# Supplementary material for: MetStabOn—Online Platform for Metabolic Stability Predictions
Source: Int J Mol Sci. 2018 Mar 30;19(4):1040. doi: 10.3390/ijms19041040 (PMC5979396; doi:10.3390/ijms19041040)
Supplement: Supplementary file 1 [file ijms-19-01040-s001.zip]

Archive with 16 entries (15 files):
- Supplementary_Material/
- Supplementary_Material/File_S10_Text_File.csv
- Supplementary_Material/File_S11_Text_File.docx
- Supplementary_Material/File_S12_Text_File.docx
- Supplementary_Material/File_S13_Pdf_file.pdf
- Supplementary_Material/File_S14_Pdf_file.pdf
- Supplementary_Material/File_S15.zip
- Supplementary_Material/File_S1_Dataset.sdf
- Supplementary_Material/File_S2_Dataset.sdf
- Supplementary_Material/File_S3_Dataset.sdf
- Supplementary_Material/File_S4_Dataset.sdf
- Supplementary_Material/File_S5_Dataset.sdf
- Supplementary_Material/File_S6_Dataset.sdf
- Supplementary_Material/File_S7_Dataset.sdf
- Supplementary_Material/File_S8_Dataset.sdf
- Supplementary_Material/File_S9_Dataset.sdf
