# Supplementary material for: MetStabOn—Online Platform for Metabolic Stability Predictions
Source: Int J Mol Sci. 2018 Mar 30;19(4):1040. doi: 10.3390/ijms19041040 (PMC5979396; doi:10.3390/ijms19041040)
Supplement: Supplementary file 1 [file ijms-19-01040-s001.zip › Supplementary_Material/File_S10_Text_File.csv]

CHEMBL1923729 0.6667 0.6667 0.6667 0.0
CHEMBL605730 0.5 0.5 0.5 0.0
CHEMBL1779533 0.05 0.1167 0.05 0.0314426815368
CHEMBL3398175 0.6667 0.6667 0.6667 0.0
CHEMBL600928 0.9667 0.5833 0.7333 0.157751957199
CHEMBL595249 0.5 0.3333 0.3667 0.0720133783867
CHEMBL129198 0.561133333333 0.03333 0.075 0.239591867177
CHEMBL595455 0.5 0.2667 0.5 0.109978674701
CHEMBL595454 0.4167 0.1833 0.25 0.0981570963077
CHEMBL594983 0.5 0.5 0.5 0.0
CHEMBL3751896 5.833 1.35 2.467 1.90539975392
CHEMBL1935416 0.6667 0.6667 0.6667 0.0
CHEMBL594984 0.5 0.5 0.5 0.0
CHEMBL467069 0.25 0.25 0.20835 0.0196339982909
CHEMBL3215869 1.0 0.2667 0.1667 0.371501126064
CHEMBL2346735 3.75 5.0 1.567 1.41866439536
CHEMBL2346734 1.0 1.433 0.7333 0.288328127121
CHEMBL2346737 4.717 4.633 2.75 0.908101438289
CHEMBL2346736 5.0 0.5333 1.833 1.87588550883
CHEMBL2346731 1.6 0.6167 1.133 0.401598691344
CHEMBL2346730 0.9 1.35 0.9833 0.195478836592
CHEMBL2349538 1.117 0.6333 1.267 0.270399165844
CHEMBL2346732 3.267 2.633 1.2 0.864608710471
CHEMBL1778208 0.06667 0.5 0.5 0.204273720994
CHEMBL593814 0.5 0.4667 0.4667 0.0156977705423
CHEMBL2346716 5.0 0.2667 3.65 1.99090565042
CHEMBL2349543 5.0 1.183 1.583 1.71287211691
CHEMBL2424780 0.5083 0.08167 0.09 0.199180943923
CHEMBL2349541 1.967 0.75 0.3667 0.682232282047
CHEMBL2349540 1.783 3.25 2.467 0.599354652939
CHEMBL2349546 1.383 0.4667 0.1333 0.528363441834
CHEMBL2349545 0.7 0.1333 0.6167 0.249836244146
CHEMBL595012 0.5 0.05 0.4 0.192930615047
CHEMBL1683870 4.167 0.5333 0.5333 1.7129426072
CHEMBL1092072 0.5 0.5 0.4833 0.00787245549721
CHEMBL1092074 0.5 0.5 0.45 0.0235702260396
CHEMBL594063 0.5 0.15 0.1167 0.173374283624
CHEMBL594062 0.3833 0.1333 0.5 0.152966147308
CHEMBL3337536 0.4667 0.9 0.4167 0.21700685601
CHEMBL3337537 0.1 0.3333 0.3 0.103030621123
CHEMBL3337534 0.4167 0.8167 0.3 0.221258466254
CHEMBL3337535 0.4833 0.9667 0.45 0.236117517822
CHEMBL3337532 0.55 0.85 0.5167 0.149888024872
CHEMBL3337533 0.25 1.117 0.65 0.354303385376
CHEMBL594994 0.5 0.5 0.5 0.0
CHEMBL594757 0.5 0.5 0.5 0.0
CHEMBL305187 0.08333 0.08333 0.01667 0.0314238253559
CHEMBL3337538 1.067 0.2167 0.3 0.382715150819
CHEMBL3337539 0.1 0.55 0.35 0.184089350286
CHEMBL3355187 0.08333 0.2833 0.2167 0.0831405221431
CHEMBL3355186 0.1 0.7667 0.4833 0.273195766195
CHEMBL595011 0.3833 0.5 0.5 0.0550129075763
CHEMBL1935111 0.6667 0.6667 0.6667 0.0
CHEMBL3417505 0.6667 0.6667 0.6667 0.0
CHEMBL1935114 0.6667 0.6667 0.6667 0.0
CHEMBL2031493 1.0 1.0 1.0 0.0
CHEMBL3403619 1.0 1.0 1.0 0.0
CHEMBL612006 0.05 0.03333 0.08333 0.0207866885824
CHEMBL2346726 2.033 1.55 2.233 0.286701160715
CHEMBL2346727 1.267 1.167 1.45 0.117178875609
CHEMBL1779538 0.05 0.1167 0.1667 0.0478049044439
CHEMBL2346725 0.7333 0.3 1.767 0.615392700278
CHEMBL2346722 2.033 0.75 1.017 0.552734012785
CHEMBL2346720 5.0 5.0 1.9 1.46135401445
CHEMBL2346721 5.0 5.0 5.0 0.0
CHEMBL1951060 0.6667 0.6667 0.6667 0.0
CHEMBL3121095 0.6667 0.6667 0.6667 0.0
CHEMBL3121096 0.6667 0.6667 0.6667 0.0
CHEMBL1779536 0.3833 0.5 0.35 0.064315006025
CHEMBL1779534 0.5 0.5 0.5 0.0
CHEMBL1779535 0.2333 0.08333 0.05 0.0797222817034
CHEMBL3609325 2.0 2.0 1.4 0.282842712475
CHEMBL2335990 7.25 0.5483 0.9333 3.07248916064
CHEMBL2346752 1.0 2.0 0.5833 0.594481826654
CHEMBL3598108 0.35 0.6167 1.0 0.266780763091
CHEMBL603636 0.5 0.5 0.5 0.0
CHEMBL595224 0.1833 0.2667 0.5 0.134032889828
CHEMBL1683901 2.267 0.06667 0.06667 1.03724550923
CHEMBL595222 0.5 0.5 0.5 0.0
CHEMBL3598094 1.0 1.0 1.0 0.0
CHEMBL3355191 0.1833 0.5833 0.55 0.181223551327
CHEMBL2031486 1.0 1.0 1.0 0.0
CHEMBL2031487 3.0 1.0 3.0 0.942809041582
CHEMBL3355194 0.1 0.4333 0.3667 0.144011319
CHEMBL2031481 1.0 1.0 1.0 0.0
CHEMBL3814478 0.9333 1.2 0.85 0.149282647648
CHEMBL3259944 0.3 0.45 0.3333 0.064315006025
CHEMBL3598098 1.0 1.0 1.0 0.0
CHEMBL3598099 1.0 1.0 1.0 0.0
CHEMBL1290150 2.017 2.267 1.1 0.501694683603
CHEMBL2346713 3.55 1.65 2.767 0.77965647706
CHEMBL2346712 4.483 1.633 0.9667 1.52500715408
CHEMBL2346711 1.917 1.933 1.8 0.0592864983693
CHEMBL1779539 0.06667 0.08333 0.03333 0.020787579625
CHEMBL2398479 0.8883 1.0 1.0 0.0526558849724
CHEMBL2398478 1.0 1.0 1.0 0.0
CHEMBL2346715 5.0 0.65 5.0 2.05060966544
CHEMBL2346714 2.1 0.4 2.383 0.875745904295
CHEMBL2398475 0.06667 0.025 0.06333 0.0189054178008
CHEMBL2398474 0.5133 0.3433 0.3683 0.0749444238531
CHEMBL2398477 1.0 1.0 1.0 0.0
CHEMBL2398476 0.9183 1.0 0.3517 0.288290621114
CHEMBL3108858 5.5 3.85 0.5 2.08019764018
CHEMBL2398473 0.9017 1.0 0.3183 0.300875267622
CHEMBL2398472 1.0 1.0 0.2717 0.343323912492
CHEMBL3598101 1.0 1.0 1.0 0.0
CHEMBL2062804 0.6667 0.3333 0.45 0.138135738396
CHEMBL1935100 0.6667 0.6667 0.6667 0.0
CHEMBL589412 0.5 0.45 0.35 0.0623609564462
CHEMBL2062809 0.6667 0.6667 0.6667 0.0
CHEMBL567124 2.0 0.2667 0.35 0.798176239241
CHEMBL1779532 0.1333 0.45 0.05 0.172316820614
CHEMBL2036635 0.6667 0.6667 0.6667 0.0
CHEMBL2346718 1.283 1.4 1.267 0.0592864983693
CHEMBL2349533 1.1 0.3 0.5667 0.332588798502
CHEMBL596592 0.5 0.4667 0.4167 0.0342341285205
CHEMBL3215861 1.0 0.45 0.13 0.359289422178
CHEMBL398610 0.1 0.08333 0.08333 0.00785831336159
CHEMBL1829472 0.6667 0.6667 0.6667 0.0
CHEMBL1829477 0.6667 0.6667 0.6667 0.0
CHEMBL1829475 0.6667 0.6667 0.6667 0.0
CHEMBL464415 1.0 0.08333 0.07167 0.434896722529
CHEMBL589258 0.5 0.5 0.25 0.117851130198
CHEMBL3259945 0.2833 0.3667 0.2833 0.039315137034
CHEMBL3259946 0.3 0.65 0.3667 0.151733604276
CHEMBL2346729 5.0 5.0 5.0 0.0
CHEMBL2349552 0.4333 0.2167 1.117 0.383681195786
CHEMBL2349553 1.517 0.1667 1.983 0.770238908103
CHEMBL1289626 0.35 0.4667 0.05 0.175517577467
CHEMBL570865 0.1667 0.1667 0.1667 0.0
CHEMBL982 0.3333 0.3333 1.667 0.628712209379
CHEMBL2031505 5.0 4.0 6.0 0.816496580928
CHEMBL2031507 1.0 1.0 1.0 0.0
CHEMBL2031506 2.0 1.0 3.0 0.816496580928
CHEMBL2031501 1.0 1.0 7.0 2.82842712475
CHEMBL2031502 52.0 7.0 15.0 19.6015872373
CHEMBL62136 0.5 0.5 0.5 0.0
CHEMBL1922984 0.1167 0.1 0.1 0.00787245549721
CHEMBL1515648 0.0 0.03333 0.03 0.0149888024872
CHEMBL596593 0.4833 0.5 0.5 0.00787245549721
CHEMBL590587 0.5 0.4667 0.4833 0.0135946885053
CHEMBL1738705 0.2 0.2667 0.1 0.0685061067838
CHEMBL3337540 0.1167 0.6333 0.3 0.213844008567
CHEMBL3398169 0.6667 0.6667 0.6667 0.0
CHEMBL1949930 0.6667 0.6667 0.6667 0.0
CHEMBL535 0.735 0.205 0.4417 0.216782476742
CHEMBL3598113 1.0 1.0 1.0 0.0
CHEMBL1779543 0.08333 0.1833 0.1333 0.0408125822102
CHEMBL3216984 1.0 0.3333 0.6833 0.272292281688
CHEMBL1951055 0.6667 0.6667 0.6667 0.0
CHEMBL1779545 0.05 0.1 0.1167 0.0283387837895
CHEMBL1289614 1.283 9.567 1.817 3.78553257665
CHEMBL3598115 1.0 1.0 1.0 0.0
CHEMBL1917464 0.6667 0.4167 0.65 0.114118739332
CHEMBL611931 1.867 8.0 2.733 2.71016469364
CHEMBL1935425 0.6667 0.6667 0.6667 0.0
CHEMBL590594 0.5 0.4333 0.4333 0.0314426815368
CHEMBL3355956 1.5 1.5 1.5 0.0
CHEMBL1813057 0.6667 0.6667 0.6667 0.0
CHEMBL3353354 0.75 0.25 0.1217 0.271051815465
CHEMBL3353355 0.6833 0.2 0.1383 0.243678016152
CHEMBL3353357 0.9333 0.2167 0.15 0.354576952939
CHEMBL611465 0.5 0.3333 0.5 0.0785831336159
CHEMBL612007 0.1 0.05 0.3833 0.146760492716
CHEMBL1917468 0.6667 0.6667 0.6667 0.0
CHEMBL1949759 0.6667 0.6667 0.6667 0.0
CHEMBL1949758 0.6667 0.08333 0.08333 0.275003255294
CHEMBL611735 0.3167 0.03333 0.1167 0.118906645829
CHEMBL591357 0.5 0.4833 0.2667 0.106261386318
CHEMBL2346724 1.8 0.2167 1.0 0.646391503313
CHEMBL1922961 0.5333 0.6667 0.6667 0.0628853630735
CHEMBL2349539 0.5333 0.3 1.067 0.32103194372
CHEMBL605723 0.5 0.5 0.5 0.0
CHEMBL2349542 5.0 3.233 5.0 0.832971788238
CHEMBL3815001 0.3667 0.6333 0.6 0.118609227672
CHEMBL595483 0.5 0.5 0.5 0.0
CHEMBL473326 0.1733 0.02167 0.1133 0.0623500100686
CHEMBL572933 1.0 1.0 0.3367 0.312682618641
CHEMBL2349536 2.033 0.5333 0.9167 0.636153487768
CHEMBL2349537 0.7667 0.7 2.483 0.82524229304
CHEMBL2349534 1.367 0.6 0.9333 0.314019387229
CHEMBL2349535 2.133 1.067 1.45 0.440899837454
CHEMBL1922981 0.1667 0.1 0.1333 0.027230171175
CHEMBL214957 10.05 9.567 3.267 3.08999061487
CHEMBL3265234 1.95 0.8167 4.0 1.31741614871
CHEMBL3337541 0.1667 0.3667 0.3167 0.0849836585599
CHEMBL1922986 0.2333 0.1333 0.1667 0.0415680432811
CHEMBL3814206 0.7167 0.6667 1.167 0.22498646379
CHEMBL3408951 0.8833 0.12 0.1667 0.34933640902
CHEMBL3598112 1.0 1.0 1.0 0.0
CHEMBL3408957 1.0 0.5 1.0 0.235702260396
CHEMBL3598114 1.0 0.9333 0.9833 0.0283387837895
CHEMBL3408955 1.0 0.6333 0.8167 0.149704649969
CHEMBL1829485 0.6667 0.6667 0.6667 0.0
CHEMBL2036653 0.6667 0.6667 0.6667 0.0
CHEMBL594050 0.5 0.5 0.5 0.0
CHEMBL595936 0.5 0.5 0.5 0.0
CHEMBL1779547 0.03333 0.05 0.1333 0.0437299538837
CHEMBL590357 0.2667 0.3167 0.3833 0.0477622817248
CHEMBL571581 0.4333 0.2833 0.45 0.0749576028313
CHEMBL3217189 1.0 0.6 0.055 0.387305506746
CHEMBL3417504 0.6667 0.6667 0.6667 0.0
CHEMBL491316 0.5 0.066665 0.07167 0.203106666325
CHEMBL605314 0.5 0.5 0.5 0.0
CHEMBL3398170 0.5333 0.6667 0.4333 0.0956098088878
CHEMBL1922976 0.5 0.4167 0.5 0.0392679965819
CHEMBL3398172 0.6667 0.3 0.6667 0.172864037774
CHEMBL2013053 0.6667 0.6667 0.6667 0.0
CHEMBL2013052 0.6667 0.6667 0.6667 0.0
CHEMBL2013051 0.6667 0.6667 0.6667 0.0
CHEMBL2013050 0.6667 0.6667 0.6667 0.0
CHEMBL2396674 1.0 1.0 1.0 0.0
CHEMBL604907 0.4667 0.3833 0.2333 0.0965695604215
CHEMBL3417585 0.6667 0.6667 0.6667 0.0
CHEMBL3417586 0.6667 0.6667 0.6667 0.0
CHEMBL3408945 0.6167 0.4 0.1067 0.208987979452
CHEMBL3408946 1.0 0.5333 1.0 0.220004489853
CHEMBL3408947 1.0 0.4 0.8833 0.259742988356
CHEMBL3397057 0.6667 0.6667 0.6667 0.0
CHEMBL1951061 0.1333 0.6667 0.15 0.247604824042
CHEMBL3598100 1.0 1.0 1.0 0.0
CHEMBL2346719 5.0 5.0 2.683 1.09224427467
CHEMBL3408948 1.0 0.1667 0.3 0.365476519994
CHEMBL3355192 0.15 0.4667 0.5 0.157729649154
CHEMBL3598104 1.0 0.05 1.0 0.447834294751
CHEMBL2037608 0.6667 0.6667 0.6667 0.0
CHEMBL3355193 0.15 0.6333 0.3333 0.199214507504
CHEMBL1813067 0.6667 0.6667 0.6667 0.0
CHEMBL2037604 0.6667 0.6667 0.6667 0.0
CHEMBL3355195 0.1167 0.2333 0.3667 0.102138859729
CHEMBL1935426 0.6667 0.6667 0.6667 0.0
CHEMBL2323021 0.5 0.5 0.5 0.0
CHEMBL3398168 0.6667 0.6667 0.6667 0.0
CHEMBL596591 0.5 0.3667 0.4167 0.0549826033093
CHEMBL1290041 2.0 3.117 1.7 0.609697374842
CHEMBL595689 0.5 0.5 0.5 0.0
CHEMBL3216532 0.85 0.02667 0.01833 0.390102099655
CHEMBL3398166 0.6667 0.6667 0.6667 0.0
CHEMBL2013045 0.6667 0.6667 0.6667 0.0
CHEMBL98 2.91666666667 0.944566666667 1.45 0.836377929963
CHEMBL595937 0.35 0.5 0.5 0.0707106781187
CHEMBL2205593 0.4233 0.855 0.2367 0.258946442339
CHEMBL3398171 0.6667 0.6667 0.5167 0.0707106781187
CHEMBL3355185 0.1167 0.4333 0.4 0.142049811295
CHEMBL1823411 0.6667 0.6667 0.6667 0.0
CHEMBL1823410 0.6667 0.6667 0.6667 0.0
CHEMBL3398174 0.6667 0.6167 0.6667 0.0235702260395
CHEMBL480558 0.1333 0.03333 0.01667 0.0515041674689
CHEMBL3398173 0.3167 0.6667 0.5667 0.147196014439
