# Supplementary material for: MetStabOn—Online Platform for Metabolic Stability Predictions
Source: Int J Mol Sci. 2018 Mar 30;19(4):1040. doi: 10.3390/ijms19041040 (PMC5979396; doi:10.3390/ijms19041040)
Supplement: Supplementary file 1 [file ijms-19-01040-s001.zip › Supplementary_Material/File_S1_Dataset.sdf]

  Mrv1533001291820302D          

 41 45  0  0  0  0            999 V2000
   -0.7145   -0.4125    0.0000 C   0  0  0  0  0  0  0  0  0  0  0  0
    0.0000    0.0000    0.0000 O   0  0  0  0  0  0  0  0  0  0  0  0
    0.7145   -0.4125    0.0000 C   0  0  0  0  0  0  0  0  0  0  0  0
    1.4289    0.0000    0.0000 C   0  0  0  0  0  0  0  0  0  0  0  0
    2.1434   -0.4125    0.0000 C   0  0  0  0  0  0  0  0  0  0  0  0
    2.8579    0.0000    0.0000 C   0  0  0  0  0  0  0  0  0  0  0  0
    3.5724   -0.4125    0.0000 N   0  0  0  0  0  0  0  0  0  0  0  0
    3.5724   -1.2375    0.0000 C   0  0  0  0  0  0  0  0  0  0  0  0
    2.8579   -1.6500    0.0000 N   0  0  0  0  0  0  0  0  0  0  0  0
    2.1434   -1.2375    0.0000 C   0  0  0  0  0  0  0  0  0  0  0  0
    1.4289   -1.6500    0.0000 C   0  0  0  0  0  0  0  0  0  0  0  0
    0.7145   -1.2375    0.0000 C   0  0  0  0  0  0  0  0  0  0  0  0
    0.0000   -1.6500    0.0000 O   0  0  0  0  0  0  0  0  0  0  0  0
    0.0000   -2.4750    0.0000 C   0  0  0  0  0  0  0  0  0  0  0  0
   -0.7145   -2.8875    0.0000 C   0  0  0  0  0  0  0  0  0  0  0  0
   -0.7145   -3.7125    0.0000 C   0  0  0  0  0  0  0  0  0  0  0  0
   -1.4289   -4.1250    0.0000 N   0  0  0  0  0  0  0  0  0  0  0  0
   -1.4289   -4.9500    0.0000 C   0  0  0  0  0  0  0  0  0  0  0  0
   -2.1434   -5.3625    0.0000 C   0  0  0  0  0  0  0  0  0  0  0  0
   -2.8579   -4.9500    0.0000 C   0  0  0  0  0  0  0  0  0  0  0  0
   -2.8579   -4.1250    0.0000 C   0  0  0  0  0  0  0  0  0  0  0  0
   -2.1434   -3.7125    0.0000 C   0  0  0  0  0  0  0  0  0  0  0  0
    2.8579    0.8250    0.0000 N   0  0  0  0  0  0  0  0  0  0  0  0
    2.1434    1.2375    0.0000 C   0  0  0  0  0  0  0  0  0  0  0  0
    2.1434    2.0625    0.0000 C   0  0  0  0  0  0  0  0  0  0  0  0
    2.8579    2.4750    0.0000 N   0  0  0  0  0  0  0  0  0  0  0  0
    3.5724    2.0625    0.0000 C   0  0  0  0  0  0  0  0  0  0  0  0
    3.5724    1.2375    0.0000 C   0  0  0  0  0  0  0  0  0  0  0  0
    2.8579    3.3000    0.0000 C   0  0  0  0  0  0  0  0  0  0  0  0
    3.5724    3.7125    0.0000 O   0  0  0  0  0  0  0  0  0  0  0  0
    2.1434    3.7125    0.0000 N   0  0  0  0  0  0  0  0  0  0  0  0
    2.1434    4.5375    0.0000 C   0  0  0  0  0  0  0  0  0  0  0  0
    1.4289    4.9500    0.0000 C   0  0  0  0  0  0  0  0  0  0  0  0
    1.4289    5.7750    0.0000 C   0  0  0  0  0  0  0  0  0  0  0  0
    2.1434    6.1875    0.0000 C   0  0  0  0  0  0  0  0  0  0  0  0
    2.1434    7.0125    0.0000 O   0  0  0  0  0  0  0  0  0  0  0  0
    2.8579    7.4250    0.0000 C   0  0  0  0  0  0  0  0  0  0  0  0
    2.8579    8.2500    0.0000 C   0  0  0  0  0  0  0  0  0  0  0  0
    3.5724    7.0125    0.0000 C   0  0  0  0  0  0  0  0  0  0  0  0
    2.8579    5.7750    0.0000 C   0  0  0  0  0  0  0  0  0  0  0  0
    2.8579    4.9500    0.0000 C   0  0  0  0  0  0  0  0  0  0  0  0
  1  2  1  0  0  0  0
  2  3  1  0  0  0  0
  3  4  4  0  0  0  0
  4  5  4  0  0  0  0
  5  6  4  0  0  0  0
  6  7  4  0  0  0  0
  7  8  4  0  0  0  0
  8  9  4  0  0  0  0
  9 10  4  0  0  0  0
  5 10  4  0  0  0  0
 10 11  4  0  0  0  0
 11 12  4  0  0  0  0
  3 12  4  0  0  0  0
 12 13  1  0  0  0  0
 13 14  1  0  0  0  0
 14 15  1  0  0  0  0
 15 16  1  0  0  0  0
 16 17  1  0  0  0  0
 17 18  1  0  0  0  0
 18 19  1  0  0  0  0
 19 20  1  0  0  0  0
 20 21  1  0  0  0  0
 21 22  1  0  0  0  0
 17 22  1  0  0  0  0
  6 23  1  0  0  0  0
 23 24  1  0  0  0  0
 24 25  1  0  0  0  0
 25 26  1  0  0  0  0
 26 27  1  0  0  0  0
 27 28  1  0  0  0  0
 23 28  1  0  0  0  0
 26 29  1  0  0  0  0
 29 30  2  0  0  0  0
 29 31  1  0  0  0  0
 31 32  1  0  0  0  0
 32 33  4  0  0  0  0
 33 34  4  0  0  0  0
 34 35  4  0  0  0  0
 35 36  1  0  0  0  0
 36 37  1  0  0  0  0
 37 38  1  0  0  0  0
 37 39  1  0  0  0  0
 35 40  4  0  0  0  0
 40 41  4  0  0  0  0
 32 41  4  0  0  0  0
M  END
>  <CdId>
5

>  <Mol Weight>
562.715

>  <Formula>
C31H42N6O4

>  <CMPD_CHEMBLID>
CHEMBL124660

>  <MOLREGNO>
205165

>  <PARENT_CMPD_CHEMBLID>
CHEMBL124660

>  <PARENT_MOLREGNO>
205165

>  <COMPOUND_KEY>
75

>  <MOLWEIGHT>
562.7

>  <ALOGP>
4.67

>  <PSA>
92.29

>  <NUM_RO5_VIOLATIONS>
1

>  <ACTIVITY_ID>
872546

>  <STANDARD_TYPE>
T1/2

>  <RELATION>
=

>  <STANDARD_VALUE>
4.75

>  <STANDARD_UNITS>
hr

>  <PUBLISHED_TYPE>
T1/2

>  <PUBLISHED_RELATION>
=

>  <PUBLISHED_VALUE>
285.0

>  <PUBLISHED_UNITS>
min

>  <POTENTIAL_DUPLICATE>
0

>  <BAO_ENDPOINT>
BAO_0002115

>  <UO_UNITS>
UO_0000032

>  <QUDT_UNITS>
http://qudt.org/vocab/unit#Hour

>  <ASSAY_ID>
26186

>  <ASSAY_CHEMBLID>
CHEMBL638752

>  <ASSAY_TYPE>
A

>  <DESCRIPTION>
Half life in vitro in human liver microsomes

>  <ASSAY_SRC_ID>
1

>  <ASSAY_SRC_DESCRIPTION>
Scientific Literature

>  <ASSAY_ORGANISM>
Homo sapiens

>  <ASSAY_TAX_ID>
9606

>  <CURATED_BY>
Intermediate

>  <BAO_FORMAT>
BAO_0000218

>  <TID>
50587

>  <TARGET_CHEMBLID>
CHEMBL372

>  <TARGET_TYPE>
ORGANISM

>  <PREF_NAME>
Homo sapiens

>  <CONFIDENCE_SCORE>
1

>  <TARGET_MAPPING>
Non-molecular

>  <DOC_ID>
16583

>  <DOC_CHEMBLID>
CHEMBL1135998

>  <PUBMED_ID>
12166950

>  <JOURNAL>
J. Med. Chem.

>  <YEAR>
2002

>  <VOLUME>
45

>  <ISSUE>
17

>  <FIRST_PAGE>
3772

>  <ORGANISM>
Homo sapiens

>  <MOL_PREF_NAME>
TANDUTINIB

$$$$

  Mrv1533001291820302D          

 39 42  0  0  0  0            999 V2000
    2.1434   -2.8875    0.0000 C   0  0  0  0  0  0  0  0  0  0  0  0
    2.1434   -3.7125    0.0000 C   0  0  0  0  0  0  0  0  0  0  0  0
    2.8579   -4.1250    0.0000 C   0  0  0  0  0  0  0  0  0  0  0  0
    3.5724   -3.7125    0.0000 N   0  0  0  0  0  0  0  0  0  0  0  0
    4.2868   -4.1250    0.0000 S   0  0  0  0  0  0  0  0  0  0  0  0
    5.0013   -4.5375    0.0000 O   0  0  0  0  0  0  0  0  0  0  0  0
    4.6993   -3.4105    0.0000 O   0  0  0  0  0  0  0  0  0  0  0  0
    3.8743   -4.8395    0.0000 C   0  0  0  0  0  0  0  0  0  0  0  0
    2.8579   -4.9500    0.0000 C   0  0  0  0  0  0  0  0  0  0  0  0
    2.1434   -5.3625    0.0000 C   0  0  0  0  0  0  0  0  0  0  0  0
    1.4289   -4.9500    0.0000 C   0  0  0  0  0  0  0  0  0  0  0  0
    1.4289   -4.1250    0.0000 C   0  0  0  0  0  0  0  0  0  0  0  0
    0.7145   -3.7125    0.0000 N   0  0  0  0  0  0  0  0  0  0  0  0
    0.7145   -2.8875    0.0000 C   0  0  0  0  0  0  0  0  0  0  0  0
    0.0000   -2.4750    0.0000 C   0  0  0  0  0  0  0  0  0  0  0  0
   -0.7145   -2.8875    0.0000 C   0  0  0  0  0  0  0  0  0  0  0  0
   -1.4289   -2.4750    0.0000 C   0  0  0  0  0  0  0  0  0  0  0  0
   -1.4289   -1.6500    0.0000 C   0  0  0  0  0  0  0  0  0  0  0  0
   -0.7145   -1.2375    0.0000 C   0  0  0  0  0  0  0  0  0  0  0  0
    0.0000   -1.6500    0.0000 C   0  0  0  0  0  0  0  0  0  0  0  0
    0.0000   -4.1250    0.0000 C   0  0  0  0  0  0  0  0  0  0  0  0
    0.0000   -4.9500    0.0000 C   0  0  0  0  0  0  0  0  0  0  0  0
    0.7145   -5.3625    0.0000 C   0  0  0  0  0  0  0  0  0  0  0  0
    0.7145   -6.1875    0.0000 C   0  0  0  0  0  0  0  0  0  0  0  0
    0.0000   -6.6000    0.0000 C   0  0  0  0  0  0  0  0  0  0  0  0
    0.0000   -7.4250    0.0000 O   0  0  0  0  0  0  0  0  0  0  0  0
   -0.7145   -7.8375    0.0000 C   0  0  0  0  0  0  0  0  0  0  0  0
   -0.7145   -8.6625    0.0000 C   0  0  0  0  0  0  0  0  0  0  0  0
   -1.4289   -9.0750    0.0000 C   0  0  0  0  0  0  0  0  0  0  0  0
   -2.1434   -8.6625    0.0000 C   0  0  0  0  0  0  0  0  0  0  0  0
   -2.8579   -9.0750    0.0000 O   0  0  0  0  0  0  0  0  0  0  0  0
   -2.8579   -9.9000    0.0000 C   0  0  0  0  0  0  0  0  0  0  0  0
   -3.5724  -10.3125    0.0000 C   0  0  0  0  0  0  0  0  0  0  0  0
   -3.5724  -11.1375    0.0000 O   0  0  0  0  0  0  0  0  0  0  0  0
   -4.2868   -9.9000    0.0000 O   0  0  0  0  0  0  0  0  0  0  0  0
   -2.1434   -7.8375    0.0000 C   0  0  0  0  0  0  0  0  0  0  0  0
   -1.4289   -7.4250    0.0000 C   0  0  0  0  0  0  0  0  0  0  0  0
   -0.7145   -6.1875    0.0000 C   0  0  0  0  0  0  0  0  0  0  0  0
   -0.7145   -5.3625    0.0000 C   0  0  0  0  0  0  0  0  0  0  0  0
  1  2  1  0  0  0  0
  2  3  4  0  0  0  0
  3  4  1  0  0  0  0
  4  5  1  0  0  0  0
  5  6  2  0  0  0  0
  5  7  2  0  0  0  0
  5  8  1  0  0  0  0
  3  9  4  0  0  0  0
  9 10  4  0  0  0  0
 10 11  4  0  0  0  0
 11 12  4  0  0  0  0
  2 12  4  0  0  0  0
 12 13  1  0  0  0  0
 13 14  1  0  0  0  0
 14 15  1  0  0  0  0
 15 16  4  0  0  0  0
 16 17  4  0  0  0  0
 17 18  4  0  0  0  0
 18 19  4  0  0  0  0
 19 20  4  0  0  0  0
 15 20  4  0  0  0  0
 13 21  1  0  0  0  0
 21 22  1  0  0  0  0
 22 23  4  0  0  0  0
 23 24  4  0  0  0  0
 24 25  4  0  0  0  0
 25 26  1  0  0  0  0
 26 27  1  0  0  0  0
 27 28  4  0  0  0  0
 28 29  4  0  0  0  0
 29 30  4  0  0  0  0
 30 31  1  0  0  0  0
 31 32  1  0  0  0  0
 32 33  1  0  0  0  0
 33 34  2  0  0  0  0
 33 35  1  0  0  0  0
 30 36  4  0  0  0  0
 36 37  4  0  0  0  0
 27 37  4  0  0  0  0
 25 38  4  0  0  0  0
 38 39  4  0  0  0  0
 22 39  4  0  0  0  0
M  END
>  <CdId>
11

>  <Mol Weight>
546.64

>  <Formula>
C30H30N2O6S

>  <CMPD_CHEMBLID>
CHEMBL190225

>  <MOLREGNO>
318470

>  <PARENT_CMPD_CHEMBLID>
CHEMBL190225

>  <PARENT_MOLREGNO>
318470

>  <COMPOUND_KEY>
14

>  <MOLWEIGHT>
546.63

>  <ALOGP>
5.58

>  <PSA>
113.55

>  <NUM_RO5_VIOLATIONS>
2

>  <ACTIVITY_ID>
1493949

>  <STANDARD_TYPE>
T1/2

>  <RELATION>
=

>  <STANDARD_VALUE>
8.9

>  <STANDARD_UNITS>
hr

>  <PUBLISHED_TYPE>
T1/2

>  <PUBLISHED_RELATION>
=

>  <PUBLISHED_VALUE>
8.9

>  <PUBLISHED_UNITS>
hr

>  <POTENTIAL_DUPLICATE>
0

>  <BAO_ENDPOINT>
BAO_0002115

>  <UO_UNITS>
UO_0000032

>  <QUDT_UNITS>
http://qudt.org/vocab/unit#Hour

>  <ASSAY_ID>
301256

>  <ASSAY_CHEMBLID>
CHEMBL839327

>  <ASSAY_TYPE>
A

>  <DESCRIPTION>
Half life period of the compound in human liver microsomes was determined

>  <ASSAY_SRC_ID>
1

>  <ASSAY_SRC_DESCRIPTION>
Scientific Literature

>  <ASSAY_ORGANISM>
Homo sapiens

>  <ASSAY_TAX_ID>
9606

>  <CURATED_BY>
Autocuration

>  <BAO_FORMAT>
BAO_0000251

>  <TID>
22224

>  <TARGET_CHEMBLID>
CHEMBL612558

>  <TARGET_TYPE>
ADMET

>  <PREF_NAME>
ADMET

>  <CONFIDENCE_SCORE>
0

>  <TARGET_MAPPING>
Unassigned

>  <DOC_ID>
21402

>  <DOC_CHEMBLID>
CHEMBL1141148

>  <PUBMED_ID>
16078847

>  <JOURNAL>
J. Med. Chem.

>  <YEAR>
2005

>  <VOLUME>
48

>  <ISSUE>
16

>  <FIRST_PAGE>
5295

$$$$

  Mrv1533001291820302D          

 23 25  0  0  0  0            999 V2000
    1.3222   -1.7116    0.0000 N   0  0  0  0  0  0  0  0  0  0  0  0
    1.3222   -2.5366    0.0000 C   0  0  0  0  0  0  0  0  0  0  0  0
    0.6548   -3.0215    0.0000 O   0  0  0  0  0  0  0  0  0  0  0  0
    0.9097   -3.8062    0.0000 C   0  0  0  0  0  0  0  0  0  0  0  0
    1.7347   -3.8062    0.0000 N   0  0  0  0  0  0  0  0  0  0  0  0
    1.9897   -3.0215    0.0000 N   0  0  0  0  0  0  0  0  0  0  0  0
    0.4248   -4.4736    0.0000 C   0  0  0  0  0  0  0  0  0  0  0  0
    0.7604   -5.2273    0.0000 C   0  0  0  0  0  0  0  0  0  0  0  0
    0.2754   -5.8947    0.0000 C   0  0  0  0  0  0  0  0  0  0  0  0
   -0.5450   -5.8085    0.0000 C   0  0  0  0  0  0  0  0  0  0  0  0
   -1.0300   -6.4759    0.0000 F   0  0  0  0  0  0  0  0  0  0  0  0
   -0.8806   -5.0548    0.0000 C   0  0  0  0  0  0  0  0  0  0  0  0
   -1.7011   -4.9686    0.0000 F   0  0  0  0  0  0  0  0  0  0  0  0
   -0.3957   -4.3874    0.0000 C   0  0  0  0  0  0  0  0  0  0  0  0
   -0.7312   -3.6337    0.0000 N   0  0  0  0  0  0  0  0  0  0  0  0
   -1.5517   -3.5474    0.0000 C   0  0  0  0  0  0  0  0  0  0  0  0
   -2.0366   -4.2149    0.0000 C   0  0  0  0  0  0  0  0  0  0  0  0
   -2.8571   -4.1286    0.0000 C   0  0  0  0  0  0  0  0  0  0  0  0
   -3.1927   -3.3750    0.0000 C   0  0  0  0  0  0  0  0  0  0  0  0
   -4.0131   -3.2887    0.0000 I   0  0  0  0  0  0  0  0  0  0  0  0
   -2.7077   -2.7075    0.0000 C   0  0  0  0  0  0  0  0  0  0  0  0
   -1.8873   -2.7938    0.0000 C   0  0  0  0  0  0  0  0  0  0  0  0
   -1.4023   -2.1263    0.0000 F   0  0  0  0  0  0  0  0  0  0  0  0
  1  2  1  0  0  0  0
  2  3  4  0  0  0  0
  3  4  4  0  0  0  0
  4  5  4  0  0  0  0
  5  6  4  0  0  0  0
  2  6  4  0  0  0  0
  4  7  1  0  0  0  0
  7  8  4  0  0  0  0
  8  9  4  0  0  0  0
  9 10  4  0  0  0  0
 10 11  1  0  0  0  0
 10 12  4  0  0  0  0
 12 13  1  0  0  0  0
 12 14  4  0  0  0  0
  7 14  4  0  0  0  0
 14 15  1  0  0  0  0
 15 16  1  0  0  0  0
 16 17  4  0  0  0  0
 17 18  4  0  0  0  0
 18 19  4  0  0  0  0
 19 20  1  0  0  0  0
 19 21  4  0  0  0  0
 21 22  4  0  0  0  0
 16 22  4  0  0  0  0
 22 23  1  0  0  0  0
M  END
>  <CdId>
183

>  <Mol Weight>
432.145

>  <Formula>
C14H8F3IN4O

>  <CMPD_CHEMBLID>
CHEMBL487364

>  <MOLREGNO>
516471

>  <PARENT_CMPD_CHEMBLID>
CHEMBL487364

>  <PARENT_MOLREGNO>
516471

>  <COMPOUND_KEY>
6

>  <MOLWEIGHT>
432.14

>  <ALOGP>
3.67

>  <PSA>
76.97

>  <NUM_RO5_VIOLATIONS>
0

>  <ACTIVITY_ID>
2400999

>  <STANDARD_TYPE>
T1/2

>  <RELATION>
=

>  <STANDARD_VALUE>
40.0

>  <STANDARD_UNITS>
hr

>  <PUBLISHED_TYPE>
t1/2

>  <PUBLISHED_RELATION>
=

>  <PUBLISHED_VALUE>
40.0

>  <PUBLISHED_UNITS>
hr

>  <POTENTIAL_DUPLICATE>
0

>  <BAO_ENDPOINT>
BAO_0002115

>  <UO_UNITS>
UO_0000032

>  <QUDT_UNITS>
http://qudt.org/vocab/unit#Hour

>  <ASSAY_ID>
493083

>  <ASSAY_CHEMBLID>
CHEMBL937699

>  <ASSAY_TYPE>
A

>  <DESCRIPTION>
Metabolic stability in human liver microsomes assessed as half life

>  <ASSAY_SRC_ID>
1

>  <ASSAY_SRC_DESCRIPTION>
Scientific Literature

>  <ASSAY_ORGANISM>
Homo sapiens

>  <ASSAY_TAX_ID>
9606

>  <CURATED_BY>
Autocuration

>  <BAO_FORMAT>
BAO_0000251

>  <TID>
102164

>  <TARGET_CHEMBLID>
CHEMBL613373

>  <TARGET_TYPE>
SUBCELLULAR

>  <PREF_NAME>
Liver microsomes

>  <CONFIDENCE_SCORE>
2

>  <TARGET_MAPPING>
Subcellular fraction

>  <DOC_ID>
45871

>  <DOC_CHEMBLID>
CHEMBL1152281

>  <PUBMED_ID>
18951019

>  <JOURNAL>
Bioorg. Med. Chem. Lett.

>  <YEAR>
2008

>  <VOLUME>
18

>  <ISSUE>
23

>  <FIRST_PAGE>
6171

>  <ORGANISM>
Homo sapiens

$$$$

  Mrv1533001291820302D          

 25 27  0  0  0  0            999 V2000
   -4.4034   -2.3394    0.0000 C   0  0  0  0  0  0  0  0  0  0  0  0
   -4.2319   -3.1464    0.0000 N   0  0  0  0  0  0  0  0  0  0  0  0
   -3.4782   -3.4819    0.0000 C   0  0  0  0  0  0  0  0  0  0  0  0
   -2.7637   -3.0694    0.0000 C   0  0  0  0  0  0  0  0  0  0  0  0
   -2.0492   -3.4819    0.0000 C   0  0  0  0  0  0  0  0  0  0  0  0
   -1.3348   -3.0694    0.0000 C   0  0  0  0  0  0  0  0  0  0  0  0
   -0.6203   -3.4819    0.0000 C   0  0  0  0  0  0  0  0  0  0  0  0
    0.0942   -3.0694    0.0000 N   0  0  0  0  0  0  0  0  0  0  0  0
    0.0942   -2.2444    0.0000 C   0  0  0  0  0  0  0  0  0  0  0  0
    0.8086   -1.8319    0.0000 C   0  0  0  0  0  0  0  0  0  0  0  0
    1.5231   -2.2444    0.0000 C   0  0  0  0  0  0  0  0  0  0  0  0
    1.5231   -3.0694    0.0000 C   0  0  0  0  0  0  0  0  0  0  0  0
    0.8086   -3.4819    0.0000 C   0  0  0  0  0  0  0  0  0  0  0  0
   -3.5644   -4.3024    0.0000 N   0  0  0  0  0  0  0  0  0  0  0  0
   -4.3714   -4.4739    0.0000 C   0  0  0  0  0  0  0  0  0  0  0  0
   -4.7839   -3.7595    0.0000 C   0  0  0  0  0  0  0  0  0  0  0  0
   -5.6044   -3.6732    0.0000 C   0  0  0  0  0  0  0  0  0  0  0  0
   -5.9399   -2.9195    0.0000 O   0  0  0  0  0  0  0  0  0  0  0  0
   -6.0893   -4.3407    0.0000 C   0  0  0  0  0  0  0  0  0  0  0  0
   -5.7537   -5.0943    0.0000 C   0  0  0  0  0  0  0  0  0  0  0  0
   -6.2387   -5.7618    0.0000 C   0  0  0  0  0  0  0  0  0  0  0  0
   -7.0591   -5.6755    0.0000 C   0  0  0  0  0  0  0  0  0  0  0  0
   -7.5441   -6.3430    0.0000 Cl  0  0  0  0  0  0  0  0  0  0  0  0
   -7.3947   -4.9219    0.0000 C   0  0  0  0  0  0  0  0  0  0  0  0
   -6.9098   -4.2544    0.0000 C   0  0  0  0  0  0  0  0  0  0  0  0
  1  2  1  0  0  0  0
  2  3  4  0  0  0  0
  3  4  1  0  0  0  0
  4  5  1  0  0  0  0
  5  6  1  0  0  0  0
  6  7  1  0  0  0  0
  7  8  1  0  0  0  0
  8  9  1  0  0  0  0
  9 10  1  0  0  0  0
 10 11  1  0  0  0  0
 11 12  1  0  0  0  0
 12 13  1  0  0  0  0
  8 13  1  0  0  0  0
  3 14  4  0  0  0  0
 14 15  4  0  0  0  0
 15 16  4  0  0  0  0
  2 16  4  0  0  0  0
 16 17  1  0  0  0  0
 17 18  2  0  0  0  0
 17 19  1  0  0  0  0
 19 20  4  0  0  0  0
 20 21  4  0  0  0  0
 21 22  4  0  0  0  0
 22 23  1  0  0  0  0
 22 24  4  0  0  0  0
 24 25  4  0  0  0  0
 19 25  4  0  0  0  0
M  END
>  <CdId>
232

>  <Mol Weight>
359.9

>  <Formula>
C20H26ClN3O

>  <CMPD_CHEMBLID>
CHEMBL521256

>  <MOLREGNO>
474683

>  <PARENT_CMPD_CHEMBLID>
CHEMBL521256

>  <PARENT_MOLREGNO>
474683

>  <COMPOUND_KEY>
20

>  <MOLWEIGHT>
359.89

>  <ALOGP>
4.49

>  <PSA>
38.13

>  <NUM_RO5_VIOLATIONS>
0

>  <ACTIVITY_ID>
2491496

>  <STANDARD_TYPE>
T1/2

>  <RELATION>
=

>  <STANDARD_VALUE>
2.983

>  <STANDARD_UNITS>
hr

>  <PUBLISHED_TYPE>
t1/2

>  <PUBLISHED_RELATION>
=

>  <PUBLISHED_VALUE>
179.0

>  <PUBLISHED_UNITS>
min

>  <POTENTIAL_DUPLICATE>
0

>  <BAO_ENDPOINT>
BAO_0002115

>  <UO_UNITS>
UO_0000032

>  <QUDT_UNITS>
http://qudt.org/vocab/unit#Hour

>  <ASSAY_ID>
515530

>  <ASSAY_CHEMBLID>
CHEMBL1036551

>  <ASSAY_TYPE>
A

>  <DESCRIPTION>
Metabolic stability in human liver microsomes assessed as half life

>  <ASSAY_SRC_ID>
1

>  <ASSAY_SRC_DESCRIPTION>
Scientific Literature

>  <ASSAY_ORGANISM>
Homo sapiens

>  <ASSAY_TAX_ID>
9606

>  <CURATED_BY>
Autocuration

>  <BAO_FORMAT>
BAO_0000251

>  <TID>
102164

>  <TARGET_CHEMBLID>
CHEMBL613373

>  <TARGET_TYPE>
SUBCELLULAR

>  <PREF_NAME>
Liver microsomes

>  <CONFIDENCE_SCORE>
2

>  <TARGET_MAPPING>
Subcellular fraction

>  <DOC_ID>
45602

>  <DOC_CHEMBLID>
CHEMBL1143321

>  <PUBMED_ID>
19119007

>  <JOURNAL>
Bioorg. Med. Chem. Lett.

>  <YEAR>
2009

>  <VOLUME>
19

>  <ISSUE>
3

>  <FIRST_PAGE>
903

>  <ORGANISM>
Homo sapiens

$$$$

  Mrv1533001291820302D          

 25 27  0  0  0  0            999 V2000
   -4.4034   -2.3394    0.0000 C   0  0  0  0  0  0  0  0  0  0  0  0
   -4.2319   -3.1464    0.0000 N   0  0  0  0  0  0  0  0  0  0  0  0
   -3.4782   -3.4819    0.0000 C   0  0  0  0  0  0  0  0  0  0  0  0
   -2.7637   -3.0694    0.0000 S   0  0  0  0  0  0  0  0  0  0  0  0
   -2.0492   -3.4819    0.0000 C   0  0  0  0  0  0  0  0  0  0  0  0
   -1.3348   -3.0694    0.0000 C   0  0  0  0  0  0  0  0  0  0  0  0
   -0.6203   -3.4819    0.0000 C   0  0  0  0  0  0  0  0  0  0  0  0
    0.0942   -3.0694    0.0000 N   0  0  0  0  0  0  0  0  0  0  0  0
    0.0942   -2.2444    0.0000 C   0  0  0  0  0  0  0  0  0  0  0  0
    0.8086   -1.8319    0.0000 C   0  0  0  0  0  0  0  0  0  0  0  0
    1.5231   -2.2444    0.0000 C   0  0  0  0  0  0  0  0  0  0  0  0
    1.5231   -3.0694    0.0000 C   0  0  0  0  0  0  0  0  0  0  0  0
    0.8086   -3.4819    0.0000 C   0  0  0  0  0  0  0  0  0  0  0  0
   -3.5644   -4.3024    0.0000 N   0  0  0  0  0  0  0  0  0  0  0  0
   -4.3714   -4.4739    0.0000 C   0  0  0  0  0  0  0  0  0  0  0  0
   -4.7839   -3.7595    0.0000 C   0  0  0  0  0  0  0  0  0  0  0  0
   -5.6044   -3.6732    0.0000 C   0  0  0  0  0  0  0  0  0  0  0  0
   -5.9399   -2.9195    0.0000 O   0  0  0  0  0  0  0  0  0  0  0  0
   -6.0893   -4.3407    0.0000 C   0  0  0  0  0  0  0  0  0  0  0  0
   -5.7537   -5.0943    0.0000 C   0  0  0  0  0  0  0  0  0  0  0  0
   -6.2387   -5.7618    0.0000 C   0  0  0  0  0  0  0  0  0  0  0  0
   -7.0591   -5.6755    0.0000 C   0  0  0  0  0  0  0  0  0  0  0  0
   -7.5441   -6.3430    0.0000 Cl  0  0  0  0  0  0  0  0  0  0  0  0
   -7.3947   -4.9219    0.0000 C   0  0  0  0  0  0  0  0  0  0  0  0
   -6.9098   -4.2544    0.0000 C   0  0  0  0  0  0  0  0  0  0  0  0
  1  2  1  0  0  0  0
  2  3  4  0  0  0  0
  3  4  1  0  0  0  0
  4  5  1  0  0  0  0
  5  6  1  0  0  0  0
  6  7  1  0  0  0  0
  7  8  1  0  0  0  0
  8  9  1  0  0  0  0
  9 10  1  0  0  0  0
 10 11  1  0  0  0  0
 11 12  1  0  0  0  0
 12 13  1  0  0  0  0
  8 13  1  0  0  0  0
  3 14  4  0  0  0  0
 14 15  4  0  0  0  0
 15 16  4  0  0  0  0
  2 16  4  0  0  0  0
 16 17  1  0  0  0  0
 17 18  2  0  0  0  0
 17 19  1  0  0  0  0
 19 20  4  0  0  0  0
 20 21  4  0  0  0  0
 21 22  4  0  0  0  0
 22 23  1  0  0  0  0
 22 24  4  0  0  0  0
 24 25  4  0  0  0  0
 19 25  4  0  0  0  0
M  END
>  <CdId>
233

>  <Mol Weight>
377.93

>  <Formula>
C19H24ClN3OS

>  <CMPD_CHEMBLID>
CHEMBL474597

>  <MOLREGNO>
474750

>  <PARENT_CMPD_CHEMBLID>
CHEMBL474597

>  <PARENT_MOLREGNO>
474750

>  <COMPOUND_KEY>
14

>  <MOLWEIGHT>
377.93

>  <ALOGP>
4.48

>  <PSA>
63.43

>  <NUM_RO5_VIOLATIONS>
0

>  <ACTIVITY_ID>
2491493

>  <STANDARD_TYPE>
T1/2

>  <RELATION>
=

>  <STANDARD_VALUE>
2.483

>  <STANDARD_UNITS>
hr

>  <PUBLISHED_TYPE>
t1/2

>  <PUBLISHED_RELATION>
=

>  <PUBLISHED_VALUE>
149.0

>  <PUBLISHED_UNITS>
min

>  <POTENTIAL_DUPLICATE>
0

>  <BAO_ENDPOINT>
BAO_0002115

>  <UO_UNITS>
UO_0000032

>  <QUDT_UNITS>
http://qudt.org/vocab/unit#Hour

>  <ASSAY_ID>
515530

>  <ASSAY_CHEMBLID>
CHEMBL1036551

>  <ASSAY_TYPE>
A

>  <DESCRIPTION>
Metabolic stability in human liver microsomes assessed as half life

>  <ASSAY_SRC_ID>
1

>  <ASSAY_SRC_DESCRIPTION>
Scientific Literature

>  <ASSAY_ORGANISM>
Homo sapiens

>  <ASSAY_TAX_ID>
9606

>  <CURATED_BY>
Autocuration

>  <BAO_FORMAT>
BAO_0000251

>  <TID>
102164

>  <TARGET_CHEMBLID>
CHEMBL613373

>  <TARGET_TYPE>
SUBCELLULAR

>  <PREF_NAME>
Liver microsomes

>  <CONFIDENCE_SCORE>
2

>  <TARGET_MAPPING>
Subcellular fraction

>  <DOC_ID>
45602

>  <DOC_CHEMBLID>
CHEMBL1143321

>  <PUBMED_ID>
19119007

>  <JOURNAL>
Bioorg. Med. Chem. Lett.

>  <YEAR>
2009

>  <VOLUME>
19

>  <ISSUE>
3

>  <FIRST_PAGE>
903

>  <ORGANISM>
Homo sapiens

$$$$

  Mrv1533001291820302D          

 25 27  0  0  0  0            999 V2000
   -4.4034   -2.3394    0.0000 C   0  0  0  0  0  0  0  0  0  0  0  0
   -4.2319   -3.1464    0.0000 N   0  0  0  0  0  0  0  0  0  0  0  0
   -3.4782   -3.4819    0.0000 C   0  0  0  0  0  0  0  0  0  0  0  0
   -2.7637   -3.0694    0.0000 O   0  0  0  0  0  0  0  0  0  0  0  0
   -2.0492   -3.4819    0.0000 C   0  0  0  0  0  0  0  0  0  0  0  0
   -1.3348   -3.0694    0.0000 C   0  0  0  0  0  0  0  0  0  0  0  0
   -0.6203   -3.4819    0.0000 C   0  0  0  0  0  0  0  0  0  0  0  0
    0.0942   -3.0694    0.0000 N   0  0  0  0  0  0  0  0  0  0  0  0
    0.0942   -2.2444    0.0000 C   0  0  0  0  0  0  0  0  0  0  0  0
    0.8086   -1.8319    0.0000 C   0  0  0  0  0  0  0  0  0  0  0  0
    1.5231   -2.2444    0.0000 C   0  0  0  0  0  0  0  0  0  0  0  0
    1.5231   -3.0694    0.0000 C   0  0  0  0  0  0  0  0  0  0  0  0
    0.8086   -3.4819    0.0000 C   0  0  0  0  0  0  0  0  0  0  0  0
   -3.5644   -4.3024    0.0000 N   0  0  0  0  0  0  0  0  0  0  0  0
   -4.3714   -4.4739    0.0000 C   0  0  0  0  0  0  0  0  0  0  0  0
   -4.7839   -3.7595    0.0000 C   0  0  0  0  0  0  0  0  0  0  0  0
   -5.6044   -3.6732    0.0000 C   0  0  0  0  0  0  0  0  0  0  0  0
   -5.9399   -2.9195    0.0000 O   0  0  0  0  0  0  0  0  0  0  0  0
   -6.0893   -4.3407    0.0000 C   0  0  0  0  0  0  0  0  0  0  0  0
   -5.7537   -5.0943    0.0000 C   0  0  0  0  0  0  0  0  0  0  0  0
   -6.2387   -5.7618    0.0000 C   0  0  0  0  0  0  0  0  0  0  0  0
   -7.0591   -5.6755    0.0000 C   0  0  0  0  0  0  0  0  0  0  0  0
   -7.5441   -6.3430    0.0000 Cl  0  0  0  0  0  0  0  0  0  0  0  0
   -7.3947   -4.9219    0.0000 C   0  0  0  0  0  0  0  0  0  0  0  0
   -6.9098   -4.2544    0.0000 C   0  0  0  0  0  0  0  0  0  0  0  0
  1  2  1  0  0  0  0
  2  3  4  0  0  0  0
  3  4  1  0  0  0  0
  4  5  1  0  0  0  0
  5  6  1  0  0  0  0
  6  7  1  0  0  0  0
  7  8  1  0  0  0  0
  8  9  1  0  0  0  0
  9 10  1  0  0  0  0
 10 11  1  0  0  0  0
 11 12  1  0  0  0  0
 12 13  1  0  0  0  0
  8 13  1  0  0  0  0
  3 14  4  0  0  0  0
 14 15  4  0  0  0  0
 15 16  4  0  0  0  0
  2 16  4  0  0  0  0
 16 17  1  0  0  0  0
 17 18  2  0  0  0  0
 17 19  1  0  0  0  0
 19 20  4  0  0  0  0
 20 21  4  0  0  0  0
 21 22  4  0  0  0  0
 22 23  1  0  0  0  0
 22 24  4  0  0  0  0
 24 25  4  0  0  0  0
 19 25  4  0  0  0  0
M  END
>  <CdId>
234

>  <Mol Weight>
361.87

>  <Formula>
C19H24ClN3O2

>  <CMPD_CHEMBLID>
CHEMBL474429

>  <MOLREGNO>
474748

>  <PARENT_CMPD_CHEMBLID>
CHEMBL474429

>  <PARENT_MOLREGNO>
474748

>  <COMPOUND_KEY>
18

>  <MOLWEIGHT>
361.87

>  <ALOGP>
3.93

>  <PSA>
47.36

>  <NUM_RO5_VIOLATIONS>
0

>  <ACTIVITY_ID>
2491494

>  <STANDARD_TYPE>
T1/2

>  <RELATION>
>

>  <STANDARD_VALUE>
3.0

>  <STANDARD_UNITS>
hr

>  <PUBLISHED_TYPE>
t1/2

>  <PUBLISHED_RELATION>
>

>  <PUBLISHED_VALUE>
180.0

>  <PUBLISHED_UNITS>
min

>  <POTENTIAL_DUPLICATE>
0

>  <BAO_ENDPOINT>
BAO_0002115

>  <UO_UNITS>
UO_0000032

>  <QUDT_UNITS>
http://qudt.org/vocab/unit#Hour

>  <ASSAY_ID>
515530

>  <ASSAY_CHEMBLID>
CHEMBL1036551

>  <ASSAY_TYPE>
A

>  <DESCRIPTION>
Metabolic stability in human liver microsomes assessed as half life

>  <ASSAY_SRC_ID>
1

>  <ASSAY_SRC_DESCRIPTION>
Scientific Literature

>  <ASSAY_ORGANISM>
Homo sapiens

>  <ASSAY_TAX_ID>
9606

>  <CURATED_BY>
Autocuration

>  <BAO_FORMAT>
BAO_0000251

>  <TID>
102164

>  <TARGET_CHEMBLID>
CHEMBL613373

>  <TARGET_TYPE>
SUBCELLULAR

>  <PREF_NAME>
Liver microsomes

>  <CONFIDENCE_SCORE>
2

>  <TARGET_MAPPING>
Subcellular fraction

>  <DOC_ID>
45602

>  <DOC_CHEMBLID>
CHEMBL1143321

>  <PUBMED_ID>
19119007

>  <JOURNAL>
Bioorg. Med. Chem. Lett.

>  <YEAR>
2009

>  <VOLUME>
19

>  <ISSUE>
3

>  <FIRST_PAGE>
903

>  <ORGANISM>
Homo sapiens

$$$$

  Mrv1533001291820302D          

 25 27  0  0  0  0            999 V2000
   -4.4034   -2.3394    0.0000 C   0  0  0  0  0  0  0  0  0  0  0  0
   -4.2319   -3.1464    0.0000 N   0  0  0  0  0  0  0  0  0  0  0  0
   -3.4782   -3.4819    0.0000 C   0  0  0  0  0  0  0  0  0  0  0  0
   -2.7637   -3.0694    0.0000 N   0  0  0  0  0  0  0  0  0  0  0  0
   -2.0492   -3.4819    0.0000 C   0  0  0  0  0  0  0  0  0  0  0  0
   -1.3348   -3.0694    0.0000 C   0  0  0  0  0  0  0  0  0  0  0  0
   -0.6203   -3.4819    0.0000 C   0  0  0  0  0  0  0  0  0  0  0  0
    0.0942   -3.0694    0.0000 N   0  0  0  0  0  0  0  0  0  0  0  0
    0.0942   -2.2444    0.0000 C   0  0  0  0  0  0  0  0  0  0  0  0
    0.8086   -1.8319    0.0000 C   0  0  0  0  0  0  0  0  0  0  0  0
    1.5231   -2.2444    0.0000 C   0  0  0  0  0  0  0  0  0  0  0  0
    1.5231   -3.0694    0.0000 C   0  0  0  0  0  0  0  0  0  0  0  0
    0.8086   -3.4819    0.0000 C   0  0  0  0  0  0  0  0  0  0  0  0
   -3.5644   -4.3024    0.0000 N   0  0  0  0  0  0  0  0  0  0  0  0
   -4.3714   -4.4739    0.0000 C   0  0  0  0  0  0  0  0  0  0  0  0
   -4.7839   -3.7595    0.0000 C   0  0  0  0  0  0  0  0  0  0  0  0
   -5.6044   -3.6732    0.0000 C   0  0  0  0  0  0  0  0  0  0  0  0
   -5.9399   -2.9195    0.0000 O   0  0  0  0  0  0  0  0  0  0  0  0
   -6.0893   -4.3407    0.0000 C   0  0  0  0  0  0  0  0  0  0  0  0
   -5.7537   -5.0943    0.0000 C   0  0  0  0  0  0  0  0  0  0  0  0
   -6.2387   -5.7618    0.0000 C   0  0  0  0  0  0  0  0  0  0  0  0
   -7.0591   -5.6755    0.0000 C   0  0  0  0  0  0  0  0  0  0  0  0
   -7.5441   -6.3430    0.0000 Cl  0  0  0  0  0  0  0  0  0  0  0  0
   -7.3947   -4.9219    0.0000 C   0  0  0  0  0  0  0  0  0  0  0  0
   -6.9098   -4.2544    0.0000 C   0  0  0  0  0  0  0  0  0  0  0  0
  1  2  1  0  0  0  0
  2  3  4  0  0  0  0
  3  4  1  0  0  0  0
  4  5  1  0  0  0  0
  5  6  1  0  0  0  0
  6  7  1  0  0  0  0
  7  8  1  0  0  0  0
  8  9  1  0  0  0  0
  9 10  1  0  0  0  0
 10 11  1  0  0  0  0
 11 12  1  0  0  0  0
 12 13  1  0  0  0  0
  8 13  1  0  0  0  0
  3 14  4  0  0  0  0
 14 15  4  0  0  0  0
 15 16  4  0  0  0  0
  2 16  4  0  0  0  0
 16 17  1  0  0  0  0
 17 18  2  0  0  0  0
 17 19  1  0  0  0  0
 19 20  4  0  0  0  0
 20 21  4  0  0  0  0
 21 22  4  0  0  0  0
 22 23  1  0  0  0  0
 22 24  4  0  0  0  0
 24 25  4  0  0  0  0
 19 25  4  0  0  0  0
M  END
>  <CdId>
235

>  <Mol Weight>
360.89

>  <Formula>
C19H25ClN4O

>  <CMPD_CHEMBLID>
CHEMBL474430

>  <MOLREGNO>
474749

>  <PARENT_CMPD_CHEMBLID>
CHEMBL474430

>  <PARENT_MOLREGNO>
474749

>  <COMPOUND_KEY>
19

>  <MOLWEIGHT>
360.88

>  <ALOGP>
3.75

>  <PSA>
50.16

>  <NUM_RO5_VIOLATIONS>
0

>  <ACTIVITY_ID>
2491495

>  <STANDARD_TYPE>
T1/2

>  <RELATION>
>

>  <STANDARD_VALUE>
3.0

>  <STANDARD_UNITS>
hr

>  <PUBLISHED_TYPE>
t1/2

>  <PUBLISHED_RELATION>
>

>  <PUBLISHED_VALUE>
180.0

>  <PUBLISHED_UNITS>
min

>  <POTENTIAL_DUPLICATE>
0

>  <BAO_ENDPOINT>
BAO_0002115

>  <UO_UNITS>
UO_0000032

>  <QUDT_UNITS>
http://qudt.org/vocab/unit#Hour

>  <ASSAY_ID>
515530

>  <ASSAY_CHEMBLID>
CHEMBL1036551

>  <ASSAY_TYPE>
A

>  <DESCRIPTION>
Metabolic stability in human liver microsomes assessed as half life

>  <ASSAY_SRC_ID>
1

>  <ASSAY_SRC_DESCRIPTION>
Scientific Literature

>  <ASSAY_ORGANISM>
Homo sapiens

>  <ASSAY_TAX_ID>
9606

>  <CURATED_BY>
Autocuration

>  <BAO_FORMAT>
BAO_0000251

>  <TID>
102164

>  <TARGET_CHEMBLID>
CHEMBL613373

>  <TARGET_TYPE>
SUBCELLULAR

>  <PREF_NAME>
Liver microsomes

>  <CONFIDENCE_SCORE>
2

>  <TARGET_MAPPING>
Subcellular fraction

>  <DOC_ID>
45602

>  <DOC_CHEMBLID>
CHEMBL1143321

>  <PUBMED_ID>
19119007

>  <JOURNAL>
Bioorg. Med. Chem. Lett.

>  <YEAR>
2009

>  <VOLUME>
19

>  <ISSUE>
3

>  <FIRST_PAGE>
903

>  <ORGANISM>
Homo sapiens

$$$$

  Mrv1533001291820302D          

 43 47  0  0  0  0            999 V2000
   -2.2475   -3.0404    0.0000 C   0  0  0  0  0  0  0  0  0  0  0  0
   -2.7995   -2.4273    0.0000 O   0  0  0  0  0  0  0  0  0  0  0  0
   -2.5446   -1.6427    0.0000 C   0  0  0  0  0  0  0  0  0  0  0  0
   -3.0966   -1.0296    0.0000 C   0  0  0  0  0  0  0  0  0  0  0  0
   -2.8417   -0.2450    0.0000 C   0  0  0  0  0  0  0  0  0  0  0  0
   -2.0347   -0.0734    0.0000 C   0  0  0  0  0  0  0  0  0  0  0  0
   -1.4827   -0.6865    0.0000 C   0  0  0  0  0  0  0  0  0  0  0  0
   -1.7376   -1.4712    0.0000 C   0  0  0  0  0  0  0  0  0  0  0  0
   -1.7798    0.7112    0.0000 N   0  0  0  0  0  0  0  0  0  0  0  0
   -2.2647    1.3786    0.0000 N   0  0  0  0  0  0  0  0  0  0  0  0
   -1.7798    2.0461    0.0000 C   0  0  0  0  0  0  0  0  0  0  0  0
   -2.0347    2.8307    0.0000 C   0  0  0  0  0  0  0  0  0  0  0  0
   -1.4827    3.4438    0.0000 O   0  0  0  0  0  0  0  0  0  0  0  0
   -2.8417    3.0022    0.0000 N   0  0  0  0  0  0  0  0  0  0  0  0
   -0.9952    1.7911    0.0000 C   0  0  0  0  0  0  0  0  0  0  0  0
   -0.2807    2.2036    0.0000 C   0  0  0  0  0  0  0  0  0  0  0  0
    0.4338    1.7911    0.0000 C   0  0  0  0  0  0  0  0  0  0  0  0
    0.4338    0.9661    0.0000 N   0  0  0  0  0  0  0  0  0  0  0  0
   -0.2807    0.5536    0.0000 C   0  0  0  0  0  0  0  0  0  0  0  0
   -0.2807   -0.2714    0.0000 O   0  0  0  0  0  0  0  0  0  0  0  0
   -0.9952    0.9661    0.0000 C   0  0  0  0  0  0  0  0  0  0  0  0
    1.1483    0.5536    0.0000 C   0  0  0  0  0  0  0  0  0  0  0  0
    1.8627    0.9661    0.0000 C   0  0  0  0  0  0  0  0  0  0  0  0
    2.5772    0.5536    0.0000 C   0  0  0  0  0  0  0  0  0  0  0  0
    2.5772   -0.2714    0.0000 C   0  0  0  0  0  0  0  0  0  0  0  0
    1.8627   -0.6839    0.0000 C   0  0  0  0  0  0  0  0  0  0  0  0
    1.1483   -0.2714    0.0000 C   0  0  0  0  0  0  0  0  0  0  0  0
    3.2917   -0.6839    0.0000 C   0  0  0  0  0  0  0  0  0  0  0  0
    3.0095   -1.4591    0.0000 C   0  0  0  0  0  0  0  0  0  0  0  0
    2.1970   -1.6024    0.0000 N   0  0  0  0  0  0  0  0  0  0  0  0
    1.8354   -2.3439    0.0000 C   0  0  0  0  0  0  0  0  0  0  0  0
    1.0184   -2.2291    0.0000 C   0  0  0  0  0  0  0  0  0  0  0  0
    0.8751   -1.4166    0.0000 C   0  0  0  0  0  0  0  0  0  0  0  0
    1.6036   -1.0293    0.0000 C   0  0  0  0  0  0  0  0  0  0  0  0
    3.8220   -0.0519    0.0000 C   0  0  0  0  0  0  0  0  0  0  0  0
    4.1041   -0.8271    0.0000 C   0  0  0  0  0  0  0  0  0  0  0  0
    5.9898   -0.8839    0.0000 O   0  0  0  0  0  0  0  0  0  0  0  0
    6.7043   -0.4714    0.0000 C   0  0  0  0  0  0  0  0  0  0  0  0
    7.4188   -0.8839    0.0000 O   0  0  0  0  0  0  0  0  0  0  0  0
    6.7043    0.3536    0.0000 C   0  0  0  0  0  0  0  0  0  0  0  0
    6.7043    1.1786    0.0000 F   0  0  0  0  0  0  0  0  0  0  0  0
    7.5293    0.3536    0.0000 F   0  0  0  0  0  0  0  0  0  0  0  0
    5.8793    0.3536    0.0000 F   0  0  0  0  0  0  0  0  0  0  0  0
  1  2  1  0  0  0  0
  2  3  1  0  0  0  0
  3  4  4  0  0  0  0
  4  5  4  0  0  0  0
  5  6  4  0  0  0  0
  6  7  4  0  0  0  0
  7  8  4  0  0  0  0
  3  8  4  0  0  0  0
  6  9  1  0  0  0  0
  9 10  4  0  0  0  0
 10 11  4  0  0  0  0
 11 12  1  0  0  0  0
 12 13  2  0  0  0  0
 12 14  1  0  0  0  0
 11 15  4  0  0  0  0
 15 16  1  0  0  0  0
 16 17  1  0  0  0  0
 17 18  1  0  0  0  0
 18 19  1  0  0  0  0
 19 20  2  0  0  0  0
 19 21  1  0  0  0  0
  9 21  4  0  0  0  0
 15 21  4  0  0  0  0
 18 22  1  0  0  0  0
 22 23  4  0  0  0  0
 23 24  4  0  0  0  0
 24 25  4  0  0  0  0
 25 26  4  0  0  0  0
 26 27  4  0  0  0  0
 22 27  4  0  0  0  0
 25 28  1  0  0  0  0
 28 29  1  0  0  0  0
 29 30  1  0  0  0  0
 30 31  1  0  0  0  0
 31 32  1  0  0  0  0
 32 33  1  0  0  0  0
 33 34  1  0  0  0  0
 30 34  1  0  0  0  0
 28 35  1  0  0  0  0
 35 36  1  0  0  0  0
 28 36  1  0  0  0  0
 37 38  1  0  0  0  0
 38 39  2  0  0  0  0
 38 40  1  0  0  0  0
 40 41  1  0  0  0  0
 40 42  1  0  0  0  0
 40 43  1  0  0  0  0
M  END
>  <CdId>
278

>  <Mol Weight>
599.611

>  <Formula>
C30H32F3N5O5

>  <CMPD_CHEMBLID>
CHEMBL451053

>  <MOLREGNO>
495687

>  <PARENT_CMPD_CHEMBLID>
CHEMBL1186130

>  <PARENT_MOLREGNO>
660080

>  <COMPOUND_KEY>
3c

>  <MOLWEIGHT>
485.58

>  <ALOGP>
3.9

>  <PSA>
93.69

>  <NUM_RO5_VIOLATIONS>
0

>  <ACTIVITY_ID>
2620020

>  <STANDARD_TYPE>
T1/2

>  <RELATION>
>

>  <STANDARD_VALUE>
3.333

>  <STANDARD_UNITS>
hr

>  <PUBLISHED_TYPE>
t1/2

>  <PUBLISHED_RELATION>
>

>  <PUBLISHED_VALUE>
200.0

>  <PUBLISHED_UNITS>
min

>  <POTENTIAL_DUPLICATE>
0

>  <BAO_ENDPOINT>
BAO_0002115

>  <UO_UNITS>
UO_0000032

>  <QUDT_UNITS>
http://qudt.org/vocab/unit#Hour

>  <ASSAY_ID>
544732

>  <ASSAY_CHEMBLID>
CHEMBL1010170

>  <ASSAY_TYPE>
A

>  <DESCRIPTION>
Metabolic stability in human liver microsomes assessed as half life

>  <ASSAY_SRC_ID>
1

>  <ASSAY_SRC_DESCRIPTION>
Scientific Literature

>  <ASSAY_ORGANISM>
Homo sapiens

>  <ASSAY_TAX_ID>
9606

>  <CURATED_BY>
Autocuration

>  <BAO_FORMAT>
BAO_0000251

>  <TID>
102164

>  <TARGET_CHEMBLID>
CHEMBL613373

>  <TARGET_TYPE>
SUBCELLULAR

>  <PREF_NAME>
Liver microsomes

>  <CONFIDENCE_SCORE>
2

>  <TARGET_MAPPING>
Subcellular fraction

>  <DOC_ID>
46603

>  <DOC_CHEMBLID>
CHEMBL1154516

>  <PUBMED_ID>
19046881

>  <JOURNAL>
Bioorg. Med. Chem. Lett.

>  <YEAR>
2009

>  <VOLUME>
19

>  <ISSUE>
2

>  <FIRST_PAGE>
462

>  <ORGANISM>
Homo sapiens

$$$$

  Mrv1533001291820302D          

 42 46  0  0  0  0            999 V2000
   -2.3056   -2.9595    0.0000 C   0  0  0  0  0  0  0  0  0  0  0  0
   -2.8577   -2.3464    0.0000 O   0  0  0  0  0  0  0  0  0  0  0  0
   -2.6027   -1.5618    0.0000 C   0  0  0  0  0  0  0  0  0  0  0  0
   -3.1548   -0.9487    0.0000 C   0  0  0  0  0  0  0  0  0  0  0  0
   -2.8998   -0.1641    0.0000 C   0  0  0  0  0  0  0  0  0  0  0  0
   -2.0929    0.0074    0.0000 C   0  0  0  0  0  0  0  0  0  0  0  0
   -1.5408   -0.6057    0.0000 C   0  0  0  0  0  0  0  0  0  0  0  0
   -1.7958   -1.3903    0.0000 C   0  0  0  0  0  0  0  0  0  0  0  0
   -1.8379    0.7921    0.0000 N   0  0  0  0  0  0  0  0  0  0  0  0
   -2.3228    1.4595    0.0000 N   0  0  0  0  0  0  0  0  0  0  0  0
   -1.8379    2.1269    0.0000 C   0  0  0  0  0  0  0  0  0  0  0  0
   -2.0929    2.9116    0.0000 C   0  0  0  0  0  0  0  0  0  0  0  0
   -2.3478    3.6962    0.0000 N   0  0  0  0  0  0  0  0  0  0  0  0
   -1.0533    1.8720    0.0000 C   0  0  0  0  0  0  0  0  0  0  0  0
   -0.3388    2.2845    0.0000 C   0  0  0  0  0  0  0  0  0  0  0  0
    0.3756    1.8720    0.0000 C   0  0  0  0  0  0  0  0  0  0  0  0
    0.3756    1.0470    0.0000 N   0  0  0  0  0  0  0  0  0  0  0  0
   -0.3388    0.6345    0.0000 C   0  0  0  0  0  0  0  0  0  0  0  0
   -0.3388   -0.1905    0.0000 O   0  0  0  0  0  0  0  0  0  0  0  0
   -1.0533    1.0470    0.0000 C   0  0  0  0  0  0  0  0  0  0  0  0
    1.0901    0.6345    0.0000 C   0  0  0  0  0  0  0  0  0  0  0  0
    1.8046    1.0470    0.0000 C   0  0  0  0  0  0  0  0  0  0  0  0
    2.5191    0.6345    0.0000 C   0  0  0  0  0  0  0  0  0  0  0  0
    2.5191   -0.1905    0.0000 C   0  0  0  0  0  0  0  0  0  0  0  0
    1.8046   -0.6030    0.0000 C   0  0  0  0  0  0  0  0  0  0  0  0
    1.0901   -0.1905    0.0000 C   0  0  0  0  0  0  0  0  0  0  0  0
    3.2335   -0.6030    0.0000 C   0  0  0  0  0  0  0  0  0  0  0  0
    2.9514   -1.3783    0.0000 C   0  0  0  0  0  0  0  0  0  0  0  0
    2.1389   -1.5215    0.0000 N   0  0  0  0  0  0  0  0  0  0  0  0
    1.7772   -2.2630    0.0000 C   0  0  0  0  0  0  0  0  0  0  0  0
    0.9603   -2.1482    0.0000 C   0  0  0  0  0  0  0  0  0  0  0  0
    0.8170   -1.3357    0.0000 C   0  0  0  0  0  0  0  0  0  0  0  0
    1.5454   -0.9484    0.0000 C   0  0  0  0  0  0  0  0  0  0  0  0
    3.7638    0.0290    0.0000 C   0  0  0  0  0  0  0  0  0  0  0  0
    4.0460   -0.7463    0.0000 C   0  0  0  0  0  0  0  0  0  0  0  0
    5.9317   -0.8839    0.0000 O   0  0  0  0  0  0  0  0  0  0  0  0
    6.6462   -0.4714    0.0000 C   0  0  0  0  0  0  0  0  0  0  0  0
    7.3607   -0.8839    0.0000 O   0  0  0  0  0  0  0  0  0  0  0  0
    6.6462    0.3536    0.0000 C   0  0  0  0  0  0  0  0  0  0  0  0
    6.6462    1.1786    0.0000 F   0  0  0  0  0  0  0  0  0  0  0  0
    7.4712    0.3536    0.0000 F   0  0  0  0  0  0  0  0  0  0  0  0
    5.8212    0.3536    0.0000 F   0  0  0  0  0  0  0  0  0  0  0  0
  1  2  1  0  0  0  0
  2  3  1  0  0  0  0
  3  4  4  0  0  0  0
  4  5  4  0  0  0  0
  5  6  4  0  0  0  0
  6  7  4  0  0  0  0
  7  8  4  0  0  0  0
  3  8  4  0  0  0  0
  6  9  1  0  0  0  0
  9 10  4  0  0  0  0
 10 11  4  0  0  0  0
 11 12  1  0  0  0  0
 12 13  3  0  0  0  0
 11 14  4  0  0  0  0
 14 15  1  0  0  0  0
 15 16  1  0  0  0  0
 16 17  1  0  0  0  0
 17 18  1  0  0  0  0
 18 19  2  0  0  0  0
 18 20  1  0  0  0  0
  9 20  4  0  0  0  0
 14 20  4  0  0  0  0
 17 21  1  0  0  0  0
 21 22  4  0  0  0  0
 22 23  4  0  0  0  0
 23 24  4  0  0  0  0
 24 25  4  0  0  0  0
 25 26  4  0  0  0  0
 21 26  4  0  0  0  0
 24 27  1  0  0  0  0
 27 28  1  0  0  0  0
 28 29  1  0  0  0  0
 29 30  1  0  0  0  0
 30 31  1  0  0  0  0
 31 32  1  0  0  0  0
 32 33  1  0  0  0  0
 29 33  1  0  0  0  0
 27 34  1  0  0  0  0
 34 35  1  0  0  0  0
 27 35  1  0  0  0  0
 36 37  1  0  0  0  0
 37 38  2  0  0  0  0
 37 39  1  0  0  0  0
 39 40  1  0  0  0  0
 39 41  1  0  0  0  0
 39 42  1  0  0  0  0
M  END
>  <CdId>
279

>  <Mol Weight>
581.596

>  <Formula>
C30H30F3N5O4

>  <CMPD_CHEMBLID>
CHEMBL446752

>  <MOLREGNO>
495748

>  <PARENT_CMPD_CHEMBLID>
CHEMBL1186037

>  <PARENT_MOLREGNO>
659987

>  <COMPOUND_KEY>
3d

>  <MOLWEIGHT>
467.56

>  <ALOGP>
4.78

>  <PSA>
74.39

>  <NUM_RO5_VIOLATIONS>
0

>  <ACTIVITY_ID>
2620021

>  <STANDARD_TYPE>
T1/2

>  <RELATION>
>

>  <STANDARD_VALUE>
3.333

>  <STANDARD_UNITS>
hr

>  <PUBLISHED_TYPE>
t1/2

>  <PUBLISHED_RELATION>
>

>  <PUBLISHED_VALUE>
200.0

>  <PUBLISHED_UNITS>
min

>  <POTENTIAL_DUPLICATE>
0

>  <BAO_ENDPOINT>
BAO_0002115

>  <UO_UNITS>
UO_0000032

>  <QUDT_UNITS>
http://qudt.org/vocab/unit#Hour

>  <ASSAY_ID>
544732

>  <ASSAY_CHEMBLID>
CHEMBL1010170

>  <ASSAY_TYPE>
A

>  <DESCRIPTION>
Metabolic stability in human liver microsomes assessed as half life

>  <ASSAY_SRC_ID>
1

>  <ASSAY_SRC_DESCRIPTION>
Scientific Literature

>  <ASSAY_ORGANISM>
Homo sapiens

>  <ASSAY_TAX_ID>
9606

>  <CURATED_BY>
Autocuration

>  <BAO_FORMAT>
BAO_0000251

>  <TID>
102164

>  <TARGET_CHEMBLID>
CHEMBL613373

>  <TARGET_TYPE>
SUBCELLULAR

>  <PREF_NAME>
Liver microsomes

>  <CONFIDENCE_SCORE>
2

>  <TARGET_MAPPING>
Subcellular fraction

>  <DOC_ID>
46603

>  <DOC_CHEMBLID>
CHEMBL1154516

>  <PUBMED_ID>
19046881

>  <JOURNAL>
Bioorg. Med. Chem. Lett.

>  <YEAR>
2009

>  <VOLUME>
19

>  <ISSUE>
2

>  <FIRST_PAGE>
462

>  <ORGANISM>
Homo sapiens

$$$$

  Mrv1533001291820302D          

 40 43  0  0  0  0            999 V2000
   -2.4189   -3.0066    0.0000 C   0  0  0  0  0  0  0  0  0  0  0  0
   -2.9709   -2.3935    0.0000 O   0  0  0  0  0  0  0  0  0  0  0  0
   -2.7160   -1.6089    0.0000 C   0  0  0  0  0  0  0  0  0  0  0  0
   -3.2680   -0.9958    0.0000 C   0  0  0  0  0  0  0  0  0  0  0  0
   -3.0131   -0.2112    0.0000 C   0  0  0  0  0  0  0  0  0  0  0  0
   -2.2061   -0.0397    0.0000 C   0  0  0  0  0  0  0  0  0  0  0  0
   -1.6540   -0.6528    0.0000 C   0  0  0  0  0  0  0  0  0  0  0  0
   -1.9090   -1.4374    0.0000 C   0  0  0  0  0  0  0  0  0  0  0  0
   -1.9511    0.7450    0.0000 N   0  0  0  0  0  0  0  0  0  0  0  0
   -2.4361    1.4124    0.0000 N   0  0  0  0  0  0  0  0  0  0  0  0
   -1.9511    2.0798    0.0000 C   0  0  0  0  0  0  0  0  0  0  0  0
   -2.2061    2.8645    0.0000 C   0  0  0  0  0  0  0  0  0  0  0  0
   -2.4610    3.6491    0.0000 N   0  0  0  0  0  0  0  0  0  0  0  0
   -1.1665    1.8249    0.0000 C   0  0  0  0  0  0  0  0  0  0  0  0
   -0.4520    2.2374    0.0000 C   0  0  0  0  0  0  0  0  0  0  0  0
    0.2624    1.8249    0.0000 C   0  0  0  0  0  0  0  0  0  0  0  0
    0.2624    0.9999    0.0000 N   0  0  0  0  0  0  0  0  0  0  0  0
   -0.4520    0.5874    0.0000 C   0  0  0  0  0  0  0  0  0  0  0  0
   -0.4520   -0.2376    0.0000 O   0  0  0  0  0  0  0  0  0  0  0  0
   -1.1665    0.9999    0.0000 C   0  0  0  0  0  0  0  0  0  0  0  0
    0.9769    0.5874    0.0000 C   0  0  0  0  0  0  0  0  0  0  0  0
    1.6914    0.9999    0.0000 C   0  0  0  0  0  0  0  0  0  0  0  0
    2.4058    0.5874    0.0000 C   0  0  0  0  0  0  0  0  0  0  0  0
    2.4058   -0.2376    0.0000 C   0  0  0  0  0  0  0  0  0  0  0  0
    1.6914   -0.6501    0.0000 C   0  0  0  0  0  0  0  0  0  0  0  0
    0.9769   -0.2376    0.0000 C   0  0  0  0  0  0  0  0  0  0  0  0
    3.1203   -0.6501    0.0000 C   0  0  0  0  0  0  0  0  0  0  0  0
    2.8381   -1.4254    0.0000 C   0  0  0  0  0  0  0  0  0  0  0  0
    3.3684   -2.0573    0.0000 N   0  0  0  0  0  0  0  0  0  0  0  0
    4.1809   -1.9141    0.0000 C   0  0  0  0  0  0  0  0  0  0  0  0
    3.0863   -2.8326    0.0000 C   0  0  0  0  0  0  0  0  0  0  0  0
    3.6506   -0.0181    0.0000 C   0  0  0  0  0  0  0  0  0  0  0  0
    3.9328   -0.7934    0.0000 C   0  0  0  0  0  0  0  0  0  0  0  0
    6.0666   -0.8839    0.0000 O   0  0  0  0  0  0  0  0  0  0  0  0
    6.7811   -0.4714    0.0000 C   0  0  0  0  0  0  0  0  0  0  0  0
    7.4956   -0.8839    0.0000 O   0  0  0  0  0  0  0  0  0  0  0  0
    6.7811    0.3536    0.0000 C   0  0  0  0  0  0  0  0  0  0  0  0
    6.7811    1.1786    0.0000 F   0  0  0  0  0  0  0  0  0  0  0  0
    7.6061    0.3536    0.0000 F   0  0  0  0  0  0  0  0  0  0  0  0
    5.9561    0.3536    0.0000 F   0  0  0  0  0  0  0  0  0  0  0  0
  1  2  1  0  0  0  0
  2  3  1  0  0  0  0
  3  4  4  0  0  0  0
  4  5  4  0  0  0  0
  5  6  4  0  0  0  0
  6  7  4  0  0  0  0
  7  8  4  0  0  0  0
  3  8  4  0  0  0  0
  6  9  1  0  0  0  0
  9 10  4  0  0  0  0
 10 11  4  0  0  0  0
 11 12  1  0  0  0  0
 12 13  3  0  0  0  0
 11 14  4  0  0  0  0
 14 15  1  0  0  0  0
 15 16  1  0  0  0  0
 16 17  1  0  0  0  0
 17 18  1  0  0  0  0
 18 19  2  0  0  0  0
 18 20  1  0  0  0  0
  9 20  4  0  0  0  0
 14 20  4  0  0  0  0
 17 21  1  0  0  0  0
 21 22  4  0  0  0  0
 22 23  4  0  0  0  0
 23 24  4  0  0  0  0
 24 25  4  0  0  0  0
 25 26  4  0  0  0  0
 21 26  4  0  0  0  0
 24 27  1  0  0  0  0
 27 28  1  0  0  0  0
 28 29  1  0  0  0  0
 29 30  1  0  0  0  0
 29 31  1  0  0  0  0
 27 32  1  0  0  0  0
 32 33  1  0  0  0  0
 27 33  1  0  0  0  0
 34 35  1  0  0  0  0
 35 36  2  0  0  0  0
 35 37  1  0  0  0  0
 37 38  1  0  0  0  0
 37 39  1  0  0  0  0
 37 40  1  0  0  0  0
M  END
>  <CdId>
284

>  <Mol Weight>
555.558

>  <Formula>
C28H28F3N5O4

>  <CMPD_CHEMBLID>
CHEMBL518253

>  <MOLREGNO>
495684

>  <PARENT_CMPD_CHEMBLID>
CHEMBL1187751

>  <PARENT_MOLREGNO>
661701

>  <COMPOUND_KEY>
2d

>  <MOLWEIGHT>
441.52

>  <ALOGP>
4.32

>  <PSA>
74.39

>  <NUM_RO5_VIOLATIONS>
0

>  <ACTIVITY_ID>
2620018

>  <STANDARD_TYPE>
T1/2

>  <RELATION>
=

>  <STANDARD_VALUE>
2.967

>  <STANDARD_UNITS>
hr

>  <PUBLISHED_TYPE>
t1/2

>  <PUBLISHED_RELATION>
=

>  <PUBLISHED_VALUE>
178.0

>  <PUBLISHED_UNITS>
min

>  <POTENTIAL_DUPLICATE>
0

>  <BAO_ENDPOINT>
BAO_0002115

>  <UO_UNITS>
UO_0000032

>  <QUDT_UNITS>
http://qudt.org/vocab/unit#Hour

>  <ASSAY_ID>
544732

>  <ASSAY_CHEMBLID>
CHEMBL1010170

>  <ASSAY_TYPE>
A

>  <DESCRIPTION>
Metabolic stability in human liver microsomes assessed as half life

>  <ASSAY_SRC_ID>
1

>  <ASSAY_SRC_DESCRIPTION>
Scientific Literature

>  <ASSAY_ORGANISM>
Homo sapiens

>  <ASSAY_TAX_ID>
9606

>  <CURATED_BY>
Autocuration

>  <BAO_FORMAT>
BAO_0000251

>  <TID>
102164

>  <TARGET_CHEMBLID>
CHEMBL613373

>  <TARGET_TYPE>
SUBCELLULAR

>  <PREF_NAME>
Liver microsomes

>  <CONFIDENCE_SCORE>
2

>  <TARGET_MAPPING>
Subcellular fraction

>  <DOC_ID>
46603

>  <DOC_CHEMBLID>
CHEMBL1154516

>  <PUBMED_ID>
19046881

>  <JOURNAL>
Bioorg. Med. Chem. Lett.

>  <YEAR>
2009

>  <VOLUME>
19

>  <ISSUE>
2

>  <FIRST_PAGE>
462

>  <ORGANISM>
Homo sapiens

$$$$

  Mrv1533001291820302D          

 39 42  0  0  0  0            999 V2000
    4.7762    0.4570    0.0000 C   0  0  0  0  0  0  0  0  0  0  0  0
    3.9637    0.3137    0.0000 N   0  0  0  0  0  0  0  0  0  0  0  0
    3.4334    0.9457    0.0000 C   0  0  0  0  0  0  0  0  0  0  0  0
    3.1513    1.7210    0.0000 C   0  0  0  0  0  0  0  0  0  0  0  0
    3.9637    1.5777    0.0000 C   0  0  0  0  0  0  0  0  0  0  0  0
    2.7190    0.5332    0.0000 C   0  0  0  0  0  0  0  0  0  0  0  0
    2.7190   -0.2918    0.0000 C   0  0  0  0  0  0  0  0  0  0  0  0
    2.0045   -0.7043    0.0000 C   0  0  0  0  0  0  0  0  0  0  0  0
    1.2900   -0.2918    0.0000 C   0  0  0  0  0  0  0  0  0  0  0  0
    1.2900    0.5332    0.0000 C   0  0  0  0  0  0  0  0  0  0  0  0
    2.0045    0.9457    0.0000 C   0  0  0  0  0  0  0  0  0  0  0  0
    0.5755   -0.7043    0.0000 N   0  0  0  0  0  0  0  0  0  0  0  0
    0.5755   -1.5293    0.0000 C   0  0  0  0  0  0  0  0  0  0  0  0
   -0.1389   -1.9418    0.0000 C   0  0  0  0  0  0  0  0  0  0  0  0
   -0.8534   -1.5293    0.0000 C   0  0  0  0  0  0  0  0  0  0  0  0
   -1.6380   -1.7842    0.0000 C   0  0  0  0  0  0  0  0  0  0  0  0
   -2.1229   -1.1168    0.0000 N   0  0  0  0  0  0  0  0  0  0  0  0
   -1.6380   -0.4493    0.0000 N   0  0  0  0  0  0  0  0  0  0  0  0
   -1.8930    0.3353    0.0000 C   0  0  0  0  0  0  0  0  0  0  0  0
   -2.6999    0.5068    0.0000 C   0  0  0  0  0  0  0  0  0  0  0  0
   -2.9549    1.2914    0.0000 C   0  0  0  0  0  0  0  0  0  0  0  0
   -2.4028    1.9045    0.0000 C   0  0  0  0  0  0  0  0  0  0  0  0
   -2.6578    2.6892    0.0000 O   0  0  0  0  0  0  0  0  0  0  0  0
   -3.4647    2.8607    0.0000 C   0  0  0  0  0  0  0  0  0  0  0  0
   -1.5959    1.7330    0.0000 C   0  0  0  0  0  0  0  0  0  0  0  0
   -1.3409    0.9484    0.0000 C   0  0  0  0  0  0  0  0  0  0  0  0
   -0.8534   -0.7043    0.0000 C   0  0  0  0  0  0  0  0  0  0  0  0
   -0.1389   -0.2918    0.0000 C   0  0  0  0  0  0  0  0  0  0  0  0
   -0.1389    0.5332    0.0000 O   0  0  0  0  0  0  0  0  0  0  0  0
   -1.8930   -2.5688    0.0000 C   0  0  0  0  0  0  0  0  0  0  0  0
   -2.6999   -2.7404    0.0000 O   0  0  0  0  0  0  0  0  0  0  0  0
   -1.3409   -3.1819    0.0000 N   0  0  0  0  0  0  0  0  0  0  0  0
    6.6619   -0.8839    0.0000 O   0  0  0  0  0  0  0  0  0  0  0  0
    7.3764   -0.4714    0.0000 C   0  0  0  0  0  0  0  0  0  0  0  0
    8.0908   -0.8839    0.0000 O   0  0  0  0  0  0  0  0  0  0  0  0
    7.3764    0.3536    0.0000 C   0  0  0  0  0  0  0  0  0  0  0  0
    7.3764    1.1786    0.0000 F   0  0  0  0  0  0  0  0  0  0  0  0
    8.2014    0.3536    0.0000 F   0  0  0  0  0  0  0  0  0  0  0  0
    6.5514    0.3536    0.0000 F   0  0  0  0  0  0  0  0  0  0  0  0
  1  2  1  0  0  0  0
  2  3  1  0  0  0  0
  3  4  1  0  0  0  0
  4  5  1  0  0  0  0
  3  5  1  0  0  0  0
  3  6  1  0  0  0  0
  6  7  4  0  0  0  0
  7  8  4  0  0  0  0
  8  9  4  0  0  0  0
  9 10  4  0  0  0  0
 10 11  4  0  0  0  0
  6 11  4  0  0  0  0
  9 12  1  0  0  0  0
 12 13  1  0  0  0  0
 13 14  1  0  0  0  0
 14 15  1  0  0  0  0
 15 16  4  0  0  0  0
 16 17  4  0  0  0  0
 17 18  4  0  0  0  0
 18 19  1  0  0  0  0
 19 20  4  0  0  0  0
 20 21  4  0  0  0  0
 21 22  4  0  0  0  0
 22 23  1  0  0  0  0
 23 24  1  0  0  0  0
 22 25  4  0  0  0  0
 25 26  4  0  0  0  0
 19 26  4  0  0  0  0
 18 27  4  0  0  0  0
 15 27  4  0  0  0  0
 27 28  1  0  0  0  0
 12 28  1  0  0  0  0
 28 29  2  0  0  0  0
 16 30  1  0  0  0  0
 30 31  2  0  0  0  0
 30 32  1  0  0  0  0
 33 34  1  0  0  0  0
 34 35  2  0  0  0  0
 34 36  1  0  0  0  0
 36 37  1  0  0  0  0
 36 38  1  0  0  0  0
 36 39  1  0  0  0  0
M  END
>  <CdId>
286

>  <Mol Weight>
545.519

>  <Formula>
C26H26F3N5O5

>  <CMPD_CHEMBLID>
CHEMBL464555

>  <MOLREGNO>
496341

>  <PARENT_CMPD_CHEMBLID>
CHEMBL1186462

>  <PARENT_MOLREGNO>
660412

>  <COMPOUND_KEY>
8b

>  <MOLWEIGHT>
431.49

>  <ALOGP>
2.71

>  <PSA>
102.47

>  <NUM_RO5_VIOLATIONS>
0

>  <ACTIVITY_ID>
2620026

>  <STANDARD_TYPE>
T1/2

>  <RELATION>
=

>  <STANDARD_VALUE>
2.433

>  <STANDARD_UNITS>
hr

>  <PUBLISHED_TYPE>
t1/2

>  <PUBLISHED_RELATION>
=

>  <PUBLISHED_VALUE>
146.0

>  <PUBLISHED_UNITS>
min

>  <POTENTIAL_DUPLICATE>
0

>  <BAO_ENDPOINT>
BAO_0002115

>  <UO_UNITS>
UO_0000032

>  <QUDT_UNITS>
http://qudt.org/vocab/unit#Hour

>  <ASSAY_ID>
544732

>  <ASSAY_CHEMBLID>
CHEMBL1010170

>  <ASSAY_TYPE>
A

>  <DESCRIPTION>
Metabolic stability in human liver microsomes assessed as half life

>  <ASSAY_SRC_ID>
1

>  <ASSAY_SRC_DESCRIPTION>
Scientific Literature

>  <ASSAY_ORGANISM>
Homo sapiens

>  <ASSAY_TAX_ID>
9606

>  <CURATED_BY>
Autocuration

>  <BAO_FORMAT>
BAO_0000251

>  <TID>
102164

>  <TARGET_CHEMBLID>
CHEMBL613373

>  <TARGET_TYPE>
SUBCELLULAR

>  <PREF_NAME>
Liver microsomes

>  <CONFIDENCE_SCORE>
2

>  <TARGET_MAPPING>
Subcellular fraction

>  <DOC_ID>
46603

>  <DOC_CHEMBLID>
CHEMBL1154516

>  <PUBMED_ID>
19046881

>  <JOURNAL>
Bioorg. Med. Chem. Lett.

>  <YEAR>
2009

>  <VOLUME>
19

>  <ISSUE>
2

>  <FIRST_PAGE>
462

>  <ORGANISM>
Homo sapiens

$$$$

  Mrv1533001291820302D          

 25 27  0  0  0  0            999 V2000
    1.7076    6.6464    0.0000 C   0  0  0  0  0  0  0  0  0  0  0  0
    2.0656    5.9031    0.0000 N   0  0  0  0  0  0  0  0  0  0  0  0
    2.8906    5.9031    0.0000 C   0  0  0  0  0  0  0  0  0  0  0  0
    3.4050    5.2581    0.0000 C   0  0  0  0  0  0  0  0  0  0  0  0
    3.2214    4.4538    0.0000 C   0  0  0  0  0  0  0  0  0  0  0  0
    2.4781    4.0958    0.0000 N   0  0  0  0  0  0  0  0  0  0  0  0
    1.7348    4.4538    0.0000 C   0  0  0  0  0  0  0  0  0  0  0  0
    1.5512    5.2581    0.0000 C   0  0  0  0  0  0  0  0  0  0  0  0
    2.4781    3.2708    0.0000 C   0  0  0  0  0  0  0  0  0  0  0  0
    3.1926    2.8583    0.0000 C   0  0  0  0  0  0  0  0  0  0  0  0
    3.1926    2.0333    0.0000 N   0  0  0  0  0  0  0  0  0  0  0  0
    2.4781    1.6208    0.0000 C   0  0  0  0  0  0  0  0  0  0  0  0
    1.7636    2.0333    0.0000 C   0  0  0  0  0  0  0  0  0  0  0  0
    1.7636    2.8583    0.0000 N   0  0  0  0  0  0  0  0  0  0  0  0
    1.0491    1.6208    0.0000 C   0  0  0  0  0  0  0  0  0  0  0  0
    1.0491    0.7958    0.0000 C   0  0  0  0  0  0  0  0  0  0  0  0
    0.3347    0.3833    0.0000 C   0  0  0  0  0  0  0  0  0  0  0  0
   -0.3798    0.7958    0.0000 C   0  0  0  0  0  0  0  0  0  0  0  0
   -0.3798    1.6208    0.0000 C   0  0  0  0  0  0  0  0  0  0  0  0
   -1.0943    2.0333    0.0000 C   0  0  0  0  0  0  0  0  0  0  0  0
   -1.0943    2.8583    0.0000 C   0  0  0  0  0  0  0  0  0  0  0  0
   -1.8087    3.2708    0.0000 C   0  0  0  0  0  0  0  0  0  0  0  0
   -2.5232    2.8583    0.0000 O   0  0  0  0  0  0  0  0  0  0  0  0
   -1.8087    4.0958    0.0000 O   0  0  0  0  0  0  0  0  0  0  0  0
    0.3347    2.0333    0.0000 C   0  0  0  0  0  0  0  0  0  0  0  0
  1  2  1  0  0  0  0
  2  3  1  0  0  0  0
  3  4  1  0  0  0  0
  4  5  1  0  0  0  0
  5  6  1  0  0  0  0
  6  7  1  0  0  0  0
  7  8  1  0  0  0  0
  2  8  1  0  0  0  0
  6  9  1  0  0  0  0
  9 10  4  0  0  0  0
 10 11  4  0  0  0  0
 11 12  4  0  0  0  0
 12 13  4  0  0  0  0
 13 14  4  0  0  0  0
  9 14  4  0  0  0  0
 13 15  1  0  0  0  0
 15 16  4  0  0  0  0
 16 17  4  0  0  0  0
 17 18  4  0  0  0  0
 18 19  4  0  0  0  0
 19 20  1  0  0  0  0
 20 21  2  0  0  0  0
 21 22  1  0  0  0  0
 22 23  2  0  0  0  0
 22 24  1  0  0  0  0
 19 25  4  0  0  0  0
 15 25  4  0  0  0  0
M  END
>  <CdId>
324

>  <Mol Weight>
338.411

>  <Formula>
C19H22N4O2

>  <CMPD_CHEMBLID>
CHEMBL493937

>  <MOLREGNO>
477770

>  <PARENT_CMPD_CHEMBLID>
CHEMBL493937

>  <PARENT_MOLREGNO>
477770

>  <COMPOUND_KEY>
1

>  <MOLWEIGHT>
338.4

>  <ALOGP>
-0.74

>  <PSA>
69.56

>  <NUM_RO5_VIOLATIONS>
0

>  <ACTIVITY_ID>
2279693

>  <STANDARD_TYPE>
T1/2

>  <RELATION>
=

>  <STANDARD_VALUE>
2.65

>  <STANDARD_UNITS>
hr

>  <PUBLISHED_TYPE>
t1/2

>  <PUBLISHED_RELATION>
=

>  <PUBLISHED_VALUE>
159.0

>  <PUBLISHED_UNITS>
min

>  <POTENTIAL_DUPLICATE>
0

>  <BAO_ENDPOINT>
BAO_0002115

>  <UO_UNITS>
UO_0000032

>  <QUDT_UNITS>
http://qudt.org/vocab/unit#Hour

>  <ASSAY_ID>
566385

>  <ASSAY_CHEMBLID>
CHEMBL960101

>  <ASSAY_TYPE>
A

>  <DESCRIPTION>
Metabolic stability in human liver microsomes assessed as half life by HPLC

>  <ASSAY_SRC_ID>
1

>  <ASSAY_SRC_DESCRIPTION>
Scientific Literature

>  <ASSAY_ORGANISM>
Homo sapiens

>  <ASSAY_TAX_ID>
9606

>  <CURATED_BY>
Autocuration

>  <BAO_FORMAT>
BAO_0000251

>  <TID>
102164

>  <TARGET_CHEMBLID>
CHEMBL613373

>  <TARGET_TYPE>
SUBCELLULAR

>  <PREF_NAME>
Liver microsomes

>  <CONFIDENCE_SCORE>
2

>  <TARGET_MAPPING>
Subcellular fraction

>  <DOC_ID>
46175

>  <DOC_CHEMBLID>
CHEMBL1153342

>  <PUBMED_ID>
19256503

>  <JOURNAL>
J. Med. Chem.

>  <YEAR>
2009

>  <VOLUME>
52

>  <ISSUE>
7

>  <FIRST_PAGE>
1814

>  <ORGANISM>
Homo sapiens

$$$$

  Mrv1533001291820302D          

 30 32  0  0  0  0            999 V2000
   -0.7145   -2.8875    0.0000 O   0  0  0  0  0  0  0  0  0  0  0  0
    0.0000   -2.4750    0.0000 C   0  0  0  0  0  0  0  0  0  0  0  0
    0.0000   -1.6500    0.0000 C   0  0  0  0  0  0  0  0  0  0  0  0
    0.7145   -1.2375    0.0000 N   0  0  0  0  0  0  0  0  0  0  0  0
    0.7145   -0.4125    0.0000 C   0  0  0  0  0  0  0  0  0  0  0  0
    1.4289    0.0000    0.0000 C   0  0  0  0  0  0  0  0  0  0  0  0
    2.1434   -0.4125    0.0000 C   0  0  0  0  0  0  0  0  0  0  0  0
    2.8579    0.0000    0.0000 C   0  0  0  0  0  0  0  0  0  0  0  0
    2.8579    0.8250    0.0000 N   0  0  0  0  0  0  0  0  0  0  0  0
    3.5724    1.2375    0.0000 C   0  0  0  0  0  0  0  0  0  0  0  0
    4.2868    0.8250    0.0000 O   0  0  0  0  0  0  0  0  0  0  0  0
    3.5724    2.0625    0.0000 C   0  0  0  0  0  0  0  0  0  0  0  0
    4.2868    2.4750    0.0000 C   0  0  0  0  0  0  0  0  0  0  0  0
    4.2868    3.3000    0.0000 C   0  0  0  0  0  0  0  0  0  0  0  0
    5.0013    3.7125    0.0000 C   0  0  0  0  0  0  0  0  0  0  0  0
    5.7158    3.3000    0.0000 C   0  0  0  0  0  0  0  0  0  0  0  0
    5.7158    2.4750    0.0000 C   0  0  0  0  0  0  0  0  0  0  0  0
    6.4302    2.0625    0.0000 F   0  0  0  0  0  0  0  0  0  0  0  0
    5.0013    2.0625    0.0000 C   0  0  0  0  0  0  0  0  0  0  0  0
    6.4302    3.7125    0.0000 C   0  0  0  0  0  0  0  0  0  0  0  0
    7.1447    4.1250    0.0000 F   0  0  0  0  0  0  0  0  0  0  0  0
    6.8427    2.9980    0.0000 F   0  0  0  0  0  0  0  0  0  0  0  0
    6.0177    4.4270    0.0000 F   0  0  0  0  0  0  0  0  0  0  0  0
    3.5724   -0.4125    0.0000 C   0  0  0  0  0  0  0  0  0  0  0  0
    4.2868    0.0000    0.0000 Cl  0  0  0  0  0  0  0  0  0  0  0  0
    3.5724   -1.2375    0.0000 C   0  0  0  0  0  0  0  0  0  0  0  0
    2.8579   -1.6500    0.0000 C   0  0  0  0  0  0  0  0  0  0  0  0
    2.1434   -1.2375    0.0000 C   0  0  0  0  0  0  0  0  0  0  0  0
    1.4289   -1.6500    0.0000 C   0  0  0  0  0  0  0  0  0  0  0  0
    1.4289   -2.4750    0.0000 O   0  0  0  0  0  0  0  0  0  0  0  0
  1  2  1  0  0  0  0
  2  3  1  0  0  0  0
  3  4  1  0  0  0  0
  4  5  1  0  0  0  0
  5  6  2  0  0  0  0
  6  7  1  0  0  0  0
  7  8  4  0  0  0  0
  8  9  1  0  0  0  0
  9 10  1  0  0  0  0
 10 11  2  0  0  0  0
 10 12  1  0  0  0  0
 12 13  1  0  0  0  0
 13 14  4  0  0  0  0
 14 15  4  0  0  0  0
 15 16  4  0  0  0  0
 16 17  4  0  0  0  0
 17 18  1  0  0  0  0
 17 19  4  0  0  0  0
 13 19  4  0  0  0  0
 16 20  1  0  0  0  0
 20 21  1  0  0  0  0
 20 22  1  0  0  0  0
 20 23  1  0  0  0  0
  8 24  4  0  0  0  0
 24 25  1  0  0  0  0
 24 26  4  0  0  0  0
 26 27  4  0  0  0  0
 27 28  4  0  0  0  0
  7 28  4  0  0  0  0
 28 29  1  0  0  0  0
  4 29  1  0  0  0  0
 29 30  2  0  0  0  0
M  END
>  <CdId>
325

>  <Mol Weight>
442.79

>  <Formula>
C20H15ClF4N2O3

>  <CMPD_CHEMBLID>
CHEMBL563255

>  <MOLREGNO>
567013

>  <PARENT_CMPD_CHEMBLID>
CHEMBL563255

>  <PARENT_MOLREGNO>
567013

>  <COMPOUND_KEY>
83

>  <MOLWEIGHT>
442.79

>  <ALOGP>
3.03

>  <PSA>
69.64

>  <NUM_RO5_VIOLATIONS>
0

>  <ACTIVITY_ID>
2670370

>  <STANDARD_TYPE>
T1/2

>  <RELATION>
=

>  <STANDARD_VALUE>
3.7

>  <STANDARD_UNITS>
hr

>  <PUBLISHED_TYPE>
t1/2

>  <PUBLISHED_RELATION>
=

>  <PUBLISHED_VALUE>
3.7

>  <PUBLISHED_UNITS>
hr

>  <POTENTIAL_DUPLICATE>
0

>  <BAO_ENDPOINT>
BAO_0002115

>  <UO_UNITS>
UO_0000032

>  <QUDT_UNITS>
http://qudt.org/vocab/unit#Hour

>  <ASSAY_ID>
574397

>  <ASSAY_CHEMBLID>
CHEMBL1060398

>  <ASSAY_TYPE>
A

>  <DESCRIPTION>
Metabolic stability in human liver microsomes assessed as half life

>  <ASSAY_SRC_ID>
1

>  <ASSAY_SRC_DESCRIPTION>
Scientific Literature

>  <ASSAY_ORGANISM>
Homo sapiens

>  <ASSAY_TAX_ID>
9606

>  <CURATED_BY>
Autocuration

>  <BAO_FORMAT>
BAO_0000251

>  <TID>
102164

>  <TARGET_CHEMBLID>
CHEMBL613373

>  <TARGET_TYPE>
SUBCELLULAR

>  <PREF_NAME>
Liver microsomes

>  <CONFIDENCE_SCORE>
2

>  <TARGET_MAPPING>
Subcellular fraction

>  <DOC_ID>
47494

>  <DOC_CHEMBLID>
CHEMBL1151820

>  <PUBMED_ID>
19191585

>  <JOURNAL>
J. Med. Chem.

>  <YEAR>
2009

>  <VOLUME>
52

>  <ISSUE>
10

>  <FIRST_PAGE>
3123

>  <ORGANISM>
Homo sapiens

$$$$

  Mrv1533001291820302D          

 37 41  0  0  0  0            999 V2000
    4.7812    1.9354    0.0000 C   0  0  0  0  0  0  0  0  0  0  0  0
    4.0668    2.3479    0.0000 O   0  0  0  0  0  0  0  0  0  0  0  0
    3.3523    1.9354    0.0000 C   0  0  0  0  0  0  0  0  0  0  0  0
    3.3523    1.1104    0.0000 C   0  0  0  0  0  0  0  0  0  0  0  0
    2.6378    0.6979    0.0000 C   0  0  0  0  0  0  0  0  0  0  0  0
    1.9233    1.1104    0.0000 C   0  0  0  0  0  0  0  0  0  0  0  0
    1.1387    0.8555    0.0000 N   0  0  0  0  0  0  0  0  0  0  0  0
    0.6538    1.5229    0.0000 C   0  0  0  0  0  0  0  0  0  0  0  0
   -0.1712    1.5229    0.0000 N   0  0  0  0  0  0  0  0  0  0  0  0
   -0.5837    2.2374    0.0000 C   0  0  0  0  0  0  0  0  0  0  0  0
   -0.1712    2.9519    0.0000 O   0  0  0  0  0  0  0  0  0  0  0  0
   -1.4087    2.2374    0.0000 C   0  0  0  0  0  0  0  0  0  0  0  0
   -1.8212    1.5229    0.0000 C   0  0  0  0  0  0  0  0  0  0  0  0
   -2.6462    1.5229    0.0000 C   0  0  0  0  0  0  0  0  0  0  0  0
   -3.1311    0.8555    0.0000 C   0  0  0  0  0  0  0  0  0  0  0  0
   -3.9157    1.1104    0.0000 C   0  0  0  0  0  0  0  0  0  0  0  0
   -3.9157    1.9354    0.0000 C   0  0  0  0  0  0  0  0  0  0  0  0
   -3.1311    2.1904    0.0000 C   0  0  0  0  0  0  0  0  0  0  0  0
   -1.8212    2.9519    0.0000 C   0  0  0  0  0  0  0  0  0  0  0  0
   -2.6462    2.9519    0.0000 C   0  0  0  0  0  0  0  0  0  0  0  0
   -3.0587    3.6664    0.0000 C   0  0  0  0  0  0  0  0  0  0  0  0
   -2.6462    4.3808    0.0000 C   0  0  0  0  0  0  0  0  0  0  0  0
   -1.8212    4.3808    0.0000 C   0  0  0  0  0  0  0  0  0  0  0  0
   -1.4087    3.6664    0.0000 C   0  0  0  0  0  0  0  0  0  0  0  0
   -3.0587    5.0953    0.0000 S   0  0  0  0  0  0  0  0  0  0  0  0
   -2.3442    5.5078    0.0000 O   0  0  0  0  0  0  0  0  0  0  0  0
   -3.7732    4.6828    0.0000 O   0  0  0  0  0  0  0  0  0  0  0  0
   -3.4712    5.8098    0.0000 N   0  0  0  0  0  0  0  0  0  0  0  0
   -4.2962    5.8098    0.0000 C   0  0  0  0  0  0  0  0  0  0  0  0
   -4.7087    6.5242    0.0000 C   0  0  0  0  0  0  0  0  0  0  0  0
   -5.5292    6.6105    0.0000 O   0  0  0  0  0  0  0  0  0  0  0  0
   -5.7007    7.4174    0.0000 C   0  0  0  0  0  0  0  0  0  0  0  0
   -4.9862    7.8299    0.0000 C   0  0  0  0  0  0  0  0  0  0  0  0
   -4.3731    7.2779    0.0000 C   0  0  0  0  0  0  0  0  0  0  0  0
    1.1387    2.1904    0.0000 S   0  0  0  0  0  0  0  0  0  0  0  0
    1.9233    1.9354    0.0000 C   0  0  0  0  0  0  0  0  0  0  0  0
    2.6378    2.3479    0.0000 N   0  0  0  0  0  0  0  0  0  0  0  0
  1  2  1  0  0  0  0
  2  3  1  0  0  0  0
  3  4  4  0  0  0  0
  4  5  4  0  0  0  0
  5  6  4  0  0  0  0
  6  7  4  0  0  0  0
  7  8  4  0  0  0  0
  8  9  1  0  0  0  0
  9 10  1  0  0  0  0
 10 11  2  0  0  0  0
 10 12  1  0  0  0  0
 12 13  1  0  0  0  0
 13 14  1  0  0  0  0
 14 15  1  0  0  0  0
 15 16  1  0  0  0  0
 16 17  1  0  0  0  0
 17 18  1  0  0  0  0
 14 18  1  0  0  0  0
 12 19  1  0  0  0  0
 19 20  4  0  0  0  0
 20 21  4  0  0  0  0
 21 22  4  0  0  0  0
 22 23  4  0  0  0  0
 23 24  4  0  0  0  0
 19 24  4  0  0  0  0
 22 25  1  0  0  0  0
 25 26  2  0  0  0  0
 25 27  2  0  0  0  0
 25 28  1  0  0  0  0
 28 29  1  0  0  0  0
 29 30  1  0  0  0  0
 30 31  4  0  0  0  0
 31 32  4  0  0  0  0
 32 33  4  0  0  0  0
 33 34  4  0  0  0  0
 30 34  4  0  0  0  0
  8 35  4  0  0  0  0
 35 36  4  0  0  0  0
  6 36  4  0  0  0  0
 36 37  4  0  0  0  0
  3 37  4  0  0  0  0
M  END
>  <CdId>
358

>  <Mol Weight>
540.65

>  <Formula>
C26H28N4O5S2

>  <CMPD_CHEMBLID>
CHEMBL575495

>  <MOLREGNO>
573130

>  <PARENT_CMPD_CHEMBLID>
CHEMBL575495

>  <PARENT_MOLREGNO>
573130

>  <COMPOUND_KEY>
14o

>  <MOLWEIGHT>
540.65

>  <ALOGP>
4.69

>  <PSA>
160.04

>  <NUM_RO5_VIOLATIONS>
1

>  <ACTIVITY_ID>
2929384

>  <STANDARD_TYPE>
T1/2

>  <RELATION>
=

>  <STANDARD_VALUE>
4.833

>  <STANDARD_UNITS>
hr

>  <PUBLISHED_TYPE>
t1/2

>  <PUBLISHED_RELATION>
=

>  <PUBLISHED_VALUE>
290.0

>  <PUBLISHED_UNITS>
min

>  <POTENTIAL_DUPLICATE>
0

>  <BAO_ENDPOINT>
BAO_0002115

>  <UO_UNITS>
UO_0000032

>  <QUDT_UNITS>
http://qudt.org/vocab/unit#Hour

>  <ASSAY_ID>
589486

>  <ASSAY_CHEMBLID>
CHEMBL1053634

>  <ASSAY_TYPE>
A

>  <DESCRIPTION>
Metabolic stability in human liver microsomes assessed as half life

>  <ASSAY_SRC_ID>
1

>  <ASSAY_SRC_DESCRIPTION>
Scientific Literature

>  <ASSAY_ORGANISM>
Homo sapiens

>  <ASSAY_TAX_ID>
9606

>  <CURATED_BY>
Autocuration

>  <BAO_FORMAT>
BAO_0000251

>  <TID>
102164

>  <TARGET_CHEMBLID>
CHEMBL613373

>  <TARGET_TYPE>
SUBCELLULAR

>  <PREF_NAME>
Liver microsomes

>  <CONFIDENCE_SCORE>
2

>  <TARGET_MAPPING>
Subcellular fraction

>  <DOC_ID>
48731

>  <DOC_CHEMBLID>
CHEMBL1155225

>  <PUBMED_ID>
19746978

>  <JOURNAL>
J. Med. Chem.

>  <YEAR>
2009

>  <VOLUME>
52

>  <ISSUE>
19

>  <FIRST_PAGE>
6142

>  <ORGANISM>
Homo sapiens

$$$$

  Mrv1533001291820302D          

 37 38  0  0  1  0            999 V2000
   -1.1234    2.2056    0.0000 C   0  0  0  0  0  0  0  0  0  0  0  0
   -1.9479    2.1768    0.0000 O   0  0  0  0  0  0  0  0  0  0  0  0
   -2.3352    1.4484    0.0000 C   0  0  0  0  0  0  0  0  0  0  0  0
   -3.1597    1.4196    0.0000 O   0  0  0  0  0  0  0  0  0  0  0  0
   -1.8980    0.7488    0.0000 C   0  0  2  0  0  0  0  0  0  0  0  0
   -1.0735    0.7776    0.0000 C   0  0  0  0  0  0  0  0  0  0  0  0
   -0.6363    0.0779    0.0000 C   0  0  0  0  0  0  0  0  0  0  0  0
   -0.6862    1.5060    0.0000 C   0  0  0  0  0  0  0  0  0  0  0  0
   -2.2853    0.0203    0.0000 N   0  0  0  0  0  0  0  0  0  0  0  0
   -3.1098   -0.0085    0.0000 C   0  0  0  0  0  0  0  0  0  0  0  0
   -3.4971   -0.7369    0.0000 C   0  0  0  0  0  0  0  0  0  0  0  0
   -3.0599   -1.4365    0.0000 C   0  0  0  0  0  0  0  0  0  0  0  0
   -2.2354   -1.4077    0.0000 O   0  0  0  0  0  0  0  0  0  0  0  0
   -1.8481   -0.6793    0.0000 P   0  0  1  0  0  0  0  0  0  0  0  0
   -1.1066   -1.0410    0.0000 O   0  0  0  0  0  0  0  0  0  0  0  0
   -1.1337   -0.2668    0.0000 C   0  0  0  0  0  0  0  0  0  0  0  0
   -0.4192   -0.6793    0.0000 O   0  0  0  0  0  0  0  0  0  0  0  0
    0.2953   -0.2668    0.0000 C   0  0  0  0  0  0  0  0  0  0  0  0
    1.0098   -0.6793    0.0000 C   0  0  0  0  0  0  0  0  0  0  0  0
    1.7242   -0.2668    0.0000 N   0  0  0  0  0  0  0  0  0  0  0  0
    1.8105    0.5537    0.0000 C   0  0  0  0  0  0  0  0  0  0  0  0
    2.6174    0.7252    0.0000 N   0  0  0  0  0  0  0  0  0  0  0  0
    3.0299    0.0107    0.0000 C   0  0  0  0  0  0  0  0  0  0  0  0
    3.8369   -0.1608    0.0000 C   0  0  0  0  0  0  0  0  0  0  0  0
    4.3889    0.4523    0.0000 N   0  0  0  0  0  0  0  0  0  0  0  0
    4.0918   -0.9454    0.0000 N   0  0  0  0  0  0  0  0  0  0  0  0
    3.5398   -1.5585    0.0000 C   0  0  0  0  0  0  0  0  0  0  0  0
    2.7328   -1.3870    0.0000 N   0  0  0  0  0  0  0  0  0  0  0  0
    2.4779   -0.6024    0.0000 C   0  0  0  0  0  0  0  0  0  0  0  0
    9.5747    0.7145    0.0000 O   0  0  0  0  0  0  0  0  0  0  0  0
    8.7497    0.7145    0.0000 C   0  0  0  0  0  0  0  0  0  0  0  0
    8.3372    1.4289    0.0000 O   0  0  0  0  0  0  0  0  0  0  0  0
    8.3372    0.0000    0.0000 C   0  0  0  0  0  0  0  0  0  0  0  0
    7.5122    0.0000    0.0000 C   0  0  0  0  0  0  0  0  0  0  0  0
    7.0997   -0.7145    0.0000 C   0  0  0  0  0  0  0  0  0  0  0  0
    7.5122   -1.4289    0.0000 O   0  0  0  0  0  0  0  0  0  0  0  0
    6.2747   -0.7145    0.0000 O   0  0  0  0  0  0  0  0  0  0  0  0
  1  2  1  0  0  0  0
  2  3  1  0  0  0  0
  3  4  2  0  0  0  0
  3  5  1  0  0  0  0
  5  6  1  0  0  0  0
  6  7  1  0  0  0  0
  6  8  1  0  0  0  0
  5  9  1  6  0  0  0
  9 10  1  0  0  0  0
 10 11  1  0  0  0  0
 11 12  1  0  0  0  0
 12 13  1  0  0  0  0
 13 14  1  0  0  0  0
  9 14  1  0  0  0  0
 14 15  2  0  0  0  0
 14 16  1  1  0  0  0
 16 17  1  0  0  0  0
 17 18  1  0  0  0  0
 18 19  1  0  0  0  0
 19 20  1  0  0  0  0
 20 21  4  0  0  0  0
 21 22  4  0  0  0  0
 22 23  4  0  0  0  0
 23 24  4  0  0  0  0
 24 25  1  0  0  0  0
 24 26  4  0  0  0  0
 26 27  4  0  0  0  0
 27 28  4  0  0  0  0
 28 29  4  0  0  0  0
 20 29  4  0  0  0  0
 23 29  4  0  0  0  0
 30 31  1  0  0  0  0
 31 32  2  0  0  0  0
 31 33  1  0  0  0  0
 33 34  2  0  0  0  0
 34 35  1  0  0  0  0
 35 36  2  0  0  0  0
 35 37  1  0  0  0  0
M  END
>  <CdId>
389

>  <Mol Weight>
542.486

>  <Formula>
C21H31N6O9P

>  <CMPD_CHEMBLID>
CHEMBL566630

>  <MOLREGNO>
583058

>  <PARENT_CMPD_CHEMBLID>
CHEMBL1197310

>  <PARENT_MOLREGNO>
671260

>  <COMPOUND_KEY>
(Sp,S)-7c

>  <MOLWEIGHT>
426.41

>  <ALOGP>
-0.41

>  <PSA>
144.5

>  <NUM_RO5_VIOLATIONS>
0

>  <ACTIVITY_ID>
2987793

>  <STANDARD_TYPE>
T1/2

>  <RELATION>
=

>  <STANDARD_VALUE>
3.6

>  <STANDARD_UNITS>
hr

>  <PUBLISHED_TYPE>
t1/2

>  <PUBLISHED_RELATION>
=

>  <PUBLISHED_VALUE>
3.6

>  <PUBLISHED_UNITS>
hr

>  <POTENTIAL_DUPLICATE>
0

>  <BAO_ENDPOINT>
BAO_0002115

>  <UO_UNITS>
UO_0000032

>  <QUDT_UNITS>
http://qudt.org/vocab/unit#Hour

>  <ASSAY_ID>
595119

>  <ASSAY_CHEMBLID>
CHEMBL1050606

>  <ASSAY_TYPE>
A

>  <DESCRIPTION>
Metabolic stability in human liver microsomes assessed as half life

>  <ASSAY_SRC_ID>
1

>  <ASSAY_SRC_DESCRIPTION>
Scientific Literature

>  <ASSAY_ORGANISM>
Homo sapiens

>  <ASSAY_TAX_ID>
9606

>  <CURATED_BY>
Autocuration

>  <BAO_FORMAT>
BAO_0000251

>  <TID>
102164

>  <TARGET_CHEMBLID>
CHEMBL613373

>  <TARGET_TYPE>
SUBCELLULAR

>  <PREF_NAME>
Liver microsomes

>  <CONFIDENCE_SCORE>
2

>  <TARGET_MAPPING>
Subcellular fraction

>  <DOC_ID>
49063

>  <DOC_CHEMBLID>
CHEMBL1156738

>  <PUBMED_ID>
19889538

>  <JOURNAL>
Bioorg. Med. Chem. Lett.

>  <YEAR>
2009

>  <VOLUME>
19

>  <ISSUE>
24

>  <FIRST_PAGE>
6918

>  <ORGANISM>
Homo sapiens

$$$$

  Mrv1533001291820302D          

 37 38  0  0  1  0            999 V2000
   -1.1234    2.2056    0.0000 C   0  0  0  0  0  0  0  0  0  0  0  0
   -1.9479    2.1768    0.0000 O   0  0  0  0  0  0  0  0  0  0  0  0
   -2.3352    1.4484    0.0000 C   0  0  0  0  0  0  0  0  0  0  0  0
   -3.1597    1.4196    0.0000 O   0  0  0  0  0  0  0  0  0  0  0  0
   -1.8980    0.7488    0.0000 C   0  0  2  0  0  0  0  0  0  0  0  0
   -1.0735    0.7776    0.0000 C   0  0  0  0  0  0  0  0  0  0  0  0
   -0.6363    0.0779    0.0000 C   0  0  0  0  0  0  0  0  0  0  0  0
   -0.6862    1.5060    0.0000 C   0  0  0  0  0  0  0  0  0  0  0  0
   -2.2853    0.0203    0.0000 N   0  0  0  0  0  0  0  0  0  0  0  0
   -3.1098   -0.0085    0.0000 C   0  0  0  0  0  0  0  0  0  0  0  0
   -3.4971   -0.7369    0.0000 C   0  0  0  0  0  0  0  0  0  0  0  0
   -3.0599   -1.4365    0.0000 C   0  0  0  0  0  0  0  0  0  0  0  0
   -2.2354   -1.4077    0.0000 O   0  0  0  0  0  0  0  0  0  0  0  0
   -1.8481   -0.6793    0.0000 P   0  0  2  0  0  0  0  0  0  0  0  0
   -1.1066   -1.0410    0.0000 O   0  0  0  0  0  0  0  0  0  0  0  0
   -1.1337   -0.2668    0.0000 C   0  0  0  0  0  0  0  0  0  0  0  0
   -0.4192   -0.6793    0.0000 O   0  0  0  0  0  0  0  0  0  0  0  0
    0.2953   -0.2668    0.0000 C   0  0  0  0  0  0  0  0  0  0  0  0
    1.0098   -0.6793    0.0000 C   0  0  0  0  0  0  0  0  0  0  0  0
    1.7242   -0.2668    0.0000 N   0  0  0  0  0  0  0  0  0  0  0  0
    1.8105    0.5537    0.0000 C   0  0  0  0  0  0  0  0  0  0  0  0
    2.6174    0.7252    0.0000 N   0  0  0  0  0  0  0  0  0  0  0  0
    3.0299    0.0107    0.0000 C   0  0  0  0  0  0  0  0  0  0  0  0
    3.8369   -0.1608    0.0000 C   0  0  0  0  0  0  0  0  0  0  0  0
    4.3889    0.4523    0.0000 N   0  0  0  0  0  0  0  0  0  0  0  0
    4.0918   -0.9454    0.0000 N   0  0  0  0  0  0  0  0  0  0  0  0
    3.5398   -1.5585    0.0000 C   0  0  0  0  0  0  0  0  0  0  0  0
    2.7328   -1.3870    0.0000 N   0  0  0  0  0  0  0  0  0  0  0  0
    2.4779   -0.6024    0.0000 C   0  0  0  0  0  0  0  0  0  0  0  0
    9.5747    0.7145    0.0000 O   0  0  0  0  0  0  0  0  0  0  0  0
    8.7497    0.7145    0.0000 C   0  0  0  0  0  0  0  0  0  0  0  0
    8.3372    1.4289    0.0000 O   0  0  0  0  0  0  0  0  0  0  0  0
    8.3372    0.0000    0.0000 C   0  0  0  0  0  0  0  0  0  0  0  0
    7.5122    0.0000    0.0000 C   0  0  0  0  0  0  0  0  0  0  0  0
    7.0997   -0.7145    0.0000 C   0  0  0  0  0  0  0  0  0  0  0  0
    7.5122   -1.4289    0.0000 O   0  0  0  0  0  0  0  0  0  0  0  0
    6.2747   -0.7145    0.0000 O   0  0  0  0  0  0  0  0  0  0  0  0
  1  2  1  0  0  0  0
  2  3  1  0  0  0  0
  3  4  2  0  0  0  0
  3  5  1  0  0  0  0
  5  6  1  0  0  0  0
  6  7  1  0  0  0  0
  6  8  1  0  0  0  0
  5  9  1  6  0  0  0
  9 10  1  0  0  0  0
 10 11  1  0  0  0  0
 11 12  1  0  0  0  0
 12 13  1  0  0  0  0
 13 14  1  0  0  0  0
  9 14  1  0  0  0  0
 14 15  2  0  0  0  0
 14 16  1  6  0  0  0
 16 17  1  0  0  0  0
 17 18  1  0  0  0  0
 18 19  1  0  0  0  0
 19 20  1  0  0  0  0
 20 21  4  0  0  0  0
 21 22  4  0  0  0  0
 22 23  4  0  0  0  0
 23 24  4  0  0  0  0
 24 25  1  0  0  0  0
 24 26  4  0  0  0  0
 26 27  4  0  0  0  0
 27 28  4  0  0  0  0
 28 29  4  0  0  0  0
 20 29  4  0  0  0  0
 23 29  4  0  0  0  0
 30 31  1  0  0  0  0
 31 32  2  0  0  0  0
 31 33  1  0  0  0  0
 33 34  2  0  0  0  0
 34 35  1  0  0  0  0
 35 36  2  0  0  0  0
 35 37  1  0  0  0  0
M  END
>  <CdId>
391

>  <Mol Weight>
542.486

>  <Formula>
C21H31N6O9P

>  <CMPD_CHEMBLID>
CHEMBL565811

>  <MOLREGNO>
583154

>  <PARENT_CMPD_CHEMBLID>
CHEMBL1197297

>  <PARENT_MOLREGNO>
671247

>  <COMPOUND_KEY>
(Rp,S)-7c

>  <MOLWEIGHT>
426.41

>  <ALOGP>
-0.41

>  <PSA>
144.5

>  <NUM_RO5_VIOLATIONS>
0

>  <ACTIVITY_ID>
2987794

>  <STANDARD_TYPE>
T1/2

>  <RELATION>
>

>  <STANDARD_VALUE>
6.0

>  <STANDARD_UNITS>
hr

>  <PUBLISHED_TYPE>
t1/2

>  <PUBLISHED_RELATION>
>

>  <PUBLISHED_VALUE>
6.0

>  <PUBLISHED_UNITS>
hr

>  <POTENTIAL_DUPLICATE>
0

>  <BAO_ENDPOINT>
BAO_0002115

>  <UO_UNITS>
UO_0000032

>  <QUDT_UNITS>
http://qudt.org/vocab/unit#Hour

>  <ASSAY_ID>
595119

>  <ASSAY_CHEMBLID>
CHEMBL1050606

>  <ASSAY_TYPE>
A

>  <DESCRIPTION>
Metabolic stability in human liver microsomes assessed as half life

>  <ASSAY_SRC_ID>
1

>  <ASSAY_SRC_DESCRIPTION>
Scientific Literature

>  <ASSAY_ORGANISM>
Homo sapiens

>  <ASSAY_TAX_ID>
9606

>  <CURATED_BY>
Autocuration

>  <BAO_FORMAT>
BAO_0000251

>  <TID>
102164

>  <TARGET_CHEMBLID>
CHEMBL613373

>  <TARGET_TYPE>
SUBCELLULAR

>  <PREF_NAME>
Liver microsomes

>  <CONFIDENCE_SCORE>
2

>  <TARGET_MAPPING>
Subcellular fraction

>  <DOC_ID>
49063

>  <DOC_CHEMBLID>
CHEMBL1156738

>  <PUBMED_ID>
19889538

>  <JOURNAL>
Bioorg. Med. Chem. Lett.

>  <YEAR>
2009

>  <VOLUME>
19

>  <ISSUE>
24

>  <FIRST_PAGE>
6918

>  <ORGANISM>
Homo sapiens

$$$$

  Mrv1533001291820302D          

 24 25  0  0  0  0            999 V2000
   -2.8579    1.6500    0.0000 F   0  0  0  0  0  0  0  0  0  0  0  0
   -2.8579    0.8250    0.0000 C   0  0  0  0  0  0  0  0  0  0  0  0
   -3.6829    0.8250    0.0000 F   0  0  0  0  0  0  0  0  0  0  0  0
   -2.0329    0.8250    0.0000 F   0  0  0  0  0  0  0  0  0  0  0  0
   -2.8579    0.0000    0.0000 C   0  0  0  0  0  0  0  0  0  0  0  0
   -2.1434   -0.4125    0.0000 O   0  0  0  0  0  0  0  0  0  0  0  0
   -2.1434   -1.2375    0.0000 C   0  0  0  0  0  0  0  0  0  0  0  0
   -1.4289   -1.6500    0.0000 C   0  0  0  0  0  0  0  0  0  0  0  0
   -1.4289   -2.4750    0.0000 C   0  0  0  0  0  0  0  0  0  0  0  0
   -2.1434   -2.8875    0.0000 C   0  0  0  0  0  0  0  0  0  0  0  0
   -2.8579   -2.4750    0.0000 C   0  0  0  0  0  0  0  0  0  0  0  0
   -2.8579   -1.6500    0.0000 N   0  0  0  0  0  0  0  0  0  0  0  0
   -2.1434   -3.7125    0.0000 C   0  0  0  0  0  0  0  0  0  0  0  0
   -1.4289   -4.1250    0.0000 O   0  0  0  0  0  0  0  0  0  0  0  0
   -2.8579   -4.1250    0.0000 N   0  0  0  0  0  0  0  0  0  0  0  0
   -2.8579   -4.9500    0.0000 C   0  0  0  0  0  0  0  0  0  0  0  0
   -2.1434   -5.3625    0.0000 C   0  0  0  0  0  0  0  0  0  0  0  0
   -1.4289   -4.9500    0.0000 C   0  0  0  0  0  0  0  0  0  0  0  0
   -0.7145   -5.3625    0.0000 C   0  0  0  0  0  0  0  0  0  0  0  0
   -0.7145   -6.1875    0.0000 C   0  0  0  0  0  0  0  0  0  0  0  0
    0.0000   -6.6000    0.0000 Cl  0  0  0  0  0  0  0  0  0  0  0  0
   -1.4289   -6.6000    0.0000 C   0  0  0  0  0  0  0  0  0  0  0  0
   -2.1434   -6.1875    0.0000 C   0  0  0  0  0  0  0  0  0  0  0  0
   -2.8579   -6.6000    0.0000 Cl  0  0  0  0  0  0  0  0  0  0  0  0
  1  2  1  0  0  0  0
  2  3  1  0  0  0  0
  2  4  1  0  0  0  0
  2  5  1  0  0  0  0
  5  6  1  0  0  0  0
  6  7  1  0  0  0  0
  7  8  4  0  0  0  0
  8  9  4  0  0  0  0
  9 10  4  0  0  0  0
 10 11  4  0  0  0  0
 11 12  4  0  0  0  0
  7 12  4  0  0  0  0
 10 13  1  0  0  0  0
 13 14  2  0  0  0  0
 13 15  1  0  0  0  0
 15 16  1  0  0  0  0
 16 17  1  0  0  0  0
 17 18  4  0  0  0  0
 18 19  4  0  0  0  0
 19 20  4  0  0  0  0
 20 21  1  0  0  0  0
 20 22  4  0  0  0  0
 22 23  4  0  0  0  0
 17 23  4  0  0  0  0
 23 24  1  0  0  0  0
M  END
>  <CdId>
412

>  <Mol Weight>
379.16

>  <Formula>
C15H11Cl2F3N2O2

>  <CMPD_CHEMBLID>
CHEMBL572205

>  <MOLREGNO>
582669

>  <PARENT_CMPD_CHEMBLID>
CHEMBL572205

>  <PARENT_MOLREGNO>
582669

>  <COMPOUND_KEY>
14

>  <MOLWEIGHT>
379.16

>  <ALOGP>
4.33

>  <PSA>
51.22

>  <NUM_RO5_VIOLATIONS>
0

>  <ACTIVITY_ID>
3017616

>  <STANDARD_TYPE>
T1/2

>  <RELATION>
=

>  <STANDARD_VALUE>
2.967

>  <STANDARD_UNITS>
hr

>  <PUBLISHED_TYPE>
t1/2

>  <PUBLISHED_RELATION>
=

>  <PUBLISHED_VALUE>
178.0

>  <PUBLISHED_UNITS>
min

>  <POTENTIAL_DUPLICATE>
0

>  <BAO_ENDPOINT>
BAO_0002115

>  <UO_UNITS>
UO_0000032

>  <QUDT_UNITS>
http://qudt.org/vocab/unit#Hour

>  <ASSAY_ID>
597623

>  <ASSAY_CHEMBLID>
CHEMBL1039075

>  <ASSAY_TYPE>
A

>  <DESCRIPTION>
Metabolic stability in human liver microsomes assessed as half life

>  <ASSAY_SRC_ID>
1

>  <ASSAY_SRC_DESCRIPTION>
Scientific Literature

>  <ASSAY_ORGANISM>
Homo sapiens

>  <ASSAY_TAX_ID>
9606

>  <CURATED_BY>
Autocuration

>  <BAO_FORMAT>
BAO_0000251

>  <TID>
102164

>  <TARGET_CHEMBLID>
CHEMBL613373

>  <TARGET_TYPE>
SUBCELLULAR

>  <PREF_NAME>
Liver microsomes

>  <CONFIDENCE_SCORE>
2

>  <TARGET_MAPPING>
Subcellular fraction

>  <DOC_ID>
48974

>  <DOC_CHEMBLID>
CHEMBL1156061

>  <PUBMED_ID>
19758802

>  <JOURNAL>
Bioorg. Med. Chem. Lett.

>  <YEAR>
2009

>  <VOLUME>
19

>  <ISSUE>
20

>  <FIRST_PAGE>
5864

>  <ORGANISM>
Homo sapiens

$$$$

  Mrv1533001291820302D          

 27 29  0  0  0  0            999 V2000
    3.5724   -5.3625    0.0000 Cl  0  0  0  0  0  0  0  0  0  0  0  0
    3.5724   -6.1875    0.0000 C   0  0  0  0  0  0  0  0  0  0  0  0
    4.2868   -6.6000    0.0000 C   0  0  0  0  0  0  0  0  0  0  0  0
    4.2868   -7.4250    0.0000 C   0  0  0  0  0  0  0  0  0  0  0  0
    3.5724   -7.8375    0.0000 C   0  0  0  0  0  0  0  0  0  0  0  0
    3.5724   -8.6625    0.0000 C   0  0  0  0  0  0  0  0  0  0  0  0
    2.8579   -9.0750    0.0000 N   0  0  0  0  0  0  0  0  0  0  0  0
    2.8579   -9.9000    0.0000 C   0  0  0  0  0  0  0  0  0  0  0  0
    3.5724  -10.3125    0.0000 O   0  0  0  0  0  0  0  0  0  0  0  0
    2.1434  -10.3125    0.0000 N   0  0  0  0  0  0  0  0  0  0  0  0
    2.1434  -11.1375    0.0000 C   0  0  0  0  0  0  0  0  0  0  0  0
    1.4289  -11.5500    0.0000 C   0  0  0  0  0  0  0  0  0  0  0  0
    0.7145  -11.1375    0.0000 C   0  0  0  0  0  0  0  0  0  0  0  0
    0.7145  -10.3125    0.0000 C   0  0  0  0  0  0  0  0  0  0  0  0
    1.4289   -9.9000    0.0000 C   0  0  0  0  0  0  0  0  0  0  0  0
    0.0000  -11.5500    0.0000 C   0  0  0  0  0  0  0  0  0  0  0  0
   -0.7145  -11.1375    0.0000 O   0  0  0  0  0  0  0  0  0  0  0  0
    0.0000  -12.3750    0.0000 N   0  0  0  0  0  0  0  0  0  0  0  0
   -0.7145  -12.7875    0.0000 C   0  0  0  0  0  0  0  0  0  0  0  0
   -0.7145  -13.6125    0.0000 C   0  0  0  0  0  0  0  0  0  0  0  0
   -1.4289  -14.0250    0.0000 C   0  0  0  0  0  0  0  0  0  0  0  0
   -2.1434  -13.6125    0.0000 O   0  0  0  0  0  0  0  0  0  0  0  0
   -2.1434  -12.7875    0.0000 C   0  0  0  0  0  0  0  0  0  0  0  0
   -1.4289  -12.3750    0.0000 C   0  0  0  0  0  0  0  0  0  0  0  0
    2.8579   -7.4250    0.0000 C   0  0  0  0  0  0  0  0  0  0  0  0
    2.1434   -7.8375    0.0000 Cl  0  0  0  0  0  0  0  0  0  0  0  0
    2.8579   -6.6000    0.0000 C   0  0  0  0  0  0  0  0  0  0  0  0
  1  2  1  0  0  0  0
  2  3  4  0  0  0  0
  3  4  4  0  0  0  0
  4  5  4  0  0  0  0
  5  6  1  0  0  0  0
  6  7  1  0  0  0  0
  7  8  1  0  0  0  0
  8  9  2  0  0  0  0
  8 10  1  0  0  0  0
 10 11  1  0  0  0  0
 11 12  1  0  0  0  0
 12 13  1  0  0  0  0
 13 14  1  0  0  0  0
 14 15  1  0  0  0  0
 10 15  1  0  0  0  0
 13 16  1  0  0  0  0
 16 17  2  0  0  0  0
 16 18  1  0  0  0  0
 18 19  1  0  0  0  0
 19 20  1  0  0  0  0
 20 21  1  0  0  0  0
 21 22  1  0  0  0  0
 22 23  1  0  0  0  0
 23 24  1  0  0  0  0
 19 24  1  0  0  0  0
  5 25  4  0  0  0  0
 25 26  1  0  0  0  0
 25 27  4  0  0  0  0
  2 27  4  0  0  0  0
M  END
>  <CdId>
413

>  <Mol Weight>
414.33

>  <Formula>
C19H25Cl2N3O3

>  <CMPD_CHEMBLID>
CHEMBL565629

>  <MOLREGNO>
582671

>  <PARENT_CMPD_CHEMBLID>
CHEMBL565629

>  <PARENT_MOLREGNO>
582671

>  <COMPOUND_KEY>
2

>  <MOLWEIGHT>
414.33

>  <ALOGP>
2.01

>  <PSA>
70.67

>  <NUM_RO5_VIOLATIONS>
0

>  <ACTIVITY_ID>
3017715

>  <STANDARD_TYPE>
T1/2

>  <RELATION>
=

>  <STANDARD_VALUE>
5.0

>  <STANDARD_UNITS>
hr

>  <PUBLISHED_TYPE>
t1/2

>  <PUBLISHED_RELATION>
=

>  <PUBLISHED_VALUE>
300.0

>  <PUBLISHED_UNITS>
min

>  <POTENTIAL_DUPLICATE>
0

>  <BAO_ENDPOINT>
BAO_0002115

>  <UO_UNITS>
UO_0000032

>  <QUDT_UNITS>
http://qudt.org/vocab/unit#Hour

>  <ASSAY_ID>
597623

>  <ASSAY_CHEMBLID>
CHEMBL1039075

>  <ASSAY_TYPE>
A

>  <DESCRIPTION>
Metabolic stability in human liver microsomes assessed as half life

>  <ASSAY_SRC_ID>
1

>  <ASSAY_SRC_DESCRIPTION>
Scientific Literature

>  <ASSAY_ORGANISM>
Homo sapiens

>  <ASSAY_TAX_ID>
9606

>  <CURATED_BY>
Autocuration

>  <BAO_FORMAT>
BAO_0000251

>  <TID>
102164

>  <TARGET_CHEMBLID>
CHEMBL613373

>  <TARGET_TYPE>
SUBCELLULAR

>  <PREF_NAME>
Liver microsomes

>  <CONFIDENCE_SCORE>
2

>  <TARGET_MAPPING>
Subcellular fraction

>  <DOC_ID>
48974

>  <DOC_CHEMBLID>
CHEMBL1156061

>  <PUBMED_ID>
19758802

>  <JOURNAL>
Bioorg. Med. Chem. Lett.

>  <YEAR>
2009

>  <VOLUME>
19

>  <ISSUE>
20

>  <FIRST_PAGE>
5864

>  <ORGANISM>
Homo sapiens

$$$$

  Mrv1533001291820302D          

 27 28  0  0  0  0            999 V2000
    2.8579   -0.8250    0.0000 C   0  0  0  0  0  0  0  0  0  0  0  0
    2.8579   -1.6500    0.0000 S   0  0  0  0  0  0  0  0  0  0  0  0
    2.0329   -1.6500    0.0000 O   0  0  0  0  0  0  0  0  0  0  0  0
    3.6829   -1.6500    0.0000 O   0  0  0  0  0  0  0  0  0  0  0  0
    2.8579   -2.4750    0.0000 C   0  0  0  0  0  0  0  0  0  0  0  0
    3.5724   -2.8875    0.0000 C   0  0  0  0  0  0  0  0  0  0  0  0
    3.5724   -3.7125    0.0000 C   0  0  0  0  0  0  0  0  0  0  0  0
    2.8579   -4.1250    0.0000 C   0  0  0  0  0  0  0  0  0  0  0  0
    2.8579   -4.9500    0.0000 C   0  0  0  0  0  0  0  0  0  0  0  0
    2.1434   -5.3625    0.0000 N   0  0  0  0  0  0  0  0  0  0  0  0
    2.1434   -6.1875    0.0000 C   0  0  0  0  0  0  0  0  0  0  0  0
    2.8579   -6.6000    0.0000 O   0  0  0  0  0  0  0  0  0  0  0  0
    1.4289   -6.6000    0.0000 C   0  0  0  0  0  0  0  0  0  0  0  0
    1.4289   -7.4250    0.0000 C   0  0  0  0  0  0  0  0  0  0  0  0
    0.7145   -7.8375    0.0000 C   0  0  0  0  0  0  0  0  0  0  0  0
    0.0000   -7.4250    0.0000 C   0  0  0  0  0  0  0  0  0  0  0  0
   -0.7145   -7.8375    0.0000 O   0  0  0  0  0  0  0  0  0  0  0  0
   -0.7145   -8.6625    0.0000 C   0  0  0  0  0  0  0  0  0  0  0  0
   -1.4289   -9.0750    0.0000 C   0  0  0  0  0  0  0  0  0  0  0  0
   -1.4289   -9.9000    0.0000 C   0  0  0  0  0  0  0  0  0  0  0  0
   -1.4289  -10.7250    0.0000 F   0  0  0  0  0  0  0  0  0  0  0  0
   -2.2539   -9.9000    0.0000 F   0  0  0  0  0  0  0  0  0  0  0  0
   -0.6039   -9.9000    0.0000 F   0  0  0  0  0  0  0  0  0  0  0  0
    0.0000   -6.6000    0.0000 N   0  0  0  0  0  0  0  0  0  0  0  0
    0.7145   -6.1875    0.0000 C   0  0  0  0  0  0  0  0  0  0  0  0
    2.1434   -3.7125    0.0000 C   0  0  0  0  0  0  0  0  0  0  0  0
    2.1434   -2.8875    0.0000 C   0  0  0  0  0  0  0  0  0  0  0  0
  1  2  1  0  0  0  0
  2  3  2  0  0  0  0
  2  4  2  0  0  0  0
  2  5  1  0  0  0  0
  5  6  4  0  0  0  0
  6  7  4  0  0  0  0
  7  8  4  0  0  0  0
  8  9  1  0  0  0  0
  9 10  1  0  0  0  0
 10 11  1  0  0  0  0
 11 12  2  0  0  0  0
 11 13  1  0  0  0  0
 13 14  4  0  0  0  0
 14 15  4  0  0  0  0
 15 16  4  0  0  0  0
 16 17  1  0  0  0  0
 17 18  1  0  0  0  0
 18 19  1  0  0  0  0
 19 20  1  0  0  0  0
 20 21  1  0  0  0  0
 20 22  1  0  0  0  0
 20 23  1  0  0  0  0
 16 24  4  0  0  0  0
 24 25  4  0  0  0  0
 13 25  4  0  0  0  0
  8 26  4  0  0  0  0
 26 27  4  0  0  0  0
  5 27  4  0  0  0  0
M  END
>  <CdId>
414

>  <Mol Weight>
402.39

>  <Formula>
C17H17F3N2O4S

>  <CMPD_CHEMBLID>
CHEMBL566658

>  <MOLREGNO>
582728

>  <PARENT_CMPD_CHEMBLID>
CHEMBL566658

>  <PARENT_MOLREGNO>
582728

>  <COMPOUND_KEY>
36

>  <MOLWEIGHT>
402.39

>  <ALOGP>
2.24

>  <PSA>
93.74

>  <NUM_RO5_VIOLATIONS>
0

>  <ACTIVITY_ID>
3017673

>  <STANDARD_TYPE>
T1/2

>  <RELATION>
=

>  <STANDARD_VALUE>
2.6

>  <STANDARD_UNITS>
hr

>  <PUBLISHED_TYPE>
t1/2

>  <PUBLISHED_RELATION>
=

>  <PUBLISHED_VALUE>
156.0

>  <PUBLISHED_UNITS>
min

>  <POTENTIAL_DUPLICATE>
0

>  <BAO_ENDPOINT>
BAO_0002115

>  <UO_UNITS>
UO_0000032

>  <QUDT_UNITS>
http://qudt.org/vocab/unit#Hour

>  <ASSAY_ID>
597623

>  <ASSAY_CHEMBLID>
CHEMBL1039075

>  <ASSAY_TYPE>
A

>  <DESCRIPTION>
Metabolic stability in human liver microsomes assessed as half life

>  <ASSAY_SRC_ID>
1

>  <ASSAY_SRC_DESCRIPTION>
Scientific Literature

>  <ASSAY_ORGANISM>
Homo sapiens

>  <ASSAY_TAX_ID>
9606

>  <CURATED_BY>
Autocuration

>  <BAO_FORMAT>
BAO_0000251

>  <TID>
102164

>  <TARGET_CHEMBLID>
CHEMBL613373

>  <TARGET_TYPE>
SUBCELLULAR

>  <PREF_NAME>
Liver microsomes

>  <CONFIDENCE_SCORE>
2

>  <TARGET_MAPPING>
Subcellular fraction

>  <DOC_ID>
48974

>  <DOC_CHEMBLID>
CHEMBL1156061

>  <PUBMED_ID>
19758802

>  <JOURNAL>
Bioorg. Med. Chem. Lett.

>  <YEAR>
2009

>  <VOLUME>
19

>  <ISSUE>
20

>  <FIRST_PAGE>
5864

>  <ORGANISM>
Homo sapiens

$$$$

  Mrv1533001291820302D          

 26 27  0  0  0  0            999 V2000
   -4.2868    1.6500    0.0000 F   0  0  0  0  0  0  0  0  0  0  0  0
   -3.5724    1.2375    0.0000 C   0  0  0  0  0  0  0  0  0  0  0  0
   -3.9849    0.5230    0.0000 F   0  0  0  0  0  0  0  0  0  0  0  0
   -3.1599    1.9520    0.0000 F   0  0  0  0  0  0  0  0  0  0  0  0
   -2.8579    0.8250    0.0000 C   0  0  0  0  0  0  0  0  0  0  0  0
   -2.8579    0.0000    0.0000 C   0  0  0  0  0  0  0  0  0  0  0  0
   -2.1434   -0.4125    0.0000 O   0  0  0  0  0  0  0  0  0  0  0  0
   -2.1434   -1.2375    0.0000 C   0  0  0  0  0  0  0  0  0  0  0  0
   -1.4289   -1.6500    0.0000 C   0  0  0  0  0  0  0  0  0  0  0  0
   -1.4289   -2.4750    0.0000 C   0  0  0  0  0  0  0  0  0  0  0  0
   -2.1434   -2.8875    0.0000 C   0  0  0  0  0  0  0  0  0  0  0  0
   -2.8579   -2.4750    0.0000 C   0  0  0  0  0  0  0  0  0  0  0  0
   -2.8579   -1.6500    0.0000 N   0  0  0  0  0  0  0  0  0  0  0  0
   -2.1434   -3.7125    0.0000 C   0  0  0  0  0  0  0  0  0  0  0  0
   -1.4289   -4.1250    0.0000 O   0  0  0  0  0  0  0  0  0  0  0  0
   -2.8579   -4.1250    0.0000 N   0  0  0  0  0  0  0  0  0  0  0  0
   -2.8579   -4.9500    0.0000 C   0  0  0  0  0  0  0  0  0  0  0  0
   -2.1434   -5.3625    0.0000 C   0  0  0  0  0  0  0  0  0  0  0  0
   -1.4289   -4.9500    0.0000 C   0  0  0  0  0  0  0  0  0  0  0  0
   -0.7145   -5.3625    0.0000 C   0  0  0  0  0  0  0  0  0  0  0  0
   -0.7145   -6.1875    0.0000 C   0  0  0  0  0  0  0  0  0  0  0  0
   -1.4289   -6.6000    0.0000 C   0  0  0  0  0  0  0  0  0  0  0  0
   -2.1434   -6.1875    0.0000 C   0  0  0  0  0  0  0  0  0  0  0  0
   -2.8579   -6.6000    0.0000 Cl  0  0  0  0  0  0  0  0  0  0  0  0
    0.0000   -6.6000    0.0000 C   0  0  0  0  0  0  0  0  0  0  0  0
    0.7145   -7.0125    0.0000 N   0  0  0  0  0  0  0  0  0  0  0  0
  1  2  1  0  0  0  0
  2  3  1  0  0  0  0
  2  4  1  0  0  0  0
  2  5  1  0  0  0  0
  5  6  1  0  0  0  0
  6  7  1  0  0  0  0
  7  8  1  0  0  0  0
  8  9  4  0  0  0  0
  9 10  4  0  0  0  0
 10 11  4  0  0  0  0
 11 12  4  0  0  0  0
 12 13  4  0  0  0  0
  8 13  4  0  0  0  0
 11 14  1  0  0  0  0
 14 15  2  0  0  0  0
 14 16  1  0  0  0  0
 16 17  1  0  0  0  0
 17 18  1  0  0  0  0
 18 19  4  0  0  0  0
 19 20  4  0  0  0  0
 20 21  4  0  0  0  0
 21 22  4  0  0  0  0
 22 23  4  0  0  0  0
 18 23  4  0  0  0  0
 23 24  1  0  0  0  0
 21 25  1  0  0  0  0
 25 26  3  0  0  0  0
M  END
>  <CdId>
415

>  <Mol Weight>
383.76

>  <Formula>
C17H13ClF3N3O2

>  <CMPD_CHEMBLID>
CHEMBL567314

>  <MOLREGNO>
582765

>  <PARENT_CMPD_CHEMBLID>
CHEMBL567314

>  <PARENT_MOLREGNO>
582765

>  <COMPOUND_KEY>
40

>  <MOLWEIGHT>
383.75

>  <ALOGP>
3.26

>  <PSA>
75.0

>  <NUM_RO5_VIOLATIONS>
0

>  <ACTIVITY_ID>
3017677

>  <STANDARD_TYPE>
T1/2

>  <RELATION>
=

>  <STANDARD_VALUE>
3.133

>  <STANDARD_UNITS>
hr

>  <PUBLISHED_TYPE>
t1/2

>  <PUBLISHED_RELATION>
=

>  <PUBLISHED_VALUE>
188.0

>  <PUBLISHED_UNITS>
min

>  <POTENTIAL_DUPLICATE>
0

>  <BAO_ENDPOINT>
BAO_0002115

>  <UO_UNITS>
UO_0000032

>  <QUDT_UNITS>
http://qudt.org/vocab/unit#Hour

>  <ASSAY_ID>
597623

>  <ASSAY_CHEMBLID>
CHEMBL1039075

>  <ASSAY_TYPE>
A

>  <DESCRIPTION>
Metabolic stability in human liver microsomes assessed as half life

>  <ASSAY_SRC_ID>
1

>  <ASSAY_SRC_DESCRIPTION>
Scientific Literature

>  <ASSAY_ORGANISM>
Homo sapiens

>  <ASSAY_TAX_ID>
9606

>  <CURATED_BY>
Autocuration

>  <BAO_FORMAT>
BAO_0000251

>  <TID>
102164

>  <TARGET_CHEMBLID>
CHEMBL613373

>  <TARGET_TYPE>
SUBCELLULAR

>  <PREF_NAME>
Liver microsomes

>  <CONFIDENCE_SCORE>
2

>  <TARGET_MAPPING>
Subcellular fraction

>  <DOC_ID>
48974

>  <DOC_CHEMBLID>
CHEMBL1156061

>  <PUBMED_ID>
19758802

>  <JOURNAL>
Bioorg. Med. Chem. Lett.

>  <YEAR>
2009

>  <VOLUME>
19

>  <ISSUE>
20

>  <FIRST_PAGE>
5864

>  <ORGANISM>
Homo sapiens

$$$$

  Mrv1533001291820302D          

 28 29  0  0  0  0            999 V2000
    2.8579   -0.8250    0.0000 C   0  0  0  0  0  0  0  0  0  0  0  0
    2.8579   -1.6500    0.0000 S   0  0  0  0  0  0  0  0  0  0  0  0
    2.0329   -1.6500    0.0000 O   0  0  0  0  0  0  0  0  0  0  0  0
    3.6829   -1.6500    0.0000 O   0  0  0  0  0  0  0  0  0  0  0  0
    2.8579   -2.4750    0.0000 C   0  0  0  0  0  0  0  0  0  0  0  0
    3.5724   -2.8875    0.0000 C   0  0  0  0  0  0  0  0  0  0  0  0
    3.5724   -3.7125    0.0000 C   0  0  0  0  0  0  0  0  0  0  0  0
    4.2868   -4.1250    0.0000 Cl  0  0  0  0  0  0  0  0  0  0  0  0
    2.8579   -4.1250    0.0000 C   0  0  0  0  0  0  0  0  0  0  0  0
    2.1434   -3.7125    0.0000 C   0  0  0  0  0  0  0  0  0  0  0  0
    2.1434   -2.8875    0.0000 C   0  0  0  0  0  0  0  0  0  0  0  0
    1.4289   -2.4750    0.0000 C   0  0  0  0  0  0  0  0  0  0  0  0
    1.4289   -1.6500    0.0000 N   0  0  0  0  0  0  0  0  0  0  0  0
    0.7145   -1.2375    0.0000 C   0  0  0  0  0  0  0  0  0  0  0  0
    0.0000   -1.6500    0.0000 O   0  0  0  0  0  0  0  0  0  0  0  0
    0.7145   -0.4125    0.0000 C   0  0  0  0  0  0  0  0  0  0  0  0
    0.0000    0.0000    0.0000 C   0  0  0  0  0  0  0  0  0  0  0  0
    0.0000    0.8250    0.0000 C   0  0  0  0  0  0  0  0  0  0  0  0
    0.7145    1.2375    0.0000 C   0  0  0  0  0  0  0  0  0  0  0  0
    0.7145    2.0625    0.0000 O   0  0  0  0  0  0  0  0  0  0  0  0
    0.0000    2.4750    0.0000 C   0  0  0  0  0  0  0  0  0  0  0  0
    0.0000    3.3000    0.0000 C   0  0  0  0  0  0  0  0  0  0  0  0
   -0.7145    3.7125    0.0000 C   0  0  0  0  0  0  0  0  0  0  0  0
   -1.4289    4.1250    0.0000 F   0  0  0  0  0  0  0  0  0  0  0  0
   -0.3020    4.4270    0.0000 F   0  0  0  0  0  0  0  0  0  0  0  0
   -1.1270    2.9980    0.0000 F   0  0  0  0  0  0  0  0  0  0  0  0
    1.4289    0.8250    0.0000 N   0  0  0  0  0  0  0  0  0  0  0  0
    1.4289    0.0000    0.0000 C   0  0  0  0  0  0  0  0  0  0  0  0
  1  2  1  0  0  0  0
  2  3  2  0  0  0  0
  2  4  2  0  0  0  0
  2  5  1  0  0  0  0
  5  6  4  0  0  0  0
  6  7  4  0  0  0  0
  7  8  1  0  0  0  0
  7  9  4  0  0  0  0
  9 10  4  0  0  0  0
 10 11  4  0  0  0  0
  5 11  4  0  0  0  0
 11 12  1  0  0  0  0
 12 13  1  0  0  0  0
 13 14  1  0  0  0  0
 14 15  2  0  0  0  0
 14 16  1  0  0  0  0
 16 17  4  0  0  0  0
 17 18  4  0  0  0  0
 18 19  4  0  0  0  0
 19 20  1  0  0  0  0
 20 21  1  0  0  0  0
 21 22  1  0  0  0  0
 22 23  1  0  0  0  0
 23 24  1  0  0  0  0
 23 25  1  0  0  0  0
 23 26  1  0  0  0  0
 19 27  4  0  0  0  0
 27 28  4  0  0  0  0
 16 28  4  0  0  0  0
M  END
>  <CdId>
417

>  <Mol Weight>
436.83

>  <Formula>
C17H16ClF3N2O4S

>  <CMPD_CHEMBLID>
CHEMBL585949

>  <MOLREGNO>
582727

>  <PARENT_CMPD_CHEMBLID>
CHEMBL585949

>  <PARENT_MOLREGNO>
582727

>  <COMPOUND_KEY>
35

>  <MOLWEIGHT>
436.83

>  <ALOGP>
2.9

>  <PSA>
93.74

>  <NUM_RO5_VIOLATIONS>
0

>  <ACTIVITY_ID>
3017672

>  <STANDARD_TYPE>
T1/2

>  <RELATION>
=

>  <STANDARD_VALUE>
5.0

>  <STANDARD_UNITS>
hr

>  <PUBLISHED_TYPE>
t1/2

>  <PUBLISHED_RELATION>
=

>  <PUBLISHED_VALUE>
300.0

>  <PUBLISHED_UNITS>
min

>  <POTENTIAL_DUPLICATE>
0

>  <BAO_ENDPOINT>
BAO_0002115

>  <UO_UNITS>
UO_0000032

>  <QUDT_UNITS>
http://qudt.org/vocab/unit#Hour

>  <ASSAY_ID>
597623

>  <ASSAY_CHEMBLID>
CHEMBL1039075

>  <ASSAY_TYPE>
A

>  <DESCRIPTION>
Metabolic stability in human liver microsomes assessed as half life

>  <ASSAY_SRC_ID>
1

>  <ASSAY_SRC_DESCRIPTION>
Scientific Literature

>  <ASSAY_ORGANISM>
Homo sapiens

>  <ASSAY_TAX_ID>
9606

>  <CURATED_BY>
Autocuration

>  <BAO_FORMAT>
BAO_0000251

>  <TID>
102164

>  <TARGET_CHEMBLID>
CHEMBL613373

>  <TARGET_TYPE>
SUBCELLULAR

>  <PREF_NAME>
Liver microsomes

>  <CONFIDENCE_SCORE>
2

>  <TARGET_MAPPING>
Subcellular fraction

>  <DOC_ID>
48974

>  <DOC_CHEMBLID>
CHEMBL1156061

>  <PUBMED_ID>
19758802

>  <JOURNAL>
Bioorg. Med. Chem. Lett.

>  <YEAR>
2009

>  <VOLUME>
19

>  <ISSUE>
20

>  <FIRST_PAGE>
5864

>  <ORGANISM>
Homo sapiens

$$$$

  Mrv1533001291820302D          

 29 31  0  0  0  0            999 V2000
   -2.1434   12.5411    0.0000 F   0  0  0  0  0  0  0  0  0  0  0  0
   -2.1434   11.7161    0.0000 C   0  0  0  0  0  0  0  0  0  0  0  0
   -2.9684   11.7161    0.0000 F   0  0  0  0  0  0  0  0  0  0  0  0
   -1.3184   11.7161    0.0000 F   0  0  0  0  0  0  0  0  0  0  0  0
   -2.1434   10.8911    0.0000 C   0  0  0  0  0  0  0  0  0  0  0  0
   -2.8579   10.4786    0.0000 C   0  0  0  0  0  0  0  0  0  0  0  0
   -2.8579    9.6536    0.0000 O   0  0  0  0  0  0  0  0  0  0  0  0
   -2.1434    9.2411    0.0000 C   0  0  0  0  0  0  0  0  0  0  0  0
   -1.4289    9.6536    0.0000 C   0  0  0  0  0  0  0  0  0  0  0  0
   -0.7145    9.2411    0.0000 C   0  0  0  0  0  0  0  0  0  0  0  0
   -0.7145    8.4161    0.0000 C   0  0  0  0  0  0  0  0  0  0  0  0
   -1.4289    8.0036    0.0000 C   0  0  0  0  0  0  0  0  0  0  0  0
   -2.1434    8.4161    0.0000 N   0  0  0  0  0  0  0  0  0  0  0  0
    0.0000    8.0036    0.0000 C   0  0  0  0  0  0  0  0  0  0  0  0
    0.7145    8.4161    0.0000 O   0  0  0  0  0  0  0  0  0  0  0  0
    0.0000    7.1786    0.0000 N   0  0  0  0  0  0  0  0  0  0  0  0
    0.7145    6.7661    0.0000 C   0  0  0  0  0  0  0  0  0  0  0  0
    0.7145    5.9411    0.0000 C   0  0  0  0  0  0  0  0  0  0  0  0
    1.4289    5.5286    0.0000 C   0  0  0  0  0  0  0  0  0  0  0  0
    1.4289    4.7036    0.0000 C   0  0  0  0  0  0  0  0  0  0  0  0
    0.7145    4.2911    0.0000 C   0  0  0  0  0  0  0  0  0  0  0  0
    0.0000    4.7036    0.0000 C   0  0  0  0  0  0  0  0  0  0  0  0
    0.0000    5.5286    0.0000 C   0  0  0  0  0  0  0  0  0  0  0  0
   -0.7145    5.9411    0.0000 Cl  0  0  0  0  0  0  0  0  0  0  0  0
    0.7145    3.4661    0.0000 N   0  0  0  0  0  0  0  0  0  0  0  0
    1.3819    2.9812    0.0000 C   0  0  0  0  0  0  0  0  0  0  0  0
    1.1270    2.1965    0.0000 N   0  0  0  0  0  0  0  0  0  0  0  0
    0.3020    2.1965    0.0000 N   0  0  0  0  0  0  0  0  0  0  0  0
    0.0470    2.9812    0.0000 N   0  0  0  0  0  0  0  0  0  0  0  0
  1  2  1  0  0  0  0
  2  3  1  0  0  0  0
  2  4  1  0  0  0  0
  2  5  1  0  0  0  0
  5  6  1  0  0  0  0
  6  7  1  0  0  0  0
  7  8  1  0  0  0  0
  8  9  4  0  0  0  0
  9 10  4  0  0  0  0
 10 11  4  0  0  0  0
 11 12  4  0  0  0  0
 12 13  4  0  0  0  0
  8 13  4  0  0  0  0
 11 14  1  0  0  0  0
 14 15  2  0  0  0  0
 14 16  1  0  0  0  0
 16 17  1  0  0  0  0
 17 18  1  0  0  0  0
 18 19  4  0  0  0  0
 19 20  4  0  0  0  0
 20 21  4  0  0  0  0
 21 22  4  0  0  0  0
 22 23  4  0  0  0  0
 18 23  4  0  0  0  0
 23 24  1  0  0  0  0
 21 25  1  0  0  0  0
 25 26  4  0  0  0  0
 26 27  4  0  0  0  0
 27 28  4  0  0  0  0
 28 29  4  0  0  0  0
 25 29  4  0  0  0  0
M  END
>  <CdId>
423

>  <Mol Weight>
426.78

>  <Formula>
C17H14ClF3N6O2

>  <CMPD_CHEMBLID>
CHEMBL567294

>  <MOLREGNO>
582661

>  <PARENT_CMPD_CHEMBLID>
CHEMBL567294

>  <PARENT_MOLREGNO>
582661

>  <COMPOUND_KEY>
43

>  <MOLWEIGHT>
426.78

>  <ALOGP>
2.26

>  <PSA>
94.82

>  <NUM_RO5_VIOLATIONS>
0

>  <ACTIVITY_ID>
3017680

>  <STANDARD_TYPE>
T1/2

>  <RELATION>
=

>  <STANDARD_VALUE>
5.0

>  <STANDARD_UNITS>
hr

>  <PUBLISHED_TYPE>
t1/2

>  <PUBLISHED_RELATION>
=

>  <PUBLISHED_VALUE>
300.0

>  <PUBLISHED_UNITS>
min

>  <POTENTIAL_DUPLICATE>
0

>  <BAO_ENDPOINT>
BAO_0002115

>  <UO_UNITS>
UO_0000032

>  <QUDT_UNITS>
http://qudt.org/vocab/unit#Hour

>  <ASSAY_ID>
597623

>  <ASSAY_CHEMBLID>
CHEMBL1039075

>  <ASSAY_TYPE>
A

>  <DESCRIPTION>
Metabolic stability in human liver microsomes assessed as half life

>  <ASSAY_SRC_ID>
1

>  <ASSAY_SRC_DESCRIPTION>
Scientific Literature

>  <ASSAY_ORGANISM>
Homo sapiens

>  <ASSAY_TAX_ID>
9606

>  <CURATED_BY>
Autocuration

>  <BAO_FORMAT>
BAO_0000251

>  <TID>
102164

>  <TARGET_CHEMBLID>
CHEMBL613373

>  <TARGET_TYPE>
SUBCELLULAR

>  <PREF_NAME>
Liver microsomes

>  <CONFIDENCE_SCORE>
2

>  <TARGET_MAPPING>
Subcellular fraction

>  <DOC_ID>
48974

>  <DOC_CHEMBLID>
CHEMBL1156061

>  <PUBMED_ID>
19758802

>  <JOURNAL>
Bioorg. Med. Chem. Lett.

>  <YEAR>
2009

>  <VOLUME>
19

>  <ISSUE>
20

>  <FIRST_PAGE>
5864

>  <ORGANISM>
Homo sapiens

$$$$

  Mrv1533001291820302D          

 29 30  0  0  0  0            999 V2000
   -4.2868    1.6500    0.0000 F   0  0  0  0  0  0  0  0  0  0  0  0
   -3.5724    1.2375    0.0000 C   0  0  0  0  0  0  0  0  0  0  0  0
   -3.9849    0.5230    0.0000 F   0  0  0  0  0  0  0  0  0  0  0  0
   -3.1599    1.9520    0.0000 F   0  0  0  0  0  0  0  0  0  0  0  0
   -2.8579    0.8250    0.0000 C   0  0  0  0  0  0  0  0  0  0  0  0
   -2.8579    0.0000    0.0000 C   0  0  0  0  0  0  0  0  0  0  0  0
   -2.1434   -0.4125    0.0000 O   0  0  0  0  0  0  0  0  0  0  0  0
   -2.1434   -1.2375    0.0000 C   0  0  0  0  0  0  0  0  0  0  0  0
   -1.4289   -1.6500    0.0000 C   0  0  0  0  0  0  0  0  0  0  0  0
   -1.4289   -2.4750    0.0000 C   0  0  0  0  0  0  0  0  0  0  0  0
   -2.1434   -2.8875    0.0000 C   0  0  0  0  0  0  0  0  0  0  0  0
   -2.8579   -2.4750    0.0000 C   0  0  0  0  0  0  0  0  0  0  0  0
   -2.8579   -1.6500    0.0000 N   0  0  0  0  0  0  0  0  0  0  0  0
   -2.1434   -3.7125    0.0000 C   0  0  0  0  0  0  0  0  0  0  0  0
   -1.4289   -4.1250    0.0000 O   0  0  0  0  0  0  0  0  0  0  0  0
   -2.8579   -4.1250    0.0000 N   0  0  0  0  0  0  0  0  0  0  0  0
   -2.8579   -4.9500    0.0000 C   0  0  0  0  0  0  0  0  0  0  0  0
   -2.1434   -5.3625    0.0000 C   0  0  0  0  0  0  0  0  0  0  0  0
   -1.4289   -4.9500    0.0000 C   0  0  0  0  0  0  0  0  0  0  0  0
   -0.7145   -5.3625    0.0000 C   0  0  0  0  0  0  0  0  0  0  0  0
   -0.7145   -6.1875    0.0000 C   0  0  0  0  0  0  0  0  0  0  0  0
    0.0000   -6.6000    0.0000 Br  0  0  0  0  0  0  0  0  0  0  0  0
   -1.4289   -6.6000    0.0000 C   0  0  0  0  0  0  0  0  0  0  0  0
   -2.1434   -6.1875    0.0000 C   0  0  0  0  0  0  0  0  0  0  0  0
   -2.8579   -6.6000    0.0000 O   0  0  0  0  0  0  0  0  0  0  0  0
   -3.5724   -6.1875    0.0000 C   0  0  0  0  0  0  0  0  0  0  0  0
   -3.1599   -5.4730    0.0000 F   0  0  0  0  0  0  0  0  0  0  0  0
   -3.9849   -6.9020    0.0000 F   0  0  0  0  0  0  0  0  0  0  0  0
   -4.2868   -5.7750    0.0000 F   0  0  0  0  0  0  0  0  0  0  0  0
  1  2  1  0  0  0  0
  2  3  1  0  0  0  0
  2  4  1  0  0  0  0
  2  5  1  0  0  0  0
  5  6  1  0  0  0  0
  6  7  1  0  0  0  0
  7  8  1  0  0  0  0
  8  9  4  0  0  0  0
  9 10  4  0  0  0  0
 10 11  4  0  0  0  0
 11 12  4  0  0  0  0
 12 13  4  0  0  0  0
  8 13  4  0  0  0  0
 11 14  1  0  0  0  0
 14 15  2  0  0  0  0
 14 16  1  0  0  0  0
 16 17  1  0  0  0  0
 17 18  1  0  0  0  0
 18 19  4  0  0  0  0
 19 20  4  0  0  0  0
 20 21  4  0  0  0  0
 21 22  1  0  0  0  0
 21 23  4  0  0  0  0
 23 24  4  0  0  0  0
 18 24  4  0  0  0  0
 24 25  1  0  0  0  0
 25 26  1  0  0  0  0
 26 27  1  0  0  0  0
 26 28  1  0  0  0  0
 26 29  1  0  0  0  0
M  END
>  <CdId>
424

>  <Mol Weight>
487.196

>  <Formula>
C17H13BrF6N2O3

>  <CMPD_CHEMBLID>
CHEMBL566648

>  <MOLREGNO>
582779

>  <PARENT_CMPD_CHEMBLID>
CHEMBL566648

>  <PARENT_MOLREGNO>
582779

>  <COMPOUND_KEY>
41

>  <MOLWEIGHT>
487.19

>  <ALOGP>
5.58

>  <PSA>
60.45

>  <NUM_RO5_VIOLATIONS>
1

>  <ACTIVITY_ID>
3017678

>  <STANDARD_TYPE>
T1/2

>  <RELATION>
=

>  <STANDARD_VALUE>
5.0

>  <STANDARD_UNITS>
hr

>  <PUBLISHED_TYPE>
t1/2

>  <PUBLISHED_RELATION>
=

>  <PUBLISHED_VALUE>
300.0

>  <PUBLISHED_UNITS>
min

>  <POTENTIAL_DUPLICATE>
0

>  <BAO_ENDPOINT>
BAO_0002115

>  <UO_UNITS>
UO_0000032

>  <QUDT_UNITS>
http://qudt.org/vocab/unit#Hour

>  <ASSAY_ID>
597623

>  <ASSAY_CHEMBLID>
CHEMBL1039075

>  <ASSAY_TYPE>
A

>  <DESCRIPTION>
Metabolic stability in human liver microsomes assessed as half life

>  <ASSAY_SRC_ID>
1

>  <ASSAY_SRC_DESCRIPTION>
Scientific Literature

>  <ASSAY_ORGANISM>
Homo sapiens

>  <ASSAY_TAX_ID>
9606

>  <CURATED_BY>
Autocuration

>  <BAO_FORMAT>
BAO_0000251

>  <TID>
102164

>  <TARGET_CHEMBLID>
CHEMBL613373

>  <TARGET_TYPE>
SUBCELLULAR

>  <PREF_NAME>
Liver microsomes

>  <CONFIDENCE_SCORE>
2

>  <TARGET_MAPPING>
Subcellular fraction

>  <DOC_ID>
48974

>  <DOC_CHEMBLID>
CHEMBL1156061

>  <PUBMED_ID>
19758802

>  <JOURNAL>
Bioorg. Med. Chem. Lett.

>  <YEAR>
2009

>  <VOLUME>
19

>  <ISSUE>
20

>  <FIRST_PAGE>
5864

>  <ORGANISM>
Homo sapiens

$$$$

  Mrv1533001291820302D          

 28 31  0  0  1  0            999 V2000
    2.5399   -3.9893    0.0000 C   0  0  0  0  0  0  0  0  0  0  0  0
    1.7329   -4.1608    0.0000 C   0  0  2  0  0  0  0  0  0  0  0  0
    1.4780   -4.9454    0.0000 C   0  0  0  0  0  0  0  0  0  0  0  0
    0.6710   -5.1170    0.0000 N   0  0  0  0  0  0  0  0  0  0  0  0
    0.1190   -4.5039    0.0000 C   0  0  0  0  0  0  0  0  0  0  0  0
    0.3739   -3.7192    0.0000 C   0  0  0  0  0  0  0  0  0  0  0  0
    1.1809   -3.5477    0.0000 N   0  0  0  0  0  0  0  0  0  0  0  0
    1.4358   -2.7631    0.0000 C   0  0  0  0  0  0  0  0  0  0  0  0
    2.2428   -2.5916    0.0000 O   0  0  0  0  0  0  0  0  0  0  0  0
    0.8838   -2.1500    0.0000 C   0  0  0  0  0  0  0  0  0  0  0  0
    0.0768   -2.3215    0.0000 O   0  0  0  0  0  0  0  0  0  0  0  0
    1.1387   -1.3654    0.0000 C   0  0  0  0  0  0  0  0  0  0  0  0
    0.6538   -0.6979    0.0000 C   0  0  0  0  0  0  0  0  0  0  0  0
    1.1387   -0.0305    0.0000 N   0  0  0  0  0  0  0  0  0  0  0  0
    1.9233   -0.2854    0.0000 C   0  0  0  0  0  0  0  0  0  0  0  0
    2.6378    0.1271    0.0000 C   0  0  0  0  0  0  0  0  0  0  0  0
    3.3523   -0.2854    0.0000 C   0  0  0  0  0  0  0  0  0  0  0  0
    3.3523   -1.1104    0.0000 N   0  0  0  0  0  0  0  0  0  0  0  0
    2.6378   -1.5229    0.0000 C   0  0  0  0  0  0  0  0  0  0  0  0
    1.9233   -1.1104    0.0000 C   0  0  0  0  0  0  0  0  0  0  0  0
    0.4161   -5.9016    0.0000 C   0  0  0  0  0  0  0  0  0  0  0  0
    0.9681   -6.5147    0.0000 O   0  0  0  0  0  0  0  0  0  0  0  0
   -0.3909   -6.0731    0.0000 C   0  0  0  0  0  0  0  0  0  0  0  0
   -0.6459   -6.8577    0.0000 C   0  0  0  0  0  0  0  0  0  0  0  0
   -1.4528   -7.0293    0.0000 C   0  0  0  0  0  0  0  0  0  0  0  0
   -2.0049   -6.4162    0.0000 C   0  0  0  0  0  0  0  0  0  0  0  0
   -1.7499   -5.6315    0.0000 C   0  0  0  0  0  0  0  0  0  0  0  0
   -0.9429   -5.4600    0.0000 C   0  0  0  0  0  0  0  0  0  0  0  0
  2  1  1  6  0  0  0
  2  3  1  0  0  0  0
  3  4  1  0  0  0  0
  4  5  1  0  0  0  0
  5  6  1  0  0  0  0
  6  7  1  0  0  0  0
  2  7  1  0  0  0  0
  7  8  1  0  0  0  0
  8  9  2  0  0  0  0
  8 10  1  0  0  0  0
 10 11  2  0  0  0  0
 10 12  1  0  0  0  0
 12 13  4  0  0  0  0
 13 14  4  0  0  0  0
 14 15  4  0  0  0  0
 15 16  4  0  0  0  0
 16 17  4  0  0  0  0
 17 18  4  0  0  0  0
 18 19  4  0  0  0  0
 19 20  4  0  0  0  0
 12 20  4  0  0  0  0
 15 20  4  0  0  0  0
  4 21  1  0  0  0  0
 21 22  2  0  0  0  0
 21 23  1  0  0  0  0
 23 24  4  0  0  0  0
 24 25  4  0  0  0  0
 25 26  4  0  0  0  0
 26 27  4  0  0  0  0
 27 28  4  0  0  0  0
 23 28  4  0  0  0  0
M  STY  1   1 DAT
M  SAL   1  1  14
M  SDT   1 MRV_IMPLICIT_H                                        
M  SDD   1     0.0000    0.0000    DR    ALL  0       0  
M  SED   1 IMPL_H1
M  END
>  <CdId>
430

>  <Mol Weight>
376.416

>  <Formula>
C21H20N4O3

>  <CMPD_CHEMBLID>
CHEMBL585498

>  <MOLREGNO>
576785

>  <PARENT_CMPD_CHEMBLID>
CHEMBL585498

>  <PARENT_MOLREGNO>
576785

>  <COMPOUND_KEY>
6

>  <MOLWEIGHT>
376.41

>  <ALOGP>
1.53

>  <PSA>
86.37

>  <NUM_RO5_VIOLATIONS>
0

>  <ACTIVITY_ID>
3019037

>  <STANDARD_TYPE>
T1/2

>  <RELATION>
>

>  <STANDARD_VALUE>
100.0

>  <STANDARD_UNITS>
hr

>  <PUBLISHED_TYPE>
t1/2

>  <PUBLISHED_RELATION>
>

>  <PUBLISHED_VALUE>
100.0

>  <PUBLISHED_UNITS>
hr

>  <POTENTIAL_DUPLICATE>
0

>  <BAO_ENDPOINT>
BAO_0002115

>  <UO_UNITS>
UO_0000032

>  <QUDT_UNITS>
http://qudt.org/vocab/unit#Hour

>  <ASSAY_ID>
597659

>  <ASSAY_CHEMBLID>
CHEMBL1039958

>  <ASSAY_TYPE>
A

>  <DESCRIPTION>
Metabolic stability in human liver microsomes assessed as half life

>  <ASSAY_SRC_ID>
1

>  <ASSAY_SRC_DESCRIPTION>
Scientific Literature

>  <ASSAY_ORGANISM>
Homo sapiens

>  <ASSAY_TAX_ID>
9606

>  <CURATED_BY>
Autocuration

>  <BAO_FORMAT>
BAO_0000251

>  <TID>
102164

>  <TARGET_CHEMBLID>
CHEMBL613373

>  <TARGET_TYPE>
SUBCELLULAR

>  <PREF_NAME>
Liver microsomes

>  <CONFIDENCE_SCORE>
2

>  <TARGET_MAPPING>
Subcellular fraction

>  <DOC_ID>
48979

>  <DOC_CHEMBLID>
CHEMBL1156066

>  <PUBMED_ID>
19769332

>  <JOURNAL>
J. Med. Chem.

>  <YEAR>
2009

>  <VOLUME>
52

>  <ISSUE>
23

>  <FIRST_PAGE>
7778

>  <ORGANISM>
Homo sapiens

$$$$

  Mrv1533001291820302D          

 31 34  0  0  0  0            999 V2000
    3.9934    2.4750    0.0000 C   0  0  0  0  0  0  0  0  0  0  0  0
    3.2789    2.0625    0.0000 O   0  0  0  0  0  0  0  0  0  0  0  0
    3.2789    1.2375    0.0000 C   0  0  0  0  0  0  0  0  0  0  0  0
    3.9934    0.8250    0.0000 C   0  0  0  0  0  0  0  0  0  0  0  0
    3.9934    0.0000    0.0000 N   0  0  0  0  0  0  0  0  0  0  0  0
    3.2789   -0.4125    0.0000 C   0  0  0  0  0  0  0  0  0  0  0  0
    3.2789   -1.2375    0.0000 O   0  0  0  0  0  0  0  0  0  0  0  0
    3.9934   -1.6500    0.0000 C   0  0  0  0  0  0  0  0  0  0  0  0
    2.5645    0.0000    0.0000 C   0  0  0  0  0  0  0  0  0  0  0  0
    1.7798   -0.2549    0.0000 N   0  0  0  0  0  0  0  0  0  0  0  0
    1.2949    0.4125    0.0000 C   0  0  0  0  0  0  0  0  0  0  0  0
    1.7798    1.0799    0.0000 C   0  0  0  0  0  0  0  0  0  0  0  0
    1.5249    1.8646    0.0000 C   0  0  0  0  0  0  0  0  0  0  0  0
    2.0769    2.4777    0.0000 O   0  0  0  0  0  0  0  0  0  0  0  0
    0.7179    2.0361    0.0000 C   0  0  0  0  0  0  0  0  0  0  0  0
    0.1659    1.4230    0.0000 O   0  0  0  0  0  0  0  0  0  0  0  0
    0.4630    2.8207    0.0000 N   0  0  0  0  0  0  0  0  0  0  0  0
   -0.3440    2.9922    0.0000 C   0  0  0  0  0  0  0  0  0  0  0  0
   -0.5989    3.7769    0.0000 C   0  0  0  0  0  0  0  0  0  0  0  0
   -0.0469    4.3900    0.0000 N   0  0  0  0  0  0  0  0  0  0  0  0
    0.7601    4.2184    0.0000 C   0  0  0  0  0  0  0  0  0  0  0  0
    1.0150    3.4338    0.0000 C   0  0  0  0  0  0  0  0  0  0  0  0
   -0.3018    5.1746    0.0000 C   0  0  0  0  0  0  0  0  0  0  0  0
   -1.1088    5.3461    0.0000 O   0  0  0  0  0  0  0  0  0  0  0  0
    0.2502    5.7877    0.0000 C   0  0  0  0  0  0  0  0  0  0  0  0
   -0.0047    6.5723    0.0000 C   0  0  0  0  0  0  0  0  0  0  0  0
    0.5473    7.1854    0.0000 C   0  0  0  0  0  0  0  0  0  0  0  0
    1.3543    7.0139    0.0000 C   0  0  0  0  0  0  0  0  0  0  0  0
    1.6092    6.2292    0.0000 C   0  0  0  0  0  0  0  0  0  0  0  0
    1.0572    5.6161    0.0000 C   0  0  0  0  0  0  0  0  0  0  0  0
    2.5645    0.8250    0.0000 C   0  0  0  0  0  0  0  0  0  0  0  0
  1  2  1  0  0  0  0
  2  3  1  0  0  0  0
  3  4  4  0  0  0  0
  4  5  4  0  0  0  0
  5  6  4  0  0  0  0
  6  7  1  0  0  0  0
  7  8  1  0  0  0  0
  6  9  4  0  0  0  0
  9 10  4  0  0  0  0
 10 11  4  0  0  0  0
 11 12  4  0  0  0  0
 12 13  1  0  0  0  0
 13 14  2  0  0  0  0
 13 15  1  0  0  0  0
 15 16  2  0  0  0  0
 15 17  1  0  0  0  0
 17 18  1  0  0  0  0
 18 19  1  0  0  0  0
 19 20  1  0  0  0  0
 20 21  1  0  0  0  0
 21 22  1  0  0  0  0
 17 22  1  0  0  0  0
 20 23  1  0  0  0  0
 23 24  2  0  0  0  0
 23 25  1  0  0  0  0
 25 26  4  0  0  0  0
 26 27  4  0  0  0  0
 27 28  4  0  0  0  0
 28 29  4  0  0  0  0
 29 30  4  0  0  0  0
 25 30  4  0  0  0  0
 12 31  4  0  0  0  0
  3 31  4  0  0  0  0
  9 31  4  0  0  0  0
M  STY  1   1 DAT
M  SAL   1  1  10
M  SDT   1 MRV_IMPLICIT_H                                        
M  SDD   1     0.0000    0.0000    DR    ALL  0       0  
M  SED   1 IMPL_H1
M  END
>  <CdId>
431

>  <Mol Weight>
422.441

>  <Formula>
C22H22N4O5

>  <CMPD_CHEMBLID>
CHEMBL238103

>  <MOLREGNO>
401787

>  <PARENT_CMPD_CHEMBLID>
CHEMBL238103

>  <PARENT_MOLREGNO>
401787

>  <COMPOUND_KEY>
4, BMS-488043

>  <MOLWEIGHT>
422.43

>  <ALOGP>
1.66

>  <PSA>
104.83

>  <NUM_RO5_VIOLATIONS>
0

>  <ACTIVITY_ID>
3019041

>  <STANDARD_TYPE>
T1/2

>  <RELATION>
>

>  <STANDARD_VALUE>
100.0

>  <STANDARD_UNITS>
hr

>  <PUBLISHED_TYPE>
t1/2

>  <PUBLISHED_RELATION>
>

>  <PUBLISHED_VALUE>
100.0

>  <PUBLISHED_UNITS>
hr

>  <POTENTIAL_DUPLICATE>
0

>  <BAO_ENDPOINT>
BAO_0002115

>  <UO_UNITS>
UO_0000032

>  <QUDT_UNITS>
http://qudt.org/vocab/unit#Hour

>  <ASSAY_ID>
597659

>  <ASSAY_CHEMBLID>
CHEMBL1039958

>  <ASSAY_TYPE>
A

>  <DESCRIPTION>
Metabolic stability in human liver microsomes assessed as half life

>  <ASSAY_SRC_ID>
1

>  <ASSAY_SRC_DESCRIPTION>
Scientific Literature

>  <ASSAY_ORGANISM>
Homo sapiens

>  <ASSAY_TAX_ID>
9606

>  <CURATED_BY>
Autocuration

>  <BAO_FORMAT>
BAO_0000251

>  <TID>
102164

>  <TARGET_CHEMBLID>
CHEMBL613373

>  <TARGET_TYPE>
SUBCELLULAR

>  <PREF_NAME>
Liver microsomes

>  <CONFIDENCE_SCORE>
2

>  <TARGET_MAPPING>
Subcellular fraction

>  <DOC_ID>
48979

>  <DOC_CHEMBLID>
CHEMBL1156066

>  <PUBMED_ID>
19769332

>  <JOURNAL>
J. Med. Chem.

>  <YEAR>
2009

>  <VOLUME>
52

>  <ISSUE>
23

>  <FIRST_PAGE>
7778

>  <ORGANISM>
Homo sapiens

$$$$

  Mrv1533001291820302D          

 28 31  0  0  1  0            999 V2000
    2.5399   -3.9893    0.0000 C   0  0  0  0  0  0  0  0  0  0  0  0
    1.7329   -4.1608    0.0000 C   0  0  2  0  0  0  0  0  0  0  0  0
    1.4780   -4.9454    0.0000 C   0  0  0  0  0  0  0  0  0  0  0  0
    0.6710   -5.1170    0.0000 N   0  0  0  0  0  0  0  0  0  0  0  0
    0.1190   -4.5039    0.0000 C   0  0  0  0  0  0  0  0  0  0  0  0
    0.3739   -3.7192    0.0000 C   0  0  0  0  0  0  0  0  0  0  0  0
    1.1809   -3.5477    0.0000 N   0  0  0  0  0  0  0  0  0  0  0  0
    1.4358   -2.7631    0.0000 C   0  0  0  0  0  0  0  0  0  0  0  0
    2.2428   -2.5916    0.0000 O   0  0  0  0  0  0  0  0  0  0  0  0
    0.8838   -2.1500    0.0000 C   0  0  0  0  0  0  0  0  0  0  0  0
    0.0768   -2.3215    0.0000 O   0  0  0  0  0  0  0  0  0  0  0  0
    1.1387   -1.3654    0.0000 C   0  0  0  0  0  0  0  0  0  0  0  0
    0.6538   -0.6979    0.0000 C   0  0  0  0  0  0  0  0  0  0  0  0
    1.1387   -0.0305    0.0000 N   0  0  0  0  0  0  0  0  0  0  0  0
    1.9233   -0.2854    0.0000 C   0  0  0  0  0  0  0  0  0  0  0  0
    2.6378    0.1271    0.0000 N   0  0  0  0  0  0  0  0  0  0  0  0
    3.3523   -0.2854    0.0000 C   0  0  0  0  0  0  0  0  0  0  0  0
    3.3523   -1.1104    0.0000 C   0  0  0  0  0  0  0  0  0  0  0  0
    2.6378   -1.5229    0.0000 C   0  0  0  0  0  0  0  0  0  0  0  0
    1.9233   -1.1104    0.0000 C   0  0  0  0  0  0  0  0  0  0  0  0
    0.4161   -5.9016    0.0000 C   0  0  0  0  0  0  0  0  0  0  0  0
    0.9681   -6.5147    0.0000 O   0  0  0  0  0  0  0  0  0  0  0  0
   -0.3909   -6.0731    0.0000 C   0  0  0  0  0  0  0  0  0  0  0  0
   -0.6459   -6.8577    0.0000 C   0  0  0  0  0  0  0  0  0  0  0  0
   -1.4528   -7.0293    0.0000 C   0  0  0  0  0  0  0  0  0  0  0  0
   -2.0049   -6.4162    0.0000 C   0  0  0  0  0  0  0  0  0  0  0  0
   -1.7499   -5.6315    0.0000 C   0  0  0  0  0  0  0  0  0  0  0  0
   -0.9429   -5.4600    0.0000 C   0  0  0  0  0  0  0  0  0  0  0  0
  2  1  1  6  0  0  0
  2  3  1  0  0  0  0
  3  4  1  0  0  0  0
  4  5  1  0  0  0  0
  5  6  1  0  0  0  0
  6  7  1  0  0  0  0
  2  7  1  0  0  0  0
  7  8  1  0  0  0  0
  8  9  2  0  0  0  0
  8 10  1  0  0  0  0
 10 11  2  0  0  0  0
 10 12  1  0  0  0  0
 12 13  4  0  0  0  0
 13 14  4  0  0  0  0
 14 15  4  0  0  0  0
 15 16  4  0  0  0  0
 16 17  4  0  0  0  0
 17 18  4  0  0  0  0
 18 19  4  0  0  0  0
 19 20  4  0  0  0  0
 12 20  4  0  0  0  0
 15 20  4  0  0  0  0
  4 21  1  0  0  0  0
 21 22  2  0  0  0  0
 21 23  1  0  0  0  0
 23 24  4  0  0  0  0
 24 25  4  0  0  0  0
 25 26  4  0  0  0  0
 26 27  4  0  0  0  0
 27 28  4  0  0  0  0
 23 28  4  0  0  0  0
M  STY  1   1 DAT
M  SAL   1  1  14
M  SDT   1 MRV_IMPLICIT_H                                        
M  SDD   1     0.0000    0.0000    DR    ALL  0       0  
M  SED   1 IMPL_H1
M  END
>  <CdId>
432

>  <Mol Weight>
376.416

>  <Formula>
C21H20N4O3

>  <CMPD_CHEMBLID>
CHEMBL442078

>  <MOLREGNO>
401782

>  <PARENT_CMPD_CHEMBLID>
CHEMBL442078

>  <PARENT_MOLREGNO>
401782

>  <COMPOUND_KEY>
8

>  <MOLWEIGHT>
376.41

>  <ALOGP>
1.73

>  <PSA>
86.37

>  <NUM_RO5_VIOLATIONS>
0

>  <ACTIVITY_ID>
3019039

>  <STANDARD_TYPE>
T1/2

>  <RELATION>
=

>  <STANDARD_VALUE>
49.5

>  <STANDARD_UNITS>
hr

>  <PUBLISHED_TYPE>
t1/2

>  <PUBLISHED_RELATION>
=

>  <PUBLISHED_VALUE>
49.5

>  <PUBLISHED_UNITS>
hr

>  <POTENTIAL_DUPLICATE>
0

>  <BAO_ENDPOINT>
BAO_0002115

>  <UO_UNITS>
UO_0000032

>  <QUDT_UNITS>
http://qudt.org/vocab/unit#Hour

>  <ASSAY_ID>
597659

>  <ASSAY_CHEMBLID>
CHEMBL1039958

>  <ASSAY_TYPE>
A

>  <DESCRIPTION>
Metabolic stability in human liver microsomes assessed as half life

>  <ASSAY_SRC_ID>
1

>  <ASSAY_SRC_DESCRIPTION>
Scientific Literature

>  <ASSAY_ORGANISM>
Homo sapiens

>  <ASSAY_TAX_ID>
9606

>  <CURATED_BY>
Autocuration

>  <BAO_FORMAT>
BAO_0000251

>  <TID>
102164

>  <TARGET_CHEMBLID>
CHEMBL613373

>  <TARGET_TYPE>
SUBCELLULAR

>  <PREF_NAME>
Liver microsomes

>  <CONFIDENCE_SCORE>
2

>  <TARGET_MAPPING>
Subcellular fraction

>  <DOC_ID>
48979

>  <DOC_CHEMBLID>
CHEMBL1156066

>  <PUBMED_ID>
19769332

>  <JOURNAL>
J. Med. Chem.

>  <YEAR>
2009

>  <VOLUME>
52

>  <ISSUE>
23

>  <FIRST_PAGE>
7778

>  <ORGANISM>
Homo sapiens

$$$$

  Mrv1533001291820302D          

 28 31  0  0  1  0            999 V2000
    2.5399   -3.9893    0.0000 C   0  0  0  0  0  0  0  0  0  0  0  0
    1.7329   -4.1608    0.0000 C   0  0  2  0  0  0  0  0  0  0  0  0
    1.4780   -4.9454    0.0000 C   0  0  0  0  0  0  0  0  0  0  0  0
    0.6710   -5.1170    0.0000 N   0  0  0  0  0  0  0  0  0  0  0  0
    0.1190   -4.5039    0.0000 C   0  0  0  0  0  0  0  0  0  0  0  0
    0.3739   -3.7192    0.0000 C   0  0  0  0  0  0  0  0  0  0  0  0
    1.1809   -3.5477    0.0000 N   0  0  0  0  0  0  0  0  0  0  0  0
    1.4358   -2.7631    0.0000 C   0  0  0  0  0  0  0  0  0  0  0  0
    2.2428   -2.5916    0.0000 O   0  0  0  0  0  0  0  0  0  0  0  0
    0.8838   -2.1500    0.0000 C   0  0  0  0  0  0  0  0  0  0  0  0
    0.0768   -2.3215    0.0000 O   0  0  0  0  0  0  0  0  0  0  0  0
    1.1387   -1.3654    0.0000 C   0  0  0  0  0  0  0  0  0  0  0  0
    0.6538   -0.6979    0.0000 C   0  0  0  0  0  0  0  0  0  0  0  0
    1.1387   -0.0305    0.0000 N   0  0  0  0  0  0  0  0  0  0  0  0
    1.9233   -0.2854    0.0000 C   0  0  0  0  0  0  0  0  0  0  0  0
    2.6378    0.1271    0.0000 C   0  0  0  0  0  0  0  0  0  0  0  0
    3.3523   -0.2854    0.0000 C   0  0  0  0  0  0  0  0  0  0  0  0
    3.3523   -1.1104    0.0000 C   0  0  0  0  0  0  0  0  0  0  0  0
    2.6378   -1.5229    0.0000 N   0  0  0  0  0  0  0  0  0  0  0  0
    1.9233   -1.1104    0.0000 C   0  0  0  0  0  0  0  0  0  0  0  0
    0.4161   -5.9016    0.0000 C   0  0  0  0  0  0  0  0  0  0  0  0
    0.9681   -6.5147    0.0000 O   0  0  0  0  0  0  0  0  0  0  0  0
   -0.3909   -6.0731    0.0000 C   0  0  0  0  0  0  0  0  0  0  0  0
   -0.6459   -6.8577    0.0000 C   0  0  0  0  0  0  0  0  0  0  0  0
   -1.4528   -7.0293    0.0000 C   0  0  0  0  0  0  0  0  0  0  0  0
   -2.0049   -6.4162    0.0000 C   0  0  0  0  0  0  0  0  0  0  0  0
   -1.7499   -5.6315    0.0000 C   0  0  0  0  0  0  0  0  0  0  0  0
   -0.9429   -5.4600    0.0000 C   0  0  0  0  0  0  0  0  0  0  0  0
  2  1  1  6  0  0  0
  2  3  1  0  0  0  0
  3  4  1  0  0  0  0
  4  5  1  0  0  0  0
  5  6  1  0  0  0  0
  6  7  1  0  0  0  0
  2  7  1  0  0  0  0
  7  8  1  0  0  0  0
  8  9  2  0  0  0  0
  8 10  1  0  0  0  0
 10 11  2  0  0  0  0
 10 12  1  0  0  0  0
 12 13  4  0  0  0  0
 13 14  4  0  0  0  0
 14 15  4  0  0  0  0
 15 16  4  0  0  0  0
 16 17  4  0  0  0  0
 17 18  4  0  0  0  0
 18 19  4  0  0  0  0
 19 20  4  0  0  0  0
 12 20  4  0  0  0  0
 15 20  4  0  0  0  0
  4 21  1  0  0  0  0
 21 22  2  0  0  0  0
 21 23  1  0  0  0  0
 23 24  4  0  0  0  0
 24 25  4  0  0  0  0
 25 26  4  0  0  0  0
 26 27  4  0  0  0  0
 27 28  4  0  0  0  0
 23 28  4  0  0  0  0
M  STY  1   1 DAT
M  SAL   1  1  14
M  SDT   1 MRV_IMPLICIT_H                                        
M  SDD   1     0.0000    0.0000    DR    ALL  0       0  
M  SED   1 IMPL_H1
M  END
>  <CdId>
433

>  <Mol Weight>
376.416

>  <Formula>
C21H20N4O3

>  <CMPD_CHEMBLID>
CHEMBL585487

>  <MOLREGNO>
576770

>  <PARENT_CMPD_CHEMBLID>
CHEMBL585487

>  <PARENT_MOLREGNO>
576770

>  <COMPOUND_KEY>
5

>  <MOLWEIGHT>
376.41

>  <ALOGP>
1.96

>  <PSA>
86.37

>  <NUM_RO5_VIOLATIONS>
0

>  <ACTIVITY_ID>
3019036

>  <STANDARD_TYPE>
T1/2

>  <RELATION>
>

>  <STANDARD_VALUE>
100.0

>  <STANDARD_UNITS>
hr

>  <PUBLISHED_TYPE>
t1/2

>  <PUBLISHED_RELATION>
>

>  <PUBLISHED_VALUE>
100.0

>  <PUBLISHED_UNITS>
hr

>  <POTENTIAL_DUPLICATE>
0

>  <BAO_ENDPOINT>
BAO_0002115

>  <UO_UNITS>
UO_0000032

>  <QUDT_UNITS>
http://qudt.org/vocab/unit#Hour

>  <ASSAY_ID>
597659

>  <ASSAY_CHEMBLID>
CHEMBL1039958

>  <ASSAY_TYPE>
A

>  <DESCRIPTION>
Metabolic stability in human liver microsomes assessed as half life

>  <ASSAY_SRC_ID>
1

>  <ASSAY_SRC_DESCRIPTION>
Scientific Literature

>  <ASSAY_ORGANISM>
Homo sapiens

>  <ASSAY_TAX_ID>
9606

>  <CURATED_BY>
Autocuration

>  <BAO_FORMAT>
BAO_0000251

>  <TID>
102164

>  <TARGET_CHEMBLID>
CHEMBL613373

>  <TARGET_TYPE>
SUBCELLULAR

>  <PREF_NAME>
Liver microsomes

>  <CONFIDENCE_SCORE>
2

>  <TARGET_MAPPING>
Subcellular fraction

>  <DOC_ID>
48979

>  <DOC_CHEMBLID>
CHEMBL1156066

>  <PUBMED_ID>
19769332

>  <JOURNAL>
J. Med. Chem.

>  <YEAR>
2009

>  <VOLUME>
52

>  <ISSUE>
23

>  <FIRST_PAGE>
7778

>  <ORGANISM>
Homo sapiens

$$$$

  Mrv1533001291820302D          

 30 33  0  0  1  0            999 V2000
    3.9934    2.4750    0.0000 C   0  0  0  0  0  0  0  0  0  0  0  0
    3.2789    2.0625    0.0000 O   0  0  0  0  0  0  0  0  0  0  0  0
    3.2789    1.2375    0.0000 C   0  0  0  0  0  0  0  0  0  0  0  0
    3.9934    0.8250    0.0000 C   0  0  0  0  0  0  0  0  0  0  0  0
    3.9934    0.0000    0.0000 C   0  0  0  0  0  0  0  0  0  0  0  0
    3.2789   -0.4125    0.0000 N   0  0  0  0  0  0  0  0  0  0  0  0
    2.5645    0.0000    0.0000 C   0  0  0  0  0  0  0  0  0  0  0  0
    1.7798   -0.2549    0.0000 N   0  0  0  0  0  0  0  0  0  0  0  0
    1.2949    0.4125    0.0000 C   0  0  0  0  0  0  0  0  0  0  0  0
    1.7798    1.0799    0.0000 C   0  0  0  0  0  0  0  0  0  0  0  0
    1.5249    1.8646    0.0000 C   0  0  0  0  0  0  0  0  0  0  0  0
    2.0769    2.4777    0.0000 O   0  0  0  0  0  0  0  0  0  0  0  0
    0.7179    2.0361    0.0000 C   0  0  0  0  0  0  0  0  0  0  0  0
    0.1659    1.4230    0.0000 O   0  0  0  0  0  0  0  0  0  0  0  0
    0.4630    2.8207    0.0000 N   0  0  0  0  0  0  0  0  0  0  0  0
   -0.3440    2.9922    0.0000 C   0  0  0  0  0  0  0  0  0  0  0  0
   -0.5989    3.7769    0.0000 C   0  0  0  0  0  0  0  0  0  0  0  0
   -0.0469    4.3900    0.0000 N   0  0  0  0  0  0  0  0  0  0  0  0
    0.7601    4.2184    0.0000 C   0  0  0  0  0  0  0  0  0  0  0  0
    1.0150    3.4338    0.0000 C   0  0  1  0  0  0  0  0  0  0  0  0
    1.8220    3.2623    0.0000 C   0  0  0  0  0  0  0  0  0  0  0  0
   -0.3018    5.1746    0.0000 C   0  0  0  0  0  0  0  0  0  0  0  0
   -1.1088    5.3461    0.0000 O   0  0  0  0  0  0  0  0  0  0  0  0
    0.2502    5.7877    0.0000 C   0  0  0  0  0  0  0  0  0  0  0  0
   -0.0047    6.5723    0.0000 C   0  0  0  0  0  0  0  0  0  0  0  0
    0.5473    7.1854    0.0000 C   0  0  0  0  0  0  0  0  0  0  0  0
    1.3543    7.0139    0.0000 C   0  0  0  0  0  0  0  0  0  0  0  0
    1.6092    6.2292    0.0000 C   0  0  0  0  0  0  0  0  0  0  0  0
    1.0572    5.6161    0.0000 C   0  0  0  0  0  0  0  0  0  0  0  0
    2.5645    0.8250    0.0000 C   0  0  0  0  0  0  0  0  0  0  0  0
  1  2  1  0  0  0  0
  2  3  1  0  0  0  0
  3  4  4  0  0  0  0
  4  5  4  0  0  0  0
  5  6  4  0  0  0  0
  6  7  4  0  0  0  0
  7  8  4  0  0  0  0
  8  9  4  0  0  0  0
  9 10  4  0  0  0  0
 10 11  1  0  0  0  0
 11 12  2  0  0  0  0
 11 13  1  0  0  0  0
 13 14  2  0  0  0  0
 13 15  1  0  0  0  0
 15 16  1  0  0  0  0
 16 17  1  0  0  0  0
 17 18  1  0  0  0  0
 18 19  1  0  0  0  0
 19 20  1  0  0  0  0
 15 20  1  0  0  0  0
 20 21  1  1  0  0  0
 18 22  1  0  0  0  0
 22 23  2  0  0  0  0
 22 24  1  0  0  0  0
 24 25  4  0  0  0  0
 25 26  4  0  0  0  0
 26 27  4  0  0  0  0
 27 28  4  0  0  0  0
 28 29  4  0  0  0  0
 24 29  4  0  0  0  0
 10 30  4  0  0  0  0
  3 30  4  0  0  0  0
  7 30  4  0  0  0  0
M  STY  1   1 DAT
M  SAL   1  1   8
M  SDT   1 MRV_IMPLICIT_H                                        
M  SDD   1     0.0000    0.0000    DR    ALL  0       0  
M  SED   1 IMPL_H1
M  END
>  <CdId>
434

>  <Mol Weight>
406.442

>  <Formula>
C22H22N4O4

>  <CMPD_CHEMBLID>
CHEMBL337301

>  <MOLREGNO>
222887

>  <PARENT_CMPD_CHEMBLID>
CHEMBL337301

>  <PARENT_MOLREGNO>
222887

>  <COMPOUND_KEY>
3, BMS-377806

>  <MOLWEIGHT>
406.43

>  <ALOGP>
1.71

>  <PSA>
95.6

>  <NUM_RO5_VIOLATIONS>
0

>  <ACTIVITY_ID>
3019040

>  <STANDARD_TYPE>
T1/2

>  <RELATION>
=

>  <STANDARD_VALUE>
37.0

>  <STANDARD_UNITS>
hr

>  <PUBLISHED_TYPE>
t1/2

>  <PUBLISHED_RELATION>
=

>  <PUBLISHED_VALUE>
37.0

>  <PUBLISHED_UNITS>
hr

>  <POTENTIAL_DUPLICATE>
0

>  <BAO_ENDPOINT>
BAO_0002115

>  <UO_UNITS>
UO_0000032

>  <QUDT_UNITS>
http://qudt.org/vocab/unit#Hour

>  <ASSAY_ID>
597659

>  <ASSAY_CHEMBLID>
CHEMBL1039958

>  <ASSAY_TYPE>
A

>  <DESCRIPTION>
Metabolic stability in human liver microsomes assessed as half life

>  <ASSAY_SRC_ID>
1

>  <ASSAY_SRC_DESCRIPTION>
Scientific Literature

>  <ASSAY_ORGANISM>
Homo sapiens

>  <ASSAY_TAX_ID>
9606

>  <CURATED_BY>
Autocuration

>  <BAO_FORMAT>
BAO_0000251

>  <TID>
102164

>  <TARGET_CHEMBLID>
CHEMBL613373

>  <TARGET_TYPE>
SUBCELLULAR

>  <PREF_NAME>
Liver microsomes

>  <CONFIDENCE_SCORE>
2

>  <TARGET_MAPPING>
Subcellular fraction

>  <DOC_ID>
48979

>  <DOC_CHEMBLID>
CHEMBL1156066

>  <PUBMED_ID>
19769332

>  <JOURNAL>
J. Med. Chem.

>  <YEAR>
2009

>  <VOLUME>
52

>  <ISSUE>
23

>  <FIRST_PAGE>
7778

>  <ORGANISM>
Homo sapiens

$$$$

  Mrv1533001291820302D          

 28 31  0  0  1  0            999 V2000
    2.5399   -3.9893    0.0000 C   0  0  0  0  0  0  0  0  0  0  0  0
    1.7329   -4.1608    0.0000 C   0  0  2  0  0  0  0  0  0  0  0  0
    1.4780   -4.9454    0.0000 C   0  0  0  0  0  0  0  0  0  0  0  0
    0.6710   -5.1170    0.0000 N   0  0  0  0  0  0  0  0  0  0  0  0
    0.1190   -4.5039    0.0000 C   0  0  0  0  0  0  0  0  0  0  0  0
    0.3739   -3.7192    0.0000 C   0  0  0  0  0  0  0  0  0  0  0  0
    1.1809   -3.5477    0.0000 N   0  0  0  0  0  0  0  0  0  0  0  0
    1.4358   -2.7631    0.0000 C   0  0  0  0  0  0  0  0  0  0  0  0
    2.2428   -2.5916    0.0000 O   0  0  0  0  0  0  0  0  0  0  0  0
    0.8838   -2.1500    0.0000 C   0  0  0  0  0  0  0  0  0  0  0  0
    0.0768   -2.3215    0.0000 O   0  0  0  0  0  0  0  0  0  0  0  0
    1.1387   -1.3654    0.0000 C   0  0  0  0  0  0  0  0  0  0  0  0
    0.6538   -0.6979    0.0000 C   0  0  0  0  0  0  0  0  0  0  0  0
    1.1387   -0.0305    0.0000 N   0  0  0  0  0  0  0  0  0  0  0  0
    1.9233   -0.2854    0.0000 C   0  0  0  0  0  0  0  0  0  0  0  0
    2.6378    0.1271    0.0000 C   0  0  0  0  0  0  0  0  0  0  0  0
    3.3523   -0.2854    0.0000 N   0  0  0  0  0  0  0  0  0  0  0  0
    3.3523   -1.1104    0.0000 C   0  0  0  0  0  0  0  0  0  0  0  0
    2.6378   -1.5229    0.0000 C   0  0  0  0  0  0  0  0  0  0  0  0
    1.9233   -1.1104    0.0000 C   0  0  0  0  0  0  0  0  0  0  0  0
    0.4161   -5.9016    0.0000 C   0  0  0  0  0  0  0  0  0  0  0  0
    0.9681   -6.5147    0.0000 O   0  0  0  0  0  0  0  0  0  0  0  0
   -0.3909   -6.0731    0.0000 C   0  0  0  0  0  0  0  0  0  0  0  0
   -0.6459   -6.8577    0.0000 C   0  0  0  0  0  0  0  0  0  0  0  0
   -1.4528   -7.0293    0.0000 C   0  0  0  0  0  0  0  0  0  0  0  0
   -2.0049   -6.4162    0.0000 C   0  0  0  0  0  0  0  0  0  0  0  0
   -1.7499   -5.6315    0.0000 C   0  0  0  0  0  0  0  0  0  0  0  0
   -0.9429   -5.4600    0.0000 C   0  0  0  0  0  0  0  0  0  0  0  0
  2  1  1  6  0  0  0
  2  3  1  0  0  0  0
  3  4  1  0  0  0  0
  4  5  1  0  0  0  0
  5  6  1  0  0  0  0
  6  7  1  0  0  0  0
  2  7  1  0  0  0  0
  7  8  1  0  0  0  0
  8  9  2  0  0  0  0
  8 10  1  0  0  0  0
 10 11  2  0  0  0  0
 10 12  1  0  0  0  0
 12 13  4  0  0  0  0
 13 14  4  0  0  0  0
 14 15  4  0  0  0  0
 15 16  4  0  0  0  0
 16 17  4  0  0  0  0
 17 18  4  0  0  0  0
 18 19  4  0  0  0  0
 19 20  4  0  0  0  0
 12 20  4  0  0  0  0
 15 20  4  0  0  0  0
  4 21  1  0  0  0  0
 21 22  2  0  0  0  0
 21 23  1  0  0  0  0
 23 24  4  0  0  0  0
 24 25  4  0  0  0  0
 25 26  4  0  0  0  0
 26 27  4  0  0  0  0
 27 28  4  0  0  0  0
 23 28  4  0  0  0  0
M  STY  1   1 DAT
M  SAL   1  1  14
M  SDT   1 MRV_IMPLICIT_H                                        
M  SDD   1     0.0000    0.0000    DR    ALL  0       0  
M  SED   1 IMPL_H1
M  END
>  <CdId>
435

>  <Mol Weight>
376.416

>  <Formula>
C21H20N4O3

>  <CMPD_CHEMBLID>
CHEMBL583867

>  <MOLREGNO>
576648

>  <PARENT_CMPD_CHEMBLID>
CHEMBL583867

>  <PARENT_MOLREGNO>
576648

>  <COMPOUND_KEY>
7

>  <MOLWEIGHT>
376.41

>  <ALOGP>
1.53

>  <PSA>
86.37

>  <NUM_RO5_VIOLATIONS>
0

>  <ACTIVITY_ID>
3019038

>  <STANDARD_TYPE>
T1/2

>  <RELATION>
=

>  <STANDARD_VALUE>
38.5

>  <STANDARD_UNITS>
hr

>  <PUBLISHED_TYPE>
t1/2

>  <PUBLISHED_RELATION>
=

>  <PUBLISHED_VALUE>
38.5

>  <PUBLISHED_UNITS>
hr

>  <POTENTIAL_DUPLICATE>
0

>  <BAO_ENDPOINT>
BAO_0002115

>  <UO_UNITS>
UO_0000032

>  <QUDT_UNITS>
http://qudt.org/vocab/unit#Hour

>  <ASSAY_ID>
597659

>  <ASSAY_CHEMBLID>
CHEMBL1039958

>  <ASSAY_TYPE>
A

>  <DESCRIPTION>
Metabolic stability in human liver microsomes assessed as half life

>  <ASSAY_SRC_ID>
1

>  <ASSAY_SRC_DESCRIPTION>
Scientific Literature

>  <ASSAY_ORGANISM>
Homo sapiens

>  <ASSAY_TAX_ID>
9606

>  <CURATED_BY>
Autocuration

>  <BAO_FORMAT>
BAO_0000251

>  <TID>
102164

>  <TARGET_CHEMBLID>
CHEMBL613373

>  <TARGET_TYPE>
SUBCELLULAR

>  <PREF_NAME>
Liver microsomes

>  <CONFIDENCE_SCORE>
2

>  <TARGET_MAPPING>
Subcellular fraction

>  <DOC_ID>
48979

>  <DOC_CHEMBLID>
CHEMBL1156066

>  <PUBMED_ID>
19769332

>  <JOURNAL>
J. Med. Chem.

>  <YEAR>
2009

>  <VOLUME>
52

>  <ISSUE>
23

>  <FIRST_PAGE>
7778

>  <ORGANISM>
Homo sapiens

$$$$

  Mrv1533001291820302D          

 28 31  0  0  1  0            999 V2000
    2.5399   -3.9893    0.0000 C   0  0  0  0  0  0  0  0  0  0  0  0
    1.7329   -4.1608    0.0000 C   0  0  2  0  0  0  0  0  0  0  0  0
    1.4780   -4.9454    0.0000 C   0  0  0  0  0  0  0  0  0  0  0  0
    0.6710   -5.1170    0.0000 N   0  0  0  0  0  0  0  0  0  0  0  0
    0.1190   -4.5039    0.0000 C   0  0  0  0  0  0  0  0  0  0  0  0
    0.3739   -3.7192    0.0000 C   0  0  0  0  0  0  0  0  0  0  0  0
    1.1809   -3.5477    0.0000 N   0  0  0  0  0  0  0  0  0  0  0  0
    1.4358   -2.7631    0.0000 C   0  0  0  0  0  0  0  0  0  0  0  0
    2.2428   -2.5916    0.0000 O   0  0  0  0  0  0  0  0  0  0  0  0
    0.8838   -2.1500    0.0000 C   0  0  0  0  0  0  0  0  0  0  0  0
    0.0768   -2.3215    0.0000 O   0  0  0  0  0  0  0  0  0  0  0  0
    1.1387   -1.3654    0.0000 C   0  0  0  0  0  0  0  0  0  0  0  0
    0.6538   -0.6979    0.0000 C   0  0  0  0  0  0  0  0  0  0  0  0
    1.1387   -0.0305    0.0000 N   0  0  0  0  0  0  0  0  0  0  0  0
    1.9233   -0.2854    0.0000 C   0  0  0  0  0  0  0  0  0  0  0  0
    2.6378    0.1271    0.0000 C   0  0  0  0  0  0  0  0  0  0  0  0
    3.3523   -0.2854    0.0000 C   0  0  0  0  0  0  0  0  0  0  0  0
    3.3523   -1.1104    0.0000 C   0  0  0  0  0  0  0  0  0  0  0  0
    2.6378   -1.5229    0.0000 C   0  0  0  0  0  0  0  0  0  0  0  0
    1.9233   -1.1104    0.0000 C   0  0  0  0  0  0  0  0  0  0  0  0
    0.4161   -5.9016    0.0000 C   0  0  0  0  0  0  0  0  0  0  0  0
    0.9681   -6.5147    0.0000 O   0  0  0  0  0  0  0  0  0  0  0  0
   -0.3909   -6.0731    0.0000 C   0  0  0  0  0  0  0  0  0  0  0  0
   -0.6459   -6.8577    0.0000 C   0  0  0  0  0  0  0  0  0  0  0  0
   -1.4528   -7.0293    0.0000 C   0  0  0  0  0  0  0  0  0  0  0  0
   -2.0049   -6.4162    0.0000 C   0  0  0  0  0  0  0  0  0  0  0  0
   -1.7499   -5.6315    0.0000 C   0  0  0  0  0  0  0  0  0  0  0  0
   -0.9429   -5.4600    0.0000 C   0  0  0  0  0  0  0  0  0  0  0  0
  2  1  1  6  0  0  0
  2  3  1  0  0  0  0
  3  4  1  0  0  0  0
  4  5  1  0  0  0  0
  5  6  1  0  0  0  0
  6  7  1  0  0  0  0
  2  7  1  0  0  0  0
  7  8  1  0  0  0  0
  8  9  2  0  0  0  0
  8 10  1  0  0  0  0
 10 11  2  0  0  0  0
 10 12  1  0  0  0  0
 12 13  4  0  0  0  0
 13 14  4  0  0  0  0
 14 15  4  0  0  0  0
 15 16  4  0  0  0  0
 16 17  4  0  0  0  0
 17 18  4  0  0  0  0
 18 19  4  0  0  0  0
 19 20  4  0  0  0  0
 12 20  4  0  0  0  0
 15 20  4  0  0  0  0
  4 21  1  0  0  0  0
 21 22  2  0  0  0  0
 21 23  1  0  0  0  0
 23 24  4  0  0  0  0
 24 25  4  0  0  0  0
 25 26  4  0  0  0  0
 26 27  4  0  0  0  0
 27 28  4  0  0  0  0
 23 28  4  0  0  0  0
M  STY  1   1 DAT
M  SAL   1  1  14
M  SDT   1 MRV_IMPLICIT_H                                        
M  SDD   1     0.0000    0.0000    DR    ALL  0       0  
M  SED   1 IMPL_H1
M  END
>  <CdId>
436

>  <Mol Weight>
375.428

>  <Formula>
C22H21N3O3

>  <CMPD_CHEMBLID>
CHEMBL567570

>  <MOLREGNO>
576758

>  <PARENT_CMPD_CHEMBLID>
CHEMBL567570

>  <PARENT_MOLREGNO>
576758

>  <COMPOUND_KEY>
2

>  <MOLWEIGHT>
375.42

>  <ALOGP>
2.68

>  <PSA>
73.48

>  <NUM_RO5_VIOLATIONS>
0

>  <ACTIVITY_ID>
3019035

>  <STANDARD_TYPE>
T1/2

>  <RELATION>
=

>  <STANDARD_VALUE>
16.9

>  <STANDARD_UNITS>
hr

>  <PUBLISHED_TYPE>
t1/2

>  <PUBLISHED_RELATION>
=

>  <PUBLISHED_VALUE>
16.9

>  <PUBLISHED_UNITS>
hr

>  <POTENTIAL_DUPLICATE>
0

>  <BAO_ENDPOINT>
BAO_0002115

>  <UO_UNITS>
UO_0000032

>  <QUDT_UNITS>
http://qudt.org/vocab/unit#Hour

>  <ASSAY_ID>
597659

>  <ASSAY_CHEMBLID>
CHEMBL1039958

>  <ASSAY_TYPE>
A

>  <DESCRIPTION>
Metabolic stability in human liver microsomes assessed as half life

>  <ASSAY_SRC_ID>
1

>  <ASSAY_SRC_DESCRIPTION>
Scientific Literature

>  <ASSAY_ORGANISM>
Homo sapiens

>  <ASSAY_TAX_ID>
9606

>  <CURATED_BY>
Autocuration

>  <BAO_FORMAT>
BAO_0000251

>  <TID>
102164

>  <TARGET_CHEMBLID>
CHEMBL613373

>  <TARGET_TYPE>
SUBCELLULAR

>  <PREF_NAME>
Liver microsomes

>  <CONFIDENCE_SCORE>
2

>  <TARGET_MAPPING>
Subcellular fraction

>  <DOC_ID>
48979

>  <DOC_CHEMBLID>
CHEMBL1156066

>  <PUBMED_ID>
19769332

>  <JOURNAL>
J. Med. Chem.

>  <YEAR>
2009

>  <VOLUME>
52

>  <ISSUE>
23

>  <FIRST_PAGE>
7778

>  <ORGANISM>
Homo sapiens

$$$$

  Mrv1533001291820302D          

 41 46  0  0  1  0            999 V2000
   -0.2063    1.0717    0.0000 O   0  0  0  0  0  0  0  0  0  0  0  0
    0.2062    0.3572    0.0000 C   0  0  0  0  0  0  0  0  0  0  0  0
    1.0312    0.3572    0.0000 O   0  0  0  0  0  0  0  0  0  0  0  0
   -0.2062   -0.3572    0.0000 C   0  0  0  0  0  0  0  0  0  0  0  0
    0.2063   -1.0717    0.0000 O   0  0  0  0  0  0  0  0  0  0  0  0
   -1.0312   -0.3572    0.0000 O   0  0  0  0  0  0  0  0  0  0  0  0
    8.6660    1.1504    0.0000 O   0  0  0  0  0  0  0  0  0  0  0  0
    8.3487    0.3889    0.0000 C   0  0  0  0  0  0  0  0  0  0  0  0
    8.8689   -0.2671    0.0000 C   0  0  0  0  0  0  0  0  0  0  0  0
    8.5574   -1.0327    0.0000 C   0  0  0  0  0  0  0  0  0  0  0  0
    7.7327   -1.1190    0.0000 C   0  0  0  0  0  0  0  0  0  0  0  0
    7.4336   -1.8677    0.0000 C   0  0  0  0  0  0  0  0  0  0  0  0
    6.6154   -1.8782    0.0000 C   0  0  1  0  0  0  0  0  0  0  0  0
    6.0716   -2.4663    0.0000 N   0  0  0  0  0  0  0  0  0  0  0  0
    6.2093   -3.2797    0.0000 C   0  0  0  0  0  0  0  0  0  0  0  0
    5.5736   -3.8057    0.0000 C   0  0  0  0  0  0  0  0  0  0  0  0
    5.2861   -4.5789    0.0000 C   0  0  0  0  0  0  0  0  0  0  0  0
    4.7602   -3.9433    0.0000 C   0  0  0  0  0  0  0  0  0  0  0  0
    5.3503   -2.0822    0.0000 C   0  0  0  0  0  0  0  0  0  0  0  0
    5.4930   -1.1949    0.0000 C   0  0  0  0  0  0  0  0  0  0  0  0
    6.3380   -0.5962    0.0000 C   0  0  1  0  0  0  0  0  0  0  0  0
    6.1231    0.2354    0.0000 C   0  0  1  0  0  0  0  0  0  0  0  0
    6.7886    0.7382    0.0000 O   0  0  0  0  0  0  0  0  0  0  0  0
    7.5003    0.2946    0.0000 C   0  0  0  0  0  0  0  0  0  0  0  0
    7.2098   -0.4730    0.0000 C   0  0  0  0  0  0  0  0  0  0  0  0
    5.2973    0.3957    0.0000 C   0  0  1  0  0  0  0  0  0  0  0  0
    4.7385   -0.2048    0.0000 C   0  0  0  0  0  0  0  0  0  0  0  0
    5.0511   -0.9458    0.0000 C   0  0  0  0  0  0  0  0  0  0  0  0
    6.0248   -1.0927    0.0000 C   0  0  1  0  0  0  0  0  0  0  0  0
    5.6021   -1.8012    0.0000 O   0  0  0  0  0  0  0  0  0  0  0  0
    5.0419    1.1802    0.0000 N   0  0  0  0  0  0  0  0  0  0  0  0
    4.2349    1.3512    0.0000 C   0  0  0  0  0  0  0  0  0  0  0  0
    3.6832    0.7378    0.0000 O   0  0  0  0  0  0  0  0  0  0  0  0
    3.9794    2.1357    0.0000 C   0  0  0  0  0  0  0  0  0  0  0  0
    3.1724    2.3067    0.0000 C   0  0  0  0  0  0  0  0  0  0  0  0
    2.9170    3.0912    0.0000 C   0  0  0  0  0  0  0  0  0  0  0  0
    3.4686    3.7046    0.0000 C   0  0  0  0  0  0  0  0  0  0  0  0
    3.2132    4.4891    0.0000 Cl  0  0  0  0  0  0  0  0  0  0  0  0
    4.2757    3.5336    0.0000 C   0  0  0  0  0  0  0  0  0  0  0  0
    4.8274    4.1470    0.0000 Cl  0  0  0  0  0  0  0  0  0  0  0  0
    4.5311    2.7491    0.0000 C   0  0  0  0  0  0  0  0  0  0  0  0
  1  2  1  0  0  0  0
  2  3  2  0  0  0  0
  2  4  1  0  0  0  0
  4  5  2  0  0  0  0
  4  6  1  0  0  0  0
  7  8  1  0  0  0  0
  8  9  4  0  0  0  0
  9 10  4  0  0  0  0
 10 11  4  0  0  0  0
 11 12  1  0  0  0  0
 12 13  1  0  0  0  0
 13 14  1  1  0  0  0
 14 15  1  0  0  0  0
 15 16  1  0  0  0  0
 16 17  1  0  0  0  0
 17 18  1  0  0  0  0
 16 18  1  0  0  0  0
 14 19  1  0  0  0  0
 19 20  1  0  0  0  0
 20 21  1  0  0  0  0
 21 22  1  0  0  0  0
 22 23  1  6  0  0  0
 23 24  1  0  0  0  0
  8 24  4  0  0  0  0
 24 25  4  0  0  0  0
 11 25  4  0  0  0  0
 21 25  1  1  0  0  0
 22 26  1  0  0  0  0
 26 27  1  0  0  0  0
 27 28  1  0  0  0  0
 28 29  1  0  0  0  0
 13 29  1  0  0  0  0
 21 29  1  0  0  0  0
 29 30  1  1  0  0  0
 26 31  1  1  0  0  0
 31 32  1  0  0  0  0
 32 33  2  0  0  0  0
 32 34  1  0  0  0  0
 34 35  4  0  0  0  0
 35 36  4  0  0  0  0
 36 37  4  0  0  0  0
 37 38  1  0  0  0  0
 37 39  4  0  0  0  0
 39 40  1  0  0  0  0
 39 41  4  0  0  0  0
 34 41  4  0  0  0  0
M  END
>  <CdId>
445

>  <Mol Weight>
605.47

>  <Formula>
C29H30Cl2N2O8

>  <CMPD_CHEMBLID>
CHEMBL593215

>  <MOLREGNO>
595465

>  <PARENT_CMPD_CHEMBLID>
CHEMBL272215

>  <PARENT_MOLREGNO>
440424

>  <COMPOUND_KEY>
9

>  <MOLWEIGHT>
515.43

>  <ALOGP>
4.39

>  <PSA>
82.03

>  <NUM_RO5_VIOLATIONS>
1

>  <ACTIVITY_ID>
3070169

>  <STANDARD_TYPE>
T1/2

>  <RELATION>
=

>  <STANDARD_VALUE>
5.017

>  <STANDARD_UNITS>
hr

>  <PUBLISHED_TYPE>
t1/2

>  <PUBLISHED_RELATION>
=

>  <PUBLISHED_VALUE>
301.0

>  <PUBLISHED_UNITS>
min

>  <POTENTIAL_DUPLICATE>
0

>  <BAO_ENDPOINT>
BAO_0002115

>  <UO_UNITS>
UO_0000032

>  <QUDT_UNITS>
http://qudt.org/vocab/unit#Hour

>  <ASSAY_ID>
601093

>  <ASSAY_CHEMBLID>
CHEMBL1074508

>  <ASSAY_TYPE>
A

>  <DESCRIPTION>
Metabolic stability in human liver microsomes assessed as half life

>  <ASSAY_SRC_ID>
1

>  <ASSAY_SRC_DESCRIPTION>
Scientific Literature

>  <ASSAY_ORGANISM>
Homo sapiens

>  <ASSAY_TAX_ID>
9606

>  <CURATED_BY>
Autocuration

>  <BAO_FORMAT>
BAO_0000251

>  <TID>
102164

>  <TARGET_CHEMBLID>
CHEMBL613373

>  <TARGET_TYPE>
SUBCELLULAR

>  <PREF_NAME>
Liver microsomes

>  <CONFIDENCE_SCORE>
2

>  <TARGET_MAPPING>
Subcellular fraction

>  <DOC_ID>
49225

>  <DOC_CHEMBLID>
CHEMBL1152554

>  <PUBMED_ID>
19683449

>  <JOURNAL>
Bioorg. Med. Chem.

>  <YEAR>
2009

>  <VOLUME>
17

>  <ISSUE>
18

>  <FIRST_PAGE>
6671

>  <ORGANISM>
Homo sapiens

$$$$

  Mrv1533001291820302D          

 43 48  0  0  1  0            999 V2000
   -3.8007    0.9308    0.0000 C   0  0  0  0  0  0  0  0  0  0  0  0
   -3.2490    0.3174    0.0000 C   0  0  0  0  0  0  0  0  0  0  0  0
   -3.8623   -0.2343    0.0000 C   0  0  0  0  0  0  0  0  0  0  0  0
   -2.6356    0.8691    0.0000 C   0  0  0  0  0  0  0  0  0  0  0  0
   -2.6972   -0.2960    0.0000 C   0  0  0  0  0  0  0  0  0  0  0  0
   -1.8902   -0.1248    0.0000 C   0  0  0  0  0  0  0  0  0  0  0  0
   -1.3385   -0.7382    0.0000 C   0  0  0  0  0  0  0  0  0  0  0  0
   -1.5938   -1.5227    0.0000 C   0  0  0  0  0  0  0  0  0  0  0  0
   -2.4008   -1.6938    0.0000 C   0  0  0  0  0  0  0  0  0  0  0  0
   -2.9526   -1.0805    0.0000 C   0  0  0  0  0  0  0  0  0  0  0  0
   -1.0421   -2.1361    0.0000 C   0  0  0  0  0  0  0  0  0  0  0  0
   -1.2974   -2.9206    0.0000 O   0  0  0  0  0  0  0  0  0  0  0  0
   -0.2350   -1.9649    0.0000 N   0  0  0  0  0  0  0  0  0  0  0  0
    0.0203   -1.1804    0.0000 C   0  0  2  0  0  0  0  0  0  0  0  0
   -0.5386   -0.5802    0.0000 C   0  0  0  0  0  0  0  0  0  0  0  0
   -0.2257    0.1609    0.0000 C   0  0  0  0  0  0  0  0  0  0  0  0
    0.7481    0.3080    0.0000 C   0  0  1  0  0  0  0  0  0  0  0  0
    0.3253    1.0164    0.0000 O   0  0  0  0  0  0  0  0  0  0  0  0
    1.3383    1.0934    0.0000 C   0  0  1  0  0  0  0  0  0  0  0  0
    2.1569    1.0828    0.0000 C   0  0  0  0  0  0  0  0  0  0  0  0
    2.4555    0.3340    0.0000 C   0  0  0  0  0  0  0  0  0  0  0  0
    3.2803    0.2481    0.0000 C   0  0  0  0  0  0  0  0  0  0  0  0
    3.5920   -0.5174    0.0000 C   0  0  0  0  0  0  0  0  0  0  0  0
    3.0719   -1.1735    0.0000 C   0  0  0  0  0  0  0  0  0  0  0  0
    3.3894   -1.9350    0.0000 O   0  0  0  0  0  0  0  0  0  0  0  0
    2.2234   -1.0794    0.0000 C   0  0  0  0  0  0  0  0  0  0  0  0
    1.5116   -1.5229    0.0000 O   0  0  0  0  0  0  0  0  0  0  0  0
    0.8461   -1.0202    0.0000 C   0  0  2  0  0  0  0  0  0  0  0  0
    1.0607   -0.1882    0.0000 C   0  0  1  0  0  0  0  0  0  0  0  0
    0.2156    0.4105    0.0000 C   0  0  0  0  0  0  0  0  0  0  0  0
    0.0733    1.2979    0.0000 C   0  0  0  0  0  0  0  0  0  0  0  0
    0.7947    1.6817    0.0000 N   0  0  0  0  0  0  0  0  0  0  0  0
    0.9326    2.4951    0.0000 C   0  0  0  0  0  0  0  0  0  0  0  0
    0.2971    3.0212    0.0000 C   0  0  0  0  0  0  0  0  0  0  0  0
   -0.5163    3.1591    0.0000 C   0  0  0  0  0  0  0  0  0  0  0  0
    0.0098    3.7946    0.0000 C   0  0  0  0  0  0  0  0  0  0  0  0
    1.9327   -0.3118    0.0000 C   0  0  0  0  0  0  0  0  0  0  0  0
    6.3027    1.0717    0.0000 O   0  0  0  0  0  0  0  0  0  0  0  0
    6.7152    0.3572    0.0000 C   0  0  0  0  0  0  0  0  0  0  0  0
    7.5402    0.3572    0.0000 O   0  0  0  0  0  0  0  0  0  0  0  0
    6.3027   -0.3572    0.0000 C   0  0  0  0  0  0  0  0  0  0  0  0
    6.7152   -1.0717    0.0000 O   0  0  0  0  0  0  0  0  0  0  0  0
    5.4777   -0.3572    0.0000 O   0  0  0  0  0  0  0  0  0  0  0  0
  1  2  1  0  0  0  0
  2  3  1  0  0  0  0
  2  4  1  0  0  0  0
  2  5  1  0  0  0  0
  5  6  4  0  0  0  0
  6  7  4  0  0  0  0
  7  8  4  0  0  0  0
  8  9  4  0  0  0  0
  9 10  4  0  0  0  0
  5 10  4  0  0  0  0
  8 11  1  0  0  0  0
 11 12  2  0  0  0  0
 11 13  1  0  0  0  0
 14 13  1  6  0  0  0
 14 15  1  0  0  0  0
 15 16  1  0  0  0  0
 16 17  1  0  0  0  0
 17 18  1  6  0  0  0
 17 19  1  0  0  0  0
 19 20  1  0  0  0  0
 20 21  1  0  0  0  0
 21 22  4  0  0  0  0
 22 23  4  0  0  0  0
 23 24  4  0  0  0  0
 24 25  1  0  0  0  0
 24 26  4  0  0  0  0
 26 27  1  0  0  0  0
 28 27  1  1  0  0  0
 14 28  1  0  0  0  0
 28 29  1  0  0  0  0
 17 29  1  0  0  0  0
 29 30  1  0  0  0  0
 30 31  1  0  0  0  0
 31 32  1  0  0  0  0
 19 32  1  6  0  0  0
 32 33  1  0  0  0  0
 33 34  1  0  0  0  0
 34 35  1  0  0  0  0
 35 36  1  0  0  0  0
 34 36  1  0  0  0  0
 29 37  1  6  0  0  0
 21 37  4  0  0  0  0
 26 37  4  0  0  0  0
 38 39  1  0  0  0  0
 39 40  2  0  0  0  0
 39 41  1  0  0  0  0
 41 42  2  0  0  0  0
 41 43  1  0  0  0  0
M  END
>  <CdId>
447

>  <Mol Weight>
592.689

>  <Formula>
C33H40N2O8

>  <CMPD_CHEMBLID>
CHEMBL611932

>  <MOLREGNO>
595464

>  <PARENT_CMPD_CHEMBLID>
CHEMBL1198704

>  <PARENT_MOLREGNO>
672654

>  <COMPOUND_KEY>
8

>  <MOLWEIGHT>
502.64

>  <ALOGP>
4.46

>  <PSA>
82.03

>  <NUM_RO5_VIOLATIONS>
1

>  <ACTIVITY_ID>
3070168

>  <STANDARD_TYPE>
T1/2

>  <RELATION>
=

>  <STANDARD_VALUE>
9.25

>  <STANDARD_UNITS>
hr

>  <PUBLISHED_TYPE>
t1/2

>  <PUBLISHED_RELATION>
=

>  <PUBLISHED_VALUE>
555.0

>  <PUBLISHED_UNITS>
min

>  <POTENTIAL_DUPLICATE>
0

>  <BAO_ENDPOINT>
BAO_0002115

>  <UO_UNITS>
UO_0000032

>  <QUDT_UNITS>
http://qudt.org/vocab/unit#Hour

>  <ASSAY_ID>
601093

>  <ASSAY_CHEMBLID>
CHEMBL1074508

>  <ASSAY_TYPE>
A

>  <DESCRIPTION>
Metabolic stability in human liver microsomes assessed as half life

>  <ASSAY_SRC_ID>
1

>  <ASSAY_SRC_DESCRIPTION>
Scientific Literature

>  <ASSAY_ORGANISM>
Homo sapiens

>  <ASSAY_TAX_ID>
9606

>  <CURATED_BY>
Autocuration

>  <BAO_FORMAT>
BAO_0000251

>  <TID>
102164

>  <TARGET_CHEMBLID>
CHEMBL613373

>  <TARGET_TYPE>
SUBCELLULAR

>  <PREF_NAME>
Liver microsomes

>  <CONFIDENCE_SCORE>
2

>  <TARGET_MAPPING>
Subcellular fraction

>  <DOC_ID>
49225

>  <DOC_CHEMBLID>
CHEMBL1152554

>  <PUBMED_ID>
19683449

>  <JOURNAL>
Bioorg. Med. Chem.

>  <YEAR>
2009

>  <VOLUME>
17

>  <ISSUE>
18

>  <FIRST_PAGE>
6671

>  <ORGANISM>
Homo sapiens

$$$$

  Mrv1533001291820302D          

 33 36  0  0  0  0            999 V2000
   -5.0013   -8.6625    0.0000 C   0  0  0  0  0  0  0  0  0  0  0  0
   -5.0013   -7.8375    0.0000 O   0  0  0  0  0  0  0  0  0  0  0  0
   -4.2868   -7.4250    0.0000 C   0  0  0  0  0  0  0  0  0  0  0  0
   -4.2868   -6.6000    0.0000 C   0  0  0  0  0  0  0  0  0  0  0  0
   -3.5724   -6.1875    0.0000 C   0  0  0  0  0  0  0  0  0  0  0  0
   -2.8579   -6.6000    0.0000 C   0  0  0  0  0  0  0  0  0  0  0  0
   -2.8579   -7.4250    0.0000 C   0  0  0  0  0  0  0  0  0  0  0  0
   -3.5724   -7.8375    0.0000 C   0  0  0  0  0  0  0  0  0  0  0  0
   -3.5724   -8.6625    0.0000 O   0  0  0  0  0  0  0  0  0  0  0  0
   -4.2868   -9.0750    0.0000 C   0  0  0  0  0  0  0  0  0  0  0  0
   -2.1434   -6.1875    0.0000 C   0  0  0  0  0  0  0  0  0  0  0  0
   -1.4289   -6.6000    0.0000 O   0  0  0  0  0  0  0  0  0  0  0  0
   -2.1434   -5.3625    0.0000 N   0  0  0  0  0  0  0  0  0  0  0  0
   -1.4289   -4.9500    0.0000 C   0  0  0  0  0  0  0  0  0  0  0  0
   -1.4289   -4.1250    0.0000 C   0  0  0  0  0  0  0  0  0  0  0  0
   -2.1434   -3.7125    0.0000 C   0  0  0  0  0  0  0  0  0  0  0  0
   -2.1434   -2.8875    0.0000 C   0  0  0  0  0  0  0  0  0  0  0  0
   -1.4289   -2.4750    0.0000 C   0  0  0  0  0  0  0  0  0  0  0  0
   -0.7145   -2.8875    0.0000 C   0  0  0  0  0  0  0  0  0  0  0  0
   -0.7145   -3.7125    0.0000 C   0  0  0  0  0  0  0  0  0  0  0  0
    0.0000   -2.4750    0.0000 C   0  0  0  0  0  0  0  0  0  0  0  0
    0.7145   -2.8875    0.0000 O   0  0  0  0  0  0  0  0  0  0  0  0
    0.0000   -1.6500    0.0000 N   0  0  0  0  0  0  0  0  0  0  0  0
    0.7145   -1.2375    0.0000 C   0  0  0  0  0  0  0  0  0  0  0  0
    0.7145   -0.4125    0.0000 C   0  0  0  0  0  0  0  0  0  0  0  0
    1.4289    0.0000    0.0000 C   0  0  0  0  0  0  0  0  0  0  0  0
    2.1434   -0.4125    0.0000 C   0  0  0  0  0  0  0  0  0  0  0  0
    2.8579    0.0000    0.0000 C   0  0  0  0  0  0  0  0  0  0  0  0
    3.5724   -0.4125    0.0000 C   0  0  0  0  0  0  0  0  0  0  0  0
    3.5724   -1.2375    0.0000 N   0  0  0  0  0  0  0  0  0  0  0  0
    2.8579   -1.6500    0.0000 C   0  0  0  0  0  0  0  0  0  0  0  0
    2.1434   -1.2375    0.0000 C   0  0  0  0  0  0  0  0  0  0  0  0
    1.4289   -1.6500    0.0000 C   0  0  0  0  0  0  0  0  0  0  0  0
  1  2  1  0  0  0  0
  2  3  1  0  0  0  0
  3  4  4  0  0  0  0
  4  5  4  0  0  0  0
  5  6  4  0  0  0  0
  6  7  4  0  0  0  0
  7  8  4  0  0  0  0
  3  8  4  0  0  0  0
  8  9  1  0  0  0  0
  9 10  1  0  0  0  0
  6 11  1  0  0  0  0
 11 12  2  0  0  0  0
 11 13  1  0  0  0  0
 13 14  1  0  0  0  0
 14 15  1  0  0  0  0
 15 16  4  0  0  0  0
 16 17  4  0  0  0  0
 17 18  4  0  0  0  0
 18 19  4  0  0  0  0
 19 20  4  0  0  0  0
 15 20  4  0  0  0  0
 19 21  1  0  0  0  0
 21 22  2  0  0  0  0
 21 23  1  0  0  0  0
 23 24  1  0  0  0  0
 24 25  4  0  0  0  0
 25 26  4  0  0  0  0
 26 27  4  0  0  0  0
 27 28  1  0  0  0  0
 28 29  1  0  0  0  0
 29 30  1  0  0  0  0
 30 31  1  0  0  0  0
 31 32  1  0  0  0  0
 27 32  4  0  0  0  0
 32 33  4  0  0  0  0
 24 33  4  0  0  0  0
M  END
>  <CdId>
496

>  <Mol Weight>
445.519

>  <Formula>
C26H27N3O4

>  <CMPD_CHEMBLID>
CHEMBL604087

>  <MOLREGNO>
599523

>  <PARENT_CMPD_CHEMBLID>
CHEMBL604087

>  <PARENT_MOLREGNO>
599523

>  <COMPOUND_KEY>
18

>  <MOLWEIGHT>
445.51

>  <ALOGP>
2.99

>  <PSA>
88.69

>  <NUM_RO5_VIOLATIONS>
0

>  <ACTIVITY_ID>
3131627

>  <STANDARD_TYPE>
T1/2

>  <RELATION>
=

>  <STANDARD_VALUE>
2.433

>  <STANDARD_UNITS>
hr

>  <PUBLISHED_TYPE>
t1/2

>  <PUBLISHED_RELATION>
=

>  <PUBLISHED_VALUE>
146.0

>  <PUBLISHED_UNITS>
min

>  <POTENTIAL_DUPLICATE>
0

>  <BAO_ENDPOINT>
BAO_0002115

>  <UO_UNITS>
UO_0000032

>  <QUDT_UNITS>
http://qudt.org/vocab/unit#Hour

>  <ASSAY_ID>
607690

>  <ASSAY_CHEMBLID>
CHEMBL1066155

>  <ASSAY_TYPE>
A

>  <DESCRIPTION>
Metabolic stability in human liver microsomes assessed as half life

>  <ASSAY_SRC_ID>
1

>  <ASSAY_SRC_DESCRIPTION>
Scientific Literature

>  <ASSAY_ORGANISM>
Homo sapiens

>  <ASSAY_TAX_ID>
9606

>  <CURATED_BY>
Autocuration

>  <BAO_FORMAT>
BAO_0000251

>  <TID>
102164

>  <TARGET_CHEMBLID>
CHEMBL613373

>  <TARGET_TYPE>
SUBCELLULAR

>  <PREF_NAME>
Liver microsomes

>  <CONFIDENCE_SCORE>
2

>  <TARGET_MAPPING>
Subcellular fraction

>  <DOC_ID>
49811

>  <DOC_CHEMBLID>
CHEMBL1157712

>  <PUBMED_ID>
20000469

>  <JOURNAL>
J. Med. Chem.

>  <YEAR>
2010

>  <VOLUME>
53

>  <ISSUE>
2

>  <FIRST_PAGE>
759

>  <ORGANISM>
Homo sapiens

$$$$

  Mrv1533001291820302D          

 32 35  0  0  0  0            999 V2000
   -1.4289   -6.6000    0.0000 O   0  0  0  0  0  0  0  0  0  0  0  0
   -0.7145   -6.1875    0.0000 C   0  0  0  0  0  0  0  0  0  0  0  0
   -0.7145   -5.3625    0.0000 N   0  0  0  0  0  0  0  0  0  0  0  0
   -1.4289   -4.9500    0.0000 C   0  0  0  0  0  0  0  0  0  0  0  0
   -1.4289   -4.1250    0.0000 C   0  0  0  0  0  0  0  0  0  0  0  0
   -2.1434   -3.7125    0.0000 C   0  0  0  0  0  0  0  0  0  0  0  0
   -2.1434   -2.8875    0.0000 C   0  0  0  0  0  0  0  0  0  0  0  0
   -1.4289   -2.4750    0.0000 C   0  0  0  0  0  0  0  0  0  0  0  0
   -0.7145   -2.8875    0.0000 C   0  0  0  0  0  0  0  0  0  0  0  0
   -0.7145   -3.7125    0.0000 C   0  0  0  0  0  0  0  0  0  0  0  0
    0.0000   -2.4750    0.0000 C   0  0  0  0  0  0  0  0  0  0  0  0
    0.7145   -2.8875    0.0000 O   0  0  0  0  0  0  0  0  0  0  0  0
    0.0000   -1.6500    0.0000 N   0  0  0  0  0  0  0  0  0  0  0  0
    0.7145   -1.2375    0.0000 C   0  0  0  0  0  0  0  0  0  0  0  0
    0.7145   -0.4125    0.0000 C   0  0  0  0  0  0  0  0  0  0  0  0
    1.4289    0.0000    0.0000 C   0  0  0  0  0  0  0  0  0  0  0  0
    2.1434   -0.4125    0.0000 C   0  0  0  0  0  0  0  0  0  0  0  0
    2.8579    0.0000    0.0000 C   0  0  0  0  0  0  0  0  0  0  0  0
    3.5724   -0.4125    0.0000 C   0  0  0  0  0  0  0  0  0  0  0  0
    3.5724   -1.2375    0.0000 N   0  0  0  0  0  0  0  0  0  0  0  0
    2.8579   -1.6500    0.0000 C   0  0  0  0  0  0  0  0  0  0  0  0
    2.1434   -1.2375    0.0000 C   0  0  0  0  0  0  0  0  0  0  0  0
    1.4289   -1.6500    0.0000 C   0  0  0  0  0  0  0  0  0  0  0  0
    0.0000   -6.6000    0.0000 N   0  0  0  0  0  0  0  0  0  0  0  0
    0.0000   -7.4250    0.0000 C   0  0  0  0  0  0  0  0  0  0  0  0
    0.7145   -7.8375    0.0000 C   0  0  0  0  0  0  0  0  0  0  0  0
    0.7145   -8.6625    0.0000 C   0  0  0  0  0  0  0  0  0  0  0  0
    0.0000   -9.0750    0.0000 C   0  0  0  0  0  0  0  0  0  0  0  0
   -0.7145   -8.6625    0.0000 C   0  0  0  0  0  0  0  0  0  0  0  0
   -0.7145   -7.8375    0.0000 C   0  0  0  0  0  0  0  0  0  0  0  0
    0.0000   -9.9000    0.0000 C   0  0  0  0  0  0  0  0  0  0  0  0
    0.0000  -10.7250    0.0000 N   0  0  0  0  0  0  0  0  0  0  0  0
  1  2  2  0  0  0  0
  2  3  1  0  0  0  0
  3  4  1  0  0  0  0
  4  5  1  0  0  0  0
  5  6  4  0  0  0  0
  6  7  4  0  0  0  0
  7  8  4  0  0  0  0
  8  9  4  0  0  0  0
  9 10  4  0  0  0  0
  5 10  4  0  0  0  0
  9 11  1  0  0  0  0
 11 12  2  0  0  0  0
 11 13  1  0  0  0  0
 13 14  1  0  0  0  0
 14 15  4  0  0  0  0
 15 16  4  0  0  0  0
 16 17  4  0  0  0  0
 17 18  1  0  0  0  0
 18 19  1  0  0  0  0
 19 20  1  0  0  0  0
 20 21  1  0  0  0  0
 21 22  1  0  0  0  0
 17 22  4  0  0  0  0
 22 23  4  0  0  0  0
 14 23  4  0  0  0  0
  2 24  1  0  0  0  0
 24 25  1  0  0  0  0
 25 26  4  0  0  0  0
 26 27  4  0  0  0  0
 27 28  4  0  0  0  0
 28 29  4  0  0  0  0
 29 30  4  0  0  0  0
 25 30  4  0  0  0  0
 28 31  1  0  0  0  0
 31 32  3  0  0  0  0
M  END
>  <CdId>
499

>  <Mol Weight>
425.492

>  <Formula>
C25H23N5O2

>  <CMPD_CHEMBLID>
CHEMBL590810

>  <MOLREGNO>
598896

>  <PARENT_CMPD_CHEMBLID>
CHEMBL590810

>  <PARENT_MOLREGNO>
598896

>  <COMPOUND_KEY>
43

>  <MOLWEIGHT>
425.48

>  <ALOGP>
2.81

>  <PSA>
106.04

>  <NUM_RO5_VIOLATIONS>
0

>  <ACTIVITY_ID>
3131626

>  <STANDARD_TYPE>
T1/2

>  <RELATION>
=

>  <STANDARD_VALUE>
3.15

>  <STANDARD_UNITS>
hr

>  <PUBLISHED_TYPE>
t1/2

>  <PUBLISHED_RELATION>
=

>  <PUBLISHED_VALUE>
189.0

>  <PUBLISHED_UNITS>
min

>  <POTENTIAL_DUPLICATE>
0

>  <BAO_ENDPOINT>
BAO_0002115

>  <UO_UNITS>
UO_0000032

>  <QUDT_UNITS>
http://qudt.org/vocab/unit#Hour

>  <ASSAY_ID>
607690

>  <ASSAY_CHEMBLID>
CHEMBL1066155

>  <ASSAY_TYPE>
A

>  <DESCRIPTION>
Metabolic stability in human liver microsomes assessed as half life

>  <ASSAY_SRC_ID>
1

>  <ASSAY_SRC_DESCRIPTION>
Scientific Literature

>  <ASSAY_ORGANISM>
Homo sapiens

>  <ASSAY_TAX_ID>
9606

>  <CURATED_BY>
Autocuration

>  <BAO_FORMAT>
BAO_0000251

>  <TID>
102164

>  <TARGET_CHEMBLID>
CHEMBL613373

>  <TARGET_TYPE>
SUBCELLULAR

>  <PREF_NAME>
Liver microsomes

>  <CONFIDENCE_SCORE>
2

>  <TARGET_MAPPING>
Subcellular fraction

>  <DOC_ID>
49811

>  <DOC_CHEMBLID>
CHEMBL1157712

>  <PUBMED_ID>
20000469

>  <JOURNAL>
J. Med. Chem.

>  <YEAR>
2010

>  <VOLUME>
53

>  <ISSUE>
2

>  <FIRST_PAGE>
759

>  <ORGANISM>
Homo sapiens

$$$$

  Mrv1533001291820302D          

 27 28  0  0  1  0            999 V2000
   -3.1229   -5.6614    0.0000 C   0  0  0  0  0  0  0  0  0  0  0  0
   -2.3024   -5.5752    0.0000 C   0  0  0  0  0  0  0  0  0  0  0  0
   -1.8175   -6.2426    0.0000 O   0  0  0  0  0  0  0  0  0  0  0  0
   -1.9668   -4.8215    0.0000 C   0  0  0  0  0  0  0  0  0  0  0  0
   -1.1598   -4.6500    0.0000 C   0  0  0  0  0  0  0  0  0  0  0  0
   -1.0736   -3.8295    0.0000 C   0  0  0  0  0  0  0  0  0  0  0  0
   -0.3591   -3.4170    0.0000 C   0  0  0  0  0  0  0  0  0  0  0  0
   -0.3591   -2.5920    0.0000 O   0  0  0  0  0  0  0  0  0  0  0  0
    0.3553   -3.8295    0.0000 N   0  0  0  0  0  0  0  0  0  0  0  0
    1.0698   -3.4170    0.0000 O   0  0  0  0  0  0  0  0  0  0  0  0
    1.7843   -3.8295    0.0000 C   0  0  0  0  0  0  0  0  0  0  0  0
    2.4987   -3.4170    0.0000 C   0  0  1  0  0  0  0  0  0  0  0  0
    2.4987   -2.5920    0.0000 O   0  0  0  0  0  0  0  0  0  0  0  0
    3.2132   -3.8295    0.0000 C   0  0  0  0  0  0  0  0  0  0  0  0
    3.9277   -3.4170    0.0000 O   0  0  0  0  0  0  0  0  0  0  0  0
   -1.8273   -3.4939    0.0000 C   0  0  0  0  0  0  0  0  0  0  0  0
   -1.9988   -2.6870    0.0000 N   0  0  0  0  0  0  0  0  0  0  0  0
   -2.7834   -2.4320    0.0000 C   0  0  0  0  0  0  0  0  0  0  0  0
   -3.3965   -2.9840    0.0000 C   0  0  0  0  0  0  0  0  0  0  0  0
   -4.1812   -2.7291    0.0000 C   0  0  0  0  0  0  0  0  0  0  0  0
   -4.3527   -1.9221    0.0000 C   0  0  0  0  0  0  0  0  0  0  0  0
   -5.1373   -1.6672    0.0000 I   0  0  0  0  0  0  0  0  0  0  0  0
   -3.7396   -1.3701    0.0000 C   0  0  0  0  0  0  0  0  0  0  0  0
   -2.9550   -1.6250    0.0000 C   0  0  0  0  0  0  0  0  0  0  0  0
   -2.3419   -1.0730    0.0000 F   0  0  0  0  0  0  0  0  0  0  0  0
   -2.3793   -4.1070    0.0000 N   0  0  0  0  0  0  0  0  0  0  0  0
   -3.1998   -4.0208    0.0000 C   0  0  0  0  0  0  0  0  0  0  0  0
  1  2  1  0  0  0  0
  2  3  2  0  0  0  0
  2  4  1  0  0  0  0
  4  5  4  0  0  0  0
  5  6  4  0  0  0  0
  6  7  1  0  0  0  0
  7  8  2  0  0  0  0
  7  9  1  0  0  0  0
  9 10  1  0  0  0  0
 10 11  1  0  0  0  0
 11 12  1  0  0  0  0
 12 13  1  1  0  0  0
 12 14  1  0  0  0  0
 14 15  1  0  0  0  0
  6 16  4  0  0  0  0
 16 17  1  0  0  0  0
 17 18  1  0  0  0  0
 18 19  4  0  0  0  0
 19 20  4  0  0  0  0
 20 21  4  0  0  0  0
 21 22  1  0  0  0  0
 21 23  4  0  0  0  0
 23 24  4  0  0  0  0
 18 24  4  0  0  0  0
 24 25  1  0  0  0  0
 16 26  4  0  0  0  0
  4 26  4  0  0  0  0
 26 27  1  0  0  0  0
M  END
>  <CdId>
609

>  <Mol Weight>
491.258

>  <Formula>
C17H19FIN3O5

>  <CMPD_CHEMBLID>
CHEMBL1170805

>  <MOLREGNO>
647880

>  <PARENT_CMPD_CHEMBLID>
CHEMBL1170805

>  <PARENT_MOLREGNO>
647880

>  <COMPOUND_KEY>
16

>  <MOLWEIGHT>
491.25

>  <ALOGP>
1.62

>  <PSA>
112.82

>  <NUM_RO5_VIOLATIONS>
0

>  <ACTIVITY_ID>
3352165

>  <STANDARD_TYPE>
T1/2

>  <RELATION>
=

>  <STANDARD_VALUE>
2.5

>  <STANDARD_UNITS>
hr

>  <PUBLISHED_TYPE>
t1/2

>  <PUBLISHED_RELATION>
=

>  <PUBLISHED_VALUE>
150.0

>  <PUBLISHED_UNITS>
min

>  <POTENTIAL_DUPLICATE>
0

>  <BAO_ENDPOINT>
BAO_0002115

>  <UO_UNITS>
UO_0000032

>  <QUDT_UNITS>
http://qudt.org/vocab/unit#Hour

>  <ASSAY_ID>
639651

>  <ASSAY_CHEMBLID>
CHEMBL1175389

>  <ASSAY_TYPE>
A

>  <DESCRIPTION>
Half life in human liver microsomes

>  <ASSAY_SRC_ID>
1

>  <ASSAY_SRC_DESCRIPTION>
Scientific Literature

>  <ASSAY_ORGANISM>
Homo sapiens

>  <ASSAY_TAX_ID>
9606

>  <CURATED_BY>
Autocuration

>  <BAO_FORMAT>
BAO_0000251

>  <TID>
102164

>  <TARGET_CHEMBLID>
CHEMBL613373

>  <TARGET_TYPE>
SUBCELLULAR

>  <PREF_NAME>
Liver microsomes

>  <CONFIDENCE_SCORE>
2

>  <TARGET_MAPPING>
Subcellular fraction

>  <DOC_ID>
51671

>  <DOC_CHEMBLID>
CHEMBL1177801

>  <PUBMED_ID>
20621728

>  <JOURNAL>
Bioorg. Med. Chem. Lett.

>  <YEAR>
2010

>  <VOLUME>
20

>  <ISSUE>
14

>  <FIRST_PAGE>
4156

>  <ORGANISM>
Homo sapiens

$$$$

  Mrv1533001291820302D          

 27 28  0  0  1  0            999 V2000
   -3.1229   -5.6614    0.0000 C   0  0  0  0  0  0  0  0  0  0  0  0
   -2.3024   -5.5752    0.0000 C   0  0  0  0  0  0  0  0  0  0  0  0
   -1.8175   -6.2426    0.0000 O   0  0  0  0  0  0  0  0  0  0  0  0
   -1.9668   -4.8215    0.0000 C   0  0  0  0  0  0  0  0  0  0  0  0
   -1.1598   -4.6500    0.0000 C   0  0  0  0  0  0  0  0  0  0  0  0
   -1.0736   -3.8295    0.0000 C   0  0  0  0  0  0  0  0  0  0  0  0
   -0.3591   -3.4170    0.0000 C   0  0  0  0  0  0  0  0  0  0  0  0
   -0.3591   -2.5920    0.0000 O   0  0  0  0  0  0  0  0  0  0  0  0
    0.3553   -3.8295    0.0000 N   0  0  0  0  0  0  0  0  0  0  0  0
    1.0698   -3.4170    0.0000 O   0  0  0  0  0  0  0  0  0  0  0  0
    1.7843   -3.8295    0.0000 C   0  0  0  0  0  0  0  0  0  0  0  0
    2.4987   -3.4170    0.0000 C   0  0  2  0  0  0  0  0  0  0  0  0
    2.4987   -2.5920    0.0000 O   0  0  0  0  0  0  0  0  0  0  0  0
    3.2132   -3.8295    0.0000 C   0  0  0  0  0  0  0  0  0  0  0  0
    3.9277   -3.4170    0.0000 O   0  0  0  0  0  0  0  0  0  0  0  0
   -1.8273   -3.4939    0.0000 C   0  0  0  0  0  0  0  0  0  0  0  0
   -1.9988   -2.6870    0.0000 N   0  0  0  0  0  0  0  0  0  0  0  0
   -2.7834   -2.4320    0.0000 C   0  0  0  0  0  0  0  0  0  0  0  0
   -3.3965   -2.9840    0.0000 C   0  0  0  0  0  0  0  0  0  0  0  0
   -4.1812   -2.7291    0.0000 C   0  0  0  0  0  0  0  0  0  0  0  0
   -4.3527   -1.9221    0.0000 C   0  0  0  0  0  0  0  0  0  0  0  0
   -5.1373   -1.6672    0.0000 I   0  0  0  0  0  0  0  0  0  0  0  0
   -3.7396   -1.3701    0.0000 C   0  0  0  0  0  0  0  0  0  0  0  0
   -2.9550   -1.6250    0.0000 C   0  0  0  0  0  0  0  0  0  0  0  0
   -2.3419   -1.0730    0.0000 F   0  0  0  0  0  0  0  0  0  0  0  0
   -2.3793   -4.1070    0.0000 N   0  0  0  0  0  0  0  0  0  0  0  0
   -3.1998   -4.0208    0.0000 C   0  0  0  0  0  0  0  0  0  0  0  0
  1  2  1  0  0  0  0
  2  3  2  0  0  0  0
  2  4  1  0  0  0  0
  4  5  4  0  0  0  0
  5  6  4  0  0  0  0
  6  7  1  0  0  0  0
  7  8  2  0  0  0  0
  7  9  1  0  0  0  0
  9 10  1  0  0  0  0
 10 11  1  0  0  0  0
 11 12  1  0  0  0  0
 12 13  1  6  0  0  0
 12 14  1  0  0  0  0
 14 15  1  0  0  0  0
  6 16  4  0  0  0  0
 16 17  1  0  0  0  0
 17 18  1  0  0  0  0
 18 19  4  0  0  0  0
 19 20  4  0  0  0  0
 20 21  4  0  0  0  0
 21 22  1  0  0  0  0
 21 23  4  0  0  0  0
 23 24  4  0  0  0  0
 18 24  4  0  0  0  0
 24 25  1  0  0  0  0
 16 26  4  0  0  0  0
  4 26  4  0  0  0  0
 26 27  1  0  0  0  0
M  END
>  <CdId>
625

>  <Mol Weight>
491.258

>  <Formula>
C17H19FIN3O5

>  <CMPD_CHEMBLID>
CHEMBL1170804

>  <MOLREGNO>
647879

>  <PARENT_CMPD_CHEMBLID>
CHEMBL1170804

>  <PARENT_MOLREGNO>
647879

>  <COMPOUND_KEY>
15

>  <MOLWEIGHT>
491.25

>  <ALOGP>
1.62

>  <PSA>
112.82

>  <NUM_RO5_VIOLATIONS>
0

>  <ACTIVITY_ID>
3352164

>  <STANDARD_TYPE>
T1/2

>  <RELATION>
>

>  <STANDARD_VALUE>
3.333

>  <STANDARD_UNITS>
hr

>  <PUBLISHED_TYPE>
t1/2

>  <PUBLISHED_RELATION>
>

>  <PUBLISHED_VALUE>
200.0

>  <PUBLISHED_UNITS>
min

>  <POTENTIAL_DUPLICATE>
0

>  <BAO_ENDPOINT>
BAO_0002115

>  <UO_UNITS>
UO_0000032

>  <QUDT_UNITS>
http://qudt.org/vocab/unit#Hour

>  <ASSAY_ID>
639651

>  <ASSAY_CHEMBLID>
CHEMBL1175389

>  <ASSAY_TYPE>
A

>  <DESCRIPTION>
Half life in human liver microsomes

>  <ASSAY_SRC_ID>
1

>  <ASSAY_SRC_DESCRIPTION>
Scientific Literature

>  <ASSAY_ORGANISM>
Homo sapiens

>  <ASSAY_TAX_ID>
9606

>  <CURATED_BY>
Autocuration

>  <BAO_FORMAT>
BAO_0000251

>  <TID>
102164

>  <TARGET_CHEMBLID>
CHEMBL613373

>  <TARGET_TYPE>
SUBCELLULAR

>  <PREF_NAME>
Liver microsomes

>  <CONFIDENCE_SCORE>
2

>  <TARGET_MAPPING>
Subcellular fraction

>  <DOC_ID>
51671

>  <DOC_CHEMBLID>
CHEMBL1177801

>  <PUBMED_ID>
20621728

>  <JOURNAL>
Bioorg. Med. Chem. Lett.

>  <YEAR>
2010

>  <VOLUME>
20

>  <ISSUE>
14

>  <FIRST_PAGE>
4156

>  <ORGANISM>
Homo sapiens

$$$$

  Mrv1533001291820302D          

 18 20  0  0  0  0            999 V2000
    0.0000   -2.4750    0.0000 C   0  0  0  0  0  0  0  0  0  0  0  0
    0.0000   -1.6500    0.0000 C   0  0  0  0  0  0  0  0  0  0  0  0
   -0.7145   -1.2375    0.0000 C   0  0  0  0  0  0  0  0  0  0  0  0
    0.7145   -1.2375    0.0000 C   0  0  0  0  0  0  0  0  0  0  0  0
    0.7145   -0.4125    0.0000 C   0  0  0  0  0  0  0  0  0  0  0  0
    0.0000    0.0000    0.0000 N   0  0  0  0  0  0  0  0  0  0  0  0
   -0.7846   -0.2549    0.0000 C   0  0  0  0  0  0  0  0  0  0  0  0
   -1.2695    0.4125    0.0000 N   0  0  0  0  0  0  0  0  0  0  0  0
   -0.7846    1.0799    0.0000 C   0  0  0  0  0  0  0  0  0  0  0  0
    0.0000    0.8250    0.0000 C   0  0  0  0  0  0  0  0  0  0  0  0
    0.7145    1.2375    0.0000 C   0  0  0  0  0  0  0  0  0  0  0  0
    1.4289    0.8250    0.0000 N   0  0  0  0  0  0  0  0  0  0  0  0
    2.1434    1.2375    0.0000 C   0  0  0  0  0  0  0  0  0  0  0  0
    2.5559    1.9520    0.0000 C   0  0  0  0  0  0  0  0  0  0  0  0
    2.9684    1.2375    0.0000 C   0  0  0  0  0  0  0  0  0  0  0  0
    1.4289    0.0000    0.0000 S   0  0  0  0  0  0  0  0  0  0  0  0
    2.2534   -0.0288    0.0000 O   0  0  0  0  0  0  0  0  0  0  0  0
    1.8661   -0.6996    0.0000 O   0  0  0  0  0  0  0  0  0  0  0  0
  1  2  1  0  0  0  0
  2  3  1  0  0  0  0
  2  4  1  0  0  0  0
  4  5  1  0  0  0  0
  5  6  1  0  0  0  0
  6  7  4  0  0  0  0
  7  8  4  0  0  0  0
  8  9  4  0  0  0  0
  9 10  4  0  0  0  0
  6 10  4  0  0  0  0
 10 11  1  0  0  0  0
 11 12  1  0  0  0  0
 12 13  1  0  0  0  0
 13 14  1  0  0  0  0
 14 15  1  0  0  0  0
 13 15  1  0  0  0  0
 12 16  1  0  0  0  0
  5 16  1  0  0  0  0
 16 17  2  0  0  0  0
 16 18  2  0  0  0  0
M  END
>  <CdId>
627

>  <Mol Weight>
269.36

>  <Formula>
C12H19N3O2S

>  <CMPD_CHEMBLID>
CHEMBL1209557

>  <MOLREGNO>
683361

>  <PARENT_CMPD_CHEMBLID>
CHEMBL1209557

>  <PARENT_MOLREGNO>
683361

>  <COMPOUND_KEY>
12

>  <MOLWEIGHT>
269.36

>  <ALOGP>
0.95

>  <PSA>
63.58

>  <NUM_RO5_VIOLATIONS>
0

>  <ACTIVITY_ID>
3380993

>  <STANDARD_TYPE>
T1/2

>  <RELATION>
>

>  <STANDARD_VALUE>
6.75

>  <STANDARD_UNITS>
hr

>  <PUBLISHED_TYPE>
t1/2

>  <PUBLISHED_RELATION>
>

>  <PUBLISHED_VALUE>
405.0

>  <PUBLISHED_UNITS>
min

>  <POTENTIAL_DUPLICATE>
0

>  <BAO_ENDPOINT>
BAO_0002115

>  <UO_UNITS>
UO_0000032

>  <QUDT_UNITS>
http://qudt.org/vocab/unit#Hour

>  <ASSAY_ID>
643967

>  <ASSAY_CHEMBLID>
CHEMBL1211866

>  <ASSAY_TYPE>
A

>  <DESCRIPTION>
Half life in human liver microsomes

>  <ASSAY_SRC_ID>
1

>  <ASSAY_SRC_DESCRIPTION>
Scientific Literature

>  <ASSAY_ORGANISM>
Homo sapiens

>  <ASSAY_TAX_ID>
9606

>  <CURATED_BY>
Autocuration

>  <BAO_FORMAT>
BAO_0000251

>  <TID>
102164

>  <TARGET_CHEMBLID>
CHEMBL613373

>  <TARGET_TYPE>
SUBCELLULAR

>  <PREF_NAME>
Liver microsomes

>  <CONFIDENCE_SCORE>
2

>  <TARGET_MAPPING>
Subcellular fraction

>  <DOC_ID>
51996

>  <DOC_CHEMBLID>
CHEMBL1208751

>  <PUBMED_ID>
20615692

>  <JOURNAL>
Bioorg. Med. Chem. Lett.

>  <YEAR>
2010

>  <VOLUME>
20

>  <ISSUE>
15

>  <FIRST_PAGE>
4324

>  <ORGANISM>
Homo sapiens

$$$$

  Mrv1533001291820302D          

 25 27  0  0  1  0            999 V2000
    3.4990    1.1104    0.0000 C   0  0  0  0  0  0  0  0  0  0  0  0
    2.7845    0.6979    0.0000 C   0  0  2  0  0  0  0  0  0  0  0  0
    2.0701    1.1104    0.0000 N   0  0  0  0  0  0  0  0  0  0  0  0
    1.3556    0.6979    0.0000 C   0  0  0  0  0  0  0  0  0  0  0  0
    0.6411    1.1104    0.0000 C   0  0  0  0  0  0  0  0  0  0  0  0
   -0.1435    0.8555    0.0000 C   0  0  0  0  0  0  0  0  0  0  0  0
   -0.6284    1.5229    0.0000 N   0  0  0  0  0  0  0  0  0  0  0  0
   -0.1435    2.1904    0.0000 C   0  0  0  0  0  0  0  0  0  0  0  0
    0.6411    1.9354    0.0000 N   0  0  0  0  0  0  0  0  0  0  0  0
    1.3556    2.3479    0.0000 C   0  0  0  0  0  0  0  0  0  0  0  0
    1.3556    3.1729    0.0000 C   0  0  0  0  0  0  0  0  0  0  0  0
    0.6411    3.5854    0.0000 C   0  0  0  0  0  0  0  0  0  0  0  0
   -0.0734    3.9979    0.0000 C   0  0  0  0  0  0  0  0  0  0  0  0
    0.2286    2.8710    0.0000 C   0  0  0  0  0  0  0  0  0  0  0  0
    1.0536    4.2999    0.0000 O   0  0  0  0  0  0  0  0  0  0  0  0
    2.0701    1.9354    0.0000 S   0  0  0  0  0  0  0  0  0  0  0  0
    2.5072    2.6351    0.0000 O   0  0  0  0  0  0  0  0  0  0  0  0
    2.8946    1.9642    0.0000 O   0  0  0  0  0  0  0  0  0  0  0  0
    2.7845   -0.1271    0.0000 C   0  0  0  0  0  0  0  0  0  0  0  0
    3.4990   -0.5396    0.0000 C   0  0  0  0  0  0  0  0  0  0  0  0
    3.4990   -1.3646    0.0000 C   0  0  0  0  0  0  0  0  0  0  0  0
    2.7845   -1.7771    0.0000 C   0  0  0  0  0  0  0  0  0  0  0  0
    2.7845   -2.6021    0.0000 Cl  0  0  0  0  0  0  0  0  0  0  0  0
    2.0701   -1.3646    0.0000 C   0  0  0  0  0  0  0  0  0  0  0  0
    2.0701   -0.5396    0.0000 C   0  0  0  0  0  0  0  0  0  0  0  0
  2  1  1  1  0  0  0
  2  3  1  0  0  0  0
  3  4  1  0  0  0  0
  4  5  1  0  0  0  0
  5  6  4  0  0  0  0
  6  7  4  0  0  0  0
  7  8  4  0  0  0  0
  8  9  4  0  0  0  0
  5  9  4  0  0  0  0
  9 10  1  0  0  0  0
 10 11  1  0  0  0  0
 11 12  1  0  0  0  0
 12 13  1  0  0  0  0
 12 14  1  0  0  0  0
 12 15  1  0  0  0  0
 10 16  1  0  0  0  0
  3 16  1  0  0  0  0
 16 17  2  0  0  0  0
 16 18  2  0  0  0  0
  2 19  1  0  0  0  0
 19 20  4  0  0  0  0
 20 21  4  0  0  0  0
 21 22  4  0  0  0  0
 22 23  1  0  0  0  0
 22 24  4  0  0  0  0
 24 25  4  0  0  0  0
 19 25  4  0  0  0  0
M  END
>  <CdId>
640

>  <Mol Weight>
383.89

>  <Formula>
C17H22ClN3O3S

>  <CMPD_CHEMBLID>
CHEMBL1209627

>  <MOLREGNO>
683432

>  <PARENT_CMPD_CHEMBLID>
CHEMBL1209627

>  <PARENT_MOLREGNO>
683432

>  <COMPOUND_KEY>
18

>  <MOLWEIGHT>
383.89

>  <ALOGP>
2.07

>  <PSA>
83.81

>  <NUM_RO5_VIOLATIONS>
0

>  <ACTIVITY_ID>
3380999

>  <STANDARD_TYPE>
T1/2

>  <RELATION>
>

>  <STANDARD_VALUE>
5.0

>  <STANDARD_UNITS>
hr

>  <PUBLISHED_TYPE>
t1/2

>  <PUBLISHED_RELATION>
>

>  <PUBLISHED_VALUE>
300.0

>  <PUBLISHED_UNITS>
min

>  <POTENTIAL_DUPLICATE>
0

>  <BAO_ENDPOINT>
BAO_0002115

>  <UO_UNITS>
UO_0000032

>  <QUDT_UNITS>
http://qudt.org/vocab/unit#Hour

>  <ASSAY_ID>
643967

>  <ASSAY_CHEMBLID>
CHEMBL1211866

>  <ASSAY_TYPE>
A

>  <DESCRIPTION>
Half life in human liver microsomes

>  <ASSAY_SRC_ID>
1

>  <ASSAY_SRC_DESCRIPTION>
Scientific Literature

>  <ASSAY_ORGANISM>
Homo sapiens

>  <ASSAY_TAX_ID>
9606

>  <CURATED_BY>
Autocuration

>  <BAO_FORMAT>
BAO_0000251

>  <TID>
102164

>  <TARGET_CHEMBLID>
CHEMBL613373

>  <TARGET_TYPE>
SUBCELLULAR

>  <PREF_NAME>
Liver microsomes

>  <CONFIDENCE_SCORE>
2

>  <TARGET_MAPPING>
Subcellular fraction

>  <DOC_ID>
51996

>  <DOC_CHEMBLID>
CHEMBL1208751

>  <PUBMED_ID>
20615692

>  <JOURNAL>
Bioorg. Med. Chem. Lett.

>  <YEAR>
2010

>  <VOLUME>
20

>  <ISSUE>
15

>  <FIRST_PAGE>
4324

>  <ORGANISM>
Homo sapiens

$$$$

  Mrv1533001291820302D          

 15 16  0  0  0  0            999 V2000
   -0.7145   -0.4125    0.0000 C   0  0  0  0  0  0  0  0  0  0  0  0
    0.0000    0.0000    0.0000 O   0  0  0  0  0  0  0  0  0  0  0  0
    0.7145   -0.4125    0.0000 C   0  0  0  0  0  0  0  0  0  0  0  0
    1.4289    0.0000    0.0000 C   0  0  0  0  0  0  0  0  0  0  0  0
    2.1434   -0.4125    0.0000 C   0  0  0  0  0  0  0  0  0  0  0  0
    2.8579    0.0000    0.0000 N   0  0  0  0  0  0  0  0  0  0  0  0
    3.5724   -0.4125    0.0000 C   0  0  0  0  0  0  0  0  0  0  0  0
    3.5724   -1.2375    0.0000 C   0  0  0  0  0  0  0  0  0  0  0  0
    2.8579   -1.6500    0.0000 C   0  0  0  0  0  0  0  0  0  0  0  0
    2.8579   -2.4750    0.0000 O   0  0  0  0  0  0  0  0  0  0  0  0
    2.1434   -1.2375    0.0000 C   0  0  0  0  0  0  0  0  0  0  0  0
    1.4289   -1.6500    0.0000 C   0  0  0  0  0  0  0  0  0  0  0  0
    0.7145   -1.2375    0.0000 C   0  0  0  0  0  0  0  0  0  0  0  0
    0.0000   -1.6500    0.0000 Cl  0  0  0  0  0  0  0  0  0  0  0  0
    4.2868    0.0000    0.0000 C   0  0  0  0  0  0  0  0  0  0  0  0
  1  2  1  0  0  0  0
  2  3  1  0  0  0  0
  3  4  4  0  0  0  0
  4  5  4  0  0  0  0
  5  6  1  0  0  0  0
  6  7  1  0  0  0  0
  7  8  2  0  0  0  0
  8  9  1  0  0  0  0
  9 10  2  0  0  0  0
  9 11  1  0  0  0  0
  5 11  4  0  0  0  0
 11 12  4  0  0  0  0
 12 13  4  0  0  0  0
  3 13  4  0  0  0  0
 13 14  1  0  0  0  0
  7 15  1  0  0  0  0
M  END
>  <CdId>
695

>  <Mol Weight>
223.66

>  <Formula>
C11H10ClNO2

>  <CMPD_CHEMBLID>
CHEMBL1255776

>  <MOLREGNO>
704756

>  <PARENT_CMPD_CHEMBLID>
CHEMBL1255776

>  <PARENT_MOLREGNO>
704756

>  <COMPOUND_KEY>
61

>  <MOLWEIGHT>
223.66

>  <ALOGP>
2.37

>  <PSA>
38.33

>  <NUM_RO5_VIOLATIONS>
0

>  <ACTIVITY_ID>
3508644

>  <STANDARD_TYPE>
T1/2

>  <RELATION>
=

>  <STANDARD_VALUE>
2.687

>  <STANDARD_UNITS>
hr

>  <PUBLISHED_TYPE>
t1/2

>  <PUBLISHED_RELATION>
=

>  <PUBLISHED_VALUE>
161.2

>  <PUBLISHED_UNITS>
min

>  <POTENTIAL_DUPLICATE>
0

>  <BAO_ENDPOINT>
BAO_0002115

>  <UO_UNITS>
UO_0000032

>  <QUDT_UNITS>
http://qudt.org/vocab/unit#Hour

>  <ASSAY_ID>
665356

>  <ASSAY_CHEMBLID>
CHEMBL1261033

>  <ASSAY_TYPE>
A

>  <DESCRIPTION>
Half life in human liver microsomes

>  <ASSAY_SRC_ID>
1

>  <ASSAY_SRC_DESCRIPTION>
Scientific Literature

>  <ASSAY_ORGANISM>
Homo sapiens

>  <ASSAY_TAX_ID>
9606

>  <CURATED_BY>
Autocuration

>  <BAO_FORMAT>
BAO_0000251

>  <TID>
102164

>  <TARGET_CHEMBLID>
CHEMBL613373

>  <TARGET_TYPE>
SUBCELLULAR

>  <PREF_NAME>
Liver microsomes

>  <CONFIDENCE_SCORE>
2

>  <TARGET_MAPPING>
Subcellular fraction

>  <DOC_ID>
53140

>  <DOC_CHEMBLID>
CHEMBL1255199

>  <PUBMED_ID>
20828199

>  <JOURNAL>
J. Med. Chem.

>  <YEAR>
2010

>  <VOLUME>
53

>  <ISSUE>
19

>  <FIRST_PAGE>
7076

>  <ORGANISM>
Homo sapiens

$$$$

  Mrv1533001291820302D          

 33 37  0  0  0  0            999 V2000
    6.9246    2.3479    0.0000 C   0  0  0  0  0  0  0  0  0  0  0  0
    6.2102    1.9354    0.0000 O   0  0  0  0  0  0  0  0  0  0  0  0
    5.4957    2.3479    0.0000 C   0  0  0  0  0  0  0  0  0  0  0  0
    4.7812    1.9354    0.0000 C   0  0  0  0  0  0  0  0  0  0  0  0
    4.0668    2.3479    0.0000 C   0  0  0  0  0  0  0  0  0  0  0  0
    4.0668    3.1729    0.0000 C   0  0  0  0  0  0  0  0  0  0  0  0
    4.7812    3.5854    0.0000 C   0  0  0  0  0  0  0  0  0  0  0  0
    5.4957    3.1729    0.0000 C   0  0  0  0  0  0  0  0  0  0  0  0
    6.2102    3.5854    0.0000 O   0  0  0  0  0  0  0  0  0  0  0  0
    6.2102    4.4104    0.0000 C   0  0  0  0  0  0  0  0  0  0  0  0
    6.9246    4.8229    0.0000 C   0  0  0  0  0  0  0  0  0  0  0  0
    6.9246    5.6479    0.0000 N   0  0  0  0  0  0  0  0  0  0  0  0
    6.2572    6.1329    0.0000 C   0  0  0  0  0  0  0  0  0  0  0  0
    6.5121    6.9175    0.0000 C   0  0  0  0  0  0  0  0  0  0  0  0
    7.3371    6.9175    0.0000 C   0  0  0  0  0  0  0  0  0  0  0  0
    7.5921    6.1329    0.0000 C   0  0  0  0  0  0  0  0  0  0  0  0
    3.3523    1.9354    0.0000 N   0  0  0  0  0  0  0  0  0  0  0  0
    3.3523    1.1104    0.0000 C   0  0  0  0  0  0  0  0  0  0  0  0
    2.6378    0.6979    0.0000 N   0  0  0  0  0  0  0  0  0  0  0  0
    1.9233    1.1104    0.0000 C   0  0  0  0  0  0  0  0  0  0  0  0
    1.1387    0.8555    0.0000 C   0  0  0  0  0  0  0  0  0  0  0  0
    0.6538    1.5229    0.0000 C   0  0  0  0  0  0  0  0  0  0  0  0
    1.1387    2.1904    0.0000 S   0  0  0  0  0  0  0  0  0  0  0  0
    1.9233    1.9354    0.0000 C   0  0  0  0  0  0  0  0  0  0  0  0
    2.6378    2.3479    0.0000 C   0  0  0  0  0  0  0  0  0  0  0  0
    2.6378    3.1729    0.0000 O   0  0  0  0  0  0  0  0  0  0  0  0
   -0.1712    1.5229    0.0000 C   0  0  0  0  0  0  0  0  0  0  0  0
   -0.5837    0.8085    0.0000 C   0  0  0  0  0  0  0  0  0  0  0  0
   -1.4087    0.8085    0.0000 C   0  0  0  0  0  0  0  0  0  0  0  0
   -1.8212    1.5229    0.0000 C   0  0  0  0  0  0  0  0  0  0  0  0
   -2.6462    1.5229    0.0000 Cl  0  0  0  0  0  0  0  0  0  0  0  0
   -1.4087    2.2374    0.0000 C   0  0  0  0  0  0  0  0  0  0  0  0
   -0.5837    2.2374    0.0000 C   0  0  0  0  0  0  0  0  0  0  0  0
  1  2  1  0  0  0  0
  2  3  1  0  0  0  0
  3  4  4  0  0  0  0
  4  5  4  0  0  0  0
  5  6  4  0  0  0  0
  6  7  4  0  0  0  0
  7  8  4  0  0  0  0
  3  8  4  0  0  0  0
  8  9  1  0  0  0  0
  9 10  1  0  0  0  0
 10 11  1  0  0  0  0
 11 12  1  0  0  0  0
 12 13  1  0  0  0  0
 13 14  1  0  0  0  0
 14 15  1  0  0  0  0
 15 16  1  0  0  0  0
 12 16  1  0  0  0  0
  5 17  1  0  0  0  0
 17 18  1  0  0  0  0
 18 19  2  0  0  0  0
 19 20  1  0  0  0  0
 20 21  4  0  0  0  0
 21 22  4  0  0  0  0
 22 23  4  0  0  0  0
 23 24  4  0  0  0  0
 20 24  4  0  0  0  0
 24 25  1  0  0  0  0
 17 25  1  0  0  0  0
 25 26  2  0  0  0  0
 22 27  1  0  0  0  0
 27 28  4  0  0  0  0
 28 29  4  0  0  0  0
 29 30  4  0  0  0  0
 30 31  1  0  0  0  0
 30 32  4  0  0  0  0
 32 33  4  0  0  0  0
 27 33  4  0  0  0  0
M  END
>  <CdId>
724

>  <Mol Weight>
482.0

>  <Formula>
C25H24ClN3O3S

>  <CMPD_CHEMBLID>
CHEMBL214957

>  <MOLREGNO>
358648

>  <PARENT_CMPD_CHEMBLID>
CHEMBL214957

>  <PARENT_MOLREGNO>
358648

>  <COMPOUND_KEY>
1, GW-803430

>  <MOLWEIGHT>
481.99

>  <ALOGP>
5.53

>  <PSA>
82.61

>  <NUM_RO5_VIOLATIONS>
1

>  <ACTIVITY_ID>
3597783

>  <STANDARD_TYPE>
T1/2

>  <RELATION>
=

>  <STANDARD_VALUE>
10.05

>  <STANDARD_UNITS>
hr

>  <PUBLISHED_TYPE>
t1/2

>  <PUBLISHED_RELATION>
=

>  <PUBLISHED_VALUE>
603.0

>  <PUBLISHED_UNITS>
min

>  <POTENTIAL_DUPLICATE>
0

>  <BAO_ENDPOINT>
BAO_0002115

>  <UO_UNITS>
UO_0000032

>  <QUDT_UNITS>
http://qudt.org/vocab/unit#Hour

>  <ASSAY_ID>
686357

>  <ASSAY_CHEMBLID>
CHEMBL1293113

>  <ASSAY_TYPE>
A

>  <DESCRIPTION>
Metabolic stability in human liver microsomes assessed as half life

>  <ASSAY_SRC_ID>
1

>  <ASSAY_SRC_DESCRIPTION>
Scientific Literature

>  <ASSAY_ORGANISM>
Homo sapiens

>  <ASSAY_TAX_ID>
9606

>  <CURATED_BY>
Autocuration

>  <BAO_FORMAT>
BAO_0000251

>  <TID>
102164

>  <TARGET_CHEMBLID>
CHEMBL613373

>  <TARGET_TYPE>
SUBCELLULAR

>  <PREF_NAME>
Liver microsomes

>  <CONFIDENCE_SCORE>
2

>  <TARGET_MAPPING>
Subcellular fraction

>  <DOC_ID>
53999

>  <DOC_CHEMBLID>
CHEMBL1287674

>  <PUBMED_ID>
20951036

>  <JOURNAL>
Bioorg. Med. Chem. Lett.

>  <YEAR>
2010

>  <VOLUME>
20

>  <ISSUE>
23

>  <FIRST_PAGE>
7020

>  <ORGANISM>
Homo sapiens

$$$$

  Mrv1533001291820302D          

 32 36  0  0  1  0            999 V2000
    0.0768   -5.2257    0.0000 O   0  0  0  0  0  0  0  0  0  0  0  0
   -0.1781   -4.4410    0.0000 C   0  0  1  0  0  0  0  0  0  0  0  0
   -0.9628   -4.1861    0.0000 C   0  0  0  0  0  0  0  0  0  0  0  0
   -0.9628   -3.3611    0.0000 C   0  0  0  0  0  0  0  0  0  0  0  0
   -0.1781   -3.1062    0.0000 N   0  0  0  0  0  0  0  0  0  0  0  0
    0.0768   -2.3215    0.0000 C   0  0  0  0  0  0  0  0  0  0  0  0
    0.8838   -2.1500    0.0000 C   0  0  0  0  0  0  0  0  0  0  0  0
    1.1387   -1.3654    0.0000 N   0  0  0  0  0  0  0  0  0  0  0  0
    0.6538   -0.6979    0.0000 N   0  0  0  0  0  0  0  0  0  0  0  0
    1.1387   -0.0305    0.0000 C   0  0  0  0  0  0  0  0  0  0  0  0
    1.9233   -0.2854    0.0000 C   0  0  0  0  0  0  0  0  0  0  0  0
    2.6378    0.1271    0.0000 C   0  0  0  0  0  0  0  0  0  0  0  0
    3.3523   -0.2854    0.0000 C   0  0  0  0  0  0  0  0  0  0  0  0
    3.3523   -1.1104    0.0000 C   0  0  0  0  0  0  0  0  0  0  0  0
    2.6378   -1.5229    0.0000 C   0  0  0  0  0  0  0  0  0  0  0  0
    1.9233   -1.1104    0.0000 C   0  0  0  0  0  0  0  0  0  0  0  0
    4.0668    0.1271    0.0000 N   0  0  0  0  0  0  0  0  0  0  0  0
    4.0668    0.9521    0.0000 C   0  0  0  0  0  0  0  0  0  0  0  0
    4.7812    1.3646    0.0000 C   0  0  0  0  0  0  0  0  0  0  0  0
    5.4957    0.9521    0.0000 C   0  0  0  0  0  0  0  0  0  0  0  0
    5.4957    0.1271    0.0000 C   0  0  0  0  0  0  0  0  0  0  0  0
    4.7812   -0.2854    0.0000 C   0  0  0  0  0  0  0  0  0  0  0  0
    4.7812   -1.1104    0.0000 O   0  0  0  0  0  0  0  0  0  0  0  0
    6.2102    1.3646    0.0000 O   0  0  0  0  0  0  0  0  0  0  0  0
    6.2102    2.1896    0.0000 C   0  0  0  0  0  0  0  0  0  0  0  0
    6.9246    2.6021    0.0000 C   0  0  0  0  0  0  0  0  0  0  0  0
    6.9246    3.4271    0.0000 C   0  0  0  0  0  0  0  0  0  0  0  0
    7.6391    3.8396    0.0000 C   0  0  0  0  0  0  0  0  0  0  0  0
    8.3536    3.4271    0.0000 C   0  0  0  0  0  0  0  0  0  0  0  0
    8.3536    2.6021    0.0000 C   0  0  0  0  0  0  0  0  0  0  0  0
    7.6391    2.1896    0.0000 C   0  0  0  0  0  0  0  0  0  0  0  0
    0.3068   -3.7736    0.0000 C   0  0  0  0  0  0  0  0  0  0  0  0
  2  1  1  1  0  0  0
  2  3  1  0  0  0  0
  3  4  1  0  0  0  0
  4  5  1  0  0  0  0
  5  6  1  0  0  0  0
  6  7  1  0  0  0  0
  7  8  1  0  0  0  0
  8  9  4  0  0  0  0
  9 10  4  0  0  0  0
 10 11  4  0  0  0  0
 11 12  4  0  0  0  0
 12 13  4  0  0  0  0
 13 14  4  0  0  0  0
 14 15  4  0  0  0  0
 15 16  4  0  0  0  0
  8 16  4  0  0  0  0
 11 16  4  0  0  0  0
 13 17  1  0  0  0  0
 17 18  1  0  0  0  0
 18 19  2  0  0  0  0
 19 20  1  0  0  0  0
 20 21  2  0  0  0  0
 21 22  1  0  0  0  0
 17 22  1  0  0  0  0
 22 23  2  0  0  0  0
 20 24  1  0  0  0  0
 24 25  1  0  0  0  0
 25 26  1  0  0  0  0
 26 27  4  0  0  0  0
 27 28  4  0  0  0  0
 28 29  4  0  0  0  0
 29 30  4  0  0  0  0
 30 31  4  0  0  0  0
 26 31  4  0  0  0  0
  5 32  1  0  0  0  0
  2 32  1  0  0  0  0
M  END
>  <CdId>
725

>  <Mol Weight>
430.508

>  <Formula>
C25H26N4O3

>  <CMPD_CHEMBLID>
CHEMBL1289515

>  <MOLREGNO>
715922

>  <PARENT_CMPD_CHEMBLID>
CHEMBL1289515

>  <PARENT_MOLREGNO>
715922

>  <COMPOUND_KEY>
7d

>  <MOLWEIGHT>
430.5

>  <ALOGP>
2.09

>  <PSA>
70.83

>  <NUM_RO5_VIOLATIONS>
0

>  <ACTIVITY_ID>
3601273

>  <STANDARD_TYPE>
T1/2

>  <RELATION>
=

>  <STANDARD_VALUE>
4.817

>  <STANDARD_UNITS>
hr

>  <PUBLISHED_TYPE>
t1/2

>  <PUBLISHED_RELATION>
=

>  <PUBLISHED_VALUE>
289.0

>  <PUBLISHED_UNITS>
min

>  <POTENTIAL_DUPLICATE>
0

>  <BAO_ENDPOINT>
BAO_0002115

>  <UO_UNITS>
UO_0000032

>  <QUDT_UNITS>
http://qudt.org/vocab/unit#Hour

>  <ASSAY_ID>
686517

>  <ASSAY_CHEMBLID>
CHEMBL1292304

>  <ASSAY_TYPE>
A

>  <DESCRIPTION>
Half life in human liver microsomes

>  <ASSAY_SRC_ID>
1

>  <ASSAY_SRC_DESCRIPTION>
Scientific Literature

>  <ASSAY_ORGANISM>
Homo sapiens

>  <ASSAY_TAX_ID>
9606

>  <CURATED_BY>
Autocuration

>  <BAO_FORMAT>
BAO_0000251

>  <TID>
102164

>  <TARGET_CHEMBLID>
CHEMBL613373

>  <TARGET_TYPE>
SUBCELLULAR

>  <PREF_NAME>
Liver microsomes

>  <CONFIDENCE_SCORE>
2

>  <TARGET_MAPPING>
Subcellular fraction

>  <DOC_ID>
54009

>  <DOC_CHEMBLID>
CHEMBL1287684

>  <PUBMED_ID>
20961756

>  <JOURNAL>
Bioorg. Med. Chem. Lett.

>  <YEAR>
2010

>  <VOLUME>
20

>  <ISSUE>
23

>  <FIRST_PAGE>
7015

>  <ORGANISM>
Homo sapiens

$$$$

  Mrv1533001291820302D          

 30 34  0  0  0  0            999 V2000
    3.3523    3.5854    0.0000 O   0  0  0  0  0  0  0  0  0  0  0  0
    4.0668    3.1729    0.0000 C   0  0  0  0  0  0  0  0  0  0  0  0
    4.7812    3.5854    0.0000 C   0  0  0  0  0  0  0  0  0  0  0  0
    5.4957    3.1729    0.0000 C   0  0  0  0  0  0  0  0  0  0  0  0
    6.2102    3.5854    0.0000 O   0  0  0  0  0  0  0  0  0  0  0  0
    6.9246    3.1729    0.0000 C   0  0  0  0  0  0  0  0  0  0  0  0
    7.6391    3.5854    0.0000 C   0  0  0  0  0  0  0  0  0  0  0  0
    7.6391    4.4104    0.0000 C   0  0  0  0  0  0  0  0  0  0  0  0
    8.3536    4.8229    0.0000 C   0  0  0  0  0  0  0  0  0  0  0  0
    9.0681    4.4104    0.0000 C   0  0  0  0  0  0  0  0  0  0  0  0
    9.0681    3.5854    0.0000 C   0  0  0  0  0  0  0  0  0  0  0  0
    8.3536    3.1729    0.0000 C   0  0  0  0  0  0  0  0  0  0  0  0
    5.4957    2.3479    0.0000 C   0  0  0  0  0  0  0  0  0  0  0  0
    4.7812    1.9354    0.0000 C   0  0  0  0  0  0  0  0  0  0  0  0
    4.0668    2.3479    0.0000 N   0  0  0  0  0  0  0  0  0  0  0  0
    3.3523    1.9354    0.0000 C   0  0  0  0  0  0  0  0  0  0  0  0
    3.3523    1.1104    0.0000 C   0  0  0  0  0  0  0  0  0  0  0  0
    2.6378    0.6979    0.0000 C   0  0  0  0  0  0  0  0  0  0  0  0
    1.9233    1.1104    0.0000 C   0  0  0  0  0  0  0  0  0  0  0  0
    1.9233    1.9354    0.0000 C   0  0  0  0  0  0  0  0  0  0  0  0
    1.1387    2.1904    0.0000 C   0  0  0  0  0  0  0  0  0  0  0  0
    0.6538    1.5229    0.0000 N   0  0  0  0  0  0  0  0  0  0  0  0
    1.1387    0.8555    0.0000 N   0  0  0  0  0  0  0  0  0  0  0  0
    0.8838    0.0709    0.0000 C   0  0  0  0  0  0  0  0  0  0  0  0
    0.0768   -0.1006    0.0000 C   0  0  0  0  0  0  0  0  0  0  0  0
   -0.2587   -0.8543    0.0000 N   0  0  0  0  0  0  0  0  0  0  0  0
   -1.0792   -0.7681    0.0000 C   0  0  0  0  0  0  0  0  0  0  0  0
   -1.2508    0.0389    0.0000 C   0  0  0  0  0  0  0  0  0  0  0  0
   -0.5363    0.4514    0.0000 N   0  0  0  0  0  0  0  0  0  0  0  0
    2.6378    2.3479    0.0000 C   0  0  0  0  0  0  0  0  0  0  0  0
  1  2  2  0  0  0  0
  2  3  1  0  0  0  0
  3  4  2  0  0  0  0
  4  5  1  0  0  0  0
  5  6  1  0  0  0  0
  6  7  1  0  0  0  0
  7  8  4  0  0  0  0
  8  9  4  0  0  0  0
  9 10  4  0  0  0  0
 10 11  4  0  0  0  0
 11 12  4  0  0  0  0
  7 12  4  0  0  0  0
  4 13  1  0  0  0  0
 13 14  2  0  0  0  0
 14 15  1  0  0  0  0
  2 15  1  0  0  0  0
 15 16  1  0  0  0  0
 16 17  4  0  0  0  0
 17 18  4  0  0  0  0
 18 19  4  0  0  0  0
 19 20  4  0  0  0  0
 20 21  4  0  0  0  0
 21 22  4  0  0  0  0
 22 23  4  0  0  0  0
 19 23  4  0  0  0  0
 23 24  1  0  0  0  0
 24 25  1  0  0  0  0
 25 26  2  0  0  0  0
 26 27  1  0  0  0  0
 27 28  1  0  0  0  0
 28 29  1  0  0  0  0
 25 29  1  0  0  0  0
 20 30  4  0  0  0  0
 16 30  4  0  0  0  0
M  END
>  <CdId>
726

>  <Mol Weight>
399.454

>  <Formula>
C23H21N5O2

>  <CMPD_CHEMBLID>
CHEMBL1289053

>  <MOLREGNO>
715455

>  <PARENT_CMPD_CHEMBLID>
CHEMBL1289053

>  <PARENT_MOLREGNO>
715455

>  <COMPOUND_KEY>
14a

>  <MOLWEIGHT>
399.45

>  <ALOGP>
1.72

>  <PSA>
71.75

>  <NUM_RO5_VIOLATIONS>
0

>  <ACTIVITY_ID>
3601274

>  <STANDARD_TYPE>
T1/2

>  <RELATION>
=

>  <STANDARD_VALUE>
4.333

>  <STANDARD_UNITS>
hr

>  <PUBLISHED_TYPE>
t1/2

>  <PUBLISHED_RELATION>
=

>  <PUBLISHED_VALUE>
260.0

>  <PUBLISHED_UNITS>
min

>  <POTENTIAL_DUPLICATE>
0

>  <BAO_ENDPOINT>
BAO_0002115

>  <UO_UNITS>
UO_0000032

>  <QUDT_UNITS>
http://qudt.org/vocab/unit#Hour

>  <ASSAY_ID>
686517

>  <ASSAY_CHEMBLID>
CHEMBL1292304

>  <ASSAY_TYPE>
A

>  <DESCRIPTION>
Half life in human liver microsomes

>  <ASSAY_SRC_ID>
1

>  <ASSAY_SRC_DESCRIPTION>
Scientific Literature

>  <ASSAY_ORGANISM>
Homo sapiens

>  <ASSAY_TAX_ID>
9606

>  <CURATED_BY>
Autocuration

>  <BAO_FORMAT>
BAO_0000251

>  <TID>
102164

>  <TARGET_CHEMBLID>
CHEMBL613373

>  <TARGET_TYPE>
SUBCELLULAR

>  <PREF_NAME>
Liver microsomes

>  <CONFIDENCE_SCORE>
2

>  <TARGET_MAPPING>
Subcellular fraction

>  <DOC_ID>
54009

>  <DOC_CHEMBLID>
CHEMBL1287684

>  <PUBMED_ID>
20961756

>  <JOURNAL>
Bioorg. Med. Chem. Lett.

>  <YEAR>
2010

>  <VOLUME>
20

>  <ISSUE>
23

>  <FIRST_PAGE>
7015

>  <ORGANISM>
Homo sapiens

$$$$

  Mrv1533001291820302D          

 31 35  0  0  0  0            999 V2000
    3.3523    3.5854    0.0000 O   0  0  0  0  0  0  0  0  0  0  0  0
    4.0668    3.1729    0.0000 C   0  0  0  0  0  0  0  0  0  0  0  0
    4.7812    3.5854    0.0000 C   0  0  0  0  0  0  0  0  0  0  0  0
    5.4957    3.1729    0.0000 C   0  0  0  0  0  0  0  0  0  0  0  0
    6.2102    3.5854    0.0000 O   0  0  0  0  0  0  0  0  0  0  0  0
    6.9246    3.1729    0.0000 C   0  0  0  0  0  0  0  0  0  0  0  0
    7.6391    3.5854    0.0000 C   0  0  0  0  0  0  0  0  0  0  0  0
    7.6391    4.4104    0.0000 C   0  0  0  0  0  0  0  0  0  0  0  0
    8.3536    4.8229    0.0000 C   0  0  0  0  0  0  0  0  0  0  0  0
    9.0681    4.4104    0.0000 C   0  0  0  0  0  0  0  0  0  0  0  0
    9.0681    3.5854    0.0000 C   0  0  0  0  0  0  0  0  0  0  0  0
    8.3536    3.1729    0.0000 C   0  0  0  0  0  0  0  0  0  0  0  0
    5.4957    2.3479    0.0000 C   0  0  0  0  0  0  0  0  0  0  0  0
    4.7812    1.9354    0.0000 C   0  0  0  0  0  0  0  0  0  0  0  0
    4.0668    2.3479    0.0000 N   0  0  0  0  0  0  0  0  0  0  0  0
    3.3523    1.9354    0.0000 C   0  0  0  0  0  0  0  0  0  0  0  0
    3.3523    1.1104    0.0000 C   0  0  0  0  0  0  0  0  0  0  0  0
    2.6378    0.6979    0.0000 C   0  0  0  0  0  0  0  0  0  0  0  0
    1.9233    1.1104    0.0000 C   0  0  0  0  0  0  0  0  0  0  0  0
    1.9233    1.9354    0.0000 C   0  0  0  0  0  0  0  0  0  0  0  0
    1.1387    2.1904    0.0000 C   0  0  0  0  0  0  0  0  0  0  0  0
    0.6538    1.5229    0.0000 N   0  0  0  0  0  0  0  0  0  0  0  0
    1.1387    0.8555    0.0000 N   0  0  0  0  0  0  0  0  0  0  0  0
    0.8838    0.0709    0.0000 C   0  0  0  0  0  0  0  0  0  0  0  0
    1.4358   -0.5422    0.0000 C   0  0  0  0  0  0  0  0  0  0  0  0
    1.1809   -1.3268    0.0000 N   0  0  0  0  0  0  0  0  0  0  0  0
    1.6658   -1.9943    0.0000 C   0  0  0  0  0  0  0  0  0  0  0  0
    1.1809   -2.6617    0.0000 C   0  0  0  0  0  0  0  0  0  0  0  0
    0.3963   -2.4068    0.0000 C   0  0  0  0  0  0  0  0  0  0  0  0
    0.3963   -1.5818    0.0000 C   0  0  0  0  0  0  0  0  0  0  0  0
    2.6378    2.3479    0.0000 C   0  0  0  0  0  0  0  0  0  0  0  0
  1  2  2  0  0  0  0
  2  3  1  0  0  0  0
  3  4  2  0  0  0  0
  4  5  1  0  0  0  0
  5  6  1  0  0  0  0
  6  7  1  0  0  0  0
  7  8  4  0  0  0  0
  8  9  4  0  0  0  0
  9 10  4  0  0  0  0
 10 11  4  0  0  0  0
 11 12  4  0  0  0  0
  7 12  4  0  0  0  0
  4 13  1  0  0  0  0
 13 14  2  0  0  0  0
 14 15  1  0  0  0  0
  2 15  1  0  0  0  0
 15 16  1  0  0  0  0
 16 17  4  0  0  0  0
 17 18  4  0  0  0  0
 18 19  4  0  0  0  0
 19 20  4  0  0  0  0
 20 21  4  0  0  0  0
 21 22  4  0  0  0  0
 22 23  4  0  0  0  0
 19 23  4  0  0  0  0
 23 24  1  0  0  0  0
 24 25  1  0  0  0  0
 25 26  1  0  0  0  0
 26 27  1  0  0  0  0
 27 28  1  0  0  0  0
 28 29  1  0  0  0  0
 29 30  1  0  0  0  0
 26 30  1  0  0  0  0
 20 31  4  0  0  0  0
 16 31  4  0  0  0  0
M  END
>  <CdId>
727

>  <Mol Weight>
414.509

>  <Formula>
C25H26N4O2

>  <CMPD_CHEMBLID>
CHEMBL1289283

>  <MOLREGNO>
715687

>  <PARENT_CMPD_CHEMBLID>
CHEMBL1289283

>  <PARENT_MOLREGNO>
715687

>  <COMPOUND_KEY>
7b

>  <MOLWEIGHT>
414.5

>  <ALOGP>
3.18

>  <PSA>
50.6

>  <NUM_RO5_VIOLATIONS>
0

>  <ACTIVITY_ID>
3601272

>  <STANDARD_TYPE>
T1/2

>  <RELATION>
=

>  <STANDARD_VALUE>
5.05

>  <STANDARD_UNITS>
hr

>  <PUBLISHED_TYPE>
t1/2

>  <PUBLISHED_RELATION>
=

>  <PUBLISHED_VALUE>
303.0

>  <PUBLISHED_UNITS>
min

>  <POTENTIAL_DUPLICATE>
0

>  <BAO_ENDPOINT>
BAO_0002115

>  <UO_UNITS>
UO_0000032

>  <QUDT_UNITS>
http://qudt.org/vocab/unit#Hour

>  <ASSAY_ID>
686517

>  <ASSAY_CHEMBLID>
CHEMBL1292304

>  <ASSAY_TYPE>
A

>  <DESCRIPTION>
Half life in human liver microsomes

>  <ASSAY_SRC_ID>
1

>  <ASSAY_SRC_DESCRIPTION>
Scientific Literature

>  <ASSAY_ORGANISM>
Homo sapiens

>  <ASSAY_TAX_ID>
9606

>  <CURATED_BY>
Autocuration

>  <BAO_FORMAT>
BAO_0000251

>  <TID>
102164

>  <TARGET_CHEMBLID>
CHEMBL613373

>  <TARGET_TYPE>
SUBCELLULAR

>  <PREF_NAME>
Liver microsomes

>  <CONFIDENCE_SCORE>
2

>  <TARGET_MAPPING>
Subcellular fraction

>  <DOC_ID>
54009

>  <DOC_CHEMBLID>
CHEMBL1287684

>  <PUBMED_ID>
20961756

>  <JOURNAL>
Bioorg. Med. Chem. Lett.

>  <YEAR>
2010

>  <VOLUME>
20

>  <ISSUE>
23

>  <FIRST_PAGE>
7015

>  <ORGANISM>
Homo sapiens

$$$$

  Mrv1533001291820302D          

 23 25  0  0  1  0            999 V2000
    1.3222    3.1152    0.0000 N   0  0  0  0  0  0  0  0  0  0  0  0
    2.0367    3.5277    0.0000 C   0  0  2  0  0  0  0  0  0  0  0  0
    2.0367    4.3527    0.0000 C   0  0  0  0  0  0  0  0  0  0  0  0
    2.7512    4.7652    0.0000 C   0  0  0  0  0  0  0  0  0  0  0  0
    3.4656    4.3527    0.0000 C   0  0  0  0  0  0  0  0  0  0  0  0
    3.4656    3.5277    0.0000 N   0  0  0  0  0  0  0  0  0  0  0  0
    2.7512    3.1152    0.0000 C   0  0  0  0  0  0  0  0  0  0  0  0
    4.1801    3.1152    0.0000 C   0  0  0  0  0  0  0  0  0  0  0  0
    4.8946    3.5277    0.0000 N   0  0  0  0  0  0  0  0  0  0  0  0
    5.6091    3.1152    0.0000 C   0  0  0  0  0  0  0  0  0  0  0  0
    5.6091    2.2902    0.0000 C   0  0  0  0  0  0  0  0  0  0  0  0
    6.3235    1.8777    0.0000 Br  0  0  0  0  0  0  0  0  0  0  0  0
    4.8946    1.8777    0.0000 C   0  0  0  0  0  0  0  0  0  0  0  0
    4.8946    1.0527    0.0000 O   0  0  0  0  0  0  0  0  0  0  0  0
    4.1801    2.2902    0.0000 N   0  0  0  0  0  0  0  0  0  0  0  0
    3.4656    1.8777    0.0000 C   0  0  0  0  0  0  0  0  0  0  0  0
    3.4656    1.0527    0.0000 C   0  0  0  0  0  0  0  0  0  0  0  0
    4.1331    0.5678    0.0000 S   0  0  0  0  0  0  0  0  0  0  0  0
    3.8781   -0.2169    0.0000 C   0  0  0  0  0  0  0  0  0  0  0  0
    3.0531   -0.2169    0.0000 C   0  0  0  0  0  0  0  0  0  0  0  0
    2.7982    0.5678    0.0000 C   0  0  0  0  0  0  0  0  0  0  0  0
    2.0136    0.8227    0.0000 C   0  0  0  0  0  0  0  0  0  0  0  0
    1.2290    1.0776    0.0000 N   0  0  0  0  0  0  0  0  0  0  0  0
  2  1  1  6  0  0  0
  2  3  1  0  0  0  0
  3  4  1  0  0  0  0
  4  5  1  0  0  0  0
  5  6  1  0  0  0  0
  6  7  1  0  0  0  0
  2  7  1  0  0  0  0
  6  8  1  0  0  0  0
  8  9  2  0  0  0  0
  9 10  1  0  0  0  0
 10 11  2  0  0  0  0
 11 12  1  0  0  0  0
 11 13  1  0  0  0  0
 13 14  2  0  0  0  0
 13 15  1  0  0  0  0
  8 15  1  0  0  0  0
 15 16  1  0  0  0  0
 16 17  1  0  0  0  0
 17 18  4  0  0  0  0
 18 19  4  0  0  0  0
 19 20  4  0  0  0  0
 20 21  4  0  0  0  0
 17 21  4  0  0  0  0
 21 22  1  0  0  0  0
 22 23  3  0  0  0  0
M  END
>  <CdId>
765

>  <Mol Weight>
394.29

>  <Formula>
C15H16BrN5OS

>  <CMPD_CHEMBLID>
CHEMBL1650430

>  <MOLREGNO>
1062150

>  <PARENT_CMPD_CHEMBLID>
CHEMBL1650430

>  <PARENT_MOLREGNO>
1062150

>  <COMPOUND_KEY>
19

>  <MOLWEIGHT>
394.29

>  <ALOGP>
0.98

>  <PSA>
113.95

>  <NUM_RO5_VIOLATIONS>
0

>  <ACTIVITY_ID>
5192775

>  <STANDARD_TYPE>
T1/2

>  <RELATION>
>

>  <STANDARD_VALUE>
3.333

>  <STANDARD_UNITS>
hr

>  <PUBLISHED_TYPE>
t1/2

>  <PUBLISHED_RELATION>
>

>  <PUBLISHED_VALUE>
200.0

>  <PUBLISHED_UNITS>
min

>  <POTENTIAL_DUPLICATE>
0

>  <BAO_ENDPOINT>
BAO_0002115

>  <UO_UNITS>
UO_0000032

>  <QUDT_UNITS>
http://qudt.org/vocab/unit#Hour

>  <ASSAY_ID>
715158

>  <ASSAY_CHEMBLID>
CHEMBL1664317

>  <ASSAY_TYPE>
A

>  <DESCRIPTION>
Half life in human liver microsomes by LC/MS analysis

>  <ASSAY_SRC_ID>
1

>  <ASSAY_SRC_DESCRIPTION>
Scientific Literature

>  <ASSAY_ORGANISM>
Homo sapiens

>  <ASSAY_TAX_ID>
9606

>  <CURATED_BY>
Autocuration

>  <BAO_FORMAT>
BAO_0000251

>  <TID>
102164

>  <TARGET_CHEMBLID>
CHEMBL613373

>  <TARGET_TYPE>
SUBCELLULAR

>  <PREF_NAME>
Liver microsomes

>  <CONFIDENCE_SCORE>
2

>  <TARGET_MAPPING>
Subcellular fraction

>  <DOC_ID>
55287

>  <DOC_CHEMBLID>
CHEMBL1649419

>  <PUBMED_ID>
21186796

>  <JOURNAL>
J. Med. Chem.

>  <YEAR>
2011

>  <VOLUME>
54

>  <ISSUE>
2

>  <FIRST_PAGE>
510

>  <ORGANISM>
Homo sapiens

$$$$

  Mrv1533001291820302D          

 24 26  0  0  1  0            999 V2000
    1.4289   -1.6500    0.0000 N   0  0  0  0  0  0  0  0  0  0  0  0
    1.4289   -2.4750    0.0000 C   0  0  2  0  0  0  0  0  0  0  0  0
    0.7145   -2.8875    0.0000 C   0  0  0  0  0  0  0  0  0  0  0  0
    0.7145   -3.7125    0.0000 C   0  0  0  0  0  0  0  0  0  0  0  0
    1.4289   -4.1250    0.0000 C   0  0  0  0  0  0  0  0  0  0  0  0
    2.1434   -3.7125    0.0000 N   0  0  0  0  0  0  0  0  0  0  0  0
    2.1434   -2.8875    0.0000 C   0  0  0  0  0  0  0  0  0  0  0  0
    2.8579   -4.1250    0.0000 C   0  0  0  0  0  0  0  0  0  0  0  0
    3.5724   -3.7125    0.0000 N   0  0  0  0  0  0  0  0  0  0  0  0
    4.2868   -4.1250    0.0000 C   0  0  0  0  0  0  0  0  0  0  0  0
    4.2868   -4.9500    0.0000 C   0  0  0  0  0  0  0  0  0  0  0  0
    5.0013   -5.3625    0.0000 Cl  0  0  0  0  0  0  0  0  0  0  0  0
    3.5724   -5.3625    0.0000 C   0  0  0  0  0  0  0  0  0  0  0  0
    3.5724   -6.1875    0.0000 O   0  0  0  0  0  0  0  0  0  0  0  0
    2.8579   -4.9500    0.0000 N   0  0  0  0  0  0  0  0  0  0  0  0
    2.1434   -5.3625    0.0000 C   0  0  0  0  0  0  0  0  0  0  0  0
    2.1434   -6.1875    0.0000 C   0  0  0  0  0  0  0  0  0  0  0  0
    2.8579   -6.6000    0.0000 C   0  0  0  0  0  0  0  0  0  0  0  0
    2.8579   -7.4250    0.0000 C   0  0  0  0  0  0  0  0  0  0  0  0
    2.1434   -7.8375    0.0000 C   0  0  0  0  0  0  0  0  0  0  0  0
    1.4289   -7.4250    0.0000 C   0  0  0  0  0  0  0  0  0  0  0  0
    1.4289   -6.6000    0.0000 C   0  0  0  0  0  0  0  0  0  0  0  0
    0.7145   -6.1875    0.0000 C   0  0  0  0  0  0  0  0  0  0  0  0
    0.0000   -5.7750    0.0000 N   0  0  0  0  0  0  0  0  0  0  0  0
  2  1  1  1  0  0  0
  2  3  1  0  0  0  0
  3  4  1  0  0  0  0
  4  5  1  0  0  0  0
  5  6  1  0  0  0  0
  6  7  1  0  0  0  0
  2  7  1  0  0  0  0
  6  8  1  0  0  0  0
  8  9  2  0  0  0  0
  9 10  1  0  0  0  0
 10 11  2  0  0  0  0
 11 12  1  0  0  0  0
 11 13  1  0  0  0  0
 13 14  2  0  0  0  0
 13 15  1  0  0  0  0
  8 15  1  0  0  0  0
 15 16  1  0  0  0  0
 16 17  1  0  0  0  0
 17 18  4  0  0  0  0
 18 19  4  0  0  0  0
 19 20  4  0  0  0  0
 20 21  4  0  0  0  0
 21 22  4  0  0  0  0
 17 22  4  0  0  0  0
 22 23  1  0  0  0  0
 23 24  3  0  0  0  0
M  END
>  <CdId>
766

>  <Mol Weight>
343.82

>  <Formula>
C17H18ClN5O

>  <CMPD_CHEMBLID>
CHEMBL1650405

>  <MOLREGNO>
1062124

>  <PARENT_CMPD_CHEMBLID>
CHEMBL1650405

>  <PARENT_MOLREGNO>
1062124

>  <COMPOUND_KEY>
13b

>  <MOLWEIGHT>
343.81

>  <ALOGP>
1.15

>  <PSA>
85.72

>  <NUM_RO5_VIOLATIONS>
0

>  <ACTIVITY_ID>
5192801

>  <STANDARD_TYPE>
T1/2

>  <RELATION>
>

>  <STANDARD_VALUE>
3.333

>  <STANDARD_UNITS>
hr

>  <PUBLISHED_TYPE>
t1/2

>  <PUBLISHED_RELATION>
>

>  <PUBLISHED_VALUE>
200.0

>  <PUBLISHED_UNITS>
min

>  <POTENTIAL_DUPLICATE>
0

>  <BAO_ENDPOINT>
BAO_0002115

>  <UO_UNITS>
UO_0000032

>  <QUDT_UNITS>
http://qudt.org/vocab/unit#Hour

>  <ASSAY_ID>
715158

>  <ASSAY_CHEMBLID>
CHEMBL1664317

>  <ASSAY_TYPE>
A

>  <DESCRIPTION>
Half life in human liver microsomes by LC/MS analysis

>  <ASSAY_SRC_ID>
1

>  <ASSAY_SRC_DESCRIPTION>
Scientific Literature

>  <ASSAY_ORGANISM>
Homo sapiens

>  <ASSAY_TAX_ID>
9606

>  <CURATED_BY>
Autocuration

>  <BAO_FORMAT>
BAO_0000251

>  <TID>
102164

>  <TARGET_CHEMBLID>
CHEMBL613373

>  <TARGET_TYPE>
SUBCELLULAR

>  <PREF_NAME>
Liver microsomes

>  <CONFIDENCE_SCORE>
2

>  <TARGET_MAPPING>
Subcellular fraction

>  <DOC_ID>
55287

>  <DOC_CHEMBLID>
CHEMBL1649419

>  <PUBMED_ID>
21186796

>  <JOURNAL>
J. Med. Chem.

>  <YEAR>
2011

>  <VOLUME>
54

>  <ISSUE>
2

>  <FIRST_PAGE>
510

>  <ORGANISM>
Homo sapiens

$$$$

  Mrv1533001291820302D          

 25 27  0  0  1  0            999 V2000
   -0.7145   -0.4125    0.0000 C   0  0  0  0  0  0  0  0  0  0  0  0
   -0.7145   -1.2375    0.0000 N   0  0  0  0  0  0  0  0  0  0  0  0
   -1.4289   -1.6500    0.0000 C   0  0  0  0  0  0  0  0  0  0  0  0
   -2.1434   -1.2375    0.0000 O   0  0  0  0  0  0  0  0  0  0  0  0
   -1.4289   -2.4750    0.0000 C   0  0  0  0  0  0  0  0  0  0  0  0
   -0.7145   -2.8875    0.0000 C   0  0  0  0  0  0  0  0  0  0  0  0
   -0.7145   -3.7125    0.0000 N   0  0  0  0  0  0  0  0  0  0  0  0
    0.0000   -4.1250    0.0000 C   0  0  0  0  0  0  0  0  0  0  0  0
    0.0000   -4.9500    0.0000 C   0  0  0  0  0  0  0  0  0  0  0  0
   -0.7145   -5.3625    0.0000 C   0  0  0  0  0  0  0  0  0  0  0  0
   -1.4289   -4.9500    0.0000 C   0  0  1  0  0  0  0  0  0  0  0  0
   -2.1434   -5.3625    0.0000 N   0  0  0  0  0  0  0  0  0  0  0  0
   -1.4289   -4.1250    0.0000 C   0  0  0  0  0  0  0  0  0  0  0  0
    0.0000   -2.4750    0.0000 N   0  0  0  0  0  0  0  0  0  0  0  0
    0.7145   -2.8875    0.0000 C   0  0  0  0  0  0  0  0  0  0  0  0
    1.4289   -2.4750    0.0000 C   0  0  0  0  0  0  0  0  0  0  0  0
    1.4289   -1.6500    0.0000 C   0  0  0  0  0  0  0  0  0  0  0  0
    2.1434   -1.2375    0.0000 C   0  0  0  0  0  0  0  0  0  0  0  0
    2.1434   -0.4125    0.0000 Cl  0  0  0  0  0  0  0  0  0  0  0  0
    2.8579   -1.6500    0.0000 C   0  0  0  0  0  0  0  0  0  0  0  0
    2.8579   -2.4750    0.0000 C   0  0  0  0  0  0  0  0  0  0  0  0
    2.1434   -2.8875    0.0000 C   0  0  0  0  0  0  0  0  0  0  0  0
    2.1434   -3.7125    0.0000 Cl  0  0  0  0  0  0  0  0  0  0  0  0
    0.0000   -1.6500    0.0000 C   0  0  0  0  0  0  0  0  0  0  0  0
    0.7145   -1.2375    0.0000 O   0  0  0  0  0  0  0  0  0  0  0  0
  1  2  1  0  0  0  0
  2  3  1  0  0  0  0
  3  4  2  0  0  0  0
  3  5  1  0  0  0  0
  5  6  2  0  0  0  0
  6  7  1  0  0  0  0
  7  8  1  0  0  0  0
  8  9  1  0  0  0  0
  9 10  1  0  0  0  0
 10 11  1  0  0  0  0
 11 12  1  1  0  0  0
 11 13  1  0  0  0  0
  7 13  1  0  0  0  0
  6 14  1  0  0  0  0
 14 15  1  0  0  0  0
 15 16  1  0  0  0  0
 16 17  4  0  0  0  0
 17 18  4  0  0  0  0
 18 19  1  0  0  0  0
 18 20  4  0  0  0  0
 20 21  4  0  0  0  0
 21 22  4  0  0  0  0
 16 22  4  0  0  0  0
 22 23  1  0  0  0  0
 14 24  1  0  0  0  0
  2 24  1  0  0  0  0
 24 25  2  0  0  0  0
M  END
>  <CdId>
768

>  <Mol Weight>
383.27

>  <Formula>
C17H20Cl2N4O2

>  <CMPD_CHEMBLID>
CHEMBL1650444

>  <MOLREGNO>
1062165

>  <PARENT_CMPD_CHEMBLID>
CHEMBL1650444

>  <PARENT_MOLREGNO>
1062165

>  <COMPOUND_KEY>
27k

>  <MOLWEIGHT>
383.27

>  <ALOGP>
2.72

>  <PSA>
69.88

>  <NUM_RO5_VIOLATIONS>
0

>  <ACTIVITY_ID>
5192760

>  <STANDARD_TYPE>
T1/2

>  <RELATION>
=

>  <STANDARD_VALUE>
2.75

>  <STANDARD_UNITS>
hr

>  <PUBLISHED_TYPE>
t1/2

>  <PUBLISHED_RELATION>
=

>  <PUBLISHED_VALUE>
165.0

>  <PUBLISHED_UNITS>
min

>  <POTENTIAL_DUPLICATE>
0

>  <BAO_ENDPOINT>
BAO_0002115

>  <UO_UNITS>
UO_0000032

>  <QUDT_UNITS>
http://qudt.org/vocab/unit#Hour

>  <ASSAY_ID>
715158

>  <ASSAY_CHEMBLID>
CHEMBL1664317

>  <ASSAY_TYPE>
A

>  <DESCRIPTION>
Half life in human liver microsomes by LC/MS analysis

>  <ASSAY_SRC_ID>
1

>  <ASSAY_SRC_DESCRIPTION>
Scientific Literature

>  <ASSAY_ORGANISM>
Homo sapiens

>  <ASSAY_TAX_ID>
9606

>  <CURATED_BY>
Autocuration

>  <BAO_FORMAT>
BAO_0000251

>  <TID>
102164

>  <TARGET_CHEMBLID>
CHEMBL613373

>  <TARGET_TYPE>
SUBCELLULAR

>  <PREF_NAME>
Liver microsomes

>  <CONFIDENCE_SCORE>
2

>  <TARGET_MAPPING>
Subcellular fraction

>  <DOC_ID>
55287

>  <DOC_CHEMBLID>
CHEMBL1649419

>  <PUBMED_ID>
21186796

>  <JOURNAL>
J. Med. Chem.

>  <YEAR>
2011

>  <VOLUME>
54

>  <ISSUE>
2

>  <FIRST_PAGE>
510

>  <ORGANISM>
Homo sapiens

$$$$

  Mrv1533001291820302D          

 25 27  0  0  1  0            999 V2000
   -0.7145   -0.4125    0.0000 C   0  0  0  0  0  0  0  0  0  0  0  0
   -0.7145   -1.2375    0.0000 N   0  0  0  0  0  0  0  0  0  0  0  0
   -1.4289   -1.6500    0.0000 C   0  0  0  0  0  0  0  0  0  0  0  0
   -2.1434   -1.2375    0.0000 O   0  0  0  0  0  0  0  0  0  0  0  0
   -1.4289   -2.4750    0.0000 C   0  0  0  0  0  0  0  0  0  0  0  0
   -0.7145   -2.8875    0.0000 C   0  0  0  0  0  0  0  0  0  0  0  0
   -0.7145   -3.7125    0.0000 N   0  0  0  0  0  0  0  0  0  0  0  0
    0.0000   -4.1250    0.0000 C   0  0  0  0  0  0  0  0  0  0  0  0
    0.0000   -4.9500    0.0000 C   0  0  0  0  0  0  0  0  0  0  0  0
   -0.7145   -5.3625    0.0000 C   0  0  0  0  0  0  0  0  0  0  0  0
   -1.4289   -4.9500    0.0000 C   0  0  1  0  0  0  0  0  0  0  0  0
   -2.1434   -5.3625    0.0000 N   0  0  0  0  0  0  0  0  0  0  0  0
   -1.4289   -4.1250    0.0000 C   0  0  0  0  0  0  0  0  0  0  0  0
    0.0000   -2.4750    0.0000 N   0  0  0  0  0  0  0  0  0  0  0  0
    0.7145   -2.8875    0.0000 C   0  0  0  0  0  0  0  0  0  0  0  0
    1.4289   -2.4750    0.0000 C   0  0  0  0  0  0  0  0  0  0  0  0
    1.4289   -1.6500    0.0000 C   0  0  0  0  0  0  0  0  0  0  0  0
    2.1434   -1.2375    0.0000 C   0  0  0  0  0  0  0  0  0  0  0  0
    2.8579   -1.6500    0.0000 C   0  0  0  0  0  0  0  0  0  0  0  0
    3.5724   -1.2375    0.0000 F   0  0  0  0  0  0  0  0  0  0  0  0
    2.8579   -2.4750    0.0000 C   0  0  0  0  0  0  0  0  0  0  0  0
    2.1434   -2.8875    0.0000 C   0  0  0  0  0  0  0  0  0  0  0  0
    2.1434   -3.7125    0.0000 Cl  0  0  0  0  0  0  0  0  0  0  0  0
    0.0000   -1.6500    0.0000 C   0  0  0  0  0  0  0  0  0  0  0  0
    0.7145   -1.2375    0.0000 O   0  0  0  0  0  0  0  0  0  0  0  0
  1  2  1  0  0  0  0
  2  3  1  0  0  0  0
  3  4  2  0  0  0  0
  3  5  1  0  0  0  0
  5  6  2  0  0  0  0
  6  7  1  0  0  0  0
  7  8  1  0  0  0  0
  8  9  1  0  0  0  0
  9 10  1  0  0  0  0
 10 11  1  0  0  0  0
 11 12  1  1  0  0  0
 11 13  1  0  0  0  0
  7 13  1  0  0  0  0
  6 14  1  0  0  0  0
 14 15  1  0  0  0  0
 15 16  1  0  0  0  0
 16 17  4  0  0  0  0
 17 18  4  0  0  0  0
 18 19  4  0  0  0  0
 19 20  1  0  0  0  0
 19 21  4  0  0  0  0
 21 22  4  0  0  0  0
 16 22  4  0  0  0  0
 22 23  1  0  0  0  0
 14 24  1  0  0  0  0
  2 24  1  0  0  0  0
 24 25  2  0  0  0  0
M  END
>  <CdId>
769

>  <Mol Weight>
366.82

>  <Formula>
C17H20ClFN4O2

>  <CMPD_CHEMBLID>
CHEMBL1650442

>  <MOLREGNO>
1062163

>  <PARENT_CMPD_CHEMBLID>
CHEMBL1650442

>  <PARENT_MOLREGNO>
1062163

>  <COMPOUND_KEY>
27i

>  <MOLWEIGHT>
366.82

>  <ALOGP>
2.26

>  <PSA>
69.88

>  <NUM_RO5_VIOLATIONS>
0

>  <ACTIVITY_ID>
5192762

>  <STANDARD_TYPE>
T1/2

>  <RELATION>
>

>  <STANDARD_VALUE>
3.333

>  <STANDARD_UNITS>
hr

>  <PUBLISHED_TYPE>
t1/2

>  <PUBLISHED_RELATION>
>

>  <PUBLISHED_VALUE>
200.0

>  <PUBLISHED_UNITS>
min

>  <POTENTIAL_DUPLICATE>
0

>  <BAO_ENDPOINT>
BAO_0002115

>  <UO_UNITS>
UO_0000032

>  <QUDT_UNITS>
http://qudt.org/vocab/unit#Hour

>  <ASSAY_ID>
715158

>  <ASSAY_CHEMBLID>
CHEMBL1664317

>  <ASSAY_TYPE>
A

>  <DESCRIPTION>
Half life in human liver microsomes by LC/MS analysis

>  <ASSAY_SRC_ID>
1

>  <ASSAY_SRC_DESCRIPTION>
Scientific Literature

>  <ASSAY_ORGANISM>
Homo sapiens

>  <ASSAY_TAX_ID>
9606

>  <CURATED_BY>
Autocuration

>  <BAO_FORMAT>
BAO_0000251

>  <TID>
102164

>  <TARGET_CHEMBLID>
CHEMBL613373

>  <TARGET_TYPE>
SUBCELLULAR

>  <PREF_NAME>
Liver microsomes

>  <CONFIDENCE_SCORE>
2

>  <TARGET_MAPPING>
Subcellular fraction

>  <DOC_ID>
55287

>  <DOC_CHEMBLID>
CHEMBL1649419

>  <PUBMED_ID>
21186796

>  <JOURNAL>
J. Med. Chem.

>  <YEAR>
2011

>  <VOLUME>
54

>  <ISSUE>
2

>  <FIRST_PAGE>
510

>  <ORGANISM>
Homo sapiens

$$$$

  Mrv1533001291820302D          

 31 34  0  0  1  0            999 V2000
    1.4289   -1.6500    0.0000 N   0  0  0  0  0  0  0  0  0  0  0  0
    1.4289   -2.4750    0.0000 C   0  0  2  0  0  0  0  0  0  0  0  0
    2.1434   -2.8875    0.0000 C   0  0  0  0  0  0  0  0  0  0  0  0
    2.1434   -3.7125    0.0000 C   0  0  0  0  0  0  0  0  0  0  0  0
    1.4289   -4.1250    0.0000 C   0  0  0  0  0  0  0  0  0  0  0  0
    0.7145   -3.7125    0.0000 N   0  0  0  0  0  0  0  0  0  0  0  0
    0.7145   -2.8875    0.0000 C   0  0  0  0  0  0  0  0  0  0  0  0
    0.0000   -4.1250    0.0000 C   0  0  0  0  0  0  0  0  0  0  0  0
    0.0000   -4.9500    0.0000 N   0  0  0  0  0  0  0  0  0  0  0  0
   -0.7145   -5.3625    0.0000 C   0  0  0  0  0  0  0  0  0  0  0  0
   -1.4289   -4.9500    0.0000 C   0  0  0  0  0  0  0  0  0  0  0  0
   -2.1434   -5.3625    0.0000 C   0  0  0  0  0  0  0  0  0  0  0  0
   -2.8579   -4.9500    0.0000 C   0  0  0  0  0  0  0  0  0  0  0  0
   -3.5724   -5.3625    0.0000 C   0  0  0  0  0  0  0  0  0  0  0  0
   -3.5724   -6.1875    0.0000 C   0  0  0  0  0  0  0  0  0  0  0  0
   -4.2868   -6.6000    0.0000 C   0  0  0  0  0  0  0  0  0  0  0  0
   -5.0013   -6.1875    0.0000 C   0  0  0  0  0  0  0  0  0  0  0  0
   -5.0013   -5.3625    0.0000 C   0  0  0  0  0  0  0  0  0  0  0  0
   -4.2868   -4.9500    0.0000 C   0  0  0  0  0  0  0  0  0  0  0  0
   -1.4289   -4.1250    0.0000 C   0  0  0  0  0  0  0  0  0  0  0  0
   -2.1434   -3.7125    0.0000 O   0  0  0  0  0  0  0  0  0  0  0  0
   -0.7145   -3.7125    0.0000 N   0  0  0  0  0  0  0  0  0  0  0  0
   -0.7145   -2.8875    0.0000 C   0  0  0  0  0  0  0  0  0  0  0  0
   -1.4289   -2.4750    0.0000 C   0  0  0  0  0  0  0  0  0  0  0  0
   -2.1434   -2.8875    0.0000 C   0  0  0  0  0  0  0  0  0  0  0  0
   -2.8579   -2.4750    0.0000 C   0  0  0  0  0  0  0  0  0  0  0  0
   -2.8579   -1.6500    0.0000 C   0  0  0  0  0  0  0  0  0  0  0  0
   -2.1434   -1.2375    0.0000 C   0  0  0  0  0  0  0  0  0  0  0  0
   -1.4289   -1.6500    0.0000 C   0  0  0  0  0  0  0  0  0  0  0  0
   -0.7145   -1.2375    0.0000 C   0  0  0  0  0  0  0  0  0  0  0  0
    0.0000   -0.8250    0.0000 N   0  0  0  0  0  0  0  0  0  0  0  0
  2  1  1  6  0  0  0
  2  3  1  0  0  0  0
  3  4  1  0  0  0  0
  4  5  1  0  0  0  0
  5  6  1  0  0  0  0
  6  7  1  0  0  0  0
  2  7  1  0  0  0  0
  6  8  1  0  0  0  0
  8  9  2  0  0  0  0
  9 10  1  0  0  0  0
 10 11  2  0  0  0  0
 11 12  1  0  0  0  0
 12 13  2  0  0  0  0
 13 14  1  0  0  0  0
 14 15  4  0  0  0  0
 15 16  4  0  0  0  0
 16 17  4  0  0  0  0
 17 18  4  0  0  0  0
 18 19  4  0  0  0  0
 14 19  4  0  0  0  0
 11 20  1  0  0  0  0
 20 21  2  0  0  0  0
 20 22  1  0  0  0  0
  8 22  1  0  0  0  0
 22 23  1  0  0  0  0
 23 24  1  0  0  0  0
 24 25  4  0  0  0  0
 25 26  4  0  0  0  0
 26 27  4  0  0  0  0
 27 28  4  0  0  0  0
 28 29  4  0  0  0  0
 24 29  4  0  0  0  0
 29 30  1  0  0  0  0
 30 31  3  0  0  0  0
M  END
>  <CdId>
772

>  <Mol Weight>
411.509

>  <Formula>
C25H25N5O

>  <CMPD_CHEMBLID>
CHEMBL1650427

>  <MOLREGNO>
1062147

>  <PARENT_CMPD_CHEMBLID>
CHEMBL1650427

>  <PARENT_MOLREGNO>
1062147

>  <COMPOUND_KEY>
18b

>  <MOLWEIGHT>
411.5

>  <ALOGP>
2.73

>  <PSA>
85.72

>  <NUM_RO5_VIOLATIONS>
0

>  <ACTIVITY_ID>
5192778

>  <STANDARD_TYPE>
T1/2

>  <RELATION>
>

>  <STANDARD_VALUE>
3.333

>  <STANDARD_UNITS>
hr

>  <PUBLISHED_TYPE>
t1/2

>  <PUBLISHED_RELATION>
>

>  <PUBLISHED_VALUE>
200.0

>  <PUBLISHED_UNITS>
min

>  <POTENTIAL_DUPLICATE>
0

>  <BAO_ENDPOINT>
BAO_0002115

>  <UO_UNITS>
UO_0000032

>  <QUDT_UNITS>
http://qudt.org/vocab/unit#Hour

>  <ASSAY_ID>
715158

>  <ASSAY_CHEMBLID>
CHEMBL1664317

>  <ASSAY_TYPE>
A

>  <DESCRIPTION>
Half life in human liver microsomes by LC/MS analysis

>  <ASSAY_SRC_ID>
1

>  <ASSAY_SRC_DESCRIPTION>
Scientific Literature

>  <ASSAY_ORGANISM>
Homo sapiens

>  <ASSAY_TAX_ID>
9606

>  <CURATED_BY>
Autocuration

>  <BAO_FORMAT>
BAO_0000251

>  <TID>
102164

>  <TARGET_CHEMBLID>
CHEMBL613373

>  <TARGET_TYPE>
SUBCELLULAR

>  <PREF_NAME>
Liver microsomes

>  <CONFIDENCE_SCORE>
2

>  <TARGET_MAPPING>
Subcellular fraction

>  <DOC_ID>
55287

>  <DOC_CHEMBLID>
CHEMBL1649419

>  <PUBMED_ID>
21186796

>  <JOURNAL>
J. Med. Chem.

>  <YEAR>
2011

>  <VOLUME>
54

>  <ISSUE>
2

>  <FIRST_PAGE>
510

>  <ORGANISM>
Homo sapiens

$$$$

  Mrv1533001291820302D          

 25 27  0  0  1  0            999 V2000
    1.4289   -1.6500    0.0000 N   0  0  0  0  0  0  0  0  0  0  0  0
    1.4289   -2.4750    0.0000 C   0  0  2  0  0  0  0  0  0  0  0  0
    0.7145   -2.8875    0.0000 C   0  0  0  0  0  0  0  0  0  0  0  0
    0.7145   -3.7125    0.0000 C   0  0  0  0  0  0  0  0  0  0  0  0
    1.4289   -4.1250    0.0000 C   0  0  0  0  0  0  0  0  0  0  0  0
    2.1434   -3.7125    0.0000 N   0  0  0  0  0  0  0  0  0  0  0  0
    2.1434   -2.8875    0.0000 C   0  0  0  0  0  0  0  0  0  0  0  0
    2.8579   -4.1250    0.0000 C   0  0  0  0  0  0  0  0  0  0  0  0
    3.5724   -3.7125    0.0000 N   0  0  0  0  0  0  0  0  0  0  0  0
    4.2868   -4.1250    0.0000 C   0  0  0  0  0  0  0  0  0  0  0  0
    4.2868   -4.9500    0.0000 C   0  0  0  0  0  0  0  0  0  0  0  0
    5.0013   -5.3625    0.0000 Br  0  0  0  0  0  0  0  0  0  0  0  0
    3.5724   -5.3625    0.0000 C   0  0  0  0  0  0  0  0  0  0  0  0
    3.5724   -6.1875    0.0000 O   0  0  0  0  0  0  0  0  0  0  0  0
    2.8579   -4.9500    0.0000 N   0  0  0  0  0  0  0  0  0  0  0  0
    2.1434   -5.3625    0.0000 C   0  0  0  0  0  0  0  0  0  0  0  0
    2.1434   -6.1875    0.0000 C   0  0  0  0  0  0  0  0  0  0  0  0
    2.8579   -6.6000    0.0000 C   0  0  0  0  0  0  0  0  0  0  0  0
    2.8579   -7.4250    0.0000 C   0  0  0  0  0  0  0  0  0  0  0  0
    3.5724   -7.8375    0.0000 F   0  0  0  0  0  0  0  0  0  0  0  0
    2.1434   -7.8375    0.0000 C   0  0  0  0  0  0  0  0  0  0  0  0
    1.4289   -7.4250    0.0000 C   0  0  0  0  0  0  0  0  0  0  0  0
    1.4289   -6.6000    0.0000 C   0  0  0  0  0  0  0  0  0  0  0  0
    0.7145   -6.1875    0.0000 C   0  0  0  0  0  0  0  0  0  0  0  0
    0.0000   -5.7750    0.0000 N   0  0  0  0  0  0  0  0  0  0  0  0
  2  1  1  1  0  0  0
  2  3  1  0  0  0  0
  3  4  1  0  0  0  0
  4  5  1  0  0  0  0
  5  6  1  0  0  0  0
  6  7  1  0  0  0  0
  2  7  1  0  0  0  0
  6  8  1  0  0  0  0
  8  9  2  0  0  0  0
  9 10  1  0  0  0  0
 10 11  2  0  0  0  0
 11 12  1  0  0  0  0
 11 13  1  0  0  0  0
 13 14  2  0  0  0  0
 13 15  1  0  0  0  0
  8 15  1  0  0  0  0
 15 16  1  0  0  0  0
 16 17  1  0  0  0  0
 17 18  4  0  0  0  0
 18 19  4  0  0  0  0
 19 20  1  0  0  0  0
 19 21  4  0  0  0  0
 21 22  4  0  0  0  0
 22 23  4  0  0  0  0
 17 23  4  0  0  0  0
 23 24  1  0  0  0  0
 24 25  3  0  0  0  0
M  END
>  <CdId>
773

>  <Mol Weight>
406.259

>  <Formula>
C17H17BrFN5O

>  <CMPD_CHEMBLID>
CHEMBL1650434

>  <MOLREGNO>
1062154

>  <PARENT_CMPD_CHEMBLID>
CHEMBL1650434

>  <PARENT_MOLREGNO>
1062154

>  <COMPOUND_KEY>
23

>  <MOLWEIGHT>
406.25

>  <ALOGP>
1.44

>  <PSA>
85.72

>  <NUM_RO5_VIOLATIONS>
0

>  <ACTIVITY_ID>
5192771

>  <STANDARD_TYPE>
T1/2

>  <RELATION>
>

>  <STANDARD_VALUE>
3.333

>  <STANDARD_UNITS>
hr

>  <PUBLISHED_TYPE>
t1/2

>  <PUBLISHED_RELATION>
>

>  <PUBLISHED_VALUE>
200.0

>  <PUBLISHED_UNITS>
min

>  <POTENTIAL_DUPLICATE>
0

>  <BAO_ENDPOINT>
BAO_0002115

>  <UO_UNITS>
UO_0000032

>  <QUDT_UNITS>
http://qudt.org/vocab/unit#Hour

>  <ASSAY_ID>
715158

>  <ASSAY_CHEMBLID>
CHEMBL1664317

>  <ASSAY_TYPE>
A

>  <DESCRIPTION>
Half life in human liver microsomes by LC/MS analysis

>  <ASSAY_SRC_ID>
1

>  <ASSAY_SRC_DESCRIPTION>
Scientific Literature

>  <ASSAY_ORGANISM>
Homo sapiens

>  <ASSAY_TAX_ID>
9606

>  <CURATED_BY>
Autocuration

>  <BAO_FORMAT>
BAO_0000251

>  <TID>
102164

>  <TARGET_CHEMBLID>
CHEMBL613373

>  <TARGET_TYPE>
SUBCELLULAR

>  <PREF_NAME>
Liver microsomes

>  <CONFIDENCE_SCORE>
2

>  <TARGET_MAPPING>
Subcellular fraction

>  <DOC_ID>
55287

>  <DOC_CHEMBLID>
CHEMBL1649419

>  <PUBMED_ID>
21186796

>  <JOURNAL>
J. Med. Chem.

>  <YEAR>
2011

>  <VOLUME>
54

>  <ISSUE>
2

>  <FIRST_PAGE>
510

>  <ORGANISM>
Homo sapiens

$$$$

  Mrv1533001291820302D          

 25 27  0  0  1  0            999 V2000
    1.4289   -1.6500    0.0000 N   0  0  0  0  0  0  0  0  0  0  0  0
    1.4289   -2.4750    0.0000 C   0  0  2  0  0  0  0  0  0  0  0  0
    2.1434   -2.8875    0.0000 C   0  0  0  0  0  0  0  0  0  0  0  0
    2.1434   -3.7125    0.0000 C   0  0  0  0  0  0  0  0  0  0  0  0
    1.4289   -4.1250    0.0000 C   0  0  0  0  0  0  0  0  0  0  0  0
    0.7145   -3.7125    0.0000 N   0  0  0  0  0  0  0  0  0  0  0  0
    0.7145   -2.8875    0.0000 C   0  0  0  0  0  0  0  0  0  0  0  0
    0.0000   -4.1250    0.0000 C   0  0  0  0  0  0  0  0  0  0  0  0
    0.0000   -4.9500    0.0000 N   0  0  0  0  0  0  0  0  0  0  0  0
   -0.7145   -5.3625    0.0000 C   0  0  0  0  0  0  0  0  0  0  0  0
   -1.4289   -4.9500    0.0000 C   0  0  0  0  0  0  0  0  0  0  0  0
   -2.1434   -5.3625    0.0000 C   0  0  0  0  0  0  0  0  0  0  0  0
   -2.1434   -6.1875    0.0000 C   0  0  0  0  0  0  0  0  0  0  0  0
   -1.4289   -4.1250    0.0000 C   0  0  0  0  0  0  0  0  0  0  0  0
   -2.1434   -3.7125    0.0000 O   0  0  0  0  0  0  0  0  0  0  0  0
   -0.7145   -3.7125    0.0000 N   0  0  0  0  0  0  0  0  0  0  0  0
   -0.7145   -2.8875    0.0000 C   0  0  0  0  0  0  0  0  0  0  0  0
   -1.4289   -2.4750    0.0000 C   0  0  0  0  0  0  0  0  0  0  0  0
   -2.1434   -2.8875    0.0000 C   0  0  0  0  0  0  0  0  0  0  0  0
   -2.8579   -2.4750    0.0000 C   0  0  0  0  0  0  0  0  0  0  0  0
   -2.8579   -1.6500    0.0000 C   0  0  0  0  0  0  0  0  0  0  0  0
   -2.1434   -1.2375    0.0000 C   0  0  0  0  0  0  0  0  0  0  0  0
   -1.4289   -1.6500    0.0000 C   0  0  0  0  0  0  0  0  0  0  0  0
   -0.7145   -1.2375    0.0000 C   0  0  0  0  0  0  0  0  0  0  0  0
    0.0000   -0.8250    0.0000 N   0  0  0  0  0  0  0  0  0  0  0  0
  2  1  1  6  0  0  0
  2  3  1  0  0  0  0
  3  4  1  0  0  0  0
  4  5  1  0  0  0  0
  5  6  1  0  0  0  0
  6  7  1  0  0  0  0
  2  7  1  0  0  0  0
  6  8  1  0  0  0  0
  8  9  2  0  0  0  0
  9 10  1  0  0  0  0
 10 11  2  0  0  0  0
 11 12  1  0  0  0  0
 12 13  2  0  0  0  0
 11 14  1  0  0  0  0
 14 15  2  0  0  0  0
 14 16  1  0  0  0  0
  8 16  1  0  0  0  0
 16 17  1  0  0  0  0
 17 18  1  0  0  0  0
 18 19  4  0  0  0  0
 19 20  4  0  0  0  0
 20 21  4  0  0  0  0
 21 22  4  0  0  0  0
 22 23  4  0  0  0  0
 18 23  4  0  0  0  0
 23 24  1  0  0  0  0
 24 25  3  0  0  0  0
M  END
>  <CdId>
774

>  <Mol Weight>
335.411

>  <Formula>
C19H21N5O

>  <CMPD_CHEMBLID>
CHEMBL1650426

>  <MOLREGNO>
1062146

>  <PARENT_CMPD_CHEMBLID>
CHEMBL1650426

>  <PARENT_MOLREGNO>
1062146

>  <COMPOUND_KEY>
18a

>  <MOLWEIGHT>
335.4

>  <ALOGP>
1.3

>  <PSA>
85.72

>  <NUM_RO5_VIOLATIONS>
0

>  <ACTIVITY_ID>
5192779

>  <STANDARD_TYPE>
T1/2

>  <RELATION>
=

>  <STANDARD_VALUE>
2.733

>  <STANDARD_UNITS>
hr

>  <PUBLISHED_TYPE>
t1/2

>  <PUBLISHED_RELATION>
=

>  <PUBLISHED_VALUE>
164.0

>  <PUBLISHED_UNITS>
min

>  <POTENTIAL_DUPLICATE>
0

>  <BAO_ENDPOINT>
BAO_0002115

>  <UO_UNITS>
UO_0000032

>  <QUDT_UNITS>
http://qudt.org/vocab/unit#Hour

>  <ASSAY_ID>
715158

>  <ASSAY_CHEMBLID>
CHEMBL1664317

>  <ASSAY_TYPE>
A

>  <DESCRIPTION>
Half life in human liver microsomes by LC/MS analysis

>  <ASSAY_SRC_ID>
1

>  <ASSAY_SRC_DESCRIPTION>
Scientific Literature

>  <ASSAY_ORGANISM>
Homo sapiens

>  <ASSAY_TAX_ID>
9606

>  <CURATED_BY>
Autocuration

>  <BAO_FORMAT>
BAO_0000251

>  <TID>
102164

>  <TARGET_CHEMBLID>
CHEMBL613373

>  <TARGET_TYPE>
SUBCELLULAR

>  <PREF_NAME>
Liver microsomes

>  <CONFIDENCE_SCORE>
2

>  <TARGET_MAPPING>
Subcellular fraction

>  <DOC_ID>
55287

>  <DOC_CHEMBLID>
CHEMBL1649419

>  <PUBMED_ID>
21186796

>  <JOURNAL>
J. Med. Chem.

>  <YEAR>
2011

>  <VOLUME>
54

>  <ISSUE>
2

>  <FIRST_PAGE>
510

>  <ORGANISM>
Homo sapiens

$$$$

  Mrv1533001291820302D          

 27 29  0  0  1  0            999 V2000
   -0.7145   -0.4125    0.0000 C   0  0  0  0  0  0  0  0  0  0  0  0
   -0.7145   -1.2375    0.0000 N   0  0  0  0  0  0  0  0  0  0  0  0
   -1.4289   -1.6500    0.0000 C   0  0  0  0  0  0  0  0  0  0  0  0
   -2.1434   -1.2375    0.0000 O   0  0  0  0  0  0  0  0  0  0  0  0
   -1.4289   -2.4750    0.0000 C   0  0  0  0  0  0  0  0  0  0  0  0
   -0.7145   -2.8875    0.0000 C   0  0  0  0  0  0  0  0  0  0  0  0
   -0.7145   -3.7125    0.0000 N   0  0  0  0  0  0  0  0  0  0  0  0
    0.0000   -4.1250    0.0000 C   0  0  0  0  0  0  0  0  0  0  0  0
    0.0000   -4.9500    0.0000 C   0  0  0  0  0  0  0  0  0  0  0  0
   -0.7145   -5.3625    0.0000 C   0  0  0  0  0  0  0  0  0  0  0  0
   -1.4289   -4.9500    0.0000 C   0  0  1  0  0  0  0  0  0  0  0  0
   -1.7111   -5.7252    0.0000 C   0  0  0  0  0  0  0  0  0  0  0  0
   -2.2414   -4.8067    0.0000 N   0  0  0  0  0  0  0  0  0  0  0  0
   -1.4289   -4.1250    0.0000 C   0  0  0  0  0  0  0  0  0  0  0  0
    0.0000   -2.4750    0.0000 N   0  0  0  0  0  0  0  0  0  0  0  0
    0.7145   -2.8875    0.0000 C   0  0  0  0  0  0  0  0  0  0  0  0
    1.4289   -2.4750    0.0000 C   0  0  0  0  0  0  0  0  0  0  0  0
    1.4289   -1.6500    0.0000 C   0  0  0  0  0  0  0  0  0  0  0  0
    2.1434   -1.2375    0.0000 C   0  0  0  0  0  0  0  0  0  0  0  0
    2.1434   -0.4125    0.0000 F   0  0  0  0  0  0  0  0  0  0  0  0
    2.8579   -1.6500    0.0000 C   0  0  0  0  0  0  0  0  0  0  0  0
    2.8579   -2.4750    0.0000 C   0  0  0  0  0  0  0  0  0  0  0  0
    2.1434   -2.8875    0.0000 C   0  0  0  0  0  0  0  0  0  0  0  0
    2.1434   -3.7125    0.0000 C   0  0  0  0  0  0  0  0  0  0  0  0
    2.1434   -4.5375    0.0000 N   0  0  0  0  0  0  0  0  0  0  0  0
    0.0000   -1.6500    0.0000 C   0  0  0  0  0  0  0  0  0  0  0  0
    0.7145   -1.2375    0.0000 O   0  0  0  0  0  0  0  0  0  0  0  0
  1  2  1  0  0  0  0
  2  3  1  0  0  0  0
  3  4  2  0  0  0  0
  3  5  1  0  0  0  0
  5  6  2  0  0  0  0
  6  7  1  0  0  0  0
  7  8  1  0  0  0  0
  8  9  1  0  0  0  0
  9 10  1  0  0  0  0
 10 11  1  0  0  0  0
 11 12  1  6  0  0  0
 11 13  1  1  0  0  0
 11 14  1  0  0  0  0
  7 14  1  0  0  0  0
  6 15  1  0  0  0  0
 15 16  1  0  0  0  0
 16 17  1  0  0  0  0
 17 18  4  0  0  0  0
 18 19  4  0  0  0  0
 19 20  1  0  0  0  0
 19 21  4  0  0  0  0
 21 22  4  0  0  0  0
 22 23  4  0  0  0  0
 17 23  4  0  0  0  0
 23 24  1  0  0  0  0
 24 25  3  0  0  0  0
 15 26  1  0  0  0  0
  2 26  1  0  0  0  0
 26 27  2  0  0  0  0
M  END
>  <CdId>
775

>  <Mol Weight>
371.416

>  <Formula>
C19H22FN5O2

>  <CMPD_CHEMBLID>
CHEMBL1650449

>  <MOLREGNO>
1062170

>  <PARENT_CMPD_CHEMBLID>
CHEMBL1650449

>  <PARENT_MOLREGNO>
1062170

>  <COMPOUND_KEY>
27p

>  <MOLWEIGHT>
371.41

>  <ALOGP>
1.68

>  <PSA>
93.66

>  <NUM_RO5_VIOLATIONS>
0

>  <ACTIVITY_ID>
5192755

>  <STANDARD_TYPE>
T1/2

>  <RELATION>
>

>  <STANDARD_VALUE>
3.333

>  <STANDARD_UNITS>
hr

>  <PUBLISHED_TYPE>
t1/2

>  <PUBLISHED_RELATION>
>

>  <PUBLISHED_VALUE>
200.0

>  <PUBLISHED_UNITS>
min

>  <POTENTIAL_DUPLICATE>
0

>  <BAO_ENDPOINT>
BAO_0002115

>  <UO_UNITS>
UO_0000032

>  <QUDT_UNITS>
http://qudt.org/vocab/unit#Hour

>  <ASSAY_ID>
715158

>  <ASSAY_CHEMBLID>
CHEMBL1664317

>  <ASSAY_TYPE>
A

>  <DESCRIPTION>
Half life in human liver microsomes by LC/MS analysis

>  <ASSAY_SRC_ID>
1

>  <ASSAY_SRC_DESCRIPTION>
Scientific Literature

>  <ASSAY_ORGANISM>
Homo sapiens

>  <ASSAY_TAX_ID>
9606

>  <CURATED_BY>
Autocuration

>  <BAO_FORMAT>
BAO_0000251

>  <TID>
102164

>  <TARGET_CHEMBLID>
CHEMBL613373

>  <TARGET_TYPE>
SUBCELLULAR

>  <PREF_NAME>
Liver microsomes

>  <CONFIDENCE_SCORE>
2

>  <TARGET_MAPPING>
Subcellular fraction

>  <DOC_ID>
55287

>  <DOC_CHEMBLID>
CHEMBL1649419

>  <PUBMED_ID>
21186796

>  <JOURNAL>
J. Med. Chem.

>  <YEAR>
2011

>  <VOLUME>
54

>  <ISSUE>
2

>  <FIRST_PAGE>
510

>  <ORGANISM>
Homo sapiens

$$$$

  Mrv1533001291820302D          

 25 27  0  0  1  0            999 V2000
    1.4289   -1.6500    0.0000 N   0  0  0  0  0  0  0  0  0  0  0  0
    1.4289   -2.4750    0.0000 C   0  0  2  0  0  0  0  0  0  0  0  0
    0.7145   -2.8875    0.0000 C   0  0  0  0  0  0  0  0  0  0  0  0
    0.7145   -3.7125    0.0000 C   0  0  0  0  0  0  0  0  0  0  0  0
    1.4289   -4.1250    0.0000 C   0  0  0  0  0  0  0  0  0  0  0  0
    2.1434   -3.7125    0.0000 N   0  0  0  0  0  0  0  0  0  0  0  0
    2.1434   -2.8875    0.0000 C   0  0  0  0  0  0  0  0  0  0  0  0
    2.8579   -4.1250    0.0000 C   0  0  0  0  0  0  0  0  0  0  0  0
    3.5724   -3.7125    0.0000 N   0  0  0  0  0  0  0  0  0  0  0  0
    4.2868   -4.1250    0.0000 C   0  0  0  0  0  0  0  0  0  0  0  0
    4.2868   -4.9500    0.0000 C   0  0  0  0  0  0  0  0  0  0  0  0
    5.0013   -5.3625    0.0000 C   0  0  0  0  0  0  0  0  0  0  0  0
    5.7158   -5.7750    0.0000 C   0  0  0  0  0  0  0  0  0  0  0  0
    3.5724   -5.3625    0.0000 C   0  0  0  0  0  0  0  0  0  0  0  0
    3.5724   -6.1875    0.0000 O   0  0  0  0  0  0  0  0  0  0  0  0
    2.8579   -4.9500    0.0000 N   0  0  0  0  0  0  0  0  0  0  0  0
    2.1434   -5.3625    0.0000 C   0  0  0  0  0  0  0  0  0  0  0  0
    2.1434   -6.1875    0.0000 C   0  0  0  0  0  0  0  0  0  0  0  0
    2.8579   -6.6000    0.0000 C   0  0  0  0  0  0  0  0  0  0  0  0
    2.8579   -7.4250    0.0000 C   0  0  0  0  0  0  0  0  0  0  0  0
    2.1434   -7.8375    0.0000 C   0  0  0  0  0  0  0  0  0  0  0  0
    1.4289   -7.4250    0.0000 C   0  0  0  0  0  0  0  0  0  0  0  0
    1.4289   -6.6000    0.0000 C   0  0  0  0  0  0  0  0  0  0  0  0
    0.7145   -6.1875    0.0000 C   0  0  0  0  0  0  0  0  0  0  0  0
    0.0000   -5.7750    0.0000 N   0  0  0  0  0  0  0  0  0  0  0  0
  2  1  1  1  0  0  0
  2  3  1  0  0  0  0
  3  4  1  0  0  0  0
  4  5  1  0  0  0  0
  5  6  1  0  0  0  0
  6  7  1  0  0  0  0
  2  7  1  0  0  0  0
  6  8  1  0  0  0  0
  8  9  2  0  0  0  0
  9 10  1  0  0  0  0
 10 11  2  0  0  0  0
 11 12  1  0  0  0  0
 12 13  3  0  0  0  0
 11 14  1  0  0  0  0
 14 15  2  0  0  0  0
 14 16  1  0  0  0  0
  8 16  1  0  0  0  0
 16 17  1  0  0  0  0
 17 18  1  0  0  0  0
 18 19  4  0  0  0  0
 19 20  4  0  0  0  0
 20 21  4  0  0  0  0
 21 22  4  0  0  0  0
 22 23  4  0  0  0  0
 18 23  4  0  0  0  0
 23 24  1  0  0  0  0
 24 25  3  0  0  0  0
M  END
>  <CdId>
776

>  <Mol Weight>
333.395

>  <Formula>
C19H19N5O

>  <CMPD_CHEMBLID>
CHEMBL1650422

>  <MOLREGNO>
1062142

>  <PARENT_CMPD_CHEMBLID>
CHEMBL1650422

>  <PARENT_MOLREGNO>
1062142

>  <COMPOUND_KEY>
17a

>  <MOLWEIGHT>
333.39

>  <ALOGP>
1.87

>  <PSA>
85.72

>  <NUM_RO5_VIOLATIONS>
0

>  <ACTIVITY_ID>
5192783

>  <STANDARD_TYPE>
T1/2

>  <RELATION>
>

>  <STANDARD_VALUE>
3.333

>  <STANDARD_UNITS>
hr

>  <PUBLISHED_TYPE>
t1/2

>  <PUBLISHED_RELATION>
>

>  <PUBLISHED_VALUE>
200.0

>  <PUBLISHED_UNITS>
min

>  <POTENTIAL_DUPLICATE>
0

>  <BAO_ENDPOINT>
BAO_0002115

>  <UO_UNITS>
UO_0000032

>  <QUDT_UNITS>
http://qudt.org/vocab/unit#Hour

>  <ASSAY_ID>
715158

>  <ASSAY_CHEMBLID>
CHEMBL1664317

>  <ASSAY_TYPE>
A

>  <DESCRIPTION>
Half life in human liver microsomes by LC/MS analysis

>  <ASSAY_SRC_ID>
1

>  <ASSAY_SRC_DESCRIPTION>
Scientific Literature

>  <ASSAY_ORGANISM>
Homo sapiens

>  <ASSAY_TAX_ID>
9606

>  <CURATED_BY>
Autocuration

>  <BAO_FORMAT>
BAO_0000251

>  <TID>
102164

>  <TARGET_CHEMBLID>
CHEMBL613373

>  <TARGET_TYPE>
SUBCELLULAR

>  <PREF_NAME>
Liver microsomes

>  <CONFIDENCE_SCORE>
2

>  <TARGET_MAPPING>
Subcellular fraction

>  <DOC_ID>
55287

>  <DOC_CHEMBLID>
CHEMBL1649419

>  <PUBMED_ID>
21186796

>  <JOURNAL>
J. Med. Chem.

>  <YEAR>
2011

>  <VOLUME>
54

>  <ISSUE>
2

>  <FIRST_PAGE>
510

>  <ORGANISM>
Homo sapiens

$$$$

  Mrv1533001291820302D          

 32 35  0  0  1  0            999 V2000
    1.4289   -1.6500    0.0000 N   0  0  0  0  0  0  0  0  0  0  0  0
    1.4289   -2.4750    0.0000 C   0  0  2  0  0  0  0  0  0  0  0  0
    2.1434   -2.8875    0.0000 C   0  0  0  0  0  0  0  0  0  0  0  0
    2.1434   -3.7125    0.0000 C   0  0  0  0  0  0  0  0  0  0  0  0
    1.4289   -4.1250    0.0000 C   0  0  0  0  0  0  0  0  0  0  0  0
    0.7145   -3.7125    0.0000 N   0  0  0  0  0  0  0  0  0  0  0  0
    0.7145   -2.8875    0.0000 C   0  0  0  0  0  0  0  0  0  0  0  0
    0.0000   -4.1250    0.0000 C   0  0  0  0  0  0  0  0  0  0  0  0
    0.0000   -4.9500    0.0000 N   0  0  0  0  0  0  0  0  0  0  0  0
   -0.7145   -5.3625    0.0000 C   0  0  0  0  0  0  0  0  0  0  0  0
   -1.4289   -4.9500    0.0000 C   0  0  0  0  0  0  0  0  0  0  0  0
   -2.1434   -5.3625    0.0000 C   0  0  0  0  0  0  0  0  0  0  0  0
   -2.8579   -4.9500    0.0000 C   0  0  0  0  0  0  0  0  0  0  0  0
   -3.5724   -5.3625    0.0000 C   0  0  0  0  0  0  0  0  0  0  0  0
   -3.5724   -6.1875    0.0000 C   0  0  0  0  0  0  0  0  0  0  0  0
   -4.2868   -6.6000    0.0000 C   0  0  0  0  0  0  0  0  0  0  0  0
   -5.0013   -6.1875    0.0000 C   0  0  0  0  0  0  0  0  0  0  0  0
   -5.7158   -6.6000    0.0000 F   0  0  0  0  0  0  0  0  0  0  0  0
   -5.0013   -5.3625    0.0000 C   0  0  0  0  0  0  0  0  0  0  0  0
   -4.2868   -4.9500    0.0000 C   0  0  0  0  0  0  0  0  0  0  0  0
   -1.4289   -4.1250    0.0000 C   0  0  0  0  0  0  0  0  0  0  0  0
   -2.1434   -3.7125    0.0000 O   0  0  0  0  0  0  0  0  0  0  0  0
   -0.7145   -3.7125    0.0000 N   0  0  0  0  0  0  0  0  0  0  0  0
   -0.7145   -2.8875    0.0000 C   0  0  0  0  0  0  0  0  0  0  0  0
   -1.4289   -2.4750    0.0000 C   0  0  0  0  0  0  0  0  0  0  0  0
   -2.1434   -2.8875    0.0000 C   0  0  0  0  0  0  0  0  0  0  0  0
   -2.8579   -2.4750    0.0000 C   0  0  0  0  0  0  0  0  0  0  0  0
   -2.8579   -1.6500    0.0000 C   0  0  0  0  0  0  0  0  0  0  0  0
   -2.1434   -1.2375    0.0000 C   0  0  0  0  0  0  0  0  0  0  0  0
   -1.4289   -1.6500    0.0000 C   0  0  0  0  0  0  0  0  0  0  0  0
   -0.7145   -1.2375    0.0000 C   0  0  0  0  0  0  0  0  0  0  0  0
    0.0000   -0.8250    0.0000 N   0  0  0  0  0  0  0  0  0  0  0  0
  2  1  1  6  0  0  0
  2  3  1  0  0  0  0
  3  4  1  0  0  0  0
  4  5  1  0  0  0  0
  5  6  1  0  0  0  0
  6  7  1  0  0  0  0
  2  7  1  0  0  0  0
  6  8  1  0  0  0  0
  8  9  2  0  0  0  0
  9 10  1  0  0  0  0
 10 11  2  0  0  0  0
 11 12  1  0  0  0  0
 12 13  2  0  0  0  0
 13 14  1  0  0  0  0
 14 15  4  0  0  0  0
 15 16  4  0  0  0  0
 16 17  4  0  0  0  0
 17 18  1  0  0  0  0
 17 19  4  0  0  0  0
 19 20  4  0  0  0  0
 14 20  4  0  0  0  0
 11 21  1  0  0  0  0
 21 22  2  0  0  0  0
 21 23  1  0  0  0  0
  8 23  1  0  0  0  0
 23 24  1  0  0  0  0
 24 25  1  0  0  0  0
 25 26  4  0  0  0  0
 26 27  4  0  0  0  0
 27 28  4  0  0  0  0
 28 29  4  0  0  0  0
 29 30  4  0  0  0  0
 25 30  4  0  0  0  0
 30 31  1  0  0  0  0
 31 32  3  0  0  0  0
M  END
>  <CdId>
777

>  <Mol Weight>
429.499

>  <Formula>
C25H24FN5O

>  <CMPD_CHEMBLID>
CHEMBL1650428

>  <MOLREGNO>
1062148

>  <PARENT_CMPD_CHEMBLID>
CHEMBL1650428

>  <PARENT_MOLREGNO>
1062148

>  <COMPOUND_KEY>
18c

>  <MOLWEIGHT>
429.49

>  <ALOGP>
2.94

>  <PSA>
85.72

>  <NUM_RO5_VIOLATIONS>
0

>  <ACTIVITY_ID>
5192777

>  <STANDARD_TYPE>
T1/2

>  <RELATION>
=

>  <STANDARD_VALUE>
3.1

>  <STANDARD_UNITS>
hr

>  <PUBLISHED_TYPE>
t1/2

>  <PUBLISHED_RELATION>
=

>  <PUBLISHED_VALUE>
186.0

>  <PUBLISHED_UNITS>
min

>  <POTENTIAL_DUPLICATE>
0

>  <BAO_ENDPOINT>
BAO_0002115

>  <UO_UNITS>
UO_0000032

>  <QUDT_UNITS>
http://qudt.org/vocab/unit#Hour

>  <ASSAY_ID>
715158

>  <ASSAY_CHEMBLID>
CHEMBL1664317

>  <ASSAY_TYPE>
A

>  <DESCRIPTION>
Half life in human liver microsomes by LC/MS analysis

>  <ASSAY_SRC_ID>
1

>  <ASSAY_SRC_DESCRIPTION>
Scientific Literature

>  <ASSAY_ORGANISM>
Homo sapiens

>  <ASSAY_TAX_ID>
9606

>  <CURATED_BY>
Autocuration

>  <BAO_FORMAT>
BAO_0000251

>  <TID>
102164

>  <TARGET_CHEMBLID>
CHEMBL613373

>  <TARGET_TYPE>
SUBCELLULAR

>  <PREF_NAME>
Liver microsomes

>  <CONFIDENCE_SCORE>
2

>  <TARGET_MAPPING>
Subcellular fraction

>  <DOC_ID>
55287

>  <DOC_CHEMBLID>
CHEMBL1649419

>  <PUBMED_ID>
21186796

>  <JOURNAL>
J. Med. Chem.

>  <YEAR>
2011

>  <VOLUME>
54

>  <ISSUE>
2

>  <FIRST_PAGE>
510

>  <ORGANISM>
Homo sapiens

$$$$

  Mrv1533001291820302D          

 24 26  0  0  1  0            999 V2000
    1.4289   -1.6500    0.0000 N   0  0  0  0  0  0  0  0  0  0  0  0
    1.4289   -2.4750    0.0000 C   0  0  2  0  0  0  0  0  0  0  0  0
    0.7145   -2.8875    0.0000 C   0  0  0  0  0  0  0  0  0  0  0  0
    0.7145   -3.7125    0.0000 C   0  0  0  0  0  0  0  0  0  0  0  0
    1.4289   -4.1250    0.0000 C   0  0  0  0  0  0  0  0  0  0  0  0
    2.1434   -3.7125    0.0000 N   0  0  0  0  0  0  0  0  0  0  0  0
    2.1434   -2.8875    0.0000 C   0  0  0  0  0  0  0  0  0  0  0  0
    2.8579   -4.1250    0.0000 C   0  0  0  0  0  0  0  0  0  0  0  0
    3.5724   -3.7125    0.0000 N   0  0  0  0  0  0  0  0  0  0  0  0
    4.2868   -4.1250    0.0000 C   0  0  0  0  0  0  0  0  0  0  0  0
    4.2868   -4.9500    0.0000 C   0  0  0  0  0  0  0  0  0  0  0  0
    5.0013   -5.3625    0.0000 Br  0  0  0  0  0  0  0  0  0  0  0  0
    3.5724   -5.3625    0.0000 C   0  0  0  0  0  0  0  0  0  0  0  0
    3.5724   -6.1875    0.0000 O   0  0  0  0  0  0  0  0  0  0  0  0
    2.8579   -4.9500    0.0000 N   0  0  0  0  0  0  0  0  0  0  0  0
    2.1434   -5.3625    0.0000 C   0  0  0  0  0  0  0  0  0  0  0  0
    2.1434   -6.1875    0.0000 C   0  0  0  0  0  0  0  0  0  0  0  0
    2.8579   -6.6000    0.0000 C   0  0  0  0  0  0  0  0  0  0  0  0
    2.8579   -7.4250    0.0000 C   0  0  0  0  0  0  0  0  0  0  0  0
    2.1434   -7.8375    0.0000 C   0  0  0  0  0  0  0  0  0  0  0  0
    1.4289   -7.4250    0.0000 C   0  0  0  0  0  0  0  0  0  0  0  0
    1.4289   -6.6000    0.0000 C   0  0  0  0  0  0  0  0  0  0  0  0
    0.7145   -6.1875    0.0000 C   0  0  0  0  0  0  0  0  0  0  0  0
    0.0000   -5.7750    0.0000 N   0  0  0  0  0  0  0  0  0  0  0  0
  2  1  1  1  0  0  0
  2  3  1  0  0  0  0
  3  4  1  0  0  0  0
  4  5  1  0  0  0  0
  5  6  1  0  0  0  0
  6  7  1  0  0  0  0
  2  7  1  0  0  0  0
  6  8  1  0  0  0  0
  8  9  2  0  0  0  0
  9 10  1  0  0  0  0
 10 11  2  0  0  0  0
 11 12  1  0  0  0  0
 11 13  1  0  0  0  0
 13 14  2  0  0  0  0
 13 15  1  0  0  0  0
  8 15  1  0  0  0  0
 15 16  1  0  0  0  0
 16 17  1  0  0  0  0
 17 18  4  0  0  0  0
 18 19  4  0  0  0  0
 19 20  4  0  0  0  0
 20 21  4  0  0  0  0
 21 22  4  0  0  0  0
 17 22  4  0  0  0  0
 22 23  1  0  0  0  0
 23 24  3  0  0  0  0
M  END
>  <CdId>
779

>  <Mol Weight>
388.269

>  <Formula>
C17H18BrN5O

>  <CMPD_CHEMBLID>
CHEMBL1235761

>  <MOLREGNO>
698111

>  <PARENT_CMPD_CHEMBLID>
CHEMBL1235761

>  <PARENT_MOLREGNO>
698111

>  <COMPOUND_KEY>
13c

>  <MOLWEIGHT>
388.26

>  <ALOGP>
1.24

>  <PSA>
85.72

>  <NUM_RO5_VIOLATIONS>
0

>  <ACTIVITY_ID>
5192800

>  <STANDARD_TYPE>
T1/2

>  <RELATION>
>

>  <STANDARD_VALUE>
3.333

>  <STANDARD_UNITS>
hr

>  <PUBLISHED_TYPE>
t1/2

>  <PUBLISHED_RELATION>
>

>  <PUBLISHED_VALUE>
200.0

>  <PUBLISHED_UNITS>
min

>  <POTENTIAL_DUPLICATE>
0

>  <BAO_ENDPOINT>
BAO_0002115

>  <UO_UNITS>
UO_0000032

>  <QUDT_UNITS>
http://qudt.org/vocab/unit#Hour

>  <ASSAY_ID>
715158

>  <ASSAY_CHEMBLID>
CHEMBL1664317

>  <ASSAY_TYPE>
A

>  <DESCRIPTION>
Half life in human liver microsomes by LC/MS analysis

>  <ASSAY_SRC_ID>
1

>  <ASSAY_SRC_DESCRIPTION>
Scientific Literature

>  <ASSAY_ORGANISM>
Homo sapiens

>  <ASSAY_TAX_ID>
9606

>  <CURATED_BY>
Autocuration

>  <BAO_FORMAT>
BAO_0000251

>  <TID>
102164

>  <TARGET_CHEMBLID>
CHEMBL613373

>  <TARGET_TYPE>
SUBCELLULAR

>  <PREF_NAME>
Liver microsomes

>  <CONFIDENCE_SCORE>
2

>  <TARGET_MAPPING>
Subcellular fraction

>  <DOC_ID>
55287

>  <DOC_CHEMBLID>
CHEMBL1649419

>  <PUBMED_ID>
21186796

>  <JOURNAL>
J. Med. Chem.

>  <YEAR>
2011

>  <VOLUME>
54

>  <ISSUE>
2

>  <FIRST_PAGE>
510

>  <ORGANISM>
Homo sapiens

$$$$

  Mrv1533001291820302D          

 25 27  0  0  1  0            999 V2000
    0.7145   -0.4125    0.0000 C   0  0  0  0  0  0  0  0  0  0  0  0
    0.7145   -1.2375    0.0000 C   0  0  0  0  0  0  0  0  0  0  0  0
    1.4289   -1.6500    0.0000 C   0  0  0  0  0  0  0  0  0  0  0  0
    2.1434   -1.2375    0.0000 C   0  0  0  0  0  0  0  0  0  0  0  0
    1.4289   -2.4750    0.0000 C   0  0  0  0  0  0  0  0  0  0  0  0
    2.1434   -2.8875    0.0000 O   0  0  0  0  0  0  0  0  0  0  0  0
    0.7145   -2.8875    0.0000 N   0  0  0  0  0  0  0  0  0  0  0  0
    0.7145   -3.7125    0.0000 C   0  0  0  0  0  0  0  0  0  0  0  0
    1.4289   -4.1250    0.0000 C   0  0  0  0  0  0  0  0  0  0  0  0
    2.1434   -3.7125    0.0000 C   0  0  0  0  0  0  0  0  0  0  0  0
    2.8579   -4.1250    0.0000 C   0  0  0  0  0  0  0  0  0  0  0  0
    2.8579   -4.9500    0.0000 C   0  0  0  0  0  0  0  0  0  0  0  0
    2.1434   -5.3625    0.0000 C   0  0  0  0  0  0  0  0  0  0  0  0
    1.4289   -4.9500    0.0000 C   0  0  0  0  0  0  0  0  0  0  0  0
    0.7145   -5.3625    0.0000 C   0  0  0  0  0  0  0  0  0  0  0  0
    0.0000   -5.7750    0.0000 N   0  0  0  0  0  0  0  0  0  0  0  0
    0.0000   -2.4750    0.0000 C   0  0  0  0  0  0  0  0  0  0  0  0
    0.0000   -1.6500    0.0000 N   0  0  0  0  0  0  0  0  0  0  0  0
   -0.7145   -2.8875    0.0000 N   0  0  0  0  0  0  0  0  0  0  0  0
   -0.7145   -3.7125    0.0000 C   0  0  0  0  0  0  0  0  0  0  0  0
   -1.4289   -4.1250    0.0000 C   0  0  0  0  0  0  0  0  0  0  0  0
   -2.1434   -3.7125    0.0000 C   0  0  0  0  0  0  0  0  0  0  0  0
   -2.1434   -2.8875    0.0000 C   0  0  1  0  0  0  0  0  0  0  0  0
   -2.8579   -2.4750    0.0000 N   0  0  0  0  0  0  0  0  0  0  0  0
   -1.4289   -2.4750    0.0000 C   0  0  0  0  0  0  0  0  0  0  0  0
  1  2  1  0  0  0  0
  2  3  2  0  0  0  0
  3  4  1  0  0  0  0
  3  5  1  0  0  0  0
  5  6  2  0  0  0  0
  5  7  1  0  0  0  0
  7  8  1  0  0  0  0
  8  9  1  0  0  0  0
  9 10  4  0  0  0  0
 10 11  4  0  0  0  0
 11 12  4  0  0  0  0
 12 13  4  0  0  0  0
 13 14  4  0  0  0  0
  9 14  4  0  0  0  0
 14 15  1  0  0  0  0
 15 16  3  0  0  0  0
  7 17  1  0  0  0  0
 17 18  2  0  0  0  0
  2 18  1  0  0  0  0
 17 19  1  0  0  0  0
 19 20  1  0  0  0  0
 20 21  1  0  0  0  0
 21 22  1  0  0  0  0
 22 23  1  0  0  0  0
 23 24  1  1  0  0  0
 23 25  1  0  0  0  0
 19 25  1  0  0  0  0
M  END
>  <CdId>
781

>  <Mol Weight>
337.427

>  <Formula>
C19H23N5O

>  <CMPD_CHEMBLID>
CHEMBL1650409

>  <MOLREGNO>
1062129

>  <PARENT_CMPD_CHEMBLID>
CHEMBL1650409

>  <PARENT_MOLREGNO>
1062129

>  <COMPOUND_KEY>
13g

>  <MOLWEIGHT>
337.42

>  <ALOGP>
1.74

>  <PSA>
85.72

>  <NUM_RO5_VIOLATIONS>
0

>  <ACTIVITY_ID>
5192796

>  <STANDARD_TYPE>
T1/2

>  <RELATION>
>

>  <STANDARD_VALUE>
3.333

>  <STANDARD_UNITS>
hr

>  <PUBLISHED_TYPE>
t1/2

>  <PUBLISHED_RELATION>
>

>  <PUBLISHED_VALUE>
200.0

>  <PUBLISHED_UNITS>
min

>  <POTENTIAL_DUPLICATE>
0

>  <BAO_ENDPOINT>
BAO_0002115

>  <UO_UNITS>
UO_0000032

>  <QUDT_UNITS>
http://qudt.org/vocab/unit#Hour

>  <ASSAY_ID>
715158

>  <ASSAY_CHEMBLID>
CHEMBL1664317

>  <ASSAY_TYPE>
A

>  <DESCRIPTION>
Half life in human liver microsomes by LC/MS analysis

>  <ASSAY_SRC_ID>
1

>  <ASSAY_SRC_DESCRIPTION>
Scientific Literature

>  <ASSAY_ORGANISM>
Homo sapiens

>  <ASSAY_TAX_ID>
9606

>  <CURATED_BY>
Autocuration

>  <BAO_FORMAT>
BAO_0000251

>  <TID>
102164

>  <TARGET_CHEMBLID>
CHEMBL613373

>  <TARGET_TYPE>
SUBCELLULAR

>  <PREF_NAME>
Liver microsomes

>  <CONFIDENCE_SCORE>
2

>  <TARGET_MAPPING>
Subcellular fraction

>  <DOC_ID>
55287

>  <DOC_CHEMBLID>
CHEMBL1649419

>  <PUBMED_ID>
21186796

>  <JOURNAL>
J. Med. Chem.

>  <YEAR>
2011

>  <VOLUME>
54

>  <ISSUE>
2

>  <FIRST_PAGE>
510

>  <ORGANISM>
Homo sapiens

$$$$

  Mrv1533001291820302D          

 25 27  0  0  1  0            999 V2000
    0.0000    0.0000    0.0000 C   0  0  0  0  0  0  0  0  0  0  0  0
   -0.7145   -0.4125    0.0000 C   0  0  0  0  0  0  0  0  0  0  0  0
   -0.7145   -1.2375    0.0000 C   0  0  0  0  0  0  0  0  0  0  0  0
   -1.4289   -1.6500    0.0000 C   0  0  0  0  0  0  0  0  0  0  0  0
   -1.4289   -2.4750    0.0000 N   0  0  0  0  0  0  0  0  0  0  0  0
   -0.7145   -2.8875    0.0000 C   0  0  0  0  0  0  0  0  0  0  0  0
   -0.7145   -3.7125    0.0000 N   0  0  0  0  0  0  0  0  0  0  0  0
    0.0000   -4.1250    0.0000 C   0  0  0  0  0  0  0  0  0  0  0  0
    0.0000   -4.9500    0.0000 C   0  0  0  0  0  0  0  0  0  0  0  0
   -0.7145   -5.3625    0.0000 C   0  0  0  0  0  0  0  0  0  0  0  0
   -1.4289   -4.9500    0.0000 C   0  0  1  0  0  0  0  0  0  0  0  0
   -2.1434   -5.3625    0.0000 N   0  0  0  0  0  0  0  0  0  0  0  0
   -1.4289   -4.1250    0.0000 C   0  0  0  0  0  0  0  0  0  0  0  0
    0.0000   -2.4750    0.0000 N   0  0  0  0  0  0  0  0  0  0  0  0
    0.7145   -2.8875    0.0000 C   0  0  0  0  0  0  0  0  0  0  0  0
    1.4289   -2.4750    0.0000 C   0  0  0  0  0  0  0  0  0  0  0  0
    1.4289   -1.6500    0.0000 C   0  0  0  0  0  0  0  0  0  0  0  0
    2.1434   -1.2375    0.0000 C   0  0  0  0  0  0  0  0  0  0  0  0
    2.8579   -1.6500    0.0000 C   0  0  0  0  0  0  0  0  0  0  0  0
    2.8579   -2.4750    0.0000 C   0  0  0  0  0  0  0  0  0  0  0  0
    2.1434   -2.8875    0.0000 C   0  0  0  0  0  0  0  0  0  0  0  0
    2.1434   -3.7125    0.0000 C   0  0  0  0  0  0  0  0  0  0  0  0
    2.1434   -4.5375    0.0000 N   0  0  0  0  0  0  0  0  0  0  0  0
    0.0000   -1.6500    0.0000 C   0  0  0  0  0  0  0  0  0  0  0  0
    0.7145   -1.2375    0.0000 O   0  0  0  0  0  0  0  0  0  0  0  0
  1  2  1  0  0  0  0
  2  3  1  0  0  0  0
  3  4  2  0  0  0  0
  4  5  1  0  0  0  0
  5  6  2  0  0  0  0
  6  7  1  0  0  0  0
  7  8  1  0  0  0  0
  8  9  1  0  0  0  0
  9 10  1  0  0  0  0
 10 11  1  0  0  0  0
 11 12  1  1  0  0  0
 11 13  1  0  0  0  0
  7 13  1  0  0  0  0
  6 14  1  0  0  0  0
 14 15  1  0  0  0  0
 15 16  1  0  0  0  0
 16 17  4  0  0  0  0
 17 18  4  0  0  0  0
 18 19  4  0  0  0  0
 19 20  4  0  0  0  0
 20 21  4  0  0  0  0
 16 21  4  0  0  0  0
 21 22  1  0  0  0  0
 22 23  3  0  0  0  0
 14 24  1  0  0  0  0
  3 24  1  0  0  0  0
 24 25  2  0  0  0  0
M  END
>  <CdId>
782

>  <Mol Weight>
337.427

>  <Formula>
C19H23N5O

>  <CMPD_CHEMBLID>
CHEMBL1650410

>  <MOLREGNO>
1062130

>  <PARENT_CMPD_CHEMBLID>
CHEMBL1650410

>  <PARENT_MOLREGNO>
1062130

>  <COMPOUND_KEY>
13h

>  <MOLWEIGHT>
337.42

>  <ALOGP>
1.69

>  <PSA>
85.72

>  <NUM_RO5_VIOLATIONS>
0

>  <ACTIVITY_ID>
5192795

>  <STANDARD_TYPE>
T1/2

>  <RELATION>
>

>  <STANDARD_VALUE>
3.333

>  <STANDARD_UNITS>
hr

>  <PUBLISHED_TYPE>
t1/2

>  <PUBLISHED_RELATION>
>

>  <PUBLISHED_VALUE>
200.0

>  <PUBLISHED_UNITS>
min

>  <POTENTIAL_DUPLICATE>
0

>  <BAO_ENDPOINT>
BAO_0002115

>  <UO_UNITS>
UO_0000032

>  <QUDT_UNITS>
http://qudt.org/vocab/unit#Hour

>  <ASSAY_ID>
715158

>  <ASSAY_CHEMBLID>
CHEMBL1664317

>  <ASSAY_TYPE>
A

>  <DESCRIPTION>
Half life in human liver microsomes by LC/MS analysis

>  <ASSAY_SRC_ID>
1

>  <ASSAY_SRC_DESCRIPTION>
Scientific Literature

>  <ASSAY_ORGANISM>
Homo sapiens

>  <ASSAY_TAX_ID>
9606

>  <CURATED_BY>
Autocuration

>  <BAO_FORMAT>
BAO_0000251

>  <TID>
102164

>  <TARGET_CHEMBLID>
CHEMBL613373

>  <TARGET_TYPE>
SUBCELLULAR

>  <PREF_NAME>
Liver microsomes

>  <CONFIDENCE_SCORE>
2

>  <TARGET_MAPPING>
Subcellular fraction

>  <DOC_ID>
55287

>  <DOC_CHEMBLID>
CHEMBL1649419

>  <PUBMED_ID>
21186796

>  <JOURNAL>
J. Med. Chem.

>  <YEAR>
2011

>  <VOLUME>
54

>  <ISSUE>
2

>  <FIRST_PAGE>
510

>  <ORGANISM>
Homo sapiens

$$$$

  Mrv1533001291820302D          

 23 25  0  0  1  0            999 V2000
    1.4289   -1.6500    0.0000 N   0  0  0  0  0  0  0  0  0  0  0  0
    1.4289   -2.4750    0.0000 C   0  0  2  0  0  0  0  0  0  0  0  0
    0.7145   -2.8875    0.0000 C   0  0  0  0  0  0  0  0  0  0  0  0
    0.7145   -3.7125    0.0000 C   0  0  0  0  0  0  0  0  0  0  0  0
    1.4289   -4.1250    0.0000 C   0  0  0  0  0  0  0  0  0  0  0  0
    2.1434   -3.7125    0.0000 N   0  0  0  0  0  0  0  0  0  0  0  0
    2.1434   -2.8875    0.0000 C   0  0  0  0  0  0  0  0  0  0  0  0
    2.8579   -4.1250    0.0000 C   0  0  0  0  0  0  0  0  0  0  0  0
    3.5724   -3.7125    0.0000 N   0  0  0  0  0  0  0  0  0  0  0  0
    4.2868   -4.1250    0.0000 C   0  0  0  0  0  0  0  0  0  0  0  0
    4.2868   -4.9500    0.0000 C   0  0  0  0  0  0  0  0  0  0  0  0
    3.5724   -5.3625    0.0000 C   0  0  0  0  0  0  0  0  0  0  0  0
    3.5724   -6.1875    0.0000 O   0  0  0  0  0  0  0  0  0  0  0  0
    2.8579   -4.9500    0.0000 N   0  0  0  0  0  0  0  0  0  0  0  0
    2.1434   -5.3625    0.0000 C   0  0  0  0  0  0  0  0  0  0  0  0
    2.1434   -6.1875    0.0000 C   0  0  0  0  0  0  0  0  0  0  0  0
    2.8579   -6.6000    0.0000 C   0  0  0  0  0  0  0  0  0  0  0  0
    2.8579   -7.4250    0.0000 C   0  0  0  0  0  0  0  0  0  0  0  0
    2.1434   -7.8375    0.0000 C   0  0  0  0  0  0  0  0  0  0  0  0
    1.4289   -7.4250    0.0000 C   0  0  0  0  0  0  0  0  0  0  0  0
    1.4289   -6.6000    0.0000 C   0  0  0  0  0  0  0  0  0  0  0  0
    0.7145   -6.1875    0.0000 C   0  0  0  0  0  0  0  0  0  0  0  0
    0.0000   -5.7750    0.0000 N   0  0  0  0  0  0  0  0  0  0  0  0
  2  1  1  1  0  0  0
  2  3  1  0  0  0  0
  3  4  1  0  0  0  0
  4  5  1  0  0  0  0
  5  6  1  0  0  0  0
  6  7  1  0  0  0  0
  2  7  1  0  0  0  0
  6  8  1  0  0  0  0
  8  9  2  0  0  0  0
  9 10  1  0  0  0  0
 10 11  2  0  0  0  0
 11 12  1  0  0  0  0
 12 13  2  0  0  0  0
 12 14  1  0  0  0  0
  8 14  1  0  0  0  0
 14 15  1  0  0  0  0
 15 16  1  0  0  0  0
 16 17  4  0  0  0  0
 17 18  4  0  0  0  0
 18 19  4  0  0  0  0
 19 20  4  0  0  0  0
 20 21  4  0  0  0  0
 16 21  4  0  0  0  0
 21 22  1  0  0  0  0
 22 23  3  0  0  0  0
M  END
>  <CdId>
783

>  <Mol Weight>
309.373

>  <Formula>
C17H19N5O

>  <CMPD_CHEMBLID>
CHEMBL1650403

>  <MOLREGNO>
1062122

>  <PARENT_CMPD_CHEMBLID>
CHEMBL1650403

>  <PARENT_MOLREGNO>
1062122

>  <COMPOUND_KEY>
12

>  <MOLWEIGHT>
309.37

>  <ALOGP>
0.78

>  <PSA>
85.72

>  <NUM_RO5_VIOLATIONS>
0

>  <ACTIVITY_ID>
5192803

>  <STANDARD_TYPE>
T1/2

>  <RELATION>
>

>  <STANDARD_VALUE>
3.333

>  <STANDARD_UNITS>
hr

>  <PUBLISHED_TYPE>
t1/2

>  <PUBLISHED_RELATION>
>

>  <PUBLISHED_VALUE>
200.0

>  <PUBLISHED_UNITS>
min

>  <POTENTIAL_DUPLICATE>
0

>  <BAO_ENDPOINT>
BAO_0002115

>  <UO_UNITS>
UO_0000032

>  <QUDT_UNITS>
http://qudt.org/vocab/unit#Hour

>  <ASSAY_ID>
715158

>  <ASSAY_CHEMBLID>
CHEMBL1664317

>  <ASSAY_TYPE>
A

>  <DESCRIPTION>
Half life in human liver microsomes by LC/MS analysis

>  <ASSAY_SRC_ID>
1

>  <ASSAY_SRC_DESCRIPTION>
Scientific Literature

>  <ASSAY_ORGANISM>
Homo sapiens

>  <ASSAY_TAX_ID>
9606

>  <CURATED_BY>
Autocuration

>  <BAO_FORMAT>
BAO_0000251

>  <TID>
102164

>  <TARGET_CHEMBLID>
CHEMBL613373

>  <TARGET_TYPE>
SUBCELLULAR

>  <PREF_NAME>
Liver microsomes

>  <CONFIDENCE_SCORE>
2

>  <TARGET_MAPPING>
Subcellular fraction

>  <DOC_ID>
55287

>  <DOC_CHEMBLID>
CHEMBL1649419

>  <PUBMED_ID>
21186796

>  <JOURNAL>
J. Med. Chem.

>  <YEAR>
2011

>  <VOLUME>
54

>  <ISSUE>
2

>  <FIRST_PAGE>
510

>  <ORGANISM>
Homo sapiens

$$$$

  Mrv1533001291820302D          

 25 27  0  0  1  0            999 V2000
    0.7145   -0.4125    0.0000 C   0  0  0  0  0  0  0  0  0  0  0  0
    0.7145   -1.2375    0.0000 C   0  0  0  0  0  0  0  0  0  0  0  0
    1.4289   -1.6500    0.0000 C   0  0  0  0  0  0  0  0  0  0  0  0
    2.1434   -1.2375    0.0000 Br  0  0  0  0  0  0  0  0  0  0  0  0
    1.4289   -2.4750    0.0000 C   0  0  0  0  0  0  0  0  0  0  0  0
    2.1434   -2.8875    0.0000 O   0  0  0  0  0  0  0  0  0  0  0  0
    0.7145   -2.8875    0.0000 N   0  0  0  0  0  0  0  0  0  0  0  0
    0.7145   -3.7125    0.0000 C   0  0  0  0  0  0  0  0  0  0  0  0
    1.4289   -4.1250    0.0000 C   0  0  0  0  0  0  0  0  0  0  0  0
    2.1434   -3.7125    0.0000 C   0  0  0  0  0  0  0  0  0  0  0  0
    2.8579   -4.1250    0.0000 C   0  0  0  0  0  0  0  0  0  0  0  0
    2.8579   -4.9500    0.0000 C   0  0  0  0  0  0  0  0  0  0  0  0
    2.1434   -5.3625    0.0000 C   0  0  0  0  0  0  0  0  0  0  0  0
    1.4289   -4.9500    0.0000 C   0  0  0  0  0  0  0  0  0  0  0  0
    0.7145   -5.3625    0.0000 C   0  0  0  0  0  0  0  0  0  0  0  0
    0.0000   -5.7750    0.0000 N   0  0  0  0  0  0  0  0  0  0  0  0
    0.0000   -2.4750    0.0000 C   0  0  0  0  0  0  0  0  0  0  0  0
    0.0000   -1.6500    0.0000 N   0  0  0  0  0  0  0  0  0  0  0  0
   -0.7145   -2.8875    0.0000 N   0  0  0  0  0  0  0  0  0  0  0  0
   -0.7145   -3.7125    0.0000 C   0  0  0  0  0  0  0  0  0  0  0  0
   -1.4289   -4.1250    0.0000 C   0  0  0  0  0  0  0  0  0  0  0  0
   -2.1434   -3.7125    0.0000 C   0  0  0  0  0  0  0  0  0  0  0  0
   -2.1434   -2.8875    0.0000 C   0  0  1  0  0  0  0  0  0  0  0  0
   -2.8579   -2.4750    0.0000 N   0  0  0  0  0  0  0  0  0  0  0  0
   -1.4289   -2.4750    0.0000 C   0  0  0  0  0  0  0  0  0  0  0  0
  1  2  1  0  0  0  0
  2  3  2  0  0  0  0
  3  4  1  0  0  0  0
  3  5  1  0  0  0  0
  5  6  2  0  0  0  0
  5  7  1  0  0  0  0
  7  8  1  0  0  0  0
  8  9  1  0  0  0  0
  9 10  4  0  0  0  0
 10 11  4  0  0  0  0
 11 12  4  0  0  0  0
 12 13  4  0  0  0  0
 13 14  4  0  0  0  0
  9 14  4  0  0  0  0
 14 15  1  0  0  0  0
 15 16  3  0  0  0  0
  7 17  1  0  0  0  0
 17 18  2  0  0  0  0
  2 18  1  0  0  0  0
 17 19  1  0  0  0  0
 19 20  1  0  0  0  0
 20 21  1  0  0  0  0
 21 22  1  0  0  0  0
 22 23  1  0  0  0  0
 23 24  1  1  0  0  0
 23 25  1  0  0  0  0
 19 25  1  0  0  0  0
M  END
>  <CdId>
784

>  <Mol Weight>
402.296

>  <Formula>
C18H20BrN5O

>  <CMPD_CHEMBLID>
CHEMBL1650406

>  <MOLREGNO>
1062126

>  <PARENT_CMPD_CHEMBLID>
CHEMBL1650406

>  <PARENT_MOLREGNO>
1062126

>  <COMPOUND_KEY>
13d

>  <MOLWEIGHT>
402.29

>  <ALOGP>
1.75

>  <PSA>
85.72

>  <NUM_RO5_VIOLATIONS>
0

>  <ACTIVITY_ID>
5192799

>  <STANDARD_TYPE>
T1/2

>  <RELATION>
>

>  <STANDARD_VALUE>
3.333

>  <STANDARD_UNITS>
hr

>  <PUBLISHED_TYPE>
t1/2

>  <PUBLISHED_RELATION>
>

>  <PUBLISHED_VALUE>
200.0

>  <PUBLISHED_UNITS>
min

>  <POTENTIAL_DUPLICATE>
0

>  <BAO_ENDPOINT>
BAO_0002115

>  <UO_UNITS>
UO_0000032

>  <QUDT_UNITS>
http://qudt.org/vocab/unit#Hour

>  <ASSAY_ID>
715158

>  <ASSAY_CHEMBLID>
CHEMBL1664317

>  <ASSAY_TYPE>
A

>  <DESCRIPTION>
Half life in human liver microsomes by LC/MS analysis

>  <ASSAY_SRC_ID>
1

>  <ASSAY_SRC_DESCRIPTION>
Scientific Literature

>  <ASSAY_ORGANISM>
Homo sapiens

>  <ASSAY_TAX_ID>
9606

>  <CURATED_BY>
Autocuration

>  <BAO_FORMAT>
BAO_0000251

>  <TID>
102164

>  <TARGET_CHEMBLID>
CHEMBL613373

>  <TARGET_TYPE>
SUBCELLULAR

>  <PREF_NAME>
Liver microsomes

>  <CONFIDENCE_SCORE>
2

>  <TARGET_MAPPING>
Subcellular fraction

>  <DOC_ID>
55287

>  <DOC_CHEMBLID>
CHEMBL1649419

>  <PUBMED_ID>
21186796

>  <JOURNAL>
J. Med. Chem.

>  <YEAR>
2011

>  <VOLUME>
54

>  <ISSUE>
2

>  <FIRST_PAGE>
510

>  <ORGANISM>
Homo sapiens

$$$$

  Mrv1533001291820302D          

 26 28  0  0  1  0            999 V2000
   -0.7145   -0.4125    0.0000 C   0  0  0  0  0  0  0  0  0  0  0  0
   -0.7145   -1.2375    0.0000 N   0  0  0  0  0  0  0  0  0  0  0  0
   -1.4289   -1.6500    0.0000 C   0  0  0  0  0  0  0  0  0  0  0  0
   -2.1434   -1.2375    0.0000 O   0  0  0  0  0  0  0  0  0  0  0  0
   -1.4289   -2.4750    0.0000 C   0  0  0  0  0  0  0  0  0  0  0  0
   -0.7145   -2.8875    0.0000 C   0  0  0  0  0  0  0  0  0  0  0  0
   -0.7145   -3.7125    0.0000 N   0  0  0  0  0  0  0  0  0  0  0  0
    0.0000   -4.1250    0.0000 C   0  0  0  0  0  0  0  0  0  0  0  0
    0.0000   -4.9500    0.0000 C   0  0  0  0  0  0  0  0  0  0  0  0
   -0.7145   -5.3625    0.0000 C   0  0  0  0  0  0  0  0  0  0  0  0
   -1.4289   -4.9500    0.0000 C   0  0  1  0  0  0  0  0  0  0  0  0
   -2.1434   -5.3625    0.0000 N   0  0  0  0  0  0  0  0  0  0  0  0
   -1.4289   -4.1250    0.0000 C   0  0  0  0  0  0  0  0  0  0  0  0
    0.0000   -2.4750    0.0000 N   0  0  0  0  0  0  0  0  0  0  0  0
    0.7145   -2.8875    0.0000 C   0  0  0  0  0  0  0  0  0  0  0  0
    1.4289   -2.4750    0.0000 C   0  0  0  0  0  0  0  0  0  0  0  0
    1.4289   -1.6500    0.0000 C   0  0  0  0  0  0  0  0  0  0  0  0
    2.1434   -1.2375    0.0000 C   0  0  0  0  0  0  0  0  0  0  0  0
    2.1434   -0.4125    0.0000 F   0  0  0  0  0  0  0  0  0  0  0  0
    2.8579   -1.6500    0.0000 C   0  0  0  0  0  0  0  0  0  0  0  0
    2.8579   -2.4750    0.0000 C   0  0  0  0  0  0  0  0  0  0  0  0
    2.1434   -2.8875    0.0000 C   0  0  0  0  0  0  0  0  0  0  0  0
    2.1434   -3.7125    0.0000 C   0  0  0  0  0  0  0  0  0  0  0  0
    2.1434   -4.5375    0.0000 N   0  0  0  0  0  0  0  0  0  0  0  0
    0.0000   -1.6500    0.0000 C   0  0  0  0  0  0  0  0  0  0  0  0
    0.7145   -1.2375    0.0000 O   0  0  0  0  0  0  0  0  0  0  0  0
  1  2  1  0  0  0  0
  2  3  1  0  0  0  0
  3  4  2  0  0  0  0
  3  5  1  0  0  0  0
  5  6  2  0  0  0  0
  6  7  1  0  0  0  0
  7  8  1  0  0  0  0
  8  9  1  0  0  0  0
  9 10  1  0  0  0  0
 10 11  1  0  0  0  0
 11 12  1  1  0  0  0
 11 13  1  0  0  0  0
  7 13  1  0  0  0  0
  6 14  1  0  0  0  0
 14 15  1  0  0  0  0
 15 16  1  0  0  0  0
 16 17  4  0  0  0  0
 17 18  4  0  0  0  0
 18 19  1  0  0  0  0
 18 20  4  0  0  0  0
 20 21  4  0  0  0  0
 21 22  4  0  0  0  0
 16 22  4  0  0  0  0
 22 23  1  0  0  0  0
 23 24  3  0  0  0  0
 14 25  1  0  0  0  0
  2 25  1  0  0  0  0
 25 26  2  0  0  0  0
M  END
>  <CdId>
786

>  <Mol Weight>
357.389

>  <Formula>
C18H20FN5O2

>  <CMPD_CHEMBLID>
CHEMBL1650443

>  <MOLREGNO>
1062164

>  <PARENT_CMPD_CHEMBLID>
CHEMBL1650443

>  <PARENT_MOLREGNO>
1062164

>  <COMPOUND_KEY>
27j

>  <MOLWEIGHT>
357.38

>  <ALOGP>
1.48

>  <PSA>
93.66

>  <NUM_RO5_VIOLATIONS>
0

>  <ACTIVITY_ID>
5192761

>  <STANDARD_TYPE>
T1/2

>  <RELATION>
>

>  <STANDARD_VALUE>
3.333

>  <STANDARD_UNITS>
hr

>  <PUBLISHED_TYPE>
t1/2

>  <PUBLISHED_RELATION>
>

>  <PUBLISHED_VALUE>
200.0

>  <PUBLISHED_UNITS>
min

>  <POTENTIAL_DUPLICATE>
0

>  <BAO_ENDPOINT>
BAO_0002115

>  <UO_UNITS>
UO_0000032

>  <QUDT_UNITS>
http://qudt.org/vocab/unit#Hour

>  <ASSAY_ID>
715158

>  <ASSAY_CHEMBLID>
CHEMBL1664317

>  <ASSAY_TYPE>
A

>  <DESCRIPTION>
Half life in human liver microsomes by LC/MS analysis

>  <ASSAY_SRC_ID>
1

>  <ASSAY_SRC_DESCRIPTION>
Scientific Literature

>  <ASSAY_ORGANISM>
Homo sapiens

>  <ASSAY_TAX_ID>
9606

>  <CURATED_BY>
Autocuration

>  <BAO_FORMAT>
BAO_0000251

>  <TID>
102164

>  <TARGET_CHEMBLID>
CHEMBL613373

>  <TARGET_TYPE>
SUBCELLULAR

>  <PREF_NAME>
Liver microsomes

>  <CONFIDENCE_SCORE>
2

>  <TARGET_MAPPING>
Subcellular fraction

>  <DOC_ID>
55287

>  <DOC_CHEMBLID>
CHEMBL1649419

>  <PUBMED_ID>
21186796

>  <JOURNAL>
J. Med. Chem.

>  <YEAR>
2011

>  <VOLUME>
54

>  <ISSUE>
2

>  <FIRST_PAGE>
510

>  <ORGANISM>
Homo sapiens

>  <MOL_PREF_NAME>
TRELAGLIPTIN

$$$$

  Mrv1533001291820302D          

 25 27  0  0  1  0            999 V2000
    1.4289   -1.6500    0.0000 N   0  0  0  0  0  0  0  0  0  0  0  0
    1.4289   -2.4750    0.0000 C   0  0  2  0  0  0  0  0  0  0  0  0
    0.7145   -2.8875    0.0000 C   0  0  0  0  0  0  0  0  0  0  0  0
    0.7145   -3.7125    0.0000 C   0  0  0  0  0  0  0  0  0  0  0  0
    1.4289   -4.1250    0.0000 C   0  0  0  0  0  0  0  0  0  0  0  0
    2.1434   -3.7125    0.0000 N   0  0  0  0  0  0  0  0  0  0  0  0
    2.1434   -2.8875    0.0000 C   0  0  0  0  0  0  0  0  0  0  0  0
    2.8579   -4.1250    0.0000 C   0  0  0  0  0  0  0  0  0  0  0  0
    3.5724   -3.7125    0.0000 N   0  0  0  0  0  0  0  0  0  0  0  0
    4.2868   -4.1250    0.0000 C   0  0  0  0  0  0  0  0  0  0  0  0
    4.2868   -4.9500    0.0000 C   0  0  0  0  0  0  0  0  0  0  0  0
    5.0013   -5.3625    0.0000 F   0  0  0  0  0  0  0  0  0  0  0  0
    3.5724   -5.3625    0.0000 C   0  0  0  0  0  0  0  0  0  0  0  0
    3.5724   -6.1875    0.0000 O   0  0  0  0  0  0  0  0  0  0  0  0
    2.8579   -4.9500    0.0000 N   0  0  0  0  0  0  0  0  0  0  0  0
    2.1434   -5.3625    0.0000 C   0  0  0  0  0  0  0  0  0  0  0  0
    2.1434   -6.1875    0.0000 C   0  0  0  0  0  0  0  0  0  0  0  0
    2.8579   -6.6000    0.0000 C   0  0  0  0  0  0  0  0  0  0  0  0
    2.8579   -7.4250    0.0000 C   0  0  0  0  0  0  0  0  0  0  0  0
    3.5724   -7.8375    0.0000 F   0  0  0  0  0  0  0  0  0  0  0  0
    2.1434   -7.8375    0.0000 C   0  0  0  0  0  0  0  0  0  0  0  0
    1.4289   -7.4250    0.0000 C   0  0  0  0  0  0  0  0  0  0  0  0
    1.4289   -6.6000    0.0000 C   0  0  0  0  0  0  0  0  0  0  0  0
    0.7145   -6.1875    0.0000 C   0  0  0  0  0  0  0  0  0  0  0  0
    0.0000   -5.7750    0.0000 N   0  0  0  0  0  0  0  0  0  0  0  0
  2  1  1  1  0  0  0
  2  3  1  0  0  0  0
  3  4  1  0  0  0  0
  4  5  1  0  0  0  0
  5  6  1  0  0  0  0
  6  7  1  0  0  0  0
  2  7  1  0  0  0  0
  6  8  1  0  0  0  0
  8  9  2  0  0  0  0
  9 10  1  0  0  0  0
 10 11  2  0  0  0  0
 11 12  1  0  0  0  0
 11 13  1  0  0  0  0
 13 14  2  0  0  0  0
 13 15  1  0  0  0  0
  8 15  1  0  0  0  0
 15 16  1  0  0  0  0
 16 17  1  0  0  0  0
 17 18  4  0  0  0  0
 18 19  4  0  0  0  0
 19 20  1  0  0  0  0
 19 21  4  0  0  0  0
 21 22  4  0  0  0  0
 22 23  4  0  0  0  0
 17 23  4  0  0  0  0
 23 24  1  0  0  0  0
 24 25  3  0  0  0  0
M  END
>  <CdId>
787

>  <Mol Weight>
345.354

>  <Formula>
C17H17F2N5O

>  <CMPD_CHEMBLID>
CHEMBL1650432

>  <MOLREGNO>
1062152

>  <PARENT_CMPD_CHEMBLID>
CHEMBL1650432

>  <PARENT_MOLREGNO>
1062152

>  <COMPOUND_KEY>
21

>  <MOLWEIGHT>
345.35

>  <ALOGP>
0.9

>  <PSA>
85.72

>  <NUM_RO5_VIOLATIONS>
0

>  <ACTIVITY_ID>
5192773

>  <STANDARD_TYPE>
T1/2

>  <RELATION>
>

>  <STANDARD_VALUE>
3.333

>  <STANDARD_UNITS>
hr

>  <PUBLISHED_TYPE>
t1/2

>  <PUBLISHED_RELATION>
>

>  <PUBLISHED_VALUE>
200.0

>  <PUBLISHED_UNITS>
min

>  <POTENTIAL_DUPLICATE>
0

>  <BAO_ENDPOINT>
BAO_0002115

>  <UO_UNITS>
UO_0000032

>  <QUDT_UNITS>
http://qudt.org/vocab/unit#Hour

>  <ASSAY_ID>
715158

>  <ASSAY_CHEMBLID>
CHEMBL1664317

>  <ASSAY_TYPE>
A

>  <DESCRIPTION>
Half life in human liver microsomes by LC/MS analysis

>  <ASSAY_SRC_ID>
1

>  <ASSAY_SRC_DESCRIPTION>
Scientific Literature

>  <ASSAY_ORGANISM>
Homo sapiens

>  <ASSAY_TAX_ID>
9606

>  <CURATED_BY>
Autocuration

>  <BAO_FORMAT>
BAO_0000251

>  <TID>
102164

>  <TARGET_CHEMBLID>
CHEMBL613373

>  <TARGET_TYPE>
SUBCELLULAR

>  <PREF_NAME>
Liver microsomes

>  <CONFIDENCE_SCORE>
2

>  <TARGET_MAPPING>
Subcellular fraction

>  <DOC_ID>
55287

>  <DOC_CHEMBLID>
CHEMBL1649419

>  <PUBMED_ID>
21186796

>  <JOURNAL>
J. Med. Chem.

>  <YEAR>
2011

>  <VOLUME>
54

>  <ISSUE>
2

>  <FIRST_PAGE>
510

>  <ORGANISM>
Homo sapiens

$$$$

  Mrv1533001291820302D          

 25 27  0  0  1  0            999 V2000
    0.0000    0.0000    0.0000 C   0  0  0  0  0  0  0  0  0  0  0  0
   -0.7145   -0.4125    0.0000 O   0  0  0  0  0  0  0  0  0  0  0  0
   -0.7145   -1.2375    0.0000 C   0  0  0  0  0  0  0  0  0  0  0  0
   -1.4289   -1.6500    0.0000 C   0  0  0  0  0  0  0  0  0  0  0  0
   -1.4289   -2.4750    0.0000 N   0  0  0  0  0  0  0  0  0  0  0  0
   -0.7145   -2.8875    0.0000 C   0  0  0  0  0  0  0  0  0  0  0  0
   -0.7145   -3.7125    0.0000 N   0  0  0  0  0  0  0  0  0  0  0  0
    0.0000   -4.1250    0.0000 C   0  0  0  0  0  0  0  0  0  0  0  0
    0.0000   -4.9500    0.0000 C   0  0  0  0  0  0  0  0  0  0  0  0
   -0.7145   -5.3625    0.0000 C   0  0  0  0  0  0  0  0  0  0  0  0
   -1.4289   -4.9500    0.0000 C   0  0  1  0  0  0  0  0  0  0  0  0
   -2.1434   -5.3625    0.0000 N   0  0  0  0  0  0  0  0  0  0  0  0
   -1.4289   -4.1250    0.0000 C   0  0  0  0  0  0  0  0  0  0  0  0
    0.0000   -2.4750    0.0000 N   0  0  0  0  0  0  0  0  0  0  0  0
    0.7145   -2.8875    0.0000 C   0  0  0  0  0  0  0  0  0  0  0  0
    1.4289   -2.4750    0.0000 C   0  0  0  0  0  0  0  0  0  0  0  0
    1.4289   -1.6500    0.0000 C   0  0  0  0  0  0  0  0  0  0  0  0
    2.1434   -1.2375    0.0000 C   0  0  0  0  0  0  0  0  0  0  0  0
    2.8579   -1.6500    0.0000 C   0  0  0  0  0  0  0  0  0  0  0  0
    2.8579   -2.4750    0.0000 C   0  0  0  0  0  0  0  0  0  0  0  0
    2.1434   -2.8875    0.0000 C   0  0  0  0  0  0  0  0  0  0  0  0
    2.1434   -3.7125    0.0000 C   0  0  0  0  0  0  0  0  0  0  0  0
    2.1434   -4.5375    0.0000 N   0  0  0  0  0  0  0  0  0  0  0  0
    0.0000   -1.6500    0.0000 C   0  0  0  0  0  0  0  0  0  0  0  0
    0.7145   -1.2375    0.0000 O   0  0  0  0  0  0  0  0  0  0  0  0
  1  2  1  0  0  0  0
  2  3  1  0  0  0  0
  3  4  2  0  0  0  0
  4  5  1  0  0  0  0
  5  6  2  0  0  0  0
  6  7  1  0  0  0  0
  7  8  1  0  0  0  0
  8  9  1  0  0  0  0
  9 10  1  0  0  0  0
 10 11  1  0  0  0  0
 11 12  1  1  0  0  0
 11 13  1  0  0  0  0
  7 13  1  0  0  0  0
  6 14  1  0  0  0  0
 14 15  1  0  0  0  0
 15 16  1  0  0  0  0
 16 17  4  0  0  0  0
 17 18  4  0  0  0  0
 18 19  4  0  0  0  0
 19 20  4  0  0  0  0
 20 21  4  0  0  0  0
 16 21  4  0  0  0  0
 21 22  1  0  0  0  0
 22 23  3  0  0  0  0
 14 24  1  0  0  0  0
  3 24  1  0  0  0  0
 24 25  2  0  0  0  0
M  END
>  <CdId>
788

>  <Mol Weight>
339.399

>  <Formula>
C18H21N5O2

>  <CMPD_CHEMBLID>
CHEMBL1650411

>  <MOLREGNO>
1062131

>  <PARENT_CMPD_CHEMBLID>
CHEMBL1650411

>  <PARENT_MOLREGNO>
1062131

>  <COMPOUND_KEY>
13i

>  <MOLWEIGHT>
339.39

>  <ALOGP>
0.47

>  <PSA>
94.95

>  <NUM_RO5_VIOLATIONS>
0

>  <ACTIVITY_ID>
5192794

>  <STANDARD_TYPE>
T1/2

>  <RELATION>
>

>  <STANDARD_VALUE>
3.333

>  <STANDARD_UNITS>
hr

>  <PUBLISHED_TYPE>
t1/2

>  <PUBLISHED_RELATION>
>

>  <PUBLISHED_VALUE>
200.0

>  <PUBLISHED_UNITS>
min

>  <POTENTIAL_DUPLICATE>
0

>  <BAO_ENDPOINT>
BAO_0002115

>  <UO_UNITS>
UO_0000032

>  <QUDT_UNITS>
http://qudt.org/vocab/unit#Hour

>  <ASSAY_ID>
715158

>  <ASSAY_CHEMBLID>
CHEMBL1664317

>  <ASSAY_TYPE>
A

>  <DESCRIPTION>
Half life in human liver microsomes by LC/MS analysis

>  <ASSAY_SRC_ID>
1

>  <ASSAY_SRC_DESCRIPTION>
Scientific Literature

>  <ASSAY_ORGANISM>
Homo sapiens

>  <ASSAY_TAX_ID>
9606

>  <CURATED_BY>
Autocuration

>  <BAO_FORMAT>
BAO_0000251

>  <TID>
102164

>  <TARGET_CHEMBLID>
CHEMBL613373

>  <TARGET_TYPE>
SUBCELLULAR

>  <PREF_NAME>
Liver microsomes

>  <CONFIDENCE_SCORE>
2

>  <TARGET_MAPPING>
Subcellular fraction

>  <DOC_ID>
55287

>  <DOC_CHEMBLID>
CHEMBL1649419

>  <PUBMED_ID>
21186796

>  <JOURNAL>
J. Med. Chem.

>  <YEAR>
2011

>  <VOLUME>
54

>  <ISSUE>
2

>  <FIRST_PAGE>
510

>  <ORGANISM>
Homo sapiens

$$$$

  Mrv1533001291820302D          

 26 28  0  0  1  0            999 V2000
   -0.7145    1.2375    0.0000 C   0  0  0  0  0  0  0  0  0  0  0  0
   -0.7145    0.4125    0.0000 C   0  0  0  0  0  0  0  0  0  0  0  0
   -0.7145   -0.4125    0.0000 C   0  0  0  0  0  0  0  0  0  0  0  0
   -0.7145   -1.2375    0.0000 C   0  0  0  0  0  0  0  0  0  0  0  0
   -1.4289   -1.6500    0.0000 C   0  0  0  0  0  0  0  0  0  0  0  0
   -1.4289   -2.4750    0.0000 N   0  0  0  0  0  0  0  0  0  0  0  0
   -0.7145   -2.8875    0.0000 C   0  0  0  0  0  0  0  0  0  0  0  0
   -0.7145   -3.7125    0.0000 N   0  0  0  0  0  0  0  0  0  0  0  0
    0.0000   -4.1250    0.0000 C   0  0  0  0  0  0  0  0  0  0  0  0
    0.0000   -4.9500    0.0000 C   0  0  0  0  0  0  0  0  0  0  0  0
   -0.7145   -5.3625    0.0000 C   0  0  0  0  0  0  0  0  0  0  0  0
   -1.4289   -4.9500    0.0000 C   0  0  1  0  0  0  0  0  0  0  0  0
   -2.1434   -5.3625    0.0000 N   0  0  0  0  0  0  0  0  0  0  0  0
   -1.4289   -4.1250    0.0000 C   0  0  0  0  0  0  0  0  0  0  0  0
    0.0000   -2.4750    0.0000 N   0  0  0  0  0  0  0  0  0  0  0  0
    0.7145   -2.8875    0.0000 C   0  0  0  0  0  0  0  0  0  0  0  0
    1.4289   -2.4750    0.0000 C   0  0  0  0  0  0  0  0  0  0  0  0
    1.4289   -1.6500    0.0000 C   0  0  0  0  0  0  0  0  0  0  0  0
    2.1434   -1.2375    0.0000 C   0  0  0  0  0  0  0  0  0  0  0  0
    2.8579   -1.6500    0.0000 C   0  0  0  0  0  0  0  0  0  0  0  0
    2.8579   -2.4750    0.0000 C   0  0  0  0  0  0  0  0  0  0  0  0
    2.1434   -2.8875    0.0000 C   0  0  0  0  0  0  0  0  0  0  0  0
    2.1434   -3.7125    0.0000 C   0  0  0  0  0  0  0  0  0  0  0  0
    2.1434   -4.5375    0.0000 N   0  0  0  0  0  0  0  0  0  0  0  0
    0.0000   -1.6500    0.0000 C   0  0  0  0  0  0  0  0  0  0  0  0
    0.7145   -1.2375    0.0000 O   0  0  0  0  0  0  0  0  0  0  0  0
  1  2  1  0  0  0  0
  2  3  3  0  0  0  0
  3  4  1  0  0  0  0
  4  5  2  0  0  0  0
  5  6  1  0  0  0  0
  6  7  2  0  0  0  0
  7  8  1  0  0  0  0
  8  9  1  0  0  0  0
  9 10  1  0  0  0  0
 10 11  1  0  0  0  0
 11 12  1  0  0  0  0
 12 13  1  1  0  0  0
 12 14  1  0  0  0  0
  8 14  1  0  0  0  0
  7 15  1  0  0  0  0
 15 16  1  0  0  0  0
 16 17  1  0  0  0  0
 17 18  4  0  0  0  0
 18 19  4  0  0  0  0
 19 20  4  0  0  0  0
 20 21  4  0  0  0  0
 21 22  4  0  0  0  0
 17 22  4  0  0  0  0
 22 23  1  0  0  0  0
 23 24  3  0  0  0  0
 15 25  1  0  0  0  0
  4 25  1  0  0  0  0
 25 26  2  0  0  0  0
M  END
>  <CdId>
789

>  <Mol Weight>
347.422

>  <Formula>
C20H21N5O

>  <CMPD_CHEMBLID>
CHEMBL1650423

>  <MOLREGNO>
1062143

>  <PARENT_CMPD_CHEMBLID>
CHEMBL1650423

>  <PARENT_MOLREGNO>
1062143

>  <COMPOUND_KEY>
17b

>  <MOLWEIGHT>
347.41

>  <ALOGP>
1.82

>  <PSA>
85.72

>  <NUM_RO5_VIOLATIONS>
0

>  <ACTIVITY_ID>
5192782

>  <STANDARD_TYPE>
T1/2

>  <RELATION>
>

>  <STANDARD_VALUE>
3.333

>  <STANDARD_UNITS>
hr

>  <PUBLISHED_TYPE>
t1/2

>  <PUBLISHED_RELATION>
>

>  <PUBLISHED_VALUE>
200.0

>  <PUBLISHED_UNITS>
min

>  <POTENTIAL_DUPLICATE>
0

>  <BAO_ENDPOINT>
BAO_0002115

>  <UO_UNITS>
UO_0000032

>  <QUDT_UNITS>
http://qudt.org/vocab/unit#Hour

>  <ASSAY_ID>
715158

>  <ASSAY_CHEMBLID>
CHEMBL1664317

>  <ASSAY_TYPE>
A

>  <DESCRIPTION>
Half life in human liver microsomes by LC/MS analysis

>  <ASSAY_SRC_ID>
1

>  <ASSAY_SRC_DESCRIPTION>
Scientific Literature

>  <ASSAY_ORGANISM>
Homo sapiens

>  <ASSAY_TAX_ID>
9606

>  <CURATED_BY>
Autocuration

>  <BAO_FORMAT>
BAO_0000251

>  <TID>
102164

>  <TARGET_CHEMBLID>
CHEMBL613373

>  <TARGET_TYPE>
SUBCELLULAR

>  <PREF_NAME>
Liver microsomes

>  <CONFIDENCE_SCORE>
2

>  <TARGET_MAPPING>
Subcellular fraction

>  <DOC_ID>
55287

>  <DOC_CHEMBLID>
CHEMBL1649419

>  <PUBMED_ID>
21186796

>  <JOURNAL>
J. Med. Chem.

>  <YEAR>
2011

>  <VOLUME>
54

>  <ISSUE>
2

>  <FIRST_PAGE>
510

>  <ORGANISM>
Homo sapiens

$$$$

  Mrv1533001291820302D          

 25 27  0  0  1  0            999 V2000
   -0.7145   -0.4125    0.0000 C   0  0  0  0  0  0  0  0  0  0  0  0
   -0.7145   -1.2375    0.0000 N   0  0  0  0  0  0  0  0  0  0  0  0
   -1.4289   -1.6500    0.0000 C   0  0  0  0  0  0  0  0  0  0  0  0
   -2.1434   -1.2375    0.0000 O   0  0  0  0  0  0  0  0  0  0  0  0
   -1.4289   -2.4750    0.0000 C   0  0  0  0  0  0  0  0  0  0  0  0
   -0.7145   -2.8875    0.0000 C   0  0  0  0  0  0  0  0  0  0  0  0
   -0.7145   -3.7125    0.0000 N   0  0  0  0  0  0  0  0  0  0  0  0
    0.0000   -4.1250    0.0000 C   0  0  0  0  0  0  0  0  0  0  0  0
    0.0000   -4.9500    0.0000 C   0  0  0  0  0  0  0  0  0  0  0  0
   -0.7145   -5.3625    0.0000 C   0  0  0  0  0  0  0  0  0  0  0  0
   -1.4289   -4.9500    0.0000 C   0  0  1  0  0  0  0  0  0  0  0  0
   -2.1434   -5.3625    0.0000 N   0  0  0  0  0  0  0  0  0  0  0  0
   -1.4289   -4.1250    0.0000 C   0  0  0  0  0  0  0  0  0  0  0  0
    0.0000   -2.4750    0.0000 N   0  0  0  0  0  0  0  0  0  0  0  0
    0.7145   -2.8875    0.0000 C   0  0  0  0  0  0  0  0  0  0  0  0
    1.4289   -2.4750    0.0000 C   0  0  0  0  0  0  0  0  0  0  0  0
    1.4289   -1.6500    0.0000 C   0  0  0  0  0  0  0  0  0  0  0  0
    2.1434   -1.2375    0.0000 C   0  0  0  0  0  0  0  0  0  0  0  0
    2.1434   -0.4125    0.0000 F   0  0  0  0  0  0  0  0  0  0  0  0
    2.8579   -1.6500    0.0000 C   0  0  0  0  0  0  0  0  0  0  0  0
    2.8579   -2.4750    0.0000 C   0  0  0  0  0  0  0  0  0  0  0  0
    2.1434   -2.8875    0.0000 C   0  0  0  0  0  0  0  0  0  0  0  0
    2.1434   -3.7125    0.0000 Cl  0  0  0  0  0  0  0  0  0  0  0  0
    0.0000   -1.6500    0.0000 C   0  0  0  0  0  0  0  0  0  0  0  0
    0.7145   -1.2375    0.0000 O   0  0  0  0  0  0  0  0  0  0  0  0
  1  2  1  0  0  0  0
  2  3  1  0  0  0  0
  3  4  2  0  0  0  0
  3  5  1  0  0  0  0
  5  6  2  0  0  0  0
  6  7  1  0  0  0  0
  7  8  1  0  0  0  0
  8  9  1  0  0  0  0
  9 10  1  0  0  0  0
 10 11  1  0  0  0  0
 11 12  1  1  0  0  0
 11 13  1  0  0  0  0
  7 13  1  0  0  0  0
  6 14  1  0  0  0  0
 14 15  1  0  0  0  0
 15 16  1  0  0  0  0
 16 17  4  0  0  0  0
 17 18  4  0  0  0  0
 18 19  1  0  0  0  0
 18 20  4  0  0  0  0
 20 21  4  0  0  0  0
 21 22  4  0  0  0  0
 16 22  4  0  0  0  0
 22 23  1  0  0  0  0
 14 24  1  0  0  0  0
  2 24  1  0  0  0  0
 24 25  2  0  0  0  0
M  END
>  <CdId>
792

>  <Mol Weight>
366.82

>  <Formula>
C17H20ClFN4O2

>  <CMPD_CHEMBLID>
CHEMBL1650441

>  <MOLREGNO>
1062162

>  <PARENT_CMPD_CHEMBLID>
CHEMBL1650441

>  <PARENT_MOLREGNO>
1062162

>  <COMPOUND_KEY>
27h

>  <MOLWEIGHT>
366.82

>  <ALOGP>
2.26

>  <PSA>
69.88

>  <NUM_RO5_VIOLATIONS>
0

>  <ACTIVITY_ID>
5192763

>  <STANDARD_TYPE>
T1/2

>  <RELATION>
>

>  <STANDARD_VALUE>
3.333

>  <STANDARD_UNITS>
hr

>  <PUBLISHED_TYPE>
t1/2

>  <PUBLISHED_RELATION>
>

>  <PUBLISHED_VALUE>
200.0

>  <PUBLISHED_UNITS>
min

>  <POTENTIAL_DUPLICATE>
0

>  <BAO_ENDPOINT>
BAO_0002115

>  <UO_UNITS>
UO_0000032

>  <QUDT_UNITS>
http://qudt.org/vocab/unit#Hour

>  <ASSAY_ID>
715158

>  <ASSAY_CHEMBLID>
CHEMBL1664317

>  <ASSAY_TYPE>
A

>  <DESCRIPTION>
Half life in human liver microsomes by LC/MS analysis

>  <ASSAY_SRC_ID>
1

>  <ASSAY_SRC_DESCRIPTION>
Scientific Literature

>  <ASSAY_ORGANISM>
Homo sapiens

>  <ASSAY_TAX_ID>
9606

>  <CURATED_BY>
Autocuration

>  <BAO_FORMAT>
BAO_0000251

>  <TID>
102164

>  <TARGET_CHEMBLID>
CHEMBL613373

>  <TARGET_TYPE>
SUBCELLULAR

>  <PREF_NAME>
Liver microsomes

>  <CONFIDENCE_SCORE>
2

>  <TARGET_MAPPING>
Subcellular fraction

>  <DOC_ID>
55287

>  <DOC_CHEMBLID>
CHEMBL1649419

>  <PUBMED_ID>
21186796

>  <JOURNAL>
J. Med. Chem.

>  <YEAR>
2011

>  <VOLUME>
54

>  <ISSUE>
2

>  <FIRST_PAGE>
510

>  <ORGANISM>
Homo sapiens

$$$$

  Mrv1533001291820302D          

 25 27  0  0  1  0            999 V2000
    1.4289   -1.6500    0.0000 N   0  0  0  0  0  0  0  0  0  0  0  0
    1.4289   -2.4750    0.0000 C   0  0  2  0  0  0  0  0  0  0  0  0
    0.7145   -2.8875    0.0000 C   0  0  0  0  0  0  0  0  0  0  0  0
    0.7145   -3.7125    0.0000 C   0  0  0  0  0  0  0  0  0  0  0  0
    1.4289   -4.1250    0.0000 C   0  0  0  0  0  0  0  0  0  0  0  0
    2.1434   -3.7125    0.0000 N   0  0  0  0  0  0  0  0  0  0  0  0
    2.1434   -2.8875    0.0000 C   0  0  0  0  0  0  0  0  0  0  0  0
    2.8579   -4.1250    0.0000 C   0  0  0  0  0  0  0  0  0  0  0  0
    3.5724   -3.7125    0.0000 N   0  0  0  0  0  0  0  0  0  0  0  0
    4.2868   -4.1250    0.0000 C   0  0  0  0  0  0  0  0  0  0  0  0
    4.2868   -4.9500    0.0000 C   0  0  0  0  0  0  0  0  0  0  0  0
    5.0013   -5.3625    0.0000 Cl  0  0  0  0  0  0  0  0  0  0  0  0
    3.5724   -5.3625    0.0000 C   0  0  0  0  0  0  0  0  0  0  0  0
    3.5724   -6.1875    0.0000 O   0  0  0  0  0  0  0  0  0  0  0  0
    2.8579   -4.9500    0.0000 N   0  0  0  0  0  0  0  0  0  0  0  0
    2.1434   -5.3625    0.0000 C   0  0  0  0  0  0  0  0  0  0  0  0
    2.1434   -6.1875    0.0000 C   0  0  0  0  0  0  0  0  0  0  0  0
    2.8579   -6.6000    0.0000 C   0  0  0  0  0  0  0  0  0  0  0  0
    2.8579   -7.4250    0.0000 C   0  0  0  0  0  0  0  0  0  0  0  0
    3.5724   -7.8375    0.0000 F   0  0  0  0  0  0  0  0  0  0  0  0
    2.1434   -7.8375    0.0000 C   0  0  0  0  0  0  0  0  0  0  0  0
    1.4289   -7.4250    0.0000 C   0  0  0  0  0  0  0  0  0  0  0  0
    1.4289   -6.6000    0.0000 C   0  0  0  0  0  0  0  0  0  0  0  0
    0.7145   -6.1875    0.0000 C   0  0  0  0  0  0  0  0  0  0  0  0
    0.0000   -5.7750    0.0000 N   0  0  0  0  0  0  0  0  0  0  0  0
  2  1  1  1  0  0  0
  2  3  1  0  0  0  0
  3  4  1  0  0  0  0
  4  5  1  0  0  0  0
  5  6  1  0  0  0  0
  6  7  1  0  0  0  0
  2  7  1  0  0  0  0
  6  8  1  0  0  0  0
  8  9  2  0  0  0  0
  9 10  1  0  0  0  0
 10 11  2  0  0  0  0
 11 12  1  0  0  0  0
 11 13  1  0  0  0  0
 13 14  2  0  0  0  0
 13 15  1  0  0  0  0
  8 15  1  0  0  0  0
 15 16  1  0  0  0  0
 16 17  1  0  0  0  0
 17 18  4  0  0  0  0
 18 19  4  0  0  0  0
 19 20  1  0  0  0  0
 19 21  4  0  0  0  0
 21 22  4  0  0  0  0
 22 23  4  0  0  0  0
 17 23  4  0  0  0  0
 23 24  1  0  0  0  0
 24 25  3  0  0  0  0
M  END
>  <CdId>
793

>  <Mol Weight>
361.81

>  <Formula>
C17H17ClFN5O

>  <CMPD_CHEMBLID>
CHEMBL1650433

>  <MOLREGNO>
1062153

>  <PARENT_CMPD_CHEMBLID>
CHEMBL1650433

>  <PARENT_MOLREGNO>
1062153

>  <COMPOUND_KEY>
22

>  <MOLWEIGHT>
361.8

>  <ALOGP>
1.36

>  <PSA>
85.72

>  <NUM_RO5_VIOLATIONS>
0

>  <ACTIVITY_ID>
5192772

>  <STANDARD_TYPE>
T1/2

>  <RELATION>
>

>  <STANDARD_VALUE>
3.333

>  <STANDARD_UNITS>
hr

>  <PUBLISHED_TYPE>
t1/2

>  <PUBLISHED_RELATION>
>

>  <PUBLISHED_VALUE>
200.0

>  <PUBLISHED_UNITS>
min

>  <POTENTIAL_DUPLICATE>
0

>  <BAO_ENDPOINT>
BAO_0002115

>  <UO_UNITS>
UO_0000032

>  <QUDT_UNITS>
http://qudt.org/vocab/unit#Hour

>  <ASSAY_ID>
715158

>  <ASSAY_CHEMBLID>
CHEMBL1664317

>  <ASSAY_TYPE>
A

>  <DESCRIPTION>
Half life in human liver microsomes by LC/MS analysis

>  <ASSAY_SRC_ID>
1

>  <ASSAY_SRC_DESCRIPTION>
Scientific Literature

>  <ASSAY_ORGANISM>
Homo sapiens

>  <ASSAY_TAX_ID>
9606

>  <CURATED_BY>
Autocuration

>  <BAO_FORMAT>
BAO_0000251

>  <TID>
102164

>  <TARGET_CHEMBLID>
CHEMBL613373

>  <TARGET_TYPE>
SUBCELLULAR

>  <PREF_NAME>
Liver microsomes

>  <CONFIDENCE_SCORE>
2

>  <TARGET_MAPPING>
Subcellular fraction

>  <DOC_ID>
55287

>  <DOC_CHEMBLID>
CHEMBL1649419

>  <PUBMED_ID>
21186796

>  <JOURNAL>
J. Med. Chem.

>  <YEAR>
2011

>  <VOLUME>
54

>  <ISSUE>
2

>  <FIRST_PAGE>
510

>  <ORGANISM>
Homo sapiens

$$$$

  Mrv1533001291820302D          

 24 26  0  0  1  0            999 V2000
   -0.7145   -0.4125    0.0000 C   0  0  0  0  0  0  0  0  0  0  0  0
   -0.7145   -1.2375    0.0000 N   0  0  0  0  0  0  0  0  0  0  0  0
   -1.4289   -1.6500    0.0000 C   0  0  0  0  0  0  0  0  0  0  0  0
   -2.1434   -1.2375    0.0000 O   0  0  0  0  0  0  0  0  0  0  0  0
   -1.4289   -2.4750    0.0000 C   0  0  0  0  0  0  0  0  0  0  0  0
   -0.7145   -2.8875    0.0000 C   0  0  0  0  0  0  0  0  0  0  0  0
   -0.7145   -3.7125    0.0000 N   0  0  0  0  0  0  0  0  0  0  0  0
    0.0000   -4.1250    0.0000 C   0  0  0  0  0  0  0  0  0  0  0  0
    0.0000   -4.9500    0.0000 C   0  0  0  0  0  0  0  0  0  0  0  0
   -0.7145   -5.3625    0.0000 C   0  0  0  0  0  0  0  0  0  0  0  0
   -1.4289   -4.9500    0.0000 C   0  0  1  0  0  0  0  0  0  0  0  0
   -2.1434   -5.3625    0.0000 N   0  0  0  0  0  0  0  0  0  0  0  0
   -1.4289   -4.1250    0.0000 C   0  0  0  0  0  0  0  0  0  0  0  0
    0.0000   -2.4750    0.0000 N   0  0  0  0  0  0  0  0  0  0  0  0
    0.7145   -2.8875    0.0000 C   0  0  0  0  0  0  0  0  0  0  0  0
    1.4289   -2.4750    0.0000 C   0  0  0  0  0  0  0  0  0  0  0  0
    1.4289   -1.6500    0.0000 C   0  0  0  0  0  0  0  0  0  0  0  0
    2.1434   -1.2375    0.0000 C   0  0  0  0  0  0  0  0  0  0  0  0
    2.8579   -1.6500    0.0000 C   0  0  0  0  0  0  0  0  0  0  0  0
    2.8579   -2.4750    0.0000 C   0  0  0  0  0  0  0  0  0  0  0  0
    2.1434   -2.8875    0.0000 C   0  0  0  0  0  0  0  0  0  0  0  0
    2.1434   -3.7125    0.0000 Br  0  0  0  0  0  0  0  0  0  0  0  0
    0.0000   -1.6500    0.0000 C   0  0  0  0  0  0  0  0  0  0  0  0
    0.7145   -1.2375    0.0000 O   0  0  0  0  0  0  0  0  0  0  0  0
  1  2  1  0  0  0  0
  2  3  1  0  0  0  0
  3  4  2  0  0  0  0
  3  5  1  0  0  0  0
  5  6  2  0  0  0  0
  6  7  1  0  0  0  0
  7  8  1  0  0  0  0
  8  9  1  0  0  0  0
  9 10  1  0  0  0  0
 10 11  1  0  0  0  0
 11 12  1  1  0  0  0
 11 13  1  0  0  0  0
  7 13  1  0  0  0  0
  6 14  1  0  0  0  0
 14 15  1  0  0  0  0
 15 16  1  0  0  0  0
 16 17  4  0  0  0  0
 17 18  4  0  0  0  0
 18 19  4  0  0  0  0
 19 20  4  0  0  0  0
 20 21  4  0  0  0  0
 16 21  4  0  0  0  0
 21 22  1  0  0  0  0
 14 23  1  0  0  0  0
  2 23  1  0  0  0  0
 23 24  2  0  0  0  0
M  END
>  <CdId>
794

>  <Mol Weight>
393.285

>  <Formula>
C17H21BrN4O2

>  <CMPD_CHEMBLID>
CHEMBL1650439

>  <MOLREGNO>
1062160

>  <PARENT_CMPD_CHEMBLID>
CHEMBL1650439

>  <PARENT_MOLREGNO>
1062160

>  <COMPOUND_KEY>
27f

>  <MOLWEIGHT>
393.28

>  <ALOGP>
2.14

>  <PSA>
69.88

>  <NUM_RO5_VIOLATIONS>
0

>  <ACTIVITY_ID>
5192765

>  <STANDARD_TYPE>
T1/2

>  <RELATION>
>

>  <STANDARD_VALUE>
3.333

>  <STANDARD_UNITS>
hr

>  <PUBLISHED_TYPE>
t1/2

>  <PUBLISHED_RELATION>
>

>  <PUBLISHED_VALUE>
200.0

>  <PUBLISHED_UNITS>
min

>  <POTENTIAL_DUPLICATE>
0

>  <BAO_ENDPOINT>
BAO_0002115

>  <UO_UNITS>
UO_0000032

>  <QUDT_UNITS>
http://qudt.org/vocab/unit#Hour

>  <ASSAY_ID>
715158

>  <ASSAY_CHEMBLID>
CHEMBL1664317

>  <ASSAY_TYPE>
A

>  <DESCRIPTION>
Half life in human liver microsomes by LC/MS analysis

>  <ASSAY_SRC_ID>
1

>  <ASSAY_SRC_DESCRIPTION>
Scientific Literature

>  <ASSAY_ORGANISM>
Homo sapiens

>  <ASSAY_TAX_ID>
9606

>  <CURATED_BY>
Autocuration

>  <BAO_FORMAT>
BAO_0000251

>  <TID>
102164

>  <TARGET_CHEMBLID>
CHEMBL613373

>  <TARGET_TYPE>
SUBCELLULAR

>  <PREF_NAME>
Liver microsomes

>  <CONFIDENCE_SCORE>
2

>  <TARGET_MAPPING>
Subcellular fraction

>  <DOC_ID>
55287

>  <DOC_CHEMBLID>
CHEMBL1649419

>  <PUBMED_ID>
21186796

>  <JOURNAL>
J. Med. Chem.

>  <YEAR>
2011

>  <VOLUME>
54

>  <ISSUE>
2

>  <FIRST_PAGE>
510

>  <ORGANISM>
Homo sapiens

$$$$

  Mrv1533001291820302D          

 24 26  0  0  1  0            999 V2000
    1.4289   -1.6500    0.0000 N   0  0  0  0  0  0  0  0  0  0  0  0
    1.4289   -2.4750    0.0000 C   0  0  2  0  0  0  0  0  0  0  0  0
    0.7145   -2.8875    0.0000 C   0  0  0  0  0  0  0  0  0  0  0  0
    0.7145   -3.7125    0.0000 C   0  0  0  0  0  0  0  0  0  0  0  0
    1.4289   -4.1250    0.0000 C   0  0  0  0  0  0  0  0  0  0  0  0
    2.1434   -3.7125    0.0000 N   0  0  0  0  0  0  0  0  0  0  0  0
    2.1434   -2.8875    0.0000 C   0  0  0  0  0  0  0  0  0  0  0  0
    2.8579   -4.1250    0.0000 C   0  0  0  0  0  0  0  0  0  0  0  0
    3.5724   -3.7125    0.0000 N   0  0  0  0  0  0  0  0  0  0  0  0
    4.2868   -4.1250    0.0000 C   0  0  0  0  0  0  0  0  0  0  0  0
    4.2868   -4.9500    0.0000 C   0  0  0  0  0  0  0  0  0  0  0  0
    5.0013   -5.3625    0.0000 F   0  0  0  0  0  0  0  0  0  0  0  0
    3.5724   -5.3625    0.0000 C   0  0  0  0  0  0  0  0  0  0  0  0
    3.5724   -6.1875    0.0000 O   0  0  0  0  0  0  0  0  0  0  0  0
    2.8579   -4.9500    0.0000 N   0  0  0  0  0  0  0  0  0  0  0  0
    2.1434   -5.3625    0.0000 C   0  0  0  0  0  0  0  0  0  0  0  0
    2.1434   -6.1875    0.0000 C   0  0  0  0  0  0  0  0  0  0  0  0
    2.8579   -6.6000    0.0000 C   0  0  0  0  0  0  0  0  0  0  0  0
    2.8579   -7.4250    0.0000 C   0  0  0  0  0  0  0  0  0  0  0  0
    2.1434   -7.8375    0.0000 C   0  0  0  0  0  0  0  0  0  0  0  0
    1.4289   -7.4250    0.0000 C   0  0  0  0  0  0  0  0  0  0  0  0
    1.4289   -6.6000    0.0000 C   0  0  0  0  0  0  0  0  0  0  0  0
    0.7145   -6.1875    0.0000 C   0  0  0  0  0  0  0  0  0  0  0  0
    0.0000   -5.7750    0.0000 N   0  0  0  0  0  0  0  0  0  0  0  0
  2  1  1  1  0  0  0
  2  3  1  0  0  0  0
  3  4  1  0  0  0  0
  4  5  1  0  0  0  0
  5  6  1  0  0  0  0
  6  7  1  0  0  0  0
  2  7  1  0  0  0  0
  6  8  1  0  0  0  0
  8  9  2  0  0  0  0
  9 10  1  0  0  0  0
 10 11  2  0  0  0  0
 11 12  1  0  0  0  0
 11 13  1  0  0  0  0
 13 14  2  0  0  0  0
 13 15  1  0  0  0  0
  8 15  1  0  0  0  0
 15 16  1  0  0  0  0
 16 17  1  0  0  0  0
 17 18  4  0  0  0  0
 18 19  4  0  0  0  0
 19 20  4  0  0  0  0
 20 21  4  0  0  0  0
 21 22  4  0  0  0  0
 17 22  4  0  0  0  0
 22 23  1  0  0  0  0
 23 24  3  0  0  0  0
M  END
>  <CdId>
795

>  <Mol Weight>
327.363

>  <Formula>
C17H18FN5O

>  <CMPD_CHEMBLID>
CHEMBL1650404

>  <MOLREGNO>
1062123

>  <PARENT_CMPD_CHEMBLID>
CHEMBL1650404

>  <PARENT_MOLREGNO>
1062123

>  <COMPOUND_KEY>
13a

>  <MOLWEIGHT>
327.36

>  <ALOGP>
0.69

>  <PSA>
85.72

>  <NUM_RO5_VIOLATIONS>
0

>  <ACTIVITY_ID>
5192802

>  <STANDARD_TYPE>
T1/2

>  <RELATION>
>

>  <STANDARD_VALUE>
3.333

>  <STANDARD_UNITS>
hr

>  <PUBLISHED_TYPE>
t1/2

>  <PUBLISHED_RELATION>
>

>  <PUBLISHED_VALUE>
200.0

>  <PUBLISHED_UNITS>
min

>  <POTENTIAL_DUPLICATE>
0

>  <BAO_ENDPOINT>
BAO_0002115

>  <UO_UNITS>
UO_0000032

>  <QUDT_UNITS>
http://qudt.org/vocab/unit#Hour

>  <ASSAY_ID>
715158

>  <ASSAY_CHEMBLID>
CHEMBL1664317

>  <ASSAY_TYPE>
A

>  <DESCRIPTION>
Half life in human liver microsomes by LC/MS analysis

>  <ASSAY_SRC_ID>
1

>  <ASSAY_SRC_DESCRIPTION>
Scientific Literature

>  <ASSAY_ORGANISM>
Homo sapiens

>  <ASSAY_TAX_ID>
9606

>  <CURATED_BY>
Autocuration

>  <BAO_FORMAT>
BAO_0000251

>  <TID>
102164

>  <TARGET_CHEMBLID>
CHEMBL613373

>  <TARGET_TYPE>
SUBCELLULAR

>  <PREF_NAME>
Liver microsomes

>  <CONFIDENCE_SCORE>
2

>  <TARGET_MAPPING>
Subcellular fraction

>  <DOC_ID>
55287

>  <DOC_CHEMBLID>
CHEMBL1649419

>  <PUBMED_ID>
21186796

>  <JOURNAL>
J. Med. Chem.

>  <YEAR>
2011

>  <VOLUME>
54

>  <ISSUE>
2

>  <FIRST_PAGE>
510

>  <ORGANISM>
Homo sapiens

$$$$

  Mrv1533001291820302D          

 24 26  0  0  1  0            999 V2000
    1.4289   -1.6500    0.0000 N   0  0  0  0  0  0  0  0  0  0  0  0
    1.4289   -2.4750    0.0000 C   0  0  2  0  0  0  0  0  0  0  0  0
    0.7145   -2.8875    0.0000 C   0  0  0  0  0  0  0  0  0  0  0  0
    0.7145   -3.7125    0.0000 C   0  0  0  0  0  0  0  0  0  0  0  0
    1.4289   -4.1250    0.0000 C   0  0  0  0  0  0  0  0  0  0  0  0
    2.1434   -3.7125    0.0000 N   0  0  0  0  0  0  0  0  0  0  0  0
    2.1434   -2.8875    0.0000 C   0  0  0  0  0  0  0  0  0  0  0  0
    2.8579   -4.1250    0.0000 C   0  0  0  0  0  0  0  0  0  0  0  0
    3.5724   -3.7125    0.0000 N   0  0  0  0  0  0  0  0  0  0  0  0
    4.2868   -4.1250    0.0000 C   0  0  0  0  0  0  0  0  0  0  0  0
    4.2868   -4.9500    0.0000 C   0  0  0  0  0  0  0  0  0  0  0  0
    5.0013   -5.3625    0.0000 I   0  0  0  0  0  0  0  0  0  0  0  0
    3.5724   -5.3625    0.0000 C   0  0  0  0  0  0  0  0  0  0  0  0
    3.5724   -6.1875    0.0000 O   0  0  0  0  0  0  0  0  0  0  0  0
    2.8579   -4.9500    0.0000 N   0  0  0  0  0  0  0  0  0  0  0  0
    2.1434   -5.3625    0.0000 C   0  0  0  0  0  0  0  0  0  0  0  0
    2.1434   -6.1875    0.0000 C   0  0  0  0  0  0  0  0  0  0  0  0
    2.8579   -6.6000    0.0000 C   0  0  0  0  0  0  0  0  0  0  0  0
    2.8579   -7.4250    0.0000 C   0  0  0  0  0  0  0  0  0  0  0  0
    2.1434   -7.8375    0.0000 C   0  0  0  0  0  0  0  0  0  0  0  0
    1.4289   -7.4250    0.0000 C   0  0  0  0  0  0  0  0  0  0  0  0
    1.4289   -6.6000    0.0000 C   0  0  0  0  0  0  0  0  0  0  0  0
    0.7145   -6.1875    0.0000 C   0  0  0  0  0  0  0  0  0  0  0  0
    0.0000   -5.7750    0.0000 N   0  0  0  0  0  0  0  0  0  0  0  0
  2  1  1  1  0  0  0
  2  3  1  0  0  0  0
  3  4  1  0  0  0  0
  4  5  1  0  0  0  0
  5  6  1  0  0  0  0
  6  7  1  0  0  0  0
  2  7  1  0  0  0  0
  6  8  1  0  0  0  0
  8  9  2  0  0  0  0
  9 10  1  0  0  0  0
 10 11  2  0  0  0  0
 11 12  1  0  0  0  0
 11 13  1  0  0  0  0
 13 14  2  0  0  0  0
 13 15  1  0  0  0  0
  8 15  1  0  0  0  0
 15 16  1  0  0  0  0
 16 17  1  0  0  0  0
 17 18  4  0  0  0  0
 18 19  4  0  0  0  0
 19 20  4  0  0  0  0
 20 21  4  0  0  0  0
 21 22  4  0  0  0  0
 17 22  4  0  0  0  0
 22 23  1  0  0  0  0
 23 24  3  0  0  0  0
M  END
>  <CdId>
796

>  <Mol Weight>
435.269

>  <Formula>
C17H18IN5O

>  <CMPD_CHEMBLID>
CHEMBL1650408

>  <MOLREGNO>
1062128

>  <PARENT_CMPD_CHEMBLID>
CHEMBL1650408

>  <PARENT_MOLREGNO>
1062128

>  <COMPOUND_KEY>
13f

>  <MOLWEIGHT>
435.26

>  <ALOGP>
1.07

>  <PSA>
85.72

>  <NUM_RO5_VIOLATIONS>
0

>  <ACTIVITY_ID>
5192797

>  <STANDARD_TYPE>
T1/2

>  <RELATION>
=

>  <STANDARD_VALUE>
2.683

>  <STANDARD_UNITS>
hr

>  <PUBLISHED_TYPE>
t1/2

>  <PUBLISHED_RELATION>
=

>  <PUBLISHED_VALUE>
161.0

>  <PUBLISHED_UNITS>
min

>  <POTENTIAL_DUPLICATE>
0

>  <BAO_ENDPOINT>
BAO_0002115

>  <UO_UNITS>
UO_0000032

>  <QUDT_UNITS>
http://qudt.org/vocab/unit#Hour

>  <ASSAY_ID>
715158

>  <ASSAY_CHEMBLID>
CHEMBL1664317

>  <ASSAY_TYPE>
A

>  <DESCRIPTION>
Half life in human liver microsomes by LC/MS analysis

>  <ASSAY_SRC_ID>
1

>  <ASSAY_SRC_DESCRIPTION>
Scientific Literature

>  <ASSAY_ORGANISM>
Homo sapiens

>  <ASSAY_TAX_ID>
9606

>  <CURATED_BY>
Autocuration

>  <BAO_FORMAT>
BAO_0000251

>  <TID>
102164

>  <TARGET_CHEMBLID>
CHEMBL613373

>  <TARGET_TYPE>
SUBCELLULAR

>  <PREF_NAME>
Liver microsomes

>  <CONFIDENCE_SCORE>
2

>  <TARGET_MAPPING>
Subcellular fraction

>  <DOC_ID>
55287

>  <DOC_CHEMBLID>
CHEMBL1649419

>  <PUBMED_ID>
21186796

>  <JOURNAL>
J. Med. Chem.

>  <YEAR>
2011

>  <VOLUME>
54

>  <ISSUE>
2

>  <FIRST_PAGE>
510

>  <ORGANISM>
Homo sapiens

$$$$

  Mrv1533001291820302D          

 27 29  0  0  1  0            999 V2000
    1.4289   -1.6500    0.0000 N   0  0  0  0  0  0  0  0  0  0  0  0
    1.4289   -2.4750    0.0000 C   0  0  2  0  0  0  0  0  0  0  0  0
    0.7145   -2.8875    0.0000 C   0  0  0  0  0  0  0  0  0  0  0  0
    0.7145   -3.7125    0.0000 C   0  0  0  0  0  0  0  0  0  0  0  0
    1.4289   -4.1250    0.0000 C   0  0  0  0  0  0  0  0  0  0  0  0
    2.1434   -3.7125    0.0000 N   0  0  0  0  0  0  0  0  0  0  0  0
    2.1434   -2.8875    0.0000 C   0  0  0  0  0  0  0  0  0  0  0  0
    2.8579   -4.1250    0.0000 C   0  0  0  0  0  0  0  0  0  0  0  0
    3.5724   -3.7125    0.0000 N   0  0  0  0  0  0  0  0  0  0  0  0
    4.2868   -4.1250    0.0000 C   0  0  0  0  0  0  0  0  0  0  0  0
    4.2868   -4.9500    0.0000 C   0  0  0  0  0  0  0  0  0  0  0  0
    5.0013   -5.3625    0.0000 C   0  0  0  0  0  0  0  0  0  0  0  0
    5.7158   -5.7750    0.0000 C   0  0  0  0  0  0  0  0  0  0  0  0
    6.4302   -6.1875    0.0000 C   0  0  0  0  0  0  0  0  0  0  0  0
    7.1447   -5.7750    0.0000 O   0  0  0  0  0  0  0  0  0  0  0  0
    3.5724   -5.3625    0.0000 C   0  0  0  0  0  0  0  0  0  0  0  0
    3.5724   -6.1875    0.0000 O   0  0  0  0  0  0  0  0  0  0  0  0
    2.8579   -4.9500    0.0000 N   0  0  0  0  0  0  0  0  0  0  0  0
    2.1434   -5.3625    0.0000 C   0  0  0  0  0  0  0  0  0  0  0  0
    2.1434   -6.1875    0.0000 C   0  0  0  0  0  0  0  0  0  0  0  0
    2.8579   -6.6000    0.0000 C   0  0  0  0  0  0  0  0  0  0  0  0
    2.8579   -7.4250    0.0000 C   0  0  0  0  0  0  0  0  0  0  0  0
    2.1434   -7.8375    0.0000 C   0  0  0  0  0  0  0  0  0  0  0  0
    1.4289   -7.4250    0.0000 C   0  0  0  0  0  0  0  0  0  0  0  0
    1.4289   -6.6000    0.0000 C   0  0  0  0  0  0  0  0  0  0  0  0
    0.7145   -6.1875    0.0000 C   0  0  0  0  0  0  0  0  0  0  0  0
    0.0000   -5.7750    0.0000 N   0  0  0  0  0  0  0  0  0  0  0  0
  2  1  1  1  0  0  0
  2  3  1  0  0  0  0
  3  4  1  0  0  0  0
  4  5  1  0  0  0  0
  5  6  1  0  0  0  0
  6  7  1  0  0  0  0
  2  7  1  0  0  0  0
  6  8  1  0  0  0  0
  8  9  2  0  0  0  0
  9 10  1  0  0  0  0
 10 11  2  0  0  0  0
 11 12  1  0  0  0  0
 12 13  3  0  0  0  0
 13 14  1  0  0  0  0
 14 15  1  0  0  0  0
 11 16  1  0  0  0  0
 16 17  2  0  0  0  0
 16 18  1  0  0  0  0
  8 18  1  0  0  0  0
 18 19  1  0  0  0  0
 19 20  1  0  0  0  0
 20 21  4  0  0  0  0
 21 22  4  0  0  0  0
 22 23  4  0  0  0  0
 23 24  4  0  0  0  0
 24 25  4  0  0  0  0
 20 25  4  0  0  0  0
 25 26  1  0  0  0  0
 26 27  3  0  0  0  0
M  END
>  <CdId>
797

>  <Mol Weight>
363.421

>  <Formula>
C20H21N5O2

>  <CMPD_CHEMBLID>
CHEMBL1650424

>  <MOLREGNO>
1062144

>  <PARENT_CMPD_CHEMBLID>
CHEMBL1650424

>  <PARENT_MOLREGNO>
1062144

>  <COMPOUND_KEY>
17c

>  <MOLWEIGHT>
363.41

>  <ALOGP>
0.73

>  <PSA>
105.95

>  <NUM_RO5_VIOLATIONS>
0

>  <ACTIVITY_ID>
5192781

>  <STANDARD_TYPE>
T1/2

>  <RELATION>
>

>  <STANDARD_VALUE>
3.333

>  <STANDARD_UNITS>
hr

>  <PUBLISHED_TYPE>
t1/2

>  <PUBLISHED_RELATION>
>

>  <PUBLISHED_VALUE>
200.0

>  <PUBLISHED_UNITS>
min

>  <POTENTIAL_DUPLICATE>
0

>  <BAO_ENDPOINT>
BAO_0002115

>  <UO_UNITS>
UO_0000032

>  <QUDT_UNITS>
http://qudt.org/vocab/unit#Hour

>  <ASSAY_ID>
715158

>  <ASSAY_CHEMBLID>
CHEMBL1664317

>  <ASSAY_TYPE>
A

>  <DESCRIPTION>
Half life in human liver microsomes by LC/MS analysis

>  <ASSAY_SRC_ID>
1

>  <ASSAY_SRC_DESCRIPTION>
Scientific Literature

>  <ASSAY_ORGANISM>
Homo sapiens

>  <ASSAY_TAX_ID>
9606

>  <CURATED_BY>
Autocuration

>  <BAO_FORMAT>
BAO_0000251

>  <TID>
102164

>  <TARGET_CHEMBLID>
CHEMBL613373

>  <TARGET_TYPE>
SUBCELLULAR

>  <PREF_NAME>
Liver microsomes

>  <CONFIDENCE_SCORE>
2

>  <TARGET_MAPPING>
Subcellular fraction

>  <DOC_ID>
55287

>  <DOC_CHEMBLID>
CHEMBL1649419

>  <PUBMED_ID>
21186796

>  <JOURNAL>
J. Med. Chem.

>  <YEAR>
2011

>  <VOLUME>
54

>  <ISSUE>
2

>  <FIRST_PAGE>
510

>  <ORGANISM>
Homo sapiens

$$$$

  Mrv1533001291820302D          

 26 28  0  0  1  0            999 V2000
    0.0000    0.0000    0.0000 C   0  0  0  0  0  0  0  0  0  0  0  0
   -0.7145   -0.4125    0.0000 C   0  0  0  0  0  0  0  0  0  0  0  0
   -0.7145   -1.2375    0.0000 N   0  0  0  0  0  0  0  0  0  0  0  0
   -1.4289   -1.6500    0.0000 C   0  0  0  0  0  0  0  0  0  0  0  0
   -2.1434   -1.2375    0.0000 O   0  0  0  0  0  0  0  0  0  0  0  0
   -1.4289   -2.4750    0.0000 C   0  0  0  0  0  0  0  0  0  0  0  0
   -0.7145   -2.8875    0.0000 C   0  0  0  0  0  0  0  0  0  0  0  0
   -0.7145   -3.7125    0.0000 N   0  0  0  0  0  0  0  0  0  0  0  0
    0.0000   -4.1250    0.0000 C   0  0  0  0  0  0  0  0  0  0  0  0
    0.0000   -4.9500    0.0000 C   0  0  0  0  0  0  0  0  0  0  0  0
   -0.7145   -5.3625    0.0000 C   0  0  0  0  0  0  0  0  0  0  0  0
   -1.4289   -4.9500    0.0000 C   0  0  1  0  0  0  0  0  0  0  0  0
   -2.1434   -5.3625    0.0000 N   0  0  0  0  0  0  0  0  0  0  0  0
   -1.4289   -4.1250    0.0000 C   0  0  0  0  0  0  0  0  0  0  0  0
    0.0000   -2.4750    0.0000 N   0  0  0  0  0  0  0  0  0  0  0  0
    0.7145   -2.8875    0.0000 C   0  0  0  0  0  0  0  0  0  0  0  0
    1.4289   -2.4750    0.0000 C   0  0  0  0  0  0  0  0  0  0  0  0
    1.4289   -1.6500    0.0000 C   0  0  0  0  0  0  0  0  0  0  0  0
    2.1434   -1.2375    0.0000 C   0  0  0  0  0  0  0  0  0  0  0  0
    2.8579   -1.6500    0.0000 C   0  0  0  0  0  0  0  0  0  0  0  0
    2.8579   -2.4750    0.0000 C   0  0  0  0  0  0  0  0  0  0  0  0
    2.1434   -2.8875    0.0000 C   0  0  0  0  0  0  0  0  0  0  0  0
    2.1434   -3.7125    0.0000 C   0  0  0  0  0  0  0  0  0  0  0  0
    2.1434   -4.5375    0.0000 N   0  0  0  0  0  0  0  0  0  0  0  0
    0.0000   -1.6500    0.0000 C   0  0  0  0  0  0  0  0  0  0  0  0
    0.7145   -1.2375    0.0000 O   0  0  0  0  0  0  0  0  0  0  0  0
  1  2  1  0  0  0  0
  2  3  1  0  0  0  0
  3  4  1  0  0  0  0
  4  5  2  0  0  0  0
  4  6  1  0  0  0  0
  6  7  2  0  0  0  0
  7  8  1  0  0  0  0
  8  9  1  0  0  0  0
  9 10  1  0  0  0  0
 10 11  1  0  0  0  0
 11 12  1  0  0  0  0
 12 13  1  1  0  0  0
 12 14  1  0  0  0  0
  8 14  1  0  0  0  0
  7 15  1  0  0  0  0
 15 16  1  0  0  0  0
 16 17  1  0  0  0  0
 17 18  4  0  0  0  0
 18 19  4  0  0  0  0
 19 20  4  0  0  0  0
 20 21  4  0  0  0  0
 21 22  4  0  0  0  0
 17 22  4  0  0  0  0
 22 23  1  0  0  0  0
 23 24  3  0  0  0  0
 15 25  1  0  0  0  0
  3 25  1  0  0  0  0
 25 26  2  0  0  0  0
M  END
>  <CdId>
798

>  <Mol Weight>
353.426

>  <Formula>
C19H23N5O2

>  <CMPD_CHEMBLID>
CHEMBL1650437

>  <MOLREGNO>
1062158

>  <PARENT_CMPD_CHEMBLID>
CHEMBL1650437

>  <PARENT_MOLREGNO>
1062158

>  <COMPOUND_KEY>
27d

>  <MOLWEIGHT>
353.42

>  <ALOGP>
1.62

>  <PSA>
93.66

>  <NUM_RO5_VIOLATIONS>
0

>  <ACTIVITY_ID>
5192767

>  <STANDARD_TYPE>
T1/2

>  <RELATION>
>

>  <STANDARD_VALUE>
3.333

>  <STANDARD_UNITS>
hr

>  <PUBLISHED_TYPE>
t1/2

>  <PUBLISHED_RELATION>
>

>  <PUBLISHED_VALUE>
200.0

>  <PUBLISHED_UNITS>
min

>  <POTENTIAL_DUPLICATE>
0

>  <BAO_ENDPOINT>
BAO_0002115

>  <UO_UNITS>
UO_0000032

>  <QUDT_UNITS>
http://qudt.org/vocab/unit#Hour

>  <ASSAY_ID>
715158

>  <ASSAY_CHEMBLID>
CHEMBL1664317

>  <ASSAY_TYPE>
A

>  <DESCRIPTION>
Half life in human liver microsomes by LC/MS analysis

>  <ASSAY_SRC_ID>
1

>  <ASSAY_SRC_DESCRIPTION>
Scientific Literature

>  <ASSAY_ORGANISM>
Homo sapiens

>  <ASSAY_TAX_ID>
9606

>  <CURATED_BY>
Autocuration

>  <BAO_FORMAT>
BAO_0000251

>  <TID>
102164

>  <TARGET_CHEMBLID>
CHEMBL613373

>  <TARGET_TYPE>
SUBCELLULAR

>  <PREF_NAME>
Liver microsomes

>  <CONFIDENCE_SCORE>
2

>  <TARGET_MAPPING>
Subcellular fraction

>  <DOC_ID>
55287

>  <DOC_CHEMBLID>
CHEMBL1649419

>  <PUBMED_ID>
21186796

>  <JOURNAL>
J. Med. Chem.

>  <YEAR>
2011

>  <VOLUME>
54

>  <ISSUE>
2

>  <FIRST_PAGE>
510

>  <ORGANISM>
Homo sapiens

$$$$

  Mrv1533001291820302D          

 31 34  0  0  1  0            999 V2000
    1.4289   -1.6500    0.0000 N   0  0  0  0  0  0  0  0  0  0  0  0
    1.4289   -2.4750    0.0000 C   0  0  2  0  0  0  0  0  0  0  0  0
    2.1434   -2.8875    0.0000 C   0  0  0  0  0  0  0  0  0  0  0  0
    2.1434   -3.7125    0.0000 C   0  0  0  0  0  0  0  0  0  0  0  0
    1.4289   -4.1250    0.0000 C   0  0  0  0  0  0  0  0  0  0  0  0
    0.7145   -3.7125    0.0000 N   0  0  0  0  0  0  0  0  0  0  0  0
    0.7145   -2.8875    0.0000 C   0  0  0  0  0  0  0  0  0  0  0  0
    0.0000   -4.1250    0.0000 C   0  0  0  0  0  0  0  0  0  0  0  0
    0.0000   -4.9500    0.0000 N   0  0  0  0  0  0  0  0  0  0  0  0
   -0.7145   -5.3625    0.0000 C   0  0  0  0  0  0  0  0  0  0  0  0
   -1.4289   -4.9500    0.0000 C   0  0  0  0  0  0  0  0  0  0  0  0
   -2.1434   -5.3625    0.0000 C   0  0  0  0  0  0  0  0  0  0  0  0
   -2.8579   -4.9500    0.0000 C   0  0  0  0  0  0  0  0  0  0  0  0
   -3.5724   -5.3625    0.0000 C   0  0  0  0  0  0  0  0  0  0  0  0
   -3.5724   -6.1875    0.0000 C   0  0  0  0  0  0  0  0  0  0  0  0
   -4.2868   -6.6000    0.0000 C   0  0  0  0  0  0  0  0  0  0  0  0
   -5.0013   -6.1875    0.0000 C   0  0  0  0  0  0  0  0  0  0  0  0
   -5.0013   -5.3625    0.0000 N   0  0  0  0  0  0  0  0  0  0  0  0
   -4.2868   -4.9500    0.0000 C   0  0  0  0  0  0  0  0  0  0  0  0
   -1.4289   -4.1250    0.0000 C   0  0  0  0  0  0  0  0  0  0  0  0
   -2.1434   -3.7125    0.0000 O   0  0  0  0  0  0  0  0  0  0  0  0
   -0.7145   -3.7125    0.0000 N   0  0  0  0  0  0  0  0  0  0  0  0
   -0.7145   -2.8875    0.0000 C   0  0  0  0  0  0  0  0  0  0  0  0
   -1.4289   -2.4750    0.0000 C   0  0  0  0  0  0  0  0  0  0  0  0
   -2.1434   -2.8875    0.0000 C   0  0  0  0  0  0  0  0  0  0  0  0
   -2.8579   -2.4750    0.0000 C   0  0  0  0  0  0  0  0  0  0  0  0
   -2.8579   -1.6500    0.0000 C   0  0  0  0  0  0  0  0  0  0  0  0
   -2.1434   -1.2375    0.0000 C   0  0  0  0  0  0  0  0  0  0  0  0
   -1.4289   -1.6500    0.0000 C   0  0  0  0  0  0  0  0  0  0  0  0
   -0.7145   -1.2375    0.0000 C   0  0  0  0  0  0  0  0  0  0  0  0
    0.0000   -0.8250    0.0000 N   0  0  0  0  0  0  0  0  0  0  0  0
  2  1  1  6  0  0  0
  2  3  1  0  0  0  0
  3  4  1  0  0  0  0
  4  5  1  0  0  0  0
  5  6  1  0  0  0  0
  6  7  1  0  0  0  0
  2  7  1  0  0  0  0
  6  8  1  0  0  0  0
  8  9  2  0  0  0  0
  9 10  1  0  0  0  0
 10 11  2  0  0  0  0
 11 12  1  0  0  0  0
 12 13  2  0  0  0  0
 13 14  1  0  0  0  0
 14 15  4  0  0  0  0
 15 16  4  0  0  0  0
 16 17  4  0  0  0  0
 17 18  4  0  0  0  0
 18 19  4  0  0  0  0
 14 19  4  0  0  0  0
 11 20  1  0  0  0  0
 20 21  2  0  0  0  0
 20 22  1  0  0  0  0
  8 22  1  0  0  0  0
 22 23  1  0  0  0  0
 23 24  1  0  0  0  0
 24 25  4  0  0  0  0
 25 26  4  0  0  0  0
 26 27  4  0  0  0  0
 27 28  4  0  0  0  0
 28 29  4  0  0  0  0
 24 29  4  0  0  0  0
 29 30  1  0  0  0  0
 30 31  3  0  0  0  0
M  END
>  <CdId>
799

>  <Mol Weight>
412.497

>  <Formula>
C24H24N6O

>  <CMPD_CHEMBLID>
CHEMBL1650429

>  <MOLREGNO>
1062149

>  <PARENT_CMPD_CHEMBLID>
CHEMBL1650429

>  <PARENT_MOLREGNO>
1062149

>  <COMPOUND_KEY>
18d

>  <MOLWEIGHT>
412.49

>  <ALOGP>
1.58

>  <PSA>
98.61

>  <NUM_RO5_VIOLATIONS>
0

>  <ACTIVITY_ID>
5192776

>  <STANDARD_TYPE>
T1/2

>  <RELATION>
>

>  <STANDARD_VALUE>
3.333

>  <STANDARD_UNITS>
hr

>  <PUBLISHED_TYPE>
t1/2

>  <PUBLISHED_RELATION>
>

>  <PUBLISHED_VALUE>
200.0

>  <PUBLISHED_UNITS>
min

>  <POTENTIAL_DUPLICATE>
0

>  <BAO_ENDPOINT>
BAO_0002115

>  <UO_UNITS>
UO_0000032

>  <QUDT_UNITS>
http://qudt.org/vocab/unit#Hour

>  <ASSAY_ID>
715158

>  <ASSAY_CHEMBLID>
CHEMBL1664317

>  <ASSAY_TYPE>
A

>  <DESCRIPTION>
Half life in human liver microsomes by LC/MS analysis

>  <ASSAY_SRC_ID>
1

>  <ASSAY_SRC_DESCRIPTION>
Scientific Literature

>  <ASSAY_ORGANISM>
Homo sapiens

>  <ASSAY_TAX_ID>
9606

>  <CURATED_BY>
Autocuration

>  <BAO_FORMAT>
BAO_0000251

>  <TID>
102164

>  <TARGET_CHEMBLID>
CHEMBL613373

>  <TARGET_TYPE>
SUBCELLULAR

>  <PREF_NAME>
Liver microsomes

>  <CONFIDENCE_SCORE>
2

>  <TARGET_MAPPING>
Subcellular fraction

>  <DOC_ID>
55287

>  <DOC_CHEMBLID>
CHEMBL1649419

>  <PUBMED_ID>
21186796

>  <JOURNAL>
J. Med. Chem.

>  <YEAR>
2011

>  <VOLUME>
54

>  <ISSUE>
2

>  <FIRST_PAGE>
510

>  <ORGANISM>
Homo sapiens

$$$$

  Mrv1533001291820302D          

 23 25  0  0  1  0            999 V2000
    1.4289   -1.6500    0.0000 N   0  0  0  0  0  0  0  0  0  0  0  0
    1.4289   -2.4750    0.0000 C   0  0  2  0  0  0  0  0  0  0  0  0
    0.7145   -2.8875    0.0000 C   0  0  0  0  0  0  0  0  0  0  0  0
    0.7145   -3.7125    0.0000 C   0  0  0  0  0  0  0  0  0  0  0  0
    1.4289   -4.1250    0.0000 C   0  0  0  0  0  0  0  0  0  0  0  0
    2.1434   -3.7125    0.0000 N   0  0  0  0  0  0  0  0  0  0  0  0
    2.1434   -2.8875    0.0000 C   0  0  0  0  0  0  0  0  0  0  0  0
    2.8579   -4.1250    0.0000 C   0  0  0  0  0  0  0  0  0  0  0  0
    3.5724   -3.7125    0.0000 C   0  0  0  0  0  0  0  0  0  0  0  0
    4.2868   -4.1250    0.0000 C   0  0  0  0  0  0  0  0  0  0  0  0
    5.0013   -3.7125    0.0000 O   0  0  0  0  0  0  0  0  0  0  0  0
    4.2868   -4.9500    0.0000 N   0  0  0  0  0  0  0  0  0  0  0  0
    3.5724   -5.3625    0.0000 C   0  0  0  0  0  0  0  0  0  0  0  0
    3.5724   -6.1875    0.0000 O   0  0  0  0  0  0  0  0  0  0  0  0
    2.8579   -4.9500    0.0000 N   0  0  0  0  0  0  0  0  0  0  0  0
    2.1434   -5.3625    0.0000 C   0  0  0  0  0  0  0  0  0  0  0  0
    2.1434   -6.1875    0.0000 C   0  0  0  0  0  0  0  0  0  0  0  0
    2.8579   -6.6000    0.0000 C   0  0  0  0  0  0  0  0  0  0  0  0
    2.8579   -7.4250    0.0000 C   0  0  0  0  0  0  0  0  0  0  0  0
    2.1434   -7.8375    0.0000 C   0  0  0  0  0  0  0  0  0  0  0  0
    1.4289   -7.4250    0.0000 C   0  0  0  0  0  0  0  0  0  0  0  0
    1.4289   -6.6000    0.0000 C   0  0  0  0  0  0  0  0  0  0  0  0
    0.7145   -6.1875    0.0000 Br  0  0  0  0  0  0  0  0  0  0  0  0
  2  1  1  1  0  0  0
  2  3  1  0  0  0  0
  3  4  1  0  0  0  0
  4  5  1  0  0  0  0
  5  6  1  0  0  0  0
  6  7  1  0  0  0  0
  2  7  1  0  0  0  0
  6  8  1  0  0  0  0
  8  9  2  0  0  0  0
  9 10  1  0  0  0  0
 10 11  2  0  0  0  0
 10 12  1  0  0  0  0
 12 13  1  0  0  0  0
 13 14  2  0  0  0  0
 13 15  1  0  0  0  0
  8 15  1  0  0  0  0
 15 16  1  0  0  0  0
 16 17  1  0  0  0  0
 17 18  4  0  0  0  0
 18 19  4  0  0  0  0
 19 20  4  0  0  0  0
 20 21  4  0  0  0  0
 21 22  4  0  0  0  0
 17 22  4  0  0  0  0
 22 23  1  0  0  0  0
M  END
>  <CdId>
800

>  <Mol Weight>
379.258

>  <Formula>
C16H19BrN4O2

>  <CMPD_CHEMBLID>
CHEMBL1650438

>  <MOLREGNO>
1062159

>  <PARENT_CMPD_CHEMBLID>
CHEMBL1650438

>  <PARENT_MOLREGNO>
1062159

>  <COMPOUND_KEY>
27e

>  <MOLWEIGHT>
379.25

>  <ALOGP>
1.93

>  <PSA>
78.66

>  <NUM_RO5_VIOLATIONS>
0

>  <ACTIVITY_ID>
5192766

>  <STANDARD_TYPE>
T1/2

>  <RELATION>
>

>  <STANDARD_VALUE>
3.333

>  <STANDARD_UNITS>
hr

>  <PUBLISHED_TYPE>
t1/2

>  <PUBLISHED_RELATION>
>

>  <PUBLISHED_VALUE>
200.0

>  <PUBLISHED_UNITS>
min

>  <POTENTIAL_DUPLICATE>
0

>  <BAO_ENDPOINT>
BAO_0002115

>  <UO_UNITS>
UO_0000032

>  <QUDT_UNITS>
http://qudt.org/vocab/unit#Hour

>  <ASSAY_ID>
715158

>  <ASSAY_CHEMBLID>
CHEMBL1664317

>  <ASSAY_TYPE>
A

>  <DESCRIPTION>
Half life in human liver microsomes by LC/MS analysis

>  <ASSAY_SRC_ID>
1

>  <ASSAY_SRC_DESCRIPTION>
Scientific Literature

>  <ASSAY_ORGANISM>
Homo sapiens

>  <ASSAY_TAX_ID>
9606

>  <CURATED_BY>
Autocuration

>  <BAO_FORMAT>
BAO_0000251

>  <TID>
102164

>  <TARGET_CHEMBLID>
CHEMBL613373

>  <TARGET_TYPE>
SUBCELLULAR

>  <PREF_NAME>
Liver microsomes

>  <CONFIDENCE_SCORE>
2

>  <TARGET_MAPPING>
Subcellular fraction

>  <DOC_ID>
55287

>  <DOC_CHEMBLID>
CHEMBL1649419

>  <PUBMED_ID>
21186796

>  <JOURNAL>
J. Med. Chem.

>  <YEAR>
2011

>  <VOLUME>
54

>  <ISSUE>
2

>  <FIRST_PAGE>
510

>  <ORGANISM>
Homo sapiens

$$$$

  Mrv1533001291820302D          

 26 28  0  0  1  0            999 V2000
    0.7145   -0.4125    0.0000 C   0  0  0  0  0  0  0  0  0  0  0  0
    0.7145   -1.2375    0.0000 N   0  0  0  0  0  0  0  0  0  0  0  0
    1.4289   -1.6500    0.0000 C   0  0  0  0  0  0  0  0  0  0  0  0
    2.1434   -1.2375    0.0000 O   0  0  0  0  0  0  0  0  0  0  0  0
    1.4289   -2.4750    0.0000 N   0  0  0  0  0  0  0  0  0  0  0  0
    2.1434   -2.8875    0.0000 C   0  0  0  0  0  0  0  0  0  0  0  0
    2.8579   -2.4750    0.0000 C   0  0  0  0  0  0  0  0  0  0  0  0
    2.8579   -1.6500    0.0000 C   0  0  0  0  0  0  0  0  0  0  0  0
    3.5724   -1.2375    0.0000 C   0  0  0  0  0  0  0  0  0  0  0  0
    4.2868   -1.6500    0.0000 C   0  0  0  0  0  0  0  0  0  0  0  0
    4.2868   -2.4750    0.0000 C   0  0  0  0  0  0  0  0  0  0  0  0
    3.5724   -2.8875    0.0000 C   0  0  0  0  0  0  0  0  0  0  0  0
    3.5724   -3.7125    0.0000 C   0  0  0  0  0  0  0  0  0  0  0  0
    3.5724   -4.5375    0.0000 N   0  0  0  0  0  0  0  0  0  0  0  0
    0.7145   -2.8875    0.0000 C   0  0  0  0  0  0  0  0  0  0  0  0
    0.0000   -2.4750    0.0000 C   0  0  0  0  0  0  0  0  0  0  0  0
   -0.7145   -2.8875    0.0000 Cl  0  0  0  0  0  0  0  0  0  0  0  0
    0.0000   -1.6500    0.0000 C   0  0  0  0  0  0  0  0  0  0  0  0
   -0.7145   -1.2375    0.0000 O   0  0  0  0  0  0  0  0  0  0  0  0
    0.7145   -3.7125    0.0000 N   0  0  0  0  0  0  0  0  0  0  0  0
    1.4289   -4.1250    0.0000 C   0  0  0  0  0  0  0  0  0  0  0  0
    1.4289   -4.9500    0.0000 C   0  0  0  0  0  0  0  0  0  0  0  0
    0.7145   -5.3625    0.0000 C   0  0  0  0  0  0  0  0  0  0  0  0
    0.0000   -4.9500    0.0000 C   0  0  1  0  0  0  0  0  0  0  0  0
   -0.7145   -5.3625    0.0000 N   0  0  0  0  0  0  0  0  0  0  0  0
    0.0000   -4.1250    0.0000 C   0  0  0  0  0  0  0  0  0  0  0  0
  1  2  1  0  0  0  0
  2  3  1  0  0  0  0
  3  4  2  0  0  0  0
  3  5  1  0  0  0  0
  5  6  1  0  0  0  0
  6  7  1  0  0  0  0
  7  8  4  0  0  0  0
  8  9  4  0  0  0  0
  9 10  4  0  0  0  0
 10 11  4  0  0  0  0
 11 12  4  0  0  0  0
  7 12  4  0  0  0  0
 12 13  1  0  0  0  0
 13 14  3  0  0  0  0
  5 15  1  0  0  0  0
 15 16  2  0  0  0  0
 16 17  1  0  0  0  0
 16 18  1  0  0  0  0
  2 18  1  0  0  0  0
 18 19  2  0  0  0  0
 15 20  1  0  0  0  0
 20 21  1  0  0  0  0
 21 22  1  0  0  0  0
 22 23  1  0  0  0  0
 23 24  1  0  0  0  0
 24 25  1  1  0  0  0
 24 26  1  0  0  0  0
 20 26  1  0  0  0  0
M  END
>  <CdId>
801

>  <Mol Weight>
373.84

>  <Formula>
C18H20ClN5O2

>  <CMPD_CHEMBLID>
CHEMBL1650436

>  <MOLREGNO>
1062157

>  <PARENT_CMPD_CHEMBLID>
CHEMBL1650436

>  <PARENT_MOLREGNO>
1062157

>  <COMPOUND_KEY>
27c

>  <MOLWEIGHT>
373.84

>  <ALOGP>
1.64

>  <PSA>
93.66

>  <NUM_RO5_VIOLATIONS>
0

>  <ACTIVITY_ID>
5192768

>  <STANDARD_TYPE>
T1/2

>  <RELATION>
=

>  <STANDARD_VALUE>
2.733

>  <STANDARD_UNITS>
hr

>  <PUBLISHED_TYPE>
t1/2

>  <PUBLISHED_RELATION>
=

>  <PUBLISHED_VALUE>
164.0

>  <PUBLISHED_UNITS>
min

>  <POTENTIAL_DUPLICATE>
0

>  <BAO_ENDPOINT>
BAO_0002115

>  <UO_UNITS>
UO_0000032

>  <QUDT_UNITS>
http://qudt.org/vocab/unit#Hour

>  <ASSAY_ID>
715158

>  <ASSAY_CHEMBLID>
CHEMBL1664317

>  <ASSAY_TYPE>
A

>  <DESCRIPTION>
Half life in human liver microsomes by LC/MS analysis

>  <ASSAY_SRC_ID>
1

>  <ASSAY_SRC_DESCRIPTION>
Scientific Literature

>  <ASSAY_ORGANISM>
Homo sapiens

>  <ASSAY_TAX_ID>
9606

>  <CURATED_BY>
Autocuration

>  <BAO_FORMAT>
BAO_0000251

>  <TID>
102164

>  <TARGET_CHEMBLID>
CHEMBL613373

>  <TARGET_TYPE>
SUBCELLULAR

>  <PREF_NAME>
Liver microsomes

>  <CONFIDENCE_SCORE>
2

>  <TARGET_MAPPING>
Subcellular fraction

>  <DOC_ID>
55287

>  <DOC_CHEMBLID>
CHEMBL1649419

>  <PUBMED_ID>
21186796

>  <JOURNAL>
J. Med. Chem.

>  <YEAR>
2011

>  <VOLUME>
54

>  <ISSUE>
2

>  <FIRST_PAGE>
510

>  <ORGANISM>
Homo sapiens

$$$$

  Mrv1533001291820302D          

 27 31  0  0  0  0            999 V2000
   -3.5724   -0.4125    0.0000 F   0  0  0  0  0  0  0  0  0  0  0  0
   -2.8579    0.0000    0.0000 C   0  0  0  0  0  0  0  0  0  0  0  0
   -2.8579    0.8250    0.0000 C   0  0  0  0  0  0  0  0  0  0  0  0
   -2.1434    1.2375    0.0000 C   0  0  0  0  0  0  0  0  0  0  0  0
   -1.4289    0.8250    0.0000 C   0  0  0  0  0  0  0  0  0  0  0  0
   -0.7145    1.2375    0.0000 O   0  0  0  0  0  0  0  0  0  0  0  0
    0.0000    0.8250    0.0000 C   0  0  0  0  0  0  0  0  0  0  0  0
    0.0000    0.0000    0.0000 C   0  0  0  0  0  0  0  0  0  0  0  0
   -0.7145   -0.4125    0.0000 C   0  0  0  0  0  0  0  0  0  0  0  0
   -1.4289    0.0000    0.0000 C   0  0  0  0  0  0  0  0  0  0  0  0
   -2.1434   -0.4125    0.0000 C   0  0  0  0  0  0  0  0  0  0  0  0
    0.7145   -0.4125    0.0000 C   0  0  0  0  0  0  0  0  0  0  0  0
    1.4289    0.0000    0.0000 N   0  0  0  0  0  0  0  0  0  0  0  0
    2.1434   -0.4125    0.0000 C   0  0  0  0  0  0  0  0  0  0  0  0
    2.8579    0.0000    0.0000 C   0  0  0  0  0  0  0  0  0  0  0  0
    3.5724   -0.4125    0.0000 C   0  0  0  0  0  0  0  0  0  0  0  0
    3.5724   -1.2375    0.0000 C   0  0  0  0  0  0  0  0  0  0  0  0
    2.8579   -1.6500    0.0000 C   0  0  0  0  0  0  0  0  0  0  0  0
    2.1434   -1.2375    0.0000 C   0  0  0  0  0  0  0  0  0  0  0  0
    1.4289   -1.6500    0.0000 C   0  0  0  0  0  0  0  0  0  0  0  0
    1.4289   -2.4750    0.0000 O   0  0  0  0  0  0  0  0  0  0  0  0
    0.7145   -1.2375    0.0000 N   0  0  0  0  0  0  0  0  0  0  0  0
    4.2868   -1.6500    0.0000 C   0  0  0  0  0  0  0  0  0  0  0  0
    5.0405   -1.3144    0.0000 C   0  0  0  0  0  0  0  0  0  0  0  0
    5.5925   -1.9275    0.0000 N   0  0  0  0  0  0  0  0  0  0  0  0
    5.1800   -2.6420    0.0000 N   0  0  0  0  0  0  0  0  0  0  0  0
    4.3731   -2.4705    0.0000 C   0  0  0  0  0  0  0  0  0  0  0  0
  1  2  1  0  0  0  0
  2  3  4  0  0  0  0
  3  4  4  0  0  0  0
  4  5  4  0  0  0  0
  5  6  1  0  0  0  0
  6  7  1  0  0  0  0
  7  8  1  0  0  0  0
  8  9  1  0  0  0  0
  9 10  1  0  0  0  0
  5 10  4  0  0  0  0
 10 11  4  0  0  0  0
  2 11  4  0  0  0  0
  8 12  1  0  0  0  0
 12 13  2  0  0  0  0
 13 14  1  0  0  0  0
 14 15  4  0  0  0  0
 15 16  4  0  0  0  0
 16 17  4  0  0  0  0
 17 18  4  0  0  0  0
 18 19  4  0  0  0  0
 14 19  4  0  0  0  0
 19 20  1  0  0  0  0
 20 21  2  0  0  0  0
 20 22  1  0  0  0  0
 12 22  1  0  0  0  0
 17 23  1  0  0  0  0
 23 24  4  0  0  0  0
 24 25  4  0  0  0  0
 25 26  4  0  0  0  0
 26 27  4  0  0  0  0
 23 27  4  0  0  0  0
M  STY  1   1 DAT
M  SAL   1  1  26
M  SDT   1 MRV_IMPLICIT_H                                        
M  SDD   1     0.0000    0.0000    DR    ALL  0       0  
M  SED   1 IMPL_H1
M  END
>  <CdId>
830

>  <Mol Weight>
362.364

>  <Formula>
C20H15FN4O2

>  <CMPD_CHEMBLID>
CHEMBL1684204

>  <MOLREGNO>
1074470

>  <PARENT_CMPD_CHEMBLID>
CHEMBL1684204

>  <PARENT_MOLREGNO>
1074470

>  <COMPOUND_KEY>
27

>  <MOLWEIGHT>
362.36

>  <ALOGP>
2.87

>  <PSA>
79.37

>  <NUM_RO5_VIOLATIONS>
0

>  <ACTIVITY_ID>
5246501

>  <STANDARD_TYPE>
T1/2

>  <RELATION>
=

>  <STANDARD_VALUE>
2.383

>  <STANDARD_UNITS>
hr

>  <PUBLISHED_TYPE>
t1/2

>  <PUBLISHED_RELATION>
=

>  <PUBLISHED_VALUE>
143.0

>  <PUBLISHED_UNITS>
min

>  <POTENTIAL_DUPLICATE>
0

>  <BAO_ENDPOINT>
BAO_0002115

>  <UO_UNITS>
UO_0000032

>  <QUDT_UNITS>
http://qudt.org/vocab/unit#Hour

>  <ASSAY_ID>
726901

>  <ASSAY_CHEMBLID>
CHEMBL1686690

>  <ASSAY_TYPE>
A

>  <DESCRIPTION>
Half life in human liver microsomes

>  <ASSAY_SRC_ID>
1

>  <ASSAY_SRC_DESCRIPTION>
Scientific Literature

>  <ASSAY_ORGANISM>
Homo sapiens

>  <ASSAY_TAX_ID>
9606

>  <CURATED_BY>
Autocuration

>  <BAO_FORMAT>
BAO_0000251

>  <TID>
102164

>  <TARGET_CHEMBLID>
CHEMBL613373

>  <TARGET_TYPE>
SUBCELLULAR

>  <PREF_NAME>
Liver microsomes

>  <CONFIDENCE_SCORE>
2

>  <TARGET_MAPPING>
Subcellular fraction

>  <DOC_ID>
55828

>  <DOC_CHEMBLID>
CHEMBL1681768

>  <PUBMED_ID>
21349713

>  <JOURNAL>
Bioorg. Med. Chem. Lett.

>  <YEAR>
2011

>  <VOLUME>
21

>  <ISSUE>
6

>  <FIRST_PAGE>
1844

>  <ORGANISM>
Homo sapiens

$$$$

  Mrv1533001291820302D          

 31 36  0  0  0  0            999 V2000
   -3.5724   -1.2375    0.0000 O   0  0  0  0  0  0  0  0  0  0  0  0
   -3.5724   -0.4125    0.0000 C   0  0  0  0  0  0  0  0  0  0  0  0
   -4.2868    0.0000    0.0000 C   0  0  0  0  0  0  0  0  0  0  0  0
   -5.1118    0.0000    0.0000 C   0  0  0  0  0  0  0  0  0  0  0  0
   -4.6993    0.7145    0.0000 C   0  0  0  0  0  0  0  0  0  0  0  0
   -2.8579    0.0000    0.0000 C   0  0  0  0  0  0  0  0  0  0  0  0
   -2.8579    0.8250    0.0000 C   0  0  0  0  0  0  0  0  0  0  0  0
   -2.1434    1.2375    0.0000 C   0  0  0  0  0  0  0  0  0  0  0  0
   -1.4289    0.8250    0.0000 C   0  0  0  0  0  0  0  0  0  0  0  0
   -0.7145    1.2375    0.0000 O   0  0  0  0  0  0  0  0  0  0  0  0
    0.0000    0.8250    0.0000 C   0  0  0  0  0  0  0  0  0  0  0  0
    0.0000    0.0000    0.0000 C   0  0  0  0  0  0  0  0  0  0  0  0
   -0.7145   -0.4125    0.0000 C   0  0  0  0  0  0  0  0  0  0  0  0
   -1.4289    0.0000    0.0000 C   0  0  0  0  0  0  0  0  0  0  0  0
   -2.1434   -0.4125    0.0000 C   0  0  0  0  0  0  0  0  0  0  0  0
    0.7145   -0.4125    0.0000 C   0  0  0  0  0  0  0  0  0  0  0  0
    1.4289    0.0000    0.0000 N   0  0  0  0  0  0  0  0  0  0  0  0
    2.1434   -0.4125    0.0000 C   0  0  0  0  0  0  0  0  0  0  0  0
    2.8579    0.0000    0.0000 C   0  0  0  0  0  0  0  0  0  0  0  0
    3.5724   -0.4125    0.0000 C   0  0  0  0  0  0  0  0  0  0  0  0
    3.5724   -1.2375    0.0000 C   0  0  0  0  0  0  0  0  0  0  0  0
    2.8579   -1.6500    0.0000 C   0  0  0  0  0  0  0  0  0  0  0  0
    2.1434   -1.2375    0.0000 C   0  0  0  0  0  0  0  0  0  0  0  0
    1.4289   -1.6500    0.0000 C   0  0  0  0  0  0  0  0  0  0  0  0
    1.4289   -2.4750    0.0000 O   0  0  0  0  0  0  0  0  0  0  0  0
    0.7145   -1.2375    0.0000 N   0  0  0  0  0  0  0  0  0  0  0  0
    4.2868   -1.6500    0.0000 C   0  0  0  0  0  0  0  0  0  0  0  0
    5.0405   -1.3144    0.0000 C   0  0  0  0  0  0  0  0  0  0  0  0
    5.5925   -1.9275    0.0000 N   0  0  0  0  0  0  0  0  0  0  0  0
    5.1800   -2.6420    0.0000 N   0  0  0  0  0  0  0  0  0  0  0  0
    4.3731   -2.4705    0.0000 C   0  0  0  0  0  0  0  0  0  0  0  0
  1  2  2  0  0  0  0
  2  3  1  0  0  0  0
  3  4  1  0  0  0  0
  4  5  1  0  0  0  0
  3  5  1  0  0  0  0
  2  6  1  0  0  0  0
  6  7  4  0  0  0  0
  7  8  4  0  0  0  0
  8  9  4  0  0  0  0
  9 10  1  0  0  0  0
 10 11  1  0  0  0  0
 11 12  1  0  0  0  0
 12 13  1  0  0  0  0
 13 14  1  0  0  0  0
  9 14  4  0  0  0  0
 14 15  4  0  0  0  0
  6 15  4  0  0  0  0
 12 16  1  0  0  0  0
 16 17  2  0  0  0  0
 17 18  1  0  0  0  0
 18 19  4  0  0  0  0
 19 20  4  0  0  0  0
 20 21  4  0  0  0  0
 21 22  4  0  0  0  0
 22 23  4  0  0  0  0
 18 23  4  0  0  0  0
 23 24  1  0  0  0  0
 24 25  2  0  0  0  0
 24 26  1  0  0  0  0
 16 26  1  0  0  0  0
 21 27  1  0  0  0  0
 27 28  4  0  0  0  0
 28 29  4  0  0  0  0
 29 30  4  0  0  0  0
 30 31  4  0  0  0  0
 27 31  4  0  0  0  0
M  STY  1   1 DAT
M  SAL   1  1  30
M  SDT   1 MRV_IMPLICIT_H                                        
M  SDD   1     0.0000    0.0000    DR    ALL  0       0  
M  SED   1 IMPL_H1
M  END
>  <CdId>
834

>  <Mol Weight>
412.449

>  <Formula>
C24H20N4O3

>  <CMPD_CHEMBLID>
CHEMBL1684205

>  <MOLREGNO>
1074471

>  <PARENT_CMPD_CHEMBLID>
CHEMBL1684205

>  <PARENT_MOLREGNO>
1074471

>  <COMPOUND_KEY>
9

>  <MOLWEIGHT>
412.44

>  <ALOGP>
3.16

>  <PSA>
96.44

>  <NUM_RO5_VIOLATIONS>
0

>  <ACTIVITY_ID>
5246502

>  <STANDARD_TYPE>
T1/2

>  <RELATION>
=

>  <STANDARD_VALUE>
3.633

>  <STANDARD_UNITS>
hr

>  <PUBLISHED_TYPE>
t1/2

>  <PUBLISHED_RELATION>
=

>  <PUBLISHED_VALUE>
218.0

>  <PUBLISHED_UNITS>
min

>  <POTENTIAL_DUPLICATE>
0

>  <BAO_ENDPOINT>
BAO_0002115

>  <UO_UNITS>
UO_0000032

>  <QUDT_UNITS>
http://qudt.org/vocab/unit#Hour

>  <ASSAY_ID>
726901

>  <ASSAY_CHEMBLID>
CHEMBL1686690

>  <ASSAY_TYPE>
A

>  <DESCRIPTION>
Half life in human liver microsomes

>  <ASSAY_SRC_ID>
1

>  <ASSAY_SRC_DESCRIPTION>
Scientific Literature

>  <ASSAY_ORGANISM>
Homo sapiens

>  <ASSAY_TAX_ID>
9606

>  <CURATED_BY>
Autocuration

>  <BAO_FORMAT>
BAO_0000251

>  <TID>
102164

>  <TARGET_CHEMBLID>
CHEMBL613373

>  <TARGET_TYPE>
SUBCELLULAR

>  <PREF_NAME>
Liver microsomes

>  <CONFIDENCE_SCORE>
2

>  <TARGET_MAPPING>
Subcellular fraction

>  <DOC_ID>
55828

>  <DOC_CHEMBLID>
CHEMBL1681768

>  <PUBMED_ID>
21349713

>  <JOURNAL>
Bioorg. Med. Chem. Lett.

>  <YEAR>
2011

>  <VOLUME>
21

>  <ISSUE>
6

>  <FIRST_PAGE>
1844

>  <ORGANISM>
Homo sapiens

$$$$

  Mrv1533001291820302D          

 19 22  0  0  0  0            999 V2000
    1.4289   -2.4750    0.0000 O   0  0  0  0  0  0  0  0  0  0  0  0
    1.4289   -1.6500    0.0000 C   0  0  0  0  0  0  0  0  0  0  0  0
    0.7145   -1.2375    0.0000 N   0  0  0  0  0  0  0  0  0  0  0  0
    0.7145   -0.4125    0.0000 C   0  0  0  0  0  0  0  0  0  0  0  0
    1.4289    0.0000    0.0000 N   0  0  0  0  0  0  0  0  0  0  0  0
    2.1434   -0.4125    0.0000 C   0  0  0  0  0  0  0  0  0  0  0  0
    2.8579    0.0000    0.0000 C   0  0  0  0  0  0  0  0  0  0  0  0
    3.5724   -0.4125    0.0000 C   0  0  0  0  0  0  0  0  0  0  0  0
    3.5724   -1.2375    0.0000 C   0  0  0  0  0  0  0  0  0  0  0  0
    2.8579   -1.6500    0.0000 C   0  0  0  0  0  0  0  0  0  0  0  0
    2.1434   -1.2375    0.0000 C   0  0  0  0  0  0  0  0  0  0  0  0
    4.2868   -1.6500    0.0000 C   0  0  0  0  0  0  0  0  0  0  0  0
    5.0405   -1.3144    0.0000 C   0  0  0  0  0  0  0  0  0  0  0  0
    5.5925   -1.9275    0.0000 N   0  0  0  0  0  0  0  0  0  0  0  0
    5.1800   -2.6420    0.0000 N   0  0  0  0  0  0  0  0  0  0  0  0
    4.3731   -2.4705    0.0000 C   0  0  0  0  0  0  0  0  0  0  0  0
    0.0000    0.0000    0.0000 C   0  0  0  0  0  0  0  0  0  0  0  0
   -0.8250    0.0000    0.0000 C   0  0  0  0  0  0  0  0  0  0  0  0
   -0.4125    0.7145    0.0000 C   0  0  0  0  0  0  0  0  0  0  0  0
  1  2  2  0  0  0  0
  2  3  1  0  0  0  0
  3  4  1  0  0  0  0
  4  5  2  0  0  0  0
  5  6  1  0  0  0  0
  6  7  4  0  0  0  0
  7  8  4  0  0  0  0
  8  9  4  0  0  0  0
  9 10  4  0  0  0  0
 10 11  4  0  0  0  0
  2 11  1  0  0  0  0
  6 11  4  0  0  0  0
  9 12  1  0  0  0  0
 12 13  4  0  0  0  0
 13 14  4  0  0  0  0
 14 15  4  0  0  0  0
 15 16  4  0  0  0  0
 12 16  4  0  0  0  0
  4 17  1  0  0  0  0
 17 18  1  0  0  0  0
 18 19  1  0  0  0  0
 17 19  1  0  0  0  0
M  STY  1   1 DAT
M  SAL   1  1  15
M  SDT   1 MRV_IMPLICIT_H                                        
M  SDD   1     0.0000    0.0000    DR    ALL  0       0  
M  SED   1 IMPL_H1
M  END
>  <CdId>
840

>  <Mol Weight>
252.277

>  <Formula>
C14H12N4O

>  <CMPD_CHEMBLID>
CHEMBL1684213

>  <MOLREGNO>
1074479

>  <PARENT_CMPD_CHEMBLID>
CHEMBL1684213

>  <PARENT_MOLREGNO>
1074479

>  <COMPOUND_KEY>
35

>  <MOLWEIGHT>
252.27

>  <ALOGP>
1.55

>  <PSA>
70.14

>  <NUM_RO5_VIOLATIONS>
0

>  <ACTIVITY_ID>
5246510

>  <STANDARD_TYPE>
T1/2

>  <RELATION>
=

>  <STANDARD_VALUE>
5.5

>  <STANDARD_UNITS>
hr

>  <PUBLISHED_TYPE>
t1/2

>  <PUBLISHED_RELATION>
=

>  <PUBLISHED_VALUE>
330.0

>  <PUBLISHED_UNITS>
min

>  <POTENTIAL_DUPLICATE>
0

>  <BAO_ENDPOINT>
BAO_0002115

>  <UO_UNITS>
UO_0000032

>  <QUDT_UNITS>
http://qudt.org/vocab/unit#Hour

>  <ASSAY_ID>
726901

>  <ASSAY_CHEMBLID>
CHEMBL1686690

>  <ASSAY_TYPE>
A

>  <DESCRIPTION>
Half life in human liver microsomes

>  <ASSAY_SRC_ID>
1

>  <ASSAY_SRC_DESCRIPTION>
Scientific Literature

>  <ASSAY_ORGANISM>
Homo sapiens

>  <ASSAY_TAX_ID>
9606

>  <CURATED_BY>
Autocuration

>  <BAO_FORMAT>
BAO_0000251

>  <TID>
102164

>  <TARGET_CHEMBLID>
CHEMBL613373

>  <TARGET_TYPE>
SUBCELLULAR

>  <PREF_NAME>
Liver microsomes

>  <CONFIDENCE_SCORE>
2

>  <TARGET_MAPPING>
Subcellular fraction

>  <DOC_ID>
55828

>  <DOC_CHEMBLID>
CHEMBL1681768

>  <PUBMED_ID>
21349713

>  <JOURNAL>
Bioorg. Med. Chem. Lett.

>  <YEAR>
2011

>  <VOLUME>
21

>  <ISSUE>
6

>  <FIRST_PAGE>
1844

>  <ORGANISM>
Homo sapiens

$$$$

  Mrv1533001291820302D          

 26 30  0  0  0  0            999 V2000
   -0.7145    2.0625    0.0000 O   0  0  0  0  0  0  0  0  0  0  0  0
   -0.7145    1.2375    0.0000 C   0  0  0  0  0  0  0  0  0  0  0  0
    0.0000    0.8250    0.0000 N   0  0  0  0  0  0  0  0  0  0  0  0
    0.0000    0.0000    0.0000 C   0  0  0  0  0  0  0  0  0  0  0  0
   -0.7145   -0.4125    0.0000 N   0  0  0  0  0  0  0  0  0  0  0  0
   -1.4289    0.0000    0.0000 C   0  0  0  0  0  0  0  0  0  0  0  0
   -2.1434   -0.4125    0.0000 C   0  0  0  0  0  0  0  0  0  0  0  0
   -2.8579    0.0000    0.0000 C   0  0  0  0  0  0  0  0  0  0  0  0
   -2.8579    0.8250    0.0000 C   0  0  0  0  0  0  0  0  0  0  0  0
   -2.1434    1.2375    0.0000 C   0  0  0  0  0  0  0  0  0  0  0  0
   -1.4289    0.8250    0.0000 C   0  0  0  0  0  0  0  0  0  0  0  0
   -3.5724    1.2375    0.0000 C   0  0  0  0  0  0  0  0  0  0  0  0
   -4.3260    0.9019    0.0000 C   0  0  0  0  0  0  0  0  0  0  0  0
   -4.8781    1.5150    0.0000 N   0  0  0  0  0  0  0  0  0  0  0  0
   -4.4656    2.2295    0.0000 N   0  0  0  0  0  0  0  0  0  0  0  0
   -3.6586    2.0580    0.0000 C   0  0  0  0  0  0  0  0  0  0  0  0
    0.7145   -0.4125    0.0000 C   0  0  0  0  0  0  0  0  0  0  0  0
    1.4289    0.0000    0.0000 C   0  0  0  0  0  0  0  0  0  0  0  0
    2.1434   -0.4125    0.0000 C   0  0  0  0  0  0  0  0  0  0  0  0
    2.8579    0.0000    0.0000 C   0  0  0  0  0  0  0  0  0  0  0  0
    3.5724   -0.4125    0.0000 C   0  0  0  0  0  0  0  0  0  0  0  0
    3.5724   -1.2375    0.0000 C   0  0  0  0  0  0  0  0  0  0  0  0
    2.8579   -1.6500    0.0000 C   0  0  0  0  0  0  0  0  0  0  0  0
    2.1434   -1.2375    0.0000 C   0  0  0  0  0  0  0  0  0  0  0  0
    1.4289   -1.6500    0.0000 O   0  0  0  0  0  0  0  0  0  0  0  0
    0.7145   -1.2375    0.0000 C   0  0  0  0  0  0  0  0  0  0  0  0
  1  2  2  0  0  0  0
  2  3  1  0  0  0  0
  3  4  1  0  0  0  0
  4  5  2  0  0  0  0
  5  6  1  0  0  0  0
  6  7  4  0  0  0  0
  7  8  4  0  0  0  0
  8  9  4  0  0  0  0
  9 10  4  0  0  0  0
 10 11  4  0  0  0  0
  2 11  1  0  0  0  0
  6 11  4  0  0  0  0
  9 12  1  0  0  0  0
 12 13  4  0  0  0  0
 13 14  4  0  0  0  0
 14 15  4  0  0  0  0
 15 16  4  0  0  0  0
 12 16  4  0  0  0  0
  4 17  1  0  0  0  0
 17 18  2  0  0  0  0
 18 19  1  0  0  0  0
 19 20  4  0  0  0  0
 20 21  4  0  0  0  0
 21 22  4  0  0  0  0
 22 23  4  0  0  0  0
 23 24  4  0  0  0  0
 19 24  4  0  0  0  0
 24 25  1  0  0  0  0
 25 26  1  0  0  0  0
 17 26  1  0  0  0  0
M  STY  1   1 DAT
M  SAL   1  1  15
M  SDT   1 MRV_IMPLICIT_H                                        
M  SDD   1     0.0000    0.0000    DR    ALL  0       0  
M  SED   1 IMPL_H1
M  END
>  <CdId>
841

>  <Mol Weight>
342.358

>  <Formula>
C20H14N4O2

>  <CMPD_CHEMBLID>
CHEMBL1684195

>  <MOLREGNO>
1074461

>  <PARENT_CMPD_CHEMBLID>
CHEMBL1684195

>  <PARENT_MOLREGNO>
1074461

>  <COMPOUND_KEY>
20

>  <MOLWEIGHT>
342.35

>  <ALOGP>
2.62

>  <PSA>
79.37

>  <NUM_RO5_VIOLATIONS>
0

>  <ACTIVITY_ID>
5246492

>  <STANDARD_TYPE>
T1/2

>  <RELATION>
=

>  <STANDARD_VALUE>
7.3

>  <STANDARD_UNITS>
hr

>  <PUBLISHED_TYPE>
t1/2

>  <PUBLISHED_RELATION>
=

>  <PUBLISHED_VALUE>
438.0

>  <PUBLISHED_UNITS>
min

>  <POTENTIAL_DUPLICATE>
0

>  <BAO_ENDPOINT>
BAO_0002115

>  <UO_UNITS>
UO_0000032

>  <QUDT_UNITS>
http://qudt.org/vocab/unit#Hour

>  <ASSAY_ID>
726901

>  <ASSAY_CHEMBLID>
CHEMBL1686690

>  <ASSAY_TYPE>
A

>  <DESCRIPTION>
Half life in human liver microsomes

>  <ASSAY_SRC_ID>
1

>  <ASSAY_SRC_DESCRIPTION>
Scientific Literature

>  <ASSAY_ORGANISM>
Homo sapiens

>  <ASSAY_TAX_ID>
9606

>  <CURATED_BY>
Autocuration

>  <BAO_FORMAT>
BAO_0000251

>  <TID>
102164

>  <TARGET_CHEMBLID>
CHEMBL613373

>  <TARGET_TYPE>
SUBCELLULAR

>  <PREF_NAME>
Liver microsomes

>  <CONFIDENCE_SCORE>
2

>  <TARGET_MAPPING>
Subcellular fraction

>  <DOC_ID>
55828

>  <DOC_CHEMBLID>
CHEMBL1681768

>  <PUBMED_ID>
21349713

>  <JOURNAL>
Bioorg. Med. Chem. Lett.

>  <YEAR>
2011

>  <VOLUME>
21

>  <ISSUE>
6

>  <FIRST_PAGE>
1844

>  <ORGANISM>
Homo sapiens

$$$$

  Mrv1533001291820302D          

 16 17  0  0  0  0            999 V2000
   -0.6283    0.0762    0.0000 C   0  0  0  0  0  0  0  0  0  0  0  0
   -0.0980   -0.5558    0.0000 N   0  0  0  0  0  0  0  0  0  0  0  0
    0.7145   -0.4125    0.0000 C   0  0  0  0  0  0  0  0  0  0  0  0
    1.2448   -1.0445    0.0000 C   0  0  0  0  0  0  0  0  0  0  0  0
    1.9592   -1.4570    0.0000 C   0  0  0  0  0  0  0  0  0  0  0  0
    1.9592   -2.2820    0.0000 C   0  0  0  0  0  0  0  0  0  0  0  0
    1.2448   -2.6945    0.0000 C   0  0  0  0  0  0  0  0  0  0  0  0
    0.5303   -2.2820    0.0000 C   0  0  0  0  0  0  0  0  0  0  0  0
    0.5303   -1.4570    0.0000 C   0  0  0  0  0  0  0  0  0  0  0  0
    1.7751   -0.4125    0.0000 C   0  0  0  0  0  0  0  0  0  0  0  0
    1.4929    0.3627    0.0000 C   0  0  0  0  0  0  0  0  0  0  0  0
    2.0232    0.9947    0.0000 C   0  0  0  0  0  0  0  0  0  0  0  0
    2.8357    0.8515    0.0000 C   0  0  0  0  0  0  0  0  0  0  0  0
    3.1178    0.0762    0.0000 C   0  0  0  0  0  0  0  0  0  0  0  0
    3.9303   -0.0670    0.0000 Cl  0  0  0  0  0  0  0  0  0  0  0  0
    2.5875   -0.5558    0.0000 C   0  0  0  0  0  0  0  0  0  0  0  0
  1  2  1  0  0  0  0
  2  3  1  0  0  0  0
  3  4  1  0  0  0  0
  4  5  1  0  0  0  0
  5  6  1  0  0  0  0
  6  7  1  0  0  0  0
  7  8  1  0  0  0  0
  8  9  1  0  0  0  0
  4  9  1  0  0  0  0
  4 10  1  0  0  0  0
 10 11  4  0  0  0  0
 11 12  4  0  0  0  0
 12 13  4  0  0  0  0
 13 14  4  0  0  0  0
 14 15  1  0  0  0  0
 14 16  4  0  0  0  0
 10 16  4  0  0  0  0
M  END
>  <CdId>
852

>  <Mol Weight>
237.77

>  <Formula>
C14H20ClN

>  <CMPD_CHEMBLID>
CHEMBL1683887

>  <MOLREGNO>
1074090

>  <PARENT_CMPD_CHEMBLID>
CHEMBL1683887

>  <PARENT_MOLREGNO>
1074090

>  <COMPOUND_KEY>
27

>  <MOLWEIGHT>
237.77

>  <ALOGP>
3.94

>  <PSA>
12.03

>  <NUM_RO5_VIOLATIONS>
0

>  <ACTIVITY_ID>
5238314

>  <STANDARD_TYPE>
T1/2

>  <RELATION>
=

>  <STANDARD_VALUE>
3.467

>  <STANDARD_UNITS>
hr

>  <PUBLISHED_TYPE>
t1/2

>  <PUBLISHED_RELATION>
=

>  <PUBLISHED_VALUE>
208.0

>  <PUBLISHED_UNITS>
min

>  <POTENTIAL_DUPLICATE>
0

>  <BAO_ENDPOINT>
BAO_0002115

>  <UO_UNITS>
UO_0000032

>  <QUDT_UNITS>
http://qudt.org/vocab/unit#Hour

>  <ASSAY_ID>
726929

>  <ASSAY_CHEMBLID>
CHEMBL1686718

>  <ASSAY_TYPE>
A

>  <DESCRIPTION>
Metabolic stability in human liver microsomes assessed as half life

>  <ASSAY_SRC_ID>
1

>  <ASSAY_SRC_DESCRIPTION>
Scientific Literature

>  <ASSAY_ORGANISM>
Homo sapiens

>  <ASSAY_TAX_ID>
9606

>  <CURATED_BY>
Autocuration

>  <BAO_FORMAT>
BAO_0000251

>  <TID>
102164

>  <TARGET_CHEMBLID>
CHEMBL613373

>  <TARGET_TYPE>
SUBCELLULAR

>  <PREF_NAME>
Liver microsomes

>  <CONFIDENCE_SCORE>
2

>  <TARGET_MAPPING>
Subcellular fraction

>  <DOC_ID>
55746

>  <DOC_CHEMBLID>
CHEMBL1681686

>  <PUBMED_ID>
21310609

>  <JOURNAL>
Bioorg. Med. Chem. Lett.

>  <YEAR>
2011

>  <VOLUME>
21

>  <ISSUE>
5

>  <FIRST_PAGE>
1438

>  <ORGANISM>
Homo sapiens

$$$$

  Mrv1533001291820302D          

 16 17  0  0  0  0            999 V2000
   -0.6283    0.0762    0.0000 C   0  0  0  0  0  0  0  0  0  0  0  0
   -0.0980   -0.5558    0.0000 N   0  0  0  0  0  0  0  0  0  0  0  0
    0.7145   -0.4125    0.0000 C   0  0  0  0  0  0  0  0  0  0  0  0
    1.2448   -1.0445    0.0000 C   0  0  0  0  0  0  0  0  0  0  0  0
    1.9592   -1.4570    0.0000 C   0  0  0  0  0  0  0  0  0  0  0  0
    1.9592   -2.2820    0.0000 C   0  0  0  0  0  0  0  0  0  0  0  0
    1.2448   -2.6945    0.0000 C   0  0  0  0  0  0  0  0  0  0  0  0
    0.5303   -2.2820    0.0000 C   0  0  0  0  0  0  0  0  0  0  0  0
    0.5303   -1.4570    0.0000 C   0  0  0  0  0  0  0  0  0  0  0  0
    1.7751   -0.4125    0.0000 C   0  0  0  0  0  0  0  0  0  0  0  0
    1.4929    0.3627    0.0000 C   0  0  0  0  0  0  0  0  0  0  0  0
    2.0232    0.9947    0.0000 C   0  0  0  0  0  0  0  0  0  0  0  0
    2.8357    0.8515    0.0000 C   0  0  0  0  0  0  0  0  0  0  0  0
    3.3660    1.4835    0.0000 Cl  0  0  0  0  0  0  0  0  0  0  0  0
    3.1178    0.0762    0.0000 C   0  0  0  0  0  0  0  0  0  0  0  0
    2.5875   -0.5558    0.0000 C   0  0  0  0  0  0  0  0  0  0  0  0
  1  2  1  0  0  0  0
  2  3  1  0  0  0  0
  3  4  1  0  0  0  0
  4  5  1  0  0  0  0
  5  6  1  0  0  0  0
  6  7  1  0  0  0  0
  7  8  1  0  0  0  0
  8  9  1  0  0  0  0
  4  9  1  0  0  0  0
  4 10  1  0  0  0  0
 10 11  4  0  0  0  0
 11 12  4  0  0  0  0
 12 13  4  0  0  0  0
 13 14  1  0  0  0  0
 13 15  4  0  0  0  0
 15 16  4  0  0  0  0
 10 16  4  0  0  0  0
M  END
>  <CdId>
856

>  <Mol Weight>
237.77

>  <Formula>
C14H20ClN

>  <CMPD_CHEMBLID>
CHEMBL1683885

>  <MOLREGNO>
1074088

>  <PARENT_CMPD_CHEMBLID>
CHEMBL1683885

>  <PARENT_MOLREGNO>
1074088

>  <COMPOUND_KEY>
25

>  <MOLWEIGHT>
237.77

>  <ALOGP>
3.94

>  <PSA>
12.03

>  <NUM_RO5_VIOLATIONS>
0

>  <ACTIVITY_ID>
5238379

>  <STANDARD_TYPE>
T1/2

>  <RELATION>
>

>  <STANDARD_VALUE>
5.0

>  <STANDARD_UNITS>
hr

>  <PUBLISHED_TYPE>
t1/2

>  <PUBLISHED_RELATION>
>

>  <PUBLISHED_VALUE>
300.0

>  <PUBLISHED_UNITS>
min

>  <POTENTIAL_DUPLICATE>
0

>  <BAO_ENDPOINT>
BAO_0002115

>  <UO_UNITS>
UO_0000032

>  <QUDT_UNITS>
http://qudt.org/vocab/unit#Hour

>  <ASSAY_ID>
726929

>  <ASSAY_CHEMBLID>
CHEMBL1686718

>  <ASSAY_TYPE>
A

>  <DESCRIPTION>
Metabolic stability in human liver microsomes assessed as half life

>  <ASSAY_SRC_ID>
1

>  <ASSAY_SRC_DESCRIPTION>
Scientific Literature

>  <ASSAY_ORGANISM>
Homo sapiens

>  <ASSAY_TAX_ID>
9606

>  <CURATED_BY>
Autocuration

>  <BAO_FORMAT>
BAO_0000251

>  <TID>
102164

>  <TARGET_CHEMBLID>
CHEMBL613373

>  <TARGET_TYPE>
SUBCELLULAR

>  <PREF_NAME>
Liver microsomes

>  <CONFIDENCE_SCORE>
2

>  <TARGET_MAPPING>
Subcellular fraction

>  <DOC_ID>
55746

>  <DOC_CHEMBLID>
CHEMBL1681686

>  <PUBMED_ID>
21310609

>  <JOURNAL>
Bioorg. Med. Chem. Lett.

>  <YEAR>
2011

>  <VOLUME>
21

>  <ISSUE>
5

>  <FIRST_PAGE>
1438

>  <ORGANISM>
Homo sapiens

$$$$

  Mrv1533001291820302D          

 13 14  0  0  0  0            999 V2000
    1.0758    0.4334    0.0000 N   0  0  0  0  0  0  0  0  0  0  0  0
    0.5455   -0.1986    0.0000 C   0  0  0  0  0  0  0  0  0  0  0  0
   -0.2669   -0.0553    0.0000 C   0  0  0  0  0  0  0  0  0  0  0  0
   -1.0794   -0.1986    0.0000 C   0  0  0  0  0  0  0  0  0  0  0  0
   -1.6097    0.4334    0.0000 C   0  0  0  0  0  0  0  0  0  0  0  0
   -1.3275    1.2087    0.0000 C   0  0  0  0  0  0  0  0  0  0  0  0
   -0.5151    1.3519    0.0000 C   0  0  0  0  0  0  0  0  0  0  0  0
    0.0152    0.7199    0.0000 C   0  0  0  0  0  0  0  0  0  0  0  0
   -0.2669   -0.8803    0.0000 C   0  0  0  0  0  0  0  0  0  0  0  0
    0.4005   -1.3652    0.0000 C   0  0  0  0  0  0  0  0  0  0  0  0
    0.1456   -2.1498    0.0000 C   0  0  0  0  0  0  0  0  0  0  0  0
   -0.6794   -2.1498    0.0000 C   0  0  0  0  0  0  0  0  0  0  0  0
   -0.9344   -1.3652    0.0000 S   0  0  0  0  0  0  0  0  0  0  0  0
  1  2  1  0  0  0  0
  2  3  1  0  0  0  0
  3  4  1  0  0  0  0
  4  5  1  0  0  0  0
  5  6  1  0  0  0  0
  6  7  1  0  0  0  0
  7  8  1  0  0  0  0
  3  8  1  0  0  0  0
  3  9  1  0  0  0  0
  9 10  4  0  0  0  0
 10 11  4  0  0  0  0
 11 12  4  0  0  0  0
 12 13  4  0  0  0  0
  9 13  4  0  0  0  0
M  END
>  <CdId>
861

>  <Mol Weight>
195.32

>  <Formula>
C11H17NS

>  <CMPD_CHEMBLID>
CHEMBL1683905

>  <MOLREGNO>
1074109

>  <PARENT_CMPD_CHEMBLID>
CHEMBL1683905

>  <PARENT_MOLREGNO>
1074109

>  <COMPOUND_KEY>
46

>  <MOLWEIGHT>
195.32

>  <ALOGP>
2.8

>  <PSA>
54.26

>  <NUM_RO5_VIOLATIONS>
0

>  <ACTIVITY_ID>
5238323

>  <STANDARD_TYPE>
T1/2

>  <RELATION>
=

>  <STANDARD_VALUE>
4.417

>  <STANDARD_UNITS>
hr

>  <PUBLISHED_TYPE>
t1/2

>  <PUBLISHED_RELATION>
=

>  <PUBLISHED_VALUE>
265.0

>  <PUBLISHED_UNITS>
min

>  <POTENTIAL_DUPLICATE>
0

>  <BAO_ENDPOINT>
BAO_0002115

>  <UO_UNITS>
UO_0000032

>  <QUDT_UNITS>
http://qudt.org/vocab/unit#Hour

>  <ASSAY_ID>
726929

>  <ASSAY_CHEMBLID>
CHEMBL1686718

>  <ASSAY_TYPE>
A

>  <DESCRIPTION>
Metabolic stability in human liver microsomes assessed as half life

>  <ASSAY_SRC_ID>
1

>  <ASSAY_SRC_DESCRIPTION>
Scientific Literature

>  <ASSAY_ORGANISM>
Homo sapiens

>  <ASSAY_TAX_ID>
9606

>  <CURATED_BY>
Autocuration

>  <BAO_FORMAT>
BAO_0000251

>  <TID>
102164

>  <TARGET_CHEMBLID>
CHEMBL613373

>  <TARGET_TYPE>
SUBCELLULAR

>  <PREF_NAME>
Liver microsomes

>  <CONFIDENCE_SCORE>
2

>  <TARGET_MAPPING>
Subcellular fraction

>  <DOC_ID>
55746

>  <DOC_CHEMBLID>
CHEMBL1681686

>  <PUBMED_ID>
21310609

>  <JOURNAL>
Bioorg. Med. Chem. Lett.

>  <YEAR>
2011

>  <VOLUME>
21

>  <ISSUE>
5

>  <FIRST_PAGE>
1438

>  <ORGANISM>
Homo sapiens

$$$$

  Mrv1533001291820302D          

 19 21  0  0  0  0            999 V2000
   -0.7263   -2.8205    0.0000 C   0  0  0  0  0  0  0  0  0  0  0  0
    0.0862   -2.9637    0.0000 N   0  0  0  0  0  0  0  0  0  0  0  0
    0.6165   -2.3317    0.0000 C   0  0  0  0  0  0  0  0  0  0  0  0
    1.4289   -2.4750    0.0000 C   0  0  0  0  0  0  0  0  0  0  0  0
    2.2414   -2.3317    0.0000 C   0  0  0  0  0  0  0  0  0  0  0  0
    2.7717   -2.9637    0.0000 C   0  0  0  0  0  0  0  0  0  0  0  0
    2.4895   -3.7390    0.0000 C   0  0  0  0  0  0  0  0  0  0  0  0
    1.6771   -3.8822    0.0000 C   0  0  0  0  0  0  0  0  0  0  0  0
    1.1468   -3.2502    0.0000 C   0  0  0  0  0  0  0  0  0  0  0  0
    1.4289   -1.6500    0.0000 C   0  0  0  0  0  0  0  0  0  0  0  0
    0.7145   -1.2375    0.0000 C   0  0  0  0  0  0  0  0  0  0  0  0
    0.7145   -0.4125    0.0000 C   0  0  0  0  0  0  0  0  0  0  0  0
    1.4289    0.0000    0.0000 C   0  0  0  0  0  0  0  0  0  0  0  0
    2.1434   -0.4125    0.0000 C   0  0  0  0  0  0  0  0  0  0  0  0
    2.8579    0.0000    0.0000 C   0  0  0  0  0  0  0  0  0  0  0  0
    3.5724   -0.4125    0.0000 C   0  0  0  0  0  0  0  0  0  0  0  0
    3.5724   -1.2375    0.0000 C   0  0  0  0  0  0  0  0  0  0  0  0
    2.8579   -1.6500    0.0000 C   0  0  0  0  0  0  0  0  0  0  0  0
    2.1434   -1.2375    0.0000 C   0  0  0  0  0  0  0  0  0  0  0  0
  1  2  1  0  0  0  0
  2  3  1  0  0  0  0
  3  4  1  0  0  0  0
  4  5  1  0  0  0  0
  5  6  1  0  0  0  0
  6  7  1  0  0  0  0
  7  8  1  0  0  0  0
  8  9  1  0  0  0  0
  4  9  1  0  0  0  0
  4 10  1  0  0  0  0
 10 11  4  0  0  0  0
 11 12  4  0  0  0  0
 12 13  4  0  0  0  0
 13 14  4  0  0  0  0
 14 15  4  0  0  0  0
 15 16  4  0  0  0  0
 16 17  4  0  0  0  0
 17 18  4  0  0  0  0
 18 19  4  0  0  0  0
 10 19  4  0  0  0  0
 14 19  4  0  0  0  0
M  END
>  <CdId>
862

>  <Mol Weight>
253.389

>  <Formula>
C18H23N

>  <CMPD_CHEMBLID>
CHEMBL1683898

>  <MOLREGNO>
1074102

>  <PARENT_CMPD_CHEMBLID>
CHEMBL1683898

>  <PARENT_MOLREGNO>
1074102

>  <COMPOUND_KEY>
39

>  <MOLWEIGHT>
253.38

>  <ALOGP>
4.19

>  <PSA>
12.03

>  <NUM_RO5_VIOLATIONS>
0

>  <ACTIVITY_ID>
5238381

>  <STANDARD_TYPE>
T1/2

>  <RELATION>
>

>  <STANDARD_VALUE>
5.0

>  <STANDARD_UNITS>
hr

>  <PUBLISHED_TYPE>
t1/2

>  <PUBLISHED_RELATION>
>

>  <PUBLISHED_VALUE>
300.0

>  <PUBLISHED_UNITS>
min

>  <POTENTIAL_DUPLICATE>
0

>  <BAO_ENDPOINT>
BAO_0002115

>  <UO_UNITS>
UO_0000032

>  <QUDT_UNITS>
http://qudt.org/vocab/unit#Hour

>  <ASSAY_ID>
726929

>  <ASSAY_CHEMBLID>
CHEMBL1686718

>  <ASSAY_TYPE>
A

>  <DESCRIPTION>
Metabolic stability in human liver microsomes assessed as half life

>  <ASSAY_SRC_ID>
1

>  <ASSAY_SRC_DESCRIPTION>
Scientific Literature

>  <ASSAY_ORGANISM>
Homo sapiens

>  <ASSAY_TAX_ID>
9606

>  <CURATED_BY>
Autocuration

>  <BAO_FORMAT>
BAO_0000251

>  <TID>
102164

>  <TARGET_CHEMBLID>
CHEMBL613373

>  <TARGET_TYPE>
SUBCELLULAR

>  <PREF_NAME>
Liver microsomes

>  <CONFIDENCE_SCORE>
2

>  <TARGET_MAPPING>
Subcellular fraction

>  <DOC_ID>
55746

>  <DOC_CHEMBLID>
CHEMBL1681686

>  <PUBMED_ID>
21310609

>  <JOURNAL>
Bioorg. Med. Chem. Lett.

>  <YEAR>
2011

>  <VOLUME>
21

>  <ISSUE>
5

>  <FIRST_PAGE>
1438

>  <ORGANISM>
Homo sapiens

$$$$

  Mrv1533001291820302D          

 17 18  0  0  0  0            999 V2000
   -0.6283    0.0762    0.0000 C   0  0  0  0  0  0  0  0  0  0  0  0
   -0.0980   -0.5558    0.0000 N   0  0  0  0  0  0  0  0  0  0  0  0
    0.7145   -0.4125    0.0000 C   0  0  0  0  0  0  0  0  0  0  0  0
    1.2448   -1.0445    0.0000 C   0  0  0  0  0  0  0  0  0  0  0  0
    1.9592   -1.4570    0.0000 C   0  0  0  0  0  0  0  0  0  0  0  0
    1.9592   -2.2820    0.0000 C   0  0  0  0  0  0  0  0  0  0  0  0
    1.2448   -2.6945    0.0000 C   0  0  0  0  0  0  0  0  0  0  0  0
    0.5303   -2.2820    0.0000 C   0  0  0  0  0  0  0  0  0  0  0  0
    0.5303   -1.4570    0.0000 C   0  0  0  0  0  0  0  0  0  0  0  0
    1.7751   -0.4125    0.0000 C   0  0  0  0  0  0  0  0  0  0  0  0
    1.4929    0.3627    0.0000 C   0  0  0  0  0  0  0  0  0  0  0  0
    2.0232    0.9947    0.0000 C   0  0  0  0  0  0  0  0  0  0  0  0
    2.8357    0.8515    0.0000 C   0  0  0  0  0  0  0  0  0  0  0  0
    3.3660    1.4835    0.0000 F   0  0  0  0  0  0  0  0  0  0  0  0
    3.1178    0.0762    0.0000 C   0  0  0  0  0  0  0  0  0  0  0  0
    3.9303   -0.0670    0.0000 F   0  0  0  0  0  0  0  0  0  0  0  0
    2.5875   -0.5558    0.0000 C   0  0  0  0  0  0  0  0  0  0  0  0
  1  2  1  0  0  0  0
  2  3  1  0  0  0  0
  3  4  1  0  0  0  0
  4  5  1  0  0  0  0
  5  6  1  0  0  0  0
  6  7  1  0  0  0  0
  7  8  1  0  0  0  0
  8  9  1  0  0  0  0
  4  9  1  0  0  0  0
  4 10  1  0  0  0  0
 10 11  4  0  0  0  0
 11 12  4  0  0  0  0
 12 13  4  0  0  0  0
 13 14  1  0  0  0  0
 13 15  4  0  0  0  0
 15 16  1  0  0  0  0
 15 17  4  0  0  0  0
 10 17  4  0  0  0  0
M  END
>  <CdId>
866

>  <Mol Weight>
239.31

>  <Formula>
C14H19F2N

>  <CMPD_CHEMBLID>
CHEMBL1683892

>  <MOLREGNO>
1074095

>  <PARENT_CMPD_CHEMBLID>
CHEMBL1683892

>  <PARENT_MOLREGNO>
1074095

>  <COMPOUND_KEY>
32

>  <MOLWEIGHT>
239.3

>  <ALOGP>
3.69

>  <PSA>
12.03

>  <NUM_RO5_VIOLATIONS>
0

>  <ACTIVITY_ID>
5238315

>  <STANDARD_TYPE>
T1/2

>  <RELATION>
=

>  <STANDARD_VALUE>
3.517

>  <STANDARD_UNITS>
hr

>  <PUBLISHED_TYPE>
t1/2

>  <PUBLISHED_RELATION>
=

>  <PUBLISHED_VALUE>
211.0

>  <PUBLISHED_UNITS>
min

>  <POTENTIAL_DUPLICATE>
0

>  <BAO_ENDPOINT>
BAO_0002115

>  <UO_UNITS>
UO_0000032

>  <QUDT_UNITS>
http://qudt.org/vocab/unit#Hour

>  <ASSAY_ID>
726929

>  <ASSAY_CHEMBLID>
CHEMBL1686718

>  <ASSAY_TYPE>
A

>  <DESCRIPTION>
Metabolic stability in human liver microsomes assessed as half life

>  <ASSAY_SRC_ID>
1

>  <ASSAY_SRC_DESCRIPTION>
Scientific Literature

>  <ASSAY_ORGANISM>
Homo sapiens

>  <ASSAY_TAX_ID>
9606

>  <CURATED_BY>
Autocuration

>  <BAO_FORMAT>
BAO_0000251

>  <TID>
102164

>  <TARGET_CHEMBLID>
CHEMBL613373

>  <TARGET_TYPE>
SUBCELLULAR

>  <PREF_NAME>
Liver microsomes

>  <CONFIDENCE_SCORE>
2

>  <TARGET_MAPPING>
Subcellular fraction

>  <DOC_ID>
55746

>  <DOC_CHEMBLID>
CHEMBL1681686

>  <PUBMED_ID>
21310609

>  <JOURNAL>
Bioorg. Med. Chem. Lett.

>  <YEAR>
2011

>  <VOLUME>
21

>  <ISSUE>
5

>  <FIRST_PAGE>
1438

>  <ORGANISM>
Homo sapiens

$$$$

  Mrv1533001291820302D          

 16 17  0  0  0  0            999 V2000
   -0.0980   -0.5558    0.0000 N   0  0  0  0  0  0  0  0  0  0  0  0
    0.7145   -0.4125    0.0000 C   0  0  0  0  0  0  0  0  0  0  0  0
    1.2448   -1.0445    0.0000 C   0  0  0  0  0  0  0  0  0  0  0  0
    1.9592   -1.4570    0.0000 C   0  0  0  0  0  0  0  0  0  0  0  0
    1.9592   -2.2820    0.0000 C   0  0  0  0  0  0  0  0  0  0  0  0
    1.2448   -2.6945    0.0000 C   0  0  0  0  0  0  0  0  0  0  0  0
    0.5303   -2.2820    0.0000 C   0  0  0  0  0  0  0  0  0  0  0  0
    0.5303   -1.4570    0.0000 C   0  0  0  0  0  0  0  0  0  0  0  0
    1.7751   -0.4125    0.0000 C   0  0  0  0  0  0  0  0  0  0  0  0
    1.4929    0.3627    0.0000 C   0  0  0  0  0  0  0  0  0  0  0  0
    2.0232    0.9947    0.0000 C   0  0  0  0  0  0  0  0  0  0  0  0
    2.8357    0.8515    0.0000 C   0  0  0  0  0  0  0  0  0  0  0  0
    3.3660    1.4835    0.0000 Cl  0  0  0  0  0  0  0  0  0  0  0  0
    3.1178    0.0762    0.0000 C   0  0  0  0  0  0  0  0  0  0  0  0
    3.9303   -0.0670    0.0000 Cl  0  0  0  0  0  0  0  0  0  0  0  0
    2.5875   -0.5558    0.0000 C   0  0  0  0  0  0  0  0  0  0  0  0
  1  2  1  0  0  0  0
  2  3  1  0  0  0  0
  3  4  1  0  0  0  0
  4  5  1  0  0  0  0
  5  6  1  0  0  0  0
  6  7  1  0  0  0  0
  7  8  1  0  0  0  0
  3  8  1  0  0  0  0
  3  9  1  0  0  0  0
  9 10  4  0  0  0  0
 10 11  4  0  0  0  0
 11 12  4  0  0  0  0
 12 13  1  0  0  0  0
 12 14  4  0  0  0  0
 14 15  1  0  0  0  0
 14 16  4  0  0  0  0
  9 16  4  0  0  0  0
M  END
>  <CdId>
869

>  <Mol Weight>
258.19

>  <Formula>
C13H17Cl2N

>  <CMPD_CHEMBLID>
CHEMBL1683871

>  <MOLREGNO>
1074074

>  <PARENT_CMPD_CHEMBLID>
CHEMBL1683871

>  <PARENT_MOLREGNO>
1074074

>  <COMPOUND_KEY>
11

>  <MOLWEIGHT>
258.19

>  <ALOGP>
4.18

>  <PSA>
26.02

>  <NUM_RO5_VIOLATIONS>
0

>  <ACTIVITY_ID>
5238378

>  <STANDARD_TYPE>
T1/2

>  <RELATION>
>

>  <STANDARD_VALUE>
5.0

>  <STANDARD_UNITS>
hr

>  <PUBLISHED_TYPE>
t1/2

>  <PUBLISHED_RELATION>
>

>  <PUBLISHED_VALUE>
300.0

>  <PUBLISHED_UNITS>
min

>  <POTENTIAL_DUPLICATE>
0

>  <BAO_ENDPOINT>
BAO_0002115

>  <UO_UNITS>
UO_0000032

>  <QUDT_UNITS>
http://qudt.org/vocab/unit#Hour

>  <ASSAY_ID>
726929

>  <ASSAY_CHEMBLID>
CHEMBL1686718

>  <ASSAY_TYPE>
A

>  <DESCRIPTION>
Metabolic stability in human liver microsomes assessed as half life

>  <ASSAY_SRC_ID>
1

>  <ASSAY_SRC_DESCRIPTION>
Scientific Literature

>  <ASSAY_ORGANISM>
Homo sapiens

>  <ASSAY_TAX_ID>
9606

>  <CURATED_BY>
Autocuration

>  <BAO_FORMAT>
BAO_0000251

>  <TID>
102164

>  <TARGET_CHEMBLID>
CHEMBL613373

>  <TARGET_TYPE>
SUBCELLULAR

>  <PREF_NAME>
Liver microsomes

>  <CONFIDENCE_SCORE>
2

>  <TARGET_MAPPING>
Subcellular fraction

>  <DOC_ID>
55746

>  <DOC_CHEMBLID>
CHEMBL1681686

>  <PUBMED_ID>
21310609

>  <JOURNAL>
Bioorg. Med. Chem. Lett.

>  <YEAR>
2011

>  <VOLUME>
21

>  <ISSUE>
5

>  <FIRST_PAGE>
1438

>  <ORGANISM>
Homo sapiens

$$$$

  Mrv1533001291820302D          

 17 18  0  0  0  0            999 V2000
   -0.6283    0.0762    0.0000 C   0  0  0  0  0  0  0  0  0  0  0  0
   -0.0980   -0.5558    0.0000 N   0  0  0  0  0  0  0  0  0  0  0  0
    0.7145   -0.4125    0.0000 C   0  0  0  0  0  0  0  0  0  0  0  0
    1.2448   -1.0445    0.0000 C   0  0  0  0  0  0  0  0  0  0  0  0
    1.9592   -1.4570    0.0000 C   0  0  0  0  0  0  0  0  0  0  0  0
    1.9592   -2.2820    0.0000 C   0  0  0  0  0  0  0  0  0  0  0  0
    1.2448   -2.6945    0.0000 C   0  0  0  0  0  0  0  0  0  0  0  0
    0.5303   -2.2820    0.0000 C   0  0  0  0  0  0  0  0  0  0  0  0
    0.5303   -1.4570    0.0000 C   0  0  0  0  0  0  0  0  0  0  0  0
    1.7751   -0.4125    0.0000 C   0  0  0  0  0  0  0  0  0  0  0  0
    1.4929    0.3627    0.0000 C   0  0  0  0  0  0  0  0  0  0  0  0
    2.0232    0.9947    0.0000 C   0  0  0  0  0  0  0  0  0  0  0  0
    2.8357    0.8515    0.0000 C   0  0  0  0  0  0  0  0  0  0  0  0
    3.3660    1.4835    0.0000 F   0  0  0  0  0  0  0  0  0  0  0  0
    3.1178    0.0762    0.0000 C   0  0  0  0  0  0  0  0  0  0  0  0
    3.9303   -0.0670    0.0000 Cl  0  0  0  0  0  0  0  0  0  0  0  0
    2.5875   -0.5558    0.0000 C   0  0  0  0  0  0  0  0  0  0  0  0
  1  2  1  0  0  0  0
  2  3  1  0  0  0  0
  3  4  1  0  0  0  0
  4  5  1  0  0  0  0
  5  6  1  0  0  0  0
  6  7  1  0  0  0  0
  7  8  1  0  0  0  0
  8  9  1  0  0  0  0
  4  9  1  0  0  0  0
  4 10  1  0  0  0  0
 10 11  4  0  0  0  0
 11 12  4  0  0  0  0
 12 13  4  0  0  0  0
 13 14  1  0  0  0  0
 13 15  4  0  0  0  0
 15 16  1  0  0  0  0
 15 17  4  0  0  0  0
 10 17  4  0  0  0  0
M  END
>  <CdId>
872

>  <Mol Weight>
255.76

>  <Formula>
C14H19ClFN

>  <CMPD_CHEMBLID>
CHEMBL1683890

>  <MOLREGNO>
1074093

>  <PARENT_CMPD_CHEMBLID>
CHEMBL1683890

>  <PARENT_MOLREGNO>
1074093

>  <COMPOUND_KEY>
30

>  <MOLWEIGHT>
255.76

>  <ALOGP>
4.15

>  <PSA>
12.03

>  <NUM_RO5_VIOLATIONS>
0

>  <ACTIVITY_ID>
5238380

>  <STANDARD_TYPE>
T1/2

>  <RELATION>
>

>  <STANDARD_VALUE>
5.0

>  <STANDARD_UNITS>
hr

>  <PUBLISHED_TYPE>
t1/2

>  <PUBLISHED_RELATION>
>

>  <PUBLISHED_VALUE>
300.0

>  <PUBLISHED_UNITS>
min

>  <POTENTIAL_DUPLICATE>
0

>  <BAO_ENDPOINT>
BAO_0002115

>  <UO_UNITS>
UO_0000032

>  <QUDT_UNITS>
http://qudt.org/vocab/unit#Hour

>  <ASSAY_ID>
726929

>  <ASSAY_CHEMBLID>
CHEMBL1686718

>  <ASSAY_TYPE>
A

>  <DESCRIPTION>
Metabolic stability in human liver microsomes assessed as half life

>  <ASSAY_SRC_ID>
1

>  <ASSAY_SRC_DESCRIPTION>
Scientific Literature

>  <ASSAY_ORGANISM>
Homo sapiens

>  <ASSAY_TAX_ID>
9606

>  <CURATED_BY>
Autocuration

>  <BAO_FORMAT>
BAO_0000251

>  <TID>
102164

>  <TARGET_CHEMBLID>
CHEMBL613373

>  <TARGET_TYPE>
SUBCELLULAR

>  <PREF_NAME>
Liver microsomes

>  <CONFIDENCE_SCORE>
2

>  <TARGET_MAPPING>
Subcellular fraction

>  <DOC_ID>
55746

>  <DOC_CHEMBLID>
CHEMBL1681686

>  <PUBMED_ID>
21310609

>  <JOURNAL>
Bioorg. Med. Chem. Lett.

>  <YEAR>
2011

>  <VOLUME>
21

>  <ISSUE>
5

>  <FIRST_PAGE>
1438

>  <ORGANISM>
Homo sapiens

$$$$

  Mrv1533001291820302D          

 17 18  0  0  0  0            999 V2000
   -0.6283    0.0762    0.0000 C   0  0  0  0  0  0  0  0  0  0  0  0
   -0.0980   -0.5558    0.0000 N   0  0  0  0  0  0  0  0  0  0  0  0
    0.7145   -0.4125    0.0000 C   0  0  0  0  0  0  0  0  0  0  0  0
    1.2448   -1.0445    0.0000 C   0  0  0  0  0  0  0  0  0  0  0  0
    1.9592   -1.4570    0.0000 C   0  0  0  0  0  0  0  0  0  0  0  0
    1.9592   -2.2820    0.0000 C   0  0  0  0  0  0  0  0  0  0  0  0
    1.2448   -2.6945    0.0000 C   0  0  0  0  0  0  0  0  0  0  0  0
    0.5303   -2.2820    0.0000 C   0  0  0  0  0  0  0  0  0  0  0  0
    0.5303   -1.4570    0.0000 C   0  0  0  0  0  0  0  0  0  0  0  0
    1.7751   -0.4125    0.0000 C   0  0  0  0  0  0  0  0  0  0  0  0
    1.4929    0.3627    0.0000 C   0  0  0  0  0  0  0  0  0  0  0  0
    2.0232    0.9947    0.0000 C   0  0  0  0  0  0  0  0  0  0  0  0
    2.8357    0.8515    0.0000 C   0  0  0  0  0  0  0  0  0  0  0  0
    3.3660    1.4835    0.0000 Cl  0  0  0  0  0  0  0  0  0  0  0  0
    3.1178    0.0762    0.0000 C   0  0  0  0  0  0  0  0  0  0  0  0
    3.9303   -0.0670    0.0000 Cl  0  0  0  0  0  0  0  0  0  0  0  0
    2.5875   -0.5558    0.0000 C   0  0  0  0  0  0  0  0  0  0  0  0
  1  2  1  0  0  0  0
  2  3  1  0  0  0  0
  3  4  1  0  0  0  0
  4  5  1  0  0  0  0
  5  6  1  0  0  0  0
  6  7  1  0  0  0  0
  7  8  1  0  0  0  0
  8  9  1  0  0  0  0
  4  9  1  0  0  0  0
  4 10  1  0  0  0  0
 10 11  4  0  0  0  0
 11 12  4  0  0  0  0
 12 13  4  0  0  0  0
 13 14  1  0  0  0  0
 13 15  4  0  0  0  0
 15 16  1  0  0  0  0
 15 17  4  0  0  0  0
 10 17  4  0  0  0  0
M  END
>  <CdId>
876

>  <Mol Weight>
272.21

>  <Formula>
C14H19Cl2N

>  <CMPD_CHEMBLID>
CHEMBL1683870

>  <MOLREGNO>
1074073

>  <PARENT_CMPD_CHEMBLID>
CHEMBL1683870

>  <PARENT_MOLREGNO>
1074073

>  <COMPOUND_KEY>
1

>  <MOLWEIGHT>
272.21

>  <ALOGP>
4.61

>  <PSA>
12.03

>  <NUM_RO5_VIOLATIONS>
0

>  <ACTIVITY_ID>
5238322

>  <STANDARD_TYPE>
T1/2

>  <RELATION>
=

>  <STANDARD_VALUE>
4.167

>  <STANDARD_UNITS>
hr

>  <PUBLISHED_TYPE>
t1/2

>  <PUBLISHED_RELATION>
=

>  <PUBLISHED_VALUE>
250.0

>  <PUBLISHED_UNITS>
min

>  <POTENTIAL_DUPLICATE>
0

>  <BAO_ENDPOINT>
BAO_0002115

>  <UO_UNITS>
UO_0000032

>  <QUDT_UNITS>
http://qudt.org/vocab/unit#Hour

>  <ASSAY_ID>
726929

>  <ASSAY_CHEMBLID>
CHEMBL1686718

>  <ASSAY_TYPE>
A

>  <DESCRIPTION>
Metabolic stability in human liver microsomes assessed as half life

>  <ASSAY_SRC_ID>
1

>  <ASSAY_SRC_DESCRIPTION>
Scientific Literature

>  <ASSAY_ORGANISM>
Homo sapiens

>  <ASSAY_TAX_ID>
9606

>  <CURATED_BY>
Autocuration

>  <BAO_FORMAT>
BAO_0000251

>  <TID>
102164

>  <TARGET_CHEMBLID>
CHEMBL613373

>  <TARGET_TYPE>
SUBCELLULAR

>  <PREF_NAME>
Liver microsomes

>  <CONFIDENCE_SCORE>
2

>  <TARGET_MAPPING>
Subcellular fraction

>  <DOC_ID>
55746

>  <DOC_CHEMBLID>
CHEMBL1681686

>  <PUBMED_ID>
21310609

>  <JOURNAL>
Bioorg. Med. Chem. Lett.

>  <YEAR>
2011

>  <VOLUME>
21

>  <ISSUE>
5

>  <FIRST_PAGE>
1438

>  <ORGANISM>
Homo sapiens

$$$$

  Mrv1533001291820302D          

 18 20  0  0  0  0            999 V2000
   -1.0946   -0.7315    0.0000 N   0  0  0  0  0  0  0  0  0  0  0  0
   -0.2822   -0.8748    0.0000 C   0  0  0  0  0  0  0  0  0  0  0  0
    0.0000   -1.6500    0.0000 C   0  0  0  0  0  0  0  0  0  0  0  0
    0.5303   -2.2820    0.0000 C   0  0  0  0  0  0  0  0  0  0  0  0
    0.2481   -3.0572    0.0000 C   0  0  0  0  0  0  0  0  0  0  0  0
   -0.5643   -3.2005    0.0000 C   0  0  0  0  0  0  0  0  0  0  0  0
   -1.0946   -2.5685    0.0000 C   0  0  0  0  0  0  0  0  0  0  0  0
   -0.8125   -1.7933    0.0000 C   0  0  0  0  0  0  0  0  0  0  0  0
    0.7145   -1.2375    0.0000 C   0  0  0  0  0  0  0  0  0  0  0  0
    0.7145   -0.4125    0.0000 C   0  0  0  0  0  0  0  0  0  0  0  0
    1.4289    0.0000    0.0000 C   0  0  0  0  0  0  0  0  0  0  0  0
    2.1434   -0.4125    0.0000 C   0  0  0  0  0  0  0  0  0  0  0  0
    2.8579    0.0000    0.0000 C   0  0  0  0  0  0  0  0  0  0  0  0
    3.5724   -0.4125    0.0000 C   0  0  0  0  0  0  0  0  0  0  0  0
    3.5724   -1.2375    0.0000 C   0  0  0  0  0  0  0  0  0  0  0  0
    2.8579   -1.6500    0.0000 C   0  0  0  0  0  0  0  0  0  0  0  0
    2.1434   -1.2375    0.0000 C   0  0  0  0  0  0  0  0  0  0  0  0
    1.4289   -1.6500    0.0000 C   0  0  0  0  0  0  0  0  0  0  0  0
  1  2  1  0  0  0  0
  2  3  1  0  0  0  0
  3  4  1  0  0  0  0
  4  5  1  0  0  0  0
  5  6  1  0  0  0  0
  6  7  1  0  0  0  0
  7  8  1  0  0  0  0
  3  8  1  0  0  0  0
  3  9  1  0  0  0  0
  9 10  4  0  0  0  0
 10 11  4  0  0  0  0
 11 12  4  0  0  0  0
 12 13  4  0  0  0  0
 13 14  4  0  0  0  0
 14 15  4  0  0  0  0
 15 16  4  0  0  0  0
 16 17  4  0  0  0  0
 12 17  4  0  0  0  0
 17 18  4  0  0  0  0
  9 18  4  0  0  0  0
M  END
>  <CdId>
877

>  <Mol Weight>
239.362

>  <Formula>
C17H21N

>  <CMPD_CHEMBLID>
CHEMBL1683900

>  <MOLREGNO>
1074104

>  <PARENT_CMPD_CHEMBLID>
CHEMBL1683900

>  <PARENT_MOLREGNO>
1074104

>  <COMPOUND_KEY>
41

>  <MOLWEIGHT>
239.36

>  <ALOGP>
3.76

>  <PSA>
26.02

>  <NUM_RO5_VIOLATIONS>
0

>  <ACTIVITY_ID>
5238382

>  <STANDARD_TYPE>
T1/2

>  <RELATION>
>

>  <STANDARD_VALUE>
5.0

>  <STANDARD_UNITS>
hr

>  <PUBLISHED_TYPE>
t1/2

>  <PUBLISHED_RELATION>
>

>  <PUBLISHED_VALUE>
300.0

>  <PUBLISHED_UNITS>
min

>  <POTENTIAL_DUPLICATE>
0

>  <BAO_ENDPOINT>
BAO_0002115

>  <UO_UNITS>
UO_0000032

>  <QUDT_UNITS>
http://qudt.org/vocab/unit#Hour

>  <ASSAY_ID>
726929

>  <ASSAY_CHEMBLID>
CHEMBL1686718

>  <ASSAY_TYPE>
A

>  <DESCRIPTION>
Metabolic stability in human liver microsomes assessed as half life

>  <ASSAY_SRC_ID>
1

>  <ASSAY_SRC_DESCRIPTION>
Scientific Literature

>  <ASSAY_ORGANISM>
Homo sapiens

>  <ASSAY_TAX_ID>
9606

>  <CURATED_BY>
Autocuration

>  <BAO_FORMAT>
BAO_0000251

>  <TID>
102164

>  <TARGET_CHEMBLID>
CHEMBL613373

>  <TARGET_TYPE>
SUBCELLULAR

>  <PREF_NAME>
Liver microsomes

>  <CONFIDENCE_SCORE>
2

>  <TARGET_MAPPING>
Subcellular fraction

>  <DOC_ID>
55746

>  <DOC_CHEMBLID>
CHEMBL1681686

>  <PUBMED_ID>
21310609

>  <JOURNAL>
Bioorg. Med. Chem. Lett.

>  <YEAR>
2011

>  <VOLUME>
21

>  <ISSUE>
5

>  <FIRST_PAGE>
1438

>  <ORGANISM>
Homo sapiens

$$$$

  Mrv1533001291820302D          

 19 21  0  0  0  0            999 V2000
   -1.0946   -0.7315    0.0000 C   0  0  0  0  0  0  0  0  0  0  0  0
   -0.2822   -0.8748    0.0000 C   0  0  0  0  0  0  0  0  0  0  0  0
    0.2481   -0.2428    0.0000 N   0  0  0  0  0  0  0  0  0  0  0  0
    0.0000   -1.6500    0.0000 C   0  0  0  0  0  0  0  0  0  0  0  0
    0.5303   -2.2820    0.0000 C   0  0  0  0  0  0  0  0  0  0  0  0
    0.2481   -3.0572    0.0000 C   0  0  0  0  0  0  0  0  0  0  0  0
   -0.5643   -3.2005    0.0000 C   0  0  0  0  0  0  0  0  0  0  0  0
   -1.0946   -2.5685    0.0000 C   0  0  0  0  0  0  0  0  0  0  0  0
   -0.8125   -1.7933    0.0000 C   0  0  0  0  0  0  0  0  0  0  0  0
    0.7145   -1.2375    0.0000 C   0  0  0  0  0  0  0  0  0  0  0  0
    0.7145   -0.4125    0.0000 C   0  0  0  0  0  0  0  0  0  0  0  0
    1.4289    0.0000    0.0000 C   0  0  0  0  0  0  0  0  0  0  0  0
    2.1434   -0.4125    0.0000 C   0  0  0  0  0  0  0  0  0  0  0  0
    2.8579    0.0000    0.0000 C   0  0  0  0  0  0  0  0  0  0  0  0
    3.5724   -0.4125    0.0000 C   0  0  0  0  0  0  0  0  0  0  0  0
    3.5724   -1.2375    0.0000 C   0  0  0  0  0  0  0  0  0  0  0  0
    2.8579   -1.6500    0.0000 C   0  0  0  0  0  0  0  0  0  0  0  0
    2.1434   -1.2375    0.0000 C   0  0  0  0  0  0  0  0  0  0  0  0
    1.4289   -1.6500    0.0000 C   0  0  0  0  0  0  0  0  0  0  0  0
  1  2  1  0  0  0  0
  2  3  1  0  0  0  0
  2  4  1  0  0  0  0
  4  5  1  0  0  0  0
  5  6  1  0  0  0  0
  6  7  1  0  0  0  0
  7  8  1  0  0  0  0
  8  9  1  0  0  0  0
  4  9  1  0  0  0  0
  4 10  1  0  0  0  0
 10 11  4  0  0  0  0
 11 12  4  0  0  0  0
 12 13  4  0  0  0  0
 13 14  4  0  0  0  0
 14 15  4  0  0  0  0
 15 16  4  0  0  0  0
 16 17  4  0  0  0  0
 17 18  4  0  0  0  0
 13 18  4  0  0  0  0
 18 19  4  0  0  0  0
 10 19  4  0  0  0  0
M  END
>  <CdId>
879

>  <Mol Weight>
253.389

>  <Formula>
C18H23N

>  <CMPD_CHEMBLID>
CHEMBL1684050

>  <MOLREGNO>
1074280

>  <PARENT_CMPD_CHEMBLID>
CHEMBL1684050

>  <PARENT_MOLREGNO>
1074280

>  <COMPOUND_KEY>
(+/-)-15

>  <MOLWEIGHT>
253.38

>  <ALOGP>
4.13

>  <PSA>
26.02

>  <NUM_RO5_VIOLATIONS>
0

>  <ACTIVITY_ID>
5239373

>  <STANDARD_TYPE>
T1/2

>  <RELATION>
=

>  <STANDARD_VALUE>
2.333

>  <STANDARD_UNITS>
hr

>  <PUBLISHED_TYPE>
t1/2

>  <PUBLISHED_RELATION>
=

>  <PUBLISHED_VALUE>
140.0

>  <PUBLISHED_UNITS>
min

>  <POTENTIAL_DUPLICATE>
0

>  <BAO_ENDPOINT>
BAO_0002115

>  <UO_UNITS>
UO_0000032

>  <QUDT_UNITS>
http://qudt.org/vocab/unit#Hour

>  <ASSAY_ID>
726962

>  <ASSAY_CHEMBLID>
CHEMBL1686822

>  <ASSAY_TYPE>
A

>  <DESCRIPTION>
Half life in human liver microsomes by in vitro metabolic stability assay

>  <ASSAY_SRC_ID>
1

>  <ASSAY_SRC_DESCRIPTION>
Scientific Literature

>  <ASSAY_ORGANISM>
Homo sapiens

>  <ASSAY_TAX_ID>
9606

>  <CURATED_BY>
Autocuration

>  <BAO_FORMAT>
BAO_0000251

>  <TID>
102164

>  <TARGET_CHEMBLID>
CHEMBL613373

>  <TARGET_TYPE>
SUBCELLULAR

>  <PREF_NAME>
Liver microsomes

>  <CONFIDENCE_SCORE>
2

>  <TARGET_MAPPING>
Subcellular fraction

>  <DOC_ID>
55749

>  <DOC_CHEMBLID>
CHEMBL1681689

>  <PUBMED_ID>
21310612

>  <JOURNAL>
Bioorg. Med. Chem. Lett.

>  <YEAR>
2011

>  <VOLUME>
21

>  <ISSUE>
5

>  <FIRST_PAGE>
1434

>  <ORGANISM>
Homo sapiens

$$$$

  Mrv1533001291820302D          

 19 21  0  0  0  0            999 V2000
   -1.0946   -0.7315    0.0000 C   0  0  0  0  0  0  0  0  0  0  0  0
   -0.2822   -0.8748    0.0000 C   0  0  0  0  0  0  0  0  0  0  0  0
    0.2481   -0.2428    0.0000 N   0  0  0  0  0  0  0  0  0  0  0  0
    0.0000   -1.6500    0.0000 C   0  0  0  0  0  0  0  0  0  0  0  0
    0.5303   -2.2820    0.0000 C   0  0  0  0  0  0  0  0  0  0  0  0
    0.2481   -3.0572    0.0000 C   0  0  0  0  0  0  0  0  0  0  0  0
   -0.5643   -3.2005    0.0000 C   0  0  0  0  0  0  0  0  0  0  0  0
   -1.0946   -2.5685    0.0000 C   0  0  0  0  0  0  0  0  0  0  0  0
   -0.8125   -1.7933    0.0000 C   0  0  0  0  0  0  0  0  0  0  0  0
    0.7145   -1.2375    0.0000 C   0  0  0  0  0  0  0  0  0  0  0  0
    0.7145   -0.4125    0.0000 C   0  0  0  0  0  0  0  0  0  0  0  0
    1.4289    0.0000    0.0000 C   0  0  0  0  0  0  0  0  0  0  0  0
    2.1434   -0.4125    0.0000 C   0  0  0  0  0  0  0  0  0  0  0  0
    2.8579    0.0000    0.0000 C   0  0  0  0  0  0  0  0  0  0  0  0
    3.5724   -0.4125    0.0000 C   0  0  0  0  0  0  0  0  0  0  0  0
    3.5724   -1.2375    0.0000 C   0  0  0  0  0  0  0  0  0  0  0  0
    2.8579   -1.6500    0.0000 C   0  0  0  0  0  0  0  0  0  0  0  0
    2.1434   -1.2375    0.0000 C   0  0  0  0  0  0  0  0  0  0  0  0
    1.4289   -1.6500    0.0000 C   0  0  0  0  0  0  0  0  0  0  0  0
  1  2  1  0  0  0  0
  2  3  1  0  0  0  0
  2  4  1  0  0  0  0
  4  5  1  0  0  0  0
  5  6  1  0  0  0  0
  6  7  1  0  0  0  0
  7  8  1  0  0  0  0
  8  9  1  0  0  0  0
  4  9  1  0  0  0  0
  4 10  1  0  0  0  0
 10 11  4  0  0  0  0
 11 12  4  0  0  0  0
 12 13  4  0  0  0  0
 13 14  4  0  0  0  0
 14 15  4  0  0  0  0
 15 16  4  0  0  0  0
 16 17  4  0  0  0  0
 17 18  4  0  0  0  0
 13 18  4  0  0  0  0
 18 19  4  0  0  0  0
 10 19  4  0  0  0  0
M  END
>  <CdId>
880

>  <Mol Weight>
253.389

>  <Formula>
C18H23N

>  <CMPD_CHEMBLID>
CHEMBL1684050

>  <MOLREGNO>
1074280

>  <PARENT_CMPD_CHEMBLID>
CHEMBL1684050

>  <PARENT_MOLREGNO>
1074280

>  <COMPOUND_KEY>
27, enantiomer1

>  <MOLWEIGHT>
253.38

>  <ALOGP>
4.13

>  <PSA>
26.02

>  <NUM_RO5_VIOLATIONS>
0

>  <ACTIVITY_ID>
5239384

>  <STANDARD_TYPE>
T1/2

>  <RELATION>
=

>  <STANDARD_VALUE>
2.5

>  <STANDARD_UNITS>
hr

>  <PUBLISHED_TYPE>
t1/2

>  <PUBLISHED_RELATION>
=

>  <PUBLISHED_VALUE>
150.0

>  <PUBLISHED_UNITS>
min

>  <POTENTIAL_DUPLICATE>
0

>  <BAO_ENDPOINT>
BAO_0002115

>  <UO_UNITS>
UO_0000032

>  <QUDT_UNITS>
http://qudt.org/vocab/unit#Hour

>  <ASSAY_ID>
726962

>  <ASSAY_CHEMBLID>
CHEMBL1686822

>  <ASSAY_TYPE>
A

>  <DESCRIPTION>
Half life in human liver microsomes by in vitro metabolic stability assay

>  <ASSAY_SRC_ID>
1

>  <ASSAY_SRC_DESCRIPTION>
Scientific Literature

>  <ASSAY_ORGANISM>
Homo sapiens

>  <ASSAY_TAX_ID>
9606

>  <CURATED_BY>
Autocuration

>  <BAO_FORMAT>
BAO_0000251

>  <TID>
102164

>  <TARGET_CHEMBLID>
CHEMBL613373

>  <TARGET_TYPE>
SUBCELLULAR

>  <PREF_NAME>
Liver microsomes

>  <CONFIDENCE_SCORE>
2

>  <TARGET_MAPPING>
Subcellular fraction

>  <DOC_ID>
55749

>  <DOC_CHEMBLID>
CHEMBL1681689

>  <PUBMED_ID>
21310612

>  <JOURNAL>
Bioorg. Med. Chem. Lett.

>  <YEAR>
2011

>  <VOLUME>
21

>  <ISSUE>
5

>  <FIRST_PAGE>
1434

>  <ORGANISM>
Homo sapiens

$$$$

  Mrv1533001291820302D          

 19 21  0  0  0  0            999 V2000
   -1.0946   -0.7315    0.0000 C   0  0  0  0  0  0  0  0  0  0  0  0
   -0.2822   -0.8748    0.0000 C   0  0  0  0  0  0  0  0  0  0  0  0
    0.2481   -0.2428    0.0000 N   0  0  0  0  0  0  0  0  0  0  0  0
    0.0000   -1.6500    0.0000 C   0  0  0  0  0  0  0  0  0  0  0  0
    0.5303   -2.2820    0.0000 C   0  0  0  0  0  0  0  0  0  0  0  0
    0.2481   -3.0572    0.0000 C   0  0  0  0  0  0  0  0  0  0  0  0
   -0.5643   -3.2005    0.0000 C   0  0  0  0  0  0  0  0  0  0  0  0
   -1.0946   -2.5685    0.0000 C   0  0  0  0  0  0  0  0  0  0  0  0
   -0.8125   -1.7933    0.0000 C   0  0  0  0  0  0  0  0  0  0  0  0
    0.7145   -1.2375    0.0000 C   0  0  0  0  0  0  0  0  0  0  0  0
    0.7145   -0.4125    0.0000 C   0  0  0  0  0  0  0  0  0  0  0  0
    1.4289    0.0000    0.0000 C   0  0  0  0  0  0  0  0  0  0  0  0
    2.1434   -0.4125    0.0000 C   0  0  0  0  0  0  0  0  0  0  0  0
    2.8579    0.0000    0.0000 C   0  0  0  0  0  0  0  0  0  0  0  0
    3.5724   -0.4125    0.0000 C   0  0  0  0  0  0  0  0  0  0  0  0
    3.5724   -1.2375    0.0000 C   0  0  0  0  0  0  0  0  0  0  0  0
    2.8579   -1.6500    0.0000 C   0  0  0  0  0  0  0  0  0  0  0  0
    2.1434   -1.2375    0.0000 C   0  0  0  0  0  0  0  0  0  0  0  0
    1.4289   -1.6500    0.0000 C   0  0  0  0  0  0  0  0  0  0  0  0
  1  2  1  0  0  0  0
  2  3  1  0  0  0  0
  2  4  1  0  0  0  0
  4  5  1  0  0  0  0
  5  6  1  0  0  0  0
  6  7  1  0  0  0  0
  7  8  1  0  0  0  0
  8  9  1  0  0  0  0
  4  9  1  0  0  0  0
  4 10  1  0  0  0  0
 10 11  4  0  0  0  0
 11 12  4  0  0  0  0
 12 13  4  0  0  0  0
 13 14  4  0  0  0  0
 14 15  4  0  0  0  0
 15 16  4  0  0  0  0
 16 17  4  0  0  0  0
 17 18  4  0  0  0  0
 13 18  4  0  0  0  0
 18 19  4  0  0  0  0
 10 19  4  0  0  0  0
M  END
>  <CdId>
881

>  <Mol Weight>
253.389

>  <Formula>
C18H23N

>  <CMPD_CHEMBLID>
CHEMBL1684050

>  <MOLREGNO>
1074280

>  <PARENT_CMPD_CHEMBLID>
CHEMBL1684050

>  <PARENT_MOLREGNO>
1074280

>  <COMPOUND_KEY>
28, enantiomer2

>  <MOLWEIGHT>
253.38

>  <ALOGP>
4.13

>  <PSA>
26.02

>  <NUM_RO5_VIOLATIONS>
0

>  <ACTIVITY_ID>
5239385

>  <STANDARD_TYPE>
T1/2

>  <RELATION>
=

>  <STANDARD_VALUE>
2.733

>  <STANDARD_UNITS>
hr

>  <PUBLISHED_TYPE>
t1/2

>  <PUBLISHED_RELATION>
=

>  <PUBLISHED_VALUE>
164.0

>  <PUBLISHED_UNITS>
min

>  <POTENTIAL_DUPLICATE>
0

>  <BAO_ENDPOINT>
BAO_0002115

>  <UO_UNITS>
UO_0000032

>  <QUDT_UNITS>
http://qudt.org/vocab/unit#Hour

>  <ASSAY_ID>
726962

>  <ASSAY_CHEMBLID>
CHEMBL1686822

>  <ASSAY_TYPE>
A

>  <DESCRIPTION>
Half life in human liver microsomes by in vitro metabolic stability assay

>  <ASSAY_SRC_ID>
1

>  <ASSAY_SRC_DESCRIPTION>
Scientific Literature

>  <ASSAY_ORGANISM>
Homo sapiens

>  <ASSAY_TAX_ID>
9606

>  <CURATED_BY>
Autocuration

>  <BAO_FORMAT>
BAO_0000251

>  <TID>
102164

>  <TARGET_CHEMBLID>
CHEMBL613373

>  <TARGET_TYPE>
SUBCELLULAR

>  <PREF_NAME>
Liver microsomes

>  <CONFIDENCE_SCORE>
2

>  <TARGET_MAPPING>
Subcellular fraction

>  <DOC_ID>
55749

>  <DOC_CHEMBLID>
CHEMBL1681689

>  <PUBMED_ID>
21310612

>  <JOURNAL>
Bioorg. Med. Chem. Lett.

>  <YEAR>
2011

>  <VOLUME>
21

>  <ISSUE>
5

>  <FIRST_PAGE>
1434

>  <ORGANISM>
Homo sapiens

$$$$

  Mrv1533001291820302D          

 18 19  0  0  0  0            999 V2000
   -0.6283    0.0762    0.0000 C   0  0  0  0  0  0  0  0  0  0  0  0
   -0.0980   -0.5558    0.0000 N   0  0  0  0  0  0  0  0  0  0  0  0
    0.7145   -0.4125    0.0000 C   0  0  0  0  0  0  0  0  0  0  0  0
    0.9966    0.3627    0.0000 C   0  0  0  0  0  0  0  0  0  0  0  0
    1.2448   -1.0445    0.0000 C   0  0  0  0  0  0  0  0  0  0  0  0
    1.9592   -1.4570    0.0000 C   0  0  0  0  0  0  0  0  0  0  0  0
    1.9592   -2.2820    0.0000 C   0  0  0  0  0  0  0  0  0  0  0  0
    1.2448   -2.6945    0.0000 C   0  0  0  0  0  0  0  0  0  0  0  0
    0.5303   -2.2820    0.0000 C   0  0  0  0  0  0  0  0  0  0  0  0
    0.5303   -1.4570    0.0000 C   0  0  0  0  0  0  0  0  0  0  0  0
    1.7751   -0.4125    0.0000 C   0  0  0  0  0  0  0  0  0  0  0  0
    1.4929    0.3627    0.0000 C   0  0  0  0  0  0  0  0  0  0  0  0
    2.0232    0.9947    0.0000 C   0  0  0  0  0  0  0  0  0  0  0  0
    2.8357    0.8515    0.0000 C   0  0  0  0  0  0  0  0  0  0  0  0
    3.3660    1.4835    0.0000 Cl  0  0  0  0  0  0  0  0  0  0  0  0
    3.1178    0.0762    0.0000 C   0  0  0  0  0  0  0  0  0  0  0  0
    3.9303   -0.0670    0.0000 Cl  0  0  0  0  0  0  0  0  0  0  0  0
    2.5875   -0.5558    0.0000 C   0  0  0  0  0  0  0  0  0  0  0  0
  1  2  1  0  0  0  0
  2  3  1  0  0  0  0
  3  4  1  0  0  0  0
  3  5  1  0  0  0  0
  5  6  1  0  0  0  0
  6  7  1  0  0  0  0
  7  8  1  0  0  0  0
  8  9  1  0  0  0  0
  9 10  1  0  0  0  0
  5 10  1  0  0  0  0
  5 11  1  0  0  0  0
 11 12  4  0  0  0  0
 12 13  4  0  0  0  0
 13 14  4  0  0  0  0
 14 15  1  0  0  0  0
 14 16  4  0  0  0  0
 16 17  1  0  0  0  0
 16 18  4  0  0  0  0
 11 18  4  0  0  0  0
M  END
>  <CdId>
882

>  <Mol Weight>
286.24

>  <Formula>
C15H21Cl2N

>  <CMPD_CHEMBLID>
CHEMBL1684045

>  <MOLREGNO>
1074275

>  <PARENT_CMPD_CHEMBLID>
CHEMBL1684045

>  <PARENT_MOLREGNO>
1074275

>  <COMPOUND_KEY>
(+/-)-10

>  <MOLWEIGHT>
286.24

>  <ALOGP>
4.99

>  <PSA>
12.03

>  <NUM_RO5_VIOLATIONS>
0

>  <ACTIVITY_ID>
5239368

>  <STANDARD_TYPE>
T1/2

>  <RELATION>
=

>  <STANDARD_VALUE>
4.683

>  <STANDARD_UNITS>
hr

>  <PUBLISHED_TYPE>
t1/2

>  <PUBLISHED_RELATION>
=

>  <PUBLISHED_VALUE>
281.0

>  <PUBLISHED_UNITS>
min

>  <POTENTIAL_DUPLICATE>
0

>  <BAO_ENDPOINT>
BAO_0002115

>  <UO_UNITS>
UO_0000032

>  <QUDT_UNITS>
http://qudt.org/vocab/unit#Hour

>  <ASSAY_ID>
726962

>  <ASSAY_CHEMBLID>
CHEMBL1686822

>  <ASSAY_TYPE>
A

>  <DESCRIPTION>
Half life in human liver microsomes by in vitro metabolic stability assay

>  <ASSAY_SRC_ID>
1

>  <ASSAY_SRC_DESCRIPTION>
Scientific Literature

>  <ASSAY_ORGANISM>
Homo sapiens

>  <ASSAY_TAX_ID>
9606

>  <CURATED_BY>
Autocuration

>  <BAO_FORMAT>
BAO_0000251

>  <TID>
102164

>  <TARGET_CHEMBLID>
CHEMBL613373

>  <TARGET_TYPE>
SUBCELLULAR

>  <PREF_NAME>
Liver microsomes

>  <CONFIDENCE_SCORE>
2

>  <TARGET_MAPPING>
Subcellular fraction

>  <DOC_ID>
55749

>  <DOC_CHEMBLID>
CHEMBL1681689

>  <PUBMED_ID>
21310612

>  <JOURNAL>
Bioorg. Med. Chem. Lett.

>  <YEAR>
2011

>  <VOLUME>
21

>  <ISSUE>
5

>  <FIRST_PAGE>
1434

>  <ORGANISM>
Homo sapiens

$$$$

  Mrv1533001291820302D          

 21 23  0  0  0  0            999 V2000
   -0.0980   -3.0308    0.0000 C   0  0  0  0  0  0  0  0  0  0  0  0
    0.7145   -2.8875    0.0000 C   0  0  0  0  0  0  0  0  0  0  0  0
    0.9966   -2.1123    0.0000 N   0  0  0  0  0  0  0  0  0  0  0  0
    1.2448   -3.5195    0.0000 C   0  0  0  0  0  0  0  0  0  0  0  0
    1.9592   -3.9320    0.0000 C   0  0  0  0  0  0  0  0  0  0  0  0
    1.9592   -4.7570    0.0000 C   0  0  0  0  0  0  0  0  0  0  0  0
    1.2448   -5.1695    0.0000 C   0  0  0  0  0  0  0  0  0  0  0  0
    0.5303   -4.7570    0.0000 C   0  0  0  0  0  0  0  0  0  0  0  0
    0.5303   -3.9320    0.0000 C   0  0  0  0  0  0  0  0  0  0  0  0
    1.7751   -2.8875    0.0000 C   0  0  0  0  0  0  0  0  0  0  0  0
    1.4929   -2.1123    0.0000 C   0  0  0  0  0  0  0  0  0  0  0  0
    2.0232   -1.4803    0.0000 C   0  0  0  0  0  0  0  0  0  0  0  0
    2.8357   -1.6235    0.0000 C   0  0  0  0  0  0  0  0  0  0  0  0
    3.1178   -2.3988    0.0000 C   0  0  0  0  0  0  0  0  0  0  0  0
    2.5875   -3.0308    0.0000 C   0  0  0  0  0  0  0  0  0  0  0  0
    3.3660   -0.9915    0.0000 C   0  0  0  0  0  0  0  0  0  0  0  0
    3.0838   -0.2163    0.0000 C   0  0  0  0  0  0  0  0  0  0  0  0
    3.6141    0.4157    0.0000 C   0  0  0  0  0  0  0  0  0  0  0  0
    4.4266    0.2724    0.0000 C   0  0  0  0  0  0  0  0  0  0  0  0
    4.7087   -0.5028    0.0000 C   0  0  0  0  0  0  0  0  0  0  0  0
    4.1784   -1.1348    0.0000 C   0  0  0  0  0  0  0  0  0  0  0  0
  1  2  1  0  0  0  0
  2  3  1  0  0  0  0
  2  4  1  0  0  0  0
  4  5  1  0  0  0  0
  5  6  1  0  0  0  0
  6  7  1  0  0  0  0
  7  8  1  0  0  0  0
  8  9  1  0  0  0  0
  4  9  1  0  0  0  0
  4 10  1  0  0  0  0
 10 11  4  0  0  0  0
 11 12  4  0  0  0  0
 12 13  4  0  0  0  0
 13 14  4  0  0  0  0
 14 15  4  0  0  0  0
 10 15  4  0  0  0  0
 13 16  1  0  0  0  0
 16 17  4  0  0  0  0
 17 18  4  0  0  0  0
 18 19  4  0  0  0  0
 19 20  4  0  0  0  0
 20 21  4  0  0  0  0
 16 21  4  0  0  0  0
M  END
>  <CdId>
883

>  <Mol Weight>
279.427

>  <Formula>
C20H25N

>  <CMPD_CHEMBLID>
CHEMBL1684054

>  <MOLREGNO>
1074284

>  <PARENT_CMPD_CHEMBLID>
CHEMBL1684054

>  <PARENT_MOLREGNO>
1074284

>  <COMPOUND_KEY>
19

>  <MOLWEIGHT>
279.42

>  <ALOGP>
4.74

>  <PSA>
26.02

>  <NUM_RO5_VIOLATIONS>
0

>  <ACTIVITY_ID>
5239376

>  <STANDARD_TYPE>
T1/2

>  <RELATION>
=

>  <STANDARD_VALUE>
4.133

>  <STANDARD_UNITS>
hr

>  <PUBLISHED_TYPE>
t1/2

>  <PUBLISHED_RELATION>
=

>  <PUBLISHED_VALUE>
248.0

>  <PUBLISHED_UNITS>
min

>  <POTENTIAL_DUPLICATE>
0

>  <BAO_ENDPOINT>
BAO_0002115

>  <UO_UNITS>
UO_0000032

>  <QUDT_UNITS>
http://qudt.org/vocab/unit#Hour

>  <ASSAY_ID>
726962

>  <ASSAY_CHEMBLID>
CHEMBL1686822

>  <ASSAY_TYPE>
A

>  <DESCRIPTION>
Half life in human liver microsomes by in vitro metabolic stability assay

>  <ASSAY_SRC_ID>
1

>  <ASSAY_SRC_DESCRIPTION>
Scientific Literature

>  <ASSAY_ORGANISM>
Homo sapiens

>  <ASSAY_TAX_ID>
9606

>  <CURATED_BY>
Autocuration

>  <BAO_FORMAT>
BAO_0000251

>  <TID>
102164

>  <TARGET_CHEMBLID>
CHEMBL613373

>  <TARGET_TYPE>
SUBCELLULAR

>  <PREF_NAME>
Liver microsomes

>  <CONFIDENCE_SCORE>
2

>  <TARGET_MAPPING>
Subcellular fraction

>  <DOC_ID>
55749

>  <DOC_CHEMBLID>
CHEMBL1681689

>  <PUBMED_ID>
21310612

>  <JOURNAL>
Bioorg. Med. Chem. Lett.

>  <YEAR>
2011

>  <VOLUME>
21

>  <ISSUE>
5

>  <FIRST_PAGE>
1434

>  <ORGANISM>
Homo sapiens

$$$$

  Mrv1533001291820302D          

 14 15  0  0  0  0            999 V2000
    1.0758    0.4334    0.0000 C   0  0  0  0  0  0  0  0  0  0  0  0
    0.5455   -0.1986    0.0000 C   0  0  0  0  0  0  0  0  0  0  0  0
    0.8277   -0.9738    0.0000 N   0  0  0  0  0  0  0  0  0  0  0  0
   -0.2669   -0.0553    0.0000 C   0  0  0  0  0  0  0  0  0  0  0  0
   -1.0794   -0.1986    0.0000 C   0  0  0  0  0  0  0  0  0  0  0  0
   -1.6097    0.4334    0.0000 C   0  0  0  0  0  0  0  0  0  0  0  0
   -1.3275    1.2087    0.0000 C   0  0  0  0  0  0  0  0  0  0  0  0
   -0.5151    1.3519    0.0000 C   0  0  0  0  0  0  0  0  0  0  0  0
    0.0152    0.7199    0.0000 C   0  0  0  0  0  0  0  0  0  0  0  0
   -0.2669   -0.8803    0.0000 C   0  0  0  0  0  0  0  0  0  0  0  0
    0.4005   -1.3652    0.0000 C   0  0  0  0  0  0  0  0  0  0  0  0
    0.1456   -2.1498    0.0000 C   0  0  0  0  0  0  0  0  0  0  0  0
   -0.6794   -2.1498    0.0000 C   0  0  0  0  0  0  0  0  0  0  0  0
   -0.9344   -1.3652    0.0000 S   0  0  0  0  0  0  0  0  0  0  0  0
  1  2  1  0  0  0  0
  2  3  1  0  0  0  0
  2  4  1  0  0  0  0
  4  5  1  0  0  0  0
  5  6  1  0  0  0  0
  6  7  1  0  0  0  0
  7  8  1  0  0  0  0
  8  9  1  0  0  0  0
  4  9  1  0  0  0  0
  4 10  1  0  0  0  0
 10 11  4  0  0  0  0
 11 12  4  0  0  0  0
 12 13  4  0  0  0  0
 13 14  4  0  0  0  0
 10 14  4  0  0  0  0
M  END
>  <CdId>
884

>  <Mol Weight>
209.35

>  <Formula>
C12H19NS

>  <CMPD_CHEMBLID>
CHEMBL1684053

>  <MOLREGNO>
1074283

>  <PARENT_CMPD_CHEMBLID>
CHEMBL1684053

>  <PARENT_MOLREGNO>
1074283

>  <COMPOUND_KEY>
18

>  <MOLWEIGHT>
209.35

>  <ALOGP>
3.18

>  <PSA>
54.26

>  <NUM_RO5_VIOLATIONS>
0

>  <ACTIVITY_ID>
5239375

>  <STANDARD_TYPE>
T1/2

>  <RELATION>
=

>  <STANDARD_VALUE>
2.533

>  <STANDARD_UNITS>
hr

>  <PUBLISHED_TYPE>
t1/2

>  <PUBLISHED_RELATION>
=

>  <PUBLISHED_VALUE>
152.0

>  <PUBLISHED_UNITS>
min

>  <POTENTIAL_DUPLICATE>
0

>  <BAO_ENDPOINT>
BAO_0002115

>  <UO_UNITS>
UO_0000032

>  <QUDT_UNITS>
http://qudt.org/vocab/unit#Hour

>  <ASSAY_ID>
726962

>  <ASSAY_CHEMBLID>
CHEMBL1686822

>  <ASSAY_TYPE>
A

>  <DESCRIPTION>
Half life in human liver microsomes by in vitro metabolic stability assay

>  <ASSAY_SRC_ID>
1

>  <ASSAY_SRC_DESCRIPTION>
Scientific Literature

>  <ASSAY_ORGANISM>
Homo sapiens

>  <ASSAY_TAX_ID>
9606

>  <CURATED_BY>
Autocuration

>  <BAO_FORMAT>
BAO_0000251

>  <TID>
102164

>  <TARGET_CHEMBLID>
CHEMBL613373

>  <TARGET_TYPE>
SUBCELLULAR

>  <PREF_NAME>
Liver microsomes

>  <CONFIDENCE_SCORE>
2

>  <TARGET_MAPPING>
Subcellular fraction

>  <DOC_ID>
55749

>  <DOC_CHEMBLID>
CHEMBL1681689

>  <PUBMED_ID>
21310612

>  <JOURNAL>
Bioorg. Med. Chem. Lett.

>  <YEAR>
2011

>  <VOLUME>
21

>  <ISSUE>
5

>  <FIRST_PAGE>
1434

>  <ORGANISM>
Homo sapiens

$$$$

  Mrv1533001291820302D          

 19 21  0  0  0  0            999 V2000
    0.0862   -2.9637    0.0000 C   0  0  0  0  0  0  0  0  0  0  0  0
    0.6165   -2.3317    0.0000 C   0  0  0  0  0  0  0  0  0  0  0  0
    0.3343   -1.5565    0.0000 N   0  0  0  0  0  0  0  0  0  0  0  0
    1.4289   -2.4750    0.0000 C   0  0  0  0  0  0  0  0  0  0  0  0
    2.2414   -2.3317    0.0000 C   0  0  0  0  0  0  0  0  0  0  0  0
    2.7717   -2.9637    0.0000 C   0  0  0  0  0  0  0  0  0  0  0  0
    2.4895   -3.7390    0.0000 C   0  0  0  0  0  0  0  0  0  0  0  0
    1.6771   -3.8822    0.0000 C   0  0  0  0  0  0  0  0  0  0  0  0
    1.1468   -3.2502    0.0000 C   0  0  0  0  0  0  0  0  0  0  0  0
    1.4289   -1.6500    0.0000 C   0  0  0  0  0  0  0  0  0  0  0  0
    0.7145   -1.2375    0.0000 C   0  0  0  0  0  0  0  0  0  0  0  0
    0.7145   -0.4125    0.0000 C   0  0  0  0  0  0  0  0  0  0  0  0
    1.4289    0.0000    0.0000 C   0  0  0  0  0  0  0  0  0  0  0  0
    2.1434   -0.4125    0.0000 C   0  0  0  0  0  0  0  0  0  0  0  0
    2.8579    0.0000    0.0000 C   0  0  0  0  0  0  0  0  0  0  0  0
    3.5724   -0.4125    0.0000 C   0  0  0  0  0  0  0  0  0  0  0  0
    3.5724   -1.2375    0.0000 C   0  0  0  0  0  0  0  0  0  0  0  0
    2.8579   -1.6500    0.0000 C   0  0  0  0  0  0  0  0  0  0  0  0
    2.1434   -1.2375    0.0000 C   0  0  0  0  0  0  0  0  0  0  0  0
  1  2  1  0  0  0  0
  2  3  1  0  0  0  0
  2  4  1  0  0  0  0
  4  5  1  0  0  0  0
  5  6  1  0  0  0  0
  6  7  1  0  0  0  0
  7  8  1  0  0  0  0
  8  9  1  0  0  0  0
  4  9  1  0  0  0  0
  4 10  1  0  0  0  0
 10 11  4  0  0  0  0
 11 12  4  0  0  0  0
 12 13  4  0  0  0  0
 13 14  4  0  0  0  0
 14 15  4  0  0  0  0
 15 16  4  0  0  0  0
 16 17  4  0  0  0  0
 17 18  4  0  0  0  0
 18 19  4  0  0  0  0
 10 19  4  0  0  0  0
 14 19  4  0  0  0  0
M  END
>  <CdId>
885

>  <Mol Weight>
253.389

>  <Formula>
C18H23N

>  <CMPD_CHEMBLID>
CHEMBL1684049

>  <MOLREGNO>
1074279

>  <PARENT_CMPD_CHEMBLID>
CHEMBL1684049

>  <PARENT_MOLREGNO>
1074279

>  <COMPOUND_KEY>
14

>  <MOLWEIGHT>
253.38

>  <ALOGP>
4.13

>  <PSA>
26.02

>  <NUM_RO5_VIOLATIONS>
0

>  <ACTIVITY_ID>
5239372

>  <STANDARD_TYPE>
T1/2

>  <RELATION>
>

>  <STANDARD_VALUE>
5.0

>  <STANDARD_UNITS>
hr

>  <PUBLISHED_TYPE>
t1/2

>  <PUBLISHED_RELATION>
>

>  <PUBLISHED_VALUE>
300.0

>  <PUBLISHED_UNITS>
min

>  <POTENTIAL_DUPLICATE>
0

>  <BAO_ENDPOINT>
BAO_0002115

>  <UO_UNITS>
UO_0000032

>  <QUDT_UNITS>
http://qudt.org/vocab/unit#Hour

>  <ASSAY_ID>
726962

>  <ASSAY_CHEMBLID>
CHEMBL1686822

>  <ASSAY_TYPE>
A

>  <DESCRIPTION>
Half life in human liver microsomes by in vitro metabolic stability assay

>  <ASSAY_SRC_ID>
1

>  <ASSAY_SRC_DESCRIPTION>
Scientific Literature

>  <ASSAY_ORGANISM>
Homo sapiens

>  <ASSAY_TAX_ID>
9606

>  <CURATED_BY>
Autocuration

>  <BAO_FORMAT>
BAO_0000251

>  <TID>
102164

>  <TARGET_CHEMBLID>
CHEMBL613373

>  <TARGET_TYPE>
SUBCELLULAR

>  <PREF_NAME>
Liver microsomes

>  <CONFIDENCE_SCORE>
2

>  <TARGET_MAPPING>
Subcellular fraction

>  <DOC_ID>
55749

>  <DOC_CHEMBLID>
CHEMBL1681689

>  <PUBMED_ID>
21310612

>  <JOURNAL>
Bioorg. Med. Chem. Lett.

>  <YEAR>
2011

>  <VOLUME>
21

>  <ISSUE>
5

>  <FIRST_PAGE>
1434

>  <ORGANISM>
Homo sapiens

$$$$

  Mrv1533001291820302D          

 17 18  0  0  0  0            999 V2000
   -0.0980   -0.5558    0.0000 C   0  0  0  0  0  0  0  0  0  0  0  0
    0.7145   -0.4125    0.0000 C   0  0  0  0  0  0  0  0  0  0  0  0
    0.9966    0.3627    0.0000 N   0  0  0  0  0  0  0  0  0  0  0  0
    1.2448   -1.0445    0.0000 C   0  0  0  0  0  0  0  0  0  0  0  0
    1.9592   -1.4570    0.0000 C   0  0  0  0  0  0  0  0  0  0  0  0
    1.9592   -2.2820    0.0000 C   0  0  0  0  0  0  0  0  0  0  0  0
    1.2448   -2.6945    0.0000 C   0  0  0  0  0  0  0  0  0  0  0  0
    0.5303   -2.2820    0.0000 C   0  0  0  0  0  0  0  0  0  0  0  0
    0.5303   -1.4570    0.0000 C   0  0  0  0  0  0  0  0  0  0  0  0
    1.7751   -0.4125    0.0000 C   0  0  0  0  0  0  0  0  0  0  0  0
    1.4929    0.3627    0.0000 C   0  0  0  0  0  0  0  0  0  0  0  0
    2.0232    0.9947    0.0000 C   0  0  0  0  0  0  0  0  0  0  0  0
    2.8357    0.8515    0.0000 C   0  0  0  0  0  0  0  0  0  0  0  0
    3.3660    1.4835    0.0000 Cl  0  0  0  0  0  0  0  0  0  0  0  0
    3.1178    0.0762    0.0000 C   0  0  0  0  0  0  0  0  0  0  0  0
    3.9303   -0.0670    0.0000 Cl  0  0  0  0  0  0  0  0  0  0  0  0
    2.5875   -0.5558    0.0000 C   0  0  0  0  0  0  0  0  0  0  0  0
  1  2  1  0  0  0  0
  2  3  1  0  0  0  0
  2  4  1  0  0  0  0
  4  5  1  0  0  0  0
  5  6  1  0  0  0  0
  6  7  1  0  0  0  0
  7  8  1  0  0  0  0
  8  9  1  0  0  0  0
  4  9  1  0  0  0  0
  4 10  1  0  0  0  0
 10 11  4  0  0  0  0
 11 12  4  0  0  0  0
 12 13  4  0  0  0  0
 13 14  1  0  0  0  0
 13 15  4  0  0  0  0
 15 16  1  0  0  0  0
 15 17  4  0  0  0  0
 10 17  4  0  0  0  0
M  END
>  <CdId>
886

>  <Mol Weight>
272.21

>  <Formula>
C14H19Cl2N

>  <CMPD_CHEMBLID>
CHEMBL1684042

>  <MOLREGNO>
1074272

>  <PARENT_CMPD_CHEMBLID>
CHEMBL1684042

>  <PARENT_MOLREGNO>
1074272

>  <COMPOUND_KEY>
(+/-)-7

>  <MOLWEIGHT>
272.21

>  <ALOGP>
4.55

>  <PSA>
26.02

>  <NUM_RO5_VIOLATIONS>
0

>  <ACTIVITY_ID>
5239365

>  <STANDARD_TYPE>
T1/2

>  <RELATION>
>

>  <STANDARD_VALUE>
5.0

>  <STANDARD_UNITS>
hr

>  <PUBLISHED_TYPE>
t1/2

>  <PUBLISHED_RELATION>
>

>  <PUBLISHED_VALUE>
300.0

>  <PUBLISHED_UNITS>
min

>  <POTENTIAL_DUPLICATE>
0

>  <BAO_ENDPOINT>
BAO_0002115

>  <UO_UNITS>
UO_0000032

>  <QUDT_UNITS>
http://qudt.org/vocab/unit#Hour

>  <ASSAY_ID>
726962

>  <ASSAY_CHEMBLID>
CHEMBL1686822

>  <ASSAY_TYPE>
A

>  <DESCRIPTION>
Half life in human liver microsomes by in vitro metabolic stability assay

>  <ASSAY_SRC_ID>
1

>  <ASSAY_SRC_DESCRIPTION>
Scientific Literature

>  <ASSAY_ORGANISM>
Homo sapiens

>  <ASSAY_TAX_ID>
9606

>  <CURATED_BY>
Autocuration

>  <BAO_FORMAT>
BAO_0000251

>  <TID>
102164

>  <TARGET_CHEMBLID>
CHEMBL613373

>  <TARGET_TYPE>
SUBCELLULAR

>  <PREF_NAME>
Liver microsomes

>  <CONFIDENCE_SCORE>
2

>  <TARGET_MAPPING>
Subcellular fraction

>  <DOC_ID>
55749

>  <DOC_CHEMBLID>
CHEMBL1681689

>  <PUBMED_ID>
21310612

>  <JOURNAL>
Bioorg. Med. Chem. Lett.

>  <YEAR>
2011

>  <VOLUME>
21

>  <ISSUE>
5

>  <FIRST_PAGE>
1434

>  <ORGANISM>
Homo sapiens

$$$$

  Mrv1533001291820302D          

 17 18  0  0  0  0            999 V2000
   -0.0980   -0.5558    0.0000 C   0  0  0  0  0  0  0  0  0  0  0  0
    0.7145   -0.4125    0.0000 C   0  0  0  0  0  0  0  0  0  0  0  0
    0.9966    0.3627    0.0000 N   0  0  0  0  0  0  0  0  0  0  0  0
    1.2448   -1.0445    0.0000 C   0  0  0  0  0  0  0  0  0  0  0  0
    1.9592   -1.4570    0.0000 C   0  0  0  0  0  0  0  0  0  0  0  0
    1.9592   -2.2820    0.0000 C   0  0  0  0  0  0  0  0  0  0  0  0
    1.2448   -2.6945    0.0000 C   0  0  0  0  0  0  0  0  0  0  0  0
    0.5303   -2.2820    0.0000 C   0  0  0  0  0  0  0  0  0  0  0  0
    0.5303   -1.4570    0.0000 C   0  0  0  0  0  0  0  0  0  0  0  0
    1.7751   -0.4125    0.0000 C   0  0  0  0  0  0  0  0  0  0  0  0
    1.4929    0.3627    0.0000 C   0  0  0  0  0  0  0  0  0  0  0  0
    2.0232    0.9947    0.0000 C   0  0  0  0  0  0  0  0  0  0  0  0
    2.8357    0.8515    0.0000 C   0  0  0  0  0  0  0  0  0  0  0  0
    3.3660    1.4835    0.0000 Cl  0  0  0  0  0  0  0  0  0  0  0  0
    3.1178    0.0762    0.0000 C   0  0  0  0  0  0  0  0  0  0  0  0
    3.9303   -0.0670    0.0000 Cl  0  0  0  0  0  0  0  0  0  0  0  0
    2.5875   -0.5558    0.0000 C   0  0  0  0  0  0  0  0  0  0  0  0
  1  2  1  0  0  0  0
  2  3  1  0  0  0  0
  2  4  1  0  0  0  0
  4  5  1  0  0  0  0
  5  6  1  0  0  0  0
  6  7  1  0  0  0  0
  7  8  1  0  0  0  0
  8  9  1  0  0  0  0
  4  9  1  0  0  0  0
  4 10  1  0  0  0  0
 10 11  4  0  0  0  0
 11 12  4  0  0  0  0
 12 13  4  0  0  0  0
 13 14  1  0  0  0  0
 13 15  4  0  0  0  0
 15 16  1  0  0  0  0
 15 17  4  0  0  0  0
 10 17  4  0  0  0  0
M  END
>  <CdId>
887

>  <Mol Weight>
272.21

>  <Formula>
C14H19Cl2N

>  <CMPD_CHEMBLID>
CHEMBL1684042

>  <MOLREGNO>
1074272

>  <PARENT_CMPD_CHEMBLID>
CHEMBL1684042

>  <PARENT_MOLREGNO>
1074272

>  <COMPOUND_KEY>
21, enantiomer1

>  <MOLWEIGHT>
272.21

>  <ALOGP>
4.55

>  <PSA>
26.02

>  <NUM_RO5_VIOLATIONS>
0

>  <ACTIVITY_ID>
5239378

>  <STANDARD_TYPE>
T1/2

>  <RELATION>
>

>  <STANDARD_VALUE>
5.0

>  <STANDARD_UNITS>
hr

>  <PUBLISHED_TYPE>
t1/2

>  <PUBLISHED_RELATION>
>

>  <PUBLISHED_VALUE>
300.0

>  <PUBLISHED_UNITS>
min

>  <POTENTIAL_DUPLICATE>
0

>  <BAO_ENDPOINT>
BAO_0002115

>  <UO_UNITS>
UO_0000032

>  <QUDT_UNITS>
http://qudt.org/vocab/unit#Hour

>  <ASSAY_ID>
726962

>  <ASSAY_CHEMBLID>
CHEMBL1686822

>  <ASSAY_TYPE>
A

>  <DESCRIPTION>
Half life in human liver microsomes by in vitro metabolic stability assay

>  <ASSAY_SRC_ID>
1

>  <ASSAY_SRC_DESCRIPTION>
Scientific Literature

>  <ASSAY_ORGANISM>
Homo sapiens

>  <ASSAY_TAX_ID>
9606

>  <CURATED_BY>
Autocuration

>  <BAO_FORMAT>
BAO_0000251

>  <TID>
102164

>  <TARGET_CHEMBLID>
CHEMBL613373

>  <TARGET_TYPE>
SUBCELLULAR

>  <PREF_NAME>
Liver microsomes

>  <CONFIDENCE_SCORE>
2

>  <TARGET_MAPPING>
Subcellular fraction

>  <DOC_ID>
55749

>  <DOC_CHEMBLID>
CHEMBL1681689

>  <PUBMED_ID>
21310612

>  <JOURNAL>
Bioorg. Med. Chem. Lett.

>  <YEAR>
2011

>  <VOLUME>
21

>  <ISSUE>
5

>  <FIRST_PAGE>
1434

>  <ORGANISM>
Homo sapiens

$$$$

  Mrv1533001291820302D          

 20 21  0  0  0  0            999 V2000
   -0.0980   -0.5558    0.0000 C   0  0  0  0  0  0  0  0  0  0  0  0
    0.7145   -0.4125    0.0000 C   0  0  0  0  0  0  0  0  0  0  0  0
    0.9966    0.3627    0.0000 N   0  0  0  0  0  0  0  0  0  0  0  0
    1.2448   -1.0445    0.0000 C   0  0  0  0  0  0  0  0  0  0  0  0
    1.9592   -1.4570    0.0000 C   0  0  0  0  0  0  0  0  0  0  0  0
    1.9592   -2.2820    0.0000 C   0  0  0  0  0  0  0  0  0  0  0  0
    1.2448   -2.6945    0.0000 C   0  0  0  0  0  0  0  0  0  0  0  0
    0.5303   -2.2820    0.0000 C   0  0  0  0  0  0  0  0  0  0  0  0
    0.5303   -1.4570    0.0000 C   0  0  0  0  0  0  0  0  0  0  0  0
    1.7751   -0.4125    0.0000 C   0  0  0  0  0  0  0  0  0  0  0  0
    1.4929    0.3627    0.0000 C   0  0  0  0  0  0  0  0  0  0  0  0
    2.0232    0.9947    0.0000 C   0  0  0  0  0  0  0  0  0  0  0  0
    2.8357    0.8515    0.0000 C   0  0  0  0  0  0  0  0  0  0  0  0
    3.3660    1.4835    0.0000 O   0  0  0  0  0  0  0  0  0  0  0  0
    3.0838    2.2587    0.0000 C   0  0  0  0  0  0  0  0  0  0  0  0
    2.8016    3.0340    0.0000 F   0  0  0  0  0  0  0  0  0  0  0  0
    3.8590    2.5409    0.0000 F   0  0  0  0  0  0  0  0  0  0  0  0
    2.3086    1.9765    0.0000 F   0  0  0  0  0  0  0  0  0  0  0  0
    3.1178    0.0762    0.0000 C   0  0  0  0  0  0  0  0  0  0  0  0
    2.5875   -0.5558    0.0000 C   0  0  0  0  0  0  0  0  0  0  0  0
  1  2  1  0  0  0  0
  2  3  1  0  0  0  0
  2  4  1  0  0  0  0
  4  5  1  0  0  0  0
  5  6  1  0  0  0  0
  6  7  1  0  0  0  0
  7  8  1  0  0  0  0
  8  9  1  0  0  0  0
  4  9  1  0  0  0  0
  4 10  1  0  0  0  0
 10 11  4  0  0  0  0
 11 12  4  0  0  0  0
 12 13  4  0  0  0  0
 13 14  1  0  0  0  0
 14 15  1  0  0  0  0
 15 16  1  0  0  0  0
 15 17  1  0  0  0  0
 15 18  1  0  0  0  0
 13 19  4  0  0  0  0
 19 20  4  0  0  0  0
 10 20  4  0  0  0  0
M  END
>  <CdId>
899

>  <Mol Weight>
287.326

>  <Formula>
C15H20F3NO

>  <CMPD_CHEMBLID>
CHEMBL1684051

>  <MOLREGNO>
1074281

>  <PARENT_CMPD_CHEMBLID>
CHEMBL1684051

>  <PARENT_MOLREGNO>
1074281

>  <COMPOUND_KEY>
16

>  <MOLWEIGHT>
287.32

>  <ALOGP>
5.34

>  <PSA>
35.25

>  <NUM_RO5_VIOLATIONS>
1

>  <ACTIVITY_ID>
5239374

>  <STANDARD_TYPE>
T1/2

>  <RELATION>
>

>  <STANDARD_VALUE>
5.0

>  <STANDARD_UNITS>
hr

>  <PUBLISHED_TYPE>
t1/2

>  <PUBLISHED_RELATION>
>

>  <PUBLISHED_VALUE>
300.0

>  <PUBLISHED_UNITS>
min

>  <POTENTIAL_DUPLICATE>
0

>  <BAO_ENDPOINT>
BAO_0002115

>  <UO_UNITS>
UO_0000032

>  <QUDT_UNITS>
http://qudt.org/vocab/unit#Hour

>  <ASSAY_ID>
726962

>  <ASSAY_CHEMBLID>
CHEMBL1686822

>  <ASSAY_TYPE>
A

>  <DESCRIPTION>
Half life in human liver microsomes by in vitro metabolic stability assay

>  <ASSAY_SRC_ID>
1

>  <ASSAY_SRC_DESCRIPTION>
Scientific Literature

>  <ASSAY_ORGANISM>
Homo sapiens

>  <ASSAY_TAX_ID>
9606

>  <CURATED_BY>
Autocuration

>  <BAO_FORMAT>
BAO_0000251

>  <TID>
102164

>  <TARGET_CHEMBLID>
CHEMBL613373

>  <TARGET_TYPE>
SUBCELLULAR

>  <PREF_NAME>
Liver microsomes

>  <CONFIDENCE_SCORE>
2

>  <TARGET_MAPPING>
Subcellular fraction

>  <DOC_ID>
55749

>  <DOC_CHEMBLID>
CHEMBL1681689

>  <PUBMED_ID>
21310612

>  <JOURNAL>
Bioorg. Med. Chem. Lett.

>  <YEAR>
2011

>  <VOLUME>
21

>  <ISSUE>
5

>  <FIRST_PAGE>
1434

>  <ORGANISM>
Homo sapiens

$$$$

  Mrv1533001291820302D          

 17 18  0  0  0  0            999 V2000
   -0.0980   -0.5558    0.0000 C   0  0  0  0  0  0  0  0  0  0  0  0
    0.7145   -0.4125    0.0000 C   0  0  0  0  0  0  0  0  0  0  0  0
    0.9966    0.3627    0.0000 N   0  0  0  0  0  0  0  0  0  0  0  0
    1.2448   -1.0445    0.0000 C   0  0  0  0  0  0  0  0  0  0  0  0
    1.9592   -1.4570    0.0000 C   0  0  0  0  0  0  0  0  0  0  0  0
    1.9592   -2.2820    0.0000 C   0  0  0  0  0  0  0  0  0  0  0  0
    1.2448   -2.6945    0.0000 C   0  0  0  0  0  0  0  0  0  0  0  0
    0.5303   -2.2820    0.0000 C   0  0  0  0  0  0  0  0  0  0  0  0
    0.5303   -1.4570    0.0000 C   0  0  0  0  0  0  0  0  0  0  0  0
    1.7751   -0.4125    0.0000 C   0  0  0  0  0  0  0  0  0  0  0  0
    1.4929    0.3627    0.0000 C   0  0  0  0  0  0  0  0  0  0  0  0
    2.0232    0.9947    0.0000 C   0  0  0  0  0  0  0  0  0  0  0  0
    2.8357    0.8515    0.0000 C   0  0  0  0  0  0  0  0  0  0  0  0
    3.3660    1.4835    0.0000 Cl  0  0  0  0  0  0  0  0  0  0  0  0
    3.1178    0.0762    0.0000 C   0  0  0  0  0  0  0  0  0  0  0  0
    3.9303   -0.0670    0.0000 Cl  0  0  0  0  0  0  0  0  0  0  0  0
    2.5875   -0.5558    0.0000 C   0  0  0  0  0  0  0  0  0  0  0  0
  1  2  1  0  0  0  0
  2  3  1  0  0  0  0
  2  4  1  0  0  0  0
  4  5  1  0  0  0  0
  5  6  1  0  0  0  0
  6  7  1  0  0  0  0
  7  8  1  0  0  0  0
  8  9  1  0  0  0  0
  4  9  1  0  0  0  0
  4 10  1  0  0  0  0
 10 11  4  0  0  0  0
 11 12  4  0  0  0  0
 12 13  4  0  0  0  0
 13 14  1  0  0  0  0
 13 15  4  0  0  0  0
 15 16  1  0  0  0  0
 15 17  4  0  0  0  0
 10 17  4  0  0  0  0
M  END
>  <CdId>
900

>  <Mol Weight>
272.21

>  <Formula>
C14H19Cl2N

>  <CMPD_CHEMBLID>
CHEMBL1684042

>  <MOLREGNO>
1074272

>  <PARENT_CMPD_CHEMBLID>
CHEMBL1684042

>  <PARENT_MOLREGNO>
1074272

>  <COMPOUND_KEY>
22, enantiomer2

>  <MOLWEIGHT>
272.21

>  <ALOGP>
4.55

>  <PSA>
26.02

>  <NUM_RO5_VIOLATIONS>
0

>  <ACTIVITY_ID>
5239379

>  <STANDARD_TYPE>
T1/2

>  <RELATION>
>

>  <STANDARD_VALUE>
5.0

>  <STANDARD_UNITS>
hr

>  <PUBLISHED_TYPE>
t1/2

>  <PUBLISHED_RELATION>
>

>  <PUBLISHED_VALUE>
300.0

>  <PUBLISHED_UNITS>
min

>  <POTENTIAL_DUPLICATE>
0

>  <BAO_ENDPOINT>
BAO_0002115

>  <UO_UNITS>
UO_0000032

>  <QUDT_UNITS>
http://qudt.org/vocab/unit#Hour

>  <ASSAY_ID>
726962

>  <ASSAY_CHEMBLID>
CHEMBL1686822

>  <ASSAY_TYPE>
A

>  <DESCRIPTION>
Half life in human liver microsomes by in vitro metabolic stability assay

>  <ASSAY_SRC_ID>
1

>  <ASSAY_SRC_DESCRIPTION>
Scientific Literature

>  <ASSAY_ORGANISM>
Homo sapiens

>  <ASSAY_TAX_ID>
9606

>  <CURATED_BY>
Autocuration

>  <BAO_FORMAT>
BAO_0000251

>  <TID>
102164

>  <TARGET_CHEMBLID>
CHEMBL613373

>  <TARGET_TYPE>
SUBCELLULAR

>  <PREF_NAME>
Liver microsomes

>  <CONFIDENCE_SCORE>
2

>  <TARGET_MAPPING>
Subcellular fraction

>  <DOC_ID>
55749

>  <DOC_CHEMBLID>
CHEMBL1681689

>  <PUBMED_ID>
21310612

>  <JOURNAL>
Bioorg. Med. Chem. Lett.

>  <YEAR>
2011

>  <VOLUME>
21

>  <ISSUE>
5

>  <FIRST_PAGE>
1434

>  <ORGANISM>
Homo sapiens

$$$$

  Mrv1533001291820302D          

 17 18  0  0  0  0            999 V2000
   -0.6283    0.0762    0.0000 C   0  0  0  0  0  0  0  0  0  0  0  0
   -0.0980   -0.5558    0.0000 N   0  0  0  0  0  0  0  0  0  0  0  0
    0.7145   -0.4125    0.0000 C   0  0  0  0  0  0  0  0  0  0  0  0
    1.2448   -1.0445    0.0000 C   0  0  0  0  0  0  0  0  0  0  0  0
    1.9592   -1.4570    0.0000 C   0  0  0  0  0  0  0  0  0  0  0  0
    1.9592   -2.2820    0.0000 C   0  0  0  0  0  0  0  0  0  0  0  0
    1.2448   -2.6945    0.0000 C   0  0  0  0  0  0  0  0  0  0  0  0
    0.5303   -2.2820    0.0000 C   0  0  0  0  0  0  0  0  0  0  0  0
    0.5303   -1.4570    0.0000 C   0  0  0  0  0  0  0  0  0  0  0  0
    1.7751   -0.4125    0.0000 C   0  0  0  0  0  0  0  0  0  0  0  0
    1.4929    0.3627    0.0000 C   0  0  0  0  0  0  0  0  0  0  0  0
    2.0232    0.9947    0.0000 C   0  0  0  0  0  0  0  0  0  0  0  0
    2.8357    0.8515    0.0000 C   0  0  0  0  0  0  0  0  0  0  0  0
    3.3660    1.4835    0.0000 Cl  0  0  0  0  0  0  0  0  0  0  0  0
    3.1178    0.0762    0.0000 C   0  0  0  0  0  0  0  0  0  0  0  0
    3.9303   -0.0670    0.0000 Cl  0  0  0  0  0  0  0  0  0  0  0  0
    2.5875   -0.5558    0.0000 C   0  0  0  0  0  0  0  0  0  0  0  0
  1  2  1  0  0  0  0
  2  3  1  0  0  0  0
  3  4  1  0  0  0  0
  4  5  1  0  0  0  0
  5  6  1  0  0  0  0
  6  7  1  0  0  0  0
  7  8  1  0  0  0  0
  8  9  1  0  0  0  0
  4  9  1  0  0  0  0
  4 10  1  0  0  0  0
 10 11  4  0  0  0  0
 11 12  4  0  0  0  0
 12 13  4  0  0  0  0
 13 14  1  0  0  0  0
 13 15  4  0  0  0  0
 15 16  1  0  0  0  0
 15 17  4  0  0  0  0
 10 17  4  0  0  0  0
M  END
>  <CdId>
903

>  <Mol Weight>
272.21

>  <Formula>
C14H19Cl2N

>  <CMPD_CHEMBLID>
CHEMBL1683870

>  <MOLREGNO>
1074073

>  <PARENT_CMPD_CHEMBLID>
CHEMBL1683870

>  <PARENT_MOLREGNO>
1074073

>  <COMPOUND_KEY>
1

>  <MOLWEIGHT>
272.21

>  <ALOGP>
4.61

>  <PSA>
12.03

>  <NUM_RO5_VIOLATIONS>
0

>  <ACTIVITY_ID>
5239363

>  <STANDARD_TYPE>
T1/2

>  <RELATION>
=

>  <STANDARD_VALUE>
4.167

>  <STANDARD_UNITS>
hr

>  <PUBLISHED_TYPE>
t1/2

>  <PUBLISHED_RELATION>
=

>  <PUBLISHED_VALUE>
250.0

>  <PUBLISHED_UNITS>
min

>  <POTENTIAL_DUPLICATE>
0

>  <BAO_ENDPOINT>
BAO_0002115

>  <UO_UNITS>
UO_0000032

>  <QUDT_UNITS>
http://qudt.org/vocab/unit#Hour

>  <ASSAY_ID>
726962

>  <ASSAY_CHEMBLID>
CHEMBL1686822

>  <ASSAY_TYPE>
A

>  <DESCRIPTION>
Half life in human liver microsomes by in vitro metabolic stability assay

>  <ASSAY_SRC_ID>
1

>  <ASSAY_SRC_DESCRIPTION>
Scientific Literature

>  <ASSAY_ORGANISM>
Homo sapiens

>  <ASSAY_TAX_ID>
9606

>  <CURATED_BY>
Autocuration

>  <BAO_FORMAT>
BAO_0000251

>  <TID>
102164

>  <TARGET_CHEMBLID>
CHEMBL613373

>  <TARGET_TYPE>
SUBCELLULAR

>  <PREF_NAME>
Liver microsomes

>  <CONFIDENCE_SCORE>
2

>  <TARGET_MAPPING>
Subcellular fraction

>  <DOC_ID>
55749

>  <DOC_CHEMBLID>
CHEMBL1681689

>  <PUBMED_ID>
21310612

>  <JOURNAL>
Bioorg. Med. Chem. Lett.

>  <YEAR>
2011

>  <VOLUME>
21

>  <ISSUE>
5

>  <FIRST_PAGE>
1434

>  <ORGANISM>
Homo sapiens

$$$$

  Mrv1533001291820302D          

 28 30  0  0  1  0            999 V2000
    2.1434    6.1875    0.0000 C   0  0  0  0  0  0  0  0  0  0  0  0
    1.4289    5.7750    0.0000 N   0  0  0  0  0  0  0  0  0  0  0  0
    0.7145    6.1875    0.0000 C   0  0  0  0  0  0  0  0  0  0  0  0
    0.7145    7.0125    0.0000 O   0  0  0  0  0  0  0  0  0  0  0  0
    0.0000    5.7750    0.0000 C   0  0  0  0  0  0  0  0  0  0  0  0
    0.0000    4.9500    0.0000 C   0  0  0  0  0  0  0  0  0  0  0  0
   -0.7145    4.5375    0.0000 N   0  0  0  0  0  0  0  0  0  0  0  0
   -1.4289    4.9500    0.0000 C   0  0  0  0  0  0  0  0  0  0  0  0
   -2.1434    4.5375    0.0000 C   0  0  0  0  0  0  0  0  0  0  0  0
   -2.8579    4.9500    0.0000 C   0  0  0  0  0  0  0  0  0  0  0  0
   -2.8579    5.7750    0.0000 C   0  0  0  0  0  0  0  0  0  0  0  0
   -3.5724    6.1875    0.0000 I   0  0  0  0  0  0  0  0  0  0  0  0
   -2.1434    6.1875    0.0000 C   0  0  0  0  0  0  0  0  0  0  0  0
   -1.4289    5.7750    0.0000 C   0  0  0  0  0  0  0  0  0  0  0  0
   -0.7145    6.1875    0.0000 F   0  0  0  0  0  0  0  0  0  0  0  0
    0.7145    4.5375    0.0000 C   0  0  0  0  0  0  0  0  0  0  0  0
    1.4289    4.9500    0.0000 C   0  0  0  0  0  0  0  0  0  0  0  0
    2.1434    4.5375    0.0000 N   0  0  0  0  0  0  0  0  0  0  0  0
    2.1434    3.7125    0.0000 C   0  0  0  0  0  0  0  0  0  0  0  0
    1.4289    3.3000    0.0000 N   0  0  0  0  0  0  0  0  0  0  0  0
    1.4289    2.4750    0.0000 C   0  0  0  0  0  0  0  0  0  0  0  0
    2.1434    2.0625    0.0000 C   0  0  1  0  0  0  0  0  0  0  0  0
    2.1434    1.2375    0.0000 O   0  0  0  0  0  0  0  0  0  0  0  0
    2.8579    2.4750    0.0000 C   0  0  0  0  0  0  0  0  0  0  0  0
    3.5724    2.0625    0.0000 C   0  0  0  0  0  0  0  0  0  0  0  0
    4.2868    2.4750    0.0000 O   0  0  0  0  0  0  0  0  0  0  0  0
    0.7145    3.7125    0.0000 C   0  0  0  0  0  0  0  0  0  0  0  0
    0.0000    3.3000    0.0000 O   0  0  0  0  0  0  0  0  0  0  0  0
  1  2  1  0  0  0  0
  2  3  1  0  0  0  0
  3  4  2  0  0  0  0
  3  5  1  0  0  0  0
  5  6  2  0  0  0  0
  6  7  1  0  0  0  0
  7  8  1  0  0  0  0
  8  9  4  0  0  0  0
  9 10  4  0  0  0  0
 10 11  4  0  0  0  0
 11 12  1  0  0  0  0
 11 13  4  0  0  0  0
 13 14  4  0  0  0  0
  8 14  4  0  0  0  0
 14 15  1  0  0  0  0
  6 16  1  0  0  0  0
 16 17  2  0  0  0  0
  2 17  1  0  0  0  0
 17 18  1  0  0  0  0
 18 19  2  0  0  0  0
 19 20  1  0  0  0  0
 20 21  1  0  0  0  0
 21 22  1  0  0  0  0
 22 23  1  6  0  0  0
 22 24  1  0  0  0  0
 24 25  1  0  0  0  0
 25 26  1  0  0  0  0
 20 27  1  0  0  0  0
 16 27  1  0  0  0  0
 27 28  2  0  0  0  0
M  END
>  <CdId>
908

>  <Mol Weight>
500.269

>  <Formula>
C18H18FIN4O4

>  <CMPD_CHEMBLID>
CHEMBL1684065

>  <MOLREGNO>
1074298

>  <PARENT_CMPD_CHEMBLID>
CHEMBL1684065

>  <PARENT_MOLREGNO>
1074298

>  <COMPOUND_KEY>
13

>  <MOLWEIGHT>
500.26

>  <ALOGP>
0.54

>  <PSA>
105.47

>  <NUM_RO5_VIOLATIONS>
1

>  <ACTIVITY_ID>
5239527

>  <STANDARD_TYPE>
T1/2

>  <RELATION>
>

>  <STANDARD_VALUE>
3.333

>  <STANDARD_UNITS>
hr

>  <PUBLISHED_TYPE>
t1/2

>  <PUBLISHED_RELATION>
>

>  <PUBLISHED_VALUE>
200.0

>  <PUBLISHED_UNITS>
min

>  <POTENTIAL_DUPLICATE>
0

>  <BAO_ENDPOINT>
BAO_0002115

>  <UO_UNITS>
UO_0000032

>  <QUDT_UNITS>
http://qudt.org/vocab/unit#Hour

>  <ASSAY_ID>
726979

>  <ASSAY_CHEMBLID>
CHEMBL1686839

>  <ASSAY_TYPE>
A

>  <DESCRIPTION>
Half life in human liver microsomes

>  <ASSAY_SRC_ID>
1

>  <ASSAY_SRC_DESCRIPTION>
Scientific Literature

>  <ASSAY_ORGANISM>
Homo sapiens

>  <ASSAY_TAX_ID>
9606

>  <CURATED_BY>
Autocuration

>  <BAO_FORMAT>
BAO_0000251

>  <TID>
102164

>  <TARGET_CHEMBLID>
CHEMBL613373

>  <TARGET_TYPE>
SUBCELLULAR

>  <PREF_NAME>
Liver microsomes

>  <CONFIDENCE_SCORE>
2

>  <TARGET_MAPPING>
Subcellular fraction

>  <DOC_ID>
55750

>  <DOC_CHEMBLID>
CHEMBL1681690

>  <PUBMED_ID>
21310613

>  <JOURNAL>
Bioorg. Med. Chem. Lett.

>  <YEAR>
2011

>  <VOLUME>
21

>  <ISSUE>
5

>  <FIRST_PAGE>
1315

>  <ORGANISM>
Homo sapiens

$$$$

  Mrv1533001291820302D          

 28 30  0  0  1  0            999 V2000
    0.0000    0.8250    0.0000 C   0  0  0  0  0  0  0  0  0  0  0  0
    0.0000    0.0000    0.0000 N   0  0  0  0  0  0  0  0  0  0  0  0
   -0.7145   -0.4125    0.0000 C   0  0  0  0  0  0  0  0  0  0  0  0
   -1.4289    0.0000    0.0000 O   0  0  0  0  0  0  0  0  0  0  0  0
   -0.7145   -1.2375    0.0000 C   0  0  0  0  0  0  0  0  0  0  0  0
    0.0000   -1.6500    0.0000 C   0  0  0  0  0  0  0  0  0  0  0  0
    0.0000   -2.4750    0.0000 N   0  0  0  0  0  0  0  0  0  0  0  0
   -0.7145   -2.8875    0.0000 C   0  0  0  0  0  0  0  0  0  0  0  0
   -1.4289   -2.4750    0.0000 C   0  0  0  0  0  0  0  0  0  0  0  0
   -2.1434   -2.8875    0.0000 C   0  0  0  0  0  0  0  0  0  0  0  0
   -2.1434   -3.7125    0.0000 C   0  0  0  0  0  0  0  0  0  0  0  0
   -2.8579   -4.1250    0.0000 I   0  0  0  0  0  0  0  0  0  0  0  0
   -1.4289   -4.1250    0.0000 C   0  0  0  0  0  0  0  0  0  0  0  0
   -0.7145   -3.7125    0.0000 C   0  0  0  0  0  0  0  0  0  0  0  0
    0.0000   -4.1250    0.0000 F   0  0  0  0  0  0  0  0  0  0  0  0
    0.7145   -1.2375    0.0000 C   0  0  0  0  0  0  0  0  0  0  0  0
    0.7145   -0.4125    0.0000 C   0  0  0  0  0  0  0  0  0  0  0  0
    1.4289    0.0000    0.0000 N   0  0  0  0  0  0  0  0  0  0  0  0
    2.1434   -0.4125    0.0000 C   0  0  0  0  0  0  0  0  0  0  0  0
    2.1434   -1.2375    0.0000 N   0  0  0  0  0  0  0  0  0  0  0  0
    2.8579   -1.6500    0.0000 C   0  0  0  0  0  0  0  0  0  0  0  0
    3.5724   -1.2375    0.0000 C   0  0  1  0  0  0  0  0  0  0  0  0
    3.5724   -0.4125    0.0000 O   0  0  0  0  0  0  0  0  0  0  0  0
    4.2868   -1.6500    0.0000 C   0  0  0  0  0  0  0  0  0  0  0  0
    5.0013   -1.2375    0.0000 O   0  0  0  0  0  0  0  0  0  0  0  0
    1.4289   -1.6500    0.0000 C   0  0  0  0  0  0  0  0  0  0  0  0
    1.4289   -2.4750    0.0000 O   0  0  0  0  0  0  0  0  0  0  0  0
   -1.4289   -1.6500    0.0000 F   0  0  0  0  0  0  0  0  0  0  0  0
  1  2  1  0  0  0  0
  2  3  1  0  0  0  0
  3  4  2  0  0  0  0
  3  5  1  0  0  0  0
  5  6  2  0  0  0  0
  6  7  1  0  0  0  0
  7  8  1  0  0  0  0
  8  9  4  0  0  0  0
  9 10  4  0  0  0  0
 10 11  4  0  0  0  0
 11 12  1  0  0  0  0
 11 13  4  0  0  0  0
 13 14  4  0  0  0  0
  8 14  4  0  0  0  0
 14 15  1  0  0  0  0
  6 16  1  0  0  0  0
 16 17  2  0  0  0  0
  2 17  1  0  0  0  0
 17 18  1  0  0  0  0
 18 19  2  0  0  0  0
 19 20  1  0  0  0  0
 20 21  1  0  0  0  0
 21 22  1  0  0  0  0
 22 23  1  1  0  0  0
 22 24  1  0  0  0  0
 24 25  1  0  0  0  0
 20 26  1  0  0  0  0
 16 26  1  0  0  0  0
 26 27  2  0  0  0  0
  5 28  1  0  0  0  0
M  END
>  <CdId>
910

>  <Mol Weight>
504.232

>  <Formula>
C17H15F2IN4O4

>  <CMPD_CHEMBLID>
CHEMBL1615025

>  <MOLREGNO>
1038036

>  <PARENT_CMPD_CHEMBLID>
CHEMBL1615025

>  <PARENT_MOLREGNO>
1038036

>  <COMPOUND_KEY>
17, TAK-733

>  <MOLWEIGHT>
504.23

>  <ALOGP>
0.38

>  <PSA>
105.47

>  <NUM_RO5_VIOLATIONS>
1

>  <ACTIVITY_ID>
5239531

>  <STANDARD_TYPE>
T1/2

>  <RELATION>
=

>  <STANDARD_VALUE>
2.383

>  <STANDARD_UNITS>
hr

>  <PUBLISHED_TYPE>
t1/2

>  <PUBLISHED_RELATION>
=

>  <PUBLISHED_VALUE>
143.0

>  <PUBLISHED_UNITS>
min

>  <POTENTIAL_DUPLICATE>
0

>  <BAO_ENDPOINT>
BAO_0002115

>  <UO_UNITS>
UO_0000032

>  <QUDT_UNITS>
http://qudt.org/vocab/unit#Hour

>  <ASSAY_ID>
726979

>  <ASSAY_CHEMBLID>
CHEMBL1686839

>  <ASSAY_TYPE>
A

>  <DESCRIPTION>
Half life in human liver microsomes

>  <ASSAY_SRC_ID>
1

>  <ASSAY_SRC_DESCRIPTION>
Scientific Literature

>  <ASSAY_ORGANISM>
Homo sapiens

>  <ASSAY_TAX_ID>
9606

>  <CURATED_BY>
Autocuration

>  <BAO_FORMAT>
BAO_0000251

>  <TID>
102164

>  <TARGET_CHEMBLID>
CHEMBL613373

>  <TARGET_TYPE>
SUBCELLULAR

>  <PREF_NAME>
Liver microsomes

>  <CONFIDENCE_SCORE>
2

>  <TARGET_MAPPING>
Subcellular fraction

>  <DOC_ID>
55750

>  <DOC_CHEMBLID>
CHEMBL1681690

>  <PUBMED_ID>
21310613

>  <JOURNAL>
Bioorg. Med. Chem. Lett.

>  <YEAR>
2011

>  <VOLUME>
21

>  <ISSUE>
5

>  <FIRST_PAGE>
1315

>  <ORGANISM>
Homo sapiens

>  <MOL_PREF_NAME>
TAK-733

$$$$

  Mrv1533001291820302D          

 26 28  0  0  0  0            999 V2000
    0.0000    0.8250    0.0000 C   0  0  0  0  0  0  0  0  0  0  0  0
    0.0000    0.0000    0.0000 N   0  0  0  0  0  0  0  0  0  0  0  0
   -0.7145   -0.4125    0.0000 C   0  0  0  0  0  0  0  0  0  0  0  0
   -1.4289    0.0000    0.0000 O   0  0  0  0  0  0  0  0  0  0  0  0
   -0.7145   -1.2375    0.0000 C   0  0  0  0  0  0  0  0  0  0  0  0
    0.0000   -1.6500    0.0000 C   0  0  0  0  0  0  0  0  0  0  0  0
    0.0000   -2.4750    0.0000 N   0  0  0  0  0  0  0  0  0  0  0  0
   -0.7145   -2.8875    0.0000 C   0  0  0  0  0  0  0  0  0  0  0  0
   -0.7145   -3.7125    0.0000 C   0  0  0  0  0  0  0  0  0  0  0  0
   -1.4289   -4.1250    0.0000 C   0  0  0  0  0  0  0  0  0  0  0  0
   -2.1434   -3.7125    0.0000 C   0  0  0  0  0  0  0  0  0  0  0  0
   -2.8579   -4.1250    0.0000 I   0  0  0  0  0  0  0  0  0  0  0  0
   -2.1434   -2.8875    0.0000 C   0  0  0  0  0  0  0  0  0  0  0  0
   -1.4289   -2.4750    0.0000 C   0  0  0  0  0  0  0  0  0  0  0  0
   -1.4289   -1.6500    0.0000 F   0  0  0  0  0  0  0  0  0  0  0  0
    0.7145   -1.2375    0.0000 C   0  0  0  0  0  0  0  0  0  0  0  0
    0.7145   -0.4125    0.0000 C   0  0  0  0  0  0  0  0  0  0  0  0
    1.4289    0.0000    0.0000 N   0  0  0  0  0  0  0  0  0  0  0  0
    2.1434   -0.4125    0.0000 C   0  0  0  0  0  0  0  0  0  0  0  0
    2.1434   -1.2375    0.0000 N   0  0  0  0  0  0  0  0  0  0  0  0
    2.8579   -1.6500    0.0000 C   0  0  0  0  0  0  0  0  0  0  0  0
    3.5724   -1.2375    0.0000 C   0  0  0  0  0  0  0  0  0  0  0  0
    4.2868   -1.6500    0.0000 C   0  0  0  0  0  0  0  0  0  0  0  0
    5.0013   -1.2375    0.0000 O   0  0  0  0  0  0  0  0  0  0  0  0
    1.4289   -1.6500    0.0000 C   0  0  0  0  0  0  0  0  0  0  0  0
    1.4289   -2.4750    0.0000 O   0  0  0  0  0  0  0  0  0  0  0  0
  1  2  1  0  0  0  0
  2  3  1  0  0  0  0
  3  4  2  0  0  0  0
  3  5  1  0  0  0  0
  5  6  2  0  0  0  0
  6  7  1  0  0  0  0
  7  8  1  0  0  0  0
  8  9  4  0  0  0  0
  9 10  4  0  0  0  0
 10 11  4  0  0  0  0
 11 12  1  0  0  0  0
 11 13  4  0  0  0  0
 13 14  4  0  0  0  0
  8 14  4  0  0  0  0
 14 15  1  0  0  0  0
  6 16  1  0  0  0  0
 16 17  2  0  0  0  0
  2 17  1  0  0  0  0
 17 18  1  0  0  0  0
 18 19  2  0  0  0  0
 19 20  1  0  0  0  0
 20 21  1  0  0  0  0
 21 22  1  0  0  0  0
 22 23  1  0  0  0  0
 23 24  1  0  0  0  0
 20 25  1  0  0  0  0
 16 25  1  0  0  0  0
 25 26  2  0  0  0  0
M  END
>  <CdId>
911

>  <Mol Weight>
470.243

>  <Formula>
C17H16FIN4O3

>  <CMPD_CHEMBLID>
CHEMBL1684062

>  <MOLREGNO>
1074295

>  <PARENT_CMPD_CHEMBLID>
CHEMBL1684062

>  <PARENT_MOLREGNO>
1074295

>  <COMPOUND_KEY>
10

>  <MOLWEIGHT>
470.24

>  <ALOGP>
1.05

>  <PSA>
85.24

>  <NUM_RO5_VIOLATIONS>
0

>  <ACTIVITY_ID>
5239524

>  <STANDARD_TYPE>
T1/2

>  <RELATION>
>

>  <STANDARD_VALUE>
3.333

>  <STANDARD_UNITS>
hr

>  <PUBLISHED_TYPE>
t1/2

>  <PUBLISHED_RELATION>
>

>  <PUBLISHED_VALUE>
200.0

>  <PUBLISHED_UNITS>
min

>  <POTENTIAL_DUPLICATE>
0

>  <BAO_ENDPOINT>
BAO_0002115

>  <UO_UNITS>
UO_0000032

>  <QUDT_UNITS>
http://qudt.org/vocab/unit#Hour

>  <ASSAY_ID>
726979

>  <ASSAY_CHEMBLID>
CHEMBL1686839

>  <ASSAY_TYPE>
A

>  <DESCRIPTION>
Half life in human liver microsomes

>  <ASSAY_SRC_ID>
1

>  <ASSAY_SRC_DESCRIPTION>
Scientific Literature

>  <ASSAY_ORGANISM>
Homo sapiens

>  <ASSAY_TAX_ID>
9606

>  <CURATED_BY>
Autocuration

>  <BAO_FORMAT>
BAO_0000251

>  <TID>
102164

>  <TARGET_CHEMBLID>
CHEMBL613373

>  <TARGET_TYPE>
SUBCELLULAR

>  <PREF_NAME>
Liver microsomes

>  <CONFIDENCE_SCORE>
2

>  <TARGET_MAPPING>
Subcellular fraction

>  <DOC_ID>
55750

>  <DOC_CHEMBLID>
CHEMBL1681690

>  <PUBMED_ID>
21310613

>  <JOURNAL>
Bioorg. Med. Chem. Lett.

>  <YEAR>
2011

>  <VOLUME>
21

>  <ISSUE>
5

>  <FIRST_PAGE>
1315

>  <ORGANISM>
Homo sapiens

$$$$

  Mrv1533001291820302D          

 28 30  0  0  1  0            999 V2000
    0.0000    0.8250    0.0000 C   0  0  0  0  0  0  0  0  0  0  0  0
    0.0000    0.0000    0.0000 N   0  0  0  0  0  0  0  0  0  0  0  0
   -0.7145   -0.4125    0.0000 C   0  0  0  0  0  0  0  0  0  0  0  0
   -1.4289    0.0000    0.0000 O   0  0  0  0  0  0  0  0  0  0  0  0
   -0.7145   -1.2375    0.0000 C   0  0  0  0  0  0  0  0  0  0  0  0
    0.0000   -1.6500    0.0000 C   0  0  0  0  0  0  0  0  0  0  0  0
    0.0000   -2.4750    0.0000 N   0  0  0  0  0  0  0  0  0  0  0  0
   -0.7145   -2.8875    0.0000 C   0  0  0  0  0  0  0  0  0  0  0  0
   -1.4289   -2.4750    0.0000 C   0  0  0  0  0  0  0  0  0  0  0  0
   -2.1434   -2.8875    0.0000 C   0  0  0  0  0  0  0  0  0  0  0  0
   -2.1434   -3.7125    0.0000 C   0  0  0  0  0  0  0  0  0  0  0  0
   -2.8579   -4.1250    0.0000 Br  0  0  0  0  0  0  0  0  0  0  0  0
   -1.4289   -4.1250    0.0000 C   0  0  0  0  0  0  0  0  0  0  0  0
   -0.7145   -3.7125    0.0000 C   0  0  0  0  0  0  0  0  0  0  0  0
    0.0000   -4.1250    0.0000 F   0  0  0  0  0  0  0  0  0  0  0  0
    0.7145   -1.2375    0.0000 C   0  0  0  0  0  0  0  0  0  0  0  0
    0.7145   -0.4125    0.0000 C   0  0  0  0  0  0  0  0  0  0  0  0
    1.4289    0.0000    0.0000 N   0  0  0  0  0  0  0  0  0  0  0  0
    2.1434   -0.4125    0.0000 C   0  0  0  0  0  0  0  0  0  0  0  0
    2.1434   -1.2375    0.0000 N   0  0  0  0  0  0  0  0  0  0  0  0
    2.8579   -1.6500    0.0000 C   0  0  0  0  0  0  0  0  0  0  0  0
    3.5724   -1.2375    0.0000 C   0  0  1  0  0  0  0  0  0  0  0  0
    3.5724   -0.4125    0.0000 O   0  0  0  0  0  0  0  0  0  0  0  0
    4.2868   -1.6500    0.0000 C   0  0  0  0  0  0  0  0  0  0  0  0
    5.0013   -1.2375    0.0000 O   0  0  0  0  0  0  0  0  0  0  0  0
    1.4289   -1.6500    0.0000 C   0  0  0  0  0  0  0  0  0  0  0  0
    1.4289   -2.4750    0.0000 O   0  0  0  0  0  0  0  0  0  0  0  0
   -1.4289   -1.6500    0.0000 F   0  0  0  0  0  0  0  0  0  0  0  0
  1  2  1  0  0  0  0
  2  3  1  0  0  0  0
  3  4  2  0  0  0  0
  3  5  1  0  0  0  0
  5  6  2  0  0  0  0
  6  7  1  0  0  0  0
  7  8  1  0  0  0  0
  8  9  4  0  0  0  0
  9 10  4  0  0  0  0
 10 11  4  0  0  0  0
 11 12  1  0  0  0  0
 11 13  4  0  0  0  0
 13 14  4  0  0  0  0
  8 14  4  0  0  0  0
 14 15  1  0  0  0  0
  6 16  1  0  0  0  0
 16 17  2  0  0  0  0
  2 17  1  0  0  0  0
 17 18  1  0  0  0  0
 18 19  2  0  0  0  0
 19 20  1  0  0  0  0
 20 21  1  0  0  0  0
 21 22  1  0  0  0  0
 22 23  1  1  0  0  0
 22 24  1  0  0  0  0
 24 25  1  0  0  0  0
 20 26  1  0  0  0  0
 16 26  1  0  0  0  0
 26 27  2  0  0  0  0
  5 28  1  0  0  0  0
M  END
>  <CdId>
912

>  <Mol Weight>
457.232

>  <Formula>
C17H15BrF2N4O4

>  <CMPD_CHEMBLID>
CHEMBL1684068

>  <MOLREGNO>
1074303

>  <PARENT_CMPD_CHEMBLID>
CHEMBL1684068

>  <PARENT_MOLREGNO>
1074303

>  <COMPOUND_KEY>
18

>  <MOLWEIGHT>
457.23

>  <ALOGP>
0.55

>  <PSA>
105.47

>  <NUM_RO5_VIOLATIONS>
0

>  <ACTIVITY_ID>
5239532

>  <STANDARD_TYPE>
T1/2

>  <RELATION>
=

>  <STANDARD_VALUE>
3.133

>  <STANDARD_UNITS>
hr

>  <PUBLISHED_TYPE>
t1/2

>  <PUBLISHED_RELATION>
=

>  <PUBLISHED_VALUE>
188.0

>  <PUBLISHED_UNITS>
min

>  <POTENTIAL_DUPLICATE>
0

>  <BAO_ENDPOINT>
BAO_0002115

>  <UO_UNITS>
UO_0000032

>  <QUDT_UNITS>
http://qudt.org/vocab/unit#Hour

>  <ASSAY_ID>
726979

>  <ASSAY_CHEMBLID>
CHEMBL1686839

>  <ASSAY_TYPE>
A

>  <DESCRIPTION>
Half life in human liver microsomes

>  <ASSAY_SRC_ID>
1

>  <ASSAY_SRC_DESCRIPTION>
Scientific Literature

>  <ASSAY_ORGANISM>
Homo sapiens

>  <ASSAY_TAX_ID>
9606

>  <CURATED_BY>
Autocuration

>  <BAO_FORMAT>
BAO_0000251

>  <TID>
102164

>  <TARGET_CHEMBLID>
CHEMBL613373

>  <TARGET_TYPE>
SUBCELLULAR

>  <PREF_NAME>
Liver microsomes

>  <CONFIDENCE_SCORE>
2

>  <TARGET_MAPPING>
Subcellular fraction

>  <DOC_ID>
55750

>  <DOC_CHEMBLID>
CHEMBL1681690

>  <PUBMED_ID>
21310613

>  <JOURNAL>
Bioorg. Med. Chem. Lett.

>  <YEAR>
2011

>  <VOLUME>
21

>  <ISSUE>
5

>  <FIRST_PAGE>
1315

>  <ORGANISM>
Homo sapiens

$$$$

  Mrv1533001291820302D          

 28 30  0  0  1  0            999 V2000
    0.0000    0.8250    0.0000 C   0  0  0  0  0  0  0  0  0  0  0  0
    0.0000    0.0000    0.0000 N   0  0  0  0  0  0  0  0  0  0  0  0
   -0.7145   -0.4125    0.0000 C   0  0  0  0  0  0  0  0  0  0  0  0
   -1.4289    0.0000    0.0000 O   0  0  0  0  0  0  0  0  0  0  0  0
   -0.7145   -1.2375    0.0000 C   0  0  0  0  0  0  0  0  0  0  0  0
    0.0000   -1.6500    0.0000 C   0  0  0  0  0  0  0  0  0  0  0  0
    0.0000   -2.4750    0.0000 N   0  0  0  0  0  0  0  0  0  0  0  0
   -0.7145   -2.8875    0.0000 C   0  0  0  0  0  0  0  0  0  0  0  0
   -1.4289   -2.4750    0.0000 C   0  0  0  0  0  0  0  0  0  0  0  0
   -2.1434   -2.8875    0.0000 C   0  0  0  0  0  0  0  0  0  0  0  0
   -2.1434   -3.7125    0.0000 C   0  0  0  0  0  0  0  0  0  0  0  0
   -2.8579   -4.1250    0.0000 I   0  0  0  0  0  0  0  0  0  0  0  0
   -1.4289   -4.1250    0.0000 C   0  0  0  0  0  0  0  0  0  0  0  0
   -0.7145   -3.7125    0.0000 C   0  0  0  0  0  0  0  0  0  0  0  0
    0.0000   -4.1250    0.0000 F   0  0  0  0  0  0  0  0  0  0  0  0
    0.7145   -1.2375    0.0000 C   0  0  0  0  0  0  0  0  0  0  0  0
    0.7145   -0.4125    0.0000 C   0  0  0  0  0  0  0  0  0  0  0  0
    1.4289    0.0000    0.0000 N   0  0  0  0  0  0  0  0  0  0  0  0
    2.1434   -0.4125    0.0000 C   0  0  0  0  0  0  0  0  0  0  0  0
    2.1434   -1.2375    0.0000 N   0  0  0  0  0  0  0  0  0  0  0  0
    2.8579   -1.6500    0.0000 C   0  0  0  0  0  0  0  0  0  0  0  0
    3.5724   -1.2375    0.0000 C   0  0  2  0  0  0  0  0  0  0  0  0
    3.5724   -0.4125    0.0000 O   0  0  0  0  0  0  0  0  0  0  0  0
    4.2868   -1.6500    0.0000 C   0  0  0  0  0  0  0  0  0  0  0  0
    5.0013   -1.2375    0.0000 O   0  0  0  0  0  0  0  0  0  0  0  0
    1.4289   -1.6500    0.0000 C   0  0  0  0  0  0  0  0  0  0  0  0
    1.4289   -2.4750    0.0000 O   0  0  0  0  0  0  0  0  0  0  0  0
   -1.4289   -1.6500    0.0000 F   0  0  0  0  0  0  0  0  0  0  0  0
  1  2  1  0  0  0  0
  2  3  1  0  0  0  0
  3  4  2  0  0  0  0
[truncated: 9,047,008 more chars]
