# Supplementary material for: MetStabOn—Online Platform for Metabolic Stability Predictions
Source: Int J Mol Sci. 2018 Mar 30;19(4):1040. doi: 10.3390/ijms19041040 (PMC5979396; doi:10.3390/ijms19041040)
Supplement: Supplementary file 1 [file ijms-19-01040-s001.zip › Supplementary_Material/File_S2_Dataset.sdf]

  Mrv1533001291820312D          

 42 45  0  0  0  0            999 V2000
    0.0000   -1.6500    0.0000 C   0  0  0  0  0  0  0  0  0  0  0  0
    0.0000   -2.4750    0.0000 C   0  0  0  0  0  0  0  0  0  0  0  0
    0.7145   -2.8875    0.0000 C   0  0  0  0  0  0  0  0  0  0  0  0
    1.4289   -2.4750    0.0000 N   0  0  0  0  0  0  0  0  0  0  0  0
    1.4289   -1.6500    0.0000 S   0  0  0  0  0  0  0  0  0  0  0  0
    1.4289   -0.8250    0.0000 O   0  0  0  0  0  0  0  0  0  0  0  0
    0.6039   -1.6500    0.0000 O   0  0  0  0  0  0  0  0  0  0  0  0
    2.2539   -1.6500    0.0000 C   0  0  0  0  0  0  0  0  0  0  0  0
    0.7145   -3.7125    0.0000 C   0  0  0  0  0  0  0  0  0  0  0  0
    0.0000   -4.1250    0.0000 C   0  0  0  0  0  0  0  0  0  0  0  0
   -0.7145   -3.7125    0.0000 C   0  0  0  0  0  0  0  0  0  0  0  0
   -0.7145   -2.8875    0.0000 C   0  0  0  0  0  0  0  0  0  0  0  0
   -1.4289   -2.4750    0.0000 N   0  0  0  0  0  0  0  0  0  0  0  0
   -2.1434   -2.8875    0.0000 C   0  0  0  0  0  0  0  0  0  0  0  0
   -2.1434   -3.7125    0.0000 C   0  0  0  0  0  0  0  0  0  0  0  0
   -1.4289   -4.1250    0.0000 C   0  0  0  0  0  0  0  0  0  0  0  0
   -1.4289   -4.9500    0.0000 C   0  0  0  0  0  0  0  0  0  0  0  0
   -2.1434   -5.3625    0.0000 C   0  0  0  0  0  0  0  0  0  0  0  0
   -2.1434   -6.1875    0.0000 O   0  0  0  0  0  0  0  0  0  0  0  0
   -1.4289   -6.6000    0.0000 C   0  0  0  0  0  0  0  0  0  0  0  0
   -0.7145   -6.1875    0.0000 C   0  0  0  0  0  0  0  0  0  0  0  0
    0.0000   -6.6000    0.0000 C   0  0  0  0  0  0  0  0  0  0  0  0
    0.0000   -7.4250    0.0000 C   0  0  0  0  0  0  0  0  0  0  0  0
    0.7145   -7.8375    0.0000 F   0  0  0  0  0  0  0  0  0  0  0  0
   -0.7145   -7.8375    0.0000 C   0  0  0  0  0  0  0  0  0  0  0  0
   -0.7145   -8.6625    0.0000 O   0  0  0  0  0  0  0  0  0  0  0  0
    0.0000   -9.0750    0.0000 C   0  0  0  0  0  0  0  0  0  0  0  0
    0.0000   -9.9000    0.0000 C   0  0  0  0  0  0  0  0  0  0  0  0
    0.7145  -10.3125    0.0000 O   0  0  0  0  0  0  0  0  0  0  0  0
   -0.7145  -10.3125    0.0000 O   0  0  0  0  0  0  0  0  0  0  0  0
   -1.4289   -7.4250    0.0000 C   0  0  0  0  0  0  0  0  0  0  0  0
   -2.8579   -4.9500    0.0000 C   0  0  0  0  0  0  0  0  0  0  0  0
   -2.8579   -4.1250    0.0000 C   0  0  0  0  0  0  0  0  0  0  0  0
   -1.4289   -1.6500    0.0000 C   0  0  0  0  0  0  0  0  0  0  0  0
   -2.1434   -1.2375    0.0000 C   0  0  0  0  0  0  0  0  0  0  0  0
   -2.8579   -1.6500    0.0000 C   0  0  0  0  0  0  0  0  0  0  0  0
   -3.5724   -1.2375    0.0000 C   0  0  0  0  0  0  0  0  0  0  0  0
   -3.5724   -0.4125    0.0000 C   0  0  0  0  0  0  0  0  0  0  0  0
   -4.2868    0.0000    0.0000 F   0  0  0  0  0  0  0  0  0  0  0  0
   -2.8579    0.0000    0.0000 C   0  0  0  0  0  0  0  0  0  0  0  0
   -2.1434   -0.4125    0.0000 C   0  0  0  0  0  0  0  0  0  0  0  0
   -1.4289    0.0000    0.0000 F   0  0  0  0  0  0  0  0  0  0  0  0
  1  2  1  0  0  0  0
  2  3  4  0  0  0  0
  3  4  1  0  0  0  0
  4  5  1  0  0  0  0
  5  6  2  0  0  0  0
  5  7  2  0  0  0  0
  5  8  1  0  0  0  0
  3  9  4  0  0  0  0
  9 10  4  0  0  0  0
 10 11  4  0  0  0  0
 11 12  4  0  0  0  0
  2 12  4  0  0  0  0
 12 13  1  0  0  0  0
 13 14  1  0  0  0  0
 14 15  1  0  0  0  0
 15 16  4  0  0  0  0
 16 17  4  0  0  0  0
 17 18  4  0  0  0  0
 18 19  1  0  0  0  0
 19 20  1  0  0  0  0
 20 21  4  0  0  0  0
 21 22  4  0  0  0  0
 22 23  4  0  0  0  0
 23 24  1  0  0  0  0
 23 25  4  0  0  0  0
 25 26  1  0  0  0  0
 26 27  1  0  0  0  0
 27 28  1  0  0  0  0
 28 29  2  0  0  0  0
 28 30  1  0  0  0  0
 25 31  4  0  0  0  0
 20 31  4  0  0  0  0
 18 32  4  0  0  0  0
 32 33  4  0  0  0  0
 15 33  4  0  0  0  0
 13 34  1  0  0  0  0
 34 35  1  0  0  0  0
 35 36  4  0  0  0  0
 36 37  4  0  0  0  0
 37 38  4  0  0  0  0
 38 39  1  0  0  0  0
 38 40  4  0  0  0  0
 40 41  4  0  0  0  0
 35 41  4  0  0  0  0
 41 42  1  0  0  0  0
M  END
>  <CdId>
3

>  <Mol Weight>
600.61

>  <Formula>
C30H27F3N2O6S

>  <CMPD_CHEMBLID>
CHEMBL191423

>  <MOLREGNO>
318656

>  <PARENT_CMPD_CHEMBLID>
CHEMBL191423

>  <PARENT_MOLREGNO>
318656

>  <COMPOUND_KEY>
12

>  <MOLWEIGHT>
600.61

>  <ALOGP>
6.2

>  <PSA>
113.55

>  <NUM_RO5_VIOLATIONS>
2

>  <ACTIVITY_ID>
1495761

>  <STANDARD_TYPE>
T1/2

>  <RELATION>
=

>  <STANDARD_VALUE>
4.1

>  <STANDARD_UNITS>
hr

>  <PUBLISHED_TYPE>
T1/2

>  <PUBLISHED_RELATION>
=

>  <PUBLISHED_VALUE>
4.1

>  <PUBLISHED_UNITS>
hr

>  <POTENTIAL_DUPLICATE>
0

>  <BAO_ENDPOINT>
BAO_0002115

>  <UO_UNITS>
UO_0000032

>  <QUDT_UNITS>
http://qudt.org/vocab/unit#Hour

>  <ASSAY_ID>
301250

>  <ASSAY_CHEMBLID>
CHEMBL839322

>  <ASSAY_TYPE>
A

>  <DESCRIPTION>
Half life period of the compound in rat liver microsomes was determined

>  <ASSAY_SRC_ID>
1

>  <ASSAY_SRC_DESCRIPTION>
Scientific Literature

>  <ASSAY_ORGANISM>
Rattus norvegicus

>  <ASSAY_TAX_ID>
10116

>  <CURATED_BY>
Autocuration

>  <BAO_FORMAT>
BAO_0000251

>  <TID>
22224

>  <TARGET_CHEMBLID>
CHEMBL612558

>  <TARGET_TYPE>
ADMET

>  <PREF_NAME>
ADMET

>  <CONFIDENCE_SCORE>
0

>  <TARGET_MAPPING>
Unassigned

>  <DOC_ID>
21402

>  <DOC_CHEMBLID>
CHEMBL1141148

>  <PUBMED_ID>
16078847

>  <JOURNAL>
J. Med. Chem.

>  <YEAR>
2005

>  <VOLUME>
48

>  <ISSUE>
16

>  <FIRST_PAGE>
5295

$$$$

  Mrv1533001291820312D          

 39 42  0  0  0  0            999 V2000
    2.1434   -2.8875    0.0000 C   0  0  0  0  0  0  0  0  0  0  0  0
    2.1434   -3.7125    0.0000 C   0  0  0  0  0  0  0  0  0  0  0  0
    2.8579   -4.1250    0.0000 C   0  0  0  0  0  0  0  0  0  0  0  0
    3.5724   -3.7125    0.0000 N   0  0  0  0  0  0  0  0  0  0  0  0
    4.2868   -4.1250    0.0000 S   0  0  0  0  0  0  0  0  0  0  0  0
    5.0013   -4.5375    0.0000 O   0  0  0  0  0  0  0  0  0  0  0  0
    4.6993   -3.4105    0.0000 O   0  0  0  0  0  0  0  0  0  0  0  0
    3.8743   -4.8395    0.0000 C   0  0  0  0  0  0  0  0  0  0  0  0
    2.8579   -4.9500    0.0000 C   0  0  0  0  0  0  0  0  0  0  0  0
    2.1434   -5.3625    0.0000 C   0  0  0  0  0  0  0  0  0  0  0  0
    1.4289   -4.9500    0.0000 C   0  0  0  0  0  0  0  0  0  0  0  0
    1.4289   -4.1250    0.0000 C   0  0  0  0  0  0  0  0  0  0  0  0
    0.7145   -3.7125    0.0000 N   0  0  0  0  0  0  0  0  0  0  0  0
    0.7145   -2.8875    0.0000 C   0  0  0  0  0  0  0  0  0  0  0  0
    0.0000   -2.4750    0.0000 C   0  0  0  0  0  0  0  0  0  0  0  0
   -0.7145   -2.8875    0.0000 C   0  0  0  0  0  0  0  0  0  0  0  0
   -1.4289   -2.4750    0.0000 C   0  0  0  0  0  0  0  0  0  0  0  0
   -1.4289   -1.6500    0.0000 C   0  0  0  0  0  0  0  0  0  0  0  0
   -0.7145   -1.2375    0.0000 C   0  0  0  0  0  0  0  0  0  0  0  0
    0.0000   -1.6500    0.0000 C   0  0  0  0  0  0  0  0  0  0  0  0
    0.0000   -4.1250    0.0000 C   0  0  0  0  0  0  0  0  0  0  0  0
    0.0000   -4.9500    0.0000 C   0  0  0  0  0  0  0  0  0  0  0  0
    0.7145   -5.3625    0.0000 C   0  0  0  0  0  0  0  0  0  0  0  0
    0.7145   -6.1875    0.0000 C   0  0  0  0  0  0  0  0  0  0  0  0
    0.0000   -6.6000    0.0000 C   0  0  0  0  0  0  0  0  0  0  0  0
    0.0000   -7.4250    0.0000 O   0  0  0  0  0  0  0  0  0  0  0  0
   -0.7145   -7.8375    0.0000 C   0  0  0  0  0  0  0  0  0  0  0  0
   -0.7145   -8.6625    0.0000 C   0  0  0  0  0  0  0  0  0  0  0  0
   -1.4289   -9.0750    0.0000 C   0  0  0  0  0  0  0  0  0  0  0  0
   -2.1434   -8.6625    0.0000 C   0  0  0  0  0  0  0  0  0  0  0  0
   -2.8579   -9.0750    0.0000 O   0  0  0  0  0  0  0  0  0  0  0  0
   -2.8579   -9.9000    0.0000 C   0  0  0  0  0  0  0  0  0  0  0  0
   -3.5724  -10.3125    0.0000 C   0  0  0  0  0  0  0  0  0  0  0  0
   -3.5724  -11.1375    0.0000 O   0  0  0  0  0  0  0  0  0  0  0  0
   -4.2868   -9.9000    0.0000 O   0  0  0  0  0  0  0  0  0  0  0  0
   -2.1434   -7.8375    0.0000 C   0  0  0  0  0  0  0  0  0  0  0  0
   -1.4289   -7.4250    0.0000 C   0  0  0  0  0  0  0  0  0  0  0  0
   -0.7145   -6.1875    0.0000 C   0  0  0  0  0  0  0  0  0  0  0  0
   -0.7145   -5.3625    0.0000 C   0  0  0  0  0  0  0  0  0  0  0  0
  1  2  1  0  0  0  0
  2  3  4  0  0  0  0
  3  4  1  0  0  0  0
  4  5  1  0  0  0  0
  5  6  2  0  0  0  0
  5  7  2  0  0  0  0
  5  8  1  0  0  0  0
  3  9  4  0  0  0  0
  9 10  4  0  0  0  0
 10 11  4  0  0  0  0
 11 12  4  0  0  0  0
  2 12  4  0  0  0  0
 12 13  1  0  0  0  0
 13 14  1  0  0  0  0
 14 15  1  0  0  0  0
 15 16  4  0  0  0  0
 16 17  4  0  0  0  0
 17 18  4  0  0  0  0
 18 19  4  0  0  0  0
 19 20  4  0  0  0  0
 15 20  4  0  0  0  0
 13 21  1  0  0  0  0
 21 22  1  0  0  0  0
 22 23  4  0  0  0  0
 23 24  4  0  0  0  0
 24 25  4  0  0  0  0
 25 26  1  0  0  0  0
 26 27  1  0  0  0  0
 27 28  4  0  0  0  0
 28 29  4  0  0  0  0
 29 30  4  0  0  0  0
 30 31  1  0  0  0  0
 31 32  1  0  0  0  0
 32 33  1  0  0  0  0
 33 34  2  0  0  0  0
 33 35  1  0  0  0  0
 30 36  4  0  0  0  0
 36 37  4  0  0  0  0
 27 37  4  0  0  0  0
 25 38  4  0  0  0  0
 38 39  4  0  0  0  0
 22 39  4  0  0  0  0
M  END
>  <CdId>
5

>  <Mol Weight>
546.64

>  <Formula>
C30H30N2O6S

>  <CMPD_CHEMBLID>
CHEMBL190225

>  <MOLREGNO>
318470

>  <PARENT_CMPD_CHEMBLID>
CHEMBL190225

>  <PARENT_MOLREGNO>
318470

>  <COMPOUND_KEY>
14

>  <MOLWEIGHT>
546.63

>  <ALOGP>
5.58

>  <PSA>
113.55

>  <NUM_RO5_VIOLATIONS>
2

>  <ACTIVITY_ID>
1493842

>  <STANDARD_TYPE>
T1/2

>  <RELATION>
=

>  <STANDARD_VALUE>
4.6

>  <STANDARD_UNITS>
hr

>  <PUBLISHED_TYPE>
T1/2

>  <PUBLISHED_RELATION>
=

>  <PUBLISHED_VALUE>
4.6

>  <PUBLISHED_UNITS>
hr

>  <POTENTIAL_DUPLICATE>
0

>  <BAO_ENDPOINT>
BAO_0002115

>  <UO_UNITS>
UO_0000032

>  <QUDT_UNITS>
http://qudt.org/vocab/unit#Hour

>  <ASSAY_ID>
301250

>  <ASSAY_CHEMBLID>
CHEMBL839322

>  <ASSAY_TYPE>
A

>  <DESCRIPTION>
Half life period of the compound in rat liver microsomes was determined

>  <ASSAY_SRC_ID>
1

>  <ASSAY_SRC_DESCRIPTION>
Scientific Literature

>  <ASSAY_ORGANISM>
Rattus norvegicus

>  <ASSAY_TAX_ID>
10116

>  <CURATED_BY>
Autocuration

>  <BAO_FORMAT>
BAO_0000251

>  <TID>
22224

>  <TARGET_CHEMBLID>
CHEMBL612558

>  <TARGET_TYPE>
ADMET

>  <PREF_NAME>
ADMET

>  <CONFIDENCE_SCORE>
0

>  <TARGET_MAPPING>
Unassigned

>  <DOC_ID>
21402

>  <DOC_CHEMBLID>
CHEMBL1141148

>  <PUBMED_ID>
16078847

>  <JOURNAL>
J. Med. Chem.

>  <YEAR>
2005

>  <VOLUME>
48

>  <ISSUE>
16

>  <FIRST_PAGE>
5295

$$$$

  Mrv1533001291820312D          

 27 28  0  0  0  0            999 V2000
    2.8579   -0.8250    0.0000 C   0  0  0  0  0  0  0  0  0  0  0  0
    2.8579   -1.6500    0.0000 S   0  0  0  0  0  0  0  0  0  0  0  0
    2.0329   -1.6500    0.0000 O   0  0  0  0  0  0  0  0  0  0  0  0
    3.6829   -1.6500    0.0000 O   0  0  0  0  0  0  0  0  0  0  0  0
    2.8579   -2.4750    0.0000 C   0  0  0  0  0  0  0  0  0  0  0  0
    3.5724   -2.8875    0.0000 C   0  0  0  0  0  0  0  0  0  0  0  0
    3.5724   -3.7125    0.0000 C   0  0  0  0  0  0  0  0  0  0  0  0
    2.8579   -4.1250    0.0000 C   0  0  0  0  0  0  0  0  0  0  0  0
    2.8579   -4.9500    0.0000 C   0  0  0  0  0  0  0  0  0  0  0  0
    2.1434   -5.3625    0.0000 N   0  0  0  0  0  0  0  0  0  0  0  0
    2.1434   -6.1875    0.0000 C   0  0  0  0  0  0  0  0  0  0  0  0
    2.8579   -6.6000    0.0000 O   0  0  0  0  0  0  0  0  0  0  0  0
    1.4289   -6.6000    0.0000 C   0  0  0  0  0  0  0  0  0  0  0  0
    1.4289   -7.4250    0.0000 C   0  0  0  0  0  0  0  0  0  0  0  0
    0.7145   -7.8375    0.0000 C   0  0  0  0  0  0  0  0  0  0  0  0
    0.0000   -7.4250    0.0000 C   0  0  0  0  0  0  0  0  0  0  0  0
   -0.7145   -7.8375    0.0000 O   0  0  0  0  0  0  0  0  0  0  0  0
   -0.7145   -8.6625    0.0000 C   0  0  0  0  0  0  0  0  0  0  0  0
   -1.4289   -9.0750    0.0000 C   0  0  0  0  0  0  0  0  0  0  0  0
   -1.4289   -9.9000    0.0000 C   0  0  0  0  0  0  0  0  0  0  0  0
   -1.4289  -10.7250    0.0000 F   0  0  0  0  0  0  0  0  0  0  0  0
   -2.2539   -9.9000    0.0000 F   0  0  0  0  0  0  0  0  0  0  0  0
   -0.6039   -9.9000    0.0000 F   0  0  0  0  0  0  0  0  0  0  0  0
    0.0000   -6.6000    0.0000 N   0  0  0  0  0  0  0  0  0  0  0  0
    0.7145   -6.1875    0.0000 C   0  0  0  0  0  0  0  0  0  0  0  0
    2.1434   -3.7125    0.0000 C   0  0  0  0  0  0  0  0  0  0  0  0
    2.1434   -2.8875    0.0000 C   0  0  0  0  0  0  0  0  0  0  0  0
  1  2  1  0  0  0  0
  2  3  2  0  0  0  0
  2  4  2  0  0  0  0
  2  5  1  0  0  0  0
  5  6  4  0  0  0  0
  6  7  4  0  0  0  0
  7  8  4  0  0  0  0
  8  9  1  0  0  0  0
  9 10  1  0  0  0  0
 10 11  1  0  0  0  0
 11 12  2  0  0  0  0
 11 13  1  0  0  0  0
 13 14  4  0  0  0  0
 14 15  4  0  0  0  0
 15 16  4  0  0  0  0
 16 17  1  0  0  0  0
 17 18  1  0  0  0  0
 18 19  1  0  0  0  0
 19 20  1  0  0  0  0
 20 21  1  0  0  0  0
 20 22  1  0  0  0  0
 20 23  1  0  0  0  0
 16 24  4  0  0  0  0
 24 25  4  0  0  0  0
 13 25  4  0  0  0  0
  8 26  4  0  0  0  0
 26 27  4  0  0  0  0
  5 27  4  0  0  0  0
M  END
>  <CdId>
160

>  <Mol Weight>
402.39

>  <Formula>
C17H17F3N2O4S

>  <CMPD_CHEMBLID>
CHEMBL566658

>  <MOLREGNO>
582728

>  <PARENT_CMPD_CHEMBLID>
CHEMBL566658

>  <PARENT_MOLREGNO>
582728

>  <COMPOUND_KEY>
36

>  <MOLWEIGHT>
402.39

>  <ALOGP>
2.24

>  <PSA>
93.74

>  <NUM_RO5_VIOLATIONS>
0

>  <ACTIVITY_ID>
3017692

>  <STANDARD_TYPE>
T1/2

>  <RELATION>
=

>  <STANDARD_VALUE>
2.883

>  <STANDARD_UNITS>
hr

>  <PUBLISHED_TYPE>
t1/2

>  <PUBLISHED_RELATION>
=

>  <PUBLISHED_VALUE>
173.0

>  <PUBLISHED_UNITS>
min

>  <POTENTIAL_DUPLICATE>
0

>  <BAO_ENDPOINT>
BAO_0002115

>  <UO_UNITS>
UO_0000032

>  <QUDT_UNITS>
http://qudt.org/vocab/unit#Hour

>  <ASSAY_ID>
597624

>  <ASSAY_CHEMBLID>
CHEMBL1039076

>  <ASSAY_TYPE>
A

>  <DESCRIPTION>
Metabolic stability in rat liver microsomes assessed as half life

>  <ASSAY_SRC_ID>
1

>  <ASSAY_SRC_DESCRIPTION>
Scientific Literature

>  <ASSAY_ORGANISM>
Rattus norvegicus

>  <ASSAY_TAX_ID>
10116

>  <CURATED_BY>
Autocuration

>  <BAO_FORMAT>
BAO_0000251

>  <TID>
102178

>  <TARGET_CHEMBLID>
CHEMBL613694

>  <TARGET_TYPE>
SUBCELLULAR

>  <PREF_NAME>
Liver microsomes

>  <CONFIDENCE_SCORE>
2

>  <TARGET_MAPPING>
Subcellular fraction

>  <DOC_ID>
48974

>  <DOC_CHEMBLID>
CHEMBL1156061

>  <PUBMED_ID>
19758802

>  <JOURNAL>
Bioorg. Med. Chem. Lett.

>  <YEAR>
2009

>  <VOLUME>
19

>  <ISSUE>
20

>  <FIRST_PAGE>
5864

>  <ORGANISM>
Rattus norvegicus

$$$$

  Mrv1533001291820312D          

 19 20  0  0  0  0            999 V2000
    2.8579   -1.6500    0.0000 Cl  0  0  0  0  0  0  0  0  0  0  0  0
    2.8579   -2.4750    0.0000 C   0  0  0  0  0  0  0  0  0  0  0  0
    3.5724   -2.8875    0.0000 C   0  0  0  0  0  0  0  0  0  0  0  0
    3.5724   -3.7125    0.0000 C   0  0  0  0  0  0  0  0  0  0  0  0
    2.8579   -4.1250    0.0000 C   0  0  0  0  0  0  0  0  0  0  0  0
    2.8579   -4.9500    0.0000 C   0  0  0  0  0  0  0  0  0  0  0  0
    2.1434   -5.3625    0.0000 N   0  0  0  0  0  0  0  0  0  0  0  0
    2.1434   -6.1875    0.0000 C   0  0  0  0  0  0  0  0  0  0  0  0
    2.8579   -6.6000    0.0000 O   0  0  0  0  0  0  0  0  0  0  0  0
    1.4289   -6.6000    0.0000 C   0  0  0  0  0  0  0  0  0  0  0  0
    1.4289   -7.4250    0.0000 C   0  0  0  0  0  0  0  0  0  0  0  0
    0.7145   -7.8375    0.0000 N   0  0  0  0  0  0  0  0  0  0  0  0
    0.0000   -7.4250    0.0000 C   0  0  0  0  0  0  0  0  0  0  0  0
   -0.7145   -7.8375    0.0000 O   0  0  0  0  0  0  0  0  0  0  0  0
    0.0000   -6.6000    0.0000 C   0  0  0  0  0  0  0  0  0  0  0  0
    0.7145   -6.1875    0.0000 C   0  0  0  0  0  0  0  0  0  0  0  0
    2.1434   -3.7125    0.0000 C   0  0  0  0  0  0  0  0  0  0  0  0
    1.4289   -4.1250    0.0000 Cl  0  0  0  0  0  0  0  0  0  0  0  0
    2.1434   -2.8875    0.0000 C   0  0  0  0  0  0  0  0  0  0  0  0
  1  2  1  0  0  0  0
  2  3  4  0  0  0  0
  3  4  4  0  0  0  0
  4  5  4  0  0  0  0
  5  6  1  0  0  0  0
  6  7  1  0  0  0  0
  7  8  1  0  0  0  0
  8  9  2  0  0  0  0
  8 10  1  0  0  0  0
 10 11  2  0  0  0  0
 11 12  1  0  0  0  0
 12 13  1  0  0  0  0
 13 14  2  0  0  0  0
 13 15  1  0  0  0  0
 15 16  2  0  0  0  0
 10 16  1  0  0  0  0
  5 17  4  0  0  0  0
 17 18  1  0  0  0  0
 17 19  4  0  0  0  0
  2 19  4  0  0  0  0
M  END
>  <CdId>
167

>  <Mol Weight>
297.14

>  <Formula>
C13H10Cl2N2O2

>  <CMPD_CHEMBLID>
CHEMBL568770

>  <MOLREGNO>
582725

>  <PARENT_CMPD_CHEMBLID>
CHEMBL568770

>  <PARENT_MOLREGNO>
582725

>  <COMPOUND_KEY>
6

>  <MOLWEIGHT>
297.14

>  <ALOGP>
1.76

>  <PSA>
58.2

>  <NUM_RO5_VIOLATIONS>
0

>  <ACTIVITY_ID>
3017681

>  <STANDARD_TYPE>
T1/2

>  <RELATION>
=

>  <STANDARD_VALUE>
3.183

>  <STANDARD_UNITS>
hr

>  <PUBLISHED_TYPE>
t1/2

>  <PUBLISHED_RELATION>
=

>  <PUBLISHED_VALUE>
191.0

>  <PUBLISHED_UNITS>
min

>  <POTENTIAL_DUPLICATE>
0

>  <BAO_ENDPOINT>
BAO_0002115

>  <UO_UNITS>
UO_0000032

>  <QUDT_UNITS>
http://qudt.org/vocab/unit#Hour

>  <ASSAY_ID>
597624

>  <ASSAY_CHEMBLID>
CHEMBL1039076

>  <ASSAY_TYPE>
A

>  <DESCRIPTION>
Metabolic stability in rat liver microsomes assessed as half life

>  <ASSAY_SRC_ID>
1

>  <ASSAY_SRC_DESCRIPTION>
Scientific Literature

>  <ASSAY_ORGANISM>
Rattus norvegicus

>  <ASSAY_TAX_ID>
10116

>  <CURATED_BY>
Autocuration

>  <BAO_FORMAT>
BAO_0000251

>  <TID>
102178

>  <TARGET_CHEMBLID>
CHEMBL613694

>  <TARGET_TYPE>
SUBCELLULAR

>  <PREF_NAME>
Liver microsomes

>  <CONFIDENCE_SCORE>
2

>  <TARGET_MAPPING>
Subcellular fraction

>  <DOC_ID>
48974

>  <DOC_CHEMBLID>
CHEMBL1156061

>  <PUBMED_ID>
19758802

>  <JOURNAL>
Bioorg. Med. Chem. Lett.

>  <YEAR>
2009

>  <VOLUME>
19

>  <ISSUE>
20

>  <FIRST_PAGE>
5864

>  <ORGANISM>
Rattus norvegicus

$$$$

  Mrv1533001291820312D          

 29 31  0  0  0  0            999 V2000
   -2.1434   12.5411    0.0000 F   0  0  0  0  0  0  0  0  0  0  0  0
   -2.1434   11.7161    0.0000 C   0  0  0  0  0  0  0  0  0  0  0  0
   -2.9684   11.7161    0.0000 F   0  0  0  0  0  0  0  0  0  0  0  0
   -1.3184   11.7161    0.0000 F   0  0  0  0  0  0  0  0  0  0  0  0
   -2.1434   10.8911    0.0000 C   0  0  0  0  0  0  0  0  0  0  0  0
   -2.8579   10.4786    0.0000 C   0  0  0  0  0  0  0  0  0  0  0  0
   -2.8579    9.6536    0.0000 O   0  0  0  0  0  0  0  0  0  0  0  0
   -2.1434    9.2411    0.0000 C   0  0  0  0  0  0  0  0  0  0  0  0
   -1.4289    9.6536    0.0000 C   0  0  0  0  0  0  0  0  0  0  0  0
   -0.7145    9.2411    0.0000 C   0  0  0  0  0  0  0  0  0  0  0  0
   -0.7145    8.4161    0.0000 C   0  0  0  0  0  0  0  0  0  0  0  0
   -1.4289    8.0036    0.0000 C   0  0  0  0  0  0  0  0  0  0  0  0
   -2.1434    8.4161    0.0000 N   0  0  0  0  0  0  0  0  0  0  0  0
    0.0000    8.0036    0.0000 C   0  0  0  0  0  0  0  0  0  0  0  0
    0.7145    8.4161    0.0000 O   0  0  0  0  0  0  0  0  0  0  0  0
    0.0000    7.1786    0.0000 N   0  0  0  0  0  0  0  0  0  0  0  0
    0.7145    6.7661    0.0000 C   0  0  0  0  0  0  0  0  0  0  0  0
    0.7145    5.9411    0.0000 C   0  0  0  0  0  0  0  0  0  0  0  0
    1.4289    5.5286    0.0000 C   0  0  0  0  0  0  0  0  0  0  0  0
    1.4289    4.7036    0.0000 C   0  0  0  0  0  0  0  0  0  0  0  0
    0.7145    4.2911    0.0000 C   0  0  0  0  0  0  0  0  0  0  0  0
    0.0000    4.7036    0.0000 C   0  0  0  0  0  0  0  0  0  0  0  0
    0.0000    5.5286    0.0000 C   0  0  0  0  0  0  0  0  0  0  0  0
   -0.7145    5.9411    0.0000 Cl  0  0  0  0  0  0  0  0  0  0  0  0
    0.7145    3.4661    0.0000 N   0  0  0  0  0  0  0  0  0  0  0  0
    1.3819    2.9812    0.0000 C   0  0  0  0  0  0  0  0  0  0  0  0
    1.1270    2.1965    0.0000 N   0  0  0  0  0  0  0  0  0  0  0  0
    0.3020    2.1965    0.0000 N   0  0  0  0  0  0  0  0  0  0  0  0
    0.0470    2.9812    0.0000 N   0  0  0  0  0  0  0  0  0  0  0  0
  1  2  1  0  0  0  0
  2  3  1  0  0  0  0
  2  4  1  0  0  0  0
  2  5  1  0  0  0  0
  5  6  1  0  0  0  0
  6  7  1  0  0  0  0
  7  8  1  0  0  0  0
  8  9  4  0  0  0  0
  9 10  4  0  0  0  0
 10 11  4  0  0  0  0
 11 12  4  0  0  0  0
 12 13  4  0  0  0  0
  8 13  4  0  0  0  0
 11 14  1  0  0  0  0
 14 15  2  0  0  0  0
 14 16  1  0  0  0  0
 16 17  1  0  0  0  0
 17 18  1  0  0  0  0
 18 19  4  0  0  0  0
 19 20  4  0  0  0  0
 20 21  4  0  0  0  0
 21 22  4  0  0  0  0
 22 23  4  0  0  0  0
 18 23  4  0  0  0  0
 23 24  1  0  0  0  0
 21 25  1  0  0  0  0
 25 26  4  0  0  0  0
 26 27  4  0  0  0  0
 27 28  4  0  0  0  0
 28 29  4  0  0  0  0
 25 29  4  0  0  0  0
M  END
>  <CdId>
169

>  <Mol Weight>
426.78

>  <Formula>
C17H14ClF3N6O2

>  <CMPD_CHEMBLID>
CHEMBL567294

>  <MOLREGNO>
582661

>  <PARENT_CMPD_CHEMBLID>
CHEMBL567294

>  <PARENT_MOLREGNO>
582661

>  <COMPOUND_KEY>
43

>  <MOLWEIGHT>
426.78

>  <ALOGP>
2.26

>  <PSA>
94.82

>  <NUM_RO5_VIOLATIONS>
0

>  <ACTIVITY_ID>
3017697

>  <STANDARD_TYPE>
T1/2

>  <RELATION>
=

>  <STANDARD_VALUE>
3.783

>  <STANDARD_UNITS>
hr

>  <PUBLISHED_TYPE>
t1/2

>  <PUBLISHED_RELATION>
=

>  <PUBLISHED_VALUE>
227.0

>  <PUBLISHED_UNITS>
min

>  <POTENTIAL_DUPLICATE>
0

>  <BAO_ENDPOINT>
BAO_0002115

>  <UO_UNITS>
UO_0000032

>  <QUDT_UNITS>
http://qudt.org/vocab/unit#Hour

>  <ASSAY_ID>
597624

>  <ASSAY_CHEMBLID>
CHEMBL1039076

>  <ASSAY_TYPE>
A

>  <DESCRIPTION>
Metabolic stability in rat liver microsomes assessed as half life

>  <ASSAY_SRC_ID>
1

>  <ASSAY_SRC_DESCRIPTION>
Scientific Literature

>  <ASSAY_ORGANISM>
Rattus norvegicus

>  <ASSAY_TAX_ID>
10116

>  <CURATED_BY>
Autocuration

>  <BAO_FORMAT>
BAO_0000251

>  <TID>
102178

>  <TARGET_CHEMBLID>
CHEMBL613694

>  <TARGET_TYPE>
SUBCELLULAR

>  <PREF_NAME>
Liver microsomes

>  <CONFIDENCE_SCORE>
2

>  <TARGET_MAPPING>
Subcellular fraction

>  <DOC_ID>
48974

>  <DOC_CHEMBLID>
CHEMBL1156061

>  <PUBMED_ID>
19758802

>  <JOURNAL>
Bioorg. Med. Chem. Lett.

>  <YEAR>
2009

>  <VOLUME>
19

>  <ISSUE>
20

>  <FIRST_PAGE>
5864

>  <ORGANISM>
Rattus norvegicus

$$$$

  Mrv1533001291820312D          

 40 45  0  0  1  0            999 V2000
   -0.2063    1.0717    0.0000 O   0  0  0  0  0  0  0  0  0  0  0  0
    0.2062    0.3572    0.0000 C   0  0  0  0  0  0  0  0  0  0  0  0
    1.0312    0.3572    0.0000 O   0  0  0  0  0  0  0  0  0  0  0  0
   -0.2062   -0.3572    0.0000 C   0  0  0  0  0  0  0  0  0  0  0  0
    0.2063   -1.0717    0.0000 O   0  0  0  0  0  0  0  0  0  0  0  0
   -1.0312   -0.3572    0.0000 O   0  0  0  0  0  0  0  0  0  0  0  0
    8.6660    1.2724    0.0000 O   0  0  0  0  0  0  0  0  0  0  0  0
    8.3487    0.5109    0.0000 C   0  0  0  0  0  0  0  0  0  0  0  0
    8.8689   -0.1451    0.0000 C   0  0  0  0  0  0  0  0  0  0  0  0
    8.5574   -0.9107    0.0000 C   0  0  0  0  0  0  0  0  0  0  0  0
    7.7327   -0.9970    0.0000 C   0  0  0  0  0  0  0  0  0  0  0  0
    7.4336   -1.7457    0.0000 C   0  0  0  0  0  0  0  0  0  0  0  0
    6.6154   -1.7562    0.0000 C   0  0  1  0  0  0  0  0  0  0  0  0
    6.0716   -2.3443    0.0000 N   0  0  0  0  0  0  0  0  0  0  0  0
    6.2093   -3.1578    0.0000 C   0  0  0  0  0  0  0  0  0  0  0  0
    5.5736   -3.6837    0.0000 C   0  0  0  0  0  0  0  0  0  0  0  0
    5.2861   -4.4570    0.0000 C   0  0  0  0  0  0  0  0  0  0  0  0
    4.7602   -3.8213    0.0000 C   0  0  0  0  0  0  0  0  0  0  0  0
    5.3503   -1.9603    0.0000 C   0  0  0  0  0  0  0  0  0  0  0  0
    5.4930   -1.0729    0.0000 C   0  0  0  0  0  0  0  0  0  0  0  0
    6.3380   -0.4742    0.0000 C   0  0  1  0  0  0  0  0  0  0  0  0
    6.1231    0.3573    0.0000 C   0  0  1  0  0  0  0  0  0  0  0  0
    6.7886    0.8601    0.0000 O   0  0  0  0  0  0  0  0  0  0  0  0
    7.5003    0.4165    0.0000 C   0  0  0  0  0  0  0  0  0  0  0  0
    7.2098   -0.3510    0.0000 C   0  0  0  0  0  0  0  0  0  0  0  0
    5.2973    0.5177    0.0000 C   0  0  1  0  0  0  0  0  0  0  0  0
    4.7385   -0.0828    0.0000 C   0  0  0  0  0  0  0  0  0  0  0  0
    5.0511   -0.8238    0.0000 C   0  0  0  0  0  0  0  0  0  0  0  0
    6.0248   -0.9708    0.0000 C   0  0  1  0  0  0  0  0  0  0  0  0
    5.6021   -1.6793    0.0000 O   0  0  0  0  0  0  0  0  0  0  0  0
    5.0419    1.3021    0.0000 N   0  0  0  0  0  0  0  0  0  0  0  0
    4.2349    1.4732    0.0000 C   0  0  0  0  0  0  0  0  0  0  0  0
    3.6832    0.8598    0.0000 O   0  0  0  0  0  0  0  0  0  0  0  0
    3.9794    2.2577    0.0000 C   0  0  0  0  0  0  0  0  0  0  0  0
    3.1724    2.4287    0.0000 C   0  0  0  0  0  0  0  0  0  0  0  0
    2.9170    3.2132    0.0000 C   0  0  0  0  0  0  0  0  0  0  0  0
    3.4686    3.8266    0.0000 C   0  0  0  0  0  0  0  0  0  0  0  0
    3.2132    4.6111    0.0000 I   0  0  0  0  0  0  0  0  0  0  0  0
    4.2757    3.6556    0.0000 C   0  0  0  0  0  0  0  0  0  0  0  0
    4.5311    2.8711    0.0000 C   0  0  0  0  0  0  0  0  0  0  0  0
  1  2  1  0  0  0  0
  2  3  2  0  0  0  0
  2  4  1  0  0  0  0
  4  5  2  0  0  0  0
  4  6  1  0  0  0  0
  7  8  1  0  0  0  0
  8  9  4  0  0  0  0
  9 10  4  0  0  0  0
 10 11  4  0  0  0  0
 11 12  1  0  0  0  0
 12 13  1  0  0  0  0
 13 14  1  1  0  0  0
 14 15  1  0  0  0  0
 15 16  1  0  0  0  0
 16 17  1  0  0  0  0
 17 18  1  0  0  0  0
 16 18  1  0  0  0  0
 14 19  1  0  0  0  0
 19 20  1  0  0  0  0
 20 21  1  0  0  0  0
 21 22  1  0  0  0  0
 22 23  1  6  0  0  0
 23 24  1  0  0  0  0
  8 24  4  0  0  0  0
 24 25  4  0  0  0  0
 11 25  4  0  0  0  0
 21 25  1  1  0  0  0
 22 26  1  0  0  0  0
 26 27  1  0  0  0  0
 27 28  1  0  0  0  0
 28 29  1  0  0  0  0
 13 29  1  0  0  0  0
 21 29  1  0  0  0  0
 29 30  1  1  0  0  0
 26 31  1  1  0  0  0
 31 32  1  0  0  0  0
 32 33  2  0  0  0  0
 32 34  1  0  0  0  0
 34 35  4  0  0  0  0
 35 36  4  0  0  0  0
 36 37  4  0  0  0  0
 37 38  1  0  0  0  0
 37 39  4  0  0  0  0
 39 40  4  0  0  0  0
 34 40  4  0  0  0  0
M  END
>  <CdId>
186

>  <Mol Weight>
662.477

>  <Formula>
C29H31IN2O8

>  <CMPD_CHEMBLID>
CHEMBL611931

>  <MOLREGNO>
595463

>  <PARENT_CMPD_CHEMBLID>
CHEMBL1198703

>  <PARENT_MOLREGNO>
672653

>  <COMPOUND_KEY>
7

>  <MOLWEIGHT>
572.43

>  <ALOGP>
3.64

>  <PSA>
82.03

>  <NUM_RO5_VIOLATIONS>
1

>  <ACTIVITY_ID>
3070153

>  <STANDARD_TYPE>
T1/2

>  <RELATION>
=

>  <STANDARD_VALUE>
2.733

>  <STANDARD_UNITS>
hr

>  <PUBLISHED_TYPE>
t1/2

>  <PUBLISHED_RELATION>
=

>  <PUBLISHED_VALUE>
164.0

>  <PUBLISHED_UNITS>
min

>  <POTENTIAL_DUPLICATE>
0

>  <BAO_ENDPOINT>
BAO_0002115

>  <UO_UNITS>
UO_0000032

>  <QUDT_UNITS>
http://qudt.org/vocab/unit#Hour

>  <ASSAY_ID>
601091

>  <ASSAY_CHEMBLID>
CHEMBL1072488

>  <ASSAY_TYPE>
A

>  <DESCRIPTION>
Metabolic stability in rat liver microsomes assessed as half life

>  <ASSAY_SRC_ID>
1

>  <ASSAY_SRC_DESCRIPTION>
Scientific Literature

>  <ASSAY_ORGANISM>
Rattus norvegicus

>  <ASSAY_TAX_ID>
10116

>  <CURATED_BY>
Autocuration

>  <BAO_FORMAT>
BAO_0000251

>  <TID>
102178

>  <TARGET_CHEMBLID>
CHEMBL613694

>  <TARGET_TYPE>
SUBCELLULAR

>  <PREF_NAME>
Liver microsomes

>  <CONFIDENCE_SCORE>
2

>  <TARGET_MAPPING>
Subcellular fraction

>  <DOC_ID>
49225

>  <DOC_CHEMBLID>
CHEMBL1152554

>  <PUBMED_ID>
19683449

>  <JOURNAL>
Bioorg. Med. Chem.

>  <YEAR>
2009

>  <VOLUME>
17

>  <ISSUE>
18

>  <FIRST_PAGE>
6671

>  <ORGANISM>
Rattus norvegicus

$$$$

  Mrv1533001291820312D          

 43 48  0  0  1  0            999 V2000
   -0.2063    1.0717    0.0000 O   0  0  0  0  0  0  0  0  0  0  0  0
    0.2062    0.3572    0.0000 C   0  0  0  0  0  0  0  0  0  0  0  0
    1.0312    0.3572    0.0000 O   0  0  0  0  0  0  0  0  0  0  0  0
   -0.2062   -0.3572    0.0000 C   0  0  0  0  0  0  0  0  0  0  0  0
    0.2063   -1.0717    0.0000 O   0  0  0  0  0  0  0  0  0  0  0  0
   -1.0312   -0.3572    0.0000 O   0  0  0  0  0  0  0  0  0  0  0  0
    9.0363    0.8773    0.0000 O   0  0  0  0  0  0  0  0  0  0  0  0
    8.7190    0.1158    0.0000 C   0  0  0  0  0  0  0  0  0  0  0  0
    9.2392   -0.5402    0.0000 C   0  0  0  0  0  0  0  0  0  0  0  0
    8.9278   -1.3058    0.0000 C   0  0  0  0  0  0  0  0  0  0  0  0
    8.1030   -1.3921    0.0000 C   0  0  0  0  0  0  0  0  0  0  0  0
    7.8040   -2.1408    0.0000 C   0  0  0  0  0  0  0  0  0  0  0  0
    6.9858   -2.1513    0.0000 C   0  0  1  0  0  0  0  0  0  0  0  0
    6.4420   -2.7394    0.0000 N   0  0  0  0  0  0  0  0  0  0  0  0
    6.5796   -3.5528    0.0000 C   0  0  0  0  0  0  0  0  0  0  0  0
    5.9440   -4.0788    0.0000 C   0  0  0  0  0  0  0  0  0  0  0  0
    5.6565   -4.8520    0.0000 C   0  0  0  0  0  0  0  0  0  0  0  0
    5.1306   -4.2164    0.0000 C   0  0  0  0  0  0  0  0  0  0  0  0
    5.7207   -2.3553    0.0000 C   0  0  0  0  0  0  0  0  0  0  0  0
    5.8634   -1.4680    0.0000 C   0  0  0  0  0  0  0  0  0  0  0  0
    6.7083   -0.8693    0.0000 C   0  0  1  0  0  0  0  0  0  0  0  0
    6.4934   -0.0377    0.0000 C   0  0  1  0  0  0  0  0  0  0  0  0
    7.1589    0.4651    0.0000 O   0  0  0  0  0  0  0  0  0  0  0  0
    7.8707    0.0215    0.0000 C   0  0  0  0  0  0  0  0  0  0  0  0
    7.5801   -0.7461    0.0000 C   0  0  0  0  0  0  0  0  0  0  0  0
    5.6677    0.1226    0.0000 C   0  0  1  0  0  0  0  0  0  0  0  0
    5.1088   -0.4779    0.0000 C   0  0  0  0  0  0  0  0  0  0  0  0
    5.4214   -1.2189    0.0000 C   0  0  0  0  0  0  0  0  0  0  0  0
    6.3952   -1.3658    0.0000 C   0  0  1  0  0  0  0  0  0  0  0  0
    5.9725   -2.0743    0.0000 O   0  0  0  0  0  0  0  0  0  0  0  0
    5.4123    0.9071    0.0000 N   0  0  0  0  0  0  0  0  0  0  0  0
    4.6052    1.0781    0.0000 C   0  0  0  0  0  0  0  0  0  0  0  0
    4.0535    0.4647    0.0000 O   0  0  0  0  0  0  0  0  0  0  0  0
    4.3498    1.8626    0.0000 C   0  0  0  0  0  0  0  0  0  0  0  0
    3.5427    2.0336    0.0000 C   0  0  0  0  0  0  0  0  0  0  0  0
    3.2873    2.8181    0.0000 C   0  0  0  0  0  0  0  0  0  0  0  0
    3.8390    3.4315    0.0000 C   0  0  0  0  0  0  0  0  0  0  0  0
    4.6461    3.2605    0.0000 C   0  0  0  0  0  0  0  0  0  0  0  0
    4.9015    2.4760    0.0000 C   0  0  0  0  0  0  0  0  0  0  0  0
    3.5836    4.2160    0.0000 C   0  0  0  0  0  0  0  0  0  0  0  0
    3.3282    5.0005    0.0000 F   0  0  0  0  0  0  0  0  0  0  0  0
    4.3680    4.4714    0.0000 F   0  0  0  0  0  0  0  0  0  0  0  0
    2.7991    3.9606    0.0000 F   0  0  0  0  0  0  0  0  0  0  0  0
  1  2  1  0  0  0  0
  2  3  2  0  0  0  0
  2  4  1  0  0  0  0
  4  5  2  0  0  0  0
  4  6  1  0  0  0  0
  7  8  1  0  0  0  0
  8  9  4  0  0  0  0
  9 10  4  0  0  0  0
 10 11  4  0  0  0  0
 11 12  1  0  0  0  0
 12 13  1  0  0  0  0
 13 14  1  1  0  0  0
 14 15  1  0  0  0  0
 15 16  1  0  0  0  0
 16 17  1  0  0  0  0
 17 18  1  0  0  0  0
 16 18  1  0  0  0  0
 14 19  1  0  0  0  0
 19 20  1  0  0  0  0
 20 21  1  0  0  0  0
 21 22  1  0  0  0  0
 22 23  1  6  0  0  0
 23 24  1  0  0  0  0
  8 24  4  0  0  0  0
 24 25  4  0  0  0  0
 11 25  4  0  0  0  0
 21 25  1  1  0  0  0
 22 26  1  0  0  0  0
 26 27  1  0  0  0  0
 27 28  1  0  0  0  0
 28 29  1  0  0  0  0
 13 29  1  0  0  0  0
 21 29  1  0  0  0  0
 29 30  1  1  0  0  0
 26 31  1  1  0  0  0
 31 32  1  0  0  0  0
 32 33  2  0  0  0  0
 32 34  1  0  0  0  0
 34 35  4  0  0  0  0
 35 36  4  0  0  0  0
 36 37  4  0  0  0  0
 37 38  4  0  0  0  0
 38 39  4  0  0  0  0
 34 39  4  0  0  0  0
 37 40  1  0  0  0  0
 40 41  1  0  0  0  0
 40 42  1  0  0  0  0
 40 43  1  0  0  0  0
M  END
>  <CdId>
187

>  <Mol Weight>
604.579

>  <Formula>
C30H31F3N2O8

>  <CMPD_CHEMBLID>
CHEMBL611929

>  <MOLREGNO>
595461

>  <PARENT_CMPD_CHEMBLID>
CHEMBL1198701

>  <PARENT_MOLREGNO>
672651

>  <COMPOUND_KEY>
5

>  <MOLWEIGHT>
514.54

>  <ALOGP>
4.0

>  <PSA>
82.03

>  <NUM_RO5_VIOLATIONS>
1

>  <ACTIVITY_ID>
3070151

>  <STANDARD_TYPE>
T1/2

>  <RELATION>
=

>  <STANDARD_VALUE>
6.317

>  <STANDARD_UNITS>
hr

>  <PUBLISHED_TYPE>
t1/2

>  <PUBLISHED_RELATION>
=

>  <PUBLISHED_VALUE>
379.0

>  <PUBLISHED_UNITS>
min

>  <POTENTIAL_DUPLICATE>
0

>  <BAO_ENDPOINT>
BAO_0002115

>  <UO_UNITS>
UO_0000032

>  <QUDT_UNITS>
http://qudt.org/vocab/unit#Hour

>  <ASSAY_ID>
601091

>  <ASSAY_CHEMBLID>
CHEMBL1072488

>  <ASSAY_TYPE>
A

>  <DESCRIPTION>
Metabolic stability in rat liver microsomes assessed as half life

>  <ASSAY_SRC_ID>
1

>  <ASSAY_SRC_DESCRIPTION>
Scientific Literature

>  <ASSAY_ORGANISM>
Rattus norvegicus

>  <ASSAY_TAX_ID>
10116

>  <CURATED_BY>
Autocuration

>  <BAO_FORMAT>
BAO_0000251

>  <TID>
102178

>  <TARGET_CHEMBLID>
CHEMBL613694

>  <TARGET_TYPE>
SUBCELLULAR

>  <PREF_NAME>
Liver microsomes

>  <CONFIDENCE_SCORE>
2

>  <TARGET_MAPPING>
Subcellular fraction

>  <DOC_ID>
49225

>  <DOC_CHEMBLID>
CHEMBL1152554

>  <PUBMED_ID>
19683449

>  <JOURNAL>
Bioorg. Med. Chem.

>  <YEAR>
2009

>  <VOLUME>
17

>  <ISSUE>
18

>  <FIRST_PAGE>
6671

>  <ORGANISM>
Rattus norvegicus

$$$$

  Mrv1533001291820312D          

 40 45  0  0  1  0            999 V2000
   -3.5519    0.3635    0.0000 C   0  0  0  0  0  0  0  0  0  0  0  0
   -3.0001   -0.2499    0.0000 C   0  0  0  0  0  0  0  0  0  0  0  0
   -2.1931   -0.0788    0.0000 C   0  0  0  0  0  0  0  0  0  0  0  0
   -1.6414   -0.6922    0.0000 C   0  0  0  0  0  0  0  0  0  0  0  0
   -1.8967   -1.4766    0.0000 C   0  0  0  0  0  0  0  0  0  0  0  0
   -2.7037   -1.6478    0.0000 C   0  0  0  0  0  0  0  0  0  0  0  0
   -3.2555   -1.0344    0.0000 C   0  0  0  0  0  0  0  0  0  0  0  0
   -1.3450   -2.0900    0.0000 C   0  0  0  0  0  0  0  0  0  0  0  0
   -1.6003   -2.8745    0.0000 O   0  0  0  0  0  0  0  0  0  0  0  0
   -0.5379   -1.9189    0.0000 N   0  0  0  0  0  0  0  0  0  0  0  0
   -0.2826   -1.1344    0.0000 C   0  0  2  0  0  0  0  0  0  0  0  0
   -0.8415   -0.5342    0.0000 C   0  0  0  0  0  0  0  0  0  0  0  0
   -0.5286    0.2069    0.0000 C   0  0  0  0  0  0  0  0  0  0  0  0
    0.4452    0.3541    0.0000 C   0  0  1  0  0  0  0  0  0  0  0  0
    0.0224    1.0625    0.0000 O   0  0  0  0  0  0  0  0  0  0  0  0
    1.0354    1.1395    0.0000 C   0  0  1  0  0  0  0  0  0  0  0  0
    1.8539    1.1288    0.0000 C   0  0  0  0  0  0  0  0  0  0  0  0
    2.1526    0.3800    0.0000 C   0  0  0  0  0  0  0  0  0  0  0  0
    2.9774    0.2941    0.0000 C   0  0  0  0  0  0  0  0  0  0  0  0
    3.2891   -0.4714    0.0000 C   0  0  0  0  0  0  0  0  0  0  0  0
    2.7690   -1.1275    0.0000 C   0  0  0  0  0  0  0  0  0  0  0  0
    3.0865   -1.8889    0.0000 O   0  0  0  0  0  0  0  0  0  0  0  0
    1.9205   -1.0334    0.0000 C   0  0  0  0  0  0  0  0  0  0  0  0
    1.2087   -1.4769    0.0000 O   0  0  0  0  0  0  0  0  0  0  0  0
    0.5432   -0.9741    0.0000 C   0  0  2  0  0  0  0  0  0  0  0  0
    0.7578   -0.1422    0.0000 C   0  0  1  0  0  0  0  0  0  0  0  0
   -0.0873    0.4565    0.0000 C   0  0  0  0  0  0  0  0  0  0  0  0
   -0.2296    1.3439    0.0000 C   0  0  0  0  0  0  0  0  0  0  0  0
    0.4918    1.7278    0.0000 N   0  0  0  0  0  0  0  0  0  0  0  0
    0.6297    2.5412    0.0000 C   0  0  0  0  0  0  0  0  0  0  0  0
   -0.0058    3.0673    0.0000 C   0  0  0  0  0  0  0  0  0  0  0  0
   -0.8192    3.2051    0.0000 C   0  0  0  0  0  0  0  0  0  0  0  0
   -0.2931    3.8406    0.0000 C   0  0  0  0  0  0  0  0  0  0  0  0
    1.6298   -0.2658    0.0000 C   0  0  0  0  0  0  0  0  0  0  0  0
    5.9998    1.0717    0.0000 O   0  0  0  0  0  0  0  0  0  0  0  0
    6.4123    0.3572    0.0000 C   0  0  0  0  0  0  0  0  0  0  0  0
    7.2373    0.3572    0.0000 O   0  0  0  0  0  0  0  0  0  0  0  0
    5.9998   -0.3572    0.0000 C   0  0  0  0  0  0  0  0  0  0  0  0
    6.4123   -1.0717    0.0000 O   0  0  0  0  0  0  0  0  0  0  0  0
    5.1748   -0.3572    0.0000 O   0  0  0  0  0  0  0  0  0  0  0  0
  1  2  1  0  0  0  0
  2  3  4  0  0  0  0
  3  4  4  0  0  0  0
  4  5  4  0  0  0  0
  5  6  4  0  0  0  0
  6  7  4  0  0  0  0
  2  7  4  0  0  0  0
  5  8  1  0  0  0  0
  8  9  2  0  0  0  0
  8 10  1  0  0  0  0
 11 10  1  6  0  0  0
 11 12  1  0  0  0  0
 12 13  1  0  0  0  0
 13 14  1  0  0  0  0
 14 15  1  6  0  0  0
 14 16  1  0  0  0  0
 16 17  1  0  0  0  0
 17 18  1  0  0  0  0
 18 19  4  0  0  0  0
 19 20  4  0  0  0  0
 20 21  4  0  0  0  0
 21 22  1  0  0  0  0
 21 23  4  0  0  0  0
 23 24  1  0  0  0  0
 25 24  1  1  0  0  0
 11 25  1  0  0  0  0
 25 26  1  0  0  0  0
 14 26  1  0  0  0  0
 26 27  1  0  0  0  0
 27 28  1  0  0  0  0
 28 29  1  0  0  0  0
 16 29  1  6  0  0  0
 29 30  1  0  0  0  0
 30 31  1  0  0  0  0
 31 32  1  0  0  0  0
 32 33  1  0  0  0  0
 31 33  1  0  0  0  0
 26 34  1  6  0  0  0
 18 34  4  0  0  0  0
 23 34  4  0  0  0  0
 35 36  1  0  0  0  0
 36 37  2  0  0  0  0
 36 38  1  0  0  0  0
 38 39  2  0  0  0  0
 38 40  1  0  0  0  0
M  END
>  <CdId>
191

>  <Mol Weight>
550.608

>  <Formula>
C30H34N2O8

>  <CMPD_CHEMBLID>
CHEMBL593214

>  <MOLREGNO>
595460

>  <PARENT_CMPD_CHEMBLID>
CHEMBL1198015

>  <PARENT_MOLREGNO>
671965

>  <COMPOUND_KEY>
4

>  <MOLWEIGHT>
460.56

>  <ALOGP>
3.55

>  <PSA>
82.03

>  <NUM_RO5_VIOLATIONS>
0

>  <ACTIVITY_ID>
3070150

>  <STANDARD_TYPE>
T1/2

>  <RELATION>
=

>  <STANDARD_VALUE>
6.217

>  <STANDARD_UNITS>
hr

>  <PUBLISHED_TYPE>
t1/2

>  <PUBLISHED_RELATION>
=

>  <PUBLISHED_VALUE>
373.0

>  <PUBLISHED_UNITS>
min

>  <POTENTIAL_DUPLICATE>
0

>  <BAO_ENDPOINT>
BAO_0002115

>  <UO_UNITS>
UO_0000032

>  <QUDT_UNITS>
http://qudt.org/vocab/unit#Hour

>  <ASSAY_ID>
601091

>  <ASSAY_CHEMBLID>
CHEMBL1072488

>  <ASSAY_TYPE>
A

>  <DESCRIPTION>
Metabolic stability in rat liver microsomes assessed as half life

>  <ASSAY_SRC_ID>
1

>  <ASSAY_SRC_DESCRIPTION>
Scientific Literature

>  <ASSAY_ORGANISM>
Rattus norvegicus

>  <ASSAY_TAX_ID>
10116

>  <CURATED_BY>
Autocuration

>  <BAO_FORMAT>
BAO_0000251

>  <TID>
102178

>  <TARGET_CHEMBLID>
CHEMBL613694

>  <TARGET_TYPE>
SUBCELLULAR

>  <PREF_NAME>
Liver microsomes

>  <CONFIDENCE_SCORE>
2

>  <TARGET_MAPPING>
Subcellular fraction

>  <DOC_ID>
49225

>  <DOC_CHEMBLID>
CHEMBL1152554

>  <PUBMED_ID>
19683449

>  <JOURNAL>
Bioorg. Med. Chem.

>  <YEAR>
2009

>  <VOLUME>
17

>  <ISSUE>
18

>  <FIRST_PAGE>
6671

>  <ORGANISM>
Rattus norvegicus

$$$$

  Mrv1533001291820312D          

 33 37  0  0  0  0            999 V2000
    6.9246    2.3479    0.0000 C   0  0  0  0  0  0  0  0  0  0  0  0
    6.2102    1.9354    0.0000 O   0  0  0  0  0  0  0  0  0  0  0  0
    5.4957    2.3479    0.0000 C   0  0  0  0  0  0  0  0  0  0  0  0
    4.7812    1.9354    0.0000 C   0  0  0  0  0  0  0  0  0  0  0  0
    4.0668    2.3479    0.0000 C   0  0  0  0  0  0  0  0  0  0  0  0
    4.0668    3.1729    0.0000 C   0  0  0  0  0  0  0  0  0  0  0  0
    4.7812    3.5854    0.0000 C   0  0  0  0  0  0  0  0  0  0  0  0
    5.4957    3.1729    0.0000 C   0  0  0  0  0  0  0  0  0  0  0  0
    6.2102    3.5854    0.0000 O   0  0  0  0  0  0  0  0  0  0  0  0
    6.2102    4.4104    0.0000 C   0  0  0  0  0  0  0  0  0  0  0  0
    6.9246    4.8229    0.0000 C   0  0  0  0  0  0  0  0  0  0  0  0
    6.9246    5.6479    0.0000 N   0  0  0  0  0  0  0  0  0  0  0  0
    6.2572    6.1329    0.0000 C   0  0  0  0  0  0  0  0  0  0  0  0
    6.5121    6.9175    0.0000 C   0  0  0  0  0  0  0  0  0  0  0  0
    7.3371    6.9175    0.0000 C   0  0  0  0  0  0  0  0  0  0  0  0
    7.5921    6.1329    0.0000 C   0  0  0  0  0  0  0  0  0  0  0  0
    3.3523    1.9354    0.0000 N   0  0  0  0  0  0  0  0  0  0  0  0
    3.3523    1.1104    0.0000 C   0  0  0  0  0  0  0  0  0  0  0  0
    2.6378    0.6979    0.0000 N   0  0  0  0  0  0  0  0  0  0  0  0
    1.9233    1.1104    0.0000 C   0  0  0  0  0  0  0  0  0  0  0  0
    1.1387    0.8555    0.0000 C   0  0  0  0  0  0  0  0  0  0  0  0
    0.6538    1.5229    0.0000 C   0  0  0  0  0  0  0  0  0  0  0  0
    1.1387    2.1904    0.0000 S   0  0  0  0  0  0  0  0  0  0  0  0
    1.9233    1.9354    0.0000 C   0  0  0  0  0  0  0  0  0  0  0  0
    2.6378    2.3479    0.0000 C   0  0  0  0  0  0  0  0  0  0  0  0
    2.6378    3.1729    0.0000 O   0  0  0  0  0  0  0  0  0  0  0  0
   -0.1712    1.5229    0.0000 C   0  0  0  0  0  0  0  0  0  0  0  0
   -0.5837    0.8085    0.0000 C   0  0  0  0  0  0  0  0  0  0  0  0
   -1.4087    0.8085    0.0000 C   0  0  0  0  0  0  0  0  0  0  0  0
   -1.8212    1.5229    0.0000 C   0  0  0  0  0  0  0  0  0  0  0  0
   -2.6462    1.5229    0.0000 Cl  0  0  0  0  0  0  0  0  0  0  0  0
   -1.4087    2.2374    0.0000 C   0  0  0  0  0  0  0  0  0  0  0  0
   -0.5837    2.2374    0.0000 C   0  0  0  0  0  0  0  0  0  0  0  0
  1  2  1  0  0  0  0
  2  3  1  0  0  0  0
  3  4  4  0  0  0  0
  4  5  4  0  0  0  0
  5  6  4  0  0  0  0
  6  7  4  0  0  0  0
  7  8  4  0  0  0  0
  3  8  4  0  0  0  0
  8  9  1  0  0  0  0
  9 10  1  0  0  0  0
 10 11  1  0  0  0  0
 11 12  1  0  0  0  0
 12 13  1  0  0  0  0
 13 14  1  0  0  0  0
 14 15  1  0  0  0  0
 15 16  1  0  0  0  0
 12 16  1  0  0  0  0
  5 17  1  0  0  0  0
 17 18  1  0  0  0  0
 18 19  2  0  0  0  0
 19 20  1  0  0  0  0
 20 21  4  0  0  0  0
 21 22  4  0  0  0  0
 22 23  4  0  0  0  0
 23 24  4  0  0  0  0
 20 24  4  0  0  0  0
 24 25  1  0  0  0  0
 17 25  1  0  0  0  0
 25 26  2  0  0  0  0
 22 27  1  0  0  0  0
 27 28  4  0  0  0  0
 28 29  4  0  0  0  0
 29 30  4  0  0  0  0
 30 31  1  0  0  0  0
 30 32  4  0  0  0  0
 32 33  4  0  0  0  0
 27 33  4  0  0  0  0
M  END
>  <CdId>
434

>  <Mol Weight>
482.0

>  <Formula>
C25H24ClN3O3S

>  <CMPD_CHEMBLID>
CHEMBL214957

>  <MOLREGNO>
358648

>  <PARENT_CMPD_CHEMBLID>
CHEMBL214957

>  <PARENT_MOLREGNO>
358648

>  <COMPOUND_KEY>
1, GW-803430

>  <MOLWEIGHT>
481.99

>  <ALOGP>
5.53

>  <PSA>
82.61

>  <NUM_RO5_VIOLATIONS>
1

>  <ACTIVITY_ID>
3597787

>  <STANDARD_TYPE>
T1/2

>  <RELATION>
=

>  <STANDARD_VALUE>
3.267

>  <STANDARD_UNITS>
hr

>  <PUBLISHED_TYPE>
t1/2

>  <PUBLISHED_RELATION>
=

>  <PUBLISHED_VALUE>
196.0

>  <PUBLISHED_UNITS>
min

>  <POTENTIAL_DUPLICATE>
0

>  <BAO_ENDPOINT>
BAO_0002115

>  <UO_UNITS>
UO_0000032

>  <QUDT_UNITS>
http://qudt.org/vocab/unit#Hour

>  <ASSAY_ID>
686358

>  <ASSAY_CHEMBLID>
CHEMBL1293114

>  <ASSAY_TYPE>
A

>  <DESCRIPTION>
Metabolic stability in rat liver microsomes assessed as half life

>  <ASSAY_SRC_ID>
1

>  <ASSAY_SRC_DESCRIPTION>
Scientific Literature

>  <ASSAY_ORGANISM>
Rattus norvegicus

>  <ASSAY_TAX_ID>
10116

>  <CURATED_BY>
Autocuration

>  <BAO_FORMAT>
BAO_0000251

>  <TID>
102178

>  <TARGET_CHEMBLID>
CHEMBL613694

>  <TARGET_TYPE>
SUBCELLULAR

>  <PREF_NAME>
Liver microsomes

>  <CONFIDENCE_SCORE>
2

>  <TARGET_MAPPING>
Subcellular fraction

>  <DOC_ID>
53999

>  <DOC_CHEMBLID>
CHEMBL1287674

>  <PUBMED_ID>
20951036

>  <JOURNAL>
Bioorg. Med. Chem. Lett.

>  <YEAR>
2010

>  <VOLUME>
20

>  <ISSUE>
23

>  <FIRST_PAGE>
7020

>  <ORGANISM>
Rattus norvegicus

$$$$

  Mrv1533001291820312D          

 24 26  0  0  1  0            999 V2000
    1.4289   -1.6500    0.0000 N   0  0  0  0  0  0  0  0  0  0  0  0
    1.4289   -2.4750    0.0000 C   0  0  2  0  0  0  0  0  0  0  0  0
    0.7145   -2.8875    0.0000 C   0  0  0  0  0  0  0  0  0  0  0  0
    0.7145   -3.7125    0.0000 C   0  0  0  0  0  0  0  0  0  0  0  0
    1.4289   -4.1250    0.0000 C   0  0  0  0  0  0  0  0  0  0  0  0
    2.1434   -3.7125    0.0000 N   0  0  0  0  0  0  0  0  0  0  0  0
    2.1434   -2.8875    0.0000 C   0  0  0  0  0  0  0  0  0  0  0  0
    2.8579   -4.1250    0.0000 C   0  0  0  0  0  0  0  0  0  0  0  0
    3.5724   -3.7125    0.0000 N   0  0  0  0  0  0  0  0  0  0  0  0
    4.2868   -4.1250    0.0000 C   0  0  0  0  0  0  0  0  0  0  0  0
    4.2868   -4.9500    0.0000 C   0  0  0  0  0  0  0  0  0  0  0  0
    5.0013   -5.3625    0.0000 Cl  0  0  0  0  0  0  0  0  0  0  0  0
    3.5724   -5.3625    0.0000 C   0  0  0  0  0  0  0  0  0  0  0  0
    3.5724   -6.1875    0.0000 O   0  0  0  0  0  0  0  0  0  0  0  0
    2.8579   -4.9500    0.0000 N   0  0  0  0  0  0  0  0  0  0  0  0
    2.1434   -5.3625    0.0000 C   0  0  0  0  0  0  0  0  0  0  0  0
    2.1434   -6.1875    0.0000 C   0  0  0  0  0  0  0  0  0  0  0  0
    2.8579   -6.6000    0.0000 C   0  0  0  0  0  0  0  0  0  0  0  0
    2.8579   -7.4250    0.0000 C   0  0  0  0  0  0  0  0  0  0  0  0
    2.1434   -7.8375    0.0000 C   0  0  0  0  0  0  0  0  0  0  0  0
    1.4289   -7.4250    0.0000 C   0  0  0  0  0  0  0  0  0  0  0  0
    1.4289   -6.6000    0.0000 C   0  0  0  0  0  0  0  0  0  0  0  0
    0.7145   -6.1875    0.0000 C   0  0  0  0  0  0  0  0  0  0  0  0
    0.0000   -5.7750    0.0000 N   0  0  0  0  0  0  0  0  0  0  0  0
  2  1  1  1  0  0  0
  2  3  1  0  0  0  0
  3  4  1  0  0  0  0
  4  5  1  0  0  0  0
  5  6  1  0  0  0  0
  6  7  1  0  0  0  0
  2  7  1  0  0  0  0
  6  8  1  0  0  0  0
  8  9  2  0  0  0  0
  9 10  1  0  0  0  0
 10 11  2  0  0  0  0
 11 12  1  0  0  0  0
 11 13  1  0  0  0  0
 13 14  2  0  0  0  0
 13 15  1  0  0  0  0
  8 15  1  0  0  0  0
 15 16  1  0  0  0  0
 16 17  1  0  0  0  0
 17 18  4  0  0  0  0
 18 19  4  0  0  0  0
 19 20  4  0  0  0  0
 20 21  4  0  0  0  0
 21 22  4  0  0  0  0
 17 22  4  0  0  0  0
 22 23  1  0  0  0  0
 23 24  3  0  0  0  0
M  END
>  <CdId>
460

>  <Mol Weight>
343.82

>  <Formula>
C17H18ClN5O

>  <CMPD_CHEMBLID>
CHEMBL1650405

>  <MOLREGNO>
1062124

>  <PARENT_CMPD_CHEMBLID>
CHEMBL1650405

>  <PARENT_MOLREGNO>
1062124

>  <COMPOUND_KEY>
13b

>  <MOLWEIGHT>
343.81

>  <ALOGP>
1.15

>  <PSA>
85.72

>  <NUM_RO5_VIOLATIONS>
0

>  <ACTIVITY_ID>
5192850

>  <STANDARD_TYPE>
T1/2

>  <RELATION>
=

>  <STANDARD_VALUE>
3.317

>  <STANDARD_UNITS>
hr

>  <PUBLISHED_TYPE>
t1/2

>  <PUBLISHED_RELATION>
=

>  <PUBLISHED_VALUE>
199.0

>  <PUBLISHED_UNITS>
min

>  <POTENTIAL_DUPLICATE>
0

>  <BAO_ENDPOINT>
BAO_0002115

>  <UO_UNITS>
UO_0000032

>  <QUDT_UNITS>
http://qudt.org/vocab/unit#Hour

>  <ASSAY_ID>
715157

>  <ASSAY_CHEMBLID>
CHEMBL1664316

>  <ASSAY_TYPE>
A

>  <DESCRIPTION>
Half life in rat liver microsomes by LC/MS analysis

>  <ASSAY_SRC_ID>
1

>  <ASSAY_SRC_DESCRIPTION>
Scientific Literature

>  <ASSAY_ORGANISM>
Rattus norvegicus

>  <ASSAY_TAX_ID>
10116

>  <CURATED_BY>
Autocuration

>  <BAO_FORMAT>
BAO_0000251

>  <TID>
102178

>  <TARGET_CHEMBLID>
CHEMBL613694

>  <TARGET_TYPE>
SUBCELLULAR

>  <PREF_NAME>
Liver microsomes

>  <CONFIDENCE_SCORE>
2

>  <TARGET_MAPPING>
Subcellular fraction

>  <DOC_ID>
55287

>  <DOC_CHEMBLID>
CHEMBL1649419

>  <PUBMED_ID>
21186796

>  <JOURNAL>
J. Med. Chem.

>  <YEAR>
2011

>  <VOLUME>
54

>  <ISSUE>
2

>  <FIRST_PAGE>
510

>  <ORGANISM>
Rattus norvegicus

$$$$

  Mrv1533001291820312D          

 32 35  0  0  1  0            999 V2000
    1.4289   -1.6500    0.0000 N   0  0  0  0  0  0  0  0  0  0  0  0
    1.4289   -2.4750    0.0000 C   0  0  2  0  0  0  0  0  0  0  0  0
    2.1434   -2.8875    0.0000 C   0  0  0  0  0  0  0  0  0  0  0  0
    2.1434   -3.7125    0.0000 C   0  0  0  0  0  0  0  0  0  0  0  0
    1.4289   -4.1250    0.0000 C   0  0  0  0  0  0  0  0  0  0  0  0
    0.7145   -3.7125    0.0000 N   0  0  0  0  0  0  0  0  0  0  0  0
    0.7145   -2.8875    0.0000 C   0  0  0  0  0  0  0  0  0  0  0  0
    0.0000   -4.1250    0.0000 C   0  0  0  0  0  0  0  0  0  0  0  0
    0.0000   -4.9500    0.0000 N   0  0  0  0  0  0  0  0  0  0  0  0
   -0.7145   -5.3625    0.0000 C   0  0  0  0  0  0  0  0  0  0  0  0
   -1.4289   -4.9500    0.0000 C   0  0  0  0  0  0  0  0  0  0  0  0
   -2.1434   -5.3625    0.0000 C   0  0  0  0  0  0  0  0  0  0  0  0
   -2.8579   -4.9500    0.0000 C   0  0  0  0  0  0  0  0  0  0  0  0
   -3.5724   -5.3625    0.0000 C   0  0  0  0  0  0  0  0  0  0  0  0
   -3.5724   -6.1875    0.0000 C   0  0  0  0  0  0  0  0  0  0  0  0
   -4.2868   -6.6000    0.0000 C   0  0  0  0  0  0  0  0  0  0  0  0
   -5.0013   -6.1875    0.0000 C   0  0  0  0  0  0  0  0  0  0  0  0
   -5.7158   -6.6000    0.0000 F   0  0  0  0  0  0  0  0  0  0  0  0
   -5.0013   -5.3625    0.0000 C   0  0  0  0  0  0  0  0  0  0  0  0
   -4.2868   -4.9500    0.0000 C   0  0  0  0  0  0  0  0  0  0  0  0
   -1.4289   -4.1250    0.0000 C   0  0  0  0  0  0  0  0  0  0  0  0
   -2.1434   -3.7125    0.0000 O   0  0  0  0  0  0  0  0  0  0  0  0
   -0.7145   -3.7125    0.0000 N   0  0  0  0  0  0  0  0  0  0  0  0
   -0.7145   -2.8875    0.0000 C   0  0  0  0  0  0  0  0  0  0  0  0
   -1.4289   -2.4750    0.0000 C   0  0  0  0  0  0  0  0  0  0  0  0
   -2.1434   -2.8875    0.0000 C   0  0  0  0  0  0  0  0  0  0  0  0
   -2.8579   -2.4750    0.0000 C   0  0  0  0  0  0  0  0  0  0  0  0
   -2.8579   -1.6500    0.0000 C   0  0  0  0  0  0  0  0  0  0  0  0
   -2.1434   -1.2375    0.0000 C   0  0  0  0  0  0  0  0  0  0  0  0
   -1.4289   -1.6500    0.0000 C   0  0  0  0  0  0  0  0  0  0  0  0
   -0.7145   -1.2375    0.0000 C   0  0  0  0  0  0  0  0  0  0  0  0
    0.0000   -0.8250    0.0000 N   0  0  0  0  0  0  0  0  0  0  0  0
  2  1  1  6  0  0  0
  2  3  1  0  0  0  0
  3  4  1  0  0  0  0
  4  5  1  0  0  0  0
  5  6  1  0  0  0  0
  6  7  1  0  0  0  0
  2  7  1  0  0  0  0
  6  8  1  0  0  0  0
  8  9  2  0  0  0  0
  9 10  1  0  0  0  0
 10 11  2  0  0  0  0
 11 12  1  0  0  0  0
 12 13  2  0  0  0  0
 13 14  1  0  0  0  0
 14 15  4  0  0  0  0
 15 16  4  0  0  0  0
 16 17  4  0  0  0  0
 17 18  1  0  0  0  0
 17 19  4  0  0  0  0
 19 20  4  0  0  0  0
 14 20  4  0  0  0  0
 11 21  1  0  0  0  0
 21 22  2  0  0  0  0
 21 23  1  0  0  0  0
  8 23  1  0  0  0  0
 23 24  1  0  0  0  0
 24 25  1  0  0  0  0
 25 26  4  0  0  0  0
 26 27  4  0  0  0  0
 27 28  4  0  0  0  0
 28 29  4  0  0  0  0
 29 30  4  0  0  0  0
 25 30  4  0  0  0  0
 30 31  1  0  0  0  0
 31 32  3  0  0  0  0
M  END
>  <CdId>
470

>  <Mol Weight>
429.499

>  <Formula>
C25H24FN5O

>  <CMPD_CHEMBLID>
CHEMBL1650428

>  <MOLREGNO>
1062148

>  <PARENT_CMPD_CHEMBLID>
CHEMBL1650428

>  <PARENT_MOLREGNO>
1062148

>  <COMPOUND_KEY>
18c

>  <MOLWEIGHT>
429.49

>  <ALOGP>
2.94

>  <PSA>
85.72

>  <NUM_RO5_VIOLATIONS>
0

>  <ACTIVITY_ID>
5192826

>  <STANDARD_TYPE>
T1/2

>  <RELATION>
>

>  <STANDARD_VALUE>
3.333

>  <STANDARD_UNITS>
hr

>  <PUBLISHED_TYPE>
t1/2

>  <PUBLISHED_RELATION>
>

>  <PUBLISHED_VALUE>
200.0

>  <PUBLISHED_UNITS>
min

>  <POTENTIAL_DUPLICATE>
0

>  <BAO_ENDPOINT>
BAO_0002115

>  <UO_UNITS>
UO_0000032

>  <QUDT_UNITS>
http://qudt.org/vocab/unit#Hour

>  <ASSAY_ID>
715157

>  <ASSAY_CHEMBLID>
CHEMBL1664316

>  <ASSAY_TYPE>
A

>  <DESCRIPTION>
Half life in rat liver microsomes by LC/MS analysis

>  <ASSAY_SRC_ID>
1

>  <ASSAY_SRC_DESCRIPTION>
Scientific Literature

>  <ASSAY_ORGANISM>
Rattus norvegicus

>  <ASSAY_TAX_ID>
10116

>  <CURATED_BY>
Autocuration

>  <BAO_FORMAT>
BAO_0000251

>  <TID>
102178

>  <TARGET_CHEMBLID>
CHEMBL613694

>  <TARGET_TYPE>
SUBCELLULAR

>  <PREF_NAME>
Liver microsomes

>  <CONFIDENCE_SCORE>
2

>  <TARGET_MAPPING>
Subcellular fraction

>  <DOC_ID>
55287

>  <DOC_CHEMBLID>
CHEMBL1649419

>  <PUBMED_ID>
21186796

>  <JOURNAL>
J. Med. Chem.

>  <YEAR>
2011

>  <VOLUME>
54

>  <ISSUE>
2

>  <FIRST_PAGE>
510

>  <ORGANISM>
Rattus norvegicus

$$$$

  Mrv1533001291820312D          

 25 27  0  0  1  0            999 V2000
    1.4289   -1.6500    0.0000 N   0  0  0  0  0  0  0  0  0  0  0  0
    1.4289   -2.4750    0.0000 C   0  0  2  0  0  0  0  0  0  0  0  0
    0.7145   -2.8875    0.0000 C   0  0  0  0  0  0  0  0  0  0  0  0
    0.7145   -3.7125    0.0000 C   0  0  0  0  0  0  0  0  0  0  0  0
    1.4289   -4.1250    0.0000 C   0  0  0  0  0  0  0  0  0  0  0  0
    2.1434   -3.7125    0.0000 N   0  0  0  0  0  0  0  0  0  0  0  0
    2.1434   -2.8875    0.0000 C   0  0  0  0  0  0  0  0  0  0  0  0
    2.8579   -4.1250    0.0000 C   0  0  0  0  0  0  0  0  0  0  0  0
    3.5724   -3.7125    0.0000 N   0  0  0  0  0  0  0  0  0  0  0  0
    4.2868   -4.1250    0.0000 C   0  0  0  0  0  0  0  0  0  0  0  0
    4.2868   -4.9500    0.0000 C   0  0  0  0  0  0  0  0  0  0  0  0
    5.0013   -5.3625    0.0000 C   0  0  0  0  0  0  0  0  0  0  0  0
    5.7158   -5.7750    0.0000 C   0  0  0  0  0  0  0  0  0  0  0  0
    3.5724   -5.3625    0.0000 C   0  0  0  0  0  0  0  0  0  0  0  0
    3.5724   -6.1875    0.0000 O   0  0  0  0  0  0  0  0  0  0  0  0
    2.8579   -4.9500    0.0000 N   0  0  0  0  0  0  0  0  0  0  0  0
    2.1434   -5.3625    0.0000 C   0  0  0  0  0  0  0  0  0  0  0  0
    2.1434   -6.1875    0.0000 C   0  0  0  0  0  0  0  0  0  0  0  0
    2.8579   -6.6000    0.0000 C   0  0  0  0  0  0  0  0  0  0  0  0
    2.8579   -7.4250    0.0000 C   0  0  0  0  0  0  0  0  0  0  0  0
    2.1434   -7.8375    0.0000 C   0  0  0  0  0  0  0  0  0  0  0  0
    1.4289   -7.4250    0.0000 C   0  0  0  0  0  0  0  0  0  0  0  0
    1.4289   -6.6000    0.0000 C   0  0  0  0  0  0  0  0  0  0  0  0
    0.7145   -6.1875    0.0000 C   0  0  0  0  0  0  0  0  0  0  0  0
    0.0000   -5.7750    0.0000 N   0  0  0  0  0  0  0  0  0  0  0  0
  2  1  1  1  0  0  0
  2  3  1  0  0  0  0
  3  4  1  0  0  0  0
  4  5  1  0  0  0  0
  5  6  1  0  0  0  0
  6  7  1  0  0  0  0
  2  7  1  0  0  0  0
  6  8  1  0  0  0  0
  8  9  2  0  0  0  0
  9 10  1  0  0  0  0
 10 11  2  0  0  0  0
 11 12  1  0  0  0  0
 12 13  3  0  0  0  0
 11 14  1  0  0  0  0
 14 15  2  0  0  0  0
 14 16  1  0  0  0  0
  8 16  1  0  0  0  0
 16 17  1  0  0  0  0
 17 18  1  0  0  0  0
 18 19  4  0  0  0  0
 19 20  4  0  0  0  0
 20 21  4  0  0  0  0
 21 22  4  0  0  0  0
 22 23  4  0  0  0  0
 18 23  4  0  0  0  0
 23 24  1  0  0  0  0
 24 25  3  0  0  0  0
M  END
>  <CdId>
471

>  <Mol Weight>
333.395

>  <Formula>
C19H19N5O

>  <CMPD_CHEMBLID>
CHEMBL1650422

>  <MOLREGNO>
1062142

>  <PARENT_CMPD_CHEMBLID>
CHEMBL1650422

>  <PARENT_MOLREGNO>
1062142

>  <COMPOUND_KEY>
17a

>  <MOLWEIGHT>
333.39

>  <ALOGP>
1.87

>  <PSA>
85.72

>  <NUM_RO5_VIOLATIONS>
0

>  <ACTIVITY_ID>
5192832

>  <STANDARD_TYPE>
T1/2

>  <RELATION>
>

>  <STANDARD_VALUE>
3.333

>  <STANDARD_UNITS>
hr

>  <PUBLISHED_TYPE>
t1/2

>  <PUBLISHED_RELATION>
>

>  <PUBLISHED_VALUE>
200.0

>  <PUBLISHED_UNITS>
min

>  <POTENTIAL_DUPLICATE>
0

>  <BAO_ENDPOINT>
BAO_0002115

>  <UO_UNITS>
UO_0000032

>  <QUDT_UNITS>
http://qudt.org/vocab/unit#Hour

>  <ASSAY_ID>
715157

>  <ASSAY_CHEMBLID>
CHEMBL1664316

>  <ASSAY_TYPE>
A

>  <DESCRIPTION>
Half life in rat liver microsomes by LC/MS analysis

>  <ASSAY_SRC_ID>
1

>  <ASSAY_SRC_DESCRIPTION>
Scientific Literature

>  <ASSAY_ORGANISM>
Rattus norvegicus

>  <ASSAY_TAX_ID>
10116

>  <CURATED_BY>
Autocuration

>  <BAO_FORMAT>
BAO_0000251

>  <TID>
102178

>  <TARGET_CHEMBLID>
CHEMBL613694

>  <TARGET_TYPE>
SUBCELLULAR

>  <PREF_NAME>
Liver microsomes

>  <CONFIDENCE_SCORE>
2

>  <TARGET_MAPPING>
Subcellular fraction

>  <DOC_ID>
55287

>  <DOC_CHEMBLID>
CHEMBL1649419

>  <PUBMED_ID>
21186796

>  <JOURNAL>
J. Med. Chem.

>  <YEAR>
2011

>  <VOLUME>
54

>  <ISSUE>
2

>  <FIRST_PAGE>
510

>  <ORGANISM>
Rattus norvegicus

$$$$

  Mrv1533001291820312D          

 24 26  0  0  1  0            999 V2000
    1.4289   -1.6500    0.0000 N   0  0  0  0  0  0  0  0  0  0  0  0
    1.4289   -2.4750    0.0000 C   0  0  2  0  0  0  0  0  0  0  0  0
    0.7145   -2.8875    0.0000 C   0  0  0  0  0  0  0  0  0  0  0  0
    0.7145   -3.7125    0.0000 C   0  0  0  0  0  0  0  0  0  0  0  0
    1.4289   -4.1250    0.0000 C   0  0  0  0  0  0  0  0  0  0  0  0
    2.1434   -3.7125    0.0000 N   0  0  0  0  0  0  0  0  0  0  0  0
    2.1434   -2.8875    0.0000 C   0  0  0  0  0  0  0  0  0  0  0  0
    2.8579   -4.1250    0.0000 C   0  0  0  0  0  0  0  0  0  0  0  0
    3.5724   -3.7125    0.0000 C   0  0  0  0  0  0  0  0  0  0  0  0
    4.2868   -4.1250    0.0000 C   0  0  0  0  0  0  0  0  0  0  0  0
    5.0013   -3.7125    0.0000 O   0  0  0  0  0  0  0  0  0  0  0  0
    4.2868   -4.9500    0.0000 N   0  0  0  0  0  0  0  0  0  0  0  0
    3.5724   -5.3625    0.0000 C   0  0  0  0  0  0  0  0  0  0  0  0
    3.5724   -6.1875    0.0000 O   0  0  0  0  0  0  0  0  0  0  0  0
    2.8579   -4.9500    0.0000 N   0  0  0  0  0  0  0  0  0  0  0  0
    2.1434   -5.3625    0.0000 C   0  0  0  0  0  0  0  0  0  0  0  0
    2.1434   -6.1875    0.0000 C   0  0  0  0  0  0  0  0  0  0  0  0
    2.8579   -6.6000    0.0000 C   0  0  0  0  0  0  0  0  0  0  0  0
    2.8579   -7.4250    0.0000 C   0  0  0  0  0  0  0  0  0  0  0  0
    2.1434   -7.8375    0.0000 C   0  0  0  0  0  0  0  0  0  0  0  0
    1.4289   -7.4250    0.0000 C   0  0  0  0  0  0  0  0  0  0  0  0
    1.4289   -6.6000    0.0000 C   0  0  0  0  0  0  0  0  0  0  0  0
    0.7145   -6.1875    0.0000 C   0  0  0  0  0  0  0  0  0  0  0  0
    0.0000   -5.7750    0.0000 N   0  0  0  0  0  0  0  0  0  0  0  0
  2  1  1  1  0  0  0
  2  3  1  0  0  0  0
  3  4  1  0  0  0  0
  4  5  1  0  0  0  0
  5  6  1  0  0  0  0
  6  7  1  0  0  0  0
  2  7  1  0  0  0  0
  6  8  1  0  0  0  0
  8  9  2  0  0  0  0
  9 10  1  0  0  0  0
 10 11  2  0  0  0  0
 10 12  1  0  0  0  0
 12 13  1  0  0  0  0
 13 14  2  0  0  0  0
 13 15  1  0  0  0  0
  8 15  1  0  0  0  0
 15 16  1  0  0  0  0
 16 17  1  0  0  0  0
 17 18  4  0  0  0  0
 18 19  4  0  0  0  0
 19 20  4  0  0  0  0
 20 21  4  0  0  0  0
 21 22  4  0  0  0  0
 17 22  4  0  0  0  0
 22 23  1  0  0  0  0
 23 24  3  0  0  0  0
M  END
>  <CdId>
474

>  <Mol Weight>
325.372

>  <Formula>
C17H19N5O2

>  <CMPD_CHEMBLID>
CHEMBL1650435

>  <MOLREGNO>
1062155

>  <PARENT_CMPD_CHEMBLID>
CHEMBL1650435

>  <PARENT_MOLREGNO>
1062155

>  <COMPOUND_KEY>
27a

>  <MOLWEIGHT>
325.37

>  <ALOGP>
1.07

>  <PSA>
102.45

>  <NUM_RO5_VIOLATIONS>
0

>  <ACTIVITY_ID>
5192819

>  <STANDARD_TYPE>
T1/2

>  <RELATION>
>

>  <STANDARD_VALUE>
3.333

>  <STANDARD_UNITS>
hr

>  <PUBLISHED_TYPE>
t1/2

>  <PUBLISHED_RELATION>
>

>  <PUBLISHED_VALUE>
200.0

>  <PUBLISHED_UNITS>
min

>  <POTENTIAL_DUPLICATE>
0

>  <BAO_ENDPOINT>
BAO_0002115

>  <UO_UNITS>
UO_0000032

>  <QUDT_UNITS>
http://qudt.org/vocab/unit#Hour

>  <ASSAY_ID>
715157

>  <ASSAY_CHEMBLID>
CHEMBL1664316

>  <ASSAY_TYPE>
A

>  <DESCRIPTION>
Half life in rat liver microsomes by LC/MS analysis

>  <ASSAY_SRC_ID>
1

>  <ASSAY_SRC_DESCRIPTION>
Scientific Literature

>  <ASSAY_ORGANISM>
Rattus norvegicus

>  <ASSAY_TAX_ID>
10116

>  <CURATED_BY>
Autocuration

>  <BAO_FORMAT>
BAO_0000251

>  <TID>
102178

>  <TARGET_CHEMBLID>
CHEMBL613694

>  <TARGET_TYPE>
SUBCELLULAR

>  <PREF_NAME>
Liver microsomes

>  <CONFIDENCE_SCORE>
2

>  <TARGET_MAPPING>
Subcellular fraction

>  <DOC_ID>
55287

>  <DOC_CHEMBLID>
CHEMBL1649419

>  <PUBMED_ID>
21186796

>  <JOURNAL>
J. Med. Chem.

>  <YEAR>
2011

>  <VOLUME>
54

>  <ISSUE>
2

>  <FIRST_PAGE>
510

>  <ORGANISM>
Rattus norvegicus

$$$$

  Mrv1533001291820312D          

 26 28  0  0  1  0            999 V2000
   -0.7145   -0.4125    0.0000 C   0  0  0  0  0  0  0  0  0  0  0  0
   -0.7145   -1.2375    0.0000 N   0  0  0  0  0  0  0  0  0  0  0  0
   -1.4289   -1.6500    0.0000 C   0  0  0  0  0  0  0  0  0  0  0  0
   -2.1434   -1.2375    0.0000 O   0  0  0  0  0  0  0  0  0  0  0  0
   -1.4289   -2.4750    0.0000 C   0  0  0  0  0  0  0  0  0  0  0  0
   -0.7145   -2.8875    0.0000 C   0  0  0  0  0  0  0  0  0  0  0  0
   -0.7145   -3.7125    0.0000 N   0  0  0  0  0  0  0  0  0  0  0  0
    0.0000   -4.1250    0.0000 C   0  0  0  0  0  0  0  0  0  0  0  0
    0.0000   -4.9500    0.0000 C   0  0  0  0  0  0  0  0  0  0  0  0
   -0.7145   -5.3625    0.0000 C   0  0  0  0  0  0  0  0  0  0  0  0
   -1.4289   -4.9500    0.0000 C   0  0  1  0  0  0  0  0  0  0  0  0
   -2.1434   -5.3625    0.0000 N   0  0  0  0  0  0  0  0  0  0  0  0
   -1.4289   -4.1250    0.0000 C   0  0  0  0  0  0  0  0  0  0  0  0
    0.0000   -2.4750    0.0000 N   0  0  0  0  0  0  0  0  0  0  0  0
    0.7145   -2.8875    0.0000 C   0  0  0  0  0  0  0  0  0  0  0  0
    1.4289   -2.4750    0.0000 C   0  0  0  0  0  0  0  0  0  0  0  0
    1.4289   -1.6500    0.0000 C   0  0  0  0  0  0  0  0  0  0  0  0
    2.1434   -1.2375    0.0000 C   0  0  0  0  0  0  0  0  0  0  0  0
    2.1434   -0.4125    0.0000 F   0  0  0  0  0  0  0  0  0  0  0  0
    2.8579   -1.6500    0.0000 C   0  0  0  0  0  0  0  0  0  0  0  0
    2.8579   -2.4750    0.0000 C   0  0  0  0  0  0  0  0  0  0  0  0
    2.1434   -2.8875    0.0000 C   0  0  0  0  0  0  0  0  0  0  0  0
    2.1434   -3.7125    0.0000 C   0  0  0  0  0  0  0  0  0  0  0  0
    2.1434   -4.5375    0.0000 N   0  0  0  0  0  0  0  0  0  0  0  0
    0.0000   -1.6500    0.0000 C   0  0  0  0  0  0  0  0  0  0  0  0
    0.7145   -1.2375    0.0000 O   0  0  0  0  0  0  0  0  0  0  0  0
  1  2  1  0  0  0  0
  2  3  1  0  0  0  0
  3  4  2  0  0  0  0
  3  5  1  0  0  0  0
  5  6  2  0  0  0  0
  6  7  1  0  0  0  0
  7  8  1  0  0  0  0
  8  9  1  0  0  0  0
  9 10  1  0  0  0  0
 10 11  1  0  0  0  0
 11 12  1  1  0  0  0
 11 13  1  0  0  0  0
  7 13  1  0  0  0  0
  6 14  1  0  0  0  0
 14 15  1  0  0  0  0
 15 16  1  0  0  0  0
 16 17  4  0  0  0  0
 17 18  4  0  0  0  0
 18 19  1  0  0  0  0
 18 20  4  0  0  0  0
 20 21  4  0  0  0  0
 21 22  4  0  0  0  0
 16 22  4  0  0  0  0
 22 23  1  0  0  0  0
 23 24  3  0  0  0  0
 14 25  1  0  0  0  0
  2 25  1  0  0  0  0
 25 26  2  0  0  0  0
M  END
>  <CdId>
480

>  <Mol Weight>
357.389

>  <Formula>
C18H20FN5O2

>  <CMPD_CHEMBLID>
CHEMBL1650443

>  <MOLREGNO>
1062164

>  <PARENT_CMPD_CHEMBLID>
CHEMBL1650443

>  <PARENT_MOLREGNO>
1062164

>  <COMPOUND_KEY>
27j

>  <MOLWEIGHT>
357.38

>  <ALOGP>
1.48

>  <PSA>
93.66

>  <NUM_RO5_VIOLATIONS>
0

>  <ACTIVITY_ID>
5192810

>  <STANDARD_TYPE>
T1/2

>  <RELATION>
>

>  <STANDARD_VALUE>
3.333

>  <STANDARD_UNITS>
hr

>  <PUBLISHED_TYPE>
t1/2

>  <PUBLISHED_RELATION>
>

>  <PUBLISHED_VALUE>
200.0

>  <PUBLISHED_UNITS>
min

>  <POTENTIAL_DUPLICATE>
0

>  <BAO_ENDPOINT>
BAO_0002115

>  <UO_UNITS>
UO_0000032

>  <QUDT_UNITS>
http://qudt.org/vocab/unit#Hour

>  <ASSAY_ID>
715157

>  <ASSAY_CHEMBLID>
CHEMBL1664316

>  <ASSAY_TYPE>
A

>  <DESCRIPTION>
Half life in rat liver microsomes by LC/MS analysis

>  <ASSAY_SRC_ID>
1

>  <ASSAY_SRC_DESCRIPTION>
Scientific Literature

>  <ASSAY_ORGANISM>
Rattus norvegicus

>  <ASSAY_TAX_ID>
10116

>  <CURATED_BY>
Autocuration

>  <BAO_FORMAT>
BAO_0000251

>  <TID>
102178

>  <TARGET_CHEMBLID>
CHEMBL613694

>  <TARGET_TYPE>
SUBCELLULAR

>  <PREF_NAME>
Liver microsomes

>  <CONFIDENCE_SCORE>
2

>  <TARGET_MAPPING>
Subcellular fraction

>  <DOC_ID>
55287

>  <DOC_CHEMBLID>
CHEMBL1649419

>  <PUBMED_ID>
21186796

>  <JOURNAL>
J. Med. Chem.

>  <YEAR>
2011

>  <VOLUME>
54

>  <ISSUE>
2

>  <FIRST_PAGE>
510

>  <MOL_PREF_NAME>
TRELAGLIPTIN

>  <ORGANISM>
Rattus norvegicus

$$$$

  Mrv1533001291820312D          

 25 27  0  0  1  0            999 V2000
    1.4289   -1.6500    0.0000 N   0  0  0  0  0  0  0  0  0  0  0  0
    1.4289   -2.4750    0.0000 C   0  0  2  0  0  0  0  0  0  0  0  0
    0.7145   -2.8875    0.0000 C   0  0  0  0  0  0  0  0  0  0  0  0
    0.7145   -3.7125    0.0000 C   0  0  0  0  0  0  0  0  0  0  0  0
    1.4289   -4.1250    0.0000 C   0  0  0  0  0  0  0  0  0  0  0  0
    2.1434   -3.7125    0.0000 N   0  0  0  0  0  0  0  0  0  0  0  0
    2.1434   -2.8875    0.0000 C   0  0  0  0  0  0  0  0  0  0  0  0
    2.8579   -4.1250    0.0000 C   0  0  0  0  0  0  0  0  0  0  0  0
    3.5724   -3.7125    0.0000 N   0  0  0  0  0  0  0  0  0  0  0  0
    4.2868   -4.1250    0.0000 C   0  0  0  0  0  0  0  0  0  0  0  0
    4.2868   -4.9500    0.0000 C   0  0  0  0  0  0  0  0  0  0  0  0
    5.0013   -5.3625    0.0000 F   0  0  0  0  0  0  0  0  0  0  0  0
    3.5724   -5.3625    0.0000 C   0  0  0  0  0  0  0  0  0  0  0  0
    3.5724   -6.1875    0.0000 O   0  0  0  0  0  0  0  0  0  0  0  0
    2.8579   -4.9500    0.0000 N   0  0  0  0  0  0  0  0  0  0  0  0
    2.1434   -5.3625    0.0000 C   0  0  0  0  0  0  0  0  0  0  0  0
    2.1434   -6.1875    0.0000 C   0  0  0  0  0  0  0  0  0  0  0  0
    2.8579   -6.6000    0.0000 C   0  0  0  0  0  0  0  0  0  0  0  0
    2.8579   -7.4250    0.0000 C   0  0  0  0  0  0  0  0  0  0  0  0
    3.5724   -7.8375    0.0000 F   0  0  0  0  0  0  0  0  0  0  0  0
    2.1434   -7.8375    0.0000 C   0  0  0  0  0  0  0  0  0  0  0  0
    1.4289   -7.4250    0.0000 C   0  0  0  0  0  0  0  0  0  0  0  0
    1.4289   -6.6000    0.0000 C   0  0  0  0  0  0  0  0  0  0  0  0
    0.7145   -6.1875    0.0000 C   0  0  0  0  0  0  0  0  0  0  0  0
    0.0000   -5.7750    0.0000 N   0  0  0  0  0  0  0  0  0  0  0  0
  2  1  1  1  0  0  0
  2  3  1  0  0  0  0
  3  4  1  0  0  0  0
  4  5  1  0  0  0  0
  5  6  1  0  0  0  0
  6  7  1  0  0  0  0
  2  7  1  0  0  0  0
  6  8  1  0  0  0  0
  8  9  2  0  0  0  0
  9 10  1  0  0  0  0
 10 11  2  0  0  0  0
 11 12  1  0  0  0  0
 11 13  1  0  0  0  0
 13 14  2  0  0  0  0
 13 15  1  0  0  0  0
  8 15  1  0  0  0  0
 15 16  1  0  0  0  0
 16 17  1  0  0  0  0
 17 18  4  0  0  0  0
 18 19  4  0  0  0  0
 19 20  1  0  0  0  0
 19 21  4  0  0  0  0
 21 22  4  0  0  0  0
 22 23  4  0  0  0  0
 17 23  4  0  0  0  0
 23 24  1  0  0  0  0
 24 25  3  0  0  0  0
M  END
>  <CdId>
481

>  <Mol Weight>
345.354

>  <Formula>
C17H17F2N5O

>  <CMPD_CHEMBLID>
CHEMBL1650432

>  <MOLREGNO>
1062152

>  <PARENT_CMPD_CHEMBLID>
CHEMBL1650432

>  <PARENT_MOLREGNO>
1062152

>  <COMPOUND_KEY>
21

>  <MOLWEIGHT>
345.35

>  <ALOGP>
0.9

>  <PSA>
85.72

>  <NUM_RO5_VIOLATIONS>
0

>  <ACTIVITY_ID>
5192822

>  <STANDARD_TYPE>
T1/2

>  <RELATION>
>

>  <STANDARD_VALUE>
3.333

>  <STANDARD_UNITS>
hr

>  <PUBLISHED_TYPE>
t1/2

>  <PUBLISHED_RELATION>
>

>  <PUBLISHED_VALUE>
200.0

>  <PUBLISHED_UNITS>
min

>  <POTENTIAL_DUPLICATE>
0

>  <BAO_ENDPOINT>
BAO_0002115

>  <UO_UNITS>
UO_0000032

>  <QUDT_UNITS>
http://qudt.org/vocab/unit#Hour

>  <ASSAY_ID>
715157

>  <ASSAY_CHEMBLID>
CHEMBL1664316

>  <ASSAY_TYPE>
A

>  <DESCRIPTION>
Half life in rat liver microsomes by LC/MS analysis

>  <ASSAY_SRC_ID>
1

>  <ASSAY_SRC_DESCRIPTION>
Scientific Literature

>  <ASSAY_ORGANISM>
Rattus norvegicus

>  <ASSAY_TAX_ID>
10116

>  <CURATED_BY>
Autocuration

>  <BAO_FORMAT>
BAO_0000251

>  <TID>
102178

>  <TARGET_CHEMBLID>
CHEMBL613694

>  <TARGET_TYPE>
SUBCELLULAR

>  <PREF_NAME>
Liver microsomes

>  <CONFIDENCE_SCORE>
2

>  <TARGET_MAPPING>
Subcellular fraction

>  <DOC_ID>
55287

>  <DOC_CHEMBLID>
CHEMBL1649419

>  <PUBMED_ID>
21186796

>  <JOURNAL>
J. Med. Chem.

>  <YEAR>
2011

>  <VOLUME>
54

>  <ISSUE>
2

>  <FIRST_PAGE>
510

>  <ORGANISM>
Rattus norvegicus

$$$$

  Mrv1533001291820312D          

 26 28  0  0  1  0            999 V2000
   -0.7145    1.2375    0.0000 C   0  0  0  0  0  0  0  0  0  0  0  0
   -0.7145    0.4125    0.0000 C   0  0  0  0  0  0  0  0  0  0  0  0
   -0.7145   -0.4125    0.0000 C   0  0  0  0  0  0  0  0  0  0  0  0
   -0.7145   -1.2375    0.0000 C   0  0  0  0  0  0  0  0  0  0  0  0
   -1.4289   -1.6500    0.0000 C   0  0  0  0  0  0  0  0  0  0  0  0
   -1.4289   -2.4750    0.0000 N   0  0  0  0  0  0  0  0  0  0  0  0
   -0.7145   -2.8875    0.0000 C   0  0  0  0  0  0  0  0  0  0  0  0
   -0.7145   -3.7125    0.0000 N   0  0  0  0  0  0  0  0  0  0  0  0
    0.0000   -4.1250    0.0000 C   0  0  0  0  0  0  0  0  0  0  0  0
    0.0000   -4.9500    0.0000 C   0  0  0  0  0  0  0  0  0  0  0  0
   -0.7145   -5.3625    0.0000 C   0  0  0  0  0  0  0  0  0  0  0  0
   -1.4289   -4.9500    0.0000 C   0  0  1  0  0  0  0  0  0  0  0  0
   -2.1434   -5.3625    0.0000 N   0  0  0  0  0  0  0  0  0  0  0  0
   -1.4289   -4.1250    0.0000 C   0  0  0  0  0  0  0  0  0  0  0  0
    0.0000   -2.4750    0.0000 N   0  0  0  0  0  0  0  0  0  0  0  0
    0.7145   -2.8875    0.0000 C   0  0  0  0  0  0  0  0  0  0  0  0
    1.4289   -2.4750    0.0000 C   0  0  0  0  0  0  0  0  0  0  0  0
    1.4289   -1.6500    0.0000 C   0  0  0  0  0  0  0  0  0  0  0  0
    2.1434   -1.2375    0.0000 C   0  0  0  0  0  0  0  0  0  0  0  0
    2.8579   -1.6500    0.0000 C   0  0  0  0  0  0  0  0  0  0  0  0
    2.8579   -2.4750    0.0000 C   0  0  0  0  0  0  0  0  0  0  0  0
    2.1434   -2.8875    0.0000 C   0  0  0  0  0  0  0  0  0  0  0  0
    2.1434   -3.7125    0.0000 C   0  0  0  0  0  0  0  0  0  0  0  0
    2.1434   -4.5375    0.0000 N   0  0  0  0  0  0  0  0  0  0  0  0
    0.0000   -1.6500    0.0000 C   0  0  0  0  0  0  0  0  0  0  0  0
    0.7145   -1.2375    0.0000 O   0  0  0  0  0  0  0  0  0  0  0  0
  1  2  1  0  0  0  0
  2  3  3  0  0  0  0
  3  4  1  0  0  0  0
  4  5  2  0  0  0  0
  5  6  1  0  0  0  0
  6  7  2  0  0  0  0
  7  8  1  0  0  0  0
  8  9  1  0  0  0  0
  9 10  1  0  0  0  0
 10 11  1  0  0  0  0
 11 12  1  0  0  0  0
 12 13  1  1  0  0  0
 12 14  1  0  0  0  0
  8 14  1  0  0  0  0
  7 15  1  0  0  0  0
 15 16  1  0  0  0  0
 16 17  1  0  0  0  0
 17 18  4  0  0  0  0
 18 19  4  0  0  0  0
 19 20  4  0  0  0  0
 20 21  4  0  0  0  0
 21 22  4  0  0  0  0
 17 22  4  0  0  0  0
 22 23  1  0  0  0  0
 23 24  3  0  0  0  0
 15 25  1  0  0  0  0
  4 25  1  0  0  0  0
 25 26  2  0  0  0  0
M  END
>  <CdId>
483

>  <Mol Weight>
347.422

>  <Formula>
C20H21N5O

>  <CMPD_CHEMBLID>
CHEMBL1650423

>  <MOLREGNO>
1062143

>  <PARENT_CMPD_CHEMBLID>
CHEMBL1650423

>  <PARENT_MOLREGNO>
1062143

>  <COMPOUND_KEY>
17b

>  <MOLWEIGHT>
347.41

>  <ALOGP>
1.82

>  <PSA>
85.72

>  <NUM_RO5_VIOLATIONS>
0

>  <ACTIVITY_ID>
5192831

>  <STANDARD_TYPE>
T1/2

>  <RELATION>
>

>  <STANDARD_VALUE>
3.333

>  <STANDARD_UNITS>
hr

>  <PUBLISHED_TYPE>
t1/2

>  <PUBLISHED_RELATION>
>

>  <PUBLISHED_VALUE>
200.0

>  <PUBLISHED_UNITS>
min

>  <POTENTIAL_DUPLICATE>
0

>  <BAO_ENDPOINT>
BAO_0002115

>  <UO_UNITS>
UO_0000032

>  <QUDT_UNITS>
http://qudt.org/vocab/unit#Hour

>  <ASSAY_ID>
715157

>  <ASSAY_CHEMBLID>
CHEMBL1664316

>  <ASSAY_TYPE>
A

>  <DESCRIPTION>
Half life in rat liver microsomes by LC/MS analysis

>  <ASSAY_SRC_ID>
1

>  <ASSAY_SRC_DESCRIPTION>
Scientific Literature

>  <ASSAY_ORGANISM>
Rattus norvegicus

>  <ASSAY_TAX_ID>
10116

>  <CURATED_BY>
Autocuration

>  <BAO_FORMAT>
BAO_0000251

>  <TID>
102178

>  <TARGET_CHEMBLID>
CHEMBL613694

>  <TARGET_TYPE>
SUBCELLULAR

>  <PREF_NAME>
Liver microsomes

>  <CONFIDENCE_SCORE>
2

>  <TARGET_MAPPING>
Subcellular fraction

>  <DOC_ID>
55287

>  <DOC_CHEMBLID>
CHEMBL1649419

>  <PUBMED_ID>
21186796

>  <JOURNAL>
J. Med. Chem.

>  <YEAR>
2011

>  <VOLUME>
54

>  <ISSUE>
2

>  <FIRST_PAGE>
510

>  <ORGANISM>
Rattus norvegicus

$$$$

  Mrv1533001291820312D          

 25 27  0  0  1  0            999 V2000
   -0.7145   -0.4125    0.0000 C   0  0  0  0  0  0  0  0  0  0  0  0
   -0.7145   -1.2375    0.0000 N   0  0  0  0  0  0  0  0  0  0  0  0
   -1.4289   -1.6500    0.0000 C   0  0  0  0  0  0  0  0  0  0  0  0
   -2.1434   -1.2375    0.0000 O   0  0  0  0  0  0  0  0  0  0  0  0
   -1.4289   -2.4750    0.0000 C   0  0  0  0  0  0  0  0  0  0  0  0
   -0.7145   -2.8875    0.0000 C   0  0  0  0  0  0  0  0  0  0  0  0
   -0.7145   -3.7125    0.0000 N   0  0  0  0  0  0  0  0  0  0  0  0
    0.0000   -4.1250    0.0000 C   0  0  0  0  0  0  0  0  0  0  0  0
    0.0000   -4.9500    0.0000 C   0  0  0  0  0  0  0  0  0  0  0  0
   -0.7145   -5.3625    0.0000 C   0  0  0  0  0  0  0  0  0  0  0  0
   -1.4289   -4.9500    0.0000 C   0  0  1  0  0  0  0  0  0  0  0  0
   -2.1434   -5.3625    0.0000 N   0  0  0  0  0  0  0  0  0  0  0  0
   -1.4289   -4.1250    0.0000 C   0  0  0  0  0  0  0  0  0  0  0  0
    0.0000   -2.4750    0.0000 N   0  0  0  0  0  0  0  0  0  0  0  0
    0.7145   -2.8875    0.0000 C   0  0  0  0  0  0  0  0  0  0  0  0
    1.4289   -2.4750    0.0000 C   0  0  0  0  0  0  0  0  0  0  0  0
    1.4289   -1.6500    0.0000 C   0  0  0  0  0  0  0  0  0  0  0  0
    2.1434   -1.2375    0.0000 C   0  0  0  0  0  0  0  0  0  0  0  0
    2.8579   -1.6500    0.0000 C   0  0  0  0  0  0  0  0  0  0  0  0
    2.8579   -2.4750    0.0000 C   0  0  0  0  0  0  0  0  0  0  0  0
    2.1434   -2.8875    0.0000 C   0  0  0  0  0  0  0  0  0  0  0  0
    2.1434   -3.7125    0.0000 C   0  0  0  0  0  0  0  0  0  0  0  0
    2.1434   -4.5375    0.0000 N   0  0  0  0  0  0  0  0  0  0  0  0
    0.0000   -1.6500    0.0000 C   0  0  0  0  0  0  0  0  0  0  0  0
    0.7145   -1.2375    0.0000 O   0  0  0  0  0  0  0  0  0  0  0  0
  1  2  1  0  0  0  0
  2  3  1  0  0  0  0
  3  4  2  0  0  0  0
  3  5  1  0  0  0  0
  5  6  2  0  0  0  0
  6  7  1  0  0  0  0
  7  8  1  0  0  0  0
  8  9  1  0  0  0  0
  9 10  1  0  0  0  0
 10 11  1  0  0  0  0
 11 12  1  1  0  0  0
 11 13  1  0  0  0  0
  7 13  1  0  0  0  0
  6 14  1  0  0  0  0
 14 15  1  0  0  0  0
 15 16  1  0  0  0  0
 16 17  4  0  0  0  0
 17 18  4  0  0  0  0
 18 19  4  0  0  0  0
 19 20  4  0  0  0  0
 20 21  4  0  0  0  0
 16 21  4  0  0  0  0
 21 22  1  0  0  0  0
 22 23  3  0  0  0  0
 14 24  1  0  0  0  0
  2 24  1  0  0  0  0
 24 25  2  0  0  0  0
M  END
>  <CdId>
484

>  <Mol Weight>
339.399

>  <Formula>
C18H21N5O2

>  <CMPD_CHEMBLID>
CHEMBL376359

>  <MOLREGNO>
377721

>  <PARENT_CMPD_CHEMBLID>
CHEMBL376359

>  <PARENT_MOLREGNO>
377721

>  <COMPOUND_KEY>
27b

>  <MOLWEIGHT>
339.39

>  <ALOGP>
1.27

>  <PSA>
93.66

>  <NUM_RO5_VIOLATIONS>
0

>  <ACTIVITY_ID>
5192818

>  <STANDARD_TYPE>
T1/2

>  <RELATION>
=

>  <STANDARD_VALUE>
3.333

>  <STANDARD_UNITS>
hr

>  <PUBLISHED_TYPE>
t1/2

>  <PUBLISHED_RELATION>
=

>  <PUBLISHED_VALUE>
200.0

>  <PUBLISHED_UNITS>
min

>  <POTENTIAL_DUPLICATE>
0

>  <BAO_ENDPOINT>
BAO_0002115

>  <UO_UNITS>
UO_0000032

>  <QUDT_UNITS>
http://qudt.org/vocab/unit#Hour

>  <ASSAY_ID>
715157

>  <ASSAY_CHEMBLID>
CHEMBL1664316

>  <ASSAY_TYPE>
A

>  <DESCRIPTION>
Half life in rat liver microsomes by LC/MS analysis

>  <ASSAY_SRC_ID>
1

>  <ASSAY_SRC_DESCRIPTION>
Scientific Literature

>  <ASSAY_ORGANISM>
Rattus norvegicus

>  <ASSAY_TAX_ID>
10116

>  <CURATED_BY>
Autocuration

>  <BAO_FORMAT>
BAO_0000251

>  <TID>
102178

>  <TARGET_CHEMBLID>
CHEMBL613694

>  <TARGET_TYPE>
SUBCELLULAR

>  <PREF_NAME>
Liver microsomes

>  <CONFIDENCE_SCORE>
2

>  <TARGET_MAPPING>
Subcellular fraction

>  <DOC_ID>
55287

>  <DOC_CHEMBLID>
CHEMBL1649419

>  <PUBMED_ID>
21186796

>  <JOURNAL>
J. Med. Chem.

>  <YEAR>
2011

>  <VOLUME>
54

>  <ISSUE>
2

>  <FIRST_PAGE>
510

>  <MOL_PREF_NAME>
ALOGLIPTIN

>  <ORGANISM>
Rattus norvegicus

$$$$

  Mrv1533001291820312D          

 24 26  0  0  1  0            999 V2000
    1.4289   -1.6500    0.0000 N   0  0  0  0  0  0  0  0  0  0  0  0
    1.4289   -2.4750    0.0000 C   0  0  2  0  0  0  0  0  0  0  0  0
    0.7145   -2.8875    0.0000 C   0  0  0  0  0  0  0  0  0  0  0  0
    0.7145   -3.7125    0.0000 C   0  0  0  0  0  0  0  0  0  0  0  0
    1.4289   -4.1250    0.0000 C   0  0  0  0  0  0  0  0  0  0  0  0
    2.1434   -3.7125    0.0000 N   0  0  0  0  0  0  0  0  0  0  0  0
    2.1434   -2.8875    0.0000 C   0  0  0  0  0  0  0  0  0  0  0  0
    2.8579   -4.1250    0.0000 C   0  0  0  0  0  0  0  0  0  0  0  0
    3.5724   -3.7125    0.0000 N   0  0  0  0  0  0  0  0  0  0  0  0
    4.2868   -4.1250    0.0000 C   0  0  0  0  0  0  0  0  0  0  0  0
    4.2868   -4.9500    0.0000 C   0  0  0  0  0  0  0  0  0  0  0  0
    5.0013   -5.3625    0.0000 F   0  0  0  0  0  0  0  0  0  0  0  0
    3.5724   -5.3625    0.0000 C   0  0  0  0  0  0  0  0  0  0  0  0
    3.5724   -6.1875    0.0000 O   0  0  0  0  0  0  0  0  0  0  0  0
    2.8579   -4.9500    0.0000 N   0  0  0  0  0  0  0  0  0  0  0  0
    2.1434   -5.3625    0.0000 C   0  0  0  0  0  0  0  0  0  0  0  0
    2.1434   -6.1875    0.0000 C   0  0  0  0  0  0  0  0  0  0  0  0
    2.8579   -6.6000    0.0000 C   0  0  0  0  0  0  0  0  0  0  0  0
    2.8579   -7.4250    0.0000 C   0  0  0  0  0  0  0  0  0  0  0  0
    2.1434   -7.8375    0.0000 C   0  0  0  0  0  0  0  0  0  0  0  0
    1.4289   -7.4250    0.0000 C   0  0  0  0  0  0  0  0  0  0  0  0
    1.4289   -6.6000    0.0000 C   0  0  0  0  0  0  0  0  0  0  0  0
    0.7145   -6.1875    0.0000 C   0  0  0  0  0  0  0  0  0  0  0  0
    0.0000   -5.7750    0.0000 N   0  0  0  0  0  0  0  0  0  0  0  0
  2  1  1  1  0  0  0
  2  3  1  0  0  0  0
  3  4  1  0  0  0  0
  4  5  1  0  0  0  0
  5  6  1  0  0  0  0
  6  7  1  0  0  0  0
  2  7  1  0  0  0  0
  6  8  1  0  0  0  0
  8  9  2  0  0  0  0
  9 10  1  0  0  0  0
 10 11  2  0  0  0  0
 11 12  1  0  0  0  0
 11 13  1  0  0  0  0
 13 14  2  0  0  0  0
 13 15  1  0  0  0  0
  8 15  1  0  0  0  0
 15 16  1  0  0  0  0
 16 17  1  0  0  0  0
 17 18  4  0  0  0  0
 18 19  4  0  0  0  0
 19 20  4  0  0  0  0
 20 21  4  0  0  0  0
 21 22  4  0  0  0  0
 17 22  4  0  0  0  0
 22 23  1  0  0  0  0
 23 24  3  0  0  0  0
M  END
>  <CdId>
489

>  <Mol Weight>
327.363

>  <Formula>
C17H18FN5O

>  <CMPD_CHEMBLID>
CHEMBL1650404

>  <MOLREGNO>
1062123

>  <PARENT_CMPD_CHEMBLID>
CHEMBL1650404

>  <PARENT_MOLREGNO>
1062123

>  <COMPOUND_KEY>
13a

>  <MOLWEIGHT>
327.36

>  <ALOGP>
0.69

>  <PSA>
85.72

>  <NUM_RO5_VIOLATIONS>
0

>  <ACTIVITY_ID>
5192851

>  <STANDARD_TYPE>
T1/2

>  <RELATION>
>

>  <STANDARD_VALUE>
3.333

>  <STANDARD_UNITS>
hr

>  <PUBLISHED_TYPE>
t1/2

>  <PUBLISHED_RELATION>
>

>  <PUBLISHED_VALUE>
200.0

>  <PUBLISHED_UNITS>
min

>  <POTENTIAL_DUPLICATE>
0

>  <BAO_ENDPOINT>
BAO_0002115

>  <UO_UNITS>
UO_0000032

>  <QUDT_UNITS>
http://qudt.org/vocab/unit#Hour

>  <ASSAY_ID>
715157

>  <ASSAY_CHEMBLID>
CHEMBL1664316

>  <ASSAY_TYPE>
A

>  <DESCRIPTION>
Half life in rat liver microsomes by LC/MS analysis

>  <ASSAY_SRC_ID>
1

>  <ASSAY_SRC_DESCRIPTION>
Scientific Literature

>  <ASSAY_ORGANISM>
Rattus norvegicus

>  <ASSAY_TAX_ID>
10116

>  <CURATED_BY>
Autocuration

>  <BAO_FORMAT>
BAO_0000251

>  <TID>
102178

>  <TARGET_CHEMBLID>
CHEMBL613694

>  <TARGET_TYPE>
SUBCELLULAR

>  <PREF_NAME>
Liver microsomes

>  <CONFIDENCE_SCORE>
2

>  <TARGET_MAPPING>
Subcellular fraction

>  <DOC_ID>
55287

>  <DOC_CHEMBLID>
CHEMBL1649419

>  <PUBMED_ID>
21186796

>  <JOURNAL>
J. Med. Chem.

>  <YEAR>
2011

>  <VOLUME>
54

>  <ISSUE>
2

>  <FIRST_PAGE>
510

>  <ORGANISM>
Rattus norvegicus

$$$$

  Mrv1533001291820312D          

 27 29  0  0  1  0            999 V2000
    1.4289   -1.6500    0.0000 N   0  0  0  0  0  0  0  0  0  0  0  0
    1.4289   -2.4750    0.0000 C   0  0  2  0  0  0  0  0  0  0  0  0
    0.7145   -2.8875    0.0000 C   0  0  0  0  0  0  0  0  0  0  0  0
    0.7145   -3.7125    0.0000 C   0  0  0  0  0  0  0  0  0  0  0  0
    1.4289   -4.1250    0.0000 C   0  0  0  0  0  0  0  0  0  0  0  0
    2.1434   -3.7125    0.0000 N   0  0  0  0  0  0  0  0  0  0  0  0
    2.1434   -2.8875    0.0000 C   0  0  0  0  0  0  0  0  0  0  0  0
    2.8579   -4.1250    0.0000 C   0  0  0  0  0  0  0  0  0  0  0  0
    3.5724   -3.7125    0.0000 N   0  0  0  0  0  0  0  0  0  0  0  0
    4.2868   -4.1250    0.0000 C   0  0  0  0  0  0  0  0  0  0  0  0
    4.2868   -4.9500    0.0000 C   0  0  0  0  0  0  0  0  0  0  0  0
    5.0013   -5.3625    0.0000 C   0  0  0  0  0  0  0  0  0  0  0  0
    5.7158   -5.7750    0.0000 C   0  0  0  0  0  0  0  0  0  0  0  0
    6.4302   -6.1875    0.0000 C   0  0  0  0  0  0  0  0  0  0  0  0
    7.1447   -5.7750    0.0000 O   0  0  0  0  0  0  0  0  0  0  0  0
    3.5724   -5.3625    0.0000 C   0  0  0  0  0  0  0  0  0  0  0  0
    3.5724   -6.1875    0.0000 O   0  0  0  0  0  0  0  0  0  0  0  0
    2.8579   -4.9500    0.0000 N   0  0  0  0  0  0  0  0  0  0  0  0
    2.1434   -5.3625    0.0000 C   0  0  0  0  0  0  0  0  0  0  0  0
    2.1434   -6.1875    0.0000 C   0  0  0  0  0  0  0  0  0  0  0  0
    2.8579   -6.6000    0.0000 C   0  0  0  0  0  0  0  0  0  0  0  0
    2.8579   -7.4250    0.0000 C   0  0  0  0  0  0  0  0  0  0  0  0
    2.1434   -7.8375    0.0000 C   0  0  0  0  0  0  0  0  0  0  0  0
    1.4289   -7.4250    0.0000 C   0  0  0  0  0  0  0  0  0  0  0  0
    1.4289   -6.6000    0.0000 C   0  0  0  0  0  0  0  0  0  0  0  0
    0.7145   -6.1875    0.0000 C   0  0  0  0  0  0  0  0  0  0  0  0
    0.0000   -5.7750    0.0000 N   0  0  0  0  0  0  0  0  0  0  0  0
  2  1  1  1  0  0  0
  2  3  1  0  0  0  0
  3  4  1  0  0  0  0
  4  5  1  0  0  0  0
  5  6  1  0  0  0  0
  6  7  1  0  0  0  0
  2  7  1  0  0  0  0
  6  8  1  0  0  0  0
  8  9  2  0  0  0  0
  9 10  1  0  0  0  0
 10 11  2  0  0  0  0
 11 12  1  0  0  0  0
 12 13  3  0  0  0  0
 13 14  1  0  0  0  0
 14 15  1  0  0  0  0
 11 16  1  0  0  0  0
 16 17  2  0  0  0  0
 16 18  1  0  0  0  0
  8 18  1  0  0  0  0
 18 19  1  0  0  0  0
 19 20  1  0  0  0  0
 20 21  4  0  0  0  0
 21 22  4  0  0  0  0
 22 23  4  0  0  0  0
 23 24  4  0  0  0  0
 24 25  4  0  0  0  0
 20 25  4  0  0  0  0
 25 26  1  0  0  0  0
 26 27  3  0  0  0  0
M  END
>  <CdId>
491

>  <Mol Weight>
363.421

>  <Formula>
C20H21N5O2

>  <CMPD_CHEMBLID>
CHEMBL1650424

>  <MOLREGNO>
1062144

>  <PARENT_CMPD_CHEMBLID>
CHEMBL1650424

>  <PARENT_MOLREGNO>
1062144

>  <COMPOUND_KEY>
17c

>  <MOLWEIGHT>
363.41

>  <ALOGP>
0.73

>  <PSA>
105.95

>  <NUM_RO5_VIOLATIONS>
0

>  <ACTIVITY_ID>
5192830

>  <STANDARD_TYPE>
T1/2

>  <RELATION>
>

>  <STANDARD_VALUE>
3.333

>  <STANDARD_UNITS>
hr

>  <PUBLISHED_TYPE>
t1/2

>  <PUBLISHED_RELATION>
>

>  <PUBLISHED_VALUE>
200.0

>  <PUBLISHED_UNITS>
min

>  <POTENTIAL_DUPLICATE>
0

>  <BAO_ENDPOINT>
BAO_0002115

>  <UO_UNITS>
UO_0000032

>  <QUDT_UNITS>
http://qudt.org/vocab/unit#Hour

>  <ASSAY_ID>
715157

>  <ASSAY_CHEMBLID>
CHEMBL1664316

>  <ASSAY_TYPE>
A

>  <DESCRIPTION>
Half life in rat liver microsomes by LC/MS analysis

>  <ASSAY_SRC_ID>
1

>  <ASSAY_SRC_DESCRIPTION>
Scientific Literature

>  <ASSAY_ORGANISM>
Rattus norvegicus

>  <ASSAY_TAX_ID>
10116

>  <CURATED_BY>
Autocuration

>  <BAO_FORMAT>
BAO_0000251

>  <TID>
102178

>  <TARGET_CHEMBLID>
CHEMBL613694

>  <TARGET_TYPE>
SUBCELLULAR

>  <PREF_NAME>
Liver microsomes

>  <CONFIDENCE_SCORE>
2

>  <TARGET_MAPPING>
Subcellular fraction

>  <DOC_ID>
55287

>  <DOC_CHEMBLID>
CHEMBL1649419

>  <PUBMED_ID>
21186796

>  <JOURNAL>
J. Med. Chem.

>  <YEAR>
2011

>  <VOLUME>
54

>  <ISSUE>
2

>  <FIRST_PAGE>
510

>  <ORGANISM>
Rattus norvegicus

$$$$

  Mrv1533001291820312D          

 26 28  0  0  0  0            999 V2000
    1.3222    2.4134    0.0000 C   0  0  0  0  0  0  0  0  0  0  0  0
    2.0367    2.0009    0.0000 O   0  0  0  0  0  0  0  0  0  0  0  0
    2.0367    1.1759    0.0000 C   0  0  0  0  0  0  0  0  0  0  0  0
    2.7512    0.7634    0.0000 C   0  0  0  0  0  0  0  0  0  0  0  0
    2.7512   -0.0616    0.0000 C   0  0  0  0  0  0  0  0  0  0  0  0
    2.0367   -0.4741    0.0000 C   0  0  0  0  0  0  0  0  0  0  0  0
    1.3222   -0.0616    0.0000 C   0  0  0  0  0  0  0  0  0  0  0  0
    1.3222    0.7634    0.0000 C   0  0  0  0  0  0  0  0  0  0  0  0
    0.6078    1.1759    0.0000 O   0  0  0  0  0  0  0  0  0  0  0  0
    0.6078    2.0009    0.0000 C   0  0  0  0  0  0  0  0  0  0  0  0
    2.0367   -1.2991    0.0000 C   0  0  0  0  0  0  0  0  0  0  0  0
    2.7041   -1.7840    0.0000 C   0  0  0  0  0  0  0  0  0  0  0  0
    2.4492   -2.5687    0.0000 S   0  0  0  0  0  0  0  0  0  0  0  0
    1.6242   -2.5687    0.0000 C   0  0  0  0  0  0  0  0  0  0  0  0
    1.1393   -3.2361    0.0000 N   0  0  0  0  0  0  0  0  0  0  0  0
    0.3188   -3.1499    0.0000 C   0  0  0  0  0  0  0  0  0  0  0  0
   -0.1661   -3.8173    0.0000 C   0  0  0  0  0  0  0  0  0  0  0  0
   -0.9866   -3.7311    0.0000 C   0  0  0  0  0  0  0  0  0  0  0  0
   -1.3222   -2.9774    0.0000 C   0  0  0  0  0  0  0  0  0  0  0  0
   -0.8372   -2.3099    0.0000 C   0  0  0  0  0  0  0  0  0  0  0  0
   -0.0168   -2.3962    0.0000 N   0  0  0  0  0  0  0  0  0  0  0  0
   -2.1426   -2.8911    0.0000 C   0  0  0  0  0  0  0  0  0  0  0  0
   -2.9631   -2.8049    0.0000 F   0  0  0  0  0  0  0  0  0  0  0  0
   -2.0564   -2.0707    0.0000 F   0  0  0  0  0  0  0  0  0  0  0  0
   -2.2289   -3.7116    0.0000 F   0  0  0  0  0  0  0  0  0  0  0  0
    1.3693   -1.7840    0.0000 N   0  0  0  0  0  0  0  0  0  0  0  0
  1  2  1  0  0  0  0
  2  3  1  0  0  0  0
  3  4  4  0  0  0  0
  4  5  4  0  0  0  0
  5  6  4  0  0  0  0
  6  7  4  0  0  0  0
  7  8  4  0  0  0  0
  3  8  4  0  0  0  0
  8  9  1  0  0  0  0
  9 10  1  0  0  0  0
  6 11  1  0  0  0  0
 11 12  4  0  0  0  0
 12 13  4  0  0  0  0
 13 14  4  0  0  0  0
 14 15  1  0  0  0  0
 15 16  1  0  0  0  0
 16 17  4  0  0  0  0
 17 18  4  0  0  0  0
 18 19  4  0  0  0  0
 19 20  4  0  0  0  0
 20 21  4  0  0  0  0
 16 21  4  0  0  0  0
 19 22  1  0  0  0  0
 22 23  1  0  0  0  0
 22 24  1  0  0  0  0
 22 25  1  0  0  0  0
 14 26  4  0  0  0  0
 11 26  4  0  0  0  0
M  END
>  <CdId>
505

>  <Mol Weight>
381.37

>  <Formula>
C17H14F3N3O2S

>  <CMPD_CHEMBLID>
CHEMBL1672197

>  <MOLREGNO>
1069335

>  <PARENT_CMPD_CHEMBLID>
CHEMBL1672197

>  <PARENT_MOLREGNO>
1069335

>  <COMPOUND_KEY>
12

>  <MOLWEIGHT>
381.37

>  <ALOGP>
4.62

>  <PSA>
84.51

>  <NUM_RO5_VIOLATIONS>
0

>  <ACTIVITY_ID>
5232937

>  <STANDARD_TYPE>
T1/2

>  <RELATION>
=

>  <STANDARD_VALUE>
2.5

>  <STANDARD_UNITS>
hr

>  <PUBLISHED_TYPE>
t1/2

>  <PUBLISHED_RELATION>
=

>  <PUBLISHED_VALUE>
150.0

>  <PUBLISHED_UNITS>
min

>  <POTENTIAL_DUPLICATE>
0

>  <BAO_ENDPOINT>
BAO_0002115

>  <UO_UNITS>
UO_0000032

>  <QUDT_UNITS>
http://qudt.org/vocab/unit#Hour

>  <ASSAY_ID>
725838

>  <ASSAY_CHEMBLID>
CHEMBL1678434

>  <ASSAY_TYPE>
A

>  <DESCRIPTION>
Metabolic stability in rat liver microsomes assessed as half life by LC-MS/MS analysis

>  <ASSAY_SRC_ID>
1

>  <ASSAY_SRC_DESCRIPTION>
Scientific Literature

>  <ASSAY_ORGANISM>
Rattus norvegicus

>  <ASSAY_TAX_ID>
10116

>  <CURATED_BY>
Autocuration

>  <BAO_FORMAT>
BAO_0000251

>  <TID>
102178

>  <TARGET_CHEMBLID>
CHEMBL613694

>  <TARGET_TYPE>
SUBCELLULAR

>  <PREF_NAME>
Liver microsomes

>  <CONFIDENCE_SCORE>
2

>  <TARGET_MAPPING>
Subcellular fraction

>  <DOC_ID>
55611

>  <DOC_CHEMBLID>
CHEMBL1671787

>  <PUBMED_ID>
21247166

>  <JOURNAL>
J. Med. Chem.

>  <YEAR>
2011

>  <VOLUME>
54

>  <ISSUE>
4

>  <FIRST_PAGE>
1010

>  <ORGANISM>
Rattus norvegicus

$$$$

  Mrv1533001291820312D          

 24 27  0  0  0  0            999 V2000
   -0.8335   -0.5655    0.0000 C   0  0  0  0  0  0  0  0  0  0  0  0
   -0.1190   -0.9780    0.0000 C   0  0  0  0  0  0  0  0  0  0  0  0
    0.5955   -0.5655    0.0000 C   0  0  0  0  0  0  0  0  0  0  0  0
    1.3099   -0.9780    0.0000 C   0  0  0  0  0  0  0  0  0  0  0  0
    1.3099   -1.8030    0.0000 C   0  0  0  0  0  0  0  0  0  0  0  0
    2.0244   -2.2155    0.0000 N   0  0  0  0  0  0  0  0  0  0  0  0
    2.0244   -3.0405    0.0000 C   0  0  0  0  0  0  0  0  0  0  0  0
    2.6918   -3.5254    0.0000 N   0  0  0  0  0  0  0  0  0  0  0  0
    2.4369   -4.3100    0.0000 C   0  0  0  0  0  0  0  0  0  0  0  0
    1.6119   -4.3100    0.0000 C   0  0  0  0  0  0  0  0  0  0  0  0
    1.3570   -3.5254    0.0000 S   0  0  0  0  0  0  0  0  0  0  0  0
    2.9218   -4.9774    0.0000 C   0  0  0  0  0  0  0  0  0  0  0  0
    3.7468   -4.9774    0.0000 O   0  0  0  0  0  0  0  0  0  0  0  0
    4.0018   -5.7621    0.0000 N   0  0  0  0  0  0  0  0  0  0  0  0
    3.3343   -6.2470    0.0000 C   0  0  0  0  0  0  0  0  0  0  0  0
    2.6669   -5.7621    0.0000 C   0  0  0  0  0  0  0  0  0  0  0  0
    3.3343   -7.0720    0.0000 C   0  0  0  0  0  0  0  0  0  0  0  0
    4.0488   -7.4845    0.0000 C   0  0  0  0  0  0  0  0  0  0  0  0
    4.0488   -8.3095    0.0000 C   0  0  0  0  0  0  0  0  0  0  0  0
    3.3343   -8.7220    0.0000 C   0  0  0  0  0  0  0  0  0  0  0  0
    2.6198   -8.3095    0.0000 C   0  0  0  0  0  0  0  0  0  0  0  0
    2.6198   -7.4845    0.0000 C   0  0  0  0  0  0  0  0  0  0  0  0
    0.5955   -2.2155    0.0000 N   0  0  0  0  0  0  0  0  0  0  0  0
   -0.1190   -1.8030    0.0000 C   0  0  0  0  0  0  0  0  0  0  0  0
  1  2  1  0  0  0  0
  2  3  4  0  0  0  0
  3  4  4  0  0  0  0
  4  5  4  0  0  0  0
  5  6  1  0  0  0  0
  6  7  1  0  0  0  0
  7  8  4  0  0  0  0
  8  9  4  0  0  0  0
  9 10  4  0  0  0  0
 10 11  4  0  0  0  0
  7 11  4  0  0  0  0
  9 12  1  0  0  0  0
 12 13  4  0  0  0  0
 13 14  4  0  0  0  0
 14 15  4  0  0  0  0
 15 16  4  0  0  0  0
 12 16  4  0  0  0  0
 15 17  1  0  0  0  0
 17 18  4  0  0  0  0
 18 19  4  0  0  0  0
 19 20  4  0  0  0  0
 20 21  4  0  0  0  0
 21 22  4  0  0  0  0
 17 22  4  0  0  0  0
  5 23  4  0  0  0  0
 23 24  4  0  0  0  0
  2 24  4  0  0  0  0
M  END
>  <CdId>
507

>  <Mol Weight>
334.4

>  <Formula>
C18H14N4OS

>  <CMPD_CHEMBLID>
CHEMBL1672206

>  <MOLREGNO>
1069350

>  <PARENT_CMPD_CHEMBLID>
CHEMBL1672206

>  <PARENT_MOLREGNO>
1069350

>  <COMPOUND_KEY>
27

>  <MOLWEIGHT>
334.39

>  <ALOGP>
4.89

>  <PSA>
92.08

>  <NUM_RO5_VIOLATIONS>
0

>  <ACTIVITY_ID>
5232943

>  <STANDARD_TYPE>
T1/2

>  <RELATION>
=

>  <STANDARD_VALUE>
2.517

>  <STANDARD_UNITS>
hr

>  <PUBLISHED_TYPE>
t1/2

>  <PUBLISHED_RELATION>
=

>  <PUBLISHED_VALUE>
151.0

>  <PUBLISHED_UNITS>
min

>  <POTENTIAL_DUPLICATE>
0

>  <BAO_ENDPOINT>
BAO_0002115

>  <UO_UNITS>
UO_0000032

>  <QUDT_UNITS>
http://qudt.org/vocab/unit#Hour

>  <ASSAY_ID>
725838

>  <ASSAY_CHEMBLID>
CHEMBL1678434

>  <ASSAY_TYPE>
A

>  <DESCRIPTION>
Metabolic stability in rat liver microsomes assessed as half life by LC-MS/MS analysis

>  <ASSAY_SRC_ID>
1

>  <ASSAY_SRC_DESCRIPTION>
Scientific Literature

>  <ASSAY_ORGANISM>
Rattus norvegicus

>  <ASSAY_TAX_ID>
10116

>  <CURATED_BY>
Autocuration

>  <BAO_FORMAT>
BAO_0000251

>  <TID>
102178

>  <TARGET_CHEMBLID>
CHEMBL613694

>  <TARGET_TYPE>
SUBCELLULAR

>  <PREF_NAME>
Liver microsomes

>  <CONFIDENCE_SCORE>
2

>  <TARGET_MAPPING>
Subcellular fraction

>  <DOC_ID>
55611

>  <DOC_CHEMBLID>
CHEMBL1671787

>  <PUBMED_ID>
21247166

>  <JOURNAL>
J. Med. Chem.

>  <YEAR>
2011

>  <VOLUME>
54

>  <ISSUE>
4

>  <FIRST_PAGE>
1010

>  <ORGANISM>
Rattus norvegicus

$$$$

  Mrv1533001291820312D          

 13 14  0  0  0  0            999 V2000
    1.0758    0.4334    0.0000 N   0  0  0  0  0  0  0  0  0  0  0  0
    0.5455   -0.1986    0.0000 C   0  0  0  0  0  0  0  0  0  0  0  0
   -0.2669   -0.0553    0.0000 C   0  0  0  0  0  0  0  0  0  0  0  0
   -1.0794   -0.1986    0.0000 C   0  0  0  0  0  0  0  0  0  0  0  0
   -1.6097    0.4334    0.0000 C   0  0  0  0  0  0  0  0  0  0  0  0
   -1.3275    1.2087    0.0000 C   0  0  0  0  0  0  0  0  0  0  0  0
   -0.5151    1.3519    0.0000 C   0  0  0  0  0  0  0  0  0  0  0  0
    0.0152    0.7199    0.0000 C   0  0  0  0  0  0  0  0  0  0  0  0
   -0.2669   -0.8803    0.0000 C   0  0  0  0  0  0  0  0  0  0  0  0
    0.4005   -1.3652    0.0000 C   0  0  0  0  0  0  0  0  0  0  0  0
    0.1456   -2.1498    0.0000 C   0  0  0  0  0  0  0  0  0  0  0  0
   -0.6794   -2.1498    0.0000 C   0  0  0  0  0  0  0  0  0  0  0  0
   -0.9344   -1.3652    0.0000 S   0  0  0  0  0  0  0  0  0  0  0  0
  1  2  1  0  0  0  0
  2  3  1  0  0  0  0
  3  4  1  0  0  0  0
  4  5  1  0  0  0  0
  5  6  1  0  0  0  0
  6  7  1  0  0  0  0
  7  8  1  0  0  0  0
  3  8  1  0  0  0  0
  3  9  1  0  0  0  0
  9 10  4  0  0  0  0
 10 11  4  0  0  0  0
 11 12  4  0  0  0  0
 12 13  4  0  0  0  0
  9 13  4  0  0  0  0
M  END
>  <CdId>
516

>  <Mol Weight>
195.32

>  <Formula>
C11H17NS

>  <CMPD_CHEMBLID>
CHEMBL1683905

>  <MOLREGNO>
1074109

>  <PARENT_CMPD_CHEMBLID>
CHEMBL1683905

>  <PARENT_MOLREGNO>
1074109

>  <COMPOUND_KEY>
46

>  <MOLWEIGHT>
195.32

>  <ALOGP>
2.8

>  <PSA>
54.26

>  <NUM_RO5_VIOLATIONS>
0

>  <ACTIVITY_ID>
5238316

>  <STANDARD_TYPE>
T1/2

>  <RELATION>
=

>  <STANDARD_VALUE>
3.583

>  <STANDARD_UNITS>
hr

>  <PUBLISHED_TYPE>
t1/2

>  <PUBLISHED_RELATION>
=

>  <PUBLISHED_VALUE>
215.0

>  <PUBLISHED_UNITS>
min

>  <POTENTIAL_DUPLICATE>
0

>  <BAO_ENDPOINT>
BAO_0002115

>  <UO_UNITS>
UO_0000032

>  <QUDT_UNITS>
http://qudt.org/vocab/unit#Hour

>  <ASSAY_ID>
726930

>  <ASSAY_CHEMBLID>
CHEMBL1686719

>  <ASSAY_TYPE>
A

>  <DESCRIPTION>
Metabolic stability in rat liver microsomes assessed as half life

>  <ASSAY_SRC_ID>
1

>  <ASSAY_SRC_DESCRIPTION>
Scientific Literature

>  <ASSAY_ORGANISM>
Rattus norvegicus

>  <ASSAY_TAX_ID>
10116

>  <CURATED_BY>
Autocuration

>  <BAO_FORMAT>
BAO_0000251

>  <TID>
102178

>  <TARGET_CHEMBLID>
CHEMBL613694

>  <TARGET_TYPE>
SUBCELLULAR

>  <PREF_NAME>
Liver microsomes

>  <CONFIDENCE_SCORE>
2

>  <TARGET_MAPPING>
Subcellular fraction

>  <DOC_ID>
55746

>  <DOC_CHEMBLID>
CHEMBL1681686

>  <PUBMED_ID>
21310609

>  <JOURNAL>
Bioorg. Med. Chem. Lett.

>  <YEAR>
2011

>  <VOLUME>
21

>  <ISSUE>
5

>  <FIRST_PAGE>
1438

>  <ORGANISM>
Rattus norvegicus

$$$$

  Mrv1533001291820312D          

 17 18  0  0  0  0            999 V2000
   -0.6283    0.0762    0.0000 C   0  0  0  0  0  0  0  0  0  0  0  0
   -0.0980   -0.5558    0.0000 N   0  0  0  0  0  0  0  0  0  0  0  0
    0.7145   -0.4125    0.0000 C   0  0  0  0  0  0  0  0  0  0  0  0
    1.2448   -1.0445    0.0000 C   0  0  0  0  0  0  0  0  0  0  0  0
    1.9592   -1.4570    0.0000 C   0  0  0  0  0  0  0  0  0  0  0  0
    1.9592   -2.2820    0.0000 C   0  0  0  0  0  0  0  0  0  0  0  0
    1.2448   -2.6945    0.0000 C   0  0  0  0  0  0  0  0  0  0  0  0
    0.5303   -2.2820    0.0000 C   0  0  0  0  0  0  0  0  0  0  0  0
    0.5303   -1.4570    0.0000 C   0  0  0  0  0  0  0  0  0  0  0  0
    1.7751   -0.4125    0.0000 C   0  0  0  0  0  0  0  0  0  0  0  0
    1.4929    0.3627    0.0000 C   0  0  0  0  0  0  0  0  0  0  0  0
    2.0232    0.9947    0.0000 C   0  0  0  0  0  0  0  0  0  0  0  0
    2.8357    0.8515    0.0000 C   0  0  0  0  0  0  0  0  0  0  0  0
    3.3660    1.4835    0.0000 F   0  0  0  0  0  0  0  0  0  0  0  0
    3.1178    0.0762    0.0000 C   0  0  0  0  0  0  0  0  0  0  0  0
    3.9303   -0.0670    0.0000 Cl  0  0  0  0  0  0  0  0  0  0  0  0
    2.5875   -0.5558    0.0000 C   0  0  0  0  0  0  0  0  0  0  0  0
  1  2  1  0  0  0  0
  2  3  1  0  0  0  0
  3  4  1  0  0  0  0
  4  5  1  0  0  0  0
  5  6  1  0  0  0  0
  6  7  1  0  0  0  0
  7  8  1  0  0  0  0
  8  9  1  0  0  0  0
  4  9  1  0  0  0  0
  4 10  1  0  0  0  0
 10 11  4  0  0  0  0
 11 12  4  0  0  0  0
 12 13  4  0  0  0  0
 13 14  1  0  0  0  0
 13 15  4  0  0  0  0
 15 16  1  0  0  0  0
 15 17  4  0  0  0  0
 10 17  4  0  0  0  0
M  END
>  <CdId>
530

>  <Mol Weight>
255.76

>  <Formula>
C14H19ClFN

>  <CMPD_CHEMBLID>
CHEMBL1683890

>  <MOLREGNO>
1074093

>  <PARENT_CMPD_CHEMBLID>
CHEMBL1683890

>  <PARENT_MOLREGNO>
1074093

>  <COMPOUND_KEY>
30

>  <MOLWEIGHT>
255.76

>  <ALOGP>
4.15

>  <PSA>
12.03

>  <NUM_RO5_VIOLATIONS>
0

>  <ACTIVITY_ID>
5238383

>  <STANDARD_TYPE>
T1/2

>  <RELATION>
>

>  <STANDARD_VALUE>
5.0

>  <STANDARD_UNITS>
hr

>  <PUBLISHED_TYPE>
t1/2

>  <PUBLISHED_RELATION>
>

>  <PUBLISHED_VALUE>
300.0

>  <PUBLISHED_UNITS>
min

>  <POTENTIAL_DUPLICATE>
0

>  <BAO_ENDPOINT>
BAO_0002115

>  <UO_UNITS>
UO_0000032

>  <QUDT_UNITS>
http://qudt.org/vocab/unit#Hour

>  <ASSAY_ID>
726930

>  <ASSAY_CHEMBLID>
CHEMBL1686719

>  <ASSAY_TYPE>
A

>  <DESCRIPTION>
Metabolic stability in rat liver microsomes assessed as half life

>  <ASSAY_SRC_ID>
1

>  <ASSAY_SRC_DESCRIPTION>
Scientific Literature

>  <ASSAY_ORGANISM>
Rattus norvegicus

>  <ASSAY_TAX_ID>
10116

>  <CURATED_BY>
Autocuration

>  <BAO_FORMAT>
BAO_0000251

>  <TID>
102178

>  <TARGET_CHEMBLID>
CHEMBL613694

>  <TARGET_TYPE>
SUBCELLULAR

>  <PREF_NAME>
Liver microsomes

>  <CONFIDENCE_SCORE>
2

>  <TARGET_MAPPING>
Subcellular fraction

>  <DOC_ID>
55746

>  <DOC_CHEMBLID>
CHEMBL1681686

>  <PUBMED_ID>
21310609

>  <JOURNAL>
Bioorg. Med. Chem. Lett.

>  <YEAR>
2011

>  <VOLUME>
21

>  <ISSUE>
5

>  <FIRST_PAGE>
1438

>  <ORGANISM>
Rattus norvegicus

$$$$

  Mrv1533001291820312D          

 26 28  0  0  0  0            999 V2000
    0.0000    0.8250    0.0000 C   0  0  0  0  0  0  0  0  0  0  0  0
    0.0000    0.0000    0.0000 N   0  0  0  0  0  0  0  0  0  0  0  0
   -0.7145   -0.4125    0.0000 C   0  0  0  0  0  0  0  0  0  0  0  0
   -1.4289    0.0000    0.0000 O   0  0  0  0  0  0  0  0  0  0  0  0
   -0.7145   -1.2375    0.0000 C   0  0  0  0  0  0  0  0  0  0  0  0
    0.0000   -1.6500    0.0000 C   0  0  0  0  0  0  0  0  0  0  0  0
    0.0000   -2.4750    0.0000 N   0  0  0  0  0  0  0  0  0  0  0  0
   -0.7145   -2.8875    0.0000 C   0  0  0  0  0  0  0  0  0  0  0  0
   -1.4289   -2.4750    0.0000 C   0  0  0  0  0  0  0  0  0  0  0  0
   -2.1434   -2.8875    0.0000 C   0  0  0  0  0  0  0  0  0  0  0  0
   -2.1434   -3.7125    0.0000 C   0  0  0  0  0  0  0  0  0  0  0  0
   -2.8579   -4.1250    0.0000 I   0  0  0  0  0  0  0  0  0  0  0  0
   -1.4289   -4.1250    0.0000 C   0  0  0  0  0  0  0  0  0  0  0  0
   -0.7145   -3.7125    0.0000 C   0  0  0  0  0  0  0  0  0  0  0  0
    0.0000   -4.1250    0.0000 F   0  0  0  0  0  0  0  0  0  0  0  0
    0.7145   -1.2375    0.0000 C   0  0  0  0  0  0  0  0  0  0  0  0
    0.7145   -0.4125    0.0000 C   0  0  0  0  0  0  0  0  0  0  0  0
    1.4289    0.0000    0.0000 N   0  0  0  0  0  0  0  0  0  0  0  0
    2.1434   -0.4125    0.0000 C   0  0  0  0  0  0  0  0  0  0  0  0
    2.1434   -1.2375    0.0000 N   0  0  0  0  0  0  0  0  0  0  0  0
    2.8579   -1.6500    0.0000 C   0  0  0  0  0  0  0  0  0  0  0  0
    2.8579   -2.4750    0.0000 C   0  0  0  0  0  0  0  0  0  0  0  0
    3.5724   -2.8875    0.0000 O   0  0  0  0  0  0  0  0  0  0  0  0
    1.4289   -1.6500    0.0000 C   0  0  0  0  0  0  0  0  0  0  0  0
    1.4289   -2.4750    0.0000 O   0  0  0  0  0  0  0  0  0  0  0  0
   -1.4289   -1.6500    0.0000 C   0  0  0  0  0  0  0  0  0  0  0  0
  1  2  1  0  0  0  0
  2  3  1  0  0  0  0
  3  4  2  0  0  0  0
  3  5  1  0  0  0  0
  5  6  2  0  0  0  0
  6  7  1  0  0  0  0
  7  8  1  0  0  0  0
  8  9  4  0  0  0  0
  9 10  4  0  0  0  0
 10 11  4  0  0  0  0
 11 12  1  0  0  0  0
 11 13  4  0  0  0  0
 13 14  4  0  0  0  0
  8 14  4  0  0  0  0
 14 15  1  0  0  0  0
  6 16  1  0  0  0  0
 16 17  2  0  0  0  0
  2 17  1  0  0  0  0
 17 18  1  0  0  0  0
 18 19  2  0  0  0  0
 19 20  1  0  0  0  0
 20 21  1  0  0  0  0
 21 22  1  0  0  0  0
 22 23  1  0  0  0  0
 20 24  1  0  0  0  0
 16 24  1  0  0  0  0
 24 25  2  0  0  0  0
  5 26  1  0  0  0  0
M  END
>  <CdId>
547

>  <Mol Weight>
470.243

>  <Formula>
C17H16FIN4O3

>  <CMPD_CHEMBLID>
CHEMBL1684073

>  <MOLREGNO>
1074308

>  <PARENT_CMPD_CHEMBLID>
CHEMBL1684073

>  <PARENT_MOLREGNO>
1074308

>  <COMPOUND_KEY>
23

>  <MOLWEIGHT>
470.24

>  <ALOGP>
1.43

>  <PSA>
85.24

>  <NUM_RO5_VIOLATIONS>
0

>  <ACTIVITY_ID>
5239555

>  <STANDARD_TYPE>
T1/2

>  <RELATION>
>

>  <STANDARD_VALUE>
3.333

>  <STANDARD_UNITS>
hr

>  <PUBLISHED_TYPE>
t1/2

>  <PUBLISHED_RELATION>
>

>  <PUBLISHED_VALUE>
200.0

>  <PUBLISHED_UNITS>
min

>  <POTENTIAL_DUPLICATE>
0

>  <BAO_ENDPOINT>
BAO_0002115

>  <UO_UNITS>
UO_0000032

>  <QUDT_UNITS>
http://qudt.org/vocab/unit#Hour

>  <ASSAY_ID>
726980

>  <ASSAY_CHEMBLID>
CHEMBL1686840

>  <ASSAY_TYPE>
A

>  <DESCRIPTION>
Half life in rat liver microsomes

>  <ASSAY_SRC_ID>
1

>  <ASSAY_SRC_DESCRIPTION>
Scientific Literature

>  <ASSAY_ORGANISM>
Rattus norvegicus

>  <ASSAY_TAX_ID>
10116

>  <CURATED_BY>
Autocuration

>  <BAO_FORMAT>
BAO_0000251

>  <TID>
102178

>  <TARGET_CHEMBLID>
CHEMBL613694

>  <TARGET_TYPE>
SUBCELLULAR

>  <PREF_NAME>
Liver microsomes

>  <CONFIDENCE_SCORE>
2

>  <TARGET_MAPPING>
Subcellular fraction

>  <DOC_ID>
55750

>  <DOC_CHEMBLID>
CHEMBL1681690

>  <PUBMED_ID>
21310613

>  <JOURNAL>
Bioorg. Med. Chem. Lett.

>  <YEAR>
2011

>  <VOLUME>
21

>  <ISSUE>
5

>  <FIRST_PAGE>
1315

>  <ORGANISM>
Rattus norvegicus

$$$$

  Mrv1533001291820312D          

 28 30  0  0  1  0            999 V2000
    0.0000    0.8250    0.0000 C   0  0  0  0  0  0  0  0  0  0  0  0
    0.0000    0.0000    0.0000 N   0  0  0  0  0  0  0  0  0  0  0  0
   -0.7145   -0.4125    0.0000 C   0  0  0  0  0  0  0  0  0  0  0  0
   -1.4289    0.0000    0.0000 O   0  0  0  0  0  0  0  0  0  0  0  0
   -0.7145   -1.2375    0.0000 C   0  0  0  0  0  0  0  0  0  0  0  0
    0.0000   -1.6500    0.0000 C   0  0  0  0  0  0  0  0  0  0  0  0
    0.0000   -2.4750    0.0000 N   0  0  0  0  0  0  0  0  0  0  0  0
   -0.7145   -2.8875    0.0000 C   0  0  0  0  0  0  0  0  0  0  0  0
   -1.4289   -2.4750    0.0000 C   0  0  0  0  0  0  0  0  0  0  0  0
   -2.1434   -2.8875    0.0000 C   0  0  0  0  0  0  0  0  0  0  0  0
   -2.1434   -3.7125    0.0000 C   0  0  0  0  0  0  0  0  0  0  0  0
   -2.8579   -4.1250    0.0000 I   0  0  0  0  0  0  0  0  0  0  0  0
   -1.4289   -4.1250    0.0000 C   0  0  0  0  0  0  0  0  0  0  0  0
   -0.7145   -3.7125    0.0000 C   0  0  0  0  0  0  0  0  0  0  0  0
    0.0000   -4.1250    0.0000 F   0  0  0  0  0  0  0  0  0  0  0  0
    0.7145   -1.2375    0.0000 C   0  0  0  0  0  0  0  0  0  0  0  0
    0.7145   -0.4125    0.0000 C   0  0  0  0  0  0  0  0  0  0  0  0
    1.4289    0.0000    0.0000 N   0  0  0  0  0  0  0  0  0  0  0  0
    2.1434   -0.4125    0.0000 C   0  0  0  0  0  0  0  0  0  0  0  0
    2.1434   -1.2375    0.0000 N   0  0  0  0  0  0  0  0  0  0  0  0
    2.8579   -1.6500    0.0000 C   0  0  0  0  0  0  0  0  0  0  0  0
    3.5724   -1.2375    0.0000 C   0  0  2  0  0  0  0  0  0  0  0  0
    3.5724   -0.4125    0.0000 O   0  0  0  0  0  0  0  0  0  0  0  0
    4.2868   -1.6500    0.0000 C   0  0  0  0  0  0  0  0  0  0  0  0
    5.0013   -1.2375    0.0000 O   0  0  0  0  0  0  0  0  0  0  0  0
    1.4289   -1.6500    0.0000 C   0  0  0  0  0  0  0  0  0  0  0  0
    1.4289   -2.4750    0.0000 O   0  0  0  0  0  0  0  0  0  0  0  0
   -1.4289   -1.6500    0.0000 C   0  0  0  0  0  0  0  0  0  0  0  0
  1  2  1  0  0  0  0
  2  3  1  0  0  0  0
  3  4  2  0  0  0  0
  3  5  1  0  0  0  0
  5  6  2  0  0  0  0
  6  7  1  0  0  0  0
  7  8  1  0  0  0  0
  8  9  4  0  0  0  0
  9 10  4  0  0  0  0
 10 11  4  0  0  0  0
 11 12  1  0  0  0  0
 11 13  4  0  0  0  0
 13 14  4  0  0  0  0
  8 14  4  0  0  0  0
 14 15  1  0  0  0  0
  6 16  1  0  0  0  0
 16 17  2  0  0  0  0
  2 17  1  0  0  0  0
 17 18  1  0  0  0  0
 18 19  2  0  0  0  0
 19 20  1  0  0  0  0
 20 21  1  0  0  0  0
 21 22  1  0  0  0  0
 22 23  1  6  0  0  0
 22 24  1  0  0  0  0
 24 25  1  0  0  0  0
 20 26  1  0  0  0  0
 16 26  1  0  0  0  0
 26 27  2  0  0  0  0
  5 28  1  0  0  0  0
M  END
>  <CdId>
548

>  <Mol Weight>
500.269

>  <Formula>
C18H18FIN4O4

>  <CMPD_CHEMBLID>
CHEMBL1684071

>  <MOLREGNO>
1074306

>  <PARENT_CMPD_CHEMBLID>
CHEMBL1684071

>  <PARENT_MOLREGNO>
1074306

>  <COMPOUND_KEY>
21

>  <MOLWEIGHT>
500.26

>  <ALOGP>
0.92

>  <PSA>
105.47

>  <NUM_RO5_VIOLATIONS>
1

>  <ACTIVITY_ID>
5239553

>  <STANDARD_TYPE>
T1/2

>  <RELATION>
>

>  <STANDARD_VALUE>
3.333

>  <STANDARD_UNITS>
hr

>  <PUBLISHED_TYPE>
t1/2

>  <PUBLISHED_RELATION>
>

>  <PUBLISHED_VALUE>
200.0

>  <PUBLISHED_UNITS>
min

>  <POTENTIAL_DUPLICATE>
0

>  <BAO_ENDPOINT>
BAO_0002115

>  <UO_UNITS>
UO_0000032

>  <QUDT_UNITS>
http://qudt.org/vocab/unit#Hour

>  <ASSAY_ID>
726980

>  <ASSAY_CHEMBLID>
CHEMBL1686840

>  <ASSAY_TYPE>
A

>  <DESCRIPTION>
Half life in rat liver microsomes

>  <ASSAY_SRC_ID>
1

>  <ASSAY_SRC_DESCRIPTION>
Scientific Literature

>  <ASSAY_ORGANISM>
Rattus norvegicus

>  <ASSAY_TAX_ID>
10116

>  <CURATED_BY>
Autocuration

>  <BAO_FORMAT>
BAO_0000251

>  <TID>
102178

>  <TARGET_CHEMBLID>
CHEMBL613694

>  <TARGET_TYPE>
SUBCELLULAR

>  <PREF_NAME>
Liver microsomes

>  <CONFIDENCE_SCORE>
2

>  <TARGET_MAPPING>
Subcellular fraction

>  <DOC_ID>
55750

>  <DOC_CHEMBLID>
CHEMBL1681690

>  <PUBMED_ID>
21310613

>  <JOURNAL>
Bioorg. Med. Chem. Lett.

>  <YEAR>
2011

>  <VOLUME>
21

>  <ISSUE>
5

>  <FIRST_PAGE>
1315

>  <ORGANISM>
Rattus norvegicus

$$$$

  Mrv1533001291820312D          

 28 30  0  0  1  0            999 V2000
    0.0000    0.8250    0.0000 C   0  0  0  0  0  0  0  0  0  0  0  0
    0.0000    0.0000    0.0000 N   0  0  0  0  0  0  0  0  0  0  0  0
   -0.7145   -0.4125    0.0000 C   0  0  0  0  0  0  0  0  0  0  0  0
   -1.4289    0.0000    0.0000 O   0  0  0  0  0  0  0  0  0  0  0  0
   -0.7145   -1.2375    0.0000 C   0  0  0  0  0  0  0  0  0  0  0  0
    0.0000   -1.6500    0.0000 C   0  0  0  0  0  0  0  0  0  0  0  0
    0.0000   -2.4750    0.0000 N   0  0  0  0  0  0  0  0  0  0  0  0
   -0.7145   -2.8875    0.0000 C   0  0  0  0  0  0  0  0  0  0  0  0
   -1.4289   -2.4750    0.0000 C   0  0  0  0  0  0  0  0  0  0  0  0
   -2.1434   -2.8875    0.0000 C   0  0  0  0  0  0  0  0  0  0  0  0
   -2.1434   -3.7125    0.0000 C   0  0  0  0  0  0  0  0  0  0  0  0
   -2.8579   -4.1250    0.0000 I   0  0  0  0  0  0  0  0  0  0  0  0
   -1.4289   -4.1250    0.0000 C   0  0  0  0  0  0  0  0  0  0  0  0
   -0.7145   -3.7125    0.0000 C   0  0  0  0  0  0  0  0  0  0  0  0
    0.0000   -4.1250    0.0000 F   0  0  0  0  0  0  0  0  0  0  0  0
    0.7145   -1.2375    0.0000 C   0  0  0  0  0  0  0  0  0  0  0  0
    0.7145   -0.4125    0.0000 C   0  0  0  0  0  0  0  0  0  0  0  0
    1.4289    0.0000    0.0000 N   0  0  0  0  0  0  0  0  0  0  0  0
    2.1434   -0.4125    0.0000 C   0  0  0  0  0  0  0  0  0  0  0  0
    2.1434   -1.2375    0.0000 N   0  0  0  0  0  0  0  0  0  0  0  0
    2.8579   -1.6500    0.0000 C   0  0  0  0  0  0  0  0  0  0  0  0
    3.5724   -1.2375    0.0000 C   0  0  1  0  0  0  0  0  0  0  0  0
    3.5724   -0.4125    0.0000 O   0  0  0  0  0  0  0  0  0  0  0  0
    4.2868   -1.6500    0.0000 C   0  0  0  0  0  0  0  0  0  0  0  0
    5.0013   -1.2375    0.0000 O   0  0  0  0  0  0  0  0  0  0  0  0
    1.4289   -1.6500    0.0000 C   0  0  0  0  0  0  0  0  0  0  0  0
    1.4289   -2.4750    0.0000 O   0  0  0  0  0  0  0  0  0  0  0  0
   -1.4289   -1.6500    0.0000 Cl  0  0  0  0  0  0  0  0  0  0  0  0
  1  2  1  0  0  0  0
  2  3  1  0  0  0  0
  3  4  2  0  0  0  0
  3  5  1  0  0  0  0
  5  6  2  0  0  0  0
  6  7  1  0  0  0  0
  7  8  1  0  0  0  0
  8  9  4  0  0  0  0
  9 10  4  0  0  0  0
 10 11  4  0  0  0  0
 11 12  1  0  0  0  0
 11 13  4  0  0  0  0
 13 14  4  0  0  0  0
  8 14  4  0  0  0  0
 14 15  1  0  0  0  0
  6 16  1  0  0  0  0
 16 17  2  0  0  0  0
  2 17  1  0  0  0  0
 17 18  1  0  0  0  0
 18 19  2  0  0  0  0
 19 20  1  0  0  0  0
 20 21  1  0  0  0  0
 21 22  1  0  0  0  0
 22 23  1  1  0  0  0
 22 24  1  0  0  0  0
 24 25  1  0  0  0  0
 20 26  1  0  0  0  0
 16 26  1  0  0  0  0
 26 27  2  0  0  0  0
  5 28  1  0  0  0  0
M  END
>  <CdId>
549

>  <Mol Weight>
520.68

>  <Formula>
C17H15ClFIN4O4

>  <CMPD_CHEMBLID>
CHEMBL1681812

>  <MOLREGNO>
1074300

>  <PARENT_CMPD_CHEMBLID>
CHEMBL1681812

>  <PARENT_MOLREGNO>
1074300

>  <COMPOUND_KEY>
15

>  <MOLWEIGHT>
520.68

>  <ALOGP>
0.84

>  <PSA>
105.47

>  <NUM_RO5_VIOLATIONS>
1

>  <ACTIVITY_ID>
5239547

>  <STANDARD_TYPE>
T1/2

>  <RELATION>
>

>  <STANDARD_VALUE>
3.333

>  <STANDARD_UNITS>
hr

>  <PUBLISHED_TYPE>
t1/2

>  <PUBLISHED_RELATION>
>

>  <PUBLISHED_VALUE>
200.0

>  <PUBLISHED_UNITS>
min

>  <POTENTIAL_DUPLICATE>
0

>  <BAO_ENDPOINT>
BAO_0002115

>  <UO_UNITS>
UO_0000032

>  <QUDT_UNITS>
http://qudt.org/vocab/unit#Hour

>  <ASSAY_ID>
726980

>  <ASSAY_CHEMBLID>
CHEMBL1686840

>  <ASSAY_TYPE>
A

>  <DESCRIPTION>
Half life in rat liver microsomes

>  <ASSAY_SRC_ID>
1

>  <ASSAY_SRC_DESCRIPTION>
Scientific Literature

>  <ASSAY_ORGANISM>
Rattus norvegicus

>  <ASSAY_TAX_ID>
10116

>  <CURATED_BY>
Autocuration

>  <BAO_FORMAT>
BAO_0000251

>  <TID>
102178

>  <TARGET_CHEMBLID>
CHEMBL613694

>  <TARGET_TYPE>
SUBCELLULAR

>  <PREF_NAME>
Liver microsomes

>  <CONFIDENCE_SCORE>
2

>  <TARGET_MAPPING>
Subcellular fraction

>  <DOC_ID>
55750

>  <DOC_CHEMBLID>
CHEMBL1681690

>  <PUBMED_ID>
21310613

>  <JOURNAL>
Bioorg. Med. Chem. Lett.

>  <YEAR>
2011

>  <VOLUME>
21

>  <ISSUE>
5

>  <FIRST_PAGE>
1315

>  <ORGANISM>
Rattus norvegicus

$$$$

  Mrv1533001291820312D          

 27 29  0  0  1  0            999 V2000
    0.0000    0.8250    0.0000 C   0  0  0  0  0  0  0  0  0  0  0  0
    0.0000    0.0000    0.0000 N   0  0  0  0  0  0  0  0  0  0  0  0
   -0.7145   -0.4125    0.0000 C   0  0  0  0  0  0  0  0  0  0  0  0
   -1.4289    0.0000    0.0000 O   0  0  0  0  0  0  0  0  0  0  0  0
   -0.7145   -1.2375    0.0000 C   0  0  0  0  0  0  0  0  0  0  0  0
    0.0000   -1.6500    0.0000 C   0  0  0  0  0  0  0  0  0  0  0  0
    0.0000   -2.4750    0.0000 N   0  0  0  0  0  0  0  0  0  0  0  0
   -0.7145   -2.8875    0.0000 C   0  0  0  0  0  0  0  0  0  0  0  0
   -0.7145   -3.7125    0.0000 C   0  0  0  0  0  0  0  0  0  0  0  0
   -1.4289   -4.1250    0.0000 C   0  0  0  0  0  0  0  0  0  0  0  0
   -2.1434   -3.7125    0.0000 C   0  0  0  0  0  0  0  0  0  0  0  0
   -2.8579   -4.1250    0.0000 I   0  0  0  0  0  0  0  0  0  0  0  0
   -2.1434   -2.8875    0.0000 C   0  0  0  0  0  0  0  0  0  0  0  0
   -1.4289   -2.4750    0.0000 C   0  0  0  0  0  0  0  0  0  0  0  0
   -1.4289   -1.6500    0.0000 F   0  0  0  0  0  0  0  0  0  0  0  0
    0.7145   -1.2375    0.0000 C   0  0  0  0  0  0  0  0  0  0  0  0
    0.7145   -0.4125    0.0000 C   0  0  0  0  0  0  0  0  0  0  0  0
    1.4289    0.0000    0.0000 N   0  0  0  0  0  0  0  0  0  0  0  0
    2.1434   -0.4125    0.0000 C   0  0  0  0  0  0  0  0  0  0  0  0
    2.1434   -1.2375    0.0000 N   0  0  0  0  0  0  0  0  0  0  0  0
    2.8579   -1.6500    0.0000 C   0  0  0  0  0  0  0  0  0  0  0  0
    3.5724   -1.2375    0.0000 C   0  0  2  0  0  0  0  0  0  0  0  0
    3.5724   -0.4125    0.0000 O   0  0  0  0  0  0  0  0  0  0  0  0
    4.2868   -1.6500    0.0000 C   0  0  0  0  0  0  0  0  0  0  0  0
    5.0013   -1.2375    0.0000 O   0  0  0  0  0  0  0  0  0  0  0  0
    1.4289   -1.6500    0.0000 C   0  0  0  0  0  0  0  0  0  0  0  0
    1.4289   -2.4750    0.0000 O   0  0  0  0  0  0  0  0  0  0  0  0
  1  2  1  0  0  0  0
  2  3  1  0  0  0  0
  3  4  2  0  0  0  0
  3  5  1  0  0  0  0
  5  6  2  0  0  0  0
  6  7  1  0  0  0  0
  7  8  1  0  0  0  0
  8  9  4  0  0  0  0
  9 10  4  0  0  0  0
 10 11  4  0  0  0  0
 11 12  1  0  0  0  0
 11 13  4  0  0  0  0
 13 14  4  0  0  0  0
  8 14  4  0  0  0  0
 14 15  1  0  0  0  0
  6 16  1  0  0  0  0
 16 17  2  0  0  0  0
  2 17  1  0  0  0  0
 17 18  1  0  0  0  0
 18 19  2  0  0  0  0
 19 20  1  0  0  0  0
 20 21  1  0  0  0  0
 21 22  1  0  0  0  0
 22 23  1  6  0  0  0
 22 24  1  0  0  0  0
 24 25  1  0  0  0  0
 20 26  1  0  0  0  0
 16 26  1  0  0  0  0
 26 27  2  0  0  0  0
M  END
>  <CdId>
552

>  <Mol Weight>
486.242

>  <Formula>
C17H16FIN4O4

>  <CMPD_CHEMBLID>
CHEMBL1684064

>  <MOLREGNO>
1074297

>  <PARENT_CMPD_CHEMBLID>
CHEMBL1684064

>  <PARENT_MOLREGNO>
1074297

>  <COMPOUND_KEY>
12

>  <MOLWEIGHT>
486.24

>  <ALOGP>
0.47

>  <PSA>
105.47

>  <NUM_RO5_VIOLATIONS>
0

>  <ACTIVITY_ID>
5239544

>  <STANDARD_TYPE>
T1/2

>  <RELATION>
>

>  <STANDARD_VALUE>
3.333

>  <STANDARD_UNITS>
hr

>  <PUBLISHED_TYPE>
t1/2

>  <PUBLISHED_RELATION>
>

>  <PUBLISHED_VALUE>
200.0

>  <PUBLISHED_UNITS>
min

>  <POTENTIAL_DUPLICATE>
0

>  <BAO_ENDPOINT>
BAO_0002115

>  <UO_UNITS>
UO_0000032

>  <QUDT_UNITS>
http://qudt.org/vocab/unit#Hour

>  <ASSAY_ID>
726980

>  <ASSAY_CHEMBLID>
CHEMBL1686840

>  <ASSAY_TYPE>
A

>  <DESCRIPTION>
Half life in rat liver microsomes

>  <ASSAY_SRC_ID>
1

>  <ASSAY_SRC_DESCRIPTION>
Scientific Literature

>  <ASSAY_ORGANISM>
Rattus norvegicus

>  <ASSAY_TAX_ID>
10116

>  <CURATED_BY>
Autocuration

>  <BAO_FORMAT>
BAO_0000251

>  <TID>
102178

>  <TARGET_CHEMBLID>
CHEMBL613694

>  <TARGET_TYPE>
SUBCELLULAR

>  <PREF_NAME>
Liver microsomes

>  <CONFIDENCE_SCORE>
2

>  <TARGET_MAPPING>
Subcellular fraction

>  <DOC_ID>
55750

>  <DOC_CHEMBLID>
CHEMBL1681690

>  <PUBMED_ID>
21310613

>  <JOURNAL>
Bioorg. Med. Chem. Lett.

>  <YEAR>
2011

>  <VOLUME>
21

>  <ISSUE>
5

>  <FIRST_PAGE>
1315

>  <ORGANISM>
Rattus norvegicus

$$$$

  Mrv1533001291820312D          

 32 35  0  0  1  0            999 V2000
   -2.8579   -1.6500    0.0000 C   0  0  0  0  0  0  0  0  0  0  0  0
   -2.8579   -2.4750    0.0000 C   0  0  1  0  0  0  0  0  0  0  0  0
   -2.1434   -2.8875    0.0000 N   0  0  0  0  0  0  0  0  0  0  0  0
   -1.4289   -2.4750    0.0000 C   0  0  0  0  0  0  0  0  0  0  0  0
   -1.4289   -1.6500    0.0000 O   0  0  0  0  0  0  0  0  0  0  0  0
   -0.7145   -2.8875    0.0000 C   0  0  0  0  0  0  0  0  0  0  0  0
    0.0000   -2.4750    0.0000 C   0  0  0  0  0  0  0  0  0  0  0  0
    0.7145   -2.8875    0.0000 C   0  0  0  0  0  0  0  0  0  0  0  0
    0.7145   -3.7125    0.0000 C   0  0  0  0  0  0  0  0  0  0  0  0
    0.0000   -4.1250    0.0000 C   0  0  0  0  0  0  0  0  0  0  0  0
   -0.7145   -3.7125    0.0000 C   0  0  0  0  0  0  0  0  0  0  0  0
    0.0000   -4.9500    0.0000 C   0  0  0  0  0  0  0  0  0  0  0  0
    0.6674   -5.4349    0.0000 C   0  0  0  0  0  0  0  0  0  0  0  0
    0.4125   -6.2195    0.0000 C   0  0  0  0  0  0  0  0  0  0  0  0
   -0.4125   -6.2195    0.0000 O   0  0  0  0  0  0  0  0  0  0  0  0
   -0.6674   -5.4349    0.0000 N   0  0  0  0  0  0  0  0  0  0  0  0
    0.8974   -6.8870    0.0000 C   0  0  0  0  0  0  0  0  0  0  0  0
    1.7179   -6.8007    0.0000 C   0  0  0  0  0  0  0  0  0  0  0  0
    2.2028   -7.4682    0.0000 C   0  0  0  0  0  0  0  0  0  0  0  0
    1.8673   -8.2219    0.0000 C   0  0  0  0  0  0  0  0  0  0  0  0
    2.3522   -8.8893    0.0000 C   0  0  0  0  0  0  0  0  0  0  0  0
    2.0166   -9.6430    0.0000 N   0  0  0  0  0  0  0  0  0  0  0  0
    2.5016  -10.3104    0.0000 C   0  0  0  0  0  0  0  0  0  0  0  0
    3.3220  -10.2242    0.0000 C   0  0  0  0  0  0  0  0  0  0  0  0
    3.8070  -10.8916    0.0000 C   0  0  0  0  0  0  0  0  0  0  0  0
    3.4714  -11.6453    0.0000 O   0  0  0  0  0  0  0  0  0  0  0  0
    2.6509  -11.7315    0.0000 C   0  0  0  0  0  0  0  0  0  0  0  0
    2.1660  -11.0641    0.0000 C   0  0  0  0  0  0  0  0  0  0  0  0
    1.0468   -8.3081    0.0000 C   0  0  0  0  0  0  0  0  0  0  0  0
    0.5619   -7.6407    0.0000 C   0  0  0  0  0  0  0  0  0  0  0  0
   -3.5724   -2.8875    0.0000 C   0  0  0  0  0  0  0  0  0  0  0  0
   -4.2868   -3.3000    0.0000 N   0  0  0  0  0  0  0  0  0  0  0  0
  2  1  1  1  0  0  0
  2  3  1  0  0  0  0
  3  4  1  0  0  0  0
  4  5  2  0  0  0  0
  4  6  1  0  0  0  0
  6  7  4  0  0  0  0
  7  8  4  0  0  0  0
  8  9  4  0  0  0  0
  9 10  4  0  0  0  0
 10 11  4  0  0  0  0
  6 11  4  0  0  0  0
 10 12  1  0  0  0  0
 12 13  4  0  0  0  0
 13 14  4  0  0  0  0
 14 15  4  0  0  0  0
 15 16  4  0  0  0  0
 12 16  4  0  0  0  0
 14 17  1  0  0  0  0
 17 18  4  0  0  0  0
 18 19  4  0  0  0  0
 19 20  4  0  0  0  0
 20 21  1  0  0  0  0
 21 22  1  0  0  0  0
 22 23  1  0  0  0  0
 23 24  1  0  0  0  0
 24 25  1  0  0  0  0
 25 26  1  0  0  0  0
 26 27  1  0  0  0  0
 27 28  1  0  0  0  0
 23 28  1  0  0  0  0
 20 29  4  0  0  0  0
 29 30  4  0  0  0  0
 17 30  4  0  0  0  0
  2 31  1  0  0  0  0
 31 32  3  0  0  0  0
M  END
>  <CdId>
560

>  <Mol Weight>
430.508

>  <Formula>
C25H26N4O3

>  <CMPD_CHEMBLID>
CHEMBL1683440

>  <MOLREGNO>
1073548

>  <PARENT_CMPD_CHEMBLID>
CHEMBL1683440

>  <PARENT_MOLREGNO>
1073548

>  <COMPOUND_KEY>
24c

>  <MOLWEIGHT>
430.5

>  <ALOGP>
2.84

>  <PSA>
100.18

>  <NUM_RO5_VIOLATIONS>
0

>  <ACTIVITY_ID>
5235517

>  <STANDARD_TYPE>
T1/2

>  <RELATION>
=

>  <STANDARD_VALUE>
2.4

>  <STANDARD_UNITS>
hr

>  <PUBLISHED_TYPE>
t1/2

>  <PUBLISHED_RELATION>
=

>  <PUBLISHED_VALUE>
144.0

>  <PUBLISHED_UNITS>
min

>  <POTENTIAL_DUPLICATE>
0

>  <BAO_ENDPOINT>
BAO_0002115

>  <UO_UNITS>
UO_0000032

>  <QUDT_UNITS>
http://qudt.org/vocab/unit#Hour

>  <ASSAY_ID>
728809

>  <ASSAY_CHEMBLID>
CHEMBL1686344

>  <ASSAY_TYPE>
A

>  <DESCRIPTION>
Half life in rat liver microsomes

>  <ASSAY_SRC_ID>
1

>  <ASSAY_SRC_DESCRIPTION>
Scientific Literature

>  <ASSAY_ORGANISM>
Rattus norvegicus

>  <ASSAY_TAX_ID>
10116

>  <CURATED_BY>
Autocuration

>  <BAO_FORMAT>
BAO_0000251

>  <TID>
102178

>  <TARGET_CHEMBLID>
CHEMBL613694

>  <TARGET_TYPE>
SUBCELLULAR

>  <PREF_NAME>
Liver microsomes

>  <CONFIDENCE_SCORE>
2

>  <TARGET_MAPPING>
Subcellular fraction

>  <DOC_ID>
55735

>  <DOC_CHEMBLID>
CHEMBL1681675

>  <PUBMED_ID>
21300545

>  <JOURNAL>
Bioorg. Med. Chem. Lett.

>  <YEAR>
2011

>  <VOLUME>
21

>  <ISSUE>
5

>  <FIRST_PAGE>
1447

>  <ORGANISM>
Rattus norvegicus

$$$$

  Mrv1533001291820312D          

 29 31  0  0  1  0            999 V2000
   -7.8069    0.4688    0.0000 C   0  0  0  0  0  0  0  0  0  0  0  0
   -7.3220    1.1362    0.0000 C   0  0  0  0  0  0  0  0  0  0  0  0
   -7.6575    1.8899    0.0000 C   0  0  0  0  0  0  0  0  0  0  0  0
   -6.5015    1.0500    0.0000 N   0  0  0  0  0  0  0  0  0  0  0  0
   -6.0166    1.7174    0.0000 C   0  0  0  0  0  0  0  0  0  0  0  0
   -5.1961    1.6312    0.0000 C   0  0  0  0  0  0  0  0  0  0  0  0
   -4.7112    2.2986    0.0000 C   0  0  0  0  0  0  0  0  0  0  0  0
   -3.8907    2.2124    0.0000 C   0  0  0  0  0  0  0  0  0  0  0  0
   -3.5551    1.4587    0.0000 C   0  0  0  0  0  0  0  0  0  0  0  0
   -4.0401    0.7913    0.0000 C   0  0  0  0  0  0  0  0  0  0  0  0
   -4.8605    0.8775    0.0000 C   0  0  0  0  0  0  0  0  0  0  0  0
   -2.7346    1.3725    0.0000 C   0  0  0  0  0  0  0  0  0  0  0  0
   -2.1826    1.9856    0.0000 C   0  0  0  0  0  0  0  0  0  0  0  0
   -1.4289    1.6500    0.0000 C   0  0  0  0  0  0  0  0  0  0  0  0
   -1.5152    0.8295    0.0000 N   0  0  0  0  0  0  0  0  0  0  0  0
   -2.3221    0.6580    0.0000 N   0  0  0  0  0  0  0  0  0  0  0  0
   -0.7145    2.0625    0.0000 C   0  0  0  0  0  0  0  0  0  0  0  0
   -0.7145    2.8875    0.0000 C   0  0  0  0  0  0  0  0  0  0  0  0
    0.0000    3.3000    0.0000 C   0  0  0  0  0  0  0  0  0  0  0  0
    0.7145    2.8875    0.0000 C   0  0  0  0  0  0  0  0  0  0  0  0
    0.7145    2.0625    0.0000 C   0  0  0  0  0  0  0  0  0  0  0  0
    0.0000    1.6500    0.0000 C   0  0  0  0  0  0  0  0  0  0  0  0
    1.4289    1.6500    0.0000 C   0  0  0  0  0  0  0  0  0  0  0  0
    1.4289    0.8250    0.0000 O   0  0  0  0  0  0  0  0  0  0  0  0
    2.1434    2.0625    0.0000 N   0  0  0  0  0  0  0  0  0  0  0  0
    2.8579    1.6500    0.0000 C   0  0  2  0  0  0  0  0  0  0  0  0
    2.8579    0.8250    0.0000 C   0  0  0  0  0  0  0  0  0  0  0  0
    3.5724    2.0625    0.0000 C   0  0  0  0  0  0  0  0  0  0  0  0
    4.2868    2.4750    0.0000 N   0  0  0  0  0  0  0  0  0  0  0  0
  1  2  1  0  0  0  0
  2  3  1  0  0  0  0
  2  4  1  0  0  0  0
  4  5  1  0  0  0  0
  5  6  1  0  0  0  0
  6  7  4  0  0  0  0
  7  8  4  0  0  0  0
  8  9  4  0  0  0  0
  9 10  4  0  0  0  0
 10 11  4  0  0  0  0
  6 11  4  0  0  0  0
  9 12  1  0  0  0  0
 12 13  4  0  0  0  0
 13 14  4  0  0  0  0
 14 15  4  0  0  0  0
 15 16  4  0  0  0  0
 12 16  4  0  0  0  0
 14 17  1  0  0  0  0
 17 18  4  0  0  0  0
 18 19  4  0  0  0  0
 19 20  4  0  0  0  0
 20 21  4  0  0  0  0
 21 22  4  0  0  0  0
 17 22  4  0  0  0  0
 21 23  1  0  0  0  0
 23 24  2  0  0  0  0
 23 25  1  0  0  0  0
 25 26  1  0  0  0  0
 26 27  1  1  0  0  0
 26 28  1  0  0  0  0
 28 29  3  0  0  0  0
M  STY  1   1 DAT
M  SAL   1  1  16
M  SDT   1 MRV_IMPLICIT_H                                        
M  SDD   1     0.0000    0.0000    DR    ALL  0       0  
M  SED   1 IMPL_H1
M  END
>  <CdId>
570

>  <Mol Weight>
387.487

>  <Formula>
C23H25N5O

>  <CMPD_CHEMBLID>
CHEMBL1683435

>  <MOLREGNO>
1073543

>  <PARENT_CMPD_CHEMBLID>
CHEMBL1683435

>  <PARENT_MOLREGNO>
1073543

>  <COMPOUND_KEY>
24a

>  <MOLWEIGHT>
387.48

>  <ALOGP>
3.72

>  <PSA>
93.6

>  <NUM_RO5_VIOLATIONS>
0

>  <ACTIVITY_ID>
5235512

>  <STANDARD_TYPE>
T1/2

>  <RELATION>
>

>  <STANDARD_VALUE>
3.3

>  <STANDARD_UNITS>
hr

>  <PUBLISHED_TYPE>
t1/2

>  <PUBLISHED_RELATION>
>

>  <PUBLISHED_VALUE>
198.0

>  <PUBLISHED_UNITS>
min

>  <POTENTIAL_DUPLICATE>
0

>  <BAO_ENDPOINT>
BAO_0002115

>  <UO_UNITS>
UO_0000032

>  <QUDT_UNITS>
http://qudt.org/vocab/unit#Hour

>  <ASSAY_ID>
728809

>  <ASSAY_CHEMBLID>
CHEMBL1686344

>  <ASSAY_TYPE>
A

>  <DESCRIPTION>
Half life in rat liver microsomes

>  <ASSAY_SRC_ID>
1

>  <ASSAY_SRC_DESCRIPTION>
Scientific Literature

>  <ASSAY_ORGANISM>
Rattus norvegicus

>  <ASSAY_TAX_ID>
10116

>  <CURATED_BY>
Autocuration

>  <BAO_FORMAT>
BAO_0000251

>  <TID>
102178

>  <TARGET_CHEMBLID>
CHEMBL613694

>  <TARGET_TYPE>
SUBCELLULAR

>  <PREF_NAME>
Liver microsomes

>  <CONFIDENCE_SCORE>
2

>  <TARGET_MAPPING>
Subcellular fraction

>  <DOC_ID>
55735

>  <DOC_CHEMBLID>
CHEMBL1681675

>  <PUBMED_ID>
21300545

>  <JOURNAL>
Bioorg. Med. Chem. Lett.

>  <YEAR>
2011

>  <VOLUME>
21

>  <ISSUE>
5

>  <FIRST_PAGE>
1447

>  <ORGANISM>
Rattus norvegicus

$$$$

  Mrv1533001291820312D          

 31 34  0  0  0  0            999 V2000
   -0.7145   -2.8875    0.0000 O   0  0  0  0  0  0  0  0  0  0  0  0
    0.0000   -2.4750    0.0000 C   0  0  0  0  0  0  0  0  0  0  0  0
    0.0000   -1.6500    0.0000 N   0  0  0  0  0  0  0  0  0  0  0  0
   -0.7145   -1.2375    0.0000 C   0  0  0  0  0  0  0  0  0  0  0  0
   -0.7145   -0.4125    0.0000 C   0  0  0  0  0  0  0  0  0  0  0  0
   -0.7145    0.4125    0.0000 N   0  0  0  0  0  0  0  0  0  0  0  0
    0.7145   -2.8875    0.0000 C   0  0  0  0  0  0  0  0  0  0  0  0
    1.4289   -2.4750    0.0000 C   0  0  0  0  0  0  0  0  0  0  0  0
    2.1434   -2.8875    0.0000 C   0  0  0  0  0  0  0  0  0  0  0  0
    2.1434   -3.7125    0.0000 C   0  0  0  0  0  0  0  0  0  0  0  0
    1.4289   -4.1250    0.0000 C   0  0  0  0  0  0  0  0  0  0  0  0
    0.7145   -3.7125    0.0000 C   0  0  0  0  0  0  0  0  0  0  0  0
    1.4289   -4.9500    0.0000 C   0  0  0  0  0  0  0  0  0  0  0  0
    2.0964   -5.4349    0.0000 C   0  0  0  0  0  0  0  0  0  0  0  0
    1.8414   -6.2195    0.0000 C   0  0  0  0  0  0  0  0  0  0  0  0
    1.0164   -6.2195    0.0000 O   0  0  0  0  0  0  0  0  0  0  0  0
    0.7615   -5.4349    0.0000 N   0  0  0  0  0  0  0  0  0  0  0  0
    2.3264   -6.8870    0.0000 C   0  0  0  0  0  0  0  0  0  0  0  0
    3.1468   -6.8007    0.0000 C   0  0  0  0  0  0  0  0  0  0  0  0
    3.6318   -7.4682    0.0000 C   0  0  0  0  0  0  0  0  0  0  0  0
    3.2962   -8.2219    0.0000 C   0  0  0  0  0  0  0  0  0  0  0  0
    3.7811   -8.8893    0.0000 C   0  0  0  0  0  0  0  0  0  0  0  0
    4.6016   -8.8031    0.0000 N   0  0  0  0  0  0  0  0  0  0  0  0
    5.0865   -9.4705    0.0000 C   0  0  0  0  0  0  0  0  0  0  0  0
    5.9070   -9.3843    0.0000 C   0  0  0  0  0  0  0  0  0  0  0  0
    6.3919  -10.0517    0.0000 C   0  0  0  0  0  0  0  0  0  0  0  0
    6.0564  -10.8054    0.0000 O   0  0  0  0  0  0  0  0  0  0  0  0
    5.2359  -10.8916    0.0000 C   0  0  0  0  0  0  0  0  0  0  0  0
    4.7510  -10.2242    0.0000 C   0  0  0  0  0  0  0  0  0  0  0  0
    2.4757   -8.3081    0.0000 C   0  0  0  0  0  0  0  0  0  0  0  0
    1.9908   -7.6407    0.0000 C   0  0  0  0  0  0  0  0  0  0  0  0
  1  2  2  0  0  0  0
  2  3  1  0  0  0  0
  3  4  1  0  0  0  0
  4  5  1  0  0  0  0
  5  6  3  0  0  0  0
  2  7  1  0  0  0  0
  7  8  4  0  0  0  0
  8  9  4  0  0  0  0
  9 10  4  0  0  0  0
 10 11  4  0  0  0  0
 11 12  4  0  0  0  0
  7 12  4  0  0  0  0
 11 13  1  0  0  0  0
 13 14  4  0  0  0  0
 14 15  4  0  0  0  0
 15 16  4  0  0  0  0
 16 17  4  0  0  0  0
 13 17  4  0  0  0  0
 15 18  1  0  0  0  0
 18 19  4  0  0  0  0
 19 20  4  0  0  0  0
 20 21  4  0  0  0  0
 21 22  1  0  0  0  0
 22 23  1  0  0  0  0
 23 24  1  0  0  0  0
 24 25  1  0  0  0  0
 25 26  1  0  0  0  0
 26 27  1  0  0  0  0
 27 28  1  0  0  0  0
 28 29  1  0  0  0  0
 24 29  1  0  0  0  0
 21 30  4  0  0  0  0
 30 31  4  0  0  0  0
 18 31  4  0  0  0  0
M  END
>  <CdId>
576

>  <Mol Weight>
416.481

>  <Formula>
C24H24N4O3

>  <CMPD_CHEMBLID>
CHEMBL1683438

>  <MOLREGNO>
1073546

>  <PARENT_CMPD_CHEMBLID>
CHEMBL1683438

>  <PARENT_MOLREGNO>
1073546

>  <COMPOUND_KEY>
22b

>  <MOLWEIGHT>
416.47

>  <ALOGP>
2.36

>  <PSA>
100.18

>  <NUM_RO5_VIOLATIONS>
0

>  <ACTIVITY_ID>
5235515

>  <STANDARD_TYPE>
T1/2

>  <RELATION>
>

>  <STANDARD_VALUE>
2.933

>  <STANDARD_UNITS>
hr

>  <PUBLISHED_TYPE>
t1/2

>  <PUBLISHED_RELATION>
>

>  <PUBLISHED_VALUE>
176.0

>  <PUBLISHED_UNITS>
min

>  <POTENTIAL_DUPLICATE>
0

>  <BAO_ENDPOINT>
BAO_0002115

>  <UO_UNITS>
UO_0000032

>  <QUDT_UNITS>
http://qudt.org/vocab/unit#Hour

>  <ASSAY_ID>
728809

>  <ASSAY_CHEMBLID>
CHEMBL1686344

>  <ASSAY_TYPE>
A

>  <DESCRIPTION>
Half life in rat liver microsomes

>  <ASSAY_SRC_ID>
1

>  <ASSAY_SRC_DESCRIPTION>
Scientific Literature

>  <ASSAY_ORGANISM>
Rattus norvegicus

>  <ASSAY_TAX_ID>
10116

>  <CURATED_BY>
Autocuration

>  <BAO_FORMAT>
BAO_0000251

>  <TID>
102178

>  <TARGET_CHEMBLID>
CHEMBL613694

>  <TARGET_TYPE>
SUBCELLULAR

>  <PREF_NAME>
Liver microsomes

>  <CONFIDENCE_SCORE>
2

>  <TARGET_MAPPING>
Subcellular fraction

>  <DOC_ID>
55735

>  <DOC_CHEMBLID>
CHEMBL1681675

>  <PUBMED_ID>
21300545

>  <JOURNAL>
Bioorg. Med. Chem. Lett.

>  <YEAR>
2011

>  <VOLUME>
21

>  <ISSUE>
5

>  <FIRST_PAGE>
1447

>  <ORGANISM>
Rattus norvegicus

$$$$

  Mrv1533001291820312D          

 30 33  0  0  0  0            999 V2000
   -0.7145    2.0625    0.0000 C   0  0  0  0  0  0  0  0  0  0  0  0
   -1.4289    2.4750    0.0000 O   0  0  0  0  0  0  0  0  0  0  0  0
   -2.1434    2.0625    0.0000 C   0  0  0  0  0  0  0  0  0  0  0  0
   -2.8579    2.4750    0.0000 C   0  0  0  0  0  0  0  0  0  0  0  0
   -3.5724    2.0625    0.0000 C   0  0  0  0  0  0  0  0  0  0  0  0
   -3.5724    1.2375    0.0000 C   0  0  0  0  0  0  0  0  0  0  0  0
   -2.8579    0.8250    0.0000 C   0  0  0  0  0  0  0  0  0  0  0  0
   -2.1434    1.2375    0.0000 C   0  0  0  0  0  0  0  0  0  0  0  0
   -1.4289    0.8250    0.0000 N   0  0  0  0  0  0  0  0  0  0  0  0
   -0.7145    1.2375    0.0000 C   0  0  0  0  0  0  0  0  0  0  0  0
    0.0000    0.8250    0.0000 C   0  0  0  0  0  0  0  0  0  0  0  0
    0.0000    0.0000    0.0000 N   0  0  0  0  0  0  0  0  0  0  0  0
   -0.7145   -0.4125    0.0000 C   0  0  0  0  0  0  0  0  0  0  0  0
   -1.4289    0.0000    0.0000 C   0  0  0  0  0  0  0  0  0  0  0  0
   -1.8661   -0.6996    0.0000 C   0  0  0  0  0  0  0  0  0  0  0  0
   -2.2534   -0.0288    0.0000 C   0  0  0  0  0  0  0  0  0  0  0  0
    0.7145   -0.4125    0.0000 C   0  0  0  0  0  0  0  0  0  0  0  0
    1.4289    0.0000    0.0000 O   0  0  0  0  0  0  0  0  0  0  0  0
    0.7145   -1.2375    0.0000 C   0  0  0  0  0  0  0  0  0  0  0  0
    1.3819   -1.7224    0.0000 C   0  0  0  0  0  0  0  0  0  0  0  0
    1.1270   -2.5070    0.0000 C   0  0  0  0  0  0  0  0  0  0  0  0
    0.3020   -2.5070    0.0000 N   0  0  0  0  0  0  0  0  0  0  0  0
    0.0470   -1.7224    0.0000 N   0  0  0  0  0  0  0  0  0  0  0  0
    1.6119   -3.1745    0.0000 C   0  0  0  0  0  0  0  0  0  0  0  0
    2.4324   -3.0882    0.0000 C   0  0  0  0  0  0  0  0  0  0  0  0
    2.9173   -3.7557    0.0000 C   0  0  0  0  0  0  0  0  0  0  0  0
    2.5817   -4.5094    0.0000 C   0  0  0  0  0  0  0  0  0  0  0  0
    3.0667   -5.1768    0.0000 Cl  0  0  0  0  0  0  0  0  0  0  0  0
    1.7613   -4.5956    0.0000 C   0  0  0  0  0  0  0  0  0  0  0  0
    1.2763   -3.9282    0.0000 C   0  0  0  0  0  0  0  0  0  0  0  0
  1  2  1  0  0  0  0
  2  3  1  0  0  0  0
  3  4  4  0  0  0  0
  4  5  4  0  0  0  0
  5  6  4  0  0  0  0
  6  7  4  0  0  0  0
  7  8  4  0  0  0  0
  3  8  4  0  0  0  0
  8  9  1  0  0  0  0
  9 10  1  0  0  0  0
 10 11  1  0  0  0  0
 11 12  1  0  0  0  0
 12 13  1  0  0  0  0
 13 14  1  0  0  0  0
  9 14  1  0  0  0  0
 14 15  1  0  0  0  0
 14 16  1  0  0  0  0
 12 17  1  0  0  0  0
 17 18  2  0  0  0  0
 17 19  1  0  0  0  0
 19 20  4  0  0  0  0
 20 21  4  0  0  0  0
 21 22  4  0  0  0  0
 22 23  4  0  0  0  0
 19 23  4  0  0  0  0
 21 24  1  0  0  0  0
 24 25  4  0  0  0  0
 25 26  4  0  0  0  0
 26 27  4  0  0  0  0
 27 28  1  0  0  0  0
 27 29  4  0  0  0  0
 29 30  4  0  0  0  0
 24 30  4  0  0  0  0
M  STY  1   1 DAT
M  SAL   1  1  23
M  SDT   1 MRV_IMPLICIT_H                                        
M  SDD   1     0.0000    0.0000    DR    ALL  0       0  
M  SED   1 IMPL_H1
M  END
>  <CdId>
581

>  <Mol Weight>
424.93

>  <Formula>
C23H25ClN4O2

>  <CMPD_CHEMBLID>
CHEMBL1760204

>  <MOLREGNO>
1137474

>  <PARENT_CMPD_CHEMBLID>
CHEMBL1760204

>  <PARENT_MOLREGNO>
1137474

>  <COMPOUND_KEY>
40

>  <MOLWEIGHT>
424.92

>  <ALOGP>
4.79

>  <PSA>
61.45

>  <NUM_RO5_VIOLATIONS>
0

>  <ACTIVITY_ID>
6158780

>  <STANDARD_TYPE>
T1/2

>  <RELATION>
=

>  <STANDARD_VALUE>
2.45

>  <STANDARD_UNITS>
hr

>  <PUBLISHED_TYPE>
t1/2

>  <PUBLISHED_RELATION>
=

>  <PUBLISHED_VALUE>
147.0

>  <PUBLISHED_UNITS>
min

>  <POTENTIAL_DUPLICATE>
0

>  <BAO_ENDPOINT>
BAO_0002115

>  <UO_UNITS>
UO_0000032

>  <QUDT_UNITS>
http://qudt.org/vocab/unit#Hour

>  <ASSAY_ID>
740082

>  <ASSAY_CHEMBLID>
CHEMBL1763142

>  <ASSAY_TYPE>
A

>  <DESCRIPTION>
Half life in rat liver microsomes

>  <ASSAY_SRC_ID>
1

>  <ASSAY_SRC_DESCRIPTION>
Scientific Literature

>  <ASSAY_ORGANISM>
Rattus norvegicus

>  <ASSAY_TAX_ID>
10116

>  <CURATED_BY>
Autocuration

>  <BAO_FORMAT>
BAO_0000251

>  <TID>
102178

>  <TARGET_CHEMBLID>
CHEMBL613694

>  <TARGET_TYPE>
SUBCELLULAR

>  <PREF_NAME>
Liver microsomes

>  <CONFIDENCE_SCORE>
2

>  <TARGET_MAPPING>
Subcellular fraction

>  <DOC_ID>
57214

>  <DOC_CHEMBLID>
CHEMBL1759909

>  <PUBMED_ID>
21376585

>  <JOURNAL>
Bioorg. Med. Chem. Lett.

>  <YEAR>
2011

>  <VOLUME>
21

>  <ISSUE>
7

>  <FIRST_PAGE>
1991

>  <ORGANISM>
Rattus norvegicus

$$$$

  Mrv1533001291820312D          

 28 30  0  0  0  0            999 V2000
   -0.7145   -7.8375    0.0000 N   0  0  0  0  0  0  0  0  0  0  0  0
   -1.4289   -7.4250    0.0000 C   0  0  0  0  0  0  0  0  0  0  0  0
   -2.1434   -7.8375    0.0000 C   0  0  0  0  0  0  0  0  0  0  0  0
   -2.8579   -7.4250    0.0000 C   0  0  0  0  0  0  0  0  0  0  0  0
   -2.8579   -6.6000    0.0000 C   0  0  0  0  0  0  0  0  0  0  0  0
   -2.1434   -6.1875    0.0000 C   0  0  0  0  0  0  0  0  0  0  0  0
   -1.4289   -6.6000    0.0000 C   0  0  0  0  0  0  0  0  0  0  0  0
   -0.7145   -6.1875    0.0000 N   0  0  0  0  0  0  0  0  0  0  0  0
   -0.7145   -5.3625    0.0000 C   0  0  0  0  0  0  0  0  0  0  0  0
   -1.4289   -4.9500    0.0000 O   0  0  0  0  0  0  0  0  0  0  0  0
    0.0000   -4.9500    0.0000 C   0  0  0  0  0  0  0  0  0  0  0  0
    0.0000   -4.1250    0.0000 C   0  0  0  0  0  0  0  0  0  0  0  0
    0.7145   -3.7125    0.0000 C   0  0  0  0  0  0  0  0  0  0  0  0
    1.4289   -4.1250    0.0000 C   0  0  0  0  0  0  0  0  0  0  0  0
    2.1434   -3.7125    0.0000 C   0  0  0  0  0  0  0  0  0  0  0  0
    2.8579   -4.1250    0.0000 N   0  0  0  0  0  0  0  0  0  0  0  0
    3.5724   -3.7125    0.0000 C   0  0  0  0  0  0  0  0  0  0  0  0
    3.5724   -2.8875    0.0000 O   0  0  0  0  0  0  0  0  0  0  0  0
    4.2868   -4.1250    0.0000 O   0  0  0  0  0  0  0  0  0  0  0  0
    5.0013   -3.7125    0.0000 C   0  0  0  0  0  0  0  0  0  0  0  0
    5.7158   -4.1250    0.0000 C   0  0  0  0  0  0  0  0  0  0  0  0
    6.4302   -3.7125    0.0000 C   0  0  0  0  0  0  0  0  0  0  0  0
    7.1447   -4.1250    0.0000 C   0  0  0  0  0  0  0  0  0  0  0  0
    7.1447   -4.9500    0.0000 C   0  0  0  0  0  0  0  0  0  0  0  0
    6.4302   -5.3625    0.0000 N   0  0  0  0  0  0  0  0  0  0  0  0
    5.7158   -4.9500    0.0000 C   0  0  0  0  0  0  0  0  0  0  0  0
    1.4289   -4.9500    0.0000 C   0  0  0  0  0  0  0  0  0  0  0  0
    0.7145   -5.3625    0.0000 C   0  0  0  0  0  0  0  0  0  0  0  0
  1  2  1  0  0  0  0
  2  3  4  0  0  0  0
  3  4  4  0  0  0  0
  4  5  4  0  0  0  0
  5  6  4  0  0  0  0
  6  7  4  0  0  0  0
  2  7  4  0  0  0  0
  7  8  1  0  0  0  0
  8  9  1  0  0  0  0
  9 10  2  0  0  0  0
  9 11  1  0  0  0  0
 11 12  4  0  0  0  0
 12 13  4  0  0  0  0
 13 14  4  0  0  0  0
 14 15  1  0  0  0  0
 15 16  1  0  0  0  0
 16 17  1  0  0  0  0
 17 18  2  0  0  0  0
 17 19  1  0  0  0  0
 19 20  1  0  0  0  0
 20 21  1  0  0  0  0
 21 22  4  0  0  0  0
 22 23  4  0  0  0  0
 23 24  4  0  0  0  0
 24 25  4  0  0  0  0
 25 26  4  0  0  0  0
 21 26  4  0  0  0  0
 14 27  4  0  0  0  0
 27 28  4  0  0  0  0
 11 28  4  0  0  0  0
M  END
>  <CdId>
680

>  <Mol Weight>
376.416

>  <Formula>
C21H20N4O3

>  <CMPD_CHEMBLID>
CHEMBL27759

>  <MOLREGNO>
36237

>  <PARENT_CMPD_CHEMBLID>
CHEMBL27759

>  <PARENT_MOLREGNO>
36237

>  <COMPOUND_KEY>
3, SNDX-275

>  <MOLWEIGHT>
376.41

>  <ALOGP>
2.07

>  <PSA>
106.33

>  <NUM_RO5_VIOLATIONS>
0

>  <ACTIVITY_ID>
6302507

>  <STANDARD_TYPE>
T1/2

>  <RELATION>
=

>  <STANDARD_VALUE>
6.75

>  <STANDARD_UNITS>
hr

>  <PUBLISHED_TYPE>
t1/2

>  <PUBLISHED_RELATION>
=

>  <PUBLISHED_VALUE>
405.0

>  <PUBLISHED_UNITS>
min

>  <POTENTIAL_DUPLICATE>
0

>  <BAO_ENDPOINT>
BAO_0002115

>  <UO_UNITS>
UO_0000032

>  <QUDT_UNITS>
http://qudt.org/vocab/unit#Hour

>  <ASSAY_ID>
759508

>  <ASSAY_CHEMBLID>
CHEMBL1810949

>  <ASSAY_TYPE>
A

>  <DESCRIPTION>
Half life in rat liver microsomes

>  <ASSAY_SRC_ID>
1

>  <ASSAY_SRC_DESCRIPTION>
Scientific Literature

>  <ASSAY_ORGANISM>
Rattus norvegicus

>  <ASSAY_TAX_ID>
10116

>  <CURATED_BY>
Autocuration

>  <BAO_FORMAT>
BAO_0000251

>  <TID>
102178

>  <TARGET_CHEMBLID>
CHEMBL613694

>  <TARGET_TYPE>
SUBCELLULAR

>  <PREF_NAME>
Liver microsomes

>  <CONFIDENCE_SCORE>
2

>  <TARGET_MAPPING>
Subcellular fraction

>  <DOC_ID>
58417

>  <DOC_CHEMBLID>
CHEMBL1806458

>  <PUBMED_ID>
21742496

>  <JOURNAL>
Bioorg. Med. Chem. Lett.

>  <YEAR>
2011

>  <VOLUME>
21

>  <ISSUE>
16

>  <FIRST_PAGE>
4909

>  <MOL_PREF_NAME>
ENTINOSTAT

>  <ORGANISM>
Rattus norvegicus

$$$$

  Mrv1533001291820312D          

 39 42  0  0  1  0            999 V2000
    8.8732   -3.5592    0.0000 C   0  0  0  0  0  0  0  0  0  0  0  0
    8.0482   -3.5592    0.0000 O   0  0  0  0  0  0  0  0  0  0  0  0
    7.6357   -2.8448    0.0000 C   0  0  0  0  0  0  0  0  0  0  0  0
    8.0482   -2.1303    0.0000 O   0  0  0  0  0  0  0  0  0  0  0  0
    6.8107   -2.8448    0.0000 N   0  0  0  0  0  0  0  0  0  0  0  0
    6.3982   -2.1303    0.0000 C   0  0  0  0  0  0  0  0  0  0  0  0
    5.5732   -2.1303    0.0000 C   0  0  0  0  0  0  0  0  0  0  0  0
    5.1607   -1.4158    0.0000 C   0  0  0  0  0  0  0  0  0  0  0  0
    4.3357   -1.4158    0.0000 C   0  0  2  0  0  0  0  0  0  0  0  0
    4.3357   -0.5908    0.0000 O   0  0  0  0  0  0  0  0  0  0  0  0
    4.3357   -2.2408    0.0000 C   0  0  2  0  0  0  0  0  0  0  0  0
    5.0502   -2.6533    0.0000 C   0  0  0  0  0  0  0  0  0  0  0  0
    5.0502   -3.4783    0.0000 C   0  0  0  0  0  0  0  0  0  0  0  0
    4.3357   -3.8908    0.0000 C   0  0  0  0  0  0  0  0  0  0  0  0
    3.6213   -3.4783    0.0000 N   0  0  0  0  0  0  0  0  0  0  0  0
    3.6213   -2.6533    0.0000 C   0  0  0  0  0  0  0  0  0  0  0  0
    2.9068   -3.8908    0.0000 C   0  0  0  0  0  0  0  0  0  0  0  0
    2.1923   -3.4783    0.0000 O   0  0  0  0  0  0  0  0  0  0  0  0
    2.9068   -4.7158    0.0000 C   0  0  1  0  0  0  0  0  0  0  0  0
    3.5742   -5.2008    0.0000 C   0  0  0  0  0  0  0  0  0  0  0  0
    3.3193   -5.9854    0.0000 C   0  0  1  0  0  0  0  0  0  0  0  0
    3.8042   -6.6528    0.0000 N   0  0  0  0  0  0  0  0  0  0  0  0
    2.4943   -5.9854    0.0000 C   0  0  1  0  0  0  0  0  0  0  0  0
    2.0094   -6.6528    0.0000 O   0  0  0  0  0  0  0  0  0  0  0  0
    2.2394   -5.2008    0.0000 C   0  0  0  0  0  0  0  0  0  0  0  0
    3.5107   -1.4158    0.0000 C   0  0  0  0  0  0  0  0  0  0  0  0
    3.0982   -2.1303    0.0000 C   0  0  0  0  0  0  0  0  0  0  0  0
    2.2732   -2.1303    0.0000 C   0  0  0  0  0  0  0  0  0  0  0  0
    1.8607   -1.4158    0.0000 C   0  0  0  0  0  0  0  0  0  0  0  0
    2.2732   -0.7014    0.0000 C   0  0  0  0  0  0  0  0  0  0  0  0
    1.8607    0.0131    0.0000 F   0  0  0  0  0  0  0  0  0  0  0  0
    3.0982   -0.7014    0.0000 C   0  0  0  0  0  0  0  0  0  0  0  0
    3.5107    0.0131    0.0000 C   0  0  0  0  0  0  0  0  0  0  0  0
    3.0982    0.7276    0.0000 C   0  0  0  0  0  0  0  0  0  0  0  0
    3.5107    1.4421    0.0000 C   0  0  0  0  0  0  0  0  0  0  0  0
    4.3357    1.4421    0.0000 C   0  0  0  0  0  0  0  0  0  0  0  0
    4.7482    0.7276    0.0000 C   0  0  0  0  0  0  0  0  0  0  0  0
    5.5732    0.7276    0.0000 C   0  0  0  0  0  0  0  0  0  0  0  0
    4.3357    0.0131    0.0000 C   0  0  0  0  0  0  0  0  0  0  0  0
  1  2  1  0  0  0  0
  2  3  1  0  0  0  0
  3  4  2  0  0  0  0
  3  5  1  0  0  0  0
  5  6  1  0  0  0  0
  6  7  1  0  0  0  0
  7  8  1  0  0  0  0
  8  9  1  0  0  0  0
  9 10  1  1  0  0  0
 11  9  1  6  0  0  0
 11 12  1  0  0  0  0
 12 13  1  0  0  0  0
 13 14  1  0  0  0  0
 14 15  1  0  0  0  0
 15 16  1  0  0  0  0
 11 16  1  0  0  0  0
 15 17  1  0  0  0  0
 17 18  2  0  0  0  0
 19 17  1  1  0  0  0
 19 20  1  0  0  0  0
 20 21  1  0  0  0  0
 21 22  1  1  0  0  0
 21 23  1  0  0  0  0
 23 24  1  1  0  0  0
 23 25  1  0  0  0  0
 19 25  1  0  0  0  0
  9 26  1  6  0  0  0
 26 27  4  0  0  0  0
 27 28  4  0  0  0  0
 28 29  4  0  0  0  0
 29 30  4  0  0  0  0
 30 31  1  0  0  0  0
 30 32  4  0  0  0  0
 26 32  4  0  0  0  0
 32 33  1  0  0  0  0
 33 34  4  0  0  0  0
 34 35  4  0  0  0  0
 35 36  4  0  0  0  0
 36 37  4  0  0  0  0
 37 38  1  0  0  0  0
 37 39  4  0  0  0  0
 33 39  4  0  0  0  0
M  END
>  <CdId>
692

>  <Mol Weight>
541.664

>  <Formula>
C30H40FN3O5

>  <CMPD_CHEMBLID>
CHEMBL1818062

>  <MOLREGNO>
1170256

>  <PARENT_CMPD_CHEMBLID>
CHEMBL1818062

>  <PARENT_MOLREGNO>
1170256

>  <COMPOUND_KEY>
7b

>  <MOLWEIGHT>
541.65

>  <ALOGP>
2.93

>  <PSA>
125.12

>  <NUM_RO5_VIOLATIONS>
1

>  <ACTIVITY_ID>
6327760

>  <STANDARD_TYPE>
T1/2

>  <RELATION>
=

>  <STANDARD_VALUE>
9.45

>  <STANDARD_UNITS>
hr

>  <PUBLISHED_TYPE>
t1/2

>  <PUBLISHED_RELATION>
=

>  <PUBLISHED_VALUE>
567.0

>  <PUBLISHED_UNITS>
min

>  <POTENTIAL_DUPLICATE>
0

>  <BAO_ENDPOINT>
BAO_0002115

>  <UO_UNITS>
UO_0000032

>  <QUDT_UNITS>
http://qudt.org/vocab/unit#Hour

>  <ASSAY_ID>
763603

>  <ASSAY_CHEMBLID>
CHEMBL1820044

>  <ASSAY_TYPE>
A

>  <DESCRIPTION>
Half life in rat liver microsomes

>  <ASSAY_SRC_ID>
1

>  <ASSAY_SRC_DESCRIPTION>
Scientific Literature

>  <ASSAY_ORGANISM>
Rattus norvegicus

>  <ASSAY_TAX_ID>
10116

>  <CURATED_BY>
Autocuration

>  <BAO_FORMAT>
BAO_0000251

>  <TID>
102178

>  <TARGET_CHEMBLID>
CHEMBL613694

>  <TARGET_TYPE>
SUBCELLULAR

>  <PREF_NAME>
Liver microsomes

>  <CONFIDENCE_SCORE>
2

>  <TARGET_MAPPING>
Subcellular fraction

>  <DOC_ID>
58662

>  <DOC_CHEMBLID>
CHEMBL1817549

>  <PUBMED_ID>
21741239

>  <JOURNAL>
Bioorg. Med. Chem. Lett.

>  <YEAR>
2011

>  <VOLUME>
21

>  <ISSUE>
16

>  <FIRST_PAGE>
4836

>  <ORGANISM>
Rattus norvegicus

$$$$

  Mrv1533001291820312D          

 38 41  0  0  1  0            999 V2000
   -2.2413    1.7182    0.0000 C   0  0  0  0  0  0  0  0  0  0  0  0
   -2.6538    1.0038    0.0000 C   0  0  0  0  0  0  0  0  0  0  0  0
   -3.4788    1.0038    0.0000 O   0  0  0  0  0  0  0  0  0  0  0  0
   -2.2413    0.2893    0.0000 N   0  0  0  0  0  0  0  0  0  0  0  0
   -2.6538   -0.4252    0.0000 C   0  0  0  0  0  0  0  0  0  0  0  0
   -2.2413   -1.1397    0.0000 C   0  0  0  0  0  0  0  0  0  0  0  0
   -2.6538   -1.8541    0.0000 C   0  0  0  0  0  0  0  0  0  0  0  0
   -2.2413   -2.5686    0.0000 C   0  0  2  0  0  0  0  0  0  0  0  0
   -2.9557   -2.9811    0.0000 O   0  0  0  0  0  0  0  0  0  0  0  0
   -1.5268   -2.1561    0.0000 C   0  0  2  0  0  0  0  0  0  0  0  0
   -1.5268   -1.3311    0.0000 C   0  0  0  0  0  0  0  0  0  0  0  0
   -0.8123   -0.9186    0.0000 C   0  0  0  0  0  0  0  0  0  0  0  0
   -0.0978   -1.3311    0.0000 C   0  0  0  0  0  0  0  0  0  0  0  0
   -0.0978   -2.1561    0.0000 N   0  0  0  0  0  0  0  0  0  0  0  0
   -0.8123   -2.5686    0.0000 C   0  0  0  0  0  0  0  0  0  0  0  0
    0.6166   -2.5686    0.0000 C   0  0  0  0  0  0  0  0  0  0  0  0
    1.3311   -2.1561    0.0000 O   0  0  0  0  0  0  0  0  0  0  0  0
    0.6166   -3.3936    0.0000 C   0  0  1  0  0  0  0  0  0  0  0  0
    1.2841   -3.8785    0.0000 C   0  0  0  0  0  0  0  0  0  0  0  0
    1.0291   -4.6631    0.0000 C   0  0  1  0  0  0  0  0  0  0  0  0
    1.5140   -5.3306    0.0000 N   0  0  0  0  0  0  0  0  0  0  0  0
    0.2041   -4.6631    0.0000 C   0  0  1  0  0  0  0  0  0  0  0  0
   -0.2808   -5.3306    0.0000 O   0  0  0  0  0  0  0  0  0  0  0  0
   -0.0508   -3.8785    0.0000 C   0  0  0  0  0  0  0  0  0  0  0  0
   -1.8288   -3.2831    0.0000 C   0  0  0  0  0  0  0  0  0  0  0  0
   -1.0038   -3.2831    0.0000 C   0  0  0  0  0  0  0  0  0  0  0  0
   -0.5913   -3.9975    0.0000 C   0  0  0  0  0  0  0  0  0  0  0  0
   -1.0038   -4.7120    0.0000 C   0  0  0  0  0  0  0  0  0  0  0  0
   -1.8288   -4.7120    0.0000 C   0  0  0  0  0  0  0  0  0  0  0  0
   -2.2413   -5.4265    0.0000 F   0  0  0  0  0  0  0  0  0  0  0  0
   -2.2413   -3.9975    0.0000 C   0  0  0  0  0  0  0  0  0  0  0  0
   -3.0663   -3.9975    0.0000 C   0  0  0  0  0  0  0  0  0  0  0  0
   -3.4788   -4.7120    0.0000 C   0  0  0  0  0  0  0  0  0  0  0  0
   -4.3038   -4.7120    0.0000 C   0  0  0  0  0  0  0  0  0  0  0  0
   -4.7163   -3.9975    0.0000 C   0  0  0  0  0  0  0  0  0  0  0  0
   -4.3038   -3.2831    0.0000 C   0  0  0  0  0  0  0  0  0  0  0  0
   -4.7163   -2.5686    0.0000 C   0  0  0  0  0  0  0  0  0  0  0  0
   -3.4788   -3.2831    0.0000 C   0  0  0  0  0  0  0  0  0  0  0  0
  1  2  1  0  0  0  0
  2  3  2  0  0  0  0
  2  4  1  0  0  0  0
  4  5  1  0  0  0  0
  5  6  1  0  0  0  0
  6  7  1  0  0  0  0
  7  8  1  0  0  0  0
  8  9  1  1  0  0  0
 10  8  1  6  0  0  0
 10 11  1  0  0  0  0
 11 12  1  0  0  0  0
 12 13  1  0  0  0  0
 13 14  1  0  0  0  0
 14 15  1  0  0  0  0
 10 15  1  0  0  0  0
 14 16  1  0  0  0  0
 16 17  2  0  0  0  0
 18 16  1  1  0  0  0
 18 19  1  0  0  0  0
 19 20  1  0  0  0  0
 20 21  1  1  0  0  0
 20 22  1  0  0  0  0
 22 23  1  1  0  0  0
 22 24  1  0  0  0  0
 18 24  1  0  0  0  0
  8 25  1  6  0  0  0
 25 26  4  0  0  0  0
 26 27  4  0  0  0  0
 27 28  4  0  0  0  0
 28 29  4  0  0  0  0
 29 30  1  0  0  0  0
 29 31  4  0  0  0  0
 25 31  4  0  0  0  0
 31 32  1  0  0  0  0
 32 33  4  0  0  0  0
 33 34  4  0  0  0  0
 34 35  4  0  0  0  0
 35 36  4  0  0  0  0
 36 37  1  0  0  0  0
 36 38  4  0  0  0  0
 32 38  4  0  0  0  0
M  END
>  <CdId>
694

>  <Mol Weight>
525.665

>  <Formula>
C30H40FN3O4

>  <CMPD_CHEMBLID>
CHEMBL1818064

>  <MOLREGNO>
1170258

>  <PARENT_CMPD_CHEMBLID>
CHEMBL1818064

>  <PARENT_MOLREGNO>
1170258

>  <COMPOUND_KEY>
7d

>  <MOLWEIGHT>
525.65

>  <ALOGP>
2.29

>  <PSA>
115.89

>  <NUM_RO5_VIOLATIONS>
1

>  <ACTIVITY_ID>
6327759

>  <STANDARD_TYPE>
T1/2

>  <RELATION>
=

>  <STANDARD_VALUE>
7.667

>  <STANDARD_UNITS>
hr

>  <PUBLISHED_TYPE>
t1/2

>  <PUBLISHED_RELATION>
=

>  <PUBLISHED_VALUE>
460.0

>  <PUBLISHED_UNITS>
min

>  <POTENTIAL_DUPLICATE>
0

>  <BAO_ENDPOINT>
BAO_0002115

>  <UO_UNITS>
UO_0000032

>  <QUDT_UNITS>
http://qudt.org/vocab/unit#Hour

>  <ASSAY_ID>
763603

>  <ASSAY_CHEMBLID>
CHEMBL1820044

>  <ASSAY_TYPE>
A

>  <DESCRIPTION>
Half life in rat liver microsomes

>  <ASSAY_SRC_ID>
1

>  <ASSAY_SRC_DESCRIPTION>
Scientific Literature

>  <ASSAY_ORGANISM>
Rattus norvegicus

>  <ASSAY_TAX_ID>
10116

>  <CURATED_BY>
Autocuration

>  <BAO_FORMAT>
BAO_0000251

>  <TID>
102178

>  <TARGET_CHEMBLID>
CHEMBL613694

>  <TARGET_TYPE>
SUBCELLULAR

>  <PREF_NAME>
Liver microsomes

>  <CONFIDENCE_SCORE>
2

>  <TARGET_MAPPING>
Subcellular fraction

>  <DOC_ID>
58662

>  <DOC_CHEMBLID>
CHEMBL1817549

>  <PUBMED_ID>
21741239

>  <JOURNAL>
Bioorg. Med. Chem. Lett.

>  <YEAR>
2011

>  <VOLUME>
21

>  <ISSUE>
16

>  <FIRST_PAGE>
4836

>  <ORGANISM>
Rattus norvegicus

$$$$

  Mrv1533001291820312D          

 38 41  0  0  1  0            999 V2000
   -2.2413    1.7182    0.0000 C   0  0  0  0  0  0  0  0  0  0  0  0
   -2.6538    1.0038    0.0000 C   0  0  0  0  0  0  0  0  0  0  0  0
   -3.4788    1.0038    0.0000 O   0  0  0  0  0  0  0  0  0  0  0  0
   -2.2413    0.2893    0.0000 N   0  0  0  0  0  0  0  0  0  0  0  0
   -2.6538   -0.4252    0.0000 C   0  0  0  0  0  0  0  0  0  0  0  0
   -2.2413   -1.1397    0.0000 C   0  0  0  0  0  0  0  0  0  0  0  0
   -2.6538   -1.8541    0.0000 C   0  0  0  0  0  0  0  0  0  0  0  0
   -2.2413   -2.5686    0.0000 C   0  0  2  0  0  0  0  0  0  0  0  0
   -2.9557   -2.9811    0.0000 O   0  0  0  0  0  0  0  0  0  0  0  0
   -1.5268   -2.1561    0.0000 C   0  0  2  0  0  0  0  0  0  0  0  0
   -1.5268   -1.3311    0.0000 C   0  0  0  0  0  0  0  0  0  0  0  0
   -0.8123   -0.9186    0.0000 C   0  0  0  0  0  0  0  0  0  0  0  0
   -0.0978   -1.3311    0.0000 C   0  0  0  0  0  0  0  0  0  0  0  0
   -0.0978   -2.1561    0.0000 N   0  0  0  0  0  0  0  0  0  0  0  0
   -0.8123   -2.5686    0.0000 C   0  0  0  0  0  0  0  0  0  0  0  0
    0.6166   -2.5686    0.0000 C   0  0  0  0  0  0  0  0  0  0  0  0
    1.3311   -2.1561    0.0000 O   0  0  0  0  0  0  0  0  0  0  0  0
    0.6166   -3.3936    0.0000 C   0  0  1  0  0  0  0  0  0  0  0  0
    1.2841   -3.8785    0.0000 C   0  0  0  0  0  0  0  0  0  0  0  0
    1.0291   -4.6631    0.0000 C   0  0  1  0  0  0  0  0  0  0  0  0
    1.5140   -5.3306    0.0000 N   0  0  0  0  0  0  0  0  0  0  0  0
    0.2041   -4.6631    0.0000 C   0  0  1  0  0  0  0  0  0  0  0  0
   -0.2808   -5.3306    0.0000 O   0  0  0  0  0  0  0  0  0  0  0  0
   -0.0508   -3.8785    0.0000 C   0  0  0  0  0  0  0  0  0  0  0  0
   -1.8288   -3.2831    0.0000 C   0  0  0  0  0  0  0  0  0  0  0  0
   -1.0038   -3.2831    0.0000 C   0  0  0  0  0  0  0  0  0  0  0  0
   -0.5913   -3.9975    0.0000 C   0  0  0  0  0  0  0  0  0  0  0  0
   -1.0038   -4.7120    0.0000 C   0  0  0  0  0  0  0  0  0  0  0  0
   -1.8288   -4.7120    0.0000 C   0  0  0  0  0  0  0  0  0  0  0  0
   -2.2413   -5.4265    0.0000 Cl  0  0  0  0  0  0  0  0  0  0  0  0
   -2.2413   -3.9975    0.0000 C   0  0  0  0  0  0  0  0  0  0  0  0
   -3.0663   -3.9975    0.0000 C   0  0  0  0  0  0  0  0  0  0  0  0
   -3.4788   -4.7120    0.0000 C   0  0  0  0  0  0  0  0  0  0  0  0
   -4.3038   -4.7120    0.0000 C   0  0  0  0  0  0  0  0  0  0  0  0
   -4.7163   -3.9975    0.0000 C   0  0  0  0  0  0  0  0  0  0  0  0
   -4.3038   -3.2831    0.0000 C   0  0  0  0  0  0  0  0  0  0  0  0
   -4.7163   -2.5686    0.0000 C   0  0  0  0  0  0  0  0  0  0  0  0
   -3.4788   -3.2831    0.0000 C   0  0  0  0  0  0  0  0  0  0  0  0
  1  2  1  0  0  0  0
  2  3  2  0  0  0  0
  2  4  1  0  0  0  0
  4  5  1  0  0  0  0
  5  6  1  0  0  0  0
  6  7  1  0  0  0  0
  7  8  1  0  0  0  0
  8  9  1  1  0  0  0
 10  8  1  6  0  0  0
 10 11  1  0  0  0  0
 11 12  1  0  0  0  0
 12 13  1  0  0  0  0
 13 14  1  0  0  0  0
 14 15  1  0  0  0  0
 10 15  1  0  0  0  0
 14 16  1  0  0  0  0
 16 17  2  0  0  0  0
 18 16  1  1  0  0  0
 18 19  1  0  0  0  0
 19 20  1  0  0  0  0
 20 21  1  1  0  0  0
 20 22  1  0  0  0  0
 22 23  1  1  0  0  0
 22 24  1  0  0  0  0
 18 24  1  0  0  0  0
  8 25  1  6  0  0  0
 25 26  4  0  0  0  0
 26 27  4  0  0  0  0
 27 28  4  0  0  0  0
 28 29  4  0  0  0  0
 29 30  1  0  0  0  0
 29 31  4  0  0  0  0
 25 31  4  0  0  0  0
 31 32  1  0  0  0  0
 32 33  4  0  0  0  0
 33 34  4  0  0  0  0
 34 35  4  0  0  0  0
 35 36  4  0  0  0  0
 36 37  1  0  0  0  0
 36 38  4  0  0  0  0
 32 38  4  0  0  0  0
M  END
>  <CdId>
696

>  <Mol Weight>
542.12

>  <Formula>
C30H40ClN3O4

>  <CMPD_CHEMBLID>
CHEMBL1818065

>  <MOLREGNO>
1170259

>  <PARENT_CMPD_CHEMBLID>
CHEMBL1818065

>  <PARENT_MOLREGNO>
1170259

>  <COMPOUND_KEY>
7e

>  <MOLWEIGHT>
542.11

>  <ALOGP>
2.75

>  <PSA>
115.89

>  <NUM_RO5_VIOLATIONS>
1

>  <ACTIVITY_ID>
6327758

>  <STANDARD_TYPE>
T1/2

>  <RELATION>
=

>  <STANDARD_VALUE>
33.88

>  <STANDARD_UNITS>
hr

>  <PUBLISHED_TYPE>
t1/2

>  <PUBLISHED_RELATION>
=

>  <PUBLISHED_VALUE>
2033.0

>  <PUBLISHED_UNITS>
min

>  <POTENTIAL_DUPLICATE>
0

>  <BAO_ENDPOINT>
BAO_0002115

>  <UO_UNITS>
UO_0000032

>  <QUDT_UNITS>
http://qudt.org/vocab/unit#Hour

>  <ASSAY_ID>
763603

>  <ASSAY_CHEMBLID>
CHEMBL1820044

>  <ASSAY_TYPE>
A

>  <DESCRIPTION>
Half life in rat liver microsomes

>  <ASSAY_SRC_ID>
1

>  <ASSAY_SRC_DESCRIPTION>
Scientific Literature

>  <ASSAY_ORGANISM>
Rattus norvegicus

>  <ASSAY_TAX_ID>
10116

>  <CURATED_BY>
Autocuration

>  <BAO_FORMAT>
BAO_0000251

>  <TID>
102178

>  <TARGET_CHEMBLID>
CHEMBL613694

>  <TARGET_TYPE>
SUBCELLULAR

>  <PREF_NAME>
Liver microsomes

>  <CONFIDENCE_SCORE>
2

>  <TARGET_MAPPING>
Subcellular fraction

>  <DOC_ID>
58662

>  <DOC_CHEMBLID>
CHEMBL1817549

>  <PUBMED_ID>
21741239

>  <JOURNAL>
Bioorg. Med. Chem. Lett.

>  <YEAR>
2011

>  <VOLUME>
21

>  <ISSUE>
16

>  <FIRST_PAGE>
4836

>  <ORGANISM>
Rattus norvegicus

$$$$

  Mrv1533001291820312D          

 28 30  0  0  0  0            999 V2000
   -1.4289   -3.3000    0.0000 O   0  0  0  0  0  0  0  0  0  0  0  0
   -0.7145   -3.7125    0.0000 C   0  0  0  0  0  0  0  0  0  0  0  0
    0.0000   -3.3000    0.0000 C   0  0  0  0  0  0  0  0  0  0  0  0
    0.7145   -3.7125    0.0000 O   0  0  0  0  0  0  0  0  0  0  0  0
    1.4289   -3.3000    0.0000 N   0  0  0  0  0  0  0  0  0  0  0  0
    2.1434   -3.7125    0.0000 C   0  0  0  0  0  0  0  0  0  0  0  0
    2.1434   -4.5375    0.0000 O   0  0  0  0  0  0  0  0  0  0  0  0
    2.8579   -3.3000    0.0000 C   0  0  0  0  0  0  0  0  0  0  0  0
    2.8579   -2.4750    0.0000 C   0  0  0  0  0  0  0  0  0  0  0  0
    2.2448   -1.9230    0.0000 C   0  0  0  0  0  0  0  0  0  0  0  0
    2.5803   -1.1693    0.0000 C   0  0  0  0  0  0  0  0  0  0  0  0
    3.4008   -1.2555    0.0000 C   0  0  0  0  0  0  0  0  0  0  0  0
    3.5724   -2.0625    0.0000 N   0  0  0  0  0  0  0  0  0  0  0  0
    4.2868   -2.4750    0.0000 C   0  0  0  0  0  0  0  0  0  0  0  0
    5.0013   -2.0625    0.0000 O   0  0  0  0  0  0  0  0  0  0  0  0
    4.2868   -3.3000    0.0000 C   0  0  0  0  0  0  0  0  0  0  0  0
    3.5724   -3.7125    0.0000 C   0  0  0  0  0  0  0  0  0  0  0  0
    3.5724   -4.5375    0.0000 N   0  0  0  0  0  0  0  0  0  0  0  0
    4.2868   -4.9500    0.0000 C   0  0  0  0  0  0  0  0  0  0  0  0
    5.0013   -4.5375    0.0000 C   0  0  0  0  0  0  0  0  0  0  0  0
    5.7158   -4.9500    0.0000 C   0  0  0  0  0  0  0  0  0  0  0  0
    5.7158   -5.7750    0.0000 C   0  0  0  0  0  0  0  0  0  0  0  0
    5.0013   -6.1875    0.0000 C   0  0  0  0  0  0  0  0  0  0  0  0
    4.2868   -5.7750    0.0000 C   0  0  0  0  0  0  0  0  0  0  0  0
    3.5724   -6.1875    0.0000 F   0  0  0  0  0  0  0  0  0  0  0  0
    6.4302   -6.1875    0.0000 C   0  0  0  0  0  0  0  0  0  0  0  0
    7.1447   -6.6000    0.0000 C   0  0  0  0  0  0  0  0  0  0  0  0
    5.0013   -3.7125    0.0000 F   0  0  0  0  0  0  0  0  0  0  0  0
  1  2  1  0  0  0  0
  2  3  1  0  0  0  0
  3  4  1  0  0  0  0
  4  5  1  0  0  0  0
  5  6  1  0  0  0  0
  6  7  2  0  0  0  0
  6  8  1  0  0  0  0
  8  9  2  0  0  0  0
  9 10  1  0  0  0  0
 10 11  1  0  0  0  0
 11 12  1  0  0  0  0
 12 13  1  0  0  0  0
  9 13  1  0  0  0  0
 13 14  1  0  0  0  0
 14 15  2  0  0  0  0
 14 16  1  0  0  0  0
 16 17  2  0  0  0  0
  8 17  1  0  0  0  0
 17 18  1  0  0  0  0
 18 19  1  0  0  0  0
 19 20  4  0  0  0  0
 20 21  4  0  0  0  0
 21 22  4  0  0  0  0
 22 23  4  0  0  0  0
 23 24  4  0  0  0  0
 19 24  4  0  0  0  0
 24 25  1  0  0  0  0
 22 26  1  0  0  0  0
 26 27  3  0  0  0  0
 16 28  1  0  0  0  0
M  END
>  <CdId>
774

>  <Mol Weight>
389.359

>  <Formula>
C19H17F2N3O4

>  <CMPD_CHEMBLID>
CHEMBL2012906

>  <MOLREGNO>
1333970

>  <PARENT_CMPD_CHEMBLID>
CHEMBL2012906

>  <PARENT_MOLREGNO>
1333970

>  <COMPOUND_KEY>
31

>  <MOLWEIGHT>
389.35

>  <ALOGP>
1.31

>  <PSA>
90.9

>  <NUM_RO5_VIOLATIONS>
0

>  <ACTIVITY_ID>
10842840

>  <STANDARD_TYPE>
T1/2

>  <RELATION>
>

>  <STANDARD_VALUE>
3.333

>  <STANDARD_UNITS>
hr

>  <PUBLISHED_TYPE>
t1/2

>  <PUBLISHED_RELATION>
>

>  <PUBLISHED_VALUE>
200.0

>  <PUBLISHED_UNITS>
min

>  <POTENTIAL_DUPLICATE>
0

>  <BAO_ENDPOINT>
BAO_0002115

>  <UO_UNITS>
UO_0000032

>  <QUDT_UNITS>
http://qudt.org/vocab/unit#Hour

>  <ASSAY_ID>
810938

>  <ASSAY_CHEMBLID>
CHEMBL2016332

>  <ASSAY_TYPE>
A

>  <DESCRIPTION>
Half life in rat liver microsomes

>  <ASSAY_SRC_ID>
1

>  <ASSAY_SRC_DESCRIPTION>
Scientific Literature

>  <ASSAY_ORGANISM>
Rattus norvegicus

>  <ASSAY_TAX_ID>
10116

>  <CURATED_BY>
Autocuration

>  <BAO_FORMAT>
BAO_0000251

>  <TID>
102178

>  <TARGET_CHEMBLID>
CHEMBL613694

>  <TARGET_TYPE>
SUBCELLULAR

>  <PREF_NAME>
Liver microsomes

>  <CONFIDENCE_SCORE>
2

>  <TARGET_MAPPING>
Subcellular fraction

>  <DOC_ID>
61547

>  <DOC_CHEMBLID>
CHEMBL2010712

>  <PUBMED_ID>
22406151

>  <JOURNAL>
Bioorg. Med. Chem. Lett.

>  <YEAR>
2012

>  <VOLUME>
22

>  <ISSUE>
7

>  <FIRST_PAGE>
2411

>  <ORGANISM>
Rattus norvegicus

$$$$

  Mrv1533001291820312D          

 29 31  0  0  1  0            999 V2000
   -2.1434   -3.7125    0.0000 O   0  0  0  0  0  0  0  0  0  0  0  0
   -1.4289   -3.3000    0.0000 C   0  0  0  0  0  0  0  0  0  0  0  0
   -0.7145   -3.7125    0.0000 C   0  0  1  0  0  0  0  0  0  0  0  0
   -0.7145   -4.5375    0.0000 O   0  0  0  0  0  0  0  0  0  0  0  0
    0.0000   -3.3000    0.0000 C   0  0  0  0  0  0  0  0  0  0  0  0
    0.7145   -3.7125    0.0000 O   0  0  0  0  0  0  0  0  0  0  0  0
    1.4289   -3.3000    0.0000 N   0  0  0  0  0  0  0  0  0  0  0  0
    2.1434   -3.7125    0.0000 C   0  0  0  0  0  0  0  0  0  0  0  0
    2.1434   -4.5375    0.0000 O   0  0  0  0  0  0  0  0  0  0  0  0
    2.8579   -3.3000    0.0000 C   0  0  0  0  0  0  0  0  0  0  0  0
    2.8579   -2.4750    0.0000 C   0  0  0  0  0  0  0  0  0  0  0  0
    2.2448   -1.9230    0.0000 C   0  0  0  0  0  0  0  0  0  0  0  0
    2.5803   -1.1693    0.0000 C   0  0  0  0  0  0  0  0  0  0  0  0
    3.4008   -1.2555    0.0000 C   0  0  0  0  0  0  0  0  0  0  0  0
    3.5724   -2.0625    0.0000 N   0  0  0  0  0  0  0  0  0  0  0  0
    4.2868   -2.4750    0.0000 C   0  0  0  0  0  0  0  0  0  0  0  0
    5.0013   -2.0625    0.0000 O   0  0  0  0  0  0  0  0  0  0  0  0
    4.2868   -3.3000    0.0000 C   0  0  0  0  0  0  0  0  0  0  0  0
    3.5724   -3.7125    0.0000 C   0  0  0  0  0  0  0  0  0  0  0  0
    3.5724   -4.5375    0.0000 N   0  0  0  0  0  0  0  0  0  0  0  0
    4.2868   -4.9500    0.0000 C   0  0  0  0  0  0  0  0  0  0  0  0
    5.0013   -4.5375    0.0000 C   0  0  0  0  0  0  0  0  0  0  0  0
    5.7158   -4.9500    0.0000 C   0  0  0  0  0  0  0  0  0  0  0  0
    5.7158   -5.7750    0.0000 C   0  0  0  0  0  0  0  0  0  0  0  0
    6.4302   -6.1875    0.0000 I   0  0  0  0  0  0  0  0  0  0  0  0
    5.0013   -6.1875    0.0000 C   0  0  0  0  0  0  0  0  0  0  0  0
    4.2868   -5.7750    0.0000 C   0  0  0  0  0  0  0  0  0  0  0  0
    3.5724   -6.1875    0.0000 F   0  0  0  0  0  0  0  0  0  0  0  0
    5.0013   -3.7125    0.0000 F   0  0  0  0  0  0  0  0  0  0  0  0
  1  2  1  0  0  0  0
  2  3  1  0  0  0  0
  3  4  1  6  0  0  0
  3  5  1  0  0  0  0
  5  6  1  0  0  0  0
  6  7  1  0  0  0  0
  7  8  1  0  0  0  0
  8  9  2  0  0  0  0
  8 10  1  0  0  0  0
 10 11  2  0  0  0  0
 11 12  1  0  0  0  0
 12 13  1  0  0  0  0
 13 14  1  0  0  0  0
 14 15  1  0  0  0  0
 11 15  1  0  0  0  0
 15 16  1  0  0  0  0
 16 17  2  0  0  0  0
 16 18  1  0  0  0  0
 18 19  2  0  0  0  0
 10 19  1  0  0  0  0
 19 20  1  0  0  0  0
 20 21  1  0  0  0  0
 21 22  4  0  0  0  0
 22 23  4  0  0  0  0
 23 24  4  0  0  0  0
 24 25  1  0  0  0  0
 24 26  4  0  0  0  0
 26 27  4  0  0  0  0
 21 27  4  0  0  0  0
 27 28  1  0  0  0  0
 18 29  1  0  0  0  0
M  END
>  <CdId>
776

>  <Mol Weight>
521.259

>  <Formula>
C18H18F2IN3O5

>  <CMPD_CHEMBLID>
CHEMBL2012905

>  <MOLREGNO>
1333969

>  <PARENT_CMPD_CHEMBLID>
CHEMBL2012905

>  <PARENT_MOLREGNO>
1333969

>  <COMPOUND_KEY>
30

>  <MOLWEIGHT>
521.25

>  <ALOGP>
0.26

>  <PSA>
111.13

>  <NUM_RO5_VIOLATIONS>
1

>  <ACTIVITY_ID>
10842841

>  <STANDARD_TYPE>
T1/2

>  <RELATION>
>

>  <STANDARD_VALUE>
3.333

>  <STANDARD_UNITS>
hr

>  <PUBLISHED_TYPE>
t1/2

>  <PUBLISHED_RELATION>
>

>  <PUBLISHED_VALUE>
200.0

>  <PUBLISHED_UNITS>
min

>  <POTENTIAL_DUPLICATE>
0

>  <BAO_ENDPOINT>
BAO_0002115

>  <UO_UNITS>
UO_0000032

>  <QUDT_UNITS>
http://qudt.org/vocab/unit#Hour

>  <ASSAY_ID>
810938

>  <ASSAY_CHEMBLID>
CHEMBL2016332

>  <ASSAY_TYPE>
A

>  <DESCRIPTION>
Half life in rat liver microsomes

>  <ASSAY_SRC_ID>
1

>  <ASSAY_SRC_DESCRIPTION>
Scientific Literature

>  <ASSAY_ORGANISM>
Rattus norvegicus

>  <ASSAY_TAX_ID>
10116

>  <CURATED_BY>
Autocuration

>  <BAO_FORMAT>
BAO_0000251

>  <TID>
102178

>  <TARGET_CHEMBLID>
CHEMBL613694

>  <TARGET_TYPE>
SUBCELLULAR

>  <PREF_NAME>
Liver microsomes

>  <CONFIDENCE_SCORE>
2

>  <TARGET_MAPPING>
Subcellular fraction

>  <DOC_ID>
61547

>  <DOC_CHEMBLID>
CHEMBL2010712

>  <PUBMED_ID>
22406151

>  <JOURNAL>
Bioorg. Med. Chem. Lett.

>  <YEAR>
2012

>  <VOLUME>
22

>  <ISSUE>
7

>  <FIRST_PAGE>
2411

>  <ORGANISM>
Rattus norvegicus

$$$$

  Mrv1533001291820312D          

 29 31  0  0  1  0            999 V2000
   -2.1434   -3.7125    0.0000 O   0  0  0  0  0  0  0  0  0  0  0  0
   -1.4289   -3.3000    0.0000 C   0  0  0  0  0  0  0  0  0  0  0  0
   -0.7145   -3.7125    0.0000 C   0  0  2  0  0  0  0  0  0  0  0  0
   -0.7145   -4.5375    0.0000 O   0  0  0  0  0  0  0  0  0  0  0  0
    0.0000   -3.3000    0.0000 C   0  0  0  0  0  0  0  0  0  0  0  0
    0.7145   -3.7125    0.0000 O   0  0  0  0  0  0  0  0  0  0  0  0
    1.4289   -3.3000    0.0000 N   0  0  0  0  0  0  0  0  0  0  0  0
    2.1434   -3.7125    0.0000 C   0  0  0  0  0  0  0  0  0  0  0  0
    2.1434   -4.5375    0.0000 O   0  0  0  0  0  0  0  0  0  0  0  0
    2.8579   -3.3000    0.0000 C   0  0  0  0  0  0  0  0  0  0  0  0
    2.8579   -2.4750    0.0000 C   0  0  0  0  0  0  0  0  0  0  0  0
    2.2448   -1.9230    0.0000 C   0  0  0  0  0  0  0  0  0  0  0  0
    2.5803   -1.1693    0.0000 C   0  0  0  0  0  0  0  0  0  0  0  0
    3.4008   -1.2555    0.0000 C   0  0  0  0  0  0  0  0  0  0  0  0
    3.5724   -2.0625    0.0000 N   0  0  0  0  0  0  0  0  0  0  0  0
    4.2868   -2.4750    0.0000 C   0  0  0  0  0  0  0  0  0  0  0  0
    5.0013   -2.0625    0.0000 O   0  0  0  0  0  0  0  0  0  0  0  0
    4.2868   -3.3000    0.0000 C   0  0  0  0  0  0  0  0  0  0  0  0
    3.5724   -3.7125    0.0000 C   0  0  0  0  0  0  0  0  0  0  0  0
    3.5724   -4.5375    0.0000 N   0  0  0  0  0  0  0  0  0  0  0  0
    4.2868   -4.9500    0.0000 C   0  0  0  0  0  0  0  0  0  0  0  0
    5.0013   -4.5375    0.0000 C   0  0  0  0  0  0  0  0  0  0  0  0
    5.7158   -4.9500    0.0000 C   0  0  0  0  0  0  0  0  0  0  0  0
    5.7158   -5.7750    0.0000 C   0  0  0  0  0  0  0  0  0  0  0  0
    6.4302   -6.1875    0.0000 I   0  0  0  0  0  0  0  0  0  0  0  0
    5.0013   -6.1875    0.0000 C   0  0  0  0  0  0  0  0  0  0  0  0
    4.2868   -5.7750    0.0000 C   0  0  0  0  0  0  0  0  0  0  0  0
    3.5724   -6.1875    0.0000 F   0  0  0  0  0  0  0  0  0  0  0  0
    5.0013   -3.7125    0.0000 F   0  0  0  0  0  0  0  0  0  0  0  0
  1  2  1  0  0  0  0
  2  3  1  0  0  0  0
  3  4  1  1  0  0  0
  3  5  1  0  0  0  0
  5  6  1  0  0  0  0
  6  7  1  0  0  0  0
  7  8  1  0  0  0  0
  8  9  2  0  0  0  0
  8 10  1  0  0  0  0
 10 11  2  0  0  0  0
 11 12  1  0  0  0  0
 12 13  1  0  0  0  0
 13 14  1  0  0  0  0
 14 15  1  0  0  0  0
 11 15  1  0  0  0  0
 15 16  1  0  0  0  0
 16 17  2  0  0  0  0
 16 18  1  0  0  0  0
 18 19  2  0  0  0  0
 10 19  1  0  0  0  0
 19 20  1  0  0  0  0
 20 21  1  0  0  0  0
 21 22  4  0  0  0  0
 22 23  4  0  0  0  0
 23 24  4  0  0  0  0
 24 25  1  0  0  0  0
 24 26  4  0  0  0  0
 26 27  4  0  0  0  0
 21 27  4  0  0  0  0
 27 28  1  0  0  0  0
 18 29  1  0  0  0  0
M  END
>  <CdId>
778

>  <Mol Weight>
521.259

>  <Formula>
C18H18F2IN3O5

>  <CMPD_CHEMBLID>
CHEMBL2012904

>  <MOLREGNO>
1333968

>  <PARENT_CMPD_CHEMBLID>
CHEMBL2012904

>  <PARENT_MOLREGNO>
1333968

>  <COMPOUND_KEY>
29

>  <MOLWEIGHT>
521.25

>  <ALOGP>
0.26

>  <PSA>
111.13

>  <NUM_RO5_VIOLATIONS>
1

>  <ACTIVITY_ID>
10842842

>  <STANDARD_TYPE>
T1/2

>  <RELATION>
>

>  <STANDARD_VALUE>
3.333

>  <STANDARD_UNITS>
hr

>  <PUBLISHED_TYPE>
t1/2

>  <PUBLISHED_RELATION>
>

>  <PUBLISHED_VALUE>
200.0

>  <PUBLISHED_UNITS>
min

>  <POTENTIAL_DUPLICATE>
0

>  <BAO_ENDPOINT>
BAO_0002115

>  <UO_UNITS>
UO_0000032

>  <QUDT_UNITS>
http://qudt.org/vocab/unit#Hour

>  <ASSAY_ID>
810938

>  <ASSAY_CHEMBLID>
CHEMBL2016332

>  <ASSAY_TYPE>
A

>  <DESCRIPTION>
Half life in rat liver microsomes

>  <ASSAY_SRC_ID>
1

>  <ASSAY_SRC_DESCRIPTION>
Scientific Literature

>  <ASSAY_ORGANISM>
Rattus norvegicus

>  <ASSAY_TAX_ID>
10116

>  <CURATED_BY>
Autocuration

>  <BAO_FORMAT>
BAO_0000251

>  <TID>
102178

>  <TARGET_CHEMBLID>
CHEMBL613694

>  <TARGET_TYPE>
SUBCELLULAR

>  <PREF_NAME>
Liver microsomes

>  <CONFIDENCE_SCORE>
2

>  <TARGET_MAPPING>
Subcellular fraction

>  <DOC_ID>
61547

>  <DOC_CHEMBLID>
CHEMBL2010712

>  <PUBMED_ID>
22406151

>  <JOURNAL>
Bioorg. Med. Chem. Lett.

>  <YEAR>
2012

>  <VOLUME>
22

>  <ISSUE>
7

>  <FIRST_PAGE>
2411

>  <ORGANISM>
Rattus norvegicus

$$$$

  Mrv1533001291820312D          

 30 32  0  0  1  0            999 V2000
   -4.0281   -1.8523    0.0000 C   0  0  0  0  0  0  0  0  0  0  0  0
   -3.2077   -1.9386    0.0000 N   0  0  0  0  0  0  0  0  0  0  0  0
   -2.6556   -1.3255    0.0000 C   0  0  0  0  0  0  0  0  0  0  0  0
   -2.8272   -0.5185    0.0000 N   0  0  0  0  0  0  0  0  0  0  0  0
   -3.6118   -0.2636    0.0000 C   0  0  0  0  0  0  0  0  0  0  0  0
   -4.2249   -0.8156    0.0000 C   0  0  0  0  0  0  0  0  0  0  0  0
   -5.0095   -0.5607    0.0000 C   0  0  0  0  0  0  0  0  0  0  0  0
   -5.1810    0.2463    0.0000 C   0  0  0  0  0  0  0  0  0  0  0  0
   -4.5679    0.7983    0.0000 C   0  0  0  0  0  0  0  0  0  0  0  0
   -3.7833    0.5434    0.0000 C   0  0  0  0  0  0  0  0  0  0  0  0
   -3.1702    1.0954    0.0000 F   0  0  0  0  0  0  0  0  0  0  0  0
   -5.9656    0.5012    0.0000 C   0  0  0  0  0  0  0  0  0  0  0  0
   -6.7503    0.7562    0.0000 C   0  0  0  0  0  0  0  0  0  0  0  0
   -1.9019   -1.6610    0.0000 C   0  0  0  0  0  0  0  0  0  0  0  0
   -1.1875   -1.2485    0.0000 C   0  0  0  0  0  0  0  0  0  0  0  0
   -1.1875   -0.4235    0.0000 O   0  0  0  0  0  0  0  0  0  0  0  0
   -0.4730   -1.6610    0.0000 N   0  0  0  0  0  0  0  0  0  0  0  0
    0.2415   -1.2485    0.0000 O   0  0  0  0  0  0  0  0  0  0  0  0
    0.9559   -1.6610    0.0000 C   0  0  0  0  0  0  0  0  0  0  0  0
    1.6704   -1.2485    0.0000 C   0  0  2  0  0  0  0  0  0  0  0  0
    1.6704   -0.4235    0.0000 O   0  0  0  0  0  0  0  0  0  0  0  0
    2.3849   -1.6610    0.0000 C   0  0  0  0  0  0  0  0  0  0  0  0
    3.0993   -1.2485    0.0000 O   0  0  0  0  0  0  0  0  0  0  0  0
   -1.9882   -2.4815    0.0000 C   0  0  0  0  0  0  0  0  0  0  0  0
   -1.4362   -3.0946    0.0000 C   0  0  0  0  0  0  0  0  0  0  0  0
   -1.6911   -3.8792    0.0000 C   0  0  0  0  0  0  0  0  0  0  0  0
   -2.4981   -4.0508    0.0000 C   0  0  0  0  0  0  0  0  0  0  0  0
   -3.0501   -3.4377    0.0000 C   0  0  0  0  0  0  0  0  0  0  0  0
   -3.8571   -3.6092    0.0000 O   0  0  0  0  0  0  0  0  0  0  0  0
   -2.7952   -2.6530    0.0000 C   0  0  0  0  0  0  0  0  0  0  0  0
  1  2  1  0  0  0  0
  2  3  4  0  0  0  0
  3  4  1  0  0  0  0
  4  5  1  0  0  0  0
  5  6  4  0  0  0  0
  6  7  4  0  0  0  0
  7  8  4  0  0  0  0
  8  9  4  0  0  0  0
  9 10  4  0  0  0  0
  5 10  4  0  0  0  0
 10 11  1  0  0  0  0
  8 12  1  0  0  0  0
 12 13  3  0  0  0  0
  3 14  4  0  0  0  0
 14 15  1  0  0  0  0
 15 16  2  0  0  0  0
 15 17  1  0  0  0  0
 17 18  1  0  0  0  0
 18 19  1  0  0  0  0
 19 20  1  0  0  0  0
 20 21  1  6  0  0  0
 20 22  1  0  0  0  0
 22 23  1  0  0  0  0
 14 24  4  0  0  0  0
 24 25  1  0  0  0  0
 25 26  1  0  0  0  0
 26 27  1  0  0  0  0
 27 28  1  0  0  0  0
 28 29  2  0  0  0  0
 28 30  1  0  0  0  0
  2 30  4  0  0  0  0
 24 30  4  0  0  0  0
M  END
>  <CdId>
785

>  <Mol Weight>
415.421

>  <Formula>
C21H22FN3O5

>  <CMPD_CHEMBLID>
CHEMBL2012900

>  <MOLREGNO>
1333964

>  <PARENT_CMPD_CHEMBLID>
CHEMBL2012900

>  <PARENT_MOLREGNO>
1333964

>  <COMPOUND_KEY>
18

>  <MOLWEIGHT>
415.41

>  <ALOGP>
2.95

>  <PSA>
112.82

>  <NUM_RO5_VIOLATIONS>
0

>  <ACTIVITY_ID>
10842846

>  <STANDARD_TYPE>
T1/2

>  <RELATION>
>

>  <STANDARD_VALUE>
3.333

>  <STANDARD_UNITS>
hr

>  <PUBLISHED_TYPE>
t1/2

>  <PUBLISHED_RELATION>
>

>  <PUBLISHED_VALUE>
200.0

>  <PUBLISHED_UNITS>
min

>  <POTENTIAL_DUPLICATE>
0

>  <BAO_ENDPOINT>
BAO_0002115

>  <UO_UNITS>
UO_0000032

>  <QUDT_UNITS>
http://qudt.org/vocab/unit#Hour

>  <ASSAY_ID>
810938

>  <ASSAY_CHEMBLID>
CHEMBL2016332

>  <ASSAY_TYPE>
A

>  <DESCRIPTION>
Half life in rat liver microsomes

>  <ASSAY_SRC_ID>
1

>  <ASSAY_SRC_DESCRIPTION>
Scientific Literature

>  <ASSAY_ORGANISM>
Rattus norvegicus

>  <ASSAY_TAX_ID>
10116

>  <CURATED_BY>
Autocuration

>  <BAO_FORMAT>
BAO_0000251

>  <TID>
102178

>  <TARGET_CHEMBLID>
CHEMBL613694

>  <TARGET_TYPE>
SUBCELLULAR

>  <PREF_NAME>
Liver microsomes

>  <CONFIDENCE_SCORE>
2

>  <TARGET_MAPPING>
Subcellular fraction

>  <DOC_ID>
61547

>  <DOC_CHEMBLID>
CHEMBL2010712

>  <PUBMED_ID>
22406151

>  <JOURNAL>
Bioorg. Med. Chem. Lett.

>  <YEAR>
2012

>  <VOLUME>
22

>  <ISSUE>
7

>  <FIRST_PAGE>
2411

>  <ORGANISM>
Rattus norvegicus

$$$$

  Mrv1533001291820312D          

 27 29  0  0  0  0            999 V2000
   -0.9286    0.4512    0.0000 C   0  0  0  0  0  0  0  0  0  0  0  0
   -0.5931   -0.3025    0.0000 N   0  0  0  0  0  0  0  0  0  0  0  0
    0.2139   -0.4740    0.0000 C   0  0  0  0  0  0  0  0  0  0  0  0
    0.8270    0.0780    0.0000 N   0  0  0  0  0  0  0  0  0  0  0  0
    0.6555    0.8850    0.0000 C   0  0  0  0  0  0  0  0  0  0  0  0
   -0.1292    1.1399    0.0000 C   0  0  0  0  0  0  0  0  0  0  0  0
   -0.3007    1.9469    0.0000 C   0  0  0  0  0  0  0  0  0  0  0  0
    0.3124    2.4989    0.0000 C   0  0  0  0  0  0  0  0  0  0  0  0
    1.0970    2.2440    0.0000 C   0  0  0  0  0  0  0  0  0  0  0  0
    1.2686    1.4370    0.0000 C   0  0  0  0  0  0  0  0  0  0  0  0
    2.0532    1.1821    0.0000 F   0  0  0  0  0  0  0  0  0  0  0  0
    0.1409    3.3059    0.0000 C   0  0  0  0  0  0  0  0  0  0  0  0
   -0.0306    4.1129    0.0000 C   0  0  0  0  0  0  0  0  0  0  0  0
    0.3001   -1.2945    0.0000 C   0  0  0  0  0  0  0  0  0  0  0  0
    1.0146   -1.7070    0.0000 C   0  0  0  0  0  0  0  0  0  0  0  0
    1.0146   -2.5320    0.0000 O   0  0  0  0  0  0  0  0  0  0  0  0
    1.7291   -1.2945    0.0000 N   0  0  0  0  0  0  0  0  0  0  0  0
    2.4435   -1.7070    0.0000 O   0  0  0  0  0  0  0  0  0  0  0  0
    3.1580   -1.2945    0.0000 C   0  0  0  0  0  0  0  0  0  0  0  0
    3.8725   -1.7070    0.0000 C   0  0  0  0  0  0  0  0  0  0  0  0
    4.5870   -1.2945    0.0000 O   0  0  0  0  0  0  0  0  0  0  0  0
   -0.4535   -1.6301    0.0000 C   0  0  0  0  0  0  0  0  0  0  0  0
   -0.8660   -2.3445    0.0000 C   0  0  0  0  0  0  0  0  0  0  0  0
   -1.6730   -2.1730    0.0000 C   0  0  0  0  0  0  0  0  0  0  0  0
   -1.7592   -1.3525    0.0000 C   0  0  0  0  0  0  0  0  0  0  0  0
   -2.4737   -0.9400    0.0000 O   0  0  0  0  0  0  0  0  0  0  0  0
   -1.0056   -1.0170    0.0000 C   0  0  0  0  0  0  0  0  0  0  0  0
  1  2  1  0  0  0  0
  2  3  4  0  0  0  0
  3  4  1  0  0  0  0
  4  5  1  0  0  0  0
  5  6  4  0  0  0  0
  6  7  4  0  0  0  0
  7  8  4  0  0  0  0
  8  9  4  0  0  0  0
  9 10  4  0  0  0  0
  5 10  4  0  0  0  0
 10 11  1  0  0  0  0
  8 12  1  0  0  0  0
 12 13  3  0  0  0  0
  3 14  4  0  0  0  0
 14 15  1  0  0  0  0
 15 16  2  0  0  0  0
 15 17  1  0  0  0  0
 17 18  1  0  0  0  0
 18 19  1  0  0  0  0
 19 20  1  0  0  0  0
 20 21  1  0  0  0  0
 14 22  4  0  0  0  0
 22 23  1  0  0  0  0
 23 24  1  0  0  0  0
 24 25  1  0  0  0  0
 25 26  2  0  0  0  0
 25 27  1  0  0  0  0
  2 27  4  0  0  0  0
 22 27  4  0  0  0  0
M  END
>  <CdId>
788

>  <Mol Weight>
371.368

>  <Formula>
C19H18FN3O4

>  <CMPD_CHEMBLID>
CHEMBL2012901

>  <MOLREGNO>
1333965

>  <PARENT_CMPD_CHEMBLID>
CHEMBL2012901

>  <PARENT_MOLREGNO>
1333965

>  <COMPOUND_KEY>
19

>  <MOLWEIGHT>
371.36

>  <ALOGP>
3.01

>  <PSA>
92.59

>  <NUM_RO5_VIOLATIONS>
0

>  <ACTIVITY_ID>
10842845

>  <STANDARD_TYPE>
T1/2

>  <RELATION>
=

>  <STANDARD_VALUE>
2.5

>  <STANDARD_UNITS>
hr

>  <PUBLISHED_TYPE>
t1/2

>  <PUBLISHED_RELATION>
=

>  <PUBLISHED_VALUE>
150.0

>  <PUBLISHED_UNITS>
min

>  <POTENTIAL_DUPLICATE>
0

>  <BAO_ENDPOINT>
BAO_0002115

>  <UO_UNITS>
UO_0000032

>  <QUDT_UNITS>
http://qudt.org/vocab/unit#Hour

>  <ASSAY_ID>
810938

>  <ASSAY_CHEMBLID>
CHEMBL2016332

>  <ASSAY_TYPE>
A

>  <DESCRIPTION>
Half life in rat liver microsomes

>  <ASSAY_SRC_ID>
1

>  <ASSAY_SRC_DESCRIPTION>
Scientific Literature

>  <ASSAY_ORGANISM>
Rattus norvegicus

>  <ASSAY_TAX_ID>
10116

>  <CURATED_BY>
Autocuration

>  <BAO_FORMAT>
BAO_0000251

>  <TID>
102178

>  <TARGET_CHEMBLID>
CHEMBL613694

>  <TARGET_TYPE>
SUBCELLULAR

>  <PREF_NAME>
Liver microsomes

>  <CONFIDENCE_SCORE>
2

>  <TARGET_MAPPING>
Subcellular fraction

>  <DOC_ID>
61547

>  <DOC_CHEMBLID>
CHEMBL2010712

>  <PUBMED_ID>
22406151

>  <JOURNAL>
Bioorg. Med. Chem. Lett.

>  <YEAR>
2012

>  <VOLUME>
22

>  <ISSUE>
7

>  <FIRST_PAGE>
2411

>  <ORGANISM>
Rattus norvegicus

$$$$

  Mrv1533001291820312D          

 34 37  0  0  1  0            999 V2000
    0.7145    1.2375    0.0000 C   0  0  0  0  0  0  0  0  0  0  0  0
    1.4289    0.8250    0.0000 C   0  0  1  0  0  0  0  0  0  0  0  0
    2.1434    1.2375    0.0000 C   0  0  0  0  0  0  0  0  0  0  0  0
    2.8579    0.8250    0.0000 C   0  0  0  0  0  0  0  0  0  0  0  0
    2.8579    0.0000    0.0000 C   0  0  0  0  0  0  0  0  0  0  0  0
    2.1434   -0.4125    0.0000 C   0  0  1  0  0  0  0  0  0  0  0  0
    2.1434   -1.2375    0.0000 C   0  0  0  0  0  0  0  0  0  0  0  0
    2.8579   -1.6500    0.0000 N   0  0  0  0  0  0  0  0  0  0  0  0
    2.8579   -2.4750    0.0000 C   0  0  0  0  0  0  0  0  0  0  0  0
    3.5724   -2.8875    0.0000 C   0  0  0  0  0  0  0  0  0  0  0  0
    3.5724   -3.7125    0.0000 C   0  0  0  0  0  0  0  0  0  0  0  0
    2.8579   -4.1250    0.0000 C   0  0  0  0  0  0  0  0  0  0  0  0
    2.1434   -3.7125    0.0000 C   0  0  0  0  0  0  0  0  0  0  0  0
    2.1434   -2.8875    0.0000 N   0  0  0  0  0  0  0  0  0  0  0  0
    2.8579   -4.9500    0.0000 C   0  0  0  0  0  0  0  0  0  0  0  0
    2.8579   -5.7750    0.0000 F   0  0  0  0  0  0  0  0  0  0  0  0
    3.6829   -4.9500    0.0000 F   0  0  0  0  0  0  0  0  0  0  0  0
    2.0329   -4.9500    0.0000 F   0  0  0  0  0  0  0  0  0  0  0  0
    1.4289    0.0000    0.0000 N   0  0  0  0  0  0  0  0  0  0  0  0
    0.7145   -0.4125    0.0000 C   0  0  0  0  0  0  0  0  0  0  0  0
    0.0000    0.0000    0.0000 O   0  0  0  0  0  0  0  0  0  0  0  0
    0.7145   -1.2375    0.0000 C   0  0  0  0  0  0  0  0  0  0  0  0
    1.3819   -1.7224    0.0000 N   0  0  0  0  0  0  0  0  0  0  0  0
    1.1270   -2.5070    0.0000 C   0  0  0  0  0  0  0  0  0  0  0  0
    1.6119   -3.1745    0.0000 C   0  0  0  0  0  0  0  0  0  0  0  0
    0.3020   -2.5070    0.0000 S   0  0  0  0  0  0  0  0  0  0  0  0
    0.0470   -1.7224    0.0000 C   0  0  0  0  0  0  0  0  0  0  0  0
   -0.7376   -1.4675    0.0000 C   0  0  0  0  0  0  0  0  0  0  0  0
   -1.3507   -2.0195    0.0000 C   0  0  0  0  0  0  0  0  0  0  0  0
   -2.1353   -1.7646    0.0000 C   0  0  0  0  0  0  0  0  0  0  0  0
   -2.3068   -0.9576    0.0000 C   0  0  0  0  0  0  0  0  0  0  0  0
   -3.0915   -0.7027    0.0000 F   0  0  0  0  0  0  0  0  0  0  0  0
   -1.6937   -0.4056    0.0000 C   0  0  0  0  0  0  0  0  0  0  0  0
   -0.9091   -0.6605    0.0000 C   0  0  0  0  0  0  0  0  0  0  0  0
  2  1  1  1  0  0  0
  2  3  1  0  0  0  0
  3  4  1  0  0  0  0
  4  5  1  0  0  0  0
  5  6  1  0  0  0  0
  6  7  1  1  0  0  0
  7  8  1  0  0  0  0
  8  9  1  0  0  0  0
  9 10  4  0  0  0  0
 10 11  4  0  0  0  0
 11 12  4  0  0  0  0
 12 13  4  0  0  0  0
 13 14  4  0  0  0  0
  9 14  4  0  0  0  0
 12 15  1  0  0  0  0
 15 16  1  0  0  0  0
 15 17  1  0  0  0  0
 15 18  1  0  0  0  0
  6 19  1  0  0  0  0
  2 19  1  0  0  0  0
 19 20  1  0  0  0  0
 20 21  2  0  0  0  0
 20 22  1  0  0  0  0
 22 23  4  0  0  0  0
 23 24  4  0  0  0  0
 24 25  1  0  0  0  0
 24 26  4  0  0  0  0
 26 27  4  0  0  0  0
 22 27  4  0  0  0  0
 27 28  1  0  0  0  0
 28 29  4  0  0  0  0
 29 30  4  0  0  0  0
 30 31  4  0  0  0  0
 31 32  1  0  0  0  0
 31 33  4  0  0  0  0
 33 34  4  0  0  0  0
 28 34  4  0  0  0  0
M  END
>  <CdId>
801

>  <Mol Weight>
492.54

>  <Formula>
C24H24F4N4OS

>  <CMPD_CHEMBLID>
CHEMBL2031506

>  <MOLREGNO>
1343571

>  <PARENT_CMPD_CHEMBLID>
CHEMBL2031506

>  <PARENT_MOLREGNO>
1343571

>  <COMPOUND_KEY>
50

>  <MOLWEIGHT>
492.53

>  <ALOGP>
5.52

>  <PSA>
86.36

>  <NUM_RO5_VIOLATIONS>
1

>  <ACTIVITY_ID>
10895466

>  <STANDARD_TYPE>
T1/2

>  <RELATION>
=

>  <STANDARD_VALUE>
3.0

>  <STANDARD_UNITS>
hr

>  <PUBLISHED_TYPE>
t1/2

>  <PUBLISHED_RELATION>
=

>  <PUBLISHED_VALUE>
3.0

>  <PUBLISHED_UNITS>
hr

>  <POTENTIAL_DUPLICATE>
0

>  <BAO_ENDPOINT>
BAO_0002115

>  <UO_UNITS>
UO_0000032

>  <QUDT_UNITS>
http://qudt.org/vocab/unit#Hour

>  <ASSAY_ID>
818375

>  <ASSAY_CHEMBLID>
CHEMBL2034512

>  <ASSAY_TYPE>
A

>  <DESCRIPTION>
Half life in rat liver microsomes

>  <ASSAY_SRC_ID>
1

>  <ASSAY_SRC_DESCRIPTION>
Scientific Literature

>  <ASSAY_ORGANISM>
Rattus norvegicus

>  <ASSAY_TAX_ID>
10116

>  <CURATED_BY>
Autocuration

>  <BAO_FORMAT>
BAO_0000251

>  <TID>
102178

>  <TARGET_CHEMBLID>
CHEMBL613694

>  <TARGET_TYPE>
SUBCELLULAR

>  <PREF_NAME>
Liver microsomes

>  <CONFIDENCE_SCORE>
2

>  <TARGET_MAPPING>
Subcellular fraction

>  <DOC_ID>
62054

>  <DOC_CHEMBLID>
CHEMBL2029290

>  <PUBMED_ID>
22617492

>  <JOURNAL>
Bioorg. Med. Chem. Lett.

>  <YEAR>
2012

>  <VOLUME>
22

>  <ISSUE>
12

>  <FIRST_PAGE>
3890

>  <ORGANISM>
Rattus norvegicus

$$$$

  Mrv1533001291820312D          

 34 38  0  0  1  0            999 V2000
    4.8908    7.7120    0.0000 C   0  0  0  0  0  0  0  0  0  0  0  0
    4.4059    7.0445    0.0000 C   0  0  0  0  0  0  0  0  0  0  0  0
    4.6608    6.2599    0.0000 N   0  0  0  0  0  0  0  0  0  0  0  0
    3.9934    5.7750    0.0000 C   0  0  0  0  0  0  0  0  0  0  0  0
    3.9934    4.9500    0.0000 C   0  0  0  0  0  0  0  0  0  0  0  0
    3.2789    4.5375    0.0000 O   0  0  0  0  0  0  0  0  0  0  0  0
    4.7079    4.5375    0.0000 N   0  0  0  0  0  0  0  0  0  0  0  0
    5.4223    4.9500    0.0000 C   0  0  0  0  0  0  0  0  0  0  0  0
    6.1368    4.5375    0.0000 C   0  0  0  0  0  0  0  0  0  0  0  0
    6.8513    4.9500    0.0000 F   0  0  0  0  0  0  0  0  0  0  0  0
    6.1368    3.7125    0.0000 C   0  0  0  0  0  0  0  0  0  0  0  0
    5.4223    3.3000    0.0000 C   0  0  0  0  0  0  0  0  0  0  0  0
    4.7079    3.7125    0.0000 C   0  0  1  0  0  0  0  0  0  0  0  0
    3.9934    3.3000    0.0000 C   0  0  0  0  0  0  0  0  0  0  0  0
    3.9934    2.4750    0.0000 N   0  0  0  0  0  0  0  0  0  0  0  0
    3.2789    2.0625    0.0000 C   0  0  0  0  0  0  0  0  0  0  0  0
    2.5645    2.4750    0.0000 O   0  0  0  0  0  0  0  0  0  0  0  0
    3.2789    1.2375    0.0000 C   0  0  0  0  0  0  0  0  0  0  0  0
    3.9934    0.8250    0.0000 C   0  0  0  0  0  0  0  0  0  0  0  0
    3.9934    0.0000    0.0000 C   0  0  0  0  0  0  0  0  0  0  0  0
    3.2789   -0.4125    0.0000 C   0  0  0  0  0  0  0  0  0  0  0  0
    2.5645    0.0000    0.0000 C   0  0  0  0  0  0  0  0  0  0  0  0
    1.7798   -0.2549    0.0000 O   0  0  0  0  0  0  0  0  0  0  0  0
    1.2949    0.4125    0.0000 C   0  0  0  0  0  0  0  0  0  0  0  0
    1.7798    1.0799    0.0000 C   0  0  0  0  0  0  0  0  0  0  0  0
    2.5645    0.8250    0.0000 C   0  0  0  0  0  0  0  0  0  0  0  0
    3.3260    6.2599    0.0000 C   0  0  0  0  0  0  0  0  0  0  0  0
    3.5809    7.0445    0.0000 S   0  0  0  0  0  0  0  0  0  0  0  0
    2.5413    6.0050    0.0000 C   0  0  0  0  0  0  0  0  0  0  0  0
    2.3698    5.1980    0.0000 C   0  0  0  0  0  0  0  0  0  0  0  0
    1.5852    4.9431    0.0000 C   0  0  0  0  0  0  0  0  0  0  0  0
    0.9721    5.4951    0.0000 C   0  0  0  0  0  0  0  0  0  0  0  0
    1.1436    6.3021    0.0000 C   0  0  0  0  0  0  0  0  0  0  0  0
    1.9282    6.5570    0.0000 C   0  0  0  0  0  0  0  0  0  0  0  0
  1  2  1  0  0  0  0
  2  3  4  0  0  0  0
  3  4  4  0  0  0  0
  4  5  1  0  0  0  0
  5  6  2  0  0  0  0
  5  7  1  0  0  0  0
  7  8  1  0  0  0  0
  8  9  1  0  0  0  0
  9 10  1  0  0  0  0
  9 11  1  0  0  0  0
 11 12  1  0  0  0  0
 12 13  1  0  0  0  0
  7 13  1  0  0  0  0
 13 14  1  1  0  0  0
 14 15  1  0  0  0  0
 15 16  1  0  0  0  0
 16 17  2  0  0  0  0
 16 18  1  0  0  0  0
 18 19  4  0  0  0  0
 19 20  4  0  0  0  0
 20 21  4  0  0  0  0
 21 22  4  0  0  0  0
 22 23  4  0  0  0  0
 23 24  4  0  0  0  0
 24 25  4  0  0  0  0
 25 26  4  0  0  0  0
 18 26  4  0  0  0  0
 22 26  4  0  0  0  0
  4 27  4  0  0  0  0
 27 28  4  0  0  0  0
  2 28  4  0  0  0  0
 27 29  1  0  0  0  0
 29 30  4  0  0  0  0
 30 31  4  0  0  0  0
 31 32  4  0  0  0  0
 32 33  4  0  0  0  0
 33 34  4  0  0  0  0
 29 34  4  0  0  0  0
M  END
>  <CdId>
802

>  <Mol Weight>
477.55

>  <Formula>
C26H24FN3O3S

>  <CMPD_CHEMBLID>
CHEMBL2031501

>  <MOLREGNO>
1343566

>  <PARENT_CMPD_CHEMBLID>
CHEMBL2031501

>  <PARENT_MOLREGNO>
1343566

>  <COMPOUND_KEY>
45

>  <MOLWEIGHT>
477.55

>  <ALOGP>
4.28

>  <PSA>
103.68

>  <NUM_RO5_VIOLATIONS>
0

>  <ACTIVITY_ID>
10895463

>  <STANDARD_TYPE>
T1/2

>  <RELATION>
=

>  <STANDARD_VALUE>
7.0

>  <STANDARD_UNITS>
hr

>  <PUBLISHED_TYPE>
t1/2

>  <PUBLISHED_RELATION>
=

>  <PUBLISHED_VALUE>
7.0

>  <PUBLISHED_UNITS>
hr

>  <POTENTIAL_DUPLICATE>
0

>  <BAO_ENDPOINT>
BAO_0002115

>  <UO_UNITS>
UO_0000032

>  <QUDT_UNITS>
http://qudt.org/vocab/unit#Hour

>  <ASSAY_ID>
818375

>  <ASSAY_CHEMBLID>
CHEMBL2034512

>  <ASSAY_TYPE>
A

>  <DESCRIPTION>
Half life in rat liver microsomes

>  <ASSAY_SRC_ID>
1

>  <ASSAY_SRC_DESCRIPTION>
Scientific Literature

>  <ASSAY_ORGANISM>
Rattus norvegicus

>  <ASSAY_TAX_ID>
10116

>  <CURATED_BY>
Autocuration

>  <BAO_FORMAT>
BAO_0000251

>  <TID>
102178

>  <TARGET_CHEMBLID>
CHEMBL613694

>  <TARGET_TYPE>
SUBCELLULAR

>  <PREF_NAME>
Liver microsomes

>  <CONFIDENCE_SCORE>
2

>  <TARGET_MAPPING>
Subcellular fraction

>  <DOC_ID>
62054

>  <DOC_CHEMBLID>
CHEMBL2029290

>  <PUBMED_ID>
22617492

>  <JOURNAL>
Bioorg. Med. Chem. Lett.

>  <YEAR>
2012

>  <VOLUME>
22

>  <ISSUE>
12

>  <FIRST_PAGE>
3890

>  <ORGANISM>
Rattus norvegicus

$$$$

  Mrv1533001291820312D          

 36 40  0  0  1  0            999 V2000
   -0.7145   -6.1875    0.0000 C   0  0  0  0  0  0  0  0  0  0  0  0
   -0.7145   -5.3625    0.0000 C   0  0  1  0  0  0  0  0  0  0  0  0
   -1.4289   -4.9500    0.0000 C   0  0  0  0  0  0  0  0  0  0  0  0
   -1.4289   -4.1250    0.0000 C   0  0  0  0  0  0  0  0  0  0  0  0
   -0.7145   -3.7125    0.0000 C   0  0  0  0  0  0  0  0  0  0  0  0
    0.0000   -4.1250    0.0000 C   0  0  1  0  0  0  0  0  0  0  0  0
    0.7145   -3.7125    0.0000 C   0  0  0  0  0  0  0  0  0  0  0  0
    0.7145   -2.8875    0.0000 N   0  0  0  0  0  0  0  0  0  0  0  0
    1.4289   -2.4750    0.0000 C   0  0  0  0  0  0  0  0  0  0  0  0
    2.1434   -2.8875    0.0000 O   0  0  0  0  0  0  0  0  0  0  0  0
    1.4289   -1.6500    0.0000 C   0  0  0  0  0  0  0  0  0  0  0  0
    0.7145   -1.2375    0.0000 C   0  0  0  0  0  0  0  0  0  0  0  0
    0.7145   -0.4125    0.0000 C   0  0  0  0  0  0  0  0  0  0  0  0
    1.4289    0.0000    0.0000 C   0  0  0  0  0  0  0  0  0  0  0  0
    2.1434   -0.4125    0.0000 C   0  0  0  0  0  0  0  0  0  0  0  0
    2.8579    0.0000    0.0000 C   0  0  0  0  0  0  0  0  0  0  0  0
    3.5724   -0.4125    0.0000 C   0  0  0  0  0  0  0  0  0  0  0  0
    3.5724   -1.2375    0.0000 C   0  0  0  0  0  0  0  0  0  0  0  0
    2.8579   -1.6500    0.0000 N   0  0  0  0  0  0  0  0  0  0  0  0
    2.1434   -1.2375    0.0000 C   0  0  0  0  0  0  0  0  0  0  0  0
    0.0000   -4.9500    0.0000 N   0  0  0  0  0  0  0  0  0  0  0  0
    0.7145   -5.3625    0.0000 C   0  0  0  0  0  0  0  0  0  0  0  0
    0.7145   -6.1875    0.0000 O   0  0  0  0  0  0  0  0  0  0  0  0
    1.4289   -4.9500    0.0000 C   0  0  0  0  0  0  0  0  0  0  0  0
    1.5152   -4.1295    0.0000 N   0  0  0  0  0  0  0  0  0  0  0  0
    2.3221   -3.9580    0.0000 C   0  0  0  0  0  0  0  0  0  0  0  0
    2.6577   -3.2043    0.0000 C   0  0  0  0  0  0  0  0  0  0  0  0
    2.7346   -4.6725    0.0000 S   0  0  0  0  0  0  0  0  0  0  0  0
    2.1826   -5.2856    0.0000 C   0  0  0  0  0  0  0  0  0  0  0  0
    2.3541   -6.0925    0.0000 C   0  0  0  0  0  0  0  0  0  0  0  0
    3.1388   -6.3475    0.0000 C   0  0  0  0  0  0  0  0  0  0  0  0
    3.3103   -7.1544    0.0000 C   0  0  0  0  0  0  0  0  0  0  0  0
    2.6972   -7.7065    0.0000 C   0  0  0  0  0  0  0  0  0  0  0  0
    2.8687   -8.5134    0.0000 F   0  0  0  0  0  0  0  0  0  0  0  0
    1.9126   -7.4515    0.0000 C   0  0  0  0  0  0  0  0  0  0  0  0
    1.7410   -6.6446    0.0000 C   0  0  0  0  0  0  0  0  0  0  0  0
  2  1  1  1  0  0  0
  2  3  1  0  0  0  0
  3  4  1  0  0  0  0
  4  5  1  0  0  0  0
  5  6  1  0  0  0  0
  6  7  1  1  0  0  0
  7  8  1  0  0  0  0
  8  9  1  0  0  0  0
  9 10  2  0  0  0  0
  9 11  1  0  0  0  0
 11 12  4  0  0  0  0
 12 13  4  0  0  0  0
 13 14  4  0  0  0  0
 14 15  4  0  0  0  0
 15 16  4  0  0  0  0
 16 17  4  0  0  0  0
 17 18  4  0  0  0  0
 18 19  4  0  0  0  0
 19 20  4  0  0  0  0
 11 20  4  0  0  0  0
 15 20  4  0  0  0  0
  6 21  1  0  0  0  0
  2 21  1  0  0  0  0
 21 22  1  0  0  0  0
 22 23  2  0  0  0  0
 22 24  1  0  0  0  0
 24 25  4  0  0  0  0
 25 26  4  0  0  0  0
 26 27  1  0  0  0  0
 26 28  4  0  0  0  0
 28 29  4  0  0  0  0
 24 29  4  0  0  0  0
 29 30  1  0  0  0  0
 30 31  4  0  0  0  0
 31 32  4  0  0  0  0
 32 33  4  0  0  0  0
 33 34  1  0  0  0  0
 33 35  4  0  0  0  0
 35 36  4  0  0  0  0
 30 36  4  0  0  0  0
M  END
>  <CdId>
804

>  <Mol Weight>
502.61

>  <Formula>
C28H27FN4O2S

>  <CMPD_CHEMBLID>
CHEMBL2031505

>  <MOLREGNO>
1343570

>  <PARENT_CMPD_CHEMBLID>
CHEMBL2031505

>  <PARENT_MOLREGNO>
1343570

>  <COMPOUND_KEY>
49

>  <MOLWEIGHT>
502.6

>  <ALOGP>
4.77

>  <PSA>
103.43

>  <NUM_RO5_VIOLATIONS>
1

>  <ACTIVITY_ID>
10895465

>  <STANDARD_TYPE>
T1/2

>  <RELATION>
=

>  <STANDARD_VALUE>
6.0

>  <STANDARD_UNITS>
hr

>  <PUBLISHED_TYPE>
t1/2

>  <PUBLISHED_RELATION>
=

>  <PUBLISHED_VALUE>
6.0

>  <PUBLISHED_UNITS>
hr

>  <POTENTIAL_DUPLICATE>
0

>  <BAO_ENDPOINT>
BAO_0002115

>  <UO_UNITS>
UO_0000032

>  <QUDT_UNITS>
http://qudt.org/vocab/unit#Hour

>  <ASSAY_ID>
818375

>  <ASSAY_CHEMBLID>
CHEMBL2034512

>  <ASSAY_TYPE>
A

>  <DESCRIPTION>
Half life in rat liver microsomes

>  <ASSAY_SRC_ID>
1

>  <ASSAY_SRC_DESCRIPTION>
Scientific Literature

>  <ASSAY_ORGANISM>
Rattus norvegicus

>  <ASSAY_TAX_ID>
10116

>  <CURATED_BY>
Autocuration

>  <BAO_FORMAT>
BAO_0000251

>  <TID>
102178

>  <TARGET_CHEMBLID>
CHEMBL613694

>  <TARGET_TYPE>
SUBCELLULAR

>  <PREF_NAME>
Liver microsomes

>  <CONFIDENCE_SCORE>
2

>  <TARGET_MAPPING>
Subcellular fraction

>  <DOC_ID>
62054

>  <DOC_CHEMBLID>
CHEMBL2029290

>  <PUBMED_ID>
22617492

>  <JOURNAL>
Bioorg. Med. Chem. Lett.

>  <YEAR>
2012

>  <VOLUME>
22

>  <ISSUE>
12

>  <FIRST_PAGE>
3890

>  <ORGANISM>
Rattus norvegicus

$$$$

  Mrv1533001291820312D          

 38 42  0  0  1  0            999 V2000
   -0.1830   -8.1245    0.0000 C   0  0  0  0  0  0  0  0  0  0  0  0
    0.3020   -7.4570    0.0000 C   0  0  0  0  0  0  0  0  0  0  0  0
    0.0470   -6.6724    0.0000 N   0  0  0  0  0  0  0  0  0  0  0  0
    0.7145   -6.1875    0.0000 C   0  0  0  0  0  0  0  0  0  0  0  0
    0.7145   -5.3625    0.0000 C   0  0  0  0  0  0  0  0  0  0  0  0
    1.4289   -4.9500    0.0000 O   0  0  0  0  0  0  0  0  0  0  0  0
    0.0000   -4.9500    0.0000 N   0  0  0  0  0  0  0  0  0  0  0  0
   -0.7145   -5.3625    0.0000 C   0  0  0  0  0  0  0  0  0  0  0  0
   -1.4289   -4.9500    0.0000 C   0  0  0  0  0  0  0  0  0  0  0  0
   -1.4289   -4.1250    0.0000 C   0  0  0  0  0  0  0  0  0  0  0  0
   -0.7145   -3.7125    0.0000 C   0  0  2  0  0  0  0  0  0  0  0  0
    0.0000   -4.1250    0.0000 C   0  0  1  0  0  0  0  0  0  0  0  0
    0.7145   -3.7125    0.0000 C   0  0  0  0  0  0  0  0  0  0  0  0
    0.7145   -2.8875    0.0000 N   0  0  0  0  0  0  0  0  0  0  0  0
    1.4289   -2.4750    0.0000 C   0  0  0  0  0  0  0  0  0  0  0  0
    2.1434   -2.8875    0.0000 O   0  0  0  0  0  0  0  0  0  0  0  0
    1.4289   -1.6500    0.0000 C   0  0  0  0  0  0  0  0  0  0  0  0
    0.7145   -1.2375    0.0000 C   0  0  0  0  0  0  0  0  0  0  0  0
    0.7145   -0.4125    0.0000 C   0  0  0  0  0  0  0  0  0  0  0  0
    1.4289    0.0000    0.0000 C   0  0  0  0  0  0  0  0  0  0  0  0
    2.1434   -0.4125    0.0000 C   0  0  0  0  0  0  0  0  0  0  0  0
    2.8579    0.0000    0.0000 C   0  0  0  0  0  0  0  0  0  0  0  0
    3.5724   -0.4125    0.0000 C   0  0  0  0  0  0  0  0  0  0  0  0
    3.5724   -1.2375    0.0000 C   0  0  0  0  0  0  0  0  0  0  0  0
    2.8579   -1.6500    0.0000 N   0  0  0  0  0  0  0  0  0  0  0  0
    2.1434   -1.2375    0.0000 C   0  0  0  0  0  0  0  0  0  0  0  0
   -0.7145   -2.8875    0.0000 C   0  0  0  0  0  0  0  0  0  0  0  0
   -0.7145   -2.0625    0.0000 F   0  0  0  0  0  0  0  0  0  0  0  0
    0.1105   -2.8875    0.0000 F   0  0  0  0  0  0  0  0  0  0  0  0
   -1.5395   -2.8875    0.0000 F   0  0  0  0  0  0  0  0  0  0  0  0
    1.3819   -6.6724    0.0000 C   0  0  0  0  0  0  0  0  0  0  0  0
    1.1270   -7.4570    0.0000 S   0  0  0  0  0  0  0  0  0  0  0  0
    2.1665   -6.4175    0.0000 C   0  0  0  0  0  0  0  0  0  0  0  0
    2.3381   -5.6105    0.0000 C   0  0  0  0  0  0  0  0  0  0  0  0
    3.1227   -5.3556    0.0000 C   0  0  0  0  0  0  0  0  0  0  0  0
    3.7358   -5.9076    0.0000 C   0  0  0  0  0  0  0  0  0  0  0  0
    3.5642   -6.7146    0.0000 C   0  0  0  0  0  0  0  0  0  0  0  0
    2.7796   -6.9695    0.0000 C   0  0  0  0  0  0  0  0  0  0  0  0
  1  2  1  0  0  0  0
  2  3  4  0  0  0  0
  3  4  4  0  0  0  0
  4  5  1  0  0  0  0
  5  6  2  0  0  0  0
  5  7  1  0  0  0  0
  7  8  1  0  0  0  0
  8  9  1  0  0  0  0
  9 10  1  0  0  0  0
 10 11  1  0  0  0  0
 11 12  1  0  0  0  0
  7 12  1  0  0  0  0
 12 13  1  1  0  0  0
 13 14  1  0  0  0  0
 14 15  1  0  0  0  0
 15 16  2  0  0  0  0
 15 17  1  0  0  0  0
 17 18  4  0  0  0  0
 18 19  4  0  0  0  0
 19 20  4  0  0  0  0
 20 21  4  0  0  0  0
 21 22  4  0  0  0  0
 22 23  4  0  0  0  0
 23 24  4  0  0  0  0
 24 25  4  0  0  0  0
 25 26  4  0  0  0  0
 17 26  4  0  0  0  0
 21 26  4  0  0  0  0
 11 27  1  1  0  0  0
 27 28  1  0  0  0  0
 27 29  1  0  0  0  0
 27 30  1  0  0  0  0
  4 31  4  0  0  0  0
 31 32  4  0  0  0  0
  2 32  4  0  0  0  0
 31 33  1  0  0  0  0
 33 34  4  0  0  0  0
 34 35  4  0  0  0  0
 35 36  4  0  0  0  0
 36 37  4  0  0  0  0
 37 38  4  0  0  0  0
 33 38  4  0  0  0  0
M  END
>  <CdId>
805

>  <Mol Weight>
538.59

>  <Formula>
C28H25F3N4O2S

>  <CMPD_CHEMBLID>
CHEMBL2031487

>  <MOLREGNO>
1343552

>  <PARENT_CMPD_CHEMBLID>
CHEMBL2031487

>  <PARENT_MOLREGNO>
1343552

>  <COMPOUND_KEY>
22

>  <MOLWEIGHT>
538.58

>  <ALOGP>
4.66

>  <PSA>
103.43

>  <NUM_RO5_VIOLATIONS>
1

>  <ACTIVITY_ID>
10895460

>  <STANDARD_TYPE>
T1/2

>  <RELATION>
=

>  <STANDARD_VALUE>
3.0

>  <STANDARD_UNITS>
hr

>  <PUBLISHED_TYPE>
t1/2

>  <PUBLISHED_RELATION>
=

>  <PUBLISHED_VALUE>
3.0

>  <PUBLISHED_UNITS>
hr

>  <POTENTIAL_DUPLICATE>
0

>  <BAO_ENDPOINT>
BAO_0002115

>  <UO_UNITS>
UO_0000032

>  <QUDT_UNITS>
http://qudt.org/vocab/unit#Hour

>  <ASSAY_ID>
818375

>  <ASSAY_CHEMBLID>
CHEMBL2034512

>  <ASSAY_TYPE>
A

>  <DESCRIPTION>
Half life in rat liver microsomes

>  <ASSAY_SRC_ID>
1

>  <ASSAY_SRC_DESCRIPTION>
Scientific Literature

>  <ASSAY_ORGANISM>
Rattus norvegicus

>  <ASSAY_TAX_ID>
10116

>  <CURATED_BY>
Autocuration

>  <BAO_FORMAT>
BAO_0000251

>  <TID>
102178

>  <TARGET_CHEMBLID>
CHEMBL613694

>  <TARGET_TYPE>
SUBCELLULAR

>  <PREF_NAME>
Liver microsomes

>  <CONFIDENCE_SCORE>
2

>  <TARGET_MAPPING>
Subcellular fraction

>  <DOC_ID>
62054

>  <DOC_CHEMBLID>
CHEMBL2029290

>  <PUBMED_ID>
22617492

>  <JOURNAL>
Bioorg. Med. Chem. Lett.

>  <YEAR>
2012

>  <VOLUME>
22

>  <ISSUE>
12

>  <FIRST_PAGE>
3890

>  <ORGANISM>
Rattus norvegicus

$$$$

  Mrv1533001291820312D          

 35 39  0  0  1  0            999 V2000
   -0.1830   -8.1245    0.0000 C   0  0  0  0  0  0  0  0  0  0  0  0
    0.3020   -7.4570    0.0000 C   0  0  0  0  0  0  0  0  0  0  0  0
    0.0470   -6.6724    0.0000 N   0  0  0  0  0  0  0  0  0  0  0  0
    0.7145   -6.1875    0.0000 C   0  0  0  0  0  0  0  0  0  0  0  0
    0.7145   -5.3625    0.0000 C   0  0  0  0  0  0  0  0  0  0  0  0
    1.4289   -4.9500    0.0000 O   0  0  0  0  0  0  0  0  0  0  0  0
    0.0000   -4.9500    0.0000 N   0  0  0  0  0  0  0  0  0  0  0  0
   -0.7145   -5.3625    0.0000 C   0  0  0  0  0  0  0  0  0  0  0  0
   -1.4289   -4.9500    0.0000 C   0  0  0  0  0  0  0  0  0  0  0  0
   -2.1434   -5.3625    0.0000 N   0  0  0  0  0  0  0  0  0  0  0  0
   -1.4289   -4.1250    0.0000 C   0  0  0  0  0  0  0  0  0  0  0  0
   -0.7145   -3.7125    0.0000 C   0  0  0  0  0  0  0  0  0  0  0  0
    0.0000   -4.1250    0.0000 C   0  0  1  0  0  0  0  0  0  0  0  0
    0.7145   -3.7125    0.0000 C   0  0  0  0  0  0  0  0  0  0  0  0
    0.7145   -2.8875    0.0000 N   0  0  0  0  0  0  0  0  0  0  0  0
    1.4289   -2.4750    0.0000 C   0  0  0  0  0  0  0  0  0  0  0  0
    2.1434   -2.8875    0.0000 O   0  0  0  0  0  0  0  0  0  0  0  0
    1.4289   -1.6500    0.0000 C   0  0  0  0  0  0  0  0  0  0  0  0
    0.7145   -1.2375    0.0000 C   0  0  0  0  0  0  0  0  0  0  0  0
    0.7145   -0.4125    0.0000 C   0  0  0  0  0  0  0  0  0  0  0  0
    1.4289    0.0000    0.0000 C   0  0  0  0  0  0  0  0  0  0  0  0
    2.1434   -0.4125    0.0000 C   0  0  0  0  0  0  0  0  0  0  0  0
    2.8579    0.0000    0.0000 C   0  0  0  0  0  0  0  0  0  0  0  0
    3.5724   -0.4125    0.0000 C   0  0  0  0  0  0  0  0  0  0  0  0
    3.5724   -1.2375    0.0000 C   0  0  0  0  0  0  0  0  0  0  0  0
    2.8579   -1.6500    0.0000 N   0  0  0  0  0  0  0  0  0  0  0  0
    2.1434   -1.2375    0.0000 C   0  0  0  0  0  0  0  0  0  0  0  0
    1.3819   -6.6724    0.0000 C   0  0  0  0  0  0  0  0  0  0  0  0
    1.1270   -7.4570    0.0000 S   0  0  0  0  0  0  0  0  0  0  0  0
    2.1665   -6.4175    0.0000 C   0  0  0  0  0  0  0  0  0  0  0  0
    2.3381   -5.6105    0.0000 C   0  0  0  0  0  0  0  0  0  0  0  0
    3.1227   -5.3556    0.0000 C   0  0  0  0  0  0  0  0  0  0  0  0
    3.7358   -5.9076    0.0000 C   0  0  0  0  0  0  0  0  0  0  0  0
    3.5642   -6.7146    0.0000 C   0  0  0  0  0  0  0  0  0  0  0  0
    2.7796   -6.9695    0.0000 C   0  0  0  0  0  0  0  0  0  0  0  0
  1  2  1  0  0  0  0
  2  3  4  0  0  0  0
  3  4  4  0  0  0  0
  4  5  1  0  0  0  0
  5  6  2  0  0  0  0
  5  7  1  0  0  0  0
  7  8  1  0  0  0  0
  8  9  1  0  0  0  0
  9 10  1  0  0  0  0
  9 11  1  0  0  0  0
 11 12  1  0  0  0  0
 12 13  1  0  0  0  0
  7 13  1  0  0  0  0
 13 14  1  1  0  0  0
 14 15  1  0  0  0  0
 15 16  1  0  0  0  0
 16 17  2  0  0  0  0
 16 18  1  0  0  0  0
 18 19  4  0  0  0  0
 19 20  4  0  0  0  0
 20 21  4  0  0  0  0
 21 22  4  0  0  0  0
 22 23  4  0  0  0  0
 23 24  4  0  0  0  0
 24 25  4  0  0  0  0
 25 26  4  0  0  0  0
 26 27  4  0  0  0  0
 18 27  4  0  0  0  0
 22 27  4  0  0  0  0
  4 28  4  0  0  0  0
 28 29  4  0  0  0  0
  2 29  4  0  0  0  0
 28 30  1  0  0  0  0
 30 31  4  0  0  0  0
 31 32  4  0  0  0  0
 32 33  4  0  0  0  0
 33 34  4  0  0  0  0
 34 35  4  0  0  0  0
 30 35  4  0  0  0  0
M  END
>  <CdId>
807

>  <Mol Weight>
485.61

>  <Formula>
C27H27N5O2S

>  <CMPD_CHEMBLID>
CHEMBL2031502

>  <MOLREGNO>
1343567

>  <PARENT_CMPD_CHEMBLID>
CHEMBL2031502

>  <PARENT_MOLREGNO>
1343567

>  <COMPOUND_KEY>
46

>  <MOLWEIGHT>
485.6

>  <ALOGP>
2.93

>  <PSA>
129.44

>  <NUM_RO5_VIOLATIONS>
0

>  <ACTIVITY_ID>
10895464

>  <STANDARD_TYPE>
T1/2

>  <RELATION>
=

>  <STANDARD_VALUE>
15.0

>  <STANDARD_UNITS>
hr

>  <PUBLISHED_TYPE>
t1/2

>  <PUBLISHED_RELATION>
=

>  <PUBLISHED_VALUE>
15.0

>  <PUBLISHED_UNITS>
hr

>  <POTENTIAL_DUPLICATE>
0

>  <BAO_ENDPOINT>
BAO_0002115

>  <UO_UNITS>
UO_0000032

>  <QUDT_UNITS>
http://qudt.org/vocab/unit#Hour

>  <ASSAY_ID>
818375

>  <ASSAY_CHEMBLID>
CHEMBL2034512

>  <ASSAY_TYPE>
A

>  <DESCRIPTION>
Half life in rat liver microsomes

>  <ASSAY_SRC_ID>
1

>  <ASSAY_SRC_DESCRIPTION>
Scientific Literature

>  <ASSAY_ORGANISM>
Rattus norvegicus

>  <ASSAY_TAX_ID>
10116

>  <CURATED_BY>
Autocuration

>  <BAO_FORMAT>
BAO_0000251

>  <TID>
102178

>  <TARGET_CHEMBLID>
CHEMBL613694

>  <TARGET_TYPE>
SUBCELLULAR

>  <PREF_NAME>
Liver microsomes

>  <CONFIDENCE_SCORE>
2

>  <TARGET_MAPPING>
Subcellular fraction

>  <DOC_ID>
62054

>  <DOC_CHEMBLID>
CHEMBL2029290

>  <PUBMED_ID>
22617492

>  <JOURNAL>
Bioorg. Med. Chem. Lett.

>  <YEAR>
2012

>  <VOLUME>
22

>  <ISSUE>
12

>  <FIRST_PAGE>
3890

>  <ORGANISM>
Rattus norvegicus

$$$$

  Mrv1533001291820312D          

 32 34  0  0  0  0            999 V2000
   -2.1434   -2.8875    0.0000 F   0  0  0  0  0  0  0  0  0  0  0  0
   -1.4289   -2.4750    0.0000 C   0  0  0  0  0  0  0  0  0  0  0  0
   -1.4289   -1.6500    0.0000 C   0  0  0  0  0  0  0  0  0  0  0  0
   -0.7145   -1.2375    0.0000 C   0  0  0  0  0  0  0  0  0  0  0  0
    0.0000   -1.6500    0.0000 C   0  0  0  0  0  0  0  0  0  0  0  0
    0.0000   -2.4750    0.0000 C   0  0  0  0  0  0  0  0  0  0  0  0
   -0.7145   -2.8875    0.0000 C   0  0  0  0  0  0  0  0  0  0  0  0
    0.7145   -1.2375    0.0000 C   0  0  0  0  0  0  0  0  0  0  0  0
    1.4289   -1.6500    0.0000 C   0  0  0  0  0  0  0  0  0  0  0  0
    2.1434   -1.2375    0.0000 C   0  0  0  0  0  0  0  0  0  0  0  0
    2.8579   -1.6500    0.0000 N   0  0  0  0  0  0  0  0  0  0  0  0
    3.5724   -1.2375    0.0000 C   0  0  0  0  0  0  0  0  0  0  0  0
    3.5724   -0.4125    0.0000 O   0  0  0  0  0  0  0  0  0  0  0  0
    4.2868   -1.6500    0.0000 C   0  0  0  0  0  0  0  0  0  0  0  0
    5.0013   -1.2375    0.0000 C   0  0  0  0  0  0  0  0  0  0  0  0
    5.7158   -1.6500    0.0000 C   0  0  0  0  0  0  0  0  0  0  0  0
    5.7158   -2.4750    0.0000 C   0  0  0  0  0  0  0  0  0  0  0  0
    6.4302   -2.8875    0.0000 O   0  0  0  0  0  0  0  0  0  0  0  0
    6.4302   -3.7125    0.0000 C   0  0  0  0  0  0  0  0  0  0  0  0
    7.1447   -4.1250    0.0000 C   0  0  0  0  0  0  0  0  0  0  0  0
    7.8592   -4.5375    0.0000 F   0  0  0  0  0  0  0  0  0  0  0  0
    6.7322   -4.8395    0.0000 F   0  0  0  0  0  0  0  0  0  0  0  0
    7.5572   -3.4105    0.0000 F   0  0  0  0  0  0  0  0  0  0  0  0
    5.0013   -2.8875    0.0000 N   0  0  0  0  0  0  0  0  0  0  0  0
    4.2868   -2.4750    0.0000 C   0  0  0  0  0  0  0  0  0  0  0  0
    0.7145   -0.4125    0.0000 C   0  0  0  0  0  0  0  0  0  0  0  0
    0.0000    0.0000    0.0000 C   0  0  0  0  0  0  0  0  0  0  0  0
    0.0000    0.8250    0.0000 C   0  0  0  0  0  0  0  0  0  0  0  0
    0.7145    1.2375    0.0000 C   0  0  0  0  0  0  0  0  0  0  0  0
    0.7145    2.0625    0.0000 F   0  0  0  0  0  0  0  0  0  0  0  0
    1.4289    0.8250    0.0000 C   0  0  0  0  0  0  0  0  0  0  0  0
    1.4289    0.0000    0.0000 C   0  0  0  0  0  0  0  0  0  0  0  0
  1  2  1  0  0  0  0
  2  3  4  0  0  0  0
  3  4  4  0  0  0  0
  4  5  4  0  0  0  0
  5  6  4  0  0  0  0
  6  7  4  0  0  0  0
  2  7  4  0  0  0  0
  5  8  1  0  0  0  0
  8  9  1  0  0  0  0
  9 10  1  0  0  0  0
 10 11  1  0  0  0  0
 11 12  1  0  0  0  0
 12 13  2  0  0  0  0
 12 14  1  0  0  0  0
 14 15  4  0  0  0  0
 15 16  4  0  0  0  0
 16 17  4  0  0  0  0
 17 18  1  0  0  0  0
 18 19  1  0  0  0  0
 19 20  1  0  0  0  0
 20 21  1  0  0  0  0
 20 22  1  0  0  0  0
 20 23  1  0  0  0  0
 17 24  4  0  0  0  0
 24 25  4  0  0  0  0
 14 25  4  0  0  0  0
  8 26  1  0  0  0  0
 26 27  4  0  0  0  0
 27 28  4  0  0  0  0
 28 29  4  0  0  0  0
 29 30  1  0  0  0  0
 29 31  4  0  0  0  0
 31 32  4  0  0  0  0
 26 32  4  0  0  0  0
M  END
>  <CdId>
830

>  <Mol Weight>
450.409

>  <Formula>
C23H19F5N2O2

>  <CMPD_CHEMBLID>
CHEMBL560740

>  <MOLREGNO>
557400

>  <PARENT_CMPD_CHEMBLID>
CHEMBL560740

>  <PARENT_MOLREGNO>
557400

>  <COMPOUND_KEY>
30

>  <MOLWEIGHT>
450.4

>  <ALOGP>
5.47

>  <PSA>
51.22

>  <NUM_RO5_VIOLATIONS>
1

>  <ACTIVITY_ID>
10989353

>  <STANDARD_TYPE>
T1/2

>  <RELATION>
>

>  <STANDARD_VALUE>
5.0

>  <STANDARD_UNITS>
hr

>  <PUBLISHED_TYPE>
t1/2

>  <PUBLISHED_RELATION>
>

>  <PUBLISHED_VALUE>
300.0

>  <PUBLISHED_UNITS>
min

>  <POTENTIAL_DUPLICATE>
0

>  <BAO_ENDPOINT>
BAO_0002115

>  <UO_UNITS>
UO_0000032

>  <QUDT_UNITS>
http://qudt.org/vocab/unit#Hour

>  <ASSAY_ID>
834089

>  <ASSAY_CHEMBLID>
CHEMBL2072829

>  <ASSAY_TYPE>
A

>  <DESCRIPTION>
Half life in rat liver microsomes

>  <ASSAY_SRC_ID>
1

>  <ASSAY_SRC_DESCRIPTION>
Scientific Literature

>  <ASSAY_ORGANISM>
Rattus norvegicus

>  <ASSAY_TAX_ID>
10116

>  <CURATED_BY>
Autocuration

>  <BAO_FORMAT>
BAO_0000251

>  <TID>
102178

>  <TARGET_CHEMBLID>
CHEMBL613694

>  <TARGET_TYPE>
SUBCELLULAR

>  <PREF_NAME>
Liver microsomes

>  <CONFIDENCE_SCORE>
2

>  <TARGET_MAPPING>
Subcellular fraction

>  <DOC_ID>
62933

>  <DOC_CHEMBLID>
CHEMBL2069173

>  <PUBMED_ID>
22168898

>  <JOURNAL>
J. Med. Chem.

>  <YEAR>
2012

>  <VOLUME>
55

>  <ISSUE>
5

>  <FIRST_PAGE>
1789

>  <ORGANISM>
Rattus norvegicus

$$$$

  Mrv1533001291820312D          

 31 33  0  0  0  0            999 V2000
   -2.8579   -3.3000    0.0000 C   0  0  0  0  0  0  0  0  0  0  0  0
   -2.1434   -2.8875    0.0000 S   0  0  0  0  0  0  0  0  0  0  0  0
   -1.7309   -3.6020    0.0000 O   0  0  0  0  0  0  0  0  0  0  0  0
   -2.5559   -2.1730    0.0000 O   0  0  0  0  0  0  0  0  0  0  0  0
   -1.4289   -2.4750    0.0000 C   0  0  0  0  0  0  0  0  0  0  0  0
   -1.4289   -1.6500    0.0000 C   0  0  0  0  0  0  0  0  0  0  0  0
   -0.7145   -1.2375    0.0000 C   0  0  0  0  0  0  0  0  0  0  0  0
    0.0000   -1.6500    0.0000 C   0  0  0  0  0  0  0  0  0  0  0  0
    0.0000   -2.4750    0.0000 C   0  0  0  0  0  0  0  0  0  0  0  0
   -0.7145   -2.8875    0.0000 C   0  0  0  0  0  0  0  0  0  0  0  0
    0.7145   -1.2375    0.0000 C   0  0  0  0  0  0  0  0  0  0  0  0
    1.4289   -1.6500    0.0000 C   0  0  0  0  0  0  0  0  0  0  0  0
    2.1434   -1.2375    0.0000 C   0  0  0  0  0  0  0  0  0  0  0  0
    2.8579   -1.6500    0.0000 N   0  0  0  0  0  0  0  0  0  0  0  0
    3.5724   -1.2375    0.0000 C   0  0  0  0  0  0  0  0  0  0  0  0
    3.5724   -0.4125    0.0000 O   0  0  0  0  0  0  0  0  0  0  0  0
    4.2868   -1.6500    0.0000 C   0  0  0  0  0  0  0  0  0  0  0  0
    5.0013   -1.2375    0.0000 C   0  0  0  0  0  0  0  0  0  0  0  0
    5.7158   -1.6500    0.0000 C   0  0  0  0  0  0  0  0  0  0  0  0
    5.7158   -2.4750    0.0000 C   0  0  0  0  0  0  0  0  0  0  0  0
    5.0013   -2.8875    0.0000 N   0  0  0  0  0  0  0  0  0  0  0  0
    4.2868   -2.4750    0.0000 C   0  0  0  0  0  0  0  0  0  0  0  0
    6.4302   -2.8875    0.0000 C   0  0  0  0  0  0  0  0  0  0  0  0
    7.1447   -3.3000    0.0000 N   0  0  0  0  0  0  0  0  0  0  0  0
    0.7145   -0.4125    0.0000 C   0  0  0  0  0  0  0  0  0  0  0  0
    0.0000    0.0000    0.0000 C   0  0  0  0  0  0  0  0  0  0  0  0
    0.0000    0.8250    0.0000 C   0  0  0  0  0  0  0  0  0  0  0  0
    0.7145    1.2375    0.0000 C   0  0  0  0  0  0  0  0  0  0  0  0
    0.7145    2.0625    0.0000 F   0  0  0  0  0  0  0  0  0  0  0  0
    1.4289    0.8250    0.0000 C   0  0  0  0  0  0  0  0  0  0  0  0
    1.4289    0.0000    0.0000 C   0  0  0  0  0  0  0  0  0  0  0  0
  1  2  1  0  0  0  0
  2  3  2  0  0  0  0
  2  4  2  0  0  0  0
  2  5  1  0  0  0  0
  5  6  4  0  0  0  0
  6  7  4  0  0  0  0
  7  8  4  0  0  0  0
  8  9  4  0  0  0  0
  9 10  4  0  0  0  0
  5 10  4  0  0  0  0
  8 11  1  0  0  0  0
 11 12  1  0  0  0  0
 12 13  1  0  0  0  0
 13 14  1  0  0  0  0
 14 15  1  0  0  0  0
 15 16  2  0  0  0  0
 15 17  1  0  0  0  0
 17 18  4  0  0  0  0
 18 19  4  0  0  0  0
 19 20  4  0  0  0  0
 20 21  4  0  0  0  0
 21 22  4  0  0  0  0
 17 22  4  0  0  0  0
 20 23  1  0  0  0  0
 23 24  3  0  0  0  0
 11 25  1  0  0  0  0
 25 26  4  0  0  0  0
 26 27  4  0  0  0  0
 27 28  4  0  0  0  0
 28 29  1  0  0  0  0
 28 30  4  0  0  0  0
 30 31  4  0  0  0  0
 25 31  4  0  0  0  0
M  END
>  <CdId>
831

>  <Mol Weight>
437.49

>  <Formula>
C23H20FN3O3S

>  <CMPD_CHEMBLID>
CHEMBL2069640

>  <MOLREGNO>
1359781

>  <PARENT_CMPD_CHEMBLID>
CHEMBL2069640

>  <PARENT_MOLREGNO>
1359781

>  <COMPOUND_KEY>
31

>  <MOLWEIGHT>
437.49

>  <ALOGP>
3.57

>  <PSA>
108.29

>  <NUM_RO5_VIOLATIONS>
0

>  <ACTIVITY_ID>
10989354

>  <STANDARD_TYPE>
T1/2

>  <RELATION>
=

>  <STANDARD_VALUE>
2.5

>  <STANDARD_UNITS>
hr

>  <PUBLISHED_TYPE>
t1/2

>  <PUBLISHED_RELATION>
=

>  <PUBLISHED_VALUE>
150.0

>  <PUBLISHED_UNITS>
min

>  <POTENTIAL_DUPLICATE>
0

>  <BAO_ENDPOINT>
BAO_0002115

>  <UO_UNITS>
UO_0000032

>  <QUDT_UNITS>
http://qudt.org/vocab/unit#Hour

>  <ASSAY_ID>
834089

>  <ASSAY_CHEMBLID>
CHEMBL2072829

>  <ASSAY_TYPE>
A

>  <DESCRIPTION>
Half life in rat liver microsomes

>  <ASSAY_SRC_ID>
1

>  <ASSAY_SRC_DESCRIPTION>
Scientific Literature

>  <ASSAY_ORGANISM>
Rattus norvegicus

>  <ASSAY_TAX_ID>
10116

>  <CURATED_BY>
Autocuration

>  <BAO_FORMAT>
BAO_0000251

>  <TID>
102178

>  <TARGET_CHEMBLID>
CHEMBL613694

>  <TARGET_TYPE>
SUBCELLULAR

>  <PREF_NAME>
Liver microsomes

>  <CONFIDENCE_SCORE>
2

>  <TARGET_MAPPING>
Subcellular fraction

>  <DOC_ID>
62933

>  <DOC_CHEMBLID>
CHEMBL2069173

>  <PUBMED_ID>
22168898

>  <JOURNAL>
J. Med. Chem.

>  <YEAR>
2012

>  <VOLUME>
55

>  <ISSUE>
5

>  <FIRST_PAGE>
1789

>  <ORGANISM>
Rattus norvegicus

$$$$

  Mrv1533001291820312D          

 28 30  0  0  0  0            999 V2000
   -4.2868   -2.4750    0.0000 O   0  0  0  0  0  0  0  0  0  0  0  0
   -3.5724   -2.8875    0.0000 C   0  0  0  0  0  0  0  0  0  0  0  0
   -2.8579   -2.4750    0.0000 O   0  0  0  0  0  0  0  0  0  0  0  0
   -3.5724   -3.7125    0.0000 C   0  0  0  0  0  0  0  0  0  0  0  0
   -2.8579   -4.1250    0.0000 C   0  0  0  0  0  0  0  0  0  0  0  0
   -2.8579   -4.9500    0.0000 C   0  0  0  0  0  0  0  0  0  0  0  0
   -3.5724   -5.3625    0.0000 C   0  0  0  0  0  0  0  0  0  0  0  0
   -3.5724   -6.1875    0.0000 O   0  0  0  0  0  0  0  0  0  0  0  0
   -4.2868   -6.6000    0.0000 C   0  0  0  0  0  0  0  0  0  0  0  0
   -4.2868   -7.4250    0.0000 C   0  0  0  0  0  0  0  0  0  0  0  0
   -5.0013   -7.8375    0.0000 C   0  0  0  0  0  0  0  0  0  0  0  0
   -5.7158   -7.4250    0.0000 N   0  0  0  0  0  0  0  0  0  0  0  0
   -5.7158   -6.6000    0.0000 C   0  0  0  0  0  0  0  0  0  0  0  0
   -5.0013   -6.1875    0.0000 C   0  0  0  0  0  0  0  0  0  0  0  0
   -6.4302   -7.8375    0.0000 C   0  0  0  0  0  0  0  0  0  0  0  0
   -6.4302   -8.6625    0.0000 O   0  0  0  0  0  0  0  0  0  0  0  0
   -7.1447   -7.4250    0.0000 N   0  0  0  0  0  0  0  0  0  0  0  0
   -7.8592   -7.8375    0.0000 C   0  0  0  0  0  0  0  0  0  0  0  0
   -7.8592   -8.6625    0.0000 C   0  0  0  0  0  0  0  0  0  0  0  0
   -7.1447   -9.0750    0.0000 C   0  0  0  0  0  0  0  0  0  0  0  0
   -7.1447   -9.9000    0.0000 C   0  0  0  0  0  0  0  0  0  0  0  0
   -7.8592  -10.3125    0.0000 C   0  0  0  0  0  0  0  0  0  0  0  0
   -7.8592  -11.1375    0.0000 Cl  0  0  0  0  0  0  0  0  0  0  0  0
   -8.5737   -9.9000    0.0000 C   0  0  0  0  0  0  0  0  0  0  0  0
   -8.5737   -9.0750    0.0000 C   0  0  0  0  0  0  0  0  0  0  0  0
   -9.2881   -8.6625    0.0000 Cl  0  0  0  0  0  0  0  0  0  0  0  0
   -4.2868   -4.9500    0.0000 C   0  0  0  0  0  0  0  0  0  0  0  0
   -4.2868   -4.1250    0.0000 C   0  0  0  0  0  0  0  0  0  0  0  0
  1  2  1  0  0  0  0
  2  3  2  0  0  0  0
  2  4  1  0  0  0  0
  4  5  4  0  0  0  0
  5  6  4  0  0  0  0
  6  7  4  0  0  0  0
  7  8  1  0  0  0  0
  8  9  1  0  0  0  0
  9 10  1  0  0  0  0
 10 11  1  0  0  0  0
 11 12  1  0  0  0  0
 12 13  1  0  0  0  0
 13 14  1  0  0  0  0
  9 14  1  0  0  0  0
 12 15  1  0  0  0  0
 15 16  2  0  0  0  0
 15 17  1  0  0  0  0
 17 18  1  0  0  0  0
 18 19  1  0  0  0  0
 19 20  4  0  0  0  0
 20 21  4  0  0  0  0
 21 22  4  0  0  0  0
 22 23  1  0  0  0  0
 22 24  4  0  0  0  0
 24 25  4  0  0  0  0
 19 25  4  0  0  0  0
 25 26  1  0  0  0  0
  7 27  4  0  0  0  0
 27 28  4  0  0  0  0
  4 28  4  0  0  0  0
M  END
>  <CdId>
837

>  <Mol Weight>
423.29

>  <Formula>
C20H20Cl2N2O4

>  <CMPD_CHEMBLID>
CHEMBL608263

>  <MOLREGNO>
591044

>  <PARENT_CMPD_CHEMBLID>
CHEMBL608263

>  <PARENT_MOLREGNO>
591044

>  <COMPOUND_KEY>
38

>  <MOLWEIGHT>
423.29

>  <ALOGP>
3.72

>  <PSA>
78.87

>  <NUM_RO5_VIOLATIONS>
0

>  <ACTIVITY_ID>
10989360

>  <STANDARD_TYPE>
T1/2

>  <RELATION>
=

>  <STANDARD_VALUE>
2.867

>  <STANDARD_UNITS>
hr

>  <PUBLISHED_TYPE>
t1/2

>  <PUBLISHED_RELATION>
=

>  <PUBLISHED_VALUE>
172.0

>  <PUBLISHED_UNITS>
min

>  <POTENTIAL_DUPLICATE>
0

>  <BAO_ENDPOINT>
BAO_0002115

>  <UO_UNITS>
UO_0000032

>  <QUDT_UNITS>
http://qudt.org/vocab/unit#Hour

>  <ASSAY_ID>
834089

>  <ASSAY_CHEMBLID>
CHEMBL2072829

>  <ASSAY_TYPE>
A

>  <DESCRIPTION>
Half life in rat liver microsomes

>  <ASSAY_SRC_ID>
1

>  <ASSAY_SRC_DESCRIPTION>
Scientific Literature

>  <ASSAY_ORGANISM>
Rattus norvegicus

>  <ASSAY_TAX_ID>
10116

>  <CURATED_BY>
Autocuration

>  <BAO_FORMAT>
BAO_0000251

>  <TID>
102178

>  <TARGET_CHEMBLID>
CHEMBL613694

>  <TARGET_TYPE>
SUBCELLULAR

>  <PREF_NAME>
Liver microsomes

>  <CONFIDENCE_SCORE>
2

>  <TARGET_MAPPING>
Subcellular fraction

>  <DOC_ID>
62933

>  <DOC_CHEMBLID>
CHEMBL2069173

>  <PUBMED_ID>
22168898

>  <JOURNAL>
J. Med. Chem.

>  <YEAR>
2012

>  <VOLUME>
55

>  <ISSUE>
5

>  <FIRST_PAGE>
1789

>  <ORGANISM>
Rattus norvegicus

$$$$

  Mrv1533001291820312D          

 39 43  0  0  1  0            999 V2000
    6.7186   -7.3225    0.0000 C   0  0  0  0  0  0  0  0  0  0  0  0
    5.8936   -7.3225    0.0000 C   0  0  0  0  0  0  0  0  0  0  0  0
    5.4811   -8.0370    0.0000 C   0  0  0  0  0  0  0  0  0  0  0  0
    5.4811   -6.6081    0.0000 N   0  0  0  0  0  0  0  0  0  0  0  0
    4.6561   -6.6081    0.0000 C   0  0  0  0  0  0  0  0  0  0  0  0
    4.2436   -7.3225    0.0000 O   0  0  0  0  0  0  0  0  0  0  0  0
    4.2436   -5.8936    0.0000 C   0  0  0  0  0  0  0  0  0  0  0  0
    4.6561   -5.1791    0.0000 C   0  0  0  0  0  0  0  0  0  0  0  0
    5.4811   -5.1791    0.0000 C   0  0  0  0  0  0  0  0  0  0  0  0
    5.8936   -4.4646    0.0000 C   0  0  0  0  0  0  0  0  0  0  0  0
    6.7186   -4.4646    0.0000 C   0  0  0  0  0  0  0  0  0  0  0  0
    7.1311   -5.1791    0.0000 C   0  0  0  0  0  0  0  0  0  0  0  0
    6.7186   -5.8936    0.0000 C   0  0  0  0  0  0  0  0  0  0  0  0
    5.8936   -5.8936    0.0000 C   0  0  0  0  0  0  0  0  0  0  0  0
    3.4186   -5.8936    0.0000 C   0  0  0  0  0  0  0  0  0  0  0  0
    3.0061   -6.6081    0.0000 O   0  0  0  0  0  0  0  0  0  0  0  0
    3.0061   -5.1791    0.0000 N   0  0  0  0  0  0  0  0  0  0  0  0
    2.1811   -5.1791    0.0000 C   0  0  1  0  0  0  0  0  0  0  0  0
    1.8231   -4.4358    0.0000 C   0  0  0  0  0  0  0  0  0  0  0  0
    1.0188   -4.2522    0.0000 C   0  0  1  0  0  0  0  0  0  0  0  0
    0.3738   -4.7666    0.0000 C   0  0  0  0  0  0  0  0  0  0  0  0
    0.3738   -5.5916    0.0000 C   0  0  0  0  0  0  0  0  0  0  0  0
    1.0188   -6.1060    0.0000 C   0  0  1  0  0  0  0  0  0  0  0  0
    1.8231   -5.9224    0.0000 C   0  0  0  0  0  0  0  0  0  0  0  0
    0.7871   -5.1791    0.0000 N   0  0  0  0  0  0  0  0  0  0  0  0
   -0.0379   -5.1791    0.0000 C   0  0  0  0  0  0  0  0  0  0  0  0
   -0.4504   -4.4646    0.0000 C   0  0  1  0  0  0  0  0  0  0  0  0
   -0.0379   -3.7502    0.0000 O   0  0  0  0  0  0  0  0  0  0  0  0
   -1.2754   -4.4646    0.0000 C   0  0  0  0  0  0  0  0  0  0  0  0
   -1.6879   -3.7502    0.0000 N   0  0  0  0  0  0  0  0  0  0  0  0
   -2.5129   -3.7502    0.0000 C   0  0  0  0  0  0  0  0  0  0  0  0
   -2.9254   -3.0357    0.0000 C   0  0  0  0  0  0  0  0  0  0  0  0
   -2.5129   -2.3212    0.0000 N   0  0  0  0  0  0  0  0  0  0  0  0
   -1.6879   -2.3212    0.0000 C   0  0  0  0  0  0  0  0  0  0  0  0
   -1.2754   -3.0357    0.0000 C   0  0  0  0  0  0  0  0  0  0  0  0
   -2.9254   -1.6068    0.0000 S   0  0  0  0  0  0  0  0  0  0  0  0
   -3.3379   -0.8923    0.0000 O   0  0  0  0  0  0  0  0  0  0  0  0
   -2.2109   -1.1943    0.0000 O   0  0  0  0  0  0  0  0  0  0  0  0
   -3.6399   -2.0193    0.0000 C   0  0  0  0  0  0  0  0  0  0  0  0
  1  2  1  0  0  0  0
  2  3  1  0  0  0  0
  2  4  1  0  0  0  0
  4  5  1  0  0  0  0
  5  6  2  0  0  0  0
  5  7  1  0  0  0  0
  7  8  2  0  0  0  0
  8  9  1  0  0  0  0
  9 10  4  0  0  0  0
 10 11  4  0  0  0  0
 11 12  4  0  0  0  0
 12 13  4  0  0  0  0
 13 14  4  0  0  0  0
  4 14  1  0  0  0  0
  9 14  4  0  0  0  0
  7 15  1  0  0  0  0
 15 16  2  0  0  0  0
 15 17  1  0  0  0  0
 18 17  1  6  0  0  0
 18 19  1  0  0  0  0
 19 20  1  0  0  0  0
 20 21  1  0  0  0  0
 21 22  1  0  0  0  0
 22 23  1  0  0  0  0
 23 24  1  0  0  0  0
 18 24  1  0  0  0  0
 23 25  1  1  0  0  0
 20 25  1  1  0  0  0
 25 26  1  0  0  0  0
 26 27  1  0  0  0  0
 27 28  1  6  0  0  0
 27 29  1  0  0  0  0
 29 30  1  0  0  0  0
 30 31  1  0  0  0  0
 31 32  1  0  0  0  0
 32 33  1  0  0  0  0
 33 34  1  0  0  0  0
 34 35  1  0  0  0  0
 30 35  1  0  0  0  0
 33 36  1  0  0  0  0
 36 37  2  0  0  0  0
 36 38  2  0  0  0  0
 36 39  1  0  0  0  0
M  END
>  <CdId>
838

>  <Mol Weight>
559.73

>  <Formula>
C28H41N5O5S

>  <CMPD_CHEMBLID>
CHEMBL538635

>  <MOLREGNO>
557396

>  <PARENT_CMPD_CHEMBLID>
CHEMBL538635

>  <PARENT_MOLREGNO>
557396

>  <COMPOUND_KEY>
5, THRX-194556

>  <MOLWEIGHT>
559.72

>  <ALOGP>
0.62

>  <PSA>
121.88

>  <NUM_RO5_VIOLATIONS>
1

>  <ACTIVITY_ID>
11021925

>  <STANDARD_TYPE>
T1/2

>  <RELATION>
>

>  <STANDARD_VALUE>
90.0

>  <STANDARD_UNITS>
hr

>  <PUBLISHED_TYPE>
t1/2

>  <PUBLISHED_RELATION>
>

>  <PUBLISHED_VALUE>
90.0

>  <PUBLISHED_UNITS>
hr

>  <POTENTIAL_DUPLICATE>
0

>  <BAO_ENDPOINT>
BAO_0002115

>  <UO_UNITS>
UO_0000032

>  <QUDT_UNITS>
http://qudt.org/vocab/unit#Hour

>  <ASSAY_ID>
841623

>  <ASSAY_CHEMBLID>
CHEMBL2092049

>  <ASSAY_TYPE>
A

>  <DESCRIPTION>
Half life in rat liver microsomes

>  <ASSAY_SRC_ID>
1

>  <ASSAY_SRC_DESCRIPTION>
Scientific Literature

>  <ASSAY_ORGANISM>
Rattus norvegicus

>  <ASSAY_TAX_ID>
10116

>  <CURATED_BY>
Autocuration

>  <BAO_FORMAT>
BAO_0000251

>  <TID>
102178

>  <TARGET_CHEMBLID>
CHEMBL613694

>  <TARGET_TYPE>
SUBCELLULAR

>  <PREF_NAME>
Liver microsomes

>  <CONFIDENCE_SCORE>
2

>  <TARGET_MAPPING>
Subcellular fraction

>  <DOC_ID>
65016

>  <DOC_CHEMBLID>
CHEMBL2086223

>  <PUBMED_ID>
22959244

>  <JOURNAL>
Bioorg. Med. Chem. Lett.

>  <YEAR>
2012

>  <VOLUME>
22

>  <ISSUE>
19

>  <FIRST_PAGE>
6048

>  <ORGANISM>
Rattus norvegicus

$$$$

  Mrv1533001291820312D          

 22 23  0  0  0  0            999 V2000
    7.5706   -1.7343    0.0000 C   0  0  0  0  0  0  0  0  0  0  0  0
    8.2850   -2.1468    0.0000 C   0  0  0  0  0  0  0  0  0  0  0  0
    8.9995   -1.7343    0.0000 C   0  0  0  0  0  0  0  0  0  0  0  0
    9.7140   -2.1468    0.0000 C   0  0  0  0  0  0  0  0  0  0  0  0
   10.4284   -1.7343    0.0000 C   0  0  0  0  0  0  0  0  0  0  0  0
   11.1429   -2.1468    0.0000 N   0  0  0  0  0  0  0  0  0  0  0  0
   11.8574   -1.7343    0.0000 C   0  0  0  0  0  0  0  0  0  0  0  0
   11.8574   -0.9093    0.0000 N   0  0  0  0  0  0  0  0  0  0  0  0
   12.5719   -2.1468    0.0000 N   0  0  0  0  0  0  0  0  0  0  0  0
   13.2863   -1.7343    0.0000 N   0  0  0  0  0  0  0  0  0  0  0  0
   14.0008   -2.1468    0.0000 C   0  0  0  0  0  0  0  0  0  0  0  0
   14.7153   -1.7343    0.0000 C   0  0  0  0  0  0  0  0  0  0  0  0
   14.8015   -0.9138    0.0000 C   0  0  0  0  0  0  0  0  0  0  0  0
   15.6085   -0.7423    0.0000 N   0  0  0  0  0  0  0  0  0  0  0  0
   16.0210   -1.4567    0.0000 C   0  0  0  0  0  0  0  0  0  0  0  0
   16.8279   -1.6283    0.0000 C   0  0  0  0  0  0  0  0  0  0  0  0
   17.0829   -2.4129    0.0000 C   0  0  0  0  0  0  0  0  0  0  0  0
   16.5309   -3.0260    0.0000 C   0  0  0  0  0  0  0  0  0  0  0  0
   16.7858   -3.8106    0.0000 O   0  0  0  0  0  0  0  0  0  0  0  0
   17.5928   -3.9821    0.0000 C   0  0  0  0  0  0  0  0  0  0  0  0
   15.7239   -2.8545    0.0000 C   0  0  0  0  0  0  0  0  0  0  0  0
   15.4689   -2.0698    0.0000 C   0  0  0  0  0  0  0  0  0  0  0  0
  1  2  1  0  0  0  0
  2  3  1  0  0  0  0
  3  4  1  0  0  0  0
  4  5  1  0  0  0  0
  5  6  1  0  0  0  0
  6  7  1  0  0  0  0
  7  8  2  0  0  0  0
  7  9  1  0  0  0  0
  9 10  1  0  0  0  0
 10 11  2  0  0  0  0
 11 12  1  0  0  0  0
 12 13  4  0  0  0  0
 13 14  4  0  0  0  0
 14 15  4  0  0  0  0
 15 16  4  0  0  0  0
 16 17  4  0  0  0  0
 17 18  4  0  0  0  0
 18 19  1  0  0  0  0
 19 20  1  0  0  0  0
 18 21  4  0  0  0  0
 21 22  4  0  0  0  0
 12 22  4  0  0  0  0
 15 22  4  0  0  0  0
M  STY  1   1 DAT
M  SAL   1  1  14
M  SDT   1 MRV_IMPLICIT_H                                        
M  SDD   1     0.0000    0.0000    DR    ALL  0       0  
M  SED   1 IMPL_H1
M  END
>  <CdId>
839

>  <Mol Weight>
301.394

>  <Formula>
C16H23N5O

>  <CMPD_CHEMBLID>
CHEMBL76370

>  <MOLREGNO>
122247

>  <PARENT_CMPD_CHEMBLID>
CHEMBL76370

>  <PARENT_MOLREGNO>
122247

>  <COMPOUND_KEY>
2, Zelnorm

>  <MOLWEIGHT>
301.39

>  <ALOGP>
3.13

>  <PSA>
85.29

>  <NUM_RO5_VIOLATIONS>
0

>  <ACTIVITY_ID>
11021923

>  <STANDARD_TYPE>
T1/2

>  <RELATION>
>

>  <STANDARD_VALUE>
90.0

>  <STANDARD_UNITS>
hr

>  <PUBLISHED_TYPE>
t1/2

>  <PUBLISHED_RELATION>
>

>  <PUBLISHED_VALUE>
90.0

>  <PUBLISHED_UNITS>
hr

>  <POTENTIAL_DUPLICATE>
0

>  <BAO_ENDPOINT>
BAO_0002115

>  <UO_UNITS>
UO_0000032

>  <QUDT_UNITS>
http://qudt.org/vocab/unit#Hour

>  <ASSAY_ID>
841623

>  <ASSAY_CHEMBLID>
CHEMBL2092049

>  <ASSAY_TYPE>
A

>  <DESCRIPTION>
Half life in rat liver microsomes

>  <ASSAY_SRC_ID>
1

>  <ASSAY_SRC_DESCRIPTION>
Scientific Literature

>  <ASSAY_ORGANISM>
Rattus norvegicus

>  <ASSAY_TAX_ID>
10116

>  <CURATED_BY>
Autocuration

>  <BAO_FORMAT>
BAO_0000251

>  <TID>
102178

>  <TARGET_CHEMBLID>
CHEMBL613694

>  <TARGET_TYPE>
SUBCELLULAR

>  <PREF_NAME>
Liver microsomes

>  <CONFIDENCE_SCORE>
2

>  <TARGET_MAPPING>
Subcellular fraction

>  <DOC_ID>
65016

>  <DOC_CHEMBLID>
CHEMBL2086223

>  <PUBMED_ID>
22959244

>  <JOURNAL>
Bioorg. Med. Chem. Lett.

>  <YEAR>
2012

>  <VOLUME>
22

>  <ISSUE>
19

>  <FIRST_PAGE>
6048

>  <MOL_PREF_NAME>
TEGASEROD

>  <ORGANISM>
Rattus norvegicus

$$$$

  Mrv1533001291820312D          

 34 37  0  0  1  0            999 V2000
   -4.0651   -0.6970    0.0000 C   0  0  0  0  0  0  0  0  0  0  0  0
   -3.3506   -1.1095    0.0000 C   0  0  0  0  0  0  0  0  0  0  0  0
   -2.6362   -0.6970    0.0000 C   0  0  0  0  0  0  0  0  0  0  0  0
   -3.3506   -1.9345    0.0000 N   0  0  0  0  0  0  0  0  0  0  0  0
   -2.6362   -2.3470    0.0000 C   0  0  0  0  0  0  0  0  0  0  0  0
   -1.9217   -1.9345    0.0000 O   0  0  0  0  0  0  0  0  0  0  0  0
   -2.6362   -3.1720    0.0000 C   0  0  0  0  0  0  0  0  0  0  0  0
   -3.3506   -3.5845    0.0000 C   0  0  0  0  0  0  0  0  0  0  0  0
   -4.0651   -3.1720    0.0000 C   0  0  0  0  0  0  0  0  0  0  0  0
   -4.7796   -3.5845    0.0000 C   0  0  0  0  0  0  0  0  0  0  0  0
   -5.4941   -3.1720    0.0000 C   0  0  0  0  0  0  0  0  0  0  0  0
   -5.4941   -2.3470    0.0000 C   0  0  0  0  0  0  0  0  0  0  0  0
   -4.7796   -1.9345    0.0000 C   0  0  0  0  0  0  0  0  0  0  0  0
   -4.0651   -2.3470    0.0000 C   0  0  0  0  0  0  0  0  0  0  0  0
   -1.9217   -3.5845    0.0000 C   0  0  0  0  0  0  0  0  0  0  0  0
   -1.2072   -3.1720    0.0000 O   0  0  0  0  0  0  0  0  0  0  0  0
   -1.9217   -4.4095    0.0000 N   0  0  0  0  0  0  0  0  0  0  0  0
   -1.2072   -4.8220    0.0000 C   0  0  1  0  0  0  0  0  0  0  0  0
   -1.2689   -5.6447    0.0000 C   0  0  0  0  0  0  0  0  0  0  0  0
   -0.6641   -6.2058    0.0000 C   0  0  1  0  0  0  0  0  0  0  0  0
    0.1517   -6.0829    0.0000 C   0  0  0  0  0  0  0  0  0  0  0  0
    0.5642   -5.3684    0.0000 C   0  0  0  0  0  0  0  0  0  0  0  0
    0.2628   -4.6004    0.0000 C   0  0  1  0  0  0  0  0  0  0  0  0
   -0.5256   -4.3573    0.0000 C   0  0  0  0  0  0  0  0  0  0  0  0
    0.0000   -5.5190    0.0000 N   0  0  0  0  0  0  0  0  0  0  0  0
    0.7145   -5.9315    0.0000 C   0  0  0  0  0  0  0  0  0  0  0  0
    1.4289   -5.5190    0.0000 C   0  0  0  0  0  0  0  0  0  0  0  0
    1.4289   -4.6940    0.0000 O   0  0  0  0  0  0  0  0  0  0  0  0
    2.1434   -5.9315    0.0000 C   0  0  0  0  0  0  0  0  0  0  0  0
    2.8579   -5.5190    0.0000 N   0  0  0  0  0  0  0  0  0  0  0  0
    2.8579   -4.6940    0.0000 C   0  0  0  0  0  0  0  0  0  0  0  0
    3.5724   -5.9315    0.0000 C   0  0  0  0  0  0  0  0  0  0  0  0
    4.2868   -5.5190    0.0000 O   0  0  0  0  0  0  0  0  0  0  0  0
    3.5724   -6.7565    0.0000 C   0  0  0  0  0  0  0  0  0  0  0  0
  1  2  1  0  0  0  0
  2  3  1  0  0  0  0
  2  4  1  0  0  0  0
  4  5  1  0  0  0  0
  5  6  2  0  0  0  0
  5  7  1  0  0  0  0
  7  8  2  0  0  0  0
  8  9  1  0  0  0  0
  9 10  4  0  0  0  0
 10 11  4  0  0  0  0
 11 12  4  0  0  0  0
 12 13  4  0  0  0  0
 13 14  4  0  0  0  0
  4 14  1  0  0  0  0
  9 14  4  0  0  0  0
  7 15  1  0  0  0  0
 15 16  2  0  0  0  0
 15 17  1  0  0  0  0
 18 17  1  6  0  0  0
 18 19  1  0  0  0  0
 19 20  1  0  0  0  0
 20 21  1  0  0  0  0
 21 22  1  0  0  0  0
 22 23  1  0  0  0  0
 23 24  1  0  0  0  0
 18 24  1  0  0  0  0
 23 25  1  1  0  0  0
 20 25  1  1  0  0  0
 25 26  1  0  0  0  0
 26 27  1  0  0  0  0
 27 28  1  0  0  0  0
 27 29  1  0  0  0  0
 29 30  1  0  0  0  0
 30 31  1  0  0  0  0
 30 32  1  0  0  0  0
 32 33  2  0  0  0  0
 32 34  1  0  0  0  0
M  END
>  <CdId>
840

>  <Mol Weight>
468.598

>  <Formula>
C26H36N4O4

>  <CMPD_CHEMBLID>
CHEMBL2087325

>  <MOLREGNO>
1364986

>  <PARENT_CMPD_CHEMBLID>
CHEMBL2087325

>  <PARENT_MOLREGNO>
1364986

>  <COMPOUND_KEY>
8b

>  <MOLWEIGHT>
468.59

>  <ALOGP>
0.87

>  <PSA>
93.19

>  <NUM_RO5_VIOLATIONS>
0

>  <ACTIVITY_ID>
11021927

>  <STANDARD_TYPE>
T1/2

>  <RELATION>
>

>  <STANDARD_VALUE>
90.0

>  <STANDARD_UNITS>
hr

>  <PUBLISHED_TYPE>
t1/2

>  <PUBLISHED_RELATION>
>

>  <PUBLISHED_VALUE>
90.0

>  <PUBLISHED_UNITS>
hr

>  <POTENTIAL_DUPLICATE>
0

>  <BAO_ENDPOINT>
BAO_0002115

>  <UO_UNITS>
UO_0000032

>  <QUDT_UNITS>
http://qudt.org/vocab/unit#Hour

>  <ASSAY_ID>
841623

>  <ASSAY_CHEMBLID>
CHEMBL2092049

>  <ASSAY_TYPE>
A

>  <DESCRIPTION>
Half life in rat liver microsomes

>  <ASSAY_SRC_ID>
1

>  <ASSAY_SRC_DESCRIPTION>
Scientific Literature

>  <ASSAY_ORGANISM>
Rattus norvegicus

>  <ASSAY_TAX_ID>
10116

>  <CURATED_BY>
Autocuration

>  <BAO_FORMAT>
BAO_0000251

>  <TID>
102178

>  <TARGET_CHEMBLID>
CHEMBL613694

>  <TARGET_TYPE>
SUBCELLULAR

>  <PREF_NAME>
Liver microsomes

>  <CONFIDENCE_SCORE>
2

>  <TARGET_MAPPING>
Subcellular fraction

>  <DOC_ID>
65016

>  <DOC_CHEMBLID>
CHEMBL2086223

>  <PUBMED_ID>
22959244

>  <JOURNAL>
Bioorg. Med. Chem. Lett.

>  <YEAR>
2012

>  <VOLUME>
22

>  <ISSUE>
19

>  <FIRST_PAGE>
6048

>  <ORGANISM>
Rattus norvegicus

$$$$

  Mrv1533001291820312D          

 34 37  0  0  1  0            999 V2000
   -3.3019   -2.0265    0.0000 C   0  0  0  0  0  0  0  0  0  0  0  0
   -2.7548   -1.3979    0.0000 N   0  0  0  0  0  0  0  0  0  0  0  0
   -1.8893   -1.4570    0.0000 C   0  0  0  0  0  0  0  0  0  0  0  0
   -2.0001   -0.6353    0.0000 O   0  0  0  0  0  0  0  0  0  0  0  0
   -1.0378   -1.6525    0.0000 N   0  0  0  0  0  0  0  0  0  0  0  0
   -0.1269   -1.6188    0.0000 C   0  0  0  0  0  0  0  0  0  0  0  0
    0.8019   -1.6533    0.0000 C   0  0  0  0  0  0  0  0  0  0  0  0
    0.3364   -2.4085    0.0000 O   0  0  0  0  0  0  0  0  0  0  0  0
    1.8322   -1.4570    0.0000 C   0  0  0  0  0  0  0  0  0  0  0  0
    2.0945   -2.4864    0.0000 N   0  0  0  0  0  0  0  0  0  0  0  0
    1.4841   -3.2214    0.0000 C   0  0  2  0  0  0  0  0  0  0  0  0
    2.2804   -3.4373    0.0000 C   0  0  0  0  0  0  0  0  0  0  0  0
    2.9456   -2.9494    0.0000 C   0  0  0  0  0  0  0  0  0  0  0  0
    2.9790   -2.1251    0.0000 C   0  0  1  0  0  0  0  0  0  0  0  0
    2.3553   -1.5851    0.0000 C   0  0  0  0  0  0  0  0  0  0  0  0
    1.5442   -1.7360    0.0000 C   0  0  2  0  0  0  0  0  0  0  0  0
    1.1565   -2.4642    0.0000 C   0  0  0  0  0  0  0  0  0  0  0  0
    1.4157   -0.8172    0.0000 N   0  0  0  0  0  0  0  0  0  0  0  0
    1.6949    0.0126    0.0000 C   0  0  0  0  0  0  0  0  0  0  0  0
    2.5026    0.3431    0.0000 O   0  0  0  0  0  0  0  0  0  0  0  0
    0.9006    0.3497    0.0000 C   0  0  0  0  0  0  0  0  0  0  0  0
    0.0805    0.2598    0.0000 C   0  0  0  0  0  0  0  0  0  0  0  0
   -0.4073    0.9251    0.0000 C   0  0  0  0  0  0  0  0  0  0  0  0
   -1.2274    0.8352    0.0000 C   0  0  0  0  0  0  0  0  0  0  0  0
   -1.7153    1.5005    0.0000 C   0  0  0  0  0  0  0  0  0  0  0  0
   -1.3831    2.2556    0.0000 C   0  0  0  0  0  0  0  0  0  0  0  0
   -0.5630    2.3455    0.0000 C   0  0  0  0  0  0  0  0  0  0  0  0
   -0.0751    1.6803    0.0000 C   0  0  0  0  0  0  0  0  0  0  0  0
    0.7450    1.7701    0.0000 N   0  0  0  0  0  0  0  0  0  0  0  0
    1.1296    2.5789    0.0000 C   0  0  0  0  0  0  0  0  0  0  0  0
    1.9121    2.9413    0.0000 C   0  0  0  0  0  0  0  0  0  0  0  0
    0.9374    3.4178    0.0000 C   0  0  0  0  0  0  0  0  0  0  0  0
    1.2328    1.1049    0.0000 C   0  0  0  0  0  0  0  0  0  0  0  0
    2.0057    1.4815    0.0000 O   0  0  0  0  0  0  0  0  0  0  0  0
  1  2  1  0  0  0  0
  2  3  1  0  0  0  0
  3  4  2  0  0  0  0
  3  5  1  0  0  0  0
  5  6  1  0  0  0  0
  6  7  1  0  0  0  0
  7  8  1  0  0  0  0
  7  9  1  0  0  0  0
  9 10  1  0  0  0  0
 11 10  1  1  0  0  0
 11 12  1  0  0  0  0
 12 13  1  0  0  0  0
 13 14  1  0  0  0  0
 14 10  1  1  0  0  0
 14 15  1  0  0  0  0
 15 16  1  0  0  0  0
 16 17  1  0  0  0  0
 11 17  1  0  0  0  0
 16 18  1  6  0  0  0
 18 19  1  0  0  0  0
 19 20  2  0  0  0  0
 19 21  1  0  0  0  0
 21 22  2  0  0  0  0
 22 23  1  0  0  0  0
 23 24  4  0  0  0  0
 24 25  4  0  0  0  0
 25 26  4  0  0  0  0
 26 27  4  0  0  0  0
 27 28  4  0  0  0  0
 23 28  4  0  0  0  0
 28 29  1  0  0  0  0
 29 30  1  0  0  0  0
 30 31  1  0  0  0  0
 30 32  1  0  0  0  0
 29 33  1  0  0  0  0
 21 33  1  0  0  0  0
 33 34  2  0  0  0  0
M  END
>  <CdId>
841

>  <Mol Weight>
469.586

>  <Formula>
C25H35N5O4

>  <CMPD_CHEMBLID>
CHEMBL2087328

>  <MOLREGNO>
1364989

>  <PARENT_CMPD_CHEMBLID>
CHEMBL2087328

>  <PARENT_MOLREGNO>
1364989

>  <COMPOUND_KEY>
10a

>  <MOLWEIGHT>
469.58

>  <ALOGP>
0.66

>  <PSA>
114.01

>  <NUM_RO5_VIOLATIONS>
0

>  <ACTIVITY_ID>
11021930

>  <STANDARD_TYPE>
T1/2

>  <RELATION>
>

>  <STANDARD_VALUE>
90.0

>  <STANDARD_UNITS>
hr

>  <PUBLISHED_TYPE>
t1/2

>  <PUBLISHED_RELATION>
>

>  <PUBLISHED_VALUE>
90.0

>  <PUBLISHED_UNITS>
hr

>  <POTENTIAL_DUPLICATE>
0

>  <BAO_ENDPOINT>
BAO_0002115

>  <UO_UNITS>
UO_0000032

>  <QUDT_UNITS>
http://qudt.org/vocab/unit#Hour

>  <ASSAY_ID>
841623

>  <ASSAY_CHEMBLID>
CHEMBL2092049

>  <ASSAY_TYPE>
A

>  <DESCRIPTION>
Half life in rat liver microsomes

>  <ASSAY_SRC_ID>
1

>  <ASSAY_SRC_DESCRIPTION>
Scientific Literature

>  <ASSAY_ORGANISM>
Rattus norvegicus

>  <ASSAY_TAX_ID>
10116

>  <CURATED_BY>
Autocuration

>  <BAO_FORMAT>
BAO_0000251

>  <TID>
102178

>  <TARGET_CHEMBLID>
CHEMBL613694

>  <TARGET_TYPE>
SUBCELLULAR

>  <PREF_NAME>
Liver microsomes

>  <CONFIDENCE_SCORE>
2

>  <TARGET_MAPPING>
Subcellular fraction

>  <DOC_ID>
65016

>  <DOC_CHEMBLID>
CHEMBL2086223

>  <PUBMED_ID>
22959244

>  <JOURNAL>
Bioorg. Med. Chem. Lett.

>  <YEAR>
2012

>  <VOLUME>
22

>  <ISSUE>
19

>  <FIRST_PAGE>
6048

>  <ORGANISM>
Rattus norvegicus

$$$$

  Mrv1533001291820312D          

 32 34  0  0  1  0            999 V2000
   -3.5724   -5.3625    0.0000 C   0  0  0  0  0  0  0  0  0  0  0  0
   -2.8579   -4.9500    0.0000 O   0  0  0  0  0  0  0  0  0  0  0  0
   -2.1434   -5.3625    0.0000 C   0  0  2  0  0  0  0  0  0  0  0  0
   -1.4289   -4.9500    0.0000 C   0  0  0  0  0  0  0  0  0  0  0  0
   -0.7145   -5.3625    0.0000 N   0  0  0  0  0  0  0  0  0  0  0  0
    0.0000   -4.9500    0.0000 C   0  0  0  0  0  0  0  0  0  0  0  0
    0.7145   -5.3625    0.0000 C   0  0  0  0  0  0  0  0  0  0  0  0
    1.4289   -4.9500    0.0000 C   0  0  0  0  0  0  0  0  0  0  0  0
    2.1434   -5.3625    0.0000 O   0  0  0  0  0  0  0  0  0  0  0  0
    2.8579   -4.9500    0.0000 C   0  0  0  0  0  0  0  0  0  0  0  0
    2.8579   -4.1250    0.0000 C   0  0  0  0  0  0  0  0  0  0  0  0
    3.5724   -3.7125    0.0000 C   0  0  0  0  0  0  0  0  0  0  0  0
    4.2868   -4.1250    0.0000 C   0  0  0  0  0  0  0  0  0  0  0  0
    5.0013   -3.7125    0.0000 F   0  0  0  0  0  0  0  0  0  0  0  0
    4.2868   -4.9500    0.0000 C   0  0  0  0  0  0  0  0  0  0  0  0
    3.5724   -5.3625    0.0000 C   0  0  0  0  0  0  0  0  0  0  0  0
   -0.7145   -6.1875    0.0000 C   0  0  0  0  0  0  0  0  0  0  0  0
   -1.4289   -6.6000    0.0000 C   0  0  0  0  0  0  0  0  0  0  0  0
   -2.1434   -6.1875    0.0000 C   0  0  2  0  0  0  0  0  0  0  0  0
   -2.8579   -6.6000    0.0000 N   0  0  0  0  0  0  0  0  0  0  0  0
   -2.8579   -7.4250    0.0000 C   0  0  0  0  0  0  0  0  0  0  0  0
   -2.1434   -7.8375    0.0000 O   0  0  0  0  0  0  0  0  0  0  0  0
   -3.5724   -7.8375    0.0000 C   0  0  0  0  0  0  0  0  0  0  0  0
   -3.5724   -8.6625    0.0000 C   0  0  0  0  0  0  0  0  0  0  0  0
   -4.2868   -9.0750    0.0000 C   0  0  0  0  0  0  0  0  0  0  0  0
   -4.2868   -9.9000    0.0000 Cl  0  0  0  0  0  0  0  0  0  0  0  0
   -5.0013   -8.6625    0.0000 C   0  0  0  0  0  0  0  0  0  0  0  0
   -5.7158   -9.0750    0.0000 N   0  0  0  0  0  0  0  0  0  0  0  0
   -5.0013   -7.8375    0.0000 C   0  0  0  0  0  0  0  0  0  0  0  0
   -4.2868   -7.4250    0.0000 C   0  0  0  0  0  0  0  0  0  0  0  0
   -4.2868   -6.6000    0.0000 O   0  0  0  0  0  0  0  0  0  0  0  0
   -3.5724   -6.1875    0.0000 C   0  0  0  0  0  0  0  0  0  0  0  0
  1  2  1  0  0  0  0
  3  2  1  6  0  0  0
  3  4  1  0  0  0  0
  4  5  1  0  0  0  0
  5  6  1  0  0  0  0
  6  7  1  0  0  0  0
  7  8  1  0  0  0  0
  8  9  1  0  0  0  0
  9 10  1  0  0  0  0
 10 11  4  0  0  0  0
 11 12  4  0  0  0  0
 12 13  4  0  0  0  0
 13 14  1  0  0  0  0
 13 15  4  0  0  0  0
 15 16  4  0  0  0  0
 10 16  4  0  0  0  0
  5 17  1  0  0  0  0
 17 18  1  0  0  0  0
 18 19  1  0  0  0  0
  3 19  1  0  0  0  0
 19 20  1  6  0  0  0
 20 21  1  0  0  0  0
 21 22  2  0  0  0  0
 21 23  1  0  0  0  0
 23 24  4  0  0  0  0
 24 25  4  0  0  0  0
 25 26  1  0  0  0  0
 25 27  4  0  0  0  0
 27 28  1  0  0  0  0
 27 29  4  0  0  0  0
 29 30  4  0  0  0  0
 23 30  4  0  0  0  0
 30 31  1  0  0  0  0
 31 32  1  0  0  0  0
M  END
>  <CdId>
842

>  <Mol Weight>
465.95

>  <Formula>
C23H29ClFN3O4

>  <CMPD_CHEMBLID>
CHEMBL74656

>  <MOLREGNO>
121485

>  <PARENT_CMPD_CHEMBLID>
CHEMBL74656

>  <PARENT_MOLREGNO>
121485

>  <COMPOUND_KEY>
1, Propulsid

>  <MOLWEIGHT>
465.95

>  <ALOGP>
2.79

>  <PSA>
86.05

>  <NUM_RO5_VIOLATIONS>
0

>  <ACTIVITY_ID>
11021922

>  <STANDARD_TYPE>
T1/2

>  <RELATION>
=

>  <STANDARD_VALUE>
47.0

>  <STANDARD_UNITS>
hr

>  <PUBLISHED_TYPE>
t1/2

>  <PUBLISHED_RELATION>
=

>  <PUBLISHED_VALUE>
47.0

>  <PUBLISHED_UNITS>
hr

>  <POTENTIAL_DUPLICATE>
0

>  <BAO_ENDPOINT>
BAO_0002115

>  <UO_UNITS>
UO_0000032

>  <QUDT_UNITS>
http://qudt.org/vocab/unit#Hour

>  <ASSAY_ID>
841623

>  <ASSAY_CHEMBLID>
CHEMBL2092049

>  <ASSAY_TYPE>
A

>  <DESCRIPTION>
Half life in rat liver microsomes

>  <ASSAY_SRC_ID>
1

>  <ASSAY_SRC_DESCRIPTION>
Scientific Literature

>  <ASSAY_ORGANISM>
Rattus norvegicus

>  <ASSAY_TAX_ID>
10116

>  <CURATED_BY>
Autocuration

>  <BAO_FORMAT>
BAO_0000251

>  <TID>
102178

>  <TARGET_CHEMBLID>
CHEMBL613694

>  <TARGET_TYPE>
SUBCELLULAR

>  <PREF_NAME>
Liver microsomes

>  <CONFIDENCE_SCORE>
2

>  <TARGET_MAPPING>
Subcellular fraction

>  <DOC_ID>
65016

>  <DOC_CHEMBLID>
CHEMBL2086223

>  <PUBMED_ID>
22959244

>  <JOURNAL>
Bioorg. Med. Chem. Lett.

>  <YEAR>
2012

>  <VOLUME>
22

>  <ISSUE>
19

>  <FIRST_PAGE>
6048

>  <MOL_PREF_NAME>
REL-CISAPRIDE

>  <ORGANISM>
Rattus norvegicus

$$$$

  Mrv1533001291820312D          

 34 37  0  0  1  0            999 V2000
   -4.0651   -0.6970    0.0000 C   0  0  0  0  0  0  0  0  0  0  0  0
   -3.3506   -1.1095    0.0000 C   0  0  0  0  0  0  0  0  0  0  0  0
   -2.6362   -0.6970    0.0000 C   0  0  0  0  0  0  0  0  0  0  0  0
   -3.3506   -1.9345    0.0000 N   0  0  0  0  0  0  0  0  0  0  0  0
   -2.6362   -2.3470    0.0000 C   0  0  0  0  0  0  0  0  0  0  0  0
   -1.9217   -1.9345    0.0000 O   0  0  0  0  0  0  0  0  0  0  0  0
   -2.6362   -3.1720    0.0000 C   0  0  0  0  0  0  0  0  0  0  0  0
   -3.3506   -3.5845    0.0000 C   0  0  0  0  0  0  0  0  0  0  0  0
   -4.0651   -3.1720    0.0000 C   0  0  0  0  0  0  0  0  0  0  0  0
   -4.7796   -3.5845    0.0000 C   0  0  0  0  0  0  0  0  0  0  0  0
   -5.4941   -3.1720    0.0000 C   0  0  0  0  0  0  0  0  0  0  0  0
   -5.4941   -2.3470    0.0000 C   0  0  0  0  0  0  0  0  0  0  0  0
   -4.7796   -1.9345    0.0000 C   0  0  0  0  0  0  0  0  0  0  0  0
   -4.0651   -2.3470    0.0000 C   0  0  0  0  0  0  0  0  0  0  0  0
   -1.9217   -3.5845    0.0000 C   0  0  0  0  0  0  0  0  0  0  0  0
   -1.2072   -3.1720    0.0000 O   0  0  0  0  0  0  0  0  0  0  0  0
   -1.9217   -4.4095    0.0000 N   0  0  0  0  0  0  0  0  0  0  0  0
   -1.2072   -4.8220    0.0000 C   0  0  1  0  0  0  0  0  0  0  0  0
   -1.2689   -5.6447    0.0000 C   0  0  0  0  0  0  0  0  0  0  0  0
   -0.6641   -6.2058    0.0000 C   0  0  1  0  0  0  0  0  0  0  0  0
    0.1517   -6.0829    0.0000 C   0  0  0  0  0  0  0  0  0  0  0  0
    0.5642   -5.3684    0.0000 C   0  0  0  0  0  0  0  0  0  0  0  0
    0.2628   -4.6004    0.0000 C   0  0  1  0  0  0  0  0  0  0  0  0
   -0.5256   -4.3573    0.0000 C   0  0  0  0  0  0  0  0  0  0  0  0
    0.0000   -5.5190    0.0000 N   0  0  0  0  0  0  0  0  0  0  0  0
    0.7145   -5.9315    0.0000 C   0  0  0  0  0  0  0  0  0  0  0  0
    1.4289   -5.5190    0.0000 C   0  0  0  0  0  0  0  0  0  0  0  0
    1.4289   -4.6940    0.0000 O   0  0  0  0  0  0  0  0  0  0  0  0
    2.1434   -5.9315    0.0000 C   0  0  0  0  0  0  0  0  0  0  0  0
    2.8579   -5.5190    0.0000 N   0  0  0  0  0  0  0  0  0  0  0  0
    2.8579   -4.6940    0.0000 C   0  0  0  0  0  0  0  0  0  0  0  0
    3.5724   -5.9315    0.0000 C   0  0  0  0  0  0  0  0  0  0  0  0
    4.2868   -5.5190    0.0000 O   0  0  0  0  0  0  0  0  0  0  0  0
    3.5724   -6.7565    0.0000 N   0  0  0  0  0  0  0  0  0  0  0  0
  1  2  1  0  0  0  0
  2  3  1  0  0  0  0
  2  4  1  0  0  0  0
  4  5  1  0  0  0  0
  5  6  2  0  0  0  0
  5  7  1  0  0  0  0
  7  8  2  0  0  0  0
  8  9  1  0  0  0  0
  9 10  4  0  0  0  0
 10 11  4  0  0  0  0
 11 12  4  0  0  0  0
 12 13  4  0  0  0  0
 13 14  4  0  0  0  0
  4 14  1  0  0  0  0
  9 14  4  0  0  0  0
  7 15  1  0  0  0  0
 15 16  2  0  0  0  0
 15 17  1  0  0  0  0
 18 17  1  6  0  0  0
 18 19  1  0  0  0  0
 19 20  1  0  0  0  0
 20 21  1  0  0  0  0
 21 22  1  0  0  0  0
 22 23  1  0  0  0  0
 23 24  1  0  0  0  0
 18 24  1  0  0  0  0
 23 25  1  1  0  0  0
 20 25  1  1  0  0  0
 25 26  1  0  0  0  0
 26 27  1  0  0  0  0
 27 28  1  0  0  0  0
 27 29  1  0  0  0  0
 29 30  1  0  0  0  0
 30 31  1  0  0  0  0
 30 32  1  0  0  0  0
 32 33  2  0  0  0  0
 32 34  1  0  0  0  0
M  END
>  <CdId>
843

>  <Mol Weight>
469.586

>  <Formula>
C25H35N5O4

>  <CMPD_CHEMBLID>
CHEMBL2087327

>  <MOLREGNO>
1364988

>  <PARENT_CMPD_CHEMBLID>
CHEMBL2087327

>  <PARENT_MOLREGNO>
1364988

>  <COMPOUND_KEY>
9b

>  <MOLWEIGHT>
469.58

>  <ALOGP>
0.66

>  <PSA>
119.21

>  <NUM_RO5_VIOLATIONS>
0

>  <ACTIVITY_ID>
11021929

>  <STANDARD_TYPE>
T1/2

>  <RELATION>
>

>  <STANDARD_VALUE>
90.0

>  <STANDARD_UNITS>
hr

>  <PUBLISHED_TYPE>
t1/2

>  <PUBLISHED_RELATION>
>

>  <PUBLISHED_VALUE>
90.0

>  <PUBLISHED_UNITS>
hr

>  <POTENTIAL_DUPLICATE>
0

>  <BAO_ENDPOINT>
BAO_0002115

>  <UO_UNITS>
UO_0000032

>  <QUDT_UNITS>
http://qudt.org/vocab/unit#Hour

>  <ASSAY_ID>
841623

>  <ASSAY_CHEMBLID>
CHEMBL2092049

>  <ASSAY_TYPE>
A

>  <DESCRIPTION>
Half life in rat liver microsomes

>  <ASSAY_SRC_ID>
1

>  <ASSAY_SRC_DESCRIPTION>
Scientific Literature

>  <ASSAY_ORGANISM>
Rattus norvegicus

>  <ASSAY_TAX_ID>
10116

>  <CURATED_BY>
Autocuration

>  <BAO_FORMAT>
BAO_0000251

>  <TID>
102178

>  <TARGET_CHEMBLID>
CHEMBL613694

>  <TARGET_TYPE>
SUBCELLULAR

>  <PREF_NAME>
Liver microsomes

>  <CONFIDENCE_SCORE>
2

>  <TARGET_MAPPING>
Subcellular fraction

>  <DOC_ID>
65016

>  <DOC_CHEMBLID>
CHEMBL2086223

>  <PUBMED_ID>
22959244

>  <JOURNAL>
Bioorg. Med. Chem. Lett.

>  <YEAR>
2012

>  <VOLUME>
22

>  <ISSUE>
19

>  <FIRST_PAGE>
6048

>  <ORGANISM>
Rattus norvegicus

$$$$

  Mrv1533001291820312D          

 36 39  0  0  1  0            999 V2000
   -7.6375   -7.4535    0.0000 C   0  0  0  0  0  0  0  0  0  0  0  0
   -6.9230   -7.0410    0.0000 C   0  0  0  0  0  0  0  0  0  0  0  0
   -6.9230   -6.2160    0.0000 C   0  0  0  0  0  0  0  0  0  0  0  0
   -6.2085   -7.4535    0.0000 N   0  0  0  0  0  0  0  0  0  0  0  0
   -5.4941   -7.0410    0.0000 C   0  0  0  0  0  0  0  0  0  0  0  0
   -5.4941   -6.2160    0.0000 O   0  0  0  0  0  0  0  0  0  0  0  0
   -4.7796   -7.4535    0.0000 C   0  0  0  0  0  0  0  0  0  0  0  0
   -4.7796   -8.2785    0.0000 C   0  0  0  0  0  0  0  0  0  0  0  0
   -5.4941   -8.6910    0.0000 C   0  0  0  0  0  0  0  0  0  0  0  0
   -5.4941   -9.5160    0.0000 C   0  0  0  0  0  0  0  0  0  0  0  0
   -6.2085   -9.9285    0.0000 C   0  0  0  0  0  0  0  0  0  0  0  0
   -6.9230   -9.5160    0.0000 C   0  0  0  0  0  0  0  0  0  0  0  0
   -6.9230   -8.6910    0.0000 C   0  0  0  0  0  0  0  0  0  0  0  0
   -6.2085   -8.2785    0.0000 C   0  0  0  0  0  0  0  0  0  0  0  0
   -4.0651   -7.0410    0.0000 C   0  0  0  0  0  0  0  0  0  0  0  0
   -4.0651   -6.2160    0.0000 O   0  0  0  0  0  0  0  0  0  0  0  0
   -3.3506   -7.4535    0.0000 N   0  0  0  0  0  0  0  0  0  0  0  0
   -2.6362   -7.0410    0.0000 C   0  0  1  0  0  0  0  0  0  0  0  0
   -1.9545   -7.5057    0.0000 C   0  0  0  0  0  0  0  0  0  0  0  0
   -1.1662   -7.2626    0.0000 C   0  0  1  0  0  0  0  0  0  0  0  0
   -0.8648   -6.4946    0.0000 C   0  0  0  0  0  0  0  0  0  0  0  0
   -1.2773   -5.7801    0.0000 C   0  0  0  0  0  0  0  0  0  0  0  0
   -2.0931   -5.6571    0.0000 C   0  0  1  0  0  0  0  0  0  0  0  0
   -2.6978   -6.2183    0.0000 C   0  0  0  0  0  0  0  0  0  0  0  0
   -1.4289   -6.3440    0.0000 N   0  0  0  0  0  0  0  0  0  0  0  0
   -0.7145   -5.9315    0.0000 C   0  0  0  0  0  0  0  0  0  0  0  0
    0.0000   -6.3440    0.0000 C   0  0  0  0  0  0  0  0  0  0  0  0
    0.0000   -7.1690    0.0000 O   0  0  0  0  0  0  0  0  0  0  0  0
    0.7145   -5.9315    0.0000 C   0  0  0  0  0  0  0  0  0  0  0  0
    1.4289   -6.3440    0.0000 N   0  0  0  0  0  0  0  0  0  0  0  0
    1.4289   -7.1690    0.0000 C   0  0  0  0  0  0  0  0  0  0  0  0
    2.1434   -5.9315    0.0000 C   0  0  0  0  0  0  0  0  0  0  0  0
    2.1434   -5.1065    0.0000 O   0  0  0  0  0  0  0  0  0  0  0  0
    2.8579   -6.3440    0.0000 N   0  0  0  0  0  0  0  0  0  0  0  0
    3.5724   -5.9315    0.0000 C   0  0  0  0  0  0  0  0  0  0  0  0
    2.8579   -7.1690    0.0000 C   0  0  0  0  0  0  0  0  0  0  0  0
  1  2  1  0  0  0  0
  2  3  1  0  0  0  0
  2  4  1  0  0  0  0
  4  5  1  0  0  0  0
  5  6  2  0  0  0  0
  5  7  1  0  0  0  0
  7  8  2  0  0  0  0
  8  9  1  0  0  0  0
  9 10  4  0  0  0  0
 10 11  4  0  0  0  0
 11 12  4  0  0  0  0
 12 13  4  0  0  0  0
 13 14  4  0  0  0  0
  4 14  1  0  0  0  0
  9 14  4  0  0  0  0
  7 15  1  0  0  0  0
 15 16  2  0  0  0  0
 15 17  1  0  0  0  0
 18 17  1  6  0  0  0
 18 19  1  0  0  0  0
 19 20  1  0  0  0  0
 20 21  1  0  0  0  0
 21 22  1  0  0  0  0
 22 23  1  0  0  0  0
 23 24  1  0  0  0  0
 18 24  1  0  0  0  0
 23 25  1  1  0  0  0
 20 25  1  1  0  0  0
 25 26  1  0  0  0  0
 26 27  1  0  0  0  0
 27 28  1  0  0  0  0
 27 29  1  0  0  0  0
 29 30  1  0  0  0  0
 30 31  1  0  0  0  0
 30 32  1  0  0  0  0
 32 33  2  0  0  0  0
 32 34  1  0  0  0  0
 34 35  1  0  0  0  0
 34 36  1  0  0  0  0
M  END
>  <CdId>
844

>  <Mol Weight>
497.64

>  <Formula>
C27H39N5O4

>  <CMPD_CHEMBLID>
CHEMBL2087331

>  <MOLREGNO>
1364992

>  <PARENT_CMPD_CHEMBLID>
CHEMBL2087331

>  <PARENT_MOLREGNO>
1364992

>  <COMPOUND_KEY>
11b

>  <MOLWEIGHT>
497.63

>  <ALOGP>
1.07

>  <PSA>
96.43

>  <NUM_RO5_VIOLATIONS>
0

>  <ACTIVITY_ID>
11021932

>  <STANDARD_TYPE>
T1/2

>  <RELATION>
>

>  <STANDARD_VALUE>
90.0

>  <STANDARD_UNITS>
hr

>  <PUBLISHED_TYPE>
t1/2

>  <PUBLISHED_RELATION>
>

>  <PUBLISHED_VALUE>
90.0

>  <PUBLISHED_UNITS>
hr

>  <POTENTIAL_DUPLICATE>
0

>  <BAO_ENDPOINT>
BAO_0002115

>  <UO_UNITS>
UO_0000032

>  <QUDT_UNITS>
http://qudt.org/vocab/unit#Hour

>  <ASSAY_ID>
841623

>  <ASSAY_CHEMBLID>
CHEMBL2092049

>  <ASSAY_TYPE>
A

>  <DESCRIPTION>
Half life in rat liver microsomes

>  <ASSAY_SRC_ID>
1

>  <ASSAY_SRC_DESCRIPTION>
Scientific Literature

>  <ASSAY_ORGANISM>
Rattus norvegicus

>  <ASSAY_TAX_ID>
10116

>  <CURATED_BY>
Autocuration

>  <BAO_FORMAT>
BAO_0000251

>  <TID>
102178

>  <TARGET_CHEMBLID>
CHEMBL613694

>  <TARGET_TYPE>
SUBCELLULAR

>  <PREF_NAME>
Liver microsomes

>  <CONFIDENCE_SCORE>
2

>  <TARGET_MAPPING>
Subcellular fraction

>  <DOC_ID>
65016

>  <DOC_CHEMBLID>
CHEMBL2086223

>  <PUBMED_ID>
22959244

>  <JOURNAL>
Bioorg. Med. Chem. Lett.

>  <YEAR>
2012

>  <VOLUME>
22

>  <ISSUE>
19

>  <FIRST_PAGE>
6048

>  <ORGANISM>
Rattus norvegicus

$$$$

  Mrv1533001291820312D          

 33 36  0  0  1  0            999 V2000
   -4.0651   -0.6970    0.0000 C   0  0  0  0  0  0  0  0  0  0  0  0
   -3.3506   -1.1095    0.0000 C   0  0  0  0  0  0  0  0  0  0  0  0
   -2.6362   -0.6970    0.0000 C   0  0  0  0  0  0  0  0  0  0  0  0
   -3.3506   -1.9345    0.0000 N   0  0  0  0  0  0  0  0  0  0  0  0
   -2.6362   -2.3470    0.0000 C   0  0  0  0  0  0  0  0  0  0  0  0
   -1.9217   -1.9345    0.0000 O   0  0  0  0  0  0  0  0  0  0  0  0
   -2.6362   -3.1720    0.0000 C   0  0  0  0  0  0  0  0  0  0  0  0
   -3.3506   -3.5845    0.0000 C   0  0  0  0  0  0  0  0  0  0  0  0
   -4.0651   -3.1720    0.0000 C   0  0  0  0  0  0  0  0  0  0  0  0
   -4.7796   -3.5845    0.0000 C   0  0  0  0  0  0  0  0  0  0  0  0
   -5.4941   -3.1720    0.0000 C   0  0  0  0  0  0  0  0  0  0  0  0
   -5.4941   -2.3470    0.0000 C   0  0  0  0  0  0  0  0  0  0  0  0
   -4.7796   -1.9345    0.0000 C   0  0  0  0  0  0  0  0  0  0  0  0
   -4.0651   -2.3470    0.0000 C   0  0  0  0  0  0  0  0  0  0  0  0
   -1.9217   -3.5845    0.0000 C   0  0  0  0  0  0  0  0  0  0  0  0
   -1.2072   -3.1720    0.0000 O   0  0  0  0  0  0  0  0  0  0  0  0
   -1.9217   -4.4095    0.0000 N   0  0  0  0  0  0  0  0  0  0  0  0
   -1.2072   -4.8220    0.0000 C   0  0  1  0  0  0  0  0  0  0  0  0
   -1.2689   -5.6447    0.0000 C   0  0  0  0  0  0  0  0  0  0  0  0
   -0.6641   -6.2058    0.0000 C   0  0  1  0  0  0  0  0  0  0  0  0
    0.1517   -6.0829    0.0000 C   0  0  0  0  0  0  0  0  0  0  0  0
    0.5642   -5.3684    0.0000 C   0  0  0  0  0  0  0  0  0  0  0  0
    0.2628   -4.6004    0.0000 C   0  0  1  0  0  0  0  0  0  0  0  0
   -0.5256   -4.3573    0.0000 C   0  0  0  0  0  0  0  0  0  0  0  0
    0.0000   -5.5190    0.0000 N   0  0  0  0  0  0  0  0  0  0  0  0
    0.7145   -5.9315    0.0000 C   0  0  0  0  0  0  0  0  0  0  0  0
    1.4289   -5.5190    0.0000 C   0  0  0  0  0  0  0  0  0  0  0  0
    1.4289   -4.6940    0.0000 O   0  0  0  0  0  0  0  0  0  0  0  0
    2.1434   -5.9315    0.0000 C   0  0  0  0  0  0  0  0  0  0  0  0
    2.8579   -5.5190    0.0000 N   0  0  0  0  0  0  0  0  0  0  0  0
    3.5724   -5.9315    0.0000 C   0  0  0  0  0  0  0  0  0  0  0  0
    4.2868   -5.5190    0.0000 O   0  0  0  0  0  0  0  0  0  0  0  0
    3.5724   -6.7565    0.0000 N   0  0  0  0  0  0  0  0  0  0  0  0
  1  2  1  0  0  0  0
  2  3  1  0  0  0  0
  2  4  1  0  0  0  0
  4  5  1  0  0  0  0
  5  6  2  0  0  0  0
  5  7  1  0  0  0  0
  7  8  2  0  0  0  0
  8  9  1  0  0  0  0
  9 10  4  0  0  0  0
 10 11  4  0  0  0  0
 11 12  4  0  0  0  0
 12 13  4  0  0  0  0
 13 14  4  0  0  0  0
  4 14  1  0  0  0  0
  9 14  4  0  0  0  0
  7 15  1  0  0  0  0
 15 16  2  0  0  0  0
 15 17  1  0  0  0  0
 18 17  1  6  0  0  0
 18 19  1  0  0  0  0
 19 20  1  0  0  0  0
 20 21  1  0  0  0  0
 21 22  1  0  0  0  0
 22 23  1  0  0  0  0
 23 24  1  0  0  0  0
 18 24  1  0  0  0  0
 23 25  1  1  0  0  0
 20 25  1  1  0  0  0
 25 26  1  0  0  0  0
 26 27  1  0  0  0  0
 27 28  1  0  0  0  0
 27 29  1  0  0  0  0
 29 30  1  0  0  0  0
 30 31  1  0  0  0  0
 31 32  2  0  0  0  0
 31 33  1  0  0  0  0
M  END
>  <CdId>
845

>  <Mol Weight>
455.559

>  <Formula>
C24H33N5O4

>  <CMPD_CHEMBLID>
CHEMBL2087326

>  <MOLREGNO>
1364987

>  <PARENT_CMPD_CHEMBLID>
CHEMBL2087326

>  <PARENT_MOLREGNO>
1364987

>  <COMPOUND_KEY>
9a

>  <MOLWEIGHT>
455.55

>  <ALOGP>
0.45

>  <PSA>
128.0

>  <NUM_RO5_VIOLATIONS>
0

>  <ACTIVITY_ID>
11021928

>  <STANDARD_TYPE>
T1/2

>  <RELATION>
>

>  <STANDARD_VALUE>
90.0

>  <STANDARD_UNITS>
hr

>  <PUBLISHED_TYPE>
t1/2

>  <PUBLISHED_RELATION>
>

>  <PUBLISHED_VALUE>
90.0

>  <PUBLISHED_UNITS>
hr

>  <POTENTIAL_DUPLICATE>
0

>  <BAO_ENDPOINT>
BAO_0002115

>  <UO_UNITS>
UO_0000032

>  <QUDT_UNITS>
http://qudt.org/vocab/unit#Hour

>  <ASSAY_ID>
841623

>  <ASSAY_CHEMBLID>
CHEMBL2092049

>  <ASSAY_TYPE>
A

>  <DESCRIPTION>
Half life in rat liver microsomes

>  <ASSAY_SRC_ID>
1

>  <ASSAY_SRC_DESCRIPTION>
Scientific Literature

>  <ASSAY_ORGANISM>
Rattus norvegicus

>  <ASSAY_TAX_ID>
10116

>  <CURATED_BY>
Autocuration

>  <BAO_FORMAT>
BAO_0000251

>  <TID>
102178

>  <TARGET_CHEMBLID>
CHEMBL613694

>  <TARGET_TYPE>
SUBCELLULAR

>  <PREF_NAME>
Liver microsomes

>  <CONFIDENCE_SCORE>
2

>  <TARGET_MAPPING>
Subcellular fraction

>  <DOC_ID>
65016

>  <DOC_CHEMBLID>
CHEMBL2086223

>  <PUBMED_ID>
22959244

>  <JOURNAL>
Bioorg. Med. Chem. Lett.

>  <YEAR>
2012

>  <VOLUME>
22

>  <ISSUE>
19

>  <FIRST_PAGE>
6048

>  <ORGANISM>
Rattus norvegicus

$$$$

  Mrv1533001291820312D          

 35 38  0  0  1  0            999 V2000
    6.7186   -7.3225    0.0000 C   0  0  0  0  0  0  0  0  0  0  0  0
    5.8936   -7.3225    0.0000 C   0  0  0  0  0  0  0  0  0  0  0  0
    5.4811   -8.0370    0.0000 C   0  0  0  0  0  0  0  0  0  0  0  0
    5.4811   -6.6081    0.0000 N   0  0  0  0  0  0  0  0  0  0  0  0
    4.6561   -6.6081    0.0000 C   0  0  0  0  0  0  0  0  0  0  0  0
    4.2436   -7.3225    0.0000 O   0  0  0  0  0  0  0  0  0  0  0  0
    4.2436   -5.8936    0.0000 C   0  0  0  0  0  0  0  0  0  0  0  0
    4.6561   -5.1791    0.0000 C   0  0  0  0  0  0  0  0  0  0  0  0
    5.4811   -5.1791    0.0000 C   0  0  0  0  0  0  0  0  0  0  0  0
    5.8936   -4.4646    0.0000 C   0  0  0  0  0  0  0  0  0  0  0  0
    6.7186   -4.4646    0.0000 C   0  0  0  0  0  0  0  0  0  0  0  0
    7.1311   -5.1791    0.0000 C   0  0  0  0  0  0  0  0  0  0  0  0
    6.7186   -5.8936    0.0000 C   0  0  0  0  0  0  0  0  0  0  0  0
    5.8936   -5.8936    0.0000 C   0  0  0  0  0  0  0  0  0  0  0  0
    3.4186   -5.8936    0.0000 C   0  0  0  0  0  0  0  0  0  0  0  0
    3.0061   -6.6081    0.0000 O   0  0  0  0  0  0  0  0  0  0  0  0
    3.0061   -5.1791    0.0000 N   0  0  0  0  0  0  0  0  0  0  0  0
    2.1811   -5.1791    0.0000 C   0  0  1  0  0  0  0  0  0  0  0  0
    1.8231   -4.4358    0.0000 C   0  0  0  0  0  0  0  0  0  0  0  0
    1.0188   -4.2522    0.0000 C   0  0  1  0  0  0  0  0  0  0  0  0
    0.3738   -4.7666    0.0000 C   0  0  0  0  0  0  0  0  0  0  0  0
    0.3738   -5.5916    0.0000 C   0  0  0  0  0  0  0  0  0  0  0  0
    1.0188   -6.1060    0.0000 C   0  0  1  0  0  0  0  0  0  0  0  0
    1.8231   -5.9224    0.0000 C   0  0  0  0  0  0  0  0  0  0  0  0
    0.7871   -5.1791    0.0000 N   0  0  0  0  0  0  0  0  0  0  0  0
   -0.0379   -5.1791    0.0000 C   0  0  0  0  0  0  0  0  0  0  0  0
   -0.4504   -4.4646    0.0000 C   0  0  0  0  0  0  0  0  0  0  0  0
   -0.0379   -3.7502    0.0000 O   0  0  0  0  0  0  0  0  0  0  0  0
   -1.2754   -4.4646    0.0000 C   0  0  0  0  0  0  0  0  0  0  0  0
   -1.6879   -3.7502    0.0000 N   0  0  0  0  0  0  0  0  0  0  0  0
   -1.2754   -3.0357    0.0000 C   0  0  0  0  0  0  0  0  0  0  0  0
   -2.5129   -3.7502    0.0000 S   0  0  0  0  0  0  0  0  0  0  0  0
   -3.3379   -3.7502    0.0000 O   0  0  0  0  0  0  0  0  0  0  0  0
   -2.5129   -2.9252    0.0000 O   0  0  0  0  0  0  0  0  0  0  0  0
   -2.5129   -4.5752    0.0000 C   0  0  0  0  0  0  0  0  0  0  0  0
  1  2  1  0  0  0  0
  2  3  1  0  0  0  0
  2  4  1  0  0  0  0
  4  5  1  0  0  0  0
  5  6  2  0  0  0  0
  5  7  1  0  0  0  0
  7  8  2  0  0  0  0
  8  9  1  0  0  0  0
  9 10  4  0  0  0  0
 10 11  4  0  0  0  0
 11 12  4  0  0  0  0
 12 13  4  0  0  0  0
 13 14  4  0  0  0  0
  4 14  1  0  0  0  0
  9 14  4  0  0  0  0
  7 15  1  0  0  0  0
 15 16  2  0  0  0  0
 15 17  1  0  0  0  0
 18 17  1  6  0  0  0
 18 19  1  0  0  0  0
 19 20  1  0  0  0  0
 20 21  1  0  0  0  0
 21 22  1  0  0  0  0
 22 23  1  0  0  0  0
 23 24  1  0  0  0  0
 18 24  1  0  0  0  0
 23 25  1  1  0  0  0
 20 25  1  1  0  0  0
 25 26  1  0  0  0  0
 26 27  1  0  0  0  0
 27 28  1  0  0  0  0
 27 29  1  0  0  0  0
 29 30  1  0  0  0  0
 30 31  1  0  0  0  0
 30 32  1  0  0  0  0
 32 33  2  0  0  0  0
 32 34  2  0  0  0  0
 32 35  1  0  0  0  0
M  END
>  <CdId>
846

>  <Mol Weight>
504.65

>  <Formula>
C25H36N4O5S

>  <CMPD_CHEMBLID>
CHEMBL2087335

>  <MOLREGNO>
1364996

>  <PARENT_CMPD_CHEMBLID>
CHEMBL2087335

>  <PARENT_MOLREGNO>
1364996

>  <COMPOUND_KEY>
13b

>  <MOLWEIGHT>
504.64

>  <ALOGP>
0.66

>  <PSA>
118.63

>  <NUM_RO5_VIOLATIONS>
1

>  <ACTIVITY_ID>
11021935

>  <STANDARD_TYPE>
T1/2

>  <RELATION>
>

>  <STANDARD_VALUE>
90.0

>  <STANDARD_UNITS>
hr

>  <PUBLISHED_TYPE>
t1/2

>  <PUBLISHED_RELATION>
>

>  <PUBLISHED_VALUE>
90.0

>  <PUBLISHED_UNITS>
hr

>  <POTENTIAL_DUPLICATE>
0

>  <BAO_ENDPOINT>
BAO_0002115

>  <UO_UNITS>
UO_0000032

>  <QUDT_UNITS>
http://qudt.org/vocab/unit#Hour

>  <ASSAY_ID>
841623

>  <ASSAY_CHEMBLID>
CHEMBL2092049

>  <ASSAY_TYPE>
A

>  <DESCRIPTION>
Half life in rat liver microsomes

>  <ASSAY_SRC_ID>
1

>  <ASSAY_SRC_DESCRIPTION>
Scientific Literature

>  <ASSAY_ORGANISM>
Rattus norvegicus

>  <ASSAY_TAX_ID>
10116

>  <CURATED_BY>
Autocuration

>  <BAO_FORMAT>
BAO_0000251

>  <TID>
102178

>  <TARGET_CHEMBLID>
CHEMBL613694

>  <TARGET_TYPE>
SUBCELLULAR

>  <PREF_NAME>
Liver microsomes

>  <CONFIDENCE_SCORE>
2

>  <TARGET_MAPPING>
Subcellular fraction

>  <DOC_ID>
65016

>  <DOC_CHEMBLID>
CHEMBL2086223

>  <PUBMED_ID>
22959244

>  <JOURNAL>
Bioorg. Med. Chem. Lett.

>  <YEAR>
2012

>  <VOLUME>
22

>  <ISSUE>
19

>  <FIRST_PAGE>
6048

>  <ORGANISM>
Rattus norvegicus

$$$$

  Mrv1533001291820312D          

 34 38  0  0  1  0            999 V2000
    1.4358   -2.7631    0.0000 C   0  0  0  0  0  0  0  0  0  0  0  0
    0.8838   -2.1500    0.0000 C   0  0  0  0  0  0  0  0  0  0  0  0
    0.0768   -2.3215    0.0000 C   0  0  0  0  0  0  0  0  0  0  0  0
    1.1387   -1.3654    0.0000 N   0  0  0  0  0  0  0  0  0  0  0  0
    0.6538   -0.6979    0.0000 N   0  0  0  0  0  0  0  0  0  0  0  0
    1.1387   -0.0305    0.0000 C   0  0  0  0  0  0  0  0  0  0  0  0
    0.8838    0.7541    0.0000 C   0  0  0  0  0  0  0  0  0  0  0  0
    1.4358    1.3672    0.0000 O   0  0  0  0  0  0  0  0  0  0  0  0
    0.0768    0.9256    0.0000 N   0  0  0  0  0  0  0  0  0  0  0  0
   -0.1781    1.7103    0.0000 C   0  0  1  0  0  0  0  0  0  0  0  0
    0.4182    2.2804    0.0000 C   0  0  0  0  0  0  0  0  0  0  0  0
    0.3442    3.1021    0.0000 C   0  0  1  0  0  0  0  0  0  0  0  0
   -0.3443    3.5566    0.0000 C   0  0  0  0  0  0  0  0  0  0  0  0
   -1.1289    3.3016    0.0000 C   0  0  0  0  0  0  0  0  0  0  0  0
   -1.4188    2.5292    0.0000 C   0  0  1  0  0  0  0  0  0  0  0  0
   -0.9957    1.8210    0.0000 C   0  0  0  0  0  0  0  0  0  0  0  0
   -0.6089    3.0360    0.0000 N   0  0  0  0  0  0  0  0  0  0  0  0
   -0.8638    3.8207    0.0000 C   0  0  0  0  0  0  0  0  0  0  0  0
   -1.6708    3.9922    0.0000 C   0  0  0  0  0  0  0  0  0  0  0  0
   -1.9257    4.7768    0.0000 N   0  0  0  0  0  0  0  0  0  0  0  0
   -2.7327    4.9483    0.0000 C   0  0  0  0  0  0  0  0  0  0  0  0
   -2.9877    5.7329    0.0000 C   0  0  0  0  0  0  0  0  0  0  0  0
   -2.4356    6.3460    0.0000 N   0  0  0  0  0  0  0  0  0  0  0  0
   -1.6287    6.1745    0.0000 C   0  0  0  0  0  0  0  0  0  0  0  0
   -1.3737    5.3899    0.0000 C   0  0  0  0  0  0  0  0  0  0  0  0
   -2.6906    7.1307    0.0000 C   0  0  0  0  0  0  0  0  0  0  0  0
   -3.4975    7.3022    0.0000 O   0  0  0  0  0  0  0  0  0  0  0  0
   -2.1385    7.7438    0.0000 C   0  0  0  0  0  0  0  0  0  0  0  0
    1.9233   -0.2854    0.0000 C   0  0  0  0  0  0  0  0  0  0  0  0
    2.6378    0.1271    0.0000 C   0  0  0  0  0  0  0  0  0  0  0  0
    3.3523   -0.2854    0.0000 C   0  0  0  0  0  0  0  0  0  0  0  0
    3.3523   -1.1104    0.0000 C   0  0  0  0  0  0  0  0  0  0  0  0
    2.6378   -1.5229    0.0000 C   0  0  0  0  0  0  0  0  0  0  0  0
    1.9233   -1.1104    0.0000 C   0  0  0  0  0  0  0  0  0  0  0  0
  1  2  1  0  0  0  0
  2  3  1  0  0  0  0
  2  4  1  0  0  0  0
  4  5  4  0  0  0  0
  5  6  4  0  0  0  0
  6  7  1  0  0  0  0
  7  8  2  0  0  0  0
  7  9  1  0  0  0  0
 10  9  1  6  0  0  0
 10 11  1  0  0  0  0
 11 12  1  0  0  0  0
 12 13  1  0  0  0  0
 13 14  1  0  0  0  0
 14 15  1  0  0  0  0
 15 16  1  0  0  0  0
 10 16  1  0  0  0  0
 15 17  1  1  0  0  0
 12 17  1  1  0  0  0
 17 18  1  0  0  0  0
 18 19  1  0  0  0  0
 19 20  1  0  0  0  0
 20 21  1  0  0  0  0
 21 22  1  0  0  0  0
 22 23  1  0  0  0  0
 23 24  1  0  0  0  0
 24 25  1  0  0  0  0
 20 25  1  0  0  0  0
 23 26  1  0  0  0  0
 26 27  2  0  0  0  0
 26 28  1  0  0  0  0
  6 29  4  0  0  0  0
 29 30  4  0  0  0  0
 30 31  4  0  0  0  0
 31 32  4  0  0  0  0
 32 33  4  0  0  0  0
 33 34  4  0  0  0  0
  4 34  4  0  0  0  0
 29 34  4  0  0  0  0
M  END
>  <CdId>
847

>  <Mol Weight>
466.63

>  <Formula>
C26H38N6O2

>  <CMPD_CHEMBLID>
CHEMBL2059590

>  <MOLREGNO>
1355363

>  <PARENT_CMPD_CHEMBLID>
CHEMBL2059590

>  <PARENT_MOLREGNO>
1355363

>  <COMPOUND_KEY>
4, TD-2749

>  <MOLWEIGHT>
466.62

>  <ALOGP>
2.03

>  <PSA>
73.71

>  <NUM_RO5_VIOLATIONS>
0

>  <ACTIVITY_ID>
11021924

>  <STANDARD_TYPE>
T1/2

>  <RELATION>
>

>  <STANDARD_VALUE>
90.0

>  <STANDARD_UNITS>
hr

>  <PUBLISHED_TYPE>
t1/2

>  <PUBLISHED_RELATION>
>

>  <PUBLISHED_VALUE>
90.0

>  <PUBLISHED_UNITS>
hr

>  <POTENTIAL_DUPLICATE>
0

>  <BAO_ENDPOINT>
BAO_0002115

>  <UO_UNITS>
UO_0000032

>  <QUDT_UNITS>
http://qudt.org/vocab/unit#Hour

>  <ASSAY_ID>
841623

>  <ASSAY_CHEMBLID>
CHEMBL2092049

>  <ASSAY_TYPE>
A

>  <DESCRIPTION>
Half life in rat liver microsomes

>  <ASSAY_SRC_ID>
1

>  <ASSAY_SRC_DESCRIPTION>
Scientific Literature

>  <ASSAY_ORGANISM>
Rattus norvegicus

>  <ASSAY_TAX_ID>
10116

>  <CURATED_BY>
Autocuration

>  <BAO_FORMAT>
BAO_0000251

>  <TID>
102178

>  <TARGET_CHEMBLID>
CHEMBL613694

>  <TARGET_TYPE>
SUBCELLULAR

>  <PREF_NAME>
Liver microsomes

>  <CONFIDENCE_SCORE>
2

>  <TARGET_MAPPING>
Subcellular fraction

>  <DOC_ID>
65016

>  <DOC_CHEMBLID>
CHEMBL2086223

>  <PUBMED_ID>
22959244

>  <JOURNAL>
Bioorg. Med. Chem. Lett.

>  <YEAR>
2012

>  <VOLUME>
22

>  <ISSUE>
19

>  <FIRST_PAGE>
6048

>  <ORGANISM>
Rattus norvegicus

$$$$

  Mrv1533001291820312D          

 35 38  0  0  1  0            999 V2000
   -7.6375   -7.4535    0.0000 C   0  0  0  0  0  0  0  0  0  0  0  0
   -6.9230   -7.0410    0.0000 C   0  0  0  0  0  0  0  0  0  0  0  0
   -6.9230   -6.2160    0.0000 C   0  0  0  0  0  0  0  0  0  0  0  0
   -6.2085   -7.4535    0.0000 N   0  0  0  0  0  0  0  0  0  0  0  0
   -5.4941   -7.0410    0.0000 C   0  0  0  0  0  0  0  0  0  0  0  0
   -5.4941   -6.2160    0.0000 O   0  0  0  0  0  0  0  0  0  0  0  0
   -4.7796   -7.4535    0.0000 C   0  0  0  0  0  0  0  0  0  0  0  0
   -4.7796   -8.2785    0.0000 C   0  0  0  0  0  0  0  0  0  0  0  0
   -5.4941   -8.6910    0.0000 C   0  0  0  0  0  0  0  0  0  0  0  0
   -5.4941   -9.5160    0.0000 C   0  0  0  0  0  0  0  0  0  0  0  0
   -6.2085   -9.9285    0.0000 C   0  0  0  0  0  0  0  0  0  0  0  0
   -6.9230   -9.5160    0.0000 C   0  0  0  0  0  0  0  0  0  0  0  0
   -6.9230   -8.6910    0.0000 C   0  0  0  0  0  0  0  0  0  0  0  0
   -6.2085   -8.2785    0.0000 C   0  0  0  0  0  0  0  0  0  0  0  0
   -4.0651   -7.0410    0.0000 C   0  0  0  0  0  0  0  0  0  0  0  0
   -4.0651   -6.2160    0.0000 O   0  0  0  0  0  0  0  0  0  0  0  0
   -3.3506   -7.4535    0.0000 N   0  0  0  0  0  0  0  0  0  0  0  0
   -2.6362   -7.0410    0.0000 C   0  0  1  0  0  0  0  0  0  0  0  0
   -1.9545   -7.5057    0.0000 C   0  0  0  0  0  0  0  0  0  0  0  0
   -1.1662   -7.2626    0.0000 C   0  0  1  0  0  0  0  0  0  0  0  0
   -0.8648   -6.4946    0.0000 C   0  0  0  0  0  0  0  0  0  0  0  0
   -1.2773   -5.7801    0.0000 C   0  0  0  0  0  0  0  0  0  0  0  0
   -2.0931   -5.6571    0.0000 C   0  0  1  0  0  0  0  0  0  0  0  0
   -2.6978   -6.2183    0.0000 C   0  0  0  0  0  0  0  0  0  0  0  0
   -1.4289   -6.3440    0.0000 N   0  0  0  0  0  0  0  0  0  0  0  0
   -0.7145   -5.9315    0.0000 C   0  0  0  0  0  0  0  0  0  0  0  0
    0.0000   -6.3440    0.0000 C   0  0  0  0  0  0  0  0  0  0  0  0
    0.0000   -7.1690    0.0000 O   0  0  0  0  0  0  0  0  0  0  0  0
    0.7145   -5.9315    0.0000 C   0  0  0  0  0  0  0  0  0  0  0  0
    1.4289   -6.3440    0.0000 N   0  0  0  0  0  0  0  0  0  0  0  0
    2.1434   -5.9315    0.0000 C   0  0  0  0  0  0  0  0  0  0  0  0
    2.1434   -5.1065    0.0000 O   0  0  0  0  0  0  0  0  0  0  0  0
    2.8579   -6.3440    0.0000 N   0  0  0  0  0  0  0  0  0  0  0  0
    3.5724   -5.9315    0.0000 C   0  0  0  0  0  0  0  0  0  0  0  0
    2.8579   -7.1690    0.0000 C   0  0  0  0  0  0  0  0  0  0  0  0
  1  2  1  0  0  0  0
  2  3  1  0  0  0  0
  2  4  1  0  0  0  0
  4  5  1  0  0  0  0
  5  6  2  0  0  0  0
  5  7  1  0  0  0  0
  7  8  2  0  0  0  0
  8  9  1  0  0  0  0
  9 10  4  0  0  0  0
 10 11  4  0  0  0  0
 11 12  4  0  0  0  0
 12 13  4  0  0  0  0
 13 14  4  0  0  0  0
  4 14  1  0  0  0  0
  9 14  4  0  0  0  0
  7 15  1  0  0  0  0
 15 16  2  0  0  0  0
 15 17  1  0  0  0  0
 18 17  1  6  0  0  0
 18 19  1  0  0  0  0
 19 20  1  0  0  0  0
 20 21  1  0  0  0  0
 21 22  1  0  0  0  0
 22 23  1  0  0  0  0
 23 24  1  0  0  0  0
 18 24  1  0  0  0  0
 23 25  1  1  0  0  0
 20 25  1  1  0  0  0
 25 26  1  0  0  0  0
 26 27  1  0  0  0  0
 27 28  1  0  0  0  0
 27 29  1  0  0  0  0
 29 30  1  0  0  0  0
 30 31  1  0  0  0  0
 31 32  2  0  0  0  0
 31 33  1  0  0  0  0
 33 34  1  0  0  0  0
 33 35  1  0  0  0  0
M  END
>  <CdId>
848

>  <Mol Weight>
483.613

>  <Formula>
C26H37N5O4

>  <CMPD_CHEMBLID>
CHEMBL2087330

>  <MOLREGNO>
1364991

>  <PARENT_CMPD_CHEMBLID>
CHEMBL2087330

>  <PARENT_MOLREGNO>
1364991

>  <COMPOUND_KEY>
11a

>  <MOLWEIGHT>
483.6

>  <ALOGP>
0.87

>  <PSA>
105.22

>  <NUM_RO5_VIOLATIONS>
0

>  <ACTIVITY_ID>
11021931

>  <STANDARD_TYPE>
T1/2

>  <RELATION>
>

>  <STANDARD_VALUE>
90.0

>  <STANDARD_UNITS>
hr

>  <PUBLISHED_TYPE>
t1/2

>  <PUBLISHED_RELATION>
>

>  <PUBLISHED_VALUE>
90.0

>  <PUBLISHED_UNITS>
hr

>  <POTENTIAL_DUPLICATE>
0

>  <BAO_ENDPOINT>
BAO_0002115

>  <UO_UNITS>
UO_0000032

>  <QUDT_UNITS>
http://qudt.org/vocab/unit#Hour

>  <ASSAY_ID>
841623

>  <ASSAY_CHEMBLID>
CHEMBL2092049

>  <ASSAY_TYPE>
A

>  <DESCRIPTION>
Half life in rat liver microsomes

>  <ASSAY_SRC_ID>
1

>  <ASSAY_SRC_DESCRIPTION>
Scientific Literature

>  <ASSAY_ORGANISM>
Rattus norvegicus

>  <ASSAY_TAX_ID>
10116

>  <CURATED_BY>
Autocuration

>  <BAO_FORMAT>
BAO_0000251

>  <TID>
102178

>  <TARGET_CHEMBLID>
CHEMBL613694

>  <TARGET_TYPE>
SUBCELLULAR

>  <PREF_NAME>
Liver microsomes

>  <CONFIDENCE_SCORE>
2

>  <TARGET_MAPPING>
Subcellular fraction

>  <DOC_ID>
65016

>  <DOC_CHEMBLID>
CHEMBL2086223

>  <PUBMED_ID>
22959244

>  <JOURNAL>
Bioorg. Med. Chem. Lett.

>  <YEAR>
2012

>  <VOLUME>
22

>  <ISSUE>
19

>  <FIRST_PAGE>
6048

>  <ORGANISM>
Rattus norvegicus

$$$$

  Mrv1533001291820312D          

 33 36  0  0  1  0            999 V2000
   -4.0651   -0.6970    0.0000 C   0  0  0  0  0  0  0  0  0  0  0  0
   -3.3506   -1.1095    0.0000 C   0  0  0  0  0  0  0  0  0  0  0  0
   -2.6362   -0.6970    0.0000 C   0  0  0  0  0  0  0  0  0  0  0  0
   -3.3506   -1.9345    0.0000 N   0  0  0  0  0  0  0  0  0  0  0  0
   -2.6362   -2.3470    0.0000 C   0  0  0  0  0  0  0  0  0  0  0  0
   -1.9217   -1.9345    0.0000 O   0  0  0  0  0  0  0  0  0  0  0  0
   -2.6362   -3.1720    0.0000 C   0  0  0  0  0  0  0  0  0  0  0  0
   -3.3506   -3.5845    0.0000 C   0  0  0  0  0  0  0  0  0  0  0  0
   -4.0651   -3.1720    0.0000 C   0  0  0  0  0  0  0  0  0  0  0  0
   -4.7796   -3.5845    0.0000 C   0  0  0  0  0  0  0  0  0  0  0  0
   -5.4941   -3.1720    0.0000 C   0  0  0  0  0  0  0  0  0  0  0  0
   -5.4941   -2.3470    0.0000 C   0  0  0  0  0  0  0  0  0  0  0  0
   -4.7796   -1.9345    0.0000 C   0  0  0  0  0  0  0  0  0  0  0  0
   -4.0651   -2.3470    0.0000 C   0  0  0  0  0  0  0  0  0  0  0  0
   -1.9217   -3.5845    0.0000 C   0  0  0  0  0  0  0  0  0  0  0  0
   -1.2072   -3.1720    0.0000 O   0  0  0  0  0  0  0  0  0  0  0  0
   -1.9217   -4.4095    0.0000 N   0  0  0  0  0  0  0  0  0  0  0  0
   -1.2072   -4.8220    0.0000 C   0  0  1  0  0  0  0  0  0  0  0  0
   -1.2689   -5.6447    0.0000 C   0  0  0  0  0  0  0  0  0  0  0  0
   -0.6641   -6.2058    0.0000 C   0  0  1  0  0  0  0  0  0  0  0  0
    0.1517   -6.0829    0.0000 C   0  0  0  0  0  0  0  0  0  0  0  0
    0.5642   -5.3684    0.0000 C   0  0  0  0  0  0  0  0  0  0  0  0
    0.2628   -4.6004    0.0000 C   0  0  1  0  0  0  0  0  0  0  0  0
   -0.5256   -4.3573    0.0000 C   0  0  0  0  0  0  0  0  0  0  0  0
    0.0000   -5.5190    0.0000 N   0  0  0  0  0  0  0  0  0  0  0  0
    0.7145   -5.9315    0.0000 C   0  0  0  0  0  0  0  0  0  0  0  0
    1.4289   -5.5190    0.0000 C   0  0  0  0  0  0  0  0  0  0  0  0
    1.4289   -4.6940    0.0000 O   0  0  0  0  0  0  0  0  0  0  0  0
    2.1434   -5.9315    0.0000 C   0  0  0  0  0  0  0  0  0  0  0  0
    2.8579   -5.5190    0.0000 N   0  0  0  0  0  0  0  0  0  0  0  0
    3.5724   -5.9315    0.0000 C   0  0  0  0  0  0  0  0  0  0  0  0
    4.2868   -5.5190    0.0000 O   0  0  0  0  0  0  0  0  0  0  0  0
    3.5724   -6.7565    0.0000 C   0  0  0  0  0  0  0  0  0  0  0  0
  1  2  1  0  0  0  0
  2  3  1  0  0  0  0
  2  4  1  0  0  0  0
  4  5  1  0  0  0  0
  5  6  2  0  0  0  0
  5  7  1  0  0  0  0
  7  8  2  0  0  0  0
  8  9  1  0  0  0  0
  9 10  4  0  0  0  0
 10 11  4  0  0  0  0
 11 12  4  0  0  0  0
 12 13  4  0  0  0  0
 13 14  4  0  0  0  0
  4 14  1  0  0  0  0
  9 14  4  0  0  0  0
  7 15  1  0  0  0  0
 15 16  2  0  0  0  0
 15 17  1  0  0  0  0
 18 17  1  6  0  0  0
 18 19  1  0  0  0  0
 19 20  1  0  0  0  0
 20 21  1  0  0  0  0
 21 22  1  0  0  0  0
 22 23  1  0  0  0  0
 23 24  1  0  0  0  0
 18 24  1  0  0  0  0
 23 25  1  1  0  0  0
 20 25  1  1  0  0  0
 25 26  1  0  0  0  0
 26 27  1  0  0  0  0
 27 28  1  0  0  0  0
 27 29  1  0  0  0  0
 29 30  1  0  0  0  0
 30 31  1  0  0  0  0
 31 32  2  0  0  0  0
 31 33  1  0  0  0  0
M  END
>  <CdId>
849

>  <Mol Weight>
454.571

>  <Formula>
C25H34N4O4

>  <CMPD_CHEMBLID>
CHEMBL2087324

>  <MOLREGNO>
1364985

>  <PARENT_CMPD_CHEMBLID>
CHEMBL2087324

>  <PARENT_MOLREGNO>
1364985

>  <COMPOUND_KEY>
8a

>  <MOLWEIGHT>
454.56

>  <ALOGP>
0.66

>  <PSA>
101.97

>  <NUM_RO5_VIOLATIONS>
0

>  <ACTIVITY_ID>
11021926

>  <STANDARD_TYPE>
T1/2

>  <RELATION>
>

>  <STANDARD_VALUE>
90.0

>  <STANDARD_UNITS>
hr

>  <PUBLISHED_TYPE>
t1/2

>  <PUBLISHED_RELATION>
>

>  <PUBLISHED_VALUE>
90.0

>  <PUBLISHED_UNITS>
hr

>  <POTENTIAL_DUPLICATE>
0

>  <BAO_ENDPOINT>
BAO_0002115

>  <UO_UNITS>
UO_0000032

>  <QUDT_UNITS>
http://qudt.org/vocab/unit#Hour

>  <ASSAY_ID>
841623

>  <ASSAY_CHEMBLID>
CHEMBL2092049

>  <ASSAY_TYPE>
A

>  <DESCRIPTION>
Half life in rat liver microsomes

>  <ASSAY_SRC_ID>
1

>  <ASSAY_SRC_DESCRIPTION>
Scientific Literature

>  <ASSAY_ORGANISM>
Rattus norvegicus

>  <ASSAY_TAX_ID>
10116

>  <CURATED_BY>
Autocuration

>  <BAO_FORMAT>
BAO_0000251

>  <TID>
102178

>  <TARGET_CHEMBLID>
CHEMBL613694

>  <TARGET_TYPE>
SUBCELLULAR

>  <PREF_NAME>
Liver microsomes

>  <CONFIDENCE_SCORE>
2

>  <TARGET_MAPPING>
Subcellular fraction

>  <DOC_ID>
65016

>  <DOC_CHEMBLID>
CHEMBL2086223

>  <PUBMED_ID>
22959244

>  <JOURNAL>
Bioorg. Med. Chem. Lett.

>  <YEAR>
2012

>  <VOLUME>
22

>  <ISSUE>
19

>  <FIRST_PAGE>
6048

>  <ORGANISM>
Rattus norvegicus

$$$$

  Mrv1533001291820312D          

 35 38  0  0  1  0            999 V2000
    6.7186   -7.3225    0.0000 C   0  0  0  0  0  0  0  0  0  0  0  0
    5.8936   -7.3225    0.0000 C   0  0  0  0  0  0  0  0  0  0  0  0
    5.4811   -8.0370    0.0000 C   0  0  0  0  0  0  0  0  0  0  0  0
    5.4811   -6.6081    0.0000 N   0  0  0  0  0  0  0  0  0  0  0  0
    4.6561   -6.6081    0.0000 C   0  0  0  0  0  0  0  0  0  0  0  0
    4.2436   -7.3225    0.0000 O   0  0  0  0  0  0  0  0  0  0  0  0
    4.2436   -5.8936    0.0000 C   0  0  0  0  0  0  0  0  0  0  0  0
    4.6561   -5.1791    0.0000 C   0  0  0  0  0  0  0  0  0  0  0  0
    5.4811   -5.1791    0.0000 C   0  0  0  0  0  0  0  0  0  0  0  0
    5.8936   -4.4646    0.0000 C   0  0  0  0  0  0  0  0  0  0  0  0
    6.7186   -4.4646    0.0000 C   0  0  0  0  0  0  0  0  0  0  0  0
    7.1311   -5.1791    0.0000 C   0  0  0  0  0  0  0  0  0  0  0  0
    6.7186   -5.8936    0.0000 C   0  0  0  0  0  0  0  0  0  0  0  0
    5.8936   -5.8936    0.0000 C   0  0  0  0  0  0  0  0  0  0  0  0
    3.4186   -5.8936    0.0000 C   0  0  0  0  0  0  0  0  0  0  0  0
    3.0061   -6.6081    0.0000 O   0  0  0  0  0  0  0  0  0  0  0  0
    3.0061   -5.1791    0.0000 N   0  0  0  0  0  0  0  0  0  0  0  0
    2.1811   -5.1791    0.0000 C   0  0  1  0  0  0  0  0  0  0  0  0
    1.8231   -4.4358    0.0000 C   0  0  0  0  0  0  0  0  0  0  0  0
    1.0188   -4.2522    0.0000 C   0  0  1  0  0  0  0  0  0  0  0  0
    0.3738   -4.7666    0.0000 C   0  0  0  0  0  0  0  0  0  0  0  0
    0.3738   -5.5916    0.0000 C   0  0  0  0  0  0  0  0  0  0  0  0
    1.0188   -6.1060    0.0000 C   0  0  1  0  0  0  0  0  0  0  0  0
    1.8231   -5.9224    0.0000 C   0  0  0  0  0  0  0  0  0  0  0  0
    0.7871   -5.1791    0.0000 N   0  0  0  0  0  0  0  0  0  0  0  0
   -0.0379   -5.1791    0.0000 C   0  0  0  0  0  0  0  0  0  0  0  0
   -0.4504   -4.4646    0.0000 C   0  0  2  0  0  0  0  0  0  0  0  0
   -0.0379   -3.7502    0.0000 O   0  0  0  0  0  0  0  0  0  0  0  0
   -1.2754   -4.4646    0.0000 C   0  0  0  0  0  0  0  0  0  0  0  0
   -1.6879   -3.7502    0.0000 N   0  0  0  0  0  0  0  0  0  0  0  0
   -1.2754   -3.0357    0.0000 C   0  0  0  0  0  0  0  0  0  0  0  0
   -2.5129   -3.7502    0.0000 S   0  0  0  0  0  0  0  0  0  0  0  0
   -3.3379   -3.7502    0.0000 O   0  0  0  0  0  0  0  0  0  0  0  0
   -2.5129   -2.9252    0.0000 O   0  0  0  0  0  0  0  0  0  0  0  0
   -2.5129   -4.5752    0.0000 C   0  0  0  0  0  0  0  0  0  0  0  0
  1  2  1  0  0  0  0
  2  3  1  0  0  0  0
  2  4  1  0  0  0  0
  4  5  1  0  0  0  0
  5  6  2  0  0  0  0
  5  7  1  0  0  0  0
  7  8  2  0  0  0  0
  8  9  1  0  0  0  0
  9 10  4  0  0  0  0
 10 11  4  0  0  0  0
 11 12  4  0  0  0  0
 12 13  4  0  0  0  0
 13 14  4  0  0  0  0
  4 14  1  0  0  0  0
  9 14  4  0  0  0  0
  7 15  1  0  0  0  0
 15 16  2  0  0  0  0
 15 17  1  0  0  0  0
 18 17  1  6  0  0  0
 18 19  1  0  0  0  0
 19 20  1  0  0  0  0
 20 21  1  0  0  0  0
 21 22  1  0  0  0  0
 22 23  1  0  0  0  0
 23 24  1  0  0  0  0
 18 24  1  0  0  0  0
 23 25  1  1  0  0  0
 20 25  1  1  0  0  0
 25 26  1  0  0  0  0
 26 27  1  0  0  0  0
 27 28  1  1  0  0  0
 27 29  1  0  0  0  0
 29 30  1  0  0  0  0
 30 31  1  0  0  0  0
 30 32  1  0  0  0  0
 32 33  2  0  0  0  0
 32 34  2  0  0  0  0
 32 35  1  0  0  0  0
M  END
>  <CdId>
850

>  <Mol Weight>
504.65

>  <Formula>
C25H36N4O5S

>  <CMPD_CHEMBLID>
CHEMBL2087336

>  <MOLREGNO>
1364997

>  <PARENT_CMPD_CHEMBLID>
CHEMBL2087336

>  <PARENT_MOLREGNO>
1364997

>  <COMPOUND_KEY>
14

>  <MOLWEIGHT>
504.64

>  <ALOGP>
0.66

>  <PSA>
118.63

>  <NUM_RO5_VIOLATIONS>
1

>  <ACTIVITY_ID>
11021936

>  <STANDARD_TYPE>
T1/2

>  <RELATION>
>

>  <STANDARD_VALUE>
90.0

>  <STANDARD_UNITS>
hr

>  <PUBLISHED_TYPE>
t1/2

>  <PUBLISHED_RELATION>
>

>  <PUBLISHED_VALUE>
90.0

>  <PUBLISHED_UNITS>
hr

>  <POTENTIAL_DUPLICATE>
0

>  <BAO_ENDPOINT>
BAO_0002115

>  <UO_UNITS>
UO_0000032

>  <QUDT_UNITS>
http://qudt.org/vocab/unit#Hour

>  <ASSAY_ID>
841623

>  <ASSAY_CHEMBLID>
CHEMBL2092049

>  <ASSAY_TYPE>
A

>  <DESCRIPTION>
Half life in rat liver microsomes

>  <ASSAY_SRC_ID>
1

>  <ASSAY_SRC_DESCRIPTION>
Scientific Literature

>  <ASSAY_ORGANISM>
Rattus norvegicus

>  <ASSAY_TAX_ID>
10116

>  <CURATED_BY>
Autocuration

>  <BAO_FORMAT>
BAO_0000251

>  <TID>
102178

>  <TARGET_CHEMBLID>
CHEMBL613694

>  <TARGET_TYPE>
SUBCELLULAR

>  <PREF_NAME>
Liver microsomes

>  <CONFIDENCE_SCORE>
2

>  <TARGET_MAPPING>
Subcellular fraction

>  <DOC_ID>
65016

>  <DOC_CHEMBLID>
CHEMBL2086223

>  <PUBMED_ID>
22959244

>  <JOURNAL>
Bioorg. Med. Chem. Lett.

>  <YEAR>
2012

>  <VOLUME>
22

>  <ISSUE>
19

>  <FIRST_PAGE>
6048

>  <ORGANISM>
Rattus norvegicus

$$$$

  Mrv1533001291820312D          

 35 38  0  0  1  0            999 V2000
   -2.4745   -0.5473    0.0000 C   0  0  0  0  0  0  0  0  0  0  0  0
   -2.2787   -1.3487    0.0000 O   0  0  0  0  0  0  0  0  0  0  0  0
   -1.5025   -1.5753    0.0000 C   0  0  0  0  0  0  0  0  0  0  0  0
   -1.5502   -0.7517    0.0000 O   0  0  0  0  0  0  0  0  0  0  0  0
   -0.7510   -1.9531    0.0000 N   0  0  0  0  0  0  0  0  0  0  0  0
   -0.8044   -2.7763    0.0000 C   0  0  0  0  0  0  0  0  0  0  0  0
   -0.0032   -1.5837    0.0000 C   0  0  0  0  0  0  0  0  0  0  0  0
    0.9732   -1.5869    0.0000 C   0  0  0  0  0  0  0  0  0  0  0  0
    0.5697   -2.3065    0.0000 O   0  0  0  0  0  0  0  0  0  0  0  0
    1.8931   -1.5753    0.0000 C   0  0  0  0  0  0  0  0  0  0  0  0
    2.1412   -2.5996    0.0000 N   0  0  0  0  0  0  0  0  0  0  0  0
    1.5593   -3.3574    0.0000 C   0  0  2  0  0  0  0  0  0  0  0  0
    2.3632   -3.5428    0.0000 C   0  0  0  0  0  0  0  0  0  0  0  0
    3.0094   -3.0298    0.0000 C   0  0  0  0  0  0  0  0  0  0  0  0
    3.0112   -2.2048    0.0000 C   0  0  1  0  0  0  0  0  0  0  0  0
    2.3674   -1.6890    0.0000 C   0  0  0  0  0  0  0  0  0  0  0  0
    1.5627   -1.8708    0.0000 C   0  0  2  0  0  0  0  0  0  0  0  0
    1.2030   -2.6133    0.0000 C   0  0  0  0  0  0  0  0  0  0  0  0
    1.1380   -1.0478    0.0000 N   0  0  0  0  0  0  0  0  0  0  0  0
    1.5401   -0.2887    0.0000 C   0  0  0  0  0  0  0  0  0  0  0  0
    2.3024    0.1127    0.0000 O   0  0  0  0  0  0  0  0  0  0  0  0
    0.8399    0.1888    0.0000 C   0  0  0  0  0  0  0  0  0  0  0  0
    0.0238    0.0677    0.0000 C   0  0  0  0  0  0  0  0  0  0  0  0
   -0.4891    0.7138    0.0000 C   0  0  0  0  0  0  0  0  0  0  0  0
   -1.3052    0.5927    0.0000 C   0  0  0  0  0  0  0  0  0  0  0  0
   -1.8181    1.2389    0.0000 C   0  0  0  0  0  0  0  0  0  0  0  0
   -1.5150    2.0062    0.0000 C   0  0  0  0  0  0  0  0  0  0  0  0
   -0.6989    2.1273    0.0000 C   0  0  0  0  0  0  0  0  0  0  0  0
   -0.1860    1.4811    0.0000 C   0  0  0  0  0  0  0  0  0  0  0  0
    0.6301    1.6023    0.0000 N   0  0  0  0  0  0  0  0  0  0  0  0
    0.9936    2.3955    0.0000 C   0  0  0  0  0  0  0  0  0  0  0  0
    1.7450    2.7658    0.0000 C   0  0  0  0  0  0  0  0  0  0  0  0
    0.7214    3.2209    0.0000 C   0  0  0  0  0  0  0  0  0  0  0  0
    1.1430    0.9561    0.0000 C   0  0  0  0  0  0  0  0  0  0  0  0
    1.9428    1.2563    0.0000 O   0  0  0  0  0  0  0  0  0  0  0  0
  1  2  1  0  0  0  0
  2  3  1  0  0  0  0
  3  4  2  0  0  0  0
  3  5  1  0  0  0  0
  5  6  1  0  0  0  0
  5  7  1  0  0  0  0
  7  8  1  0  0  0  0
  8  9  1  0  0  0  0
  8 10  1  0  0  0  0
 10 11  1  0  0  0  0
 12 11  1  1  0  0  0
 12 13  1  0  0  0  0
 13 14  1  0  0  0  0
 14 15  1  0  0  0  0
 15 11  1  1  0  0  0
 15 16  1  0  0  0  0
 16 17  1  0  0  0  0
 17 18  1  0  0  0  0
 12 18  1  0  0  0  0
 17 19  1  6  0  0  0
 19 20  1  0  0  0  0
 20 21  2  0  0  0  0
 20 22  1  0  0  0  0
 22 23  2  0  0  0  0
 23 24  1  0  0  0  0
 24 25  4  0  0  0  0
 25 26  4  0  0  0  0
 26 27  4  0  0  0  0
 27 28  4  0  0  0  0
 28 29  4  0  0  0  0
 24 29  4  0  0  0  0
 29 30  1  0  0  0  0
 30 31  1  0  0  0  0
 31 32  1  0  0  0  0
 31 33  1  0  0  0  0
 30 34  1  0  0  0  0
 22 34  1  0  0  0  0
 34 35  2  0  0  0  0
M  END
>  <CdId>
851

>  <Mol Weight>
484.597

>  <Formula>
C26H36N4O5

>  <CMPD_CHEMBLID>
CHEMBL2087333

>  <MOLREGNO>
1364994

>  <PARENT_CMPD_CHEMBLID>
CHEMBL2087333

>  <PARENT_MOLREGNO>
1364994

>  <COMPOUND_KEY>
12b

>  <MOLWEIGHT>
484.59

>  <ALOGP>
1.51

>  <PSA>
102.42

>  <NUM_RO5_VIOLATIONS>
0

>  <ACTIVITY_ID>
11021934

>  <STANDARD_TYPE>
T1/2

>  <RELATION>
>

>  <STANDARD_VALUE>
90.0

>  <STANDARD_UNITS>
hr

>  <PUBLISHED_TYPE>
t1/2

>  <PUBLISHED_RELATION>
>

>  <PUBLISHED_VALUE>
90.0

>  <PUBLISHED_UNITS>
hr

>  <POTENTIAL_DUPLICATE>
0

>  <BAO_ENDPOINT>
BAO_0002115

>  <UO_UNITS>
UO_0000032

>  <QUDT_UNITS>
http://qudt.org/vocab/unit#Hour

>  <ASSAY_ID>
841623

>  <ASSAY_CHEMBLID>
CHEMBL2092049

>  <ASSAY_TYPE>
A

>  <DESCRIPTION>
Half life in rat liver microsomes

>  <ASSAY_SRC_ID>
1

>  <ASSAY_SRC_DESCRIPTION>
Scientific Literature

>  <ASSAY_ORGANISM>
Rattus norvegicus

>  <ASSAY_TAX_ID>
10116

>  <CURATED_BY>
Autocuration

>  <BAO_FORMAT>
BAO_0000251

>  <TID>
102178

>  <TARGET_CHEMBLID>
CHEMBL613694

>  <TARGET_TYPE>
SUBCELLULAR

>  <PREF_NAME>
Liver microsomes

>  <CONFIDENCE_SCORE>
2

>  <TARGET_MAPPING>
Subcellular fraction

>  <DOC_ID>
65016

>  <DOC_CHEMBLID>
CHEMBL2086223

>  <PUBMED_ID>
22959244

>  <JOURNAL>
Bioorg. Med. Chem. Lett.

>  <YEAR>
2012

>  <VOLUME>
22

>  <ISSUE>
19

>  <FIRST_PAGE>
6048

>  <ORGANISM>
Rattus norvegicus

$$$$

  Mrv1533001291820312D          

 34 37  0  0  1  0            999 V2000
   -3.3019   -2.0265    0.0000 C   0  0  0  0  0  0  0  0  0  0  0  0
   -2.7548   -1.3979    0.0000 O   0  0  0  0  0  0  0  0  0  0  0  0
   -1.8893   -1.4570    0.0000 C   0  0  0  0  0  0  0  0  0  0  0  0
   -2.0001   -0.6353    0.0000 O   0  0  0  0  0  0  0  0  0  0  0  0
   -1.0378   -1.6525    0.0000 N   0  0  0  0  0  0  0  0  0  0  0  0
   -0.1269   -1.6188    0.0000 C   0  0  0  0  0  0  0  0  0  0  0  0
    0.8019   -1.6533    0.0000 C   0  0  0  0  0  0  0  0  0  0  0  0
    0.3364   -2.4085    0.0000 O   0  0  0  0  0  0  0  0  0  0  0  0
    1.8322   -1.4570    0.0000 C   0  0  0  0  0  0  0  0  0  0  0  0
    2.0945   -2.4864    0.0000 N   0  0  0  0  0  0  0  0  0  0  0  0
    1.4841   -3.2214    0.0000 C   0  0  2  0  0  0  0  0  0  0  0  0
    2.2804   -3.4373    0.0000 C   0  0  0  0  0  0  0  0  0  0  0  0
    2.9456   -2.9494    0.0000 C   0  0  0  0  0  0  0  0  0  0  0  0
    2.9790   -2.1251    0.0000 C   0  0  1  0  0  0  0  0  0  0  0  0
    2.3553   -1.5851    0.0000 C   0  0  0  0  0  0  0  0  0  0  0  0
    1.5442   -1.7360    0.0000 C   0  0  2  0  0  0  0  0  0  0  0  0
    1.1565   -2.4642    0.0000 C   0  0  0  0  0  0  0  0  0  0  0  0
    1.4157   -0.8172    0.0000 N   0  0  0  0  0  0  0  0  0  0  0  0
    1.6949    0.0126    0.0000 C   0  0  0  0  0  0  0  0  0  0  0  0
    2.5026    0.3431    0.0000 O   0  0  0  0  0  0  0  0  0  0  0  0
    0.9006    0.3497    0.0000 C   0  0  0  0  0  0  0  0  0  0  0  0
    0.0805    0.2598    0.0000 C   0  0  0  0  0  0  0  0  0  0  0  0
   -0.4073    0.9251    0.0000 C   0  0  0  0  0  0  0  0  0  0  0  0
   -1.2274    0.8352    0.0000 C   0  0  0  0  0  0  0  0  0  0  0  0
   -1.7153    1.5005    0.0000 C   0  0  0  0  0  0  0  0  0  0  0  0
   -1.3831    2.2556    0.0000 C   0  0  0  0  0  0  0  0  0  0  0  0
   -0.5630    2.3455    0.0000 C   0  0  0  0  0  0  0  0  0  0  0  0
   -0.0751    1.6803    0.0000 C   0  0  0  0  0  0  0  0  0  0  0  0
    0.7450    1.7701    0.0000 N   0  0  0  0  0  0  0  0  0  0  0  0
    1.1296    2.5789    0.0000 C   0  0  0  0  0  0  0  0  0  0  0  0
    1.9121    2.9413    0.0000 C   0  0  0  0  0  0  0  0  0  0  0  0
    0.9374    3.4178    0.0000 C   0  0  0  0  0  0  0  0  0  0  0  0
    1.2328    1.1049    0.0000 C   0  0  0  0  0  0  0  0  0  0  0  0
    2.0057    1.4815    0.0000 O   0  0  0  0  0  0  0  0  0  0  0  0
  1  2  1  0  0  0  0
  2  3  1  0  0  0  0
  3  4  2  0  0  0  0
  3  5  1  0  0  0  0
  5  6  1  0  0  0  0
  6  7  1  0  0  0  0
  7  8  1  0  0  0  0
  7  9  1  0  0  0  0
  9 10  1  0  0  0  0
 11 10  1  1  0  0  0
 11 12  1  0  0  0  0
 12 13  1  0  0  0  0
 13 14  1  0  0  0  0
 14 10  1  1  0  0  0
 14 15  1  0  0  0  0
 15 16  1  0  0  0  0
 16 17  1  0  0  0  0
 11 17  1  0  0  0  0
 16 18  1  6  0  0  0
 18 19  1  0  0  0  0
 19 20  2  0  0  0  0
 19 21  1  0  0  0  0
 21 22  2  0  0  0  0
 22 23  1  0  0  0  0
 23 24  4  0  0  0  0
 24 25  4  0  0  0  0
 25 26  4  0  0  0  0
 26 27  4  0  0  0  0
 27 28  4  0  0  0  0
 23 28  4  0  0  0  0
 28 29  1  0  0  0  0
 29 30  1  0  0  0  0
 30 31  1  0  0  0  0
 30 32  1  0  0  0  0
 29 33  1  0  0  0  0
 21 33  1  0  0  0  0
 33 34  2  0  0  0  0
M  END
>  <CdId>
852

>  <Mol Weight>
470.57

>  <Formula>
C25H34N4O5

>  <CMPD_CHEMBLID>
CHEMBL2087332

>  <MOLREGNO>
1364993

>  <PARENT_CMPD_CHEMBLID>
CHEMBL2087332

>  <PARENT_MOLREGNO>
1364993

>  <COMPOUND_KEY>
12a

>  <MOLWEIGHT>
470.56

>  <ALOGP>
1.31

>  <PSA>
111.21

>  <NUM_RO5_VIOLATIONS>
0

>  <ACTIVITY_ID>
11021933

>  <STANDARD_TYPE>
T1/2

>  <RELATION>
>

>  <STANDARD_VALUE>
90.0

>  <STANDARD_UNITS>
hr

>  <PUBLISHED_TYPE>
t1/2

>  <PUBLISHED_RELATION>
>

>  <PUBLISHED_VALUE>
90.0

>  <PUBLISHED_UNITS>
hr

>  <POTENTIAL_DUPLICATE>
0

>  <BAO_ENDPOINT>
BAO_0002115

>  <UO_UNITS>
UO_0000032

>  <QUDT_UNITS>
http://qudt.org/vocab/unit#Hour

>  <ASSAY_ID>
841623

>  <ASSAY_CHEMBLID>
CHEMBL2092049

>  <ASSAY_TYPE>
A

>  <DESCRIPTION>
Half life in rat liver microsomes

>  <ASSAY_SRC_ID>
1

>  <ASSAY_SRC_DESCRIPTION>
Scientific Literature

>  <ASSAY_ORGANISM>
Rattus norvegicus

>  <ASSAY_TAX_ID>
10116

>  <CURATED_BY>
Autocuration

>  <BAO_FORMAT>
BAO_0000251

>  <TID>
102178

>  <TARGET_CHEMBLID>
CHEMBL613694

>  <TARGET_TYPE>
SUBCELLULAR

>  <PREF_NAME>
Liver microsomes

>  <CONFIDENCE_SCORE>
2

>  <TARGET_MAPPING>
Subcellular fraction

>  <DOC_ID>
65016

>  <DOC_CHEMBLID>
CHEMBL2086223

>  <PUBMED_ID>
22959244

>  <JOURNAL>
Bioorg. Med. Chem. Lett.

>  <YEAR>
2012

>  <VOLUME>
22

>  <ISSUE>
19

>  <FIRST_PAGE>
6048

>  <ORGANISM>
Rattus norvegicus

$$$$

  Mrv1533001291820312D          

 35 38  0  0  1  0            999 V2000
    6.7186   -7.3225    0.0000 C   0  0  0  0  0  0  0  0  0  0  0  0
    5.8936   -7.3225    0.0000 C   0  0  0  0  0  0  0  0  0  0  0  0
    5.4811   -8.0370    0.0000 C   0  0  0  0  0  0  0  0  0  0  0  0
    5.4811   -6.6081    0.0000 N   0  0  0  0  0  0  0  0  0  0  0  0
    4.6561   -6.6081    0.0000 C   0  0  0  0  0  0  0  0  0  0  0  0
    4.2436   -7.3225    0.0000 O   0  0  0  0  0  0  0  0  0  0  0  0
    4.2436   -5.8936    0.0000 C   0  0  0  0  0  0  0  0  0  0  0  0
    4.6561   -5.1791    0.0000 C   0  0  0  0  0  0  0  0  0  0  0  0
    5.4811   -5.1791    0.0000 C   0  0  0  0  0  0  0  0  0  0  0  0
    5.8936   -4.4646    0.0000 C   0  0  0  0  0  0  0  0  0  0  0  0
    6.7186   -4.4646    0.0000 C   0  0  0  0  0  0  0  0  0  0  0  0
    7.1311   -5.1791    0.0000 C   0  0  0  0  0  0  0  0  0  0  0  0
    6.7186   -5.8936    0.0000 C   0  0  0  0  0  0  0  0  0  0  0  0
    5.8936   -5.8936    0.0000 C   0  0  0  0  0  0  0  0  0  0  0  0
    3.4186   -5.8936    0.0000 C   0  0  0  0  0  0  0  0  0  0  0  0
    3.0061   -6.6081    0.0000 O   0  0  0  0  0  0  0  0  0  0  0  0
    3.0061   -5.1791    0.0000 N   0  0  0  0  0  0  0  0  0  0  0  0
    2.1811   -5.1791    0.0000 C   0  0  1  0  0  0  0  0  0  0  0  0
    1.8231   -4.4358    0.0000 C   0  0  0  0  0  0  0  0  0  0  0  0
    1.0188   -4.2522    0.0000 C   0  0  1  0  0  0  0  0  0  0  0  0
    0.3738   -4.7666    0.0000 C   0  0  0  0  0  0  0  0  0  0  0  0
    0.3738   -5.5916    0.0000 C   0  0  0  0  0  0  0  0  0  0  0  0
    1.0188   -6.1060    0.0000 C   0  0  1  0  0  0  0  0  0  0  0  0
    1.8231   -5.9224    0.0000 C   0  0  0  0  0  0  0  0  0  0  0  0
    0.7871   -5.1791    0.0000 N   0  0  0  0  0  0  0  0  0  0  0  0
   -0.0379   -5.1791    0.0000 C   0  0  0  0  0  0  0  0  0  0  0  0
   -0.4504   -4.4646    0.0000 C   0  0  1  0  0  0  0  0  0  0  0  0
   -0.0379   -3.7502    0.0000 O   0  0  0  0  0  0  0  0  0  0  0  0
   -1.2754   -4.4646    0.0000 C   0  0  0  0  0  0  0  0  0  0  0  0
   -1.6879   -3.7502    0.0000 N   0  0  0  0  0  0  0  0  0  0  0  0
   -1.2754   -3.0357    0.0000 C   0  0  0  0  0  0  0  0  0  0  0  0
   -2.5129   -3.7502    0.0000 S   0  0  0  0  0  0  0  0  0  0  0  0
   -3.3379   -3.7502    0.0000 O   0  0  0  0  0  0  0  0  0  0  0  0
   -2.5129   -2.9252    0.0000 O   0  0  0  0  0  0  0  0  0  0  0  0
   -2.5129   -4.5752    0.0000 C   0  0  0  0  0  0  0  0  0  0  0  0
  1  2  1  0  0  0  0
  2  3  1  0  0  0  0
  2  4  1  0  0  0  0
  4  5  1  0  0  0  0
  5  6  2  0  0  0  0
  5  7  1  0  0  0  0
  7  8  2  0  0  0  0
  8  9  1  0  0  0  0
  9 10  4  0  0  0  0
 10 11  4  0  0  0  0
 11 12  4  0  0  0  0
 12 13  4  0  0  0  0
 13 14  4  0  0  0  0
  4 14  1  0  0  0  0
  9 14  4  0  0  0  0
  7 15  1  0  0  0  0
 15 16  2  0  0  0  0
 15 17  1  0  0  0  0
 18 17  1  6  0  0  0
 18 19  1  0  0  0  0
 19 20  1  0  0  0  0
 20 21  1  0  0  0  0
 21 22  1  0  0  0  0
 22 23  1  0  0  0  0
 23 24  1  0  0  0  0
 18 24  1  0  0  0  0
 23 25  1  1  0  0  0
 20 25  1  1  0  0  0
 25 26  1  0  0  0  0
 26 27  1  0  0  0  0
 27 28  1  6  0  0  0
 27 29  1  0  0  0  0
 29 30  1  0  0  0  0
 30 31  1  0  0  0  0
 30 32  1  0  0  0  0
 32 33  2  0  0  0  0
 32 34  2  0  0  0  0
 32 35  1  0  0  0  0
M  END
>  <CdId>
853

>  <Mol Weight>
504.65

>  <Formula>
C25H36N4O5S

>  <CMPD_CHEMBLID>
CHEMBL2087337

>  <MOLREGNO>
1364998

>  <PARENT_CMPD_CHEMBLID>
CHEMBL2087337

>  <PARENT_MOLREGNO>
1364998

>  <COMPOUND_KEY>
15, TD-5108

>  <MOLWEIGHT>
504.64

>  <ALOGP>
0.66

>  <PSA>
118.64

>  <NUM_RO5_VIOLATIONS>
1

>  <ACTIVITY_ID>
11021937

>  <STANDARD_TYPE>
T1/2

>  <RELATION>
>

>  <STANDARD_VALUE>
90.0

>  <STANDARD_UNITS>
hr

>  <PUBLISHED_TYPE>
t1/2

>  <PUBLISHED_RELATION>
>

>  <PUBLISHED_VALUE>
90.0

>  <PUBLISHED_UNITS>
hr

>  <POTENTIAL_DUPLICATE>
0

>  <BAO_ENDPOINT>
BAO_0002115

>  <UO_UNITS>
UO_0000032

>  <QUDT_UNITS>
http://qudt.org/vocab/unit#Hour

>  <ASSAY_ID>
841623

>  <ASSAY_CHEMBLID>
CHEMBL2092049

>  <ASSAY_TYPE>
A

>  <DESCRIPTION>
Half life in rat liver microsomes

>  <ASSAY_SRC_ID>
1

>  <ASSAY_SRC_DESCRIPTION>
Scientific Literature

>  <ASSAY_ORGANISM>
Rattus norvegicus

>  <ASSAY_TAX_ID>
10116

>  <CURATED_BY>
Autocuration

>  <BAO_FORMAT>
BAO_0000251

>  <TID>
102178

>  <TARGET_CHEMBLID>
CHEMBL613694

>  <TARGET_TYPE>
SUBCELLULAR

>  <PREF_NAME>
Liver microsomes

>  <CONFIDENCE_SCORE>
2

>  <TARGET_MAPPING>
Subcellular fraction

>  <DOC_ID>
65016

>  <DOC_CHEMBLID>
CHEMBL2086223

>  <PUBMED_ID>
22959244

>  <JOURNAL>
Bioorg. Med. Chem. Lett.

>  <YEAR>
2012

>  <VOLUME>
22

>  <ISSUE>
19

>  <FIRST_PAGE>
6048

>  <MOL_PREF_NAME>
VELUSETRAG

>  <ORGANISM>
Rattus norvegicus

$$$$

  Mrv1533001291820312D          

 43 48  0  0  0  0            999 V2000
    0.8838   -2.1500    0.0000 C   0  0  0  0  0  0  0  0  0  0  0  0
    1.1387   -1.3654    0.0000 N   0  0  0  0  0  0  0  0  0  0  0  0
    0.6538   -0.6979    0.0000 C   0  0  0  0  0  0  0  0  0  0  0  0
   -0.1712   -0.6979    0.0000 C   0  0  0  0  0  0  0  0  0  0  0  0
   -0.5837   -1.4124    0.0000 C   0  0  0  0  0  0  0  0  0  0  0  0
   -1.4087   -1.4124    0.0000 C   0  0  0  0  0  0  0  0  0  0  0  0
   -1.8212   -0.6979    0.0000 C   0  0  0  0  0  0  0  0  0  0  0  0
   -2.6462   -0.6979    0.0000 Cl  0  0  0  0  0  0  0  0  0  0  0  0
   -1.4087    0.0165    0.0000 C   0  0  0  0  0  0  0  0  0  0  0  0
   -0.5837    0.0165    0.0000 N   0  0  0  0  0  0  0  0  0  0  0  0
    1.1387   -0.0305    0.0000 C   0  0  0  0  0  0  0  0  0  0  0  0
    0.8838    0.7541    0.0000 C   0  0  0  0  0  0  0  0  0  0  0  0
    0.0992    1.0091    0.0000 C   0  0  0  0  0  0  0  0  0  0  0  0
    0.0992    1.8341    0.0000 C   0  0  0  0  0  0  0  0  0  0  0  0
    0.8838    2.0890    0.0000 C   0  0  0  0  0  0  0  0  0  0  0  0
    1.3687    1.4216    0.0000 C   0  0  0  0  0  0  0  0  0  0  0  0
    1.9233   -0.2854    0.0000 C   0  0  0  0  0  0  0  0  0  0  0  0
    2.6378    0.1271    0.0000 C   0  0  0  0  0  0  0  0  0  0  0  0
    3.3523   -0.2854    0.0000 C   0  0  0  0  0  0  0  0  0  0  0  0
    3.3523   -1.1104    0.0000 C   0  0  0  0  0  0  0  0  0  0  0  0
    2.6378   -1.5229    0.0000 C   0  0  0  0  0  0  0  0  0  0  0  0
    1.9233   -1.1104    0.0000 C   0  0  0  0  0  0  0  0  0  0  0  0
    4.0668   -1.5229    0.0000 C   0  0  0  0  0  0  0  0  0  0  0  0
    4.0668   -2.3479    0.0000 O   0  0  0  0  0  0  0  0  0  0  0  0
    4.7812   -1.1104    0.0000 N   0  0  0  0  0  0  0  0  0  0  0  0
    5.4957   -1.5229    0.0000 C   0  0  0  0  0  0  0  0  0  0  0  0
    6.2102   -1.9354    0.0000 C   0  0  0  0  0  0  0  0  0  0  0  0
    5.7977   -2.6499    0.0000 C   0  0  0  0  0  0  0  0  0  0  0  0
    5.0832   -2.2374    0.0000 C   0  0  0  0  0  0  0  0  0  0  0  0
    5.9082   -0.8085    0.0000 C   0  0  0  0  0  0  0  0  0  0  0  0
    6.7332   -0.8085    0.0000 O   0  0  0  0  0  0  0  0  0  0  0  0
    5.4957   -0.0940    0.0000 N   0  0  0  0  0  0  0  0  0  0  0  0
    5.9082    0.6205    0.0000 C   0  0  0  0  0  0  0  0  0  0  0  0
    5.4957    1.3349    0.0000 C   0  0  0  0  0  0  0  0  0  0  0  0
    5.9082    2.0494    0.0000 C   0  0  0  0  0  0  0  0  0  0  0  0
    6.7332    2.0494    0.0000 C   0  0  0  0  0  0  0  0  0  0  0  0
    7.1457    2.7639    0.0000 C   0  0  0  0  0  0  0  0  0  0  0  0
    7.9707    2.7639    0.0000 C   0  0  0  0  0  0  0  0  0  0  0  0
    8.3832    3.4784    0.0000 C   0  0  0  0  0  0  0  0  0  0  0  0
    9.2082    3.4784    0.0000 O   0  0  0  0  0  0  0  0  0  0  0  0
    7.9707    4.1928    0.0000 O   0  0  0  0  0  0  0  0  0  0  0  0
    7.1457    1.3349    0.0000 C   0  0  0  0  0  0  0  0  0  0  0  0
    6.7332    0.6205    0.0000 C   0  0  0  0  0  0  0  0  0  0  0  0
  1  2  1  0  0  0  0
  2  3  4  0  0  0  0
  3  4  1  0  0  0  0
  4  5  4  0  0  0  0
  5  6  4  0  0  0  0
  6  7  4  0  0  0  0
  7  8  1  0  0  0  0
  7  9  4  0  0  0  0
  9 10  4  0  0  0  0
  4 10  4  0  0  0  0
  3 11  4  0  0  0  0
 11 12  1  0  0  0  0
 12 13  1  0  0  0  0
 13 14  1  0  0  0  0
 14 15  1  0  0  0  0
 15 16  1  0  0  0  0
 12 16  1  0  0  0  0
 11 17  4  0  0  0  0
 17 18  4  0  0  0  0
 18 19  4  0  0  0  0
 19 20  4  0  0  0  0
 20 21  4  0  0  0  0
 21 22  4  0  0  0  0
  2 22  4  0  0  0  0
 17 22  4  0  0  0  0
 20 23  1  0  0  0  0
 23 24  2  0  0  0  0
 23 25  1  0  0  0  0
 25 26  1  0  0  0  0
 26 27  1  0  0  0  0
 27 28  1  0  0  0  0
 28 29  1  0  0  0  0
 26 29  1  0  0  0  0
 26 30  1  0  0  0  0
 30 31  2  0  0  0  0
 30 32  1  0  0  0  0
 32 33  1  0  0  0  0
 33 34  4  0  0  0  0
 34 35  4  0  0  0  0
 35 36  4  0  0  0  0
 36 37  1  0  0  0  0
 37 38  2  0  0  0  0
 38 39  1  0  0  0  0
 39 40  2  0  0  0  0
 39 41  1  0  0  0  0
 36 42  4  0  0  0  0
 42 43  4  0  0  0  0
 33 43  4  0  0  0  0
M  END
>  <CdId>
856

>  <Mol Weight>
597.11

>  <Formula>
C34H33ClN4O4

>  <CMPD_CHEMBLID>
CHEMBL2181634

>  <MOLREGNO>
1442461

>  <PARENT_CMPD_CHEMBLID>
CHEMBL2181634

>  <PARENT_MOLREGNO>
1442461

>  <COMPOUND_KEY>
D16

>  <MOLWEIGHT>
597.1

>  <ALOGP>
6.77

>  <PSA>
113.32

>  <NUM_RO5_VIOLATIONS>
2

>  <ACTIVITY_ID>
12162071

>  <STANDARD_TYPE>
T1/2

>  <RELATION>
>

>  <STANDARD_VALUE>
5.0

>  <STANDARD_UNITS>
hr

>  <PUBLISHED_TYPE>
t1/2

>  <PUBLISHED_RELATION>
>

>  <PUBLISHED_VALUE>
300.0

>  <PUBLISHED_UNITS>
min

>  <POTENTIAL_DUPLICATE>
0

>  <BAO_ENDPOINT>
BAO_0002115

>  <UO_UNITS>
UO_0000032

>  <QUDT_UNITS>
http://qudt.org/vocab/unit#Hour

>  <ASSAY_ID>
873428

>  <ASSAY_CHEMBLID>
CHEMBL2186103

>  <ASSAY_TYPE>
A

>  <DESCRIPTION>
Half life in rat liver microsomes

>  <ASSAY_SRC_ID>
1

>  <ASSAY_SRC_DESCRIPTION>
Scientific Literature

>  <ASSAY_ORGANISM>
Rattus norvegicus

>  <ASSAY_TAX_ID>
10116

>  <CURATED_BY>
Autocuration

>  <BAO_FORMAT>
BAO_0000251

>  <TID>
102178

>  <TARGET_CHEMBLID>
CHEMBL613694

>  <TARGET_TYPE>
SUBCELLULAR

>  <PREF_NAME>
Liver microsomes

>  <CONFIDENCE_SCORE>
2

>  <TARGET_MAPPING>
Subcellular fraction

>  <DOC_ID>
66555

>  <DOC_CHEMBLID>
CHEMBL2176942

>  <PUBMED_ID>
22849725

>  <JOURNAL>
J. Med. Chem.

>  <YEAR>
2012

>  <VOLUME>
55

>  <ISSUE>
17

>  <FIRST_PAGE>
7650

>  <ORGANISM>
Rattus norvegicus

$$$$

  Mrv1533001291820312D          

 43 48  0  0  0  0            999 V2000
    0.8838   -2.1500    0.0000 C   0  0  0  0  0  0  0  0  0  0  0  0
    1.1387   -1.3654    0.0000 N   0  0  0  0  0  0  0  0  0  0  0  0
    0.6538   -0.6979    0.0000 C   0  0  0  0  0  0  0  0  0  0  0  0
   -0.1712   -0.6979    0.0000 C   0  0  0  0  0  0  0  0  0  0  0  0
   -0.5837   -1.4124    0.0000 C   0  0  0  0  0  0  0  0  0  0  0  0
   -1.4087   -1.4124    0.0000 C   0  0  0  0  0  0  0  0  0  0  0  0
   -1.8212   -0.6979    0.0000 C   0  0  0  0  0  0  0  0  0  0  0  0
   -2.6462   -0.6979    0.0000 Cl  0  0  0  0  0  0  0  0  0  0  0  0
   -1.4087    0.0165    0.0000 C   0  0  0  0  0  0  0  0  0  0  0  0
   -0.5837    0.0165    0.0000 C   0  0  0  0  0  0  0  0  0  0  0  0
    1.1387   -0.0305    0.0000 C   0  0  0  0  0  0  0  0  0  0  0  0
    0.8838    0.7541    0.0000 C   0  0  0  0  0  0  0  0  0  0  0  0
    0.0992    1.0091    0.0000 C   0  0  0  0  0  0  0  0  0  0  0  0
    0.0992    1.8341    0.0000 C   0  0  0  0  0  0  0  0  0  0  0  0
    0.8838    2.0890    0.0000 C   0  0  0  0  0  0  0  0  0  0  0  0
    1.3687    1.4216    0.0000 C   0  0  0  0  0  0  0  0  0  0  0  0
    1.9233   -0.2854    0.0000 C   0  0  0  0  0  0  0  0  0  0  0  0
    2.6378    0.1271    0.0000 C   0  0  0  0  0  0  0  0  0  0  0  0
    3.3523   -0.2854    0.0000 C   0  0  0  0  0  0  0  0  0  0  0  0
    3.3523   -1.1104    0.0000 C   0  0  0  0  0  0  0  0  0  0  0  0
    2.6378   -1.5229    0.0000 C   0  0  0  0  0  0  0  0  0  0  0  0
    1.9233   -1.1104    0.0000 C   0  0  0  0  0  0  0  0  0  0  0  0
    4.0668   -1.5229    0.0000 C   0  0  0  0  0  0  0  0  0  0  0  0
    4.0668   -2.3479    0.0000 O   0  0  0  0  0  0  0  0  0  0  0  0
    4.7812   -1.1104    0.0000 N   0  0  0  0  0  0  0  0  0  0  0  0
    5.4957   -1.5229    0.0000 C   0  0  0  0  0  0  0  0  0  0  0  0
    6.2102   -1.9354    0.0000 C   0  0  0  0  0  0  0  0  0  0  0  0
    5.7977   -2.6499    0.0000 C   0  0  0  0  0  0  0  0  0  0  0  0
    5.0832   -2.2374    0.0000 C   0  0  0  0  0  0  0  0  0  0  0  0
    5.9082   -0.8085    0.0000 C   0  0  0  0  0  0  0  0  0  0  0  0
    6.7332   -0.8085    0.0000 O   0  0  0  0  0  0  0  0  0  0  0  0
    5.4957   -0.0940    0.0000 N   0  0  0  0  0  0  0  0  0  0  0  0
    5.9082    0.6205    0.0000 C   0  0  0  0  0  0  0  0  0  0  0  0
    5.4957    1.3349    0.0000 C   0  0  0  0  0  0  0  0  0  0  0  0
    5.9082    2.0494    0.0000 C   0  0  0  0  0  0  0  0  0  0  0  0
    6.7332    2.0494    0.0000 C   0  0  0  0  0  0  0  0  0  0  0  0
    7.1457    2.7639    0.0000 C   0  0  0  0  0  0  0  0  0  0  0  0
    7.9707    2.7639    0.0000 C   0  0  0  0  0  0  0  0  0  0  0  0
    8.3832    3.4784    0.0000 C   0  0  0  0  0  0  0  0  0  0  0  0
    9.2082    3.4784    0.0000 O   0  0  0  0  0  0  0  0  0  0  0  0
    7.9707    4.1928    0.0000 O   0  0  0  0  0  0  0  0  0  0  0  0
    7.1457    1.3349    0.0000 C   0  0  0  0  0  0  0  0  0  0  0  0
    6.7332    0.6205    0.0000 C   0  0  0  0  0  0  0  0  0  0  0  0
  1  2  1  0  0  0  0
  2  3  4  0  0  0  0
  3  4  1  0  0  0  0
  4  5  4  0  0  0  0
  5  6  4  0  0  0  0
  6  7  4  0  0  0  0
  7  8  1  0  0  0  0
  7  9  4  0  0  0  0
  9 10  4  0  0  0  0
  4 10  4  0  0  0  0
  3 11  4  0  0  0  0
 11 12  1  0  0  0  0
 12 13  1  0  0  0  0
 13 14  1  0  0  0  0
 14 15  1  0  0  0  0
 15 16  1  0  0  0  0
 12 16  1  0  0  0  0
 11 17  4  0  0  0  0
 17 18  4  0  0  0  0
 18 19  4  0  0  0  0
 19 20  4  0  0  0  0
 20 21  4  0  0  0  0
 21 22  4  0  0  0  0
  2 22  4  0  0  0  0
 17 22  4  0  0  0  0
 20 23  1  0  0  0  0
 23 24  2  0  0  0  0
 23 25  1  0  0  0  0
 25 26  1  0  0  0  0
 26 27  1  0  0  0  0
 27 28  1  0  0  0  0
 28 29  1  0  0  0  0
 26 29  1  0  0  0  0
 26 30  1  0  0  0  0
 30 31  2  0  0  0  0
 30 32  1  0  0  0  0
 32 33  1  0  0  0  0
 33 34  4  0  0  0  0
 34 35  4  0  0  0  0
 35 36  4  0  0  0  0
 36 37  1  0  0  0  0
 37 38  2  0  0  0  0
 38 39  1  0  0  0  0
 39 40  2  0  0  0  0
 39 41  1  0  0  0  0
 36 42  4  0  0  0  0
 42 43  4  0  0  0  0
 33 43  4  0  0  0  0
M  END
>  <CdId>
863

>  <Mol Weight>
596.12

>  <Formula>
C35H34ClN3O4

>  <CMPD_CHEMBLID>
CHEMBL2181775

>  <MOLREGNO>
1442604

>  <PARENT_CMPD_CHEMBLID>
CHEMBL2181775

>  <PARENT_MOLREGNO>
1442604

>  <COMPOUND_KEY>
D12

>  <MOLWEIGHT>
596.12

>  <ALOGP>
7.5

>  <PSA>
100.43

>  <NUM_RO5_VIOLATIONS>
2

>  <ACTIVITY_ID>
12162074

>  <STANDARD_TYPE>
T1/2

>  <RELATION>
>

>  <STANDARD_VALUE>
5.0

>  <STANDARD_UNITS>
hr

>  <PUBLISHED_TYPE>
t1/2

>  <PUBLISHED_RELATION>
>

>  <PUBLISHED_VALUE>
300.0

>  <PUBLISHED_UNITS>
min

>  <POTENTIAL_DUPLICATE>
0

>  <BAO_ENDPOINT>
BAO_0002115

>  <UO_UNITS>
UO_0000032

>  <QUDT_UNITS>
http://qudt.org/vocab/unit#Hour

>  <ASSAY_ID>
873428

>  <ASSAY_CHEMBLID>
CHEMBL2186103

>  <ASSAY_TYPE>
A

>  <DESCRIPTION>
Half life in rat liver microsomes

>  <ASSAY_SRC_ID>
1

>  <ASSAY_SRC_DESCRIPTION>
Scientific Literature

>  <ASSAY_ORGANISM>
Rattus norvegicus

>  <ASSAY_TAX_ID>
10116

>  <CURATED_BY>
Autocuration

>  <BAO_FORMAT>
BAO_0000251

>  <TID>
102178

>  <TARGET_CHEMBLID>
CHEMBL613694

>  <TARGET_TYPE>
SUBCELLULAR

>  <PREF_NAME>
Liver microsomes

>  <CONFIDENCE_SCORE>
2

>  <TARGET_MAPPING>
Subcellular fraction

>  <DOC_ID>
66555

>  <DOC_CHEMBLID>
CHEMBL2176942

>  <PUBMED_ID>
22849725

>  <JOURNAL>
J. Med. Chem.

>  <YEAR>
2012

>  <VOLUME>
55

>  <ISSUE>
17

>  <FIRST_PAGE>
7650

>  <ORGANISM>
Rattus norvegicus

$$$$

  Mrv1533001291820312D          

 35 39  0  0  0  0            999 V2000
   -4.2868   -2.4750    0.0000 N   0  0  0  0  0  0  0  0  0  0  0  0
   -4.2868   -1.6500    0.0000 C   0  0  0  0  0  0  0  0  0  0  0  0
   -3.5724   -1.2375    0.0000 C   0  0  0  0  0  0  0  0  0  0  0  0
   -3.5724   -0.4125    0.0000 C   0  0  0  0  0  0  0  0  0  0  0  0
   -2.8579    0.0000    0.0000 C   0  0  0  0  0  0  0  0  0  0  0  0
   -2.1434   -0.4125    0.0000 C   0  0  0  0  0  0  0  0  0  0  0  0
   -2.1434   -1.2375    0.0000 C   0  0  0  0  0  0  0  0  0  0  0  0
   -2.8579   -1.6500    0.0000 C   0  0  0  0  0  0  0  0  0  0  0  0
   -1.4289    0.0000    0.0000 C   0  0  0  0  0  0  0  0  0  0  0  0
   -1.4289    0.8250    0.0000 O   0  0  0  0  0  0  0  0  0  0  0  0
   -0.7145   -0.4125    0.0000 N   0  0  0  0  0  0  0  0  0  0  0  0
    0.0000    0.0000    0.0000 C   0  0  0  0  0  0  0  0  0  0  0  0
    0.7145   -0.4125    0.0000 C   0  0  0  0  0  0  0  0  0  0  0  0
    1.4289    0.0000    0.0000 N   0  0  0  0  0  0  0  0  0  0  0  0
    2.1434   -0.4125    0.0000 C   0  0  0  0  0  0  0  0  0  0  0  0
    2.8579    0.0000    0.0000 C   0  0  0  0  0  0  0  0  0  0  0  0
    3.5724   -0.4125    0.0000 C   0  0  0  0  0  0  0  0  0  0  0  0
    3.5724   -1.2375    0.0000 C   0  0  0  0  0  0  0  0  0  0  0  0
    2.8579   -1.6500    0.0000 C   0  0  0  0  0  0  0  0  0  0  0  0
    2.1434   -1.2375    0.0000 C   0  0  0  0  0  0  0  0  0  0  0  0
    1.4289   -1.6500    0.0000 C   0  0  0  0  0  0  0  0  0  0  0  0
    1.4289   -2.4750    0.0000 O   0  0  0  0  0  0  0  0  0  0  0  0
    0.7145   -1.2375    0.0000 N   0  0  0  0  0  0  0  0  0  0  0  0
    4.2868   -1.6500    0.0000 C   0  0  0  0  0  0  0  0  0  0  0  0
    5.0405   -1.3144    0.0000 C   0  0  0  0  0  0  0  0  0  0  0  0
    5.5925   -1.9275    0.0000 N   0  0  0  0  0  0  0  0  0  0  0  0
    5.1800   -2.6420    0.0000 N   0  0  0  0  0  0  0  0  0  0  0  0
    4.3731   -2.4705    0.0000 C   0  0  0  0  0  0  0  0  0  0  0  0
    0.0000    0.8250    0.0000 C   0  0  0  0  0  0  0  0  0  0  0  0
   -0.7145    1.2375    0.0000 C   0  0  0  0  0  0  0  0  0  0  0  0
   -0.7145    2.0625    0.0000 C   0  0  0  0  0  0  0  0  0  0  0  0
    0.0000    2.4750    0.0000 C   0  0  0  0  0  0  0  0  0  0  0  0
    0.0000    3.3000    0.0000 Cl  0  0  0  0  0  0  0  0  0  0  0  0
    0.7145    2.0625    0.0000 C   0  0  0  0  0  0  0  0  0  0  0  0
    0.7145    1.2375    0.0000 C   0  0  0  0  0  0  0  0  0  0  0  0
  1  2  1  0  0  0  0
  2  3  1  0  0  0  0
  3  4  4  0  0  0  0
  4  5  4  0  0  0  0
  5  6  4  0  0  0  0
  6  7  4  0  0  0  0
  7  8  4  0  0  0  0
  3  8  4  0  0  0  0
  6  9  1  0  0  0  0
  9 10  2  0  0  0  0
  9 11  1  0  0  0  0
 11 12  1  0  0  0  0
 12 13  1  0  0  0  0
 13 14  2  0  0  0  0
 14 15  1  0  0  0  0
 15 16  4  0  0  0  0
 16 17  4  0  0  0  0
 17 18  4  0  0  0  0
 18 19  4  0  0  0  0
 19 20  4  0  0  0  0
 15 20  4  0  0  0  0
 20 21  1  0  0  0  0
 21 22  2  0  0  0  0
 21 23  1  0  0  0  0
 13 23  1  0  0  0  0
 18 24  1  0  0  0  0
 24 25  4  0  0  0  0
 25 26  4  0  0  0  0
 26 27  4  0  0  0  0
 27 28  4  0  0  0  0
 24 28  4  0  0  0  0
 12 29  1  0  0  0  0
 29 30  4  0  0  0  0
 30 31  4  0  0  0  0
 31 32  4  0  0  0  0
 32 33  1  0  0  0  0
 32 34  4  0  0  0  0
 34 35  4  0  0  0  0
 29 35  4  0  0  0  0
M  STY  1   1 DAT
M  SAL   1  1  27
M  SDT   1 MRV_IMPLICIT_H                                        
M  SDD   1     0.0000    0.0000    DR    ALL  0       0  
M  SED   1 IMPL_H1
M  END
>  <CdId>
914

>  <Mol Weight>
484.94

>  <Formula>
C26H21ClN6O2

>  <CMPD_CHEMBLID>
CHEMBL2333884

>  <MOLREGNO>
1523528

>  <PARENT_CMPD_CHEMBLID>
CHEMBL2333884

>  <PARENT_MOLREGNO>
1523528

>  <COMPOUND_KEY>
61

>  <MOLWEIGHT>
484.94

>  <ALOGP>
3.0

>  <PSA>
125.26

>  <NUM_RO5_VIOLATIONS>
0

>  <ACTIVITY_ID>
12708314

>  <STANDARD_TYPE>
T1/2

>  <RELATION>
=

>  <STANDARD_VALUE>
7.0

>  <STANDARD_UNITS>
hr

>  <PUBLISHED_TYPE>
t1/2

>  <PUBLISHED_RELATION>
=

>  <PUBLISHED_VALUE>
420.0

>  <PUBLISHED_UNITS>
min

>  <POTENTIAL_DUPLICATE>
0

>  <BAO_ENDPOINT>
BAO_0002115

>  <UO_UNITS>
UO_0000032

>  <QUDT_UNITS>
http://qudt.org/vocab/unit#Hour

>  <ASSAY_ID>
943813

>  <ASSAY_CHEMBLID>
CHEMBL2346262

>  <ASSAY_TYPE>
A

>  <DESCRIPTION>
Half life in rat liver microsomes

>  <ASSAY_SRC_ID>
1

>  <ASSAY_SRC_DESCRIPTION>
Scientific Literature

>  <ASSAY_ORGANISM>
Rattus norvegicus

>  <ASSAY_TAX_ID>
10116

>  <CURATED_BY>
Autocuration

>  <BAO_FORMAT>
BAO_0000251

>  <TID>
102178

>  <TARGET_CHEMBLID>
CHEMBL613694

>  <TARGET_TYPE>
SUBCELLULAR

>  <PREF_NAME>
Liver microsomes

>  <CONFIDENCE_SCORE>
2

>  <TARGET_MAPPING>
Subcellular fraction

>  <DOC_ID>
72639

>  <DOC_CHEMBLID>
CHEMBL2331421

>  <PUBMED_ID>
23416002

>  <JOURNAL>
Bioorg. Med. Chem. Lett.

>  <YEAR>
2013

>  <VOLUME>
23

>  <ISSUE>
6

>  <FIRST_PAGE>
1592

>  <ORGANISM>
Rattus norvegicus

$$$$

  Mrv1533001291820312D          

 24 26  0  0  0  0            999 V2000
    1.4289   -1.6500    0.0000 C   0  0  0  0  0  0  0  0  0  0  0  0
    1.4289   -2.4750    0.0000 C   0  0  0  0  0  0  0  0  0  0  0  0
    2.0964   -2.9599    0.0000 C   0  0  0  0  0  0  0  0  0  0  0  0
    1.8414   -3.7445    0.0000 N   0  0  0  0  0  0  0  0  0  0  0  0
    1.0164   -3.7445    0.0000 N   0  0  0  0  0  0  0  0  0  0  0  0
    0.5315   -4.4120    0.0000 C   0  0  0  0  0  0  0  0  0  0  0  0
    0.7615   -2.9599    0.0000 C   0  0  0  0  0  0  0  0  0  0  0  0
   -0.0231   -2.7050    0.0000 C   0  0  0  0  0  0  0  0  0  0  0  0
   -0.6362   -3.2570    0.0000 C   0  0  0  0  0  0  0  0  0  0  0  0
   -1.4208   -3.0021    0.0000 C   0  0  0  0  0  0  0  0  0  0  0  0
   -1.5924   -2.1951    0.0000 C   0  0  0  0  0  0  0  0  0  0  0  0
   -2.3770   -1.9402    0.0000 F   0  0  0  0  0  0  0  0  0  0  0  0
   -0.9793   -1.6431    0.0000 C   0  0  0  0  0  0  0  0  0  0  0  0
   -0.1946   -1.8980    0.0000 C   0  0  0  0  0  0  0  0  0  0  0  0
    2.8810   -2.7050    0.0000 C   0  0  0  0  0  0  0  0  0  0  0  0
    3.4941   -3.2570    0.0000 O   0  0  0  0  0  0  0  0  0  0  0  0
    3.0525   -1.8980    0.0000 N   0  0  0  0  0  0  0  0  0  0  0  0
    3.8372   -1.6431    0.0000 C   0  0  0  0  0  0  0  0  0  0  0  0
    4.0087   -0.8361    0.0000 C   0  0  0  0  0  0  0  0  0  0  0  0
    4.7933   -0.5812    0.0000 C   0  0  0  0  0  0  0  0  0  0  0  0
    4.9648    0.2258    0.0000 Cl  0  0  0  0  0  0  0  0  0  0  0  0
    5.4064   -1.1332    0.0000 C   0  0  0  0  0  0  0  0  0  0  0  0
    5.2349   -1.9402    0.0000 C   0  0  0  0  0  0  0  0  0  0  0  0
    4.4502   -2.1951    0.0000 N   0  0  0  0  0  0  0  0  0  0  0  0
  1  2  1  0  0  0  0
  2  3  4  0  0  0  0
  3  4  4  0  0  0  0
  4  5  4  0  0  0  0
  5  6  1  0  0  0  0
  5  7  4  0  0  0  0
  2  7  4  0  0  0  0
  7  8  1  0  0  0  0
  8  9  4  0  0  0  0
  9 10  4  0  0  0  0
 10 11  4  0  0  0  0
 11 12  1  0  0  0  0
 11 13  4  0  0  0  0
 13 14  4  0  0  0  0
  8 14  4  0  0  0  0
  3 15  1  0  0  0  0
 15 16  2  0  0  0  0
 15 17  1  0  0  0  0
 17 18  1  0  0  0  0
 18 19  4  0  0  0  0
 19 20  4  0  0  0  0
 20 21  1  0  0  0  0
 20 22  4  0  0  0  0
 22 23  4  0  0  0  0
 23 24  4  0  0  0  0
 18 24  4  0  0  0  0
M  END
>  <CdId>
927

>  <Mol Weight>
344.77

>  <Formula>
C17H14ClFN4O

>  <CMPD_CHEMBLID>
CHEMBL2346714

>  <MOLREGNO>
1528535

>  <PARENT_CMPD_CHEMBLID>
CHEMBL2346714

>  <PARENT_MOLREGNO>
1528535

>  <COMPOUND_KEY>
31

>  <MOLWEIGHT>
344.77

>  <ALOGP>
4.25

>  <PSA>
59.81

>  <NUM_RO5_VIOLATIONS>
0

>  <ACTIVITY_ID>
12716520

>  <STANDARD_TYPE>
T1/2

>  <RELATION>
=

>  <STANDARD_VALUE>
2.383

>  <STANDARD_UNITS>
hr

>  <PUBLISHED_TYPE>
t1/2

>  <PUBLISHED_RELATION>
=

>  <PUBLISHED_VALUE>
143.0

>  <PUBLISHED_UNITS>
min

>  <POTENTIAL_DUPLICATE>
0

>  <BAO_ENDPOINT>
BAO_0002115

>  <UO_UNITS>
UO_0000032

>  <QUDT_UNITS>
http://qudt.org/vocab/unit#Hour

>  <ASSAY_ID>
951516

>  <ASSAY_CHEMBLID>
CHEMBL2350935

>  <ASSAY_TYPE>
A

>  <DESCRIPTION>
Half life in rat liver microsomes

>  <ASSAY_SRC_ID>
1

>  <ASSAY_SRC_DESCRIPTION>
Scientific Literature

>  <ASSAY_ORGANISM>
Rattus norvegicus

>  <ASSAY_TAX_ID>
10116

>  <CURATED_BY>
Autocuration

>  <BAO_FORMAT>
BAO_0000251

>  <TID>
102178

>  <TARGET_CHEMBLID>
CHEMBL613694

>  <TARGET_TYPE>
SUBCELLULAR

>  <PREF_NAME>
Liver microsomes

>  <CONFIDENCE_SCORE>
2

>  <TARGET_MAPPING>
Subcellular fraction

>  <DOC_ID>
72774

>  <DOC_CHEMBLID>
CHEMBL2346654

>  <PUBMED_ID>
23434029

>  <JOURNAL>
Bioorg. Med. Chem. Lett.

>  <YEAR>
2013

>  <VOLUME>
23

>  <ISSUE>
7

>  <FIRST_PAGE>
2134

>  <ORGANISM>
Rattus norvegicus

$$$$

  Mrv1533001291820312D          

 24 26  0  0  0  0            999 V2000
    1.4289   -1.6500    0.0000 C   0  0  0  0  0  0  0  0  0  0  0  0
    1.4289   -2.4750    0.0000 C   0  0  0  0  0  0  0  0  0  0  0  0
    2.0964   -2.9599    0.0000 C   0  0  0  0  0  0  0  0  0  0  0  0
    1.8414   -3.7445    0.0000 N   0  0  0  0  0  0  0  0  0  0  0  0
    1.0164   -3.7445    0.0000 N   0  0  0  0  0  0  0  0  0  0  0  0
    0.5315   -4.4120    0.0000 C   0  0  0  0  0  0  0  0  0  0  0  0
    0.7615   -2.9599    0.0000 C   0  0  0  0  0  0  0  0  0  0  0  0
   -0.0231   -2.7050    0.0000 C   0  0  0  0  0  0  0  0  0  0  0  0
   -0.6362   -3.2570    0.0000 C   0  0  0  0  0  0  0  0  0  0  0  0
   -1.4208   -3.0021    0.0000 C   0  0  0  0  0  0  0  0  0  0  0  0
   -1.5924   -2.1951    0.0000 C   0  0  0  0  0  0  0  0  0  0  0  0
   -2.3770   -1.9402    0.0000 F   0  0  0  0  0  0  0  0  0  0  0  0
   -0.9793   -1.6431    0.0000 C   0  0  0  0  0  0  0  0  0  0  0  0
   -0.1946   -1.8980    0.0000 C   0  0  0  0  0  0  0  0  0  0  0  0
    2.8810   -2.7050    0.0000 C   0  0  0  0  0  0  0  0  0  0  0  0
    3.4941   -3.2570    0.0000 O   0  0  0  0  0  0  0  0  0  0  0  0
    3.0525   -1.8980    0.0000 N   0  0  0  0  0  0  0  0  0  0  0  0
    3.8372   -1.6431    0.0000 C   0  0  0  0  0  0  0  0  0  0  0  0
    4.0087   -0.8361    0.0000 C   0  0  0  0  0  0  0  0  0  0  0  0
    4.7933   -0.5812    0.0000 C   0  0  0  0  0  0  0  0  0  0  0  0
    5.4064   -1.1332    0.0000 C   0  0  0  0  0  0  0  0  0  0  0  0
    6.1910   -0.8783    0.0000 Cl  0  0  0  0  0  0  0  0  0  0  0  0
    5.2349   -1.9402    0.0000 C   0  0  0  0  0  0  0  0  0  0  0  0
    4.4502   -2.1951    0.0000 N   0  0  0  0  0  0  0  0  0  0  0  0
  1  2  1  0  0  0  0
  2  3  4  0  0  0  0
  3  4  4  0  0  0  0
  4  5  4  0  0  0  0
  5  6  1  0  0  0  0
  5  7  4  0  0  0  0
  2  7  4  0  0  0  0
  7  8  1  0  0  0  0
  8  9  4  0  0  0  0
  9 10  4  0  0  0  0
 10 11  4  0  0  0  0
 11 12  1  0  0  0  0
 11 13  4  0  0  0  0
 13 14  4  0  0  0  0
  8 14  4  0  0  0  0
  3 15  1  0  0  0  0
 15 16  2  0  0  0  0
 15 17  1  0  0  0  0
 17 18  1  0  0  0  0
 18 19  4  0  0  0  0
 19 20  4  0  0  0  0
 20 21  4  0  0  0  0
 21 22  1  0  0  0  0
 21 23  4  0  0  0  0
 23 24  4  0  0  0  0
 18 24  4  0  0  0  0
M  END
>  <CdId>
928

>  <Mol Weight>
344.77

>  <Formula>
C17H14ClFN4O

>  <CMPD_CHEMBLID>
CHEMBL2346716

>  <MOLREGNO>
1528537

>  <PARENT_CMPD_CHEMBLID>
CHEMBL2346716

>  <PARENT_MOLREGNO>
1528537

>  <COMPOUND_KEY>
33

>  <MOLWEIGHT>
344.77

>  <ALOGP>
4.25

>  <PSA>
59.81

>  <NUM_RO5_VIOLATIONS>
0

>  <ACTIVITY_ID>
12716518

>  <STANDARD_TYPE>
T1/2

>  <RELATION>
=

>  <STANDARD_VALUE>
3.65

>  <STANDARD_UNITS>
hr

>  <PUBLISHED_TYPE>
t1/2

>  <PUBLISHED_RELATION>
=

>  <PUBLISHED_VALUE>
219.0

>  <PUBLISHED_UNITS>
min

>  <POTENTIAL_DUPLICATE>
0

>  <BAO_ENDPOINT>
BAO_0002115

>  <UO_UNITS>
UO_0000032

>  <QUDT_UNITS>
http://qudt.org/vocab/unit#Hour

>  <ASSAY_ID>
951516

>  <ASSAY_CHEMBLID>
CHEMBL2350935

>  <ASSAY_TYPE>
A

>  <DESCRIPTION>
Half life in rat liver microsomes

>  <ASSAY_SRC_ID>
1

>  <ASSAY_SRC_DESCRIPTION>
Scientific Literature

>  <ASSAY_ORGANISM>
Rattus norvegicus

>  <ASSAY_TAX_ID>
10116

>  <CURATED_BY>
Autocuration

>  <BAO_FORMAT>
BAO_0000251

>  <TID>
102178

>  <TARGET_CHEMBLID>
CHEMBL613694

>  <TARGET_TYPE>
SUBCELLULAR

>  <PREF_NAME>
Liver microsomes

>  <CONFIDENCE_SCORE>
2

>  <TARGET_MAPPING>
Subcellular fraction

>  <DOC_ID>
72774

>  <DOC_CHEMBLID>
CHEMBL2346654

>  <PUBMED_ID>
23434029

>  <JOURNAL>
Bioorg. Med. Chem. Lett.

>  <YEAR>
2013

>  <VOLUME>
23

>  <ISSUE>
7

>  <FIRST_PAGE>
2134

>  <ORGANISM>
Rattus norvegicus

$$$$

  Mrv1533001291820312D          

 24 26  0  0  0  0            999 V2000
    0.7145   -0.4125    0.0000 C   0  0  0  0  0  0  0  0  0  0  0  0
    0.7145   -1.2375    0.0000 C   0  0  0  0  0  0  0  0  0  0  0  0
    1.3819   -1.7224    0.0000 N   0  0  0  0  0  0  0  0  0  0  0  0
    1.1270   -2.5070    0.0000 C   0  0  0  0  0  0  0  0  0  0  0  0
    1.6119   -3.1745    0.0000 C   0  0  0  0  0  0  0  0  0  0  0  0
    1.2763   -3.9282    0.0000 O   0  0  0  0  0  0  0  0  0  0  0  0
    2.4324   -3.0882    0.0000 N   0  0  0  0  0  0  0  0  0  0  0  0
    2.9173   -3.7557    0.0000 C   0  0  0  0  0  0  0  0  0  0  0  0
    3.7378   -3.6695    0.0000 C   0  0  0  0  0  0  0  0  0  0  0  0
    4.2227   -4.3369    0.0000 C   0  0  0  0  0  0  0  0  0  0  0  0
    3.8871   -5.0906    0.0000 N   0  0  0  0  0  0  0  0  0  0  0  0
    3.0667   -5.1768    0.0000 C   0  0  0  0  0  0  0  0  0  0  0  0
    2.7311   -5.9305    0.0000 Cl  0  0  0  0  0  0  0  0  0  0  0  0
    2.5817   -4.5094    0.0000 N   0  0  0  0  0  0  0  0  0  0  0  0
    0.3020   -2.5070    0.0000 C   0  0  0  0  0  0  0  0  0  0  0  0
   -0.1830   -3.1745    0.0000 C   0  0  0  0  0  0  0  0  0  0  0  0
    0.0470   -1.7224    0.0000 N   0  0  0  0  0  0  0  0  0  0  0  0
   -0.7376   -1.4675    0.0000 C   0  0  0  0  0  0  0  0  0  0  0  0
   -1.3507   -2.0195    0.0000 C   0  0  0  0  0  0  0  0  0  0  0  0
   -2.1353   -1.7646    0.0000 C   0  0  0  0  0  0  0  0  0  0  0  0
   -2.3068   -0.9576    0.0000 C   0  0  0  0  0  0  0  0  0  0  0  0
   -3.0915   -0.7027    0.0000 F   0  0  0  0  0  0  0  0  0  0  0  0
   -1.6937   -0.4056    0.0000 C   0  0  0  0  0  0  0  0  0  0  0  0
   -0.9091   -0.6605    0.0000 C   0  0  0  0  0  0  0  0  0  0  0  0
  1  2  1  0  0  0  0
  2  3  4  0  0  0  0
  3  4  4  0  0  0  0
  4  5  1  0  0  0  0
  5  6  2  0  0  0  0
  5  7  1  0  0  0  0
  7  8  1  0  0  0  0
  8  9  4  0  0  0  0
  9 10  4  0  0  0  0
 10 11  4  0  0  0  0
 11 12  4  0  0  0  0
 12 13  1  0  0  0  0
 12 14  4  0  0  0  0
  8 14  4  0  0  0  0
  4 15  4  0  0  0  0
 15 16  1  0  0  0  0
 15 17  4  0  0  0  0
  2 17  4  0  0  0  0
 17 18  1  0  0  0  0
 18 19  4  0  0  0  0
 19 20  4  0  0  0  0
 20 21  4  0  0  0  0
 21 22  1  0  0  0  0
 21 23  4  0  0  0  0
 23 24  4  0  0  0  0
 18 24  4  0  0  0  0
M  END
>  <CdId>
929

>  <Mol Weight>
345.76

>  <Formula>
C16H13ClFN5O

>  <CMPD_CHEMBLID>
CHEMBL2346737

>  <MOLREGNO>
1528558

>  <PARENT_CMPD_CHEMBLID>
CHEMBL2346737

>  <PARENT_MOLREGNO>
1528558

>  <COMPOUND_KEY>
53

>  <MOLWEIGHT>
345.76

>  <ALOGP>
2.94

>  <PSA>
72.7

>  <NUM_RO5_VIOLATIONS>
0

>  <ACTIVITY_ID>
12716501

>  <STANDARD_TYPE>
T1/2

>  <RELATION>
=

>  <STANDARD_VALUE>
2.75

>  <STANDARD_UNITS>
hr

>  <PUBLISHED_TYPE>
t1/2

>  <PUBLISHED_RELATION>
=

>  <PUBLISHED_VALUE>
165.0

>  <PUBLISHED_UNITS>
min

>  <POTENTIAL_DUPLICATE>
0

>  <BAO_ENDPOINT>
BAO_0002115

>  <UO_UNITS>
UO_0000032

>  <QUDT_UNITS>
http://qudt.org/vocab/unit#Hour

>  <ASSAY_ID>
951516

>  <ASSAY_CHEMBLID>
CHEMBL2350935

>  <ASSAY_TYPE>
A

>  <DESCRIPTION>
Half life in rat liver microsomes

>  <ASSAY_SRC_ID>
1

>  <ASSAY_SRC_DESCRIPTION>
Scientific Literature

>  <ASSAY_ORGANISM>
Rattus norvegicus

>  <ASSAY_TAX_ID>
10116

>  <CURATED_BY>
Autocuration

>  <BAO_FORMAT>
BAO_0000251

>  <TID>
102178

>  <TARGET_CHEMBLID>
CHEMBL613694

>  <TARGET_TYPE>
SUBCELLULAR

>  <PREF_NAME>
Liver microsomes

>  <CONFIDENCE_SCORE>
2

>  <TARGET_MAPPING>
Subcellular fraction

>  <DOC_ID>
72774

>  <DOC_CHEMBLID>
CHEMBL2346654

>  <PUBMED_ID>
23434029

>  <JOURNAL>
Bioorg. Med. Chem. Lett.

>  <YEAR>
2013

>  <VOLUME>
23

>  <ISSUE>
7

>  <FIRST_PAGE>
2134

>  <ORGANISM>
Rattus norvegicus

$$$$

  Mrv1533001291820312D          

 25 27  0  0  0  0            999 V2000
    0.0000    2.4750    0.0000 C   0  0  0  0  0  0  0  0  0  0  0  0
    0.7145    2.0625    0.0000 C   0  0  0  0  0  0  0  0  0  0  0  0
    1.4289    2.4750    0.0000 C   0  0  0  0  0  0  0  0  0  0  0  0
    2.1434    2.0625    0.0000 C   0  0  0  0  0  0  0  0  0  0  0  0
    2.1434    1.2375    0.0000 C   0  0  0  0  0  0  0  0  0  0  0  0
    1.4289    0.8250    0.0000 C   0  0  0  0  0  0  0  0  0  0  0  0
    1.4289    0.0000    0.0000 N   0  0  0  0  0  0  0  0  0  0  0  0
    0.7145   -0.4125    0.0000 C   0  0  0  0  0  0  0  0  0  0  0  0
    0.0000    0.0000    0.0000 O   0  0  0  0  0  0  0  0  0  0  0  0
    0.7145   -1.2375    0.0000 C   0  0  0  0  0  0  0  0  0  0  0  0
    1.3819   -1.7224    0.0000 N   0  0  0  0  0  0  0  0  0  0  0  0
    1.1270   -2.5070    0.0000 N   0  0  0  0  0  0  0  0  0  0  0  0
    1.6119   -3.1745    0.0000 C   0  0  0  0  0  0  0  0  0  0  0  0
    0.3020   -2.5070    0.0000 C   0  0  0  0  0  0  0  0  0  0  0  0
    0.0470   -1.7224    0.0000 C   0  0  0  0  0  0  0  0  0  0  0  0
   -0.7376   -1.4675    0.0000 C   0  0  0  0  0  0  0  0  0  0  0  0
   -0.1830   -3.1745    0.0000 C   0  0  0  0  0  0  0  0  0  0  0  0
    0.1526   -3.9282    0.0000 C   0  0  0  0  0  0  0  0  0  0  0  0
   -0.3323   -4.5956    0.0000 C   0  0  0  0  0  0  0  0  0  0  0  0
   -1.1528   -4.5094    0.0000 C   0  0  0  0  0  0  0  0  0  0  0  0
   -1.6377   -5.1768    0.0000 F   0  0  0  0  0  0  0  0  0  0  0  0
   -1.4884   -3.7557    0.0000 C   0  0  0  0  0  0  0  0  0  0  0  0
   -2.3088   -3.6695    0.0000 F   0  0  0  0  0  0  0  0  0  0  0  0
   -1.0034   -3.0882    0.0000 C   0  0  0  0  0  0  0  0  0  0  0  0
    0.7145    1.2375    0.0000 N   0  0  0  0  0  0  0  0  0  0  0  0
  1  2  1  0  0  0  0
  2  3  4  0  0  0  0
  3  4  4  0  0  0  0
  4  5  4  0  0  0  0
  5  6  4  0  0  0  0
  6  7  1  0  0  0  0
  7  8  1  0  0  0  0
  8  9  2  0  0  0  0
  8 10  1  0  0  0  0
 10 11  4  0  0  0  0
 11 12  4  0  0  0  0
 12 13  1  0  0  0  0
 12 14  4  0  0  0  0
 14 15  4  0  0  0  0
 10 15  4  0  0  0  0
 15 16  1  0  0  0  0
 14 17  1  0  0  0  0
 17 18  4  0  0  0  0
 18 19  4  0  0  0  0
 19 20  4  0  0  0  0
 20 21  1  0  0  0  0
 20 22  4  0  0  0  0
 22 23  1  0  0  0  0
 22 24  4  0  0  0  0
 17 24  4  0  0  0  0
  6 25  4  0  0  0  0
  2 25  4  0  0  0  0
M  END
>  <CdId>
930

>  <Mol Weight>
342.35

>  <Formula>
C18H16F2N4O

>  <CMPD_CHEMBLID>
CHEMBL2349537

>  <MOLREGNO>
1531386

>  <PARENT_CMPD_CHEMBLID>
CHEMBL2349537

>  <PARENT_MOLREGNO>
1531386

>  <COMPOUND_KEY>
10

>  <MOLWEIGHT>
342.34

>  <ALOGP>
4.07

>  <PSA>
59.81

>  <NUM_RO5_VIOLATIONS>
0

>  <ACTIVITY_ID>
12716534

>  <STANDARD_TYPE>
T1/2

>  <RELATION>
=

>  <STANDARD_VALUE>
2.483

>  <STANDARD_UNITS>
hr

>  <PUBLISHED_TYPE>
t1/2

>  <PUBLISHED_RELATION>
=

>  <PUBLISHED_VALUE>
149.0

>  <PUBLISHED_UNITS>
min

>  <POTENTIAL_DUPLICATE>
0

>  <BAO_ENDPOINT>
BAO_0002115

>  <UO_UNITS>
UO_0000032

>  <QUDT_UNITS>
http://qudt.org/vocab/unit#Hour

>  <ASSAY_ID>
951516

>  <ASSAY_CHEMBLID>
CHEMBL2350935

>  <ASSAY_TYPE>
A

>  <DESCRIPTION>
Half life in rat liver microsomes

>  <ASSAY_SRC_ID>
1

>  <ASSAY_SRC_DESCRIPTION>
Scientific Literature

>  <ASSAY_ORGANISM>
Rattus norvegicus

>  <ASSAY_TAX_ID>
10116

>  <CURATED_BY>
Autocuration

>  <BAO_FORMAT>
BAO_0000251

>  <TID>
102178

>  <TARGET_CHEMBLID>
CHEMBL613694

>  <TARGET_TYPE>
SUBCELLULAR

>  <PREF_NAME>
Liver microsomes

>  <CONFIDENCE_SCORE>
2

>  <TARGET_MAPPING>
Subcellular fraction

>  <DOC_ID>
72774

>  <DOC_CHEMBLID>
CHEMBL2346654

>  <PUBMED_ID>
23434029

>  <JOURNAL>
Bioorg. Med. Chem. Lett.

>  <YEAR>
2013

>  <VOLUME>
23

>  <ISSUE>
7

>  <FIRST_PAGE>
2134

>  <ORGANISM>
Rattus norvegicus

$$$$

  Mrv1533001291820312D          

 25 27  0  0  0  0            999 V2000
    0.0000    2.4750    0.0000 C   0  0  0  0  0  0  0  0  0  0  0  0
    0.7145    2.0625    0.0000 C   0  0  0  0  0  0  0  0  0  0  0  0
    1.4289    2.4750    0.0000 C   0  0  0  0  0  0  0  0  0  0  0  0
    2.1434    2.0625    0.0000 C   0  0  0  0  0  0  0  0  0  0  0  0
    2.1434    1.2375    0.0000 C   0  0  0  0  0  0  0  0  0  0  0  0
    1.4289    0.8250    0.0000 C   0  0  0  0  0  0  0  0  0  0  0  0
    1.4289    0.0000    0.0000 N   0  0  0  0  0  0  0  0  0  0  0  0
    0.7145   -0.4125    0.0000 C   0  0  0  0  0  0  0  0  0  0  0  0
    0.0000    0.0000    0.0000 O   0  0  0  0  0  0  0  0  0  0  0  0
    0.7145   -1.2375    0.0000 C   0  0  0  0  0  0  0  0  0  0  0  0
    1.3819   -1.7224    0.0000 N   0  0  0  0  0  0  0  0  0  0  0  0
    1.1270   -2.5070    0.0000 N   0  0  0  0  0  0  0  0  0  0  0  0
    1.6119   -3.1745    0.0000 C   0  0  0  0  0  0  0  0  0  0  0  0
    0.3020   -2.5070    0.0000 C   0  0  0  0  0  0  0  0  0  0  0  0
    0.0470   -1.7224    0.0000 C   0  0  0  0  0  0  0  0  0  0  0  0
   -0.7376   -1.4675    0.0000 C   0  0  0  0  0  0  0  0  0  0  0  0
   -0.1830   -3.1745    0.0000 C   0  0  0  0  0  0  0  0  0  0  0  0
    0.1526   -3.9282    0.0000 C   0  0  0  0  0  0  0  0  0  0  0  0
   -0.3323   -4.5956    0.0000 C   0  0  0  0  0  0  0  0  0  0  0  0
   -1.1528   -4.5094    0.0000 C   0  0  0  0  0  0  0  0  0  0  0  0
   -1.6377   -5.1768    0.0000 Cl  0  0  0  0  0  0  0  0  0  0  0  0
   -1.4884   -3.7557    0.0000 C   0  0  0  0  0  0  0  0  0  0  0  0
   -2.3088   -3.6695    0.0000 Cl  0  0  0  0  0  0  0  0  0  0  0  0
   -1.0034   -3.0882    0.0000 C   0  0  0  0  0  0  0  0  0  0  0  0
    0.7145    1.2375    0.0000 N   0  0  0  0  0  0  0  0  0  0  0  0
  1  2  1  0  0  0  0
  2  3  4  0  0  0  0
  3  4  4  0  0  0  0
  4  5  4  0  0  0  0
  5  6  4  0  0  0  0
  6  7  1  0  0  0  0
  7  8  1  0  0  0  0
  8  9  2  0  0  0  0
  8 10  1  0  0  0  0
 10 11  4  0  0  0  0
 11 12  4  0  0  0  0
 12 13  1  0  0  0  0
 12 14  4  0  0  0  0
 14 15  4  0  0  0  0
 10 15  4  0  0  0  0
 15 16  1  0  0  0  0
 14 17  1  0  0  0  0
 17 18  4  0  0  0  0
 18 19  4  0  0  0  0
 19 20  4  0  0  0  0
 20 21  1  0  0  0  0
 20 22  4  0  0  0  0
 22 23  1  0  0  0  0
 22 24  4  0  0  0  0
 17 24  4  0  0  0  0
  6 25  4  0  0  0  0
  2 25  4  0  0  0  0
M  END
>  <CdId>
934

>  <Mol Weight>
375.25

>  <Formula>
C18H16Cl2N4O

>  <CMPD_CHEMBLID>
CHEMBL2349540

>  <MOLREGNO>
1531389

>  <PARENT_CMPD_CHEMBLID>
CHEMBL2349540

>  <PARENT_MOLREGNO>
1531389

>  <COMPOUND_KEY>
13

>  <MOLWEIGHT>
375.25

>  <ALOGP>
4.99

>  <PSA>
59.81

>  <NUM_RO5_VIOLATIONS>
0

>  <ACTIVITY_ID>
12716531

>  <STANDARD_TYPE>
T1/2

>  <RELATION>
=

>  <STANDARD_VALUE>
2.467

>  <STANDARD_UNITS>
hr

>  <PUBLISHED_TYPE>
t1/2

>  <PUBLISHED_RELATION>
=

>  <PUBLISHED_VALUE>
148.0

>  <PUBLISHED_UNITS>
min

>  <POTENTIAL_DUPLICATE>
0

>  <BAO_ENDPOINT>
BAO_0002115

>  <UO_UNITS>
UO_0000032

>  <QUDT_UNITS>
http://qudt.org/vocab/unit#Hour

>  <ASSAY_ID>
951516

>  <ASSAY_CHEMBLID>
CHEMBL2350935

>  <ASSAY_TYPE>
A

>  <DESCRIPTION>
Half life in rat liver microsomes

>  <ASSAY_SRC_ID>
1

>  <ASSAY_SRC_DESCRIPTION>
Scientific Literature

>  <ASSAY_ORGANISM>
Rattus norvegicus

>  <ASSAY_TAX_ID>
10116

>  <CURATED_BY>
Autocuration

>  <BAO_FORMAT>
BAO_0000251

>  <TID>
102178

>  <TARGET_CHEMBLID>
CHEMBL613694

>  <TARGET_TYPE>
SUBCELLULAR

>  <PREF_NAME>
Liver microsomes

>  <CONFIDENCE_SCORE>
2

>  <TARGET_MAPPING>
Subcellular fraction

>  <DOC_ID>
72774

>  <DOC_CHEMBLID>
CHEMBL2346654

>  <PUBMED_ID>
23434029

>  <JOURNAL>
Bioorg. Med. Chem. Lett.

>  <YEAR>
2013

>  <VOLUME>
23

>  <ISSUE>
7

>  <FIRST_PAGE>
2134

>  <ORGANISM>
Rattus norvegicus

$$$$

  Mrv1533001291820312D          

 25 27  0  0  0  0            999 V2000
    2.8579    2.4750    0.0000 C   0  0  0  0  0  0  0  0  0  0  0  0
    2.1434    2.0625    0.0000 C   0  0  0  0  0  0  0  0  0  0  0  0
    2.1434    1.2375    0.0000 N   0  0  0  0  0  0  0  0  0  0  0  0
    1.4289    0.8250    0.0000 C   0  0  0  0  0  0  0  0  0  0  0  0
    1.4289    0.0000    0.0000 N   0  0  0  0  0  0  0  0  0  0  0  0
    0.7145   -0.4125    0.0000 C   0  0  0  0  0  0  0  0  0  0  0  0
    0.0000    0.0000    0.0000 O   0  0  0  0  0  0  0  0  0  0  0  0
    0.7145   -1.2375    0.0000 C   0  0  0  0  0  0  0  0  0  0  0  0
    1.3819   -1.7224    0.0000 N   0  0  0  0  0  0  0  0  0  0  0  0
    1.1270   -2.5070    0.0000 N   0  0  0  0  0  0  0  0  0  0  0  0
    1.6119   -3.1745    0.0000 C   0  0  0  0  0  0  0  0  0  0  0  0
    0.3020   -2.5070    0.0000 C   0  0  0  0  0  0  0  0  0  0  0  0
    0.0470   -1.7224    0.0000 C   0  0  0  0  0  0  0  0  0  0  0  0
   -0.7376   -1.4675    0.0000 C   0  0  0  0  0  0  0  0  0  0  0  0
   -0.1830   -3.1745    0.0000 C   0  0  0  0  0  0  0  0  0  0  0  0
    0.1526   -3.9282    0.0000 C   0  0  0  0  0  0  0  0  0  0  0  0
   -0.3323   -4.5956    0.0000 C   0  0  0  0  0  0  0  0  0  0  0  0
   -1.1528   -4.5094    0.0000 C   0  0  0  0  0  0  0  0  0  0  0  0
   -1.6377   -5.1768    0.0000 F   0  0  0  0  0  0  0  0  0  0  0  0
   -1.4884   -3.7557    0.0000 C   0  0  0  0  0  0  0  0  0  0  0  0
   -1.0034   -3.0882    0.0000 C   0  0  0  0  0  0  0  0  0  0  0  0
    0.7145    1.2375    0.0000 C   0  0  0  0  0  0  0  0  0  0  0  0
    0.7145    2.0625    0.0000 C   0  0  0  0  0  0  0  0  0  0  0  0
    1.4289    2.4750    0.0000 C   0  0  0  0  0  0  0  0  0  0  0  0
    1.4289    3.3000    0.0000 F   0  0  0  0  0  0  0  0  0  0  0  0
  1  2  1  0  0  0  0
  2  3  4  0  0  0  0
  3  4  4  0  0  0  0
  4  5  1  0  0  0  0
  5  6  1  0  0  0  0
  6  7  2  0  0  0  0
  6  8  1  0  0  0  0
  8  9  4  0  0  0  0
  9 10  4  0  0  0  0
 10 11  1  0  0  0  0
 10 12  4  0  0  0  0
 12 13  4  0  0  0  0
  8 13  4  0  0  0  0
 13 14  1  0  0  0  0
 12 15  1  0  0  0  0
 15 16  4  0  0  0  0
 16 17  4  0  0  0  0
 17 18  4  0  0  0  0
 18 19  1  0  0  0  0
 18 20  4  0  0  0  0
 20 21  4  0  0  0  0
 15 21  4  0  0  0  0
  4 22  4  0  0  0  0
 22 23  4  0  0  0  0
 23 24  4  0  0  0  0
  2 24  4  0  0  0  0
 24 25  1  0  0  0  0
M  END
>  <CdId>
937

>  <Mol Weight>
342.35

>  <Formula>
C18H16F2N4O

>  <CMPD_CHEMBLID>
CHEMBL2346713

>  <MOLREGNO>
1528534

>  <PARENT_CMPD_CHEMBLID>
CHEMBL2346713

>  <PARENT_MOLREGNO>
1528534

>  <COMPOUND_KEY>
30

>  <MOLWEIGHT>
342.34

>  <ALOGP>
4.07

>  <PSA>
59.81

>  <NUM_RO5_VIOLATIONS>
0

>  <ACTIVITY_ID>
12716521

>  <STANDARD_TYPE>
T1/2

>  <RELATION>
=

>  <STANDARD_VALUE>
2.767

>  <STANDARD_UNITS>
hr

>  <PUBLISHED_TYPE>
t1/2

>  <PUBLISHED_RELATION>
=

>  <PUBLISHED_VALUE>
166.0

>  <PUBLISHED_UNITS>
min

>  <POTENTIAL_DUPLICATE>
0

>  <BAO_ENDPOINT>
BAO_0002115

>  <UO_UNITS>
UO_0000032

>  <QUDT_UNITS>
http://qudt.org/vocab/unit#Hour

>  <ASSAY_ID>
951516

>  <ASSAY_CHEMBLID>
CHEMBL2350935

>  <ASSAY_TYPE>
A

>  <DESCRIPTION>
Half life in rat liver microsomes

>  <ASSAY_SRC_ID>
1

>  <ASSAY_SRC_DESCRIPTION>
Scientific Literature

>  <ASSAY_ORGANISM>
Rattus norvegicus

>  <ASSAY_TAX_ID>
10116

>  <CURATED_BY>
Autocuration

>  <BAO_FORMAT>
BAO_0000251

>  <TID>
102178

>  <TARGET_CHEMBLID>
CHEMBL613694

>  <TARGET_TYPE>
SUBCELLULAR

>  <PREF_NAME>
Liver microsomes

>  <CONFIDENCE_SCORE>
2

>  <TARGET_MAPPING>
Subcellular fraction

>  <DOC_ID>
72774

>  <DOC_CHEMBLID>
CHEMBL2346654

>  <PUBMED_ID>
23434029

>  <JOURNAL>
Bioorg. Med. Chem. Lett.

>  <YEAR>
2013

>  <VOLUME>
23

>  <ISSUE>
7

>  <FIRST_PAGE>
2134

>  <ORGANISM>
Rattus norvegicus

$$$$

  Mrv1533001291820312D          

 24 26  0  0  0  0            999 V2000
    1.4289   -1.6500    0.0000 C   0  0  0  0  0  0  0  0  0  0  0  0
    1.4289   -2.4750    0.0000 C   0  0  0  0  0  0  0  0  0  0  0  0
    2.0964   -2.9599    0.0000 C   0  0  0  0  0  0  0  0  0  0  0  0
    1.8414   -3.7445    0.0000 N   0  0  0  0  0  0  0  0  0  0  0  0
    1.0164   -3.7445    0.0000 N   0  0  0  0  0  0  0  0  0  0  0  0
    0.5315   -4.4120    0.0000 C   0  0  0  0  0  0  0  0  0  0  0  0
    0.7615   -2.9599    0.0000 C   0  0  0  0  0  0  0  0  0  0  0  0
   -0.0231   -2.7050    0.0000 C   0  0  0  0  0  0  0  0  0  0  0  0
   -0.6362   -3.2570    0.0000 C   0  0  0  0  0  0  0  0  0  0  0  0
   -1.4208   -3.0021    0.0000 C   0  0  0  0  0  0  0  0  0  0  0  0
   -1.5924   -2.1951    0.0000 C   0  0  0  0  0  0  0  0  0  0  0  0
   -2.3770   -1.9402    0.0000 F   0  0  0  0  0  0  0  0  0  0  0  0
   -0.9793   -1.6431    0.0000 C   0  0  0  0  0  0  0  0  0  0  0  0
   -0.1946   -1.8980    0.0000 C   0  0  0  0  0  0  0  0  0  0  0  0
    2.8810   -2.7050    0.0000 C   0  0  0  0  0  0  0  0  0  0  0  0
    3.4941   -3.2570    0.0000 O   0  0  0  0  0  0  0  0  0  0  0  0
    3.0525   -1.8980    0.0000 N   0  0  0  0  0  0  0  0  0  0  0  0
    3.8372   -1.6431    0.0000 C   0  0  0  0  0  0  0  0  0  0  0  0
    4.0087   -0.8361    0.0000 C   0  0  0  0  0  0  0  0  0  0  0  0
    4.7933   -0.5812    0.0000 C   0  0  0  0  0  0  0  0  0  0  0  0
    5.4064   -1.1332    0.0000 C   0  0  0  0  0  0  0  0  0  0  0  0
    6.1910   -0.8783    0.0000 F   0  0  0  0  0  0  0  0  0  0  0  0
    5.2349   -1.9402    0.0000 C   0  0  0  0  0  0  0  0  0  0  0  0
    4.4502   -2.1951    0.0000 N   0  0  0  0  0  0  0  0  0  0  0  0
  1  2  1  0  0  0  0
  2  3  4  0  0  0  0
  3  4  4  0  0  0  0
  4  5  4  0  0  0  0
  5  6  1  0  0  0  0
  5  7  4  0  0  0  0
  2  7  4  0  0  0  0
  7  8  1  0  0  0  0
  8  9  4  0  0  0  0
  9 10  4  0  0  0  0
 10 11  4  0  0  0  0
 11 12  1  0  0  0  0
 11 13  4  0  0  0  0
 13 14  4  0  0  0  0
  8 14  4  0  0  0  0
  3 15  1  0  0  0  0
 15 16  2  0  0  0  0
 15 17  1  0  0  0  0
 17 18  1  0  0  0  0
 18 19  4  0  0  0  0
 19 20  4  0  0  0  0
 20 21  4  0  0  0  0
 21 22  1  0  0  0  0
 21 23  4  0  0  0  0
 23 24  4  0  0  0  0
 18 24  4  0  0  0  0
M  END
>  <CdId>
943

>  <Mol Weight>
328.323

>  <Formula>
C17H14F2N4O

>  <CMPD_CHEMBLID>
CHEMBL2346715

>  <MOLREGNO>
1528536

>  <PARENT_CMPD_CHEMBLID>
CHEMBL2346715

>  <PARENT_MOLREGNO>
1528536

>  <COMPOUND_KEY>
32

>  <MOLWEIGHT>
328.32

>  <ALOGP>
3.79

>  <PSA>
59.81

>  <NUM_RO5_VIOLATIONS>
0

>  <ACTIVITY_ID>
12716519

>  <STANDARD_TYPE>
T1/2

>  <RELATION>
>

>  <STANDARD_VALUE>
5.0

>  <STANDARD_UNITS>
hr

>  <PUBLISHED_TYPE>
t1/2

>  <PUBLISHED_RELATION>
>

>  <PUBLISHED_VALUE>
300.0

>  <PUBLISHED_UNITS>
min

>  <POTENTIAL_DUPLICATE>
0

>  <BAO_ENDPOINT>
BAO_0002115

>  <UO_UNITS>
UO_0000032

>  <QUDT_UNITS>
http://qudt.org/vocab/unit#Hour

>  <ASSAY_ID>
951516

>  <ASSAY_CHEMBLID>
CHEMBL2350935

>  <ASSAY_TYPE>
A

>  <DESCRIPTION>
Half life in rat liver microsomes

>  <ASSAY_SRC_ID>
1

>  <ASSAY_SRC_DESCRIPTION>
Scientific Literature

>  <ASSAY_ORGANISM>
Rattus norvegicus

>  <ASSAY_TAX_ID>
10116

>  <CURATED_BY>
Autocuration

>  <BAO_FORMAT>
BAO_0000251

>  <TID>
102178

>  <TARGET_CHEMBLID>
CHEMBL613694

>  <TARGET_TYPE>
SUBCELLULAR

>  <PREF_NAME>
Liver microsomes

>  <CONFIDENCE_SCORE>
2

>  <TARGET_MAPPING>
Subcellular fraction

>  <DOC_ID>
72774

>  <DOC_CHEMBLID>
CHEMBL2346654

>  <PUBMED_ID>
23434029

>  <JOURNAL>
Bioorg. Med. Chem. Lett.

>  <YEAR>
2013

>  <VOLUME>
23

>  <ISSUE>
7

>  <FIRST_PAGE>
2134

>  <ORGANISM>
Rattus norvegicus

$$$$

  Mrv1533001291820312D          

 27 29  0  0  0  0            999 V2000
    0.0000    2.4750    0.0000 C   0  0  0  0  0  0  0  0  0  0  0  0
    0.7145    2.0625    0.0000 C   0  0  0  0  0  0  0  0  0  0  0  0
    1.4289    2.4750    0.0000 C   0  0  0  0  0  0  0  0  0  0  0  0
    2.1434    2.0625    0.0000 C   0  0  0  0  0  0  0  0  0  0  0  0
    2.1434    1.2375    0.0000 C   0  0  0  0  0  0  0  0  0  0  0  0
    1.4289    0.8250    0.0000 C   0  0  0  0  0  0  0  0  0  0  0  0
    1.4289    0.0000    0.0000 N   0  0  0  0  0  0  0  0  0  0  0  0
    0.7145   -0.4125    0.0000 C   0  0  0  0  0  0  0  0  0  0  0  0
    0.0000    0.0000    0.0000 O   0  0  0  0  0  0  0  0  0  0  0  0
    0.7145   -1.2375    0.0000 C   0  0  0  0  0  0  0  0  0  0  0  0
    1.3819   -1.7224    0.0000 N   0  0  0  0  0  0  0  0  0  0  0  0
    1.1270   -2.5070    0.0000 C   0  0  0  0  0  0  0  0  0  0  0  0
    1.6119   -3.1745    0.0000 C   0  0  0  0  0  0  0  0  0  0  0  0
    0.3020   -2.5070    0.0000 N   0  0  0  0  0  0  0  0  0  0  0  0
    0.0470   -1.7224    0.0000 C   0  0  0  0  0  0  0  0  0  0  0  0
   -0.7376   -1.4675    0.0000 C   0  0  0  0  0  0  0  0  0  0  0  0
   -0.1830   -3.1745    0.0000 C   0  0  0  0  0  0  0  0  0  0  0  0
    0.1526   -3.9282    0.0000 C   0  0  0  0  0  0  0  0  0  0  0  0
   -0.3323   -4.5956    0.0000 C   0  0  0  0  0  0  0  0  0  0  0  0
   -1.1528   -4.5094    0.0000 C   0  0  0  0  0  0  0  0  0  0  0  0
   -1.4884   -3.7557    0.0000 C   0  0  0  0  0  0  0  0  0  0  0  0
   -1.0034   -3.0882    0.0000 C   0  0  0  0  0  0  0  0  0  0  0  0
   -1.6377   -5.1768    0.0000 C   0  0  0  0  0  0  0  0  0  0  0  0
   -2.1226   -5.8442    0.0000 F   0  0  0  0  0  0  0  0  0  0  0  0
   -2.3052   -4.6919    0.0000 F   0  0  0  0  0  0  0  0  0  0  0  0
   -0.9703   -5.6617    0.0000 F   0  0  0  0  0  0  0  0  0  0  0  0
    0.7145    1.2375    0.0000 N   0  0  0  0  0  0  0  0  0  0  0  0
  1  2  1  0  0  0  0
  2  3  4  0  0  0  0
  3  4  4  0  0  0  0
  4  5  4  0  0  0  0
  5  6  4  0  0  0  0
  6  7  1  0  0  0  0
  7  8  1  0  0  0  0
  8  9  2  0  0  0  0
  8 10  1  0  0  0  0
 10 11  4  0  0  0  0
 11 12  4  0  0  0  0
 12 13  1  0  0  0  0
 12 14  4  0  0  0  0
 14 15  4  0  0  0  0
 10 15  4  0  0  0  0
 15 16  1  0  0  0  0
 14 17  1  0  0  0  0
 17 18  4  0  0  0  0
 18 19  4  0  0  0  0
 19 20  4  0  0  0  0
 20 21  4  0  0  0  0
 21 22  4  0  0  0  0
 17 22  4  0  0  0  0
 20 23  1  0  0  0  0
 23 24  1  0  0  0  0
 23 25  1  0  0  0  0
 23 26  1  0  0  0  0
  6 27  4  0  0  0  0
  2 27  4  0  0  0  0
M  END
>  <CdId>
947

>  <Mol Weight>
374.367

>  <Formula>
C19H17F3N4O

>  <CMPD_CHEMBLID>
CHEMBL2346729

>  <MOLREGNO>
1528550

>  <PARENT_CMPD_CHEMBLID>
CHEMBL2346729

>  <PARENT_MOLREGNO>
1528550

>  <COMPOUND_KEY>
45

>  <MOLWEIGHT>
374.36

>  <ALOGP>
3.73

>  <PSA>
59.81

>  <NUM_RO5_VIOLATIONS>
0

>  <ACTIVITY_ID>
12716508

>  <STANDARD_TYPE>
T1/2

>  <RELATION>
>

>  <STANDARD_VALUE>
5.0

>  <STANDARD_UNITS>
hr

>  <PUBLISHED_TYPE>
t1/2

>  <PUBLISHED_RELATION>
>

>  <PUBLISHED_VALUE>
300.0

>  <PUBLISHED_UNITS>
min

>  <POTENTIAL_DUPLICATE>
0

>  <BAO_ENDPOINT>
BAO_0002115

>  <UO_UNITS>
UO_0000032

>  <QUDT_UNITS>
http://qudt.org/vocab/unit#Hour

>  <ASSAY_ID>
951516

>  <ASSAY_CHEMBLID>
CHEMBL2350935

>  <ASSAY_TYPE>
A

>  <DESCRIPTION>
Half life in rat liver microsomes

>  <ASSAY_SRC_ID>
1

>  <ASSAY_SRC_DESCRIPTION>
Scientific Literature

>  <ASSAY_ORGANISM>
Rattus norvegicus

>  <ASSAY_TAX_ID>
10116

>  <CURATED_BY>
Autocuration

>  <BAO_FORMAT>
BAO_0000251

>  <TID>
102178

>  <TARGET_CHEMBLID>
CHEMBL613694

>  <TARGET_TYPE>
SUBCELLULAR

>  <PREF_NAME>
Liver microsomes

>  <CONFIDENCE_SCORE>
2

>  <TARGET_MAPPING>
Subcellular fraction

>  <DOC_ID>
72774

>  <DOC_CHEMBLID>
CHEMBL2346654

>  <PUBMED_ID>
23434029

>  <JOURNAL>
Bioorg. Med. Chem. Lett.

>  <YEAR>
2013

>  <VOLUME>
23

>  <ISSUE>
7

>  <FIRST_PAGE>
2134

>  <ORGANISM>
Rattus norvegicus

$$$$

  Mrv1533001291820312D          

 24 26  0  0  0  0            999 V2000
    1.4289   -1.6500    0.0000 C   0  0  0  0  0  0  0  0  0  0  0  0
    1.4289   -2.4750    0.0000 C   0  0  0  0  0  0  0  0  0  0  0  0
    2.0964   -2.9599    0.0000 C   0  0  0  0  0  0  0  0  0  0  0  0
    1.8414   -3.7445    0.0000 N   0  0  0  0  0  0  0  0  0  0  0  0
    1.0164   -3.7445    0.0000 N   0  0  0  0  0  0  0  0  0  0  0  0
    0.5315   -4.4120    0.0000 C   0  0  0  0  0  0  0  0  0  0  0  0
    0.7615   -2.9599    0.0000 C   0  0  0  0  0  0  0  0  0  0  0  0
   -0.0231   -2.7050    0.0000 C   0  0  0  0  0  0  0  0  0  0  0  0
   -0.6362   -3.2570    0.0000 C   0  0  0  0  0  0  0  0  0  0  0  0
   -1.4208   -3.0021    0.0000 C   0  0  0  0  0  0  0  0  0  0  0  0
   -1.5924   -2.1951    0.0000 C   0  0  0  0  0  0  0  0  0  0  0  0
   -2.3770   -1.9402    0.0000 F   0  0  0  0  0  0  0  0  0  0  0  0
   -0.9793   -1.6431    0.0000 C   0  0  0  0  0  0  0  0  0  0  0  0
   -0.1946   -1.8980    0.0000 C   0  0  0  0  0  0  0  0  0  0  0  0
    2.8810   -2.7050    0.0000 C   0  0  0  0  0  0  0  0  0  0  0  0
    3.4941   -3.2570    0.0000 O   0  0  0  0  0  0  0  0  0  0  0  0
    3.0525   -1.8980    0.0000 N   0  0  0  0  0  0  0  0  0  0  0  0
    3.8372   -1.6431    0.0000 C   0  0  0  0  0  0  0  0  0  0  0  0
    4.0087   -0.8361    0.0000 C   0  0  0  0  0  0  0  0  0  0  0  0
    4.7933   -0.5812    0.0000 C   0  0  0  0  0  0  0  0  0  0  0  0
    5.4064   -1.1332    0.0000 N   0  0  0  0  0  0  0  0  0  0  0  0
    5.2349   -1.9402    0.0000 C   0  0  0  0  0  0  0  0  0  0  0  0
    5.8480   -2.4922    0.0000 Cl  0  0  0  0  0  0  0  0  0  0  0  0
    4.4502   -2.1951    0.0000 N   0  0  0  0  0  0  0  0  0  0  0  0
  1  2  1  0  0  0  0
  2  3  4  0  0  0  0
  3  4  4  0  0  0  0
  4  5  4  0  0  0  0
  5  6  1  0  0  0  0
  5  7  4  0  0  0  0
  2  7  4  0  0  0  0
  7  8  1  0  0  0  0
  8  9  4  0  0  0  0
  9 10  4  0  0  0  0
 10 11  4  0  0  0  0
 11 12  1  0  0  0  0
 11 13  4  0  0  0  0
 13 14  4  0  0  0  0
  8 14  4  0  0  0  0
  3 15  1  0  0  0  0
 15 16  2  0  0  0  0
 15 17  1  0  0  0  0
 17 18  1  0  0  0  0
 18 19  4  0  0  0  0
 19 20  4  0  0  0  0
 20 21  4  0  0  0  0
 21 22  4  0  0  0  0
 22 23  1  0  0  0  0
 22 24  4  0  0  0  0
 18 24  4  0  0  0  0
M  END
>  <CdId>
949

>  <Mol Weight>
345.76

>  <Formula>
C16H13ClFN5O

>  <CMPD_CHEMBLID>
CHEMBL2346721

>  <MOLREGNO>
1528542

>  <PARENT_CMPD_CHEMBLID>
CHEMBL2346721

>  <PARENT_MOLREGNO>
1528542

>  <COMPOUND_KEY>
38

>  <MOLWEIGHT>
345.76

>  <ALOGP>
3.81

>  <PSA>
72.7

>  <NUM_RO5_VIOLATIONS>
0

>  <ACTIVITY_ID>
12716514

>  <STANDARD_TYPE>
T1/2

>  <RELATION>
>

>  <STANDARD_VALUE>
5.0

>  <STANDARD_UNITS>
hr

>  <PUBLISHED_TYPE>
t1/2

>  <PUBLISHED_RELATION>
>

>  <PUBLISHED_VALUE>
300.0

>  <PUBLISHED_UNITS>
min

>  <POTENTIAL_DUPLICATE>
0

>  <BAO_ENDPOINT>
BAO_0002115

>  <UO_UNITS>
UO_0000032

>  <QUDT_UNITS>
http://qudt.org/vocab/unit#Hour

>  <ASSAY_ID>
951516

>  <ASSAY_CHEMBLID>
CHEMBL2350935

>  <ASSAY_TYPE>
A

>  <DESCRIPTION>
Half life in rat liver microsomes

>  <ASSAY_SRC_ID>
1

>  <ASSAY_SRC_DESCRIPTION>
Scientific Literature

>  <ASSAY_ORGANISM>
Rattus norvegicus

>  <ASSAY_TAX_ID>
10116

>  <CURATED_BY>
Autocuration

>  <BAO_FORMAT>
BAO_0000251

>  <TID>
102178

>  <TARGET_CHEMBLID>
CHEMBL613694

>  <TARGET_TYPE>
SUBCELLULAR

>  <PREF_NAME>
Liver microsomes

>  <CONFIDENCE_SCORE>
2

>  <TARGET_MAPPING>
Subcellular fraction

>  <DOC_ID>
72774

>  <DOC_CHEMBLID>
CHEMBL2346654

>  <PUBMED_ID>
23434029

>  <JOURNAL>
Bioorg. Med. Chem. Lett.

>  <YEAR>
2013

>  <VOLUME>
23

>  <ISSUE>
7

>  <FIRST_PAGE>
2134

>  <ORGANISM>
Rattus norvegicus

$$$$

  Mrv1533001291820312D          

 24 26  0  0  0  0            999 V2000
    1.4289   -1.6500    0.0000 C   0  0  0  0  0  0  0  0  0  0  0  0
    1.4289   -2.4750    0.0000 C   0  0  0  0  0  0  0  0  0  0  0  0
    2.0964   -2.9599    0.0000 C   0  0  0  0  0  0  0  0  0  0  0  0
    1.8414   -3.7445    0.0000 N   0  0  0  0  0  0  0  0  0  0  0  0
    1.0164   -3.7445    0.0000 N   0  0  0  0  0  0  0  0  0  0  0  0
    0.5315   -4.4120    0.0000 C   0  0  0  0  0  0  0  0  0  0  0  0
    0.7615   -2.9599    0.0000 C   0  0  0  0  0  0  0  0  0  0  0  0
   -0.0231   -2.7050    0.0000 C   0  0  0  0  0  0  0  0  0  0  0  0
   -0.6362   -3.2570    0.0000 C   0  0  0  0  0  0  0  0  0  0  0  0
   -1.4208   -3.0021    0.0000 C   0  0  0  0  0  0  0  0  0  0  0  0
   -1.5924   -2.1951    0.0000 C   0  0  0  0  0  0  0  0  0  0  0  0
   -2.3770   -1.9402    0.0000 F   0  0  0  0  0  0  0  0  0  0  0  0
   -0.9793   -1.6431    0.0000 C   0  0  0  0  0  0  0  0  0  0  0  0
   -0.1946   -1.8980    0.0000 C   0  0  0  0  0  0  0  0  0  0  0  0
    2.8810   -2.7050    0.0000 C   0  0  0  0  0  0  0  0  0  0  0  0
    3.4941   -3.2570    0.0000 O   0  0  0  0  0  0  0  0  0  0  0  0
    3.0525   -1.8980    0.0000 N   0  0  0  0  0  0  0  0  0  0  0  0
    3.8372   -1.6431    0.0000 C   0  0  0  0  0  0  0  0  0  0  0  0
    4.0087   -0.8361    0.0000 C   0  0  0  0  0  0  0  0  0  0  0  0
    4.7933   -0.5812    0.0000 C   0  0  0  0  0  0  0  0  0  0  0  0
    5.4064   -1.1332    0.0000 N   0  0  0  0  0  0  0  0  0  0  0  0
    5.2349   -1.9402    0.0000 C   0  0  0  0  0  0  0  0  0  0  0  0
    5.8480   -2.4922    0.0000 Cl  0  0  0  0  0  0  0  0  0  0  0  0
    4.4502   -2.1951    0.0000 C   0  0  0  0  0  0  0  0  0  0  0  0
  1  2  1  0  0  0  0
  2  3  4  0  0  0  0
  3  4  4  0  0  0  0
  4  5  4  0  0  0  0
  5  6  1  0  0  0  0
  5  7  4  0  0  0  0
  2  7  4  0  0  0  0
  7  8  1  0  0  0  0
  8  9  4  0  0  0  0
  9 10  4  0  0  0  0
 10 11  4  0  0  0  0
 11 12  1  0  0  0  0
 11 13  4  0  0  0  0
 13 14  4  0  0  0  0
  8 14  4  0  0  0  0
  3 15  1  0  0  0  0
 15 16  2  0  0  0  0
 15 17  1  0  0  0  0
 17 18  1  0  0  0  0
 18 19  4  0  0  0  0
 19 20  4  0  0  0  0
 20 21  4  0  0  0  0
 21 22  4  0  0  0  0
 22 23  1  0  0  0  0
 22 24  4  0  0  0  0
 18 24  4  0  0  0  0
M  END
>  <CdId>
957

>  <Mol Weight>
344.77

>  <Formula>
C17H14ClFN4O

>  <CMPD_CHEMBLID>
CHEMBL2346719

>  <MOLREGNO>
1528540

>  <PARENT_CMPD_CHEMBLID>
CHEMBL2346719

>  <PARENT_MOLREGNO>
1528540

>  <COMPOUND_KEY>
36

>  <MOLWEIGHT>
344.77

>  <ALOGP>
3.92

>  <PSA>
59.81

>  <NUM_RO5_VIOLATIONS>
0

>  <ACTIVITY_ID>
12716516

>  <STANDARD_TYPE>
T1/2

>  <RELATION>
=

>  <STANDARD_VALUE>
2.683

>  <STANDARD_UNITS>
hr

>  <PUBLISHED_TYPE>
t1/2

>  <PUBLISHED_RELATION>
=

>  <PUBLISHED_VALUE>
161.0

>  <PUBLISHED_UNITS>
min

>  <POTENTIAL_DUPLICATE>
0

>  <BAO_ENDPOINT>
BAO_0002115

>  <UO_UNITS>
UO_0000032

>  <QUDT_UNITS>
http://qudt.org/vocab/unit#Hour

>  <ASSAY_ID>
951516

>  <ASSAY_CHEMBLID>
CHEMBL2350935

>  <ASSAY_TYPE>
A

>  <DESCRIPTION>
Half life in rat liver microsomes

>  <ASSAY_SRC_ID>
1

>  <ASSAY_SRC_DESCRIPTION>
Scientific Literature

>  <ASSAY_ORGANISM>
Rattus norvegicus

>  <ASSAY_TAX_ID>
10116

>  <CURATED_BY>
Autocuration

>  <BAO_FORMAT>
BAO_0000251

>  <TID>
102178

>  <TARGET_CHEMBLID>
CHEMBL613694

>  <TARGET_TYPE>
SUBCELLULAR

>  <PREF_NAME>
Liver microsomes

>  <CONFIDENCE_SCORE>
2

>  <TARGET_MAPPING>
Subcellular fraction

>  <DOC_ID>
72774

>  <DOC_CHEMBLID>
CHEMBL2346654

>  <PUBMED_ID>
23434029

>  <JOURNAL>
Bioorg. Med. Chem. Lett.

>  <YEAR>
2013

>  <VOLUME>
23

>  <ISSUE>
7

>  <FIRST_PAGE>
2134

>  <ORGANISM>
Rattus norvegicus

$$$$

  Mrv1533001291820312D          

 27 29  0  0  0  0            999 V2000
    0.0000    2.4750    0.0000 C   0  0  0  0  0  0  0  0  0  0  0  0
    0.7145    2.0625    0.0000 C   0  0  0  0  0  0  0  0  0  0  0  0
    1.4289    2.4750    0.0000 C   0  0  0  0  0  0  0  0  0  0  0  0
    2.1434    2.0625    0.0000 C   0  0  0  0  0  0  0  0  0  0  0  0
    2.1434    1.2375    0.0000 C   0  0  0  0  0  0  0  0  0  0  0  0
    1.4289    0.8250    0.0000 C   0  0  0  0  0  0  0  0  0  0  0  0
    1.4289    0.0000    0.0000 N   0  0  0  0  0  0  0  0  0  0  0  0
    0.7145   -0.4125    0.0000 C   0  0  0  0  0  0  0  0  0  0  0  0
    0.0000    0.0000    0.0000 O   0  0  0  0  0  0  0  0  0  0  0  0
    0.7145   -1.2375    0.0000 C   0  0  0  0  0  0  0  0  0  0  0  0
    1.3819   -1.7224    0.0000 N   0  0  0  0  0  0  0  0  0  0  0  0
    1.1270   -2.5070    0.0000 N   0  0  0  0  0  0  0  0  0  0  0  0
    1.6119   -3.1745    0.0000 C   0  0  0  0  0  0  0  0  0  0  0  0
    0.3020   -2.5070    0.0000 C   0  0  0  0  0  0  0  0  0  0  0  0
    0.0470   -1.7224    0.0000 C   0  0  0  0  0  0  0  0  0  0  0  0
   -0.7376   -1.4675    0.0000 C   0  0  0  0  0  0  0  0  0  0  0  0
   -0.1830   -3.1745    0.0000 C   0  0  0  0  0  0  0  0  0  0  0  0
    0.1526   -3.9282    0.0000 C   0  0  0  0  0  0  0  0  0  0  0  0
   -0.3323   -4.5956    0.0000 C   0  0  0  0  0  0  0  0  0  0  0  0
   -1.1528   -4.5094    0.0000 C   0  0  0  0  0  0  0  0  0  0  0  0
   -1.4884   -3.7557    0.0000 C   0  0  0  0  0  0  0  0  0  0  0  0
   -1.0034   -3.0882    0.0000 C   0  0  0  0  0  0  0  0  0  0  0  0
   -1.6377   -5.1768    0.0000 C   0  0  0  0  0  0  0  0  0  0  0  0
   -2.1226   -5.8442    0.0000 F   0  0  0  0  0  0  0  0  0  0  0  0
   -2.3052   -4.6919    0.0000 F   0  0  0  0  0  0  0  0  0  0  0  0
   -0.9703   -5.6617    0.0000 F   0  0  0  0  0  0  0  0  0  0  0  0
    0.7145    1.2375    0.0000 N   0  0  0  0  0  0  0  0  0  0  0  0
  1  2  1  0  0  0  0
  2  3  4  0  0  0  0
  3  4  4  0  0  0  0
  4  5  4  0  0  0  0
  5  6  4  0  0  0  0
  6  7  1  0  0  0  0
  7  8  1  0  0  0  0
  8  9  2  0  0  0  0
  8 10  1  0  0  0  0
 10 11  4  0  0  0  0
 11 12  4  0  0  0  0
 12 13  1  0  0  0  0
 12 14  4  0  0  0  0
 14 15  4  0  0  0  0
 10 15  4  0  0  0  0
 15 16  1  0  0  0  0
 14 17  1  0  0  0  0
 17 18  4  0  0  0  0
 18 19  4  0  0  0  0
 19 20  4  0  0  0  0
 20 21  4  0  0  0  0
 21 22  4  0  0  0  0
 17 22  4  0  0  0  0
 20 23  1  0  0  0  0
 23 24  1  0  0  0  0
 23 25  1  0  0  0  0
 23 26  1  0  0  0  0
  6 27  4  0  0  0  0
  2 27  4  0  0  0  0
M  END
>  <CdId>
963

>  <Mol Weight>
374.367

>  <Formula>
C19H17F3N4O

>  <CMPD_CHEMBLID>
CHEMBL2349542

>  <MOLREGNO>
1531391

>  <PARENT_CMPD_CHEMBLID>
CHEMBL2349542

>  <PARENT_MOLREGNO>
1531391

>  <COMPOUND_KEY>
15

>  <MOLWEIGHT>
374.36

>  <ALOGP>
4.6

>  <PSA>
59.81

>  <NUM_RO5_VIOLATIONS>
0

>  <ACTIVITY_ID>
12716529

>  <STANDARD_TYPE>
T1/2

>  <RELATION>
>

>  <STANDARD_VALUE>
5.0

>  <STANDARD_UNITS>
hr

>  <PUBLISHED_TYPE>
t1/2

>  <PUBLISHED_RELATION>
>

>  <PUBLISHED_VALUE>
300.0

>  <PUBLISHED_UNITS>
min

>  <POTENTIAL_DUPLICATE>
0

>  <BAO_ENDPOINT>
BAO_0002115

>  <UO_UNITS>
UO_0000032

>  <QUDT_UNITS>
http://qudt.org/vocab/unit#Hour

>  <ASSAY_ID>
951516

>  <ASSAY_CHEMBLID>
CHEMBL2350935

>  <ASSAY_TYPE>
A

>  <DESCRIPTION>
Half life in rat liver microsomes

>  <ASSAY_SRC_ID>
1

>  <ASSAY_SRC_DESCRIPTION>
Scientific Literature

>  <ASSAY_ORGANISM>
Rattus norvegicus

>  <ASSAY_TAX_ID>
10116

>  <CURATED_BY>
Autocuration

>  <BAO_FORMAT>
BAO_0000251

>  <TID>
102178

>  <TARGET_CHEMBLID>
CHEMBL613694

>  <TARGET_TYPE>
SUBCELLULAR

>  <PREF_NAME>
Liver microsomes

>  <CONFIDENCE_SCORE>
2

>  <TARGET_MAPPING>
Subcellular fraction

>  <DOC_ID>
72774

>  <DOC_CHEMBLID>
CHEMBL2346654

>  <PUBMED_ID>
23434029

>  <JOURNAL>
Bioorg. Med. Chem. Lett.

>  <YEAR>
2013

>  <VOLUME>
23

>  <ISSUE>
7

>  <FIRST_PAGE>
2134

>  <ORGANISM>
Rattus norvegicus

$$$$

  Mrv1533001291820312D          

 56 61  0  0  1  0            999 V2000
   -0.7145   -2.8875    0.0000 C   0  0  0  0  0  0  0  0  0  0  0  0
    0.0000   -2.4750    0.0000 C   0  0  0  0  0  0  0  0  0  0  0  0
    0.0000   -1.6500    0.0000 O   0  0  0  0  0  0  0  0  0  0  0  0
    0.7145   -1.2375    0.0000 C   0  0  0  0  0  0  0  0  0  0  0  0
    0.7145   -0.4125    0.0000 C   0  0  0  0  0  0  0  0  0  0  0  0
    1.4289    0.0000    0.0000 C   0  0  0  0  0  0  0  0  0  0  0  0
    1.4289    0.8250    0.0000 O   0  0  0  0  0  0  0  0  0  0  0  0
    0.7145    1.2375    0.0000 C   0  0  2  0  0  0  0  0  0  0  0  0
    0.6282    2.0580    0.0000 C   0  0  0  0  0  0  0  0  0  0  0  0
   -0.1787    2.2295    0.0000 C   0  0  2  0  0  0  0  0  0  0  0  0
   -0.5912    1.5150    0.0000 N   0  0  0  0  0  0  0  0  0  0  0  0
   -0.0392    0.9019    0.0000 C   0  0  0  0  0  0  0  0  0  0  0  0
   -1.4117    1.4288    0.0000 C   0  0  0  0  0  0  0  0  0  0  0  0
   -1.8966    2.0962    0.0000 O   0  0  0  0  0  0  0  0  0  0  0  0
   -1.7473    0.6751    0.0000 C   0  0  1  0  0  0  0  0  0  0  0  0
   -2.5678    0.5889    0.0000 C   0  0  0  0  0  0  0  0  0  0  0  0
   -3.0527    1.2563    0.0000 C   0  0  0  0  0  0  0  0  0  0  0  0
   -2.7171    2.0100    0.0000 O   0  0  0  0  0  0  0  0  0  0  0  0
   -3.8732    1.1701    0.0000 N   0  0  0  0  0  0  0  0  0  0  0  0
   -4.3581    1.8375    0.0000 C   0  0  0  0  0  0  0  0  0  0  0  0
   -5.1786    1.7513    0.0000 C   0  0  0  0  0  0  0  0  0  0  0  0
   -5.6635    2.4187    0.0000 C   0  0  0  0  0  0  0  0  0  0  0  0
   -5.3279    3.1724    0.0000 C   0  0  0  0  0  0  0  0  0  0  0  0
   -4.5074    3.2586    0.0000 C   0  0  0  0  0  0  0  0  0  0  0  0
   -4.0225    2.5912    0.0000 C   0  0  0  0  0  0  0  0  0  0  0  0
   -1.2624    0.0077    0.0000 C   0  0  0  0  0  0  0  0  0  0  0  0
   -0.7774   -0.6598    0.0000 C   0  0  0  0  0  0  0  0  0  0  0  0
   -0.5949    0.4926    0.0000 C   0  0  0  0  0  0  0  0  0  0  0  0
   -1.9298   -0.4772    0.0000 C   0  0  0  0  0  0  0  0  0  0  0  0
   -0.5143    2.9832    0.0000 C   0  0  0  0  0  0  0  0  0  0  0  0
   -1.3348    3.0694    0.0000 O   0  0  0  0  0  0  0  0  0  0  0  0
   -0.0294    3.6506    0.0000 N   0  0  0  0  0  0  0  0  0  0  0  0
   -0.3649    4.4043    0.0000 C   0  0  2  0  0  0  0  0  0  0  0  0
   -0.9380    4.9978    0.0000 C   0  0  0  0  0  0  0  0  0  0  0  0
   -1.1654    4.2047    0.0000 C   0  0  1  0  0  0  0  0  0  0  0  0
   -1.7589    3.6316    0.0000 C   0  0  0  0  0  0  0  0  0  0  0  0
   -2.5519    3.8590    0.0000 C   0  0  0  0  0  0  0  0  0  0  0  0
    0.3190    4.8656    0.0000 C   0  0  0  0  0  0  0  0  0  0  0  0
    1.0605    4.5040    0.0000 O   0  0  0  0  0  0  0  0  0  0  0  0
    0.2615    5.6886    0.0000 N   0  0  0  0  0  0  0  0  0  0  0  0
    0.9454    6.1500    0.0000 S   0  0  0  0  0  0  0  0  0  0  0  0
    1.4068    5.4660    0.0000 O   0  0  0  0  0  0  0  0  0  0  0  0
    0.4841    6.8339    0.0000 O   0  0  0  0  0  0  0  0  0  0  0  0
    1.6294    6.6113    0.0000 C   0  0  0  0  0  0  0  0  0  0  0  0
    1.9910    7.3528    0.0000 C   0  0  0  0  0  0  0  0  0  0  0  0
    2.4524    6.6688    0.0000 C   0  0  0  0  0  0  0  0  0  0  0  0
    2.1434   -0.4125    0.0000 C   0  0  0  0  0  0  0  0  0  0  0  0
    2.8579    0.0000    0.0000 C   0  0  0  0  0  0  0  0  0  0  0  0
    3.5724   -0.4125    0.0000 C   0  0  0  0  0  0  0  0  0  0  0  0
    3.5724   -1.2375    0.0000 C   0  0  0  0  0  0  0  0  0  0  0  0
    4.2868   -1.6500    0.0000 O   0  0  0  0  0  0  0  0  0  0  0  0
    5.0013   -1.2375    0.0000 C   0  0  0  0  0  0  0  0  0  0  0  0
    2.8579   -1.6500    0.0000 C   0  0  0  0  0  0  0  0  0  0  0  0
    2.8579   -2.4750    0.0000 Br  0  0  0  0  0  0  0  0  0  0  0  0
    2.1434   -1.2375    0.0000 C   0  0  0  0  0  0  0  0  0  0  0  0
    1.4289   -1.6500    0.0000 N   0  0  0  0  0  0  0  0  0  0  0  0
  1  2  1  0  0  0  0
  2  3  1  0  0  0  0
  3  4  1  0  0  0  0
  4  5  4  0  0  0  0
  5  6  4  0  0  0  0
  6  7  1  0  0  0  0
  8  7  1  1  0  0  0
  8  9  1  0  0  0  0
  9 10  1  0  0  0  0
 10 11  1  0  0  0  0
 11 12  1  0  0  0  0
  8 12  1  0  0  0  0
 11 13  1  0  0  0  0
 13 14  2  0  0  0  0
 13 15  1  0  0  0  0
 15 16  1  6  0  0  0
 16 17  1  0  0  0  0
 17 18  2  0  0  0  0
 17 19  1  0  0  0  0
 19 20  1  0  0  0  0
 20 21  4  0  0  0  0
 21 22  4  0  0  0  0
 22 23  4  0  0  0  0
 23 24  4  0  0  0  0
 24 25  4  0  0  0  0
 20 25  4  0  0  0  0
 15 26  1  0  0  0  0
 26 27  1  0  0  0  0
 26 28  1  0  0  0  0
 26 29  1  0  0  0  0
 10 30  1  6  0  0  0
 30 31  2  0  0  0  0
 30 32  1  0  0  0  0
 33 32  1  1  0  0  0
 33 34  1  0  0  0  0
 34 35  1  0  0  0  0
 33 35  1  0  0  0  0
 35 36  1  6  0  0  0
 36 37  2  0  0  0  0
 33 38  1  6  0  0  0
 38 39  2  0  0  0  0
 38 40  1  0  0  0  0
 40 41  1  0  0  0  0
 41 42  2  0  0  0  0
 41 43  2  0  0  0  0
 41 44  1  0  0  0  0
 44 45  1  0  0  0  0
 45 46  1  0  0  0  0
 44 46  1  0  0  0  0
  6 47  4  0  0  0  0
 47 48  4  0  0  0  0
 48 49  4  0  0  0  0
 49 50  4  0  0  0  0
 50 51  1  0  0  0  0
 51 52  1  0  0  0  0
 50 53  4  0  0  0  0
 53 54  1  0  0  0  0
 53 55  4  0  0  0  0
 47 55  4  0  0  0  0
 55 56  4  0  0  0  0
  4 56  4  0  0  0  0
M  END
>  <CdId>
1011

>  <Mol Weight>
854.81

>  <Formula>
C40H48BrN5O9S

>  <CMPD_CHEMBLID>
CHEMBL2403894

>  <MOLREGNO>
1571499

>  <PARENT_CMPD_CHEMBLID>
CHEMBL2403894

>  <PARENT_MOLREGNO>
1571499

>  <COMPOUND_KEY>
23

>  <MOLWEIGHT>
854.81

>  <ALOGP>
4.55

>  <PSA>
190.7

>  <NUM_RO5_VIOLATIONS>
1

>  <ACTIVITY_ID>
13372170

>  <STANDARD_TYPE>
T1/2

>  <RELATION>
>

>  <STANDARD_VALUE>
5.0

>  <STANDARD_UNITS>
hr

>  <PUBLISHED_TYPE>
t1/2

>  <PUBLISHED_RELATION>
>

>  <PUBLISHED_VALUE>
300.0

>  <PUBLISHED_UNITS>
min

>  <POTENTIAL_DUPLICATE>
0

>  <BAO_ENDPOINT>
BAO_0002115

>  <UO_UNITS>
UO_0000032

>  <QUDT_UNITS>
http://qudt.org/vocab/unit#Hour

>  <ASSAY_ID>
970162

>  <ASSAY_CHEMBLID>
CHEMBL2406247

>  <ASSAY_TYPE>
A

>  <DESCRIPTION>
Half life in rat liver microsomes

>  <ASSAY_SRC_ID>
1

>  <ASSAY_SRC_DESCRIPTION>
Scientific Literature

>  <ASSAY_ORGANISM>
Rattus norvegicus

>  <ASSAY_TAX_ID>
10116

>  <CURATED_BY>
Autocuration

>  <BAO_FORMAT>
BAO_0000251

>  <TID>
102178

>  <TARGET_CHEMBLID>
CHEMBL613694

>  <TARGET_TYPE>
SUBCELLULAR

>  <PREF_NAME>
Liver microsomes

>  <CONFIDENCE_SCORE>
2

>  <TARGET_MAPPING>
Subcellular fraction

>  <DOC_ID>
74235

>  <DOC_CHEMBLID>
CHEMBL2401615

>  <PUBMED_ID>
23773863

>  <JOURNAL>
Bioorg. Med. Chem. Lett.

>  <YEAR>
2013

>  <VOLUME>
23

>  <ISSUE>
15

>  <FIRST_PAGE>
4447

>  <ORGANISM>
Rattus norvegicus

$$$$

  Mrv1533001291820312D          

 54 59  0  0  1  0            999 V2000
   -0.7145   -2.8875    0.0000 C   0  0  0  0  0  0  0  0  0  0  0  0
    0.0000   -2.4750    0.0000 C   0  0  0  0  0  0  0  0  0  0  0  0
    0.0000   -1.6500    0.0000 O   0  0  0  0  0  0  0  0  0  0  0  0
    0.7145   -1.2375    0.0000 C   0  0  0  0  0  0  0  0  0  0  0  0
    0.7145   -0.4125    0.0000 C   0  0  0  0  0  0  0  0  0  0  0  0
    1.4289    0.0000    0.0000 C   0  0  0  0  0  0  0  0  0  0  0  0
    1.4289    0.8250    0.0000 O   0  0  0  0  0  0  0  0  0  0  0  0
    0.7145    1.2375    0.0000 C   0  0  2  0  0  0  0  0  0  0  0  0
   -0.0392    0.9019    0.0000 C   0  0  0  0  0  0  0  0  0  0  0  0
   -0.5912    1.5150    0.0000 C   0  0  2  0  0  0  0  0  0  0  0  0
   -0.1787    2.2295    0.0000 N   0  0  0  0  0  0  0  0  0  0  0  0
    0.6282    2.0580    0.0000 C   0  0  0  0  0  0  0  0  0  0  0  0
   -0.5143    2.9832    0.0000 C   0  0  0  0  0  0  0  0  0  0  0  0
   -1.3348    3.0694    0.0000 O   0  0  0  0  0  0  0  0  0  0  0  0
   -0.0294    3.6506    0.0000 C   0  0  1  0  0  0  0  0  0  0  0  0
   -0.3649    4.4043    0.0000 C   0  0  0  0  0  0  0  0  0  0  0  0
    0.1200    5.0717    0.0000 C   0  0  0  0  0  0  0  0  0  0  0  0
    0.9405    4.9855    0.0000 O   0  0  0  0  0  0  0  0  0  0  0  0
   -0.2156    5.8254    0.0000 N   0  0  0  0  0  0  0  0  0  0  0  0
    0.2694    6.4928    0.0000 C   0  0  0  0  0  0  0  0  0  0  0  0
   -0.0662    7.2465    0.0000 C   0  0  0  0  0  0  0  0  0  0  0  0
    0.4187    7.9140    0.0000 C   0  0  0  0  0  0  0  0  0  0  0  0
    1.2392    7.8277    0.0000 C   0  0  0  0  0  0  0  0  0  0  0  0
    1.5748    7.0741    0.0000 C   0  0  0  0  0  0  0  0  0  0  0  0
    1.0898    6.4066    0.0000 C   0  0  0  0  0  0  0  0  0  0  0  0
    0.7911    3.5644    0.0000 C   0  0  0  0  0  0  0  0  0  0  0  0
    1.6116    3.4781    0.0000 C   0  0  0  0  0  0  0  0  0  0  0  0
    0.8773    4.3849    0.0000 C   0  0  0  0  0  0  0  0  0  0  0  0
    0.7049    2.7439    0.0000 C   0  0  0  0  0  0  0  0  0  0  0  0
   -1.4117    1.4288    0.0000 C   0  0  0  0  0  0  0  0  0  0  0  0
   -1.8966    2.0962    0.0000 O   0  0  0  0  0  0  0  0  0  0  0  0
   -1.7473    0.6751    0.0000 N   0  0  0  0  0  0  0  0  0  0  0  0
   -2.5678    0.5889    0.0000 C   0  0  2  0  0  0  0  0  0  0  0  0
   -3.3682    0.7885    0.0000 C   0  0  0  0  0  0  0  0  0  0  0  0
   -2.7952    1.3819    0.0000 C   0  0  1  0  0  0  0  0  0  0  0  0
   -2.5956    2.1824    0.0000 C   0  0  0  0  0  0  0  0  0  0  0  0
   -3.1890    2.7555    0.0000 C   0  0  0  0  0  0  0  0  0  0  0  0
   -2.6253   -0.2341    0.0000 C   0  0  0  0  0  0  0  0  0  0  0  0
   -3.3668   -0.5958    0.0000 O   0  0  0  0  0  0  0  0  0  0  0  0
   -1.9413   -0.6954    0.0000 N   0  0  0  0  0  0  0  0  0  0  0  0
   -1.9989   -1.5184    0.0000 S   0  0  0  0  0  0  0  0  0  0  0  0
   -2.8219   -1.4609    0.0000 O   0  0  0  0  0  0  0  0  0  0  0  0
   -1.1759   -1.5760    0.0000 O   0  0  0  0  0  0  0  0  0  0  0  0
   -2.0564   -2.3414    0.0000 C   0  0  0  0  0  0  0  0  0  0  0  0
   -1.6948   -3.0829    0.0000 C   0  0  0  0  0  0  0  0  0  0  0  0
   -2.5178   -3.0254    0.0000 C   0  0  0  0  0  0  0  0  0  0  0  0
    2.1434   -0.4125    0.0000 C   0  0  0  0  0  0  0  0  0  0  0  0
    2.8579    0.0000    0.0000 C   0  0  0  0  0  0  0  0  0  0  0  0
    3.5724   -0.4125    0.0000 C   0  0  0  0  0  0  0  0  0  0  0  0
    3.5724   -1.2375    0.0000 C   0  0  0  0  0  0  0  0  0  0  0  0
    2.8579   -1.6500    0.0000 C   0  0  0  0  0  0  0  0  0  0  0  0
    2.8579   -2.4750    0.0000 Cl  0  0  0  0  0  0  0  0  0  0  0  0
    2.1434   -1.2375    0.0000 C   0  0  0  0  0  0  0  0  0  0  0  0
    1.4289   -1.6500    0.0000 N   0  0  0  0  0  0  0  0  0  0  0  0
  1  2  1  0  0  0  0
  2  3  1  0  0  0  0
  3  4  1  0  0  0  0
  4  5  4  0  0  0  0
  5  6  4  0  0  0  0
  6  7  1  0  0  0  0
  8  7  1  6  0  0  0
  8  9  1  0  0  0  0
  9 10  1  0  0  0  0
 10 11  1  0  0  0  0
 11 12  1  0  0  0  0
  8 12  1  0  0  0  0
 11 13  1  0  0  0  0
 13 14  2  0  0  0  0
 13 15  1  0  0  0  0
 15 16  1  1  0  0  0
 16 17  1  0  0  0  0
 17 18  2  0  0  0  0
 17 19  1  0  0  0  0
 19 20  1  0  0  0  0
 20 21  4  0  0  0  0
 21 22  4  0  0  0  0
 22 23  4  0  0  0  0
 23 24  4  0  0  0  0
 24 25  4  0  0  0  0
 20 25  4  0  0  0  0
 15 26  1  0  0  0  0
 26 27  1  0  0  0  0
 26 28  1  0  0  0  0
 26 29  1  0  0  0  0
 10 30  1  1  0  0  0
 30 31  2  0  0  0  0
 30 32  1  0  0  0  0
 33 32  1  6  0  0  0
 33 34  1  0  0  0  0
 34 35  1  0  0  0  0
 33 35  1  0  0  0  0
 35 36  1  1  0  0  0
 36 37  2  0  0  0  0
 33 38  1  1  0  0  0
 38 39  2  0  0  0  0
 38 40  1  0  0  0  0
 40 41  1  0  0  0  0
 41 42  2  0  0  0  0
 41 43  2  0  0  0  0
 41 44  1  0  0  0  0
 44 45  1  0  0  0  0
 45 46  1  0  0  0  0
 44 46  1  0  0  0  0
  6 47  4  0  0  0  0
 47 48  4  0  0  0  0
 48 49  4  0  0  0  0
 49 50  4  0  0  0  0
 50 51  4  0  0  0  0
 51 52  1  0  0  0  0
 51 53  4  0  0  0  0
 47 53  4  0  0  0  0
 53 54  4  0  0  0  0
  4 54  4  0  0  0  0
M  END
>  <CdId>
1012

>  <Mol Weight>
780.33

>  <Formula>
C39H46ClN5O8S

>  <CMPD_CHEMBLID>
CHEMBL2403893

>  <MOLREGNO>
1571498

>  <PARENT_CMPD_CHEMBLID>
CHEMBL2403893

>  <PARENT_MOLREGNO>
1571498

>  <COMPOUND_KEY>
22

>  <MOLWEIGHT>
780.33

>  <ALOGP>
4.48

>  <PSA>
181.47

>  <NUM_RO5_VIOLATIONS>
1

>  <ACTIVITY_ID>
13372171

>  <STANDARD_TYPE>
T1/2

>  <RELATION>
=

>  <STANDARD_VALUE>
2.667

>  <STANDARD_UNITS>
hr

>  <PUBLISHED_TYPE>
t1/2

>  <PUBLISHED_RELATION>
=

>  <PUBLISHED_VALUE>
160.0

>  <PUBLISHED_UNITS>
min

>  <POTENTIAL_DUPLICATE>
0

>  <BAO_ENDPOINT>
BAO_0002115

>  <UO_UNITS>
UO_0000032

>  <QUDT_UNITS>
http://qudt.org/vocab/unit#Hour

>  <ASSAY_ID>
970162

>  <ASSAY_CHEMBLID>
CHEMBL2406247

>  <ASSAY_TYPE>
A

>  <DESCRIPTION>
Half life in rat liver microsomes

>  <ASSAY_SRC_ID>
1

>  <ASSAY_SRC_DESCRIPTION>
Scientific Literature

>  <ASSAY_ORGANISM>
Rattus norvegicus

>  <ASSAY_TAX_ID>
10116

>  <CURATED_BY>
Autocuration

>  <BAO_FORMAT>
BAO_0000251

>  <TID>
102178

>  <TARGET_CHEMBLID>
CHEMBL613694

>  <TARGET_TYPE>
SUBCELLULAR

>  <PREF_NAME>
Liver microsomes

>  <CONFIDENCE_SCORE>
2

>  <TARGET_MAPPING>
Subcellular fraction

>  <DOC_ID>
74235

>  <DOC_CHEMBLID>
CHEMBL2401615

>  <PUBMED_ID>
23773863

>  <JOURNAL>
Bioorg. Med. Chem. Lett.

>  <YEAR>
2013

>  <VOLUME>
23

>  <ISSUE>
15

>  <FIRST_PAGE>
4447

>  <ORGANISM>
Rattus norvegicus

$$$$

  Mrv1533001291820312D          

 55 60  0  0  1  0            999 V2000
   -0.7145   -1.2375    0.0000 C   0  0  0  0  0  0  0  0  0  0  0  0
    0.0000   -1.6500    0.0000 O   0  0  0  0  0  0  0  0  0  0  0  0
    0.7145   -1.2375    0.0000 C   0  0  0  0  0  0  0  0  0  0  0  0
    0.7145   -0.4125    0.0000 C   0  0  0  0  0  0  0  0  0  0  0  0
    1.4289    0.0000    0.0000 C   0  0  0  0  0  0  0  0  0  0  0  0
    2.1434   -0.4125    0.0000 C   0  0  0  0  0  0  0  0  0  0  0  0
    2.8579    0.0000    0.0000 C   0  0  0  0  0  0  0  0  0  0  0  0
    2.8579    0.8250    0.0000 O   0  0  0  0  0  0  0  0  0  0  0  0
    3.5724    1.2375    0.0000 C   0  0  2  0  0  0  0  0  0  0  0  0
    3.6586    2.0580    0.0000 C   0  0  0  0  0  0  0  0  0  0  0  0
    4.4656    2.2295    0.0000 C   0  0  2  0  0  0  0  0  0  0  0  0
    4.8781    1.5150    0.0000 N   0  0  0  0  0  0  0  0  0  0  0  0
    4.3260    0.9019    0.0000 C   0  0  0  0  0  0  0  0  0  0  0  0
    5.6985    1.4288    0.0000 C   0  0  0  0  0  0  0  0  0  0  0  0
    6.1835    2.0962    0.0000 O   0  0  0  0  0  0  0  0  0  0  0  0
    6.0341    0.6751    0.0000 C   0  0  1  0  0  0  0  0  0  0  0  0
    6.8546    0.5889    0.0000 N   0  0  0  0  0  0  0  0  0  0  0  0
    7.1901   -0.1648    0.0000 C   0  0  0  0  0  0  0  0  0  0  0  0
    6.7052   -0.8322    0.0000 O   0  0  0  0  0  0  0  0  0  0  0  0
    8.0106   -0.2510    0.0000 O   0  0  0  0  0  0  0  0  0  0  0  0
    8.3462   -1.0047    0.0000 C   0  0  0  0  0  0  0  0  0  0  0  0
    9.1531   -1.1762    0.0000 C   0  0  0  0  0  0  0  0  0  0  0  0
    9.2394   -1.9967    0.0000 C   0  0  0  0  0  0  0  0  0  0  0  0
    8.4857   -2.3323    0.0000 C   0  0  0  0  0  0  0  0  0  0  0  0
    7.9337   -1.7192    0.0000 C   0  0  0  0  0  0  0  0  0  0  0  0
    5.5492    0.0077    0.0000 C   0  0  0  0  0  0  0  0  0  0  0  0
    5.0643   -0.6598    0.0000 C   0  0  0  0  0  0  0  0  0  0  0  0
    4.8817    0.4926    0.0000 C   0  0  0  0  0  0  0  0  0  0  0  0
    6.2166   -0.4772    0.0000 C   0  0  0  0  0  0  0  0  0  0  0  0
    4.8011    2.9832    0.0000 C   0  0  0  0  0  0  0  0  0  0  0  0
    5.6216    3.0694    0.0000 O   0  0  0  0  0  0  0  0  0  0  0  0
    4.3162    3.6506    0.0000 N   0  0  0  0  0  0  0  0  0  0  0  0
    4.6518    4.4043    0.0000 C   0  0  2  0  0  0  0  0  0  0  0  0
    5.2248    4.9978    0.0000 C   0  0  0  0  0  0  0  0  0  0  0  0
    5.4522    4.2047    0.0000 C   0  0  1  0  0  0  0  0  0  0  0  0
    6.0457    3.6316    0.0000 C   0  0  0  0  0  0  0  0  0  0  0  0
    6.8387    3.8590    0.0000 C   0  0  0  0  0  0  0  0  0  0  0  0
    3.9678    4.8656    0.0000 C   0  0  0  0  0  0  0  0  0  0  0  0
    4.0253    5.6886    0.0000 O   0  0  0  0  0  0  0  0  0  0  0  0
    3.2263    4.5040    0.0000 O   0  0  0  0  0  0  0  0  0  0  0  0
    3.5724   -0.4125    0.0000 C   0  0  0  0  0  0  0  0  0  0  0  0
    3.5724   -1.2375    0.0000 C   0  0  0  0  0  0  0  0  0  0  0  0
    2.8579   -1.6500    0.0000 N   0  0  0  0  0  0  0  0  0  0  0  0
    2.1434   -1.2375    0.0000 C   0  0  0  0  0  0  0  0  0  0  0  0
    1.4289   -1.6500    0.0000 C   0  0  0  0  0  0  0  0  0  0  0  0
    1.4289   -2.4750    0.0000 Br  0  0  0  0  0  0  0  0  0  0  0  0
    4.2868   -1.6500    0.0000 C   0  0  0  0  0  0  0  0  0  0  0  0
    5.0405   -1.3144    0.0000 C   0  0  0  0  0  0  0  0  0  0  0  0
    5.5925   -1.9275    0.0000 S   0  0  0  0  0  0  0  0  0  0  0  0
    5.1800   -2.6420    0.0000 C   0  0  0  0  0  0  0  0  0  0  0  0
    5.5156   -3.3957    0.0000 N   0  0  0  0  0  0  0  0  0  0  0  0
    6.3361   -3.4819    0.0000 C   0  0  0  0  0  0  0  0  0  0  0  0
    6.8210   -2.8145    0.0000 C   0  0  0  0  0  0  0  0  0  0  0  0
    6.6716   -4.2356    0.0000 C   0  0  0  0  0  0  0  0  0  0  0  0
    4.3731   -2.4705    0.0000 N   0  0  0  0  0  0  0  0  0  0  0  0
  1  2  1  0  0  0  0
  2  3  1  0  0  0  0
  3  4  4  0  0  0  0
  4  5  4  0  0  0  0
  5  6  4  0  0  0  0
  6  7  4  0  0  0  0
  7  8  1  0  0  0  0
  9  8  1  6  0  0  0
  9 10  1  0  0  0  0
 10 11  1  0  0  0  0
 11 12  1  0  0  0  0
 12 13  1  0  0  0  0
  9 13  1  0  0  0  0
 12 14  1  0  0  0  0
 14 15  2  0  0  0  0
 14 16  1  0  0  0  0
 16 17  1  1  0  0  0
 17 18  1  0  0  0  0
 18 19  2  0  0  0  0
 18 20  1  0  0  0  0
 20 21  1  0  0  0  0
 21 22  1  0  0  0  0
 22 23  1  0  0  0  0
 23 24  1  0  0  0  0
 24 25  1  0  0  0  0
 21 25  1  0  0  0  0
 16 26  1  0  0  0  0
 26 27  1  0  0  0  0
 26 28  1  0  0  0  0
 26 29  1  0  0  0  0
 11 30  1  1  0  0  0
 30 31  2  0  0  0  0
 30 32  1  0  0  0  0
 33 32  1  6  0  0  0
 33 34  1  0  0  0  0
 34 35  1  0  0  0  0
 33 35  1  0  0  0  0
 35 36  1  1  0  0  0
 36 37  2  0  0  0  0
 33 38  1  1  0  0  0
 38 39  2  0  0  0  0
 38 40  1  0  0  0  0
  7 41  4  0  0  0  0
 41 42  4  0  0  0  0
 42 43  4  0  0  0  0
 43 44  4  0  0  0  0
  6 44  4  0  0  0  0
 44 45  4  0  0  0  0
  3 45  4  0  0  0  0
 45 46  1  0  0  0  0
 42 47  1  0  0  0  0
 47 48  4  0  0  0  0
 48 49  4  0  0  0  0
 49 50  4  0  0  0  0
 50 51  1  0  0  0  0
 51 52  1  0  0  0  0
 52 53  1  0  0  0  0
 52 54  1  0  0  0  0
 50 55  4  0  0  0  0
 47 55  4  0  0  0  0
M  END
>  <CdId>
1013

>  <Mol Weight>
841.82

>  <Formula>
C39H49BrN6O8S

>  <CMPD_CHEMBLID>
CHEMBL2403886

>  <MOLREGNO>
1571491

>  <PARENT_CMPD_CHEMBLID>
CHEMBL2403886

>  <PARENT_MOLREGNO>
1571491

>  <COMPOUND_KEY>
8

>  <MOLWEIGHT>
841.81

>  <ALOGP>
6.27

>  <PSA>
209.54

>  <NUM_RO5_VIOLATIONS>
3

>  <ACTIVITY_ID>
13372178

>  <STANDARD_TYPE>
T1/2

>  <RELATION>
=

>  <STANDARD_VALUE>
3.5

>  <STANDARD_UNITS>
hr

>  <PUBLISHED_TYPE>
t1/2

>  <PUBLISHED_RELATION>
=

>  <PUBLISHED_VALUE>
210.0

>  <PUBLISHED_UNITS>
min

>  <POTENTIAL_DUPLICATE>
0

>  <BAO_ENDPOINT>
BAO_0002115

>  <UO_UNITS>
UO_0000032

>  <QUDT_UNITS>
http://qudt.org/vocab/unit#Hour

>  <ASSAY_ID>
970162

>  <ASSAY_CHEMBLID>
CHEMBL2406247

>  <ASSAY_TYPE>
A

>  <DESCRIPTION>
Half life in rat liver microsomes

>  <ASSAY_SRC_ID>
1

>  <ASSAY_SRC_DESCRIPTION>
Scientific Literature

>  <ASSAY_ORGANISM>
Rattus norvegicus

>  <ASSAY_TAX_ID>
10116

>  <CURATED_BY>
Autocuration

>  <BAO_FORMAT>
BAO_0000251

>  <TID>
102178

>  <TARGET_CHEMBLID>
CHEMBL613694

>  <TARGET_TYPE>
SUBCELLULAR

>  <PREF_NAME>
Liver microsomes

>  <CONFIDENCE_SCORE>
2

>  <TARGET_MAPPING>
Subcellular fraction

>  <DOC_ID>
74235

>  <DOC_CHEMBLID>
CHEMBL2401615

>  <PUBMED_ID>
23773863

>  <JOURNAL>
Bioorg. Med. Chem. Lett.

>  <YEAR>
2013

>  <VOLUME>
23

>  <ISSUE>
15

>  <FIRST_PAGE>
4447

>  <ORGANISM>
Rattus norvegicus

$$$$

  Mrv1533001291820312D          

 55 60  0  0  1  0            999 V2000
   -0.7145   -1.2375    0.0000 C   0  0  0  0  0  0  0  0  0  0  0  0
    0.0000   -1.6500    0.0000 O   0  0  0  0  0  0  0  0  0  0  0  0
    0.7145   -1.2375    0.0000 C   0  0  0  0  0  0  0  0  0  0  0  0
    0.7145   -0.4125    0.0000 C   0  0  0  0  0  0  0  0  0  0  0  0
    1.4289    0.0000    0.0000 C   0  0  0  0  0  0  0  0  0  0  0  0
    2.1434   -0.4125    0.0000 C   0  0  0  0  0  0  0  0  0  0  0  0
    2.8579    0.0000    0.0000 C   0  0  0  0  0  0  0  0  0  0  0  0
    2.8579    0.8250    0.0000 O   0  0  0  0  0  0  0  0  0  0  0  0
    3.5724    1.2375    0.0000 C   0  0  2  0  0  0  0  0  0  0  0  0
    3.6586    2.0580    0.0000 C   0  0  0  0  0  0  0  0  0  0  0  0
    4.4656    2.2295    0.0000 C   0  0  2  0  0  0  0  0  0  0  0  0
    4.8781    1.5150    0.0000 N   0  0  0  0  0  0  0  0  0  0  0  0
    4.3260    0.9019    0.0000 C   0  0  0  0  0  0  0  0  0  0  0  0
    5.6985    1.4288    0.0000 C   0  0  0  0  0  0  0  0  0  0  0  0
    6.1835    2.0962    0.0000 O   0  0  0  0  0  0  0  0  0  0  0  0
    6.0341    0.6751    0.0000 C   0  0  1  0  0  0  0  0  0  0  0  0
    6.8546    0.5889    0.0000 C   0  0  0  0  0  0  0  0  0  0  0  0
    7.1901   -0.1648    0.0000 C   0  0  0  0  0  0  0  0  0  0  0  0
    6.7052   -0.8322    0.0000 O   0  0  0  0  0  0  0  0  0  0  0  0
    8.0106   -0.2510    0.0000 N   0  0  0  0  0  0  0  0  0  0  0  0
    8.3462   -1.0047    0.0000 C   0  0  0  0  0  0  0  0  0  0  0  0
    9.1531   -1.1762    0.0000 C   0  0  0  0  0  0  0  0  0  0  0  0
    9.2394   -1.9967    0.0000 C   0  0  0  0  0  0  0  0  0  0  0  0
    8.4857   -2.3323    0.0000 C   0  0  0  0  0  0  0  0  0  0  0  0
    7.9337   -1.7192    0.0000 C   0  0  0  0  0  0  0  0  0  0  0  0
    5.5492    0.0077    0.0000 C   0  0  0  0  0  0  0  0  0  0  0  0
    5.0643   -0.6598    0.0000 C   0  0  0  0  0  0  0  0  0  0  0  0
    4.8817    0.4926    0.0000 C   0  0  0  0  0  0  0  0  0  0  0  0
    6.2166   -0.4772    0.0000 C   0  0  0  0  0  0  0  0  0  0  0  0
    4.8011    2.9832    0.0000 C   0  0  0  0  0  0  0  0  0  0  0  0
    5.6216    3.0694    0.0000 O   0  0  0  0  0  0  0  0  0  0  0  0
    4.3162    3.6506    0.0000 N   0  0  0  0  0  0  0  0  0  0  0  0
    4.6518    4.4043    0.0000 C   0  0  2  0  0  0  0  0  0  0  0  0
    5.2248    4.9978    0.0000 C   0  0  0  0  0  0  0  0  0  0  0  0
    5.4522    4.2047    0.0000 C   0  0  1  0  0  0  0  0  0  0  0  0
    6.0457    3.6316    0.0000 C   0  0  0  0  0  0  0  0  0  0  0  0
    6.8387    3.8590    0.0000 C   0  0  0  0  0  0  0  0  0  0  0  0
    3.9678    4.8656    0.0000 C   0  0  0  0  0  0  0  0  0  0  0  0
    4.0253    5.6886    0.0000 O   0  0  0  0  0  0  0  0  0  0  0  0
    3.2263    4.5040    0.0000 O   0  0  0  0  0  0  0  0  0  0  0  0
    3.5724   -0.4125    0.0000 C   0  0  0  0  0  0  0  0  0  0  0  0
    3.5724   -1.2375    0.0000 C   0  0  0  0  0  0  0  0  0  0  0  0
    2.8579   -1.6500    0.0000 N   0  0  0  0  0  0  0  0  0  0  0  0
    2.1434   -1.2375    0.0000 C   0  0  0  0  0  0  0  0  0  0  0  0
    1.4289   -1.6500    0.0000 C   0  0  0  0  0  0  0  0  0  0  0  0
    1.4289   -2.4750    0.0000 Br  0  0  0  0  0  0  0  0  0  0  0  0
    4.2868   -1.6500    0.0000 C   0  0  0  0  0  0  0  0  0  0  0  0
    5.0405   -1.3144    0.0000 C   0  0  0  0  0  0  0  0  0  0  0  0
    5.5925   -1.9275    0.0000 S   0  0  0  0  0  0  0  0  0  0  0  0
    5.1800   -2.6420    0.0000 C   0  0  0  0  0  0  0  0  0  0  0  0
    5.5156   -3.3957    0.0000 N   0  0  0  0  0  0  0  0  0  0  0  0
    6.3361   -3.4819    0.0000 C   0  0  0  0  0  0  0  0  0  0  0  0
    6.8210   -2.8145    0.0000 C   0  0  0  0  0  0  0  0  0  0  0  0
    6.6716   -4.2356    0.0000 C   0  0  0  0  0  0  0  0  0  0  0  0
    4.3731   -2.4705    0.0000 N   0  0  0  0  0  0  0  0  0  0  0  0
  1  2  1  0  0  0  0
  2  3  1  0  0  0  0
  3  4  4  0  0  0  0
  4  5  4  0  0  0  0
  5  6  4  0  0  0  0
  6  7  4  0  0  0  0
  7  8  1  0  0  0  0
  9  8  1  6  0  0  0
  9 10  1  0  0  0  0
 10 11  1  0  0  0  0
 11 12  1  0  0  0  0
 12 13  1  0  0  0  0
  9 13  1  0  0  0  0
 12 14  1  0  0  0  0
 14 15  2  0  0  0  0
 14 16  1  0  0  0  0
 16 17  1  1  0  0  0
 17 18  1  0  0  0  0
 18 19  2  0  0  0  0
 18 20  1  0  0  0  0
 20 21  1  0  0  0  0
 21 22  1  0  0  0  0
 22 23  1  0  0  0  0
 23 24  1  0  0  0  0
 24 25  1  0  0  0  0
 21 25  1  0  0  0  0
 16 26  1  0  0  0  0
 26 27  1  0  0  0  0
 26 28  1  0  0  0  0
 26 29  1  0  0  0  0
 11 30  1  1  0  0  0
 30 31  2  0  0  0  0
 30 32  1  0  0  0  0
 33 32  1  6  0  0  0
 33 34  1  0  0  0  0
 34 35  1  0  0  0  0
 33 35  1  0  0  0  0
 35 36  1  1  0  0  0
 36 37  2  0  0  0  0
 33 38  1  1  0  0  0
 38 39  2  0  0  0  0
 38 40  1  0  0  0  0
  7 41  4  0  0  0  0
 41 42  4  0  0  0  0
 42 43  4  0  0  0  0
 43 44  4  0  0  0  0
  6 44  4  0  0  0  0
 44 45  4  0  0  0  0
  3 45  4  0  0  0  0
 45 46  1  0  0  0  0
 42 47  1  0  0  0  0
 47 48  4  0  0  0  0
 48 49  4  0  0  0  0
 49 50  4  0  0  0  0
 50 51  1  0  0  0  0
 51 52  1  0  0  0  0
 52 53  1  0  0  0  0
 52 54  1  0  0  0  0
 50 55  4  0  0  0  0
 47 55  4  0  0  0  0
M  END
>  <CdId>
1014

>  <Mol Weight>
839.85

>  <Formula>
C40H51BrN6O7S

>  <CMPD_CHEMBLID>
CHEMBL2403887

>  <MOLREGNO>
1571492

>  <PARENT_CMPD_CHEMBLID>
CHEMBL2403887

>  <PARENT_MOLREGNO>
1571492

>  <COMPOUND_KEY>
9

>  <MOLWEIGHT>
839.84

>  <ALOGP>
5.77

>  <PSA>
200.31

>  <NUM_RO5_VIOLATIONS>
2

>  <ACTIVITY_ID>
13372177

>  <STANDARD_TYPE>
T1/2

>  <RELATION>
=

>  <STANDARD_VALUE>
3.133

>  <STANDARD_UNITS>
hr

>  <PUBLISHED_TYPE>
t1/2

>  <PUBLISHED_RELATION>
=

>  <PUBLISHED_VALUE>
188.0

>  <PUBLISHED_UNITS>
min

>  <POTENTIAL_DUPLICATE>
0

>  <BAO_ENDPOINT>
BAO_0002115

>  <UO_UNITS>
UO_0000032

>  <QUDT_UNITS>
http://qudt.org/vocab/unit#Hour

>  <ASSAY_ID>
970162

>  <ASSAY_CHEMBLID>
CHEMBL2406247

>  <ASSAY_TYPE>
A

>  <DESCRIPTION>
Half life in rat liver microsomes

>  <ASSAY_SRC_ID>
1

>  <ASSAY_SRC_DESCRIPTION>
Scientific Literature

>  <ASSAY_ORGANISM>
Rattus norvegicus

>  <ASSAY_TAX_ID>
10116

>  <CURATED_BY>
Autocuration

>  <BAO_FORMAT>
BAO_0000251

>  <TID>
102178

>  <TARGET_CHEMBLID>
CHEMBL613694

>  <TARGET_TYPE>
SUBCELLULAR

>  <PREF_NAME>
Liver microsomes

>  <CONFIDENCE_SCORE>
2

>  <TARGET_MAPPING>
Subcellular fraction

>  <DOC_ID>
74235

>  <DOC_CHEMBLID>
CHEMBL2401615

>  <PUBMED_ID>
23773863

>  <JOURNAL>
Bioorg. Med. Chem. Lett.

>  <YEAR>
2013

>  <VOLUME>
23

>  <ISSUE>
15

>  <FIRST_PAGE>
4447

>  <ORGANISM>
Rattus norvegicus

$$$$

  Mrv1533001291820312D          

 51 56  0  0  1  0            999 V2000
    0.0880    0.4310    0.0000 C   0  0  0  0  0  0  0  0  0  0  0  0
    0.8295    0.7927    0.0000 O   0  0  0  0  0  0  0  0  0  0  0  0
    1.5135    0.3313    0.0000 C   0  0  1  0  0  0  0  0  0  0  0  0
    2.2784    0.0223    0.0000 C   0  0  0  0  0  0  0  0  0  0  0  0
    2.2209   -0.8007    0.0000 C   0  0  2  0  0  0  0  0  0  0  0  0
    1.4204   -1.0003    0.0000 N   0  0  0  0  0  0  0  0  0  0  0  0
    0.9832   -0.3007    0.0000 C   0  0  0  0  0  0  0  0  0  0  0  0
    1.1113   -1.7652    0.0000 C   0  0  0  0  0  0  0  0  0  0  0  0
    1.6193   -2.4153    0.0000 O   0  0  0  0  0  0  0  0  0  0  0  0
    0.2944   -1.8800    0.0000 C   0  0  1  0  0  0  0  0  0  0  0  0
   -0.0147   -2.6450    0.0000 N   0  0  0  0  0  0  0  0  0  0  0  0
   -0.8317   -2.7598    0.0000 C   0  0  0  0  0  0  0  0  0  0  0  0
   -1.3396   -2.1097    0.0000 O   0  0  0  0  0  0  0  0  0  0  0  0
   -1.1407   -3.5247    0.0000 O   0  0  0  0  0  0  0  0  0  0  0  0
   -1.9577   -3.6395    0.0000 C   0  0  0  0  0  0  0  0  0  0  0  0
   -2.3450   -4.3680    0.0000 C   0  0  0  0  0  0  0  0  0  0  0  0
   -3.1575   -4.2247    0.0000 C   0  0  0  0  0  0  0  0  0  0  0  0
   -3.2723   -3.4077    0.0000 C   0  0  0  0  0  0  0  0  0  0  0  0
   -2.5308   -3.0461    0.0000 C   0  0  0  0  0  0  0  0  0  0  0  0
   -0.2136   -1.2299    0.0000 C   0  0  0  0  0  0  0  0  0  0  0  0
   -0.7215   -0.5798    0.0000 C   0  0  0  0  0  0  0  0  0  0  0  0
   -0.8637   -1.7379    0.0000 C   0  0  0  0  0  0  0  0  0  0  0  0
    0.4366   -0.7220    0.0000 C   0  0  0  0  0  0  0  0  0  0  0  0
    2.8529   -1.3310    0.0000 C   0  0  0  0  0  0  0  0  0  0  0  0
    2.7096   -2.1435    0.0000 O   0  0  0  0  0  0  0  0  0  0  0  0
    3.6281   -1.0488    0.0000 N   0  0  0  0  0  0  0  0  0  0  0  0
    4.2601   -1.5791    0.0000 C   0  0  2  0  0  0  0  0  0  0  0  0
    4.6726   -2.2936    0.0000 C   0  0  0  0  0  0  0  0  0  0  0  0
    3.8476   -2.2936    0.0000 C   0  0  1  0  0  0  0  0  0  0  0  0
    3.1331   -2.7061    0.0000 C   0  0  0  0  0  0  0  0  0  0  0  0
    3.1331   -3.5311    0.0000 C   0  0  0  0  0  0  0  0  0  0  0  0
    4.8921   -1.0488    0.0000 C   0  0  0  0  0  0  0  0  0  0  0  0
    5.6673   -1.3310    0.0000 O   0  0  0  0  0  0  0  0  0  0  0  0
    4.7488   -0.2364    0.0000 N   0  0  0  0  0  0  0  0  0  0  0  0
    5.3808    0.2939    0.0000 S   0  0  0  0  0  0  0  0  0  0  0  0
    5.9111   -0.3381    0.0000 O   0  0  0  0  0  0  0  0  0  0  0  0
    4.8505    0.9259    0.0000 O   0  0  0  0  0  0  0  0  0  0  0  0
    6.0128    0.8242    0.0000 C   0  0  0  0  0  0  0  0  0  0  0  0
    6.2950    1.5995    0.0000 C   0  0  0  0  0  0  0  0  0  0  0  0
    6.8253    0.9675    0.0000 C   0  0  0  0  0  0  0  0  0  0  0  0
    1.9008    1.0598    0.0000 C   0  0  0  0  0  0  0  0  0  0  0  0
    1.4636    1.7594    0.0000 C   0  0  0  0  0  0  0  0  0  0  0  0
    1.8509    2.4878    0.0000 C   0  0  0  0  0  0  0  0  0  0  0  0
    2.6754    2.5166    0.0000 C   0  0  0  0  0  0  0  0  0  0  0  0
    3.1126    1.8170    0.0000 C   0  0  0  0  0  0  0  0  0  0  0  0
    2.7253    1.0886    0.0000 C   0  0  0  0  0  0  0  0  0  0  0  0
    3.0628    3.2451    0.0000 C   0  0  0  0  0  0  0  0  0  0  0  0
    2.7011    3.9866    0.0000 C   0  0  0  0  0  0  0  0  0  0  0  0
    3.2946    4.5597    0.0000 S   0  0  0  0  0  0  0  0  0  0  0  0
    4.0230    4.1723    0.0000 C   0  0  0  0  0  0  0  0  0  0  0  0
    3.8797    3.3599    0.0000 N   0  0  0  0  0  0  0  0  0  0  0  0
  1  2  1  0  0  0  0
  3  2  1  1  0  0  0
  3  4  1  0  0  0  0
  4  5  1  0  0  0  0
  5  6  1  0  0  0  0
  6  7  1  0  0  0  0
  3  7  1  0  0  0  0
  6  8  1  0  0  0  0
  8  9  2  0  0  0  0
  8 10  1  0  0  0  0
 10 11  1  1  0  0  0
 11 12  1  0  0  0  0
 12 13  2  0  0  0  0
 12 14  1  0  0  0  0
 14 15  1  0  0  0  0
 15 16  1  0  0  0  0
 16 17  1  0  0  0  0
 17 18  1  0  0  0  0
 18 19  1  0  0  0  0
 15 19  1  0  0  0  0
 10 20  1  0  0  0  0
 20 21  1  0  0  0  0
 20 22  1  0  0  0  0
 20 23  1  0  0  0  0
  5 24  1  1  0  0  0
 24 25  2  0  0  0  0
 24 26  1  0  0  0  0
 27 26  1  6  0  0  0
 27 28  1  0  0  0  0
 28 29  1  0  0  0  0
 27 29  1  0  0  0  0
 29 30  1  1  0  0  0
 30 31  2  0  0  0  0
 27 32  1  1  0  0  0
 32 33  2  0  0  0  0
 32 34  1  0  0  0  0
 34 35  1  0  0  0  0
 35 36  2  0  0  0  0
 35 37  2  0  0  0  0
 35 38  1  0  0  0  0
 38 39  1  0  0  0  0
 39 40  1  0  0  0  0
 38 40  1  0  0  0  0
  3 41  1  6  0  0  0
 41 42  4  0  0  0  0
 42 43  4  0  0  0  0
 43 44  4  0  0  0  0
 44 45  4  0  0  0  0
 45 46  4  0  0  0  0
 41 46  4  0  0  0  0
 44 47  1  0  0  0  0
 47 48  4  0  0  0  0
 48 49  4  0  0  0  0
 49 50  4  0  0  0  0
 50 51  4  0  0  0  0
 47 51  4  0  0  0  0
M  END
>  <CdId>
1015

>  <Mol Weight>
741.92

>  <Formula>
C36H47N5O8S2

>  <CMPD_CHEMBLID>
CHEMBL2403630

>  <MOLREGNO>
1571233

>  <PARENT_CMPD_CHEMBLID>
CHEMBL2403630

>  <PARENT_MOLREGNO>
1571233

>  <COMPOUND_KEY>
37

>  <MOLWEIGHT>
741.92

>  <ALOGP>
3.17

>  <PSA>
209.71

>  <NUM_RO5_VIOLATIONS>
1

>  <ACTIVITY_ID>
13364210

>  <STANDARD_TYPE>
T1/2

>  <RELATION>
=

>  <STANDARD_VALUE>
3.667

>  <STANDARD_UNITS>
hr

>  <PUBLISHED_TYPE>
t1/2

>  <PUBLISHED_RELATION>
=

>  <PUBLISHED_VALUE>
220.0

>  <PUBLISHED_UNITS>
min

>  <POTENTIAL_DUPLICATE>
0

>  <BAO_ENDPOINT>
BAO_0002115

>  <UO_UNITS>
UO_0000032

>  <QUDT_UNITS>
http://qudt.org/vocab/unit#Hour

>  <ASSAY_ID>
971039

>  <ASSAY_CHEMBLID>
CHEMBL2404542

>  <ASSAY_TYPE>
A

>  <DESCRIPTION>
Half life in rat liver microsomes

>  <ASSAY_SRC_ID>
1

>  <ASSAY_SRC_DESCRIPTION>
Scientific Literature

>  <ASSAY_ORGANISM>
Rattus norvegicus

>  <ASSAY_TAX_ID>
10116

>  <CURATED_BY>
Autocuration

>  <BAO_FORMAT>
BAO_0000251

>  <TID>
102178

>  <TARGET_CHEMBLID>
CHEMBL613694

>  <TARGET_TYPE>
SUBCELLULAR

>  <PREF_NAME>
Liver microsomes

>  <CONFIDENCE_SCORE>
2

>  <TARGET_MAPPING>
Subcellular fraction

>  <DOC_ID>
74180

>  <DOC_CHEMBLID>
CHEMBL2401691

>  <PUBMED_ID>
23735741

>  <JOURNAL>
Bioorg. Med. Chem. Lett.

>  <YEAR>
2013

>  <VOLUME>
23

>  <ISSUE>
14

>  <FIRST_PAGE>
4267

>  <ORGANISM>
Rattus norvegicus

$$$$

  Mrv1533001291820312D          

 60 66  0  0  1  0            999 V2000
   -4.7682   -4.3704    0.0000 C   0  0  0  0  0  0  0  0  0  0  0  0
   -4.7682   -3.5454    0.0000 O   0  0  0  0  0  0  0  0  0  0  0  0
   -4.0537   -3.1329    0.0000 C   0  0  0  0  0  0  0  0  0  0  0  0
   -4.0537   -2.3079    0.0000 C   0  0  0  0  0  0  0  0  0  0  0  0
   -3.3393   -1.8954    0.0000 C   0  0  0  0  0  0  0  0  0  0  0  0
   -2.6248   -2.3079    0.0000 C   0  0  0  0  0  0  0  0  0  0  0  0
   -1.9103   -1.8954    0.0000 C   0  0  0  0  0  0  0  0  0  0  0  0
   -1.9103   -1.0704    0.0000 O   0  0  0  0  0  0  0  0  0  0  0  0
   -1.1959   -0.6579    0.0000 C   0  0  2  0  0  0  0  0  0  0  0  0
   -0.4422   -0.9934    0.0000 C   0  0  0  0  0  0  0  0  0  0  0  0
    0.1099   -0.3803    0.0000 C   0  0  2  0  0  0  0  0  0  0  0  0
   -0.3026    0.3341    0.0000 N   0  0  0  0  0  0  0  0  0  0  0  0
   -1.1096    0.1626    0.0000 C   0  0  0  0  0  0  0  0  0  0  0  0
   -0.3889    1.1546    0.0000 C   0  0  0  0  0  0  0  0  0  0  0  0
   -1.2094    1.2409    0.0000 O   0  0  0  0  0  0  0  0  0  0  0  0
   -0.1339    1.9392    0.0000 C   0  0  2  0  0  0  0  0  0  0  0  0
    0.4181    2.5523    0.0000 C   0  0  0  0  0  0  0  0  0  0  0  0
    1.1718    2.8879    0.0000 C   0  0  0  0  0  0  0  0  0  0  0  0
    1.9968    2.8879    0.0000 C   0  0  0  0  0  0  0  0  0  0  0  0
    2.7504    2.5523    0.0000 C   0  0  0  0  0  0  0  0  0  0  0  0
    3.3025    1.9392    0.0000 C   0  0  0  0  0  0  0  0  0  0  0  0
    3.5574    1.1546    0.0000 C   0  0  0  0  0  0  0  0  0  0  0  0
    3.4712    0.3341    0.0000 C   0  0  0  0  0  0  0  0  0  0  0  0
    3.0587   -0.3803    0.0000 C   0  0  2  0  0  0  0  0  0  0  0  0
    3.1449   -1.2008    0.0000 C   0  0  0  0  0  0  0  0  0  0  0  0
    2.3912   -0.8652    0.0000 C   0  0  1  0  0  0  0  0  0  0  0  0
    1.5843   -1.0368    0.0000 N   0  0  0  0  0  0  0  0  0  0  0  0
    0.7773   -0.8652    0.0000 C   0  0  0  0  0  0  0  0  0  0  0  0
    0.4417   -1.6189    0.0000 O   0  0  0  0  0  0  0  0  0  0  0  0
    2.3050   -1.6857    0.0000 C   0  0  0  0  0  0  0  0  0  0  0  0
    1.5513   -2.0213    0.0000 O   0  0  0  0  0  0  0  0  0  0  0  0
    2.9724   -2.1707    0.0000 N   0  0  0  0  0  0  0  0  0  0  0  0
    2.8862   -2.9911    0.0000 S   0  0  0  0  0  0  0  0  0  0  0  0
    2.0657   -2.9049    0.0000 O   0  0  0  0  0  0  0  0  0  0  0  0
    3.7067   -3.0774    0.0000 O   0  0  0  0  0  0  0  0  0  0  0  0
    2.8000   -3.8116    0.0000 C   0  0  0  0  0  0  0  0  0  0  0  0
    3.1355   -4.5653    0.0000 C   0  0  0  0  0  0  0  0  0  0  0  0
    2.3150   -4.4791    0.0000 C   0  0  0  0  0  0  0  0  0  0  0  0
   -0.8484    2.3517    0.0000 N   0  0  0  0  0  0  0  0  0  0  0  0
   -0.8484    3.1767    0.0000 C   0  0  0  0  0  0  0  0  0  0  0  0
   -0.1339    3.5892    0.0000 O   0  0  0  0  0  0  0  0  0  0  0  0
   -1.5629    3.5892    0.0000 C   0  0  0  0  0  0  0  0  0  0  0  0
   -2.3166    3.2537    0.0000 C   0  0  0  0  0  0  0  0  0  0  0  0
   -2.8686    3.8668    0.0000 C   0  0  0  0  0  0  0  0  0  0  0  0
   -2.4561    4.5813    0.0000 N   0  0  0  0  0  0  0  0  0  0  0  0
   -2.7917    5.3349    0.0000 C   0  0  0  0  0  0  0  0  0  0  0  0
   -2.3067    6.0024    0.0000 C   0  0  0  0  0  0  0  0  0  0  0  0
   -2.6423    6.7560    0.0000 F   0  0  0  0  0  0  0  0  0  0  0  0
   -1.4862    5.9161    0.0000 F   0  0  0  0  0  0  0  0  0  0  0  0
   -1.6491    4.4097    0.0000 N   0  0  0  0  0  0  0  0  0  0  0  0
   -1.1959   -2.3079    0.0000 C   0  0  0  0  0  0  0  0  0  0  0  0
   -1.1959   -3.1329    0.0000 C   0  0  0  0  0  0  0  0  0  0  0  0
   -0.4814   -3.5454    0.0000 O   0  0  0  0  0  0  0  0  0  0  0  0
    0.2331   -3.1329    0.0000 C   0  0  0  0  0  0  0  0  0  0  0  0
    0.2331   -2.3079    0.0000 C   0  0  0  0  0  0  0  0  0  0  0  0
    0.9476   -3.5454    0.0000 C   0  0  0  0  0  0  0  0  0  0  0  0
   -1.9103   -3.5454    0.0000 N   0  0  0  0  0  0  0  0  0  0  0  0
   -2.6248   -3.1329    0.0000 C   0  0  0  0  0  0  0  0  0  0  0  0
   -3.3393   -3.5454    0.0000 C   0  0  0  0  0  0  0  0  0  0  0  0
   -3.3393   -4.3704    0.0000 C   0  0  0  0  0  0  0  0  0  0  0  0
  1  2  1  0  0  0  0
  2  3  1  0  0  0  0
  3  4  4  0  0  0  0
  4  5  4  0  0  0  0
  5  6  4  0  0  0  0
  6  7  4  0  0  0  0
  7  8  1  0  0  0  0
  9  8  1  1  0  0  0
  9 10  1  0  0  0  0
 10 11  1  0  0  0  0
 11 12  1  6  0  0  0
 12 13  1  0  0  0  0
  9 13  1  0  0  0  0
 12 14  1  0  0  0  0
 14 15  2  0  0  0  0
 14 16  1  0  0  0  0
 16 17  1  0  0  0  0
 17 18  1  0  0  0  0
 18 19  1  0  0  0  0
 19 20  1  0  0  0  0
 20 21  1  0  0  0  0
 21 22  1  0  0  0  0
 22 23  2  0  0  0  0
 23 24  1  0  0  0  0
 24 25  1  6  0  0  0
 25 26  1  0  0  0  0
 24 26  1  0  0  0  0
 26 27  1  0  0  0  0
 27 28  1  0  0  0  0
 11 28  1  0  0  0  0
 28 29  2  0  0  0  0
 26 30  1  6  0  0  0
 30 31  2  0  0  0  0
 30 32  1  0  0  0  0
 32 33  1  0  0  0  0
 33 34  2  0  0  0  0
 33 35  2  0  0  0  0
 33 36  1  0  0  0  0
 36 37  1  0  0  0  0
 37 38  1  0  0  0  0
 36 38  1  0  0  0  0
 16 39  1  1  0  0  0
 39 40  1  0  0  0  0
 40 41  2  0  0  0  0
 40 42  1  0  0  0  0
 42 43  4  0  0  0  0
 43 44  4  0  0  0  0
 44 45  4  0  0  0  0
 45 46  1  0  0  0  0
 46 47  1  0  0  0  0
 47 48  1  0  0  0  0
 47 49  1  0  0  0  0
 45 50  4  0  0  0  0
 42 50  4  0  0  0  0
  7 51  4  0  0  0  0
 51 52  4  0  0  0  0
 52 53  1  0  0  0  0
 53 54  1  0  0  0  0
 54 55  1  0  0  0  0
 54 56  1  0  0  0  0
 52 57  4  0  0  0  0
 57 58  4  0  0  0  0
  6 58  4  0  0  0  0
 58 59  4  0  0  0  0
  3 59  4  0  0  0  0
 59 60  1  0  0  0  0
M  END
>  <CdId>
1029

>  <Mol Weight>
855.96

>  <Formula>
C41H51F2N7O9S

>  <CMPD_CHEMBLID>
CHEMBL3120766

>  <MOLREGNO>
1620080

>  <PARENT_CMPD_CHEMBLID>
CHEMBL3120766

>  <PARENT_MOLREGNO>
1620080

>  <COMPOUND_KEY>
18

>  <MOLWEIGHT>
855.95

>  <ALOGP>
4.56

>  <PSA>
208.53

>  <NUM_RO5_VIOLATIONS>
2

>  <ACTIVITY_ID>
13929817

>  <STANDARD_TYPE>
T1/2

>  <RELATION>
=

>  <STANDARD_VALUE>
3.167

>  <STANDARD_UNITS>
hr

>  <PUBLISHED_TYPE>
t1/2

>  <PUBLISHED_RELATION>
=

>  <PUBLISHED_VALUE>
190.0

>  <PUBLISHED_UNITS>
min

>  <POTENTIAL_DUPLICATE>
0

>  <BAO_ENDPOINT>
BAO_0002115

>  <UO_UNITS>
UO_0000032

>  <QUDT_UNITS>
http://qudt.org/vocab/unit#Hour

>  <ASSAY_ID>
1292418

>  <ASSAY_CHEMBLID>
CHEMBL3124011

>  <ASSAY_TYPE>
A

>  <DESCRIPTION>
Half life in rat liver microsomes

>  <ASSAY_SRC_ID>
1

>  <ASSAY_SRC_DESCRIPTION>
Scientific Literature

>  <ASSAY_ORGANISM>
Rattus norvegicus

>  <ASSAY_TAX_ID>
10116

>  <CURATED_BY>
Autocuration

>  <BAO_FORMAT>
BAO_0000019

>  <TID>
107559

>  <TARGET_CHEMBLID>
CHEMBL2367428

>  <TARGET_TYPE>
TISSUE

>  <PREF_NAME>
Liver microsome

>  <CONFIDENCE_SCORE>
1

>  <TARGET_MAPPING>
Non-molecular

>  <DOC_ID>
76952

>  <DOC_CHEMBLID>
CHEMBL3120126

>  <PUBMED_ID>
23506530

>  <JOURNAL>
J. Med. Chem.

>  <YEAR>
2014

>  <VOLUME>
57

>  <ISSUE>
5

>  <FIRST_PAGE>
1770

>  <ORGANISM>
Rattus norvegicus

$$$$

  Mrv1533001291820312D          

 61 67  0  0  1  0            999 V2000
   -4.7682   -4.3704    0.0000 C   0  0  0  0  0  0  0  0  0  0  0  0
   -4.7682   -3.5454    0.0000 O   0  0  0  0  0  0  0  0  0  0  0  0
   -4.0537   -3.1329    0.0000 C   0  0  0  0  0  0  0  0  0  0  0  0
   -4.0537   -2.3079    0.0000 C   0  0  0  0  0  0  0  0  0  0  0  0
   -3.3393   -1.8954    0.0000 C   0  0  0  0  0  0  0  0  0  0  0  0
   -2.6248   -2.3079    0.0000 C   0  0  0  0  0  0  0  0  0  0  0  0
   -1.9103   -1.8954    0.0000 C   0  0  0  0  0  0  0  0  0  0  0  0
   -1.9103   -1.0704    0.0000 O   0  0  0  0  0  0  0  0  0  0  0  0
   -1.1959   -0.6579    0.0000 C   0  0  2  0  0  0  0  0  0  0  0  0
   -0.4422   -0.9934    0.0000 C   0  0  0  0  0  0  0  0  0  0  0  0
    0.1099   -0.3803    0.0000 C   0  0  2  0  0  0  0  0  0  0  0  0
   -0.3026    0.3341    0.0000 N   0  0  0  0  0  0  0  0  0  0  0  0
   -1.1096    0.1626    0.0000 C   0  0  0  0  0  0  0  0  0  0  0  0
   -0.3889    1.1546    0.0000 C   0  0  0  0  0  0  0  0  0  0  0  0
   -1.2094    1.2409    0.0000 O   0  0  0  0  0  0  0  0  0  0  0  0
   -0.1339    1.9392    0.0000 C   0  0  2  0  0  0  0  0  0  0  0  0
    0.4181    2.5523    0.0000 C   0  0  0  0  0  0  0  0  0  0  0  0
    1.1718    2.8879    0.0000 C   0  0  0  0  0  0  0  0  0  0  0  0
    1.9968    2.8879    0.0000 C   0  0  0  0  0  0  0  0  0  0  0  0
    2.7504    2.5523    0.0000 C   0  0  0  0  0  0  0  0  0  0  0  0
    3.3025    1.9392    0.0000 C   0  0  0  0  0  0  0  0  0  0  0  0
    3.5574    1.1546    0.0000 C   0  0  0  0  0  0  0  0  0  0  0  0
    3.4712    0.3341    0.0000 C   0  0  0  0  0  0  0  0  0  0  0  0
    3.0587   -0.3803    0.0000 C   0  0  2  0  0  0  0  0  0  0  0  0
    3.1449   -1.2008    0.0000 C   0  0  0  0  0  0  0  0  0  0  0  0
    2.3912   -0.8652    0.0000 C   0  0  1  0  0  0  0  0  0  0  0  0
    1.5843   -1.0368    0.0000 N   0  0  0  0  0  0  0  0  0  0  0  0
    0.7773   -0.8652    0.0000 C   0  0  0  0  0  0  0  0  0  0  0  0
    0.4417   -1.6189    0.0000 O   0  0  0  0  0  0  0  0  0  0  0  0
    2.3050   -1.6857    0.0000 C   0  0  0  0  0  0  0  0  0  0  0  0
    1.5513   -2.0213    0.0000 O   0  0  0  0  0  0  0  0  0  0  0  0
    2.9724   -2.1707    0.0000 N   0  0  0  0  0  0  0  0  0  0  0  0
    2.8862   -2.9911    0.0000 S   0  0  0  0  0  0  0  0  0  0  0  0
    2.0657   -2.9049    0.0000 O   0  0  0  0  0  0  0  0  0  0  0  0
    3.7067   -3.0774    0.0000 O   0  0  0  0  0  0  0  0  0  0  0  0
    2.8000   -3.8116    0.0000 C   0  0  0  0  0  0  0  0  0  0  0  0
    3.1355   -4.5653    0.0000 C   0  0  0  0  0  0  0  0  0  0  0  0
    2.3150   -4.4791    0.0000 C   0  0  0  0  0  0  0  0  0  0  0  0
   -0.8484    2.3517    0.0000 N   0  0  0  0  0  0  0  0  0  0  0  0
   -0.8484    3.1767    0.0000 C   0  0  0  0  0  0  0  0  0  0  0  0
   -0.1339    3.5892    0.0000 O   0  0  0  0  0  0  0  0  0  0  0  0
   -1.5629    3.5892    0.0000 C   0  0  0  0  0  0  0  0  0  0  0  0
   -2.3166    3.2537    0.0000 C   0  0  0  0  0  0  0  0  0  0  0  0
   -2.8686    3.8668    0.0000 C   0  0  0  0  0  0  0  0  0  0  0  0
   -2.4561    4.5813    0.0000 N   0  0  0  0  0  0  0  0  0  0  0  0
   -2.7917    5.3349    0.0000 C   0  0  0  0  0  0  0  0  0  0  0  0
   -2.3067    6.0024    0.0000 C   0  0  0  0  0  0  0  0  0  0  0  0
   -1.8218    6.6698    0.0000 F   0  0  0  0  0  0  0  0  0  0  0  0
   -1.6393    5.5174    0.0000 F   0  0  0  0  0  0  0  0  0  0  0  0
   -2.9742    6.4873    0.0000 F   0  0  0  0  0  0  0  0  0  0  0  0
   -1.6491    4.4097    0.0000 N   0  0  0  0  0  0  0  0  0  0  0  0
   -1.1959   -2.3079    0.0000 C   0  0  0  0  0  0  0  0  0  0  0  0
   -1.1959   -3.1329    0.0000 C   0  0  0  0  0  0  0  0  0  0  0  0
   -0.4814   -3.5454    0.0000 O   0  0  0  0  0  0  0  0  0  0  0  0
    0.2331   -3.1329    0.0000 C   0  0  0  0  0  0  0  0  0  0  0  0
    0.2331   -2.3079    0.0000 C   0  0  0  0  0  0  0  0  0  0  0  0
    0.9476   -3.5454    0.0000 C   0  0  0  0  0  0  0  0  0  0  0  0
   -1.9103   -3.5454    0.0000 N   0  0  0  0  0  0  0  0  0  0  0  0
   -2.6248   -3.1329    0.0000 C   0  0  0  0  0  0  0  0  0  0  0  0
   -3.3393   -3.5454    0.0000 C   0  0  0  0  0  0  0  0  0  0  0  0
   -3.3393   -4.3704    0.0000 C   0  0  0  0  0  0  0  0  0  0  0  0
  1  2  1  0  0  0  0
  2  3  1  0  0  0  0
  3  4  4  0  0  0  0
  4  5  4  0  0  0  0
  5  6  4  0  0  0  0
  6  7  4  0  0  0  0
  7  8  1  0  0  0  0
  9  8  1  1  0  0  0
  9 10  1  0  0  0  0
 10 11  1  0  0  0  0
 11 12  1  6  0  0  0
 12 13  1  0  0  0  0
  9 13  1  0  0  0  0
 12 14  1  0  0  0  0
 14 15  2  0  0  0  0
 14 16  1  0  0  0  0
 16 17  1  0  0  0  0
 17 18  1  0  0  0  0
 18 19  1  0  0  0  0
 19 20  1  0  0  0  0
 20 21  1  0  0  0  0
 21 22  1  0  0  0  0
 22 23  2  0  0  0  0
 23 24  1  0  0  0  0
 24 25  1  6  0  0  0
 25 26  1  0  0  0  0
 24 26  1  0  0  0  0
 26 27  1  0  0  0  0
 27 28  1  0  0  0  0
 11 28  1  0  0  0  0
 28 29  2  0  0  0  0
 26 30  1  6  0  0  0
 30 31  2  0  0  0  0
 30 32  1  0  0  0  0
 32 33  1  0  0  0  0
 33 34  2  0  0  0  0
 33 35  2  0  0  0  0
 33 36  1  0  0  0  0
 36 37  1  0  0  0  0
 37 38  1  0  0  0  0
 36 38  1  0  0  0  0
 16 39  1  1  0  0  0
 39 40  1  0  0  0  0
 40 41  2  0  0  0  0
 40 42  1  0  0  0  0
 42 43  4  0  0  0  0
 43 44  4  0  0  0  0
 44 45  4  0  0  0  0
 45 46  1  0  0  0  0
 46 47  1  0  0  0  0
 47 48  1  0  0  0  0
 47 49  1  0  0  0  0
 47 50  1  0  0  0  0
 45 51  4  0  0  0  0
 42 51  4  0  0  0  0
  7 52  4  0  0  0  0
 52 53  4  0  0  0  0
 53 54  1  0  0  0  0
 54 55  1  0  0  0  0
 55 56  1  0  0  0  0
 55 57  1  0  0  0  0
 53 58  4  0  0  0  0
 58 59  4  0  0  0  0
  6 59  4  0  0  0  0
 59 60  4  0  0  0  0
  3 60  4  0  0  0  0
 60 61  1  0  0  0  0
M  END
>  <CdId>
1030

>  <Mol Weight>
873.95

>  <Formula>
C41H50F3N7O9S

>  <CMPD_CHEMBLID>
CHEMBL3120765

>  <MOLREGNO>
1620079

>  <PARENT_CMPD_CHEMBLID>
CHEMBL3120765

>  <PARENT_MOLREGNO>
1620079

>  <COMPOUND_KEY>
17

>  <MOLWEIGHT>
873.94

>  <ALOGP>
5.05

>  <PSA>
208.53

>  <NUM_RO5_VIOLATIONS>
3

>  <ACTIVITY_ID>
13929818

>  <STANDARD_TYPE>
T1/2

>  <RELATION>
=

>  <STANDARD_VALUE>
2.817

>  <STANDARD_UNITS>
hr

>  <PUBLISHED_TYPE>
t1/2

>  <PUBLISHED_RELATION>
=

>  <PUBLISHED_VALUE>
169.0

>  <PUBLISHED_UNITS>
min

>  <POTENTIAL_DUPLICATE>
0

>  <BAO_ENDPOINT>
BAO_0002115

>  <UO_UNITS>
UO_0000032

>  <QUDT_UNITS>
http://qudt.org/vocab/unit#Hour

>  <ASSAY_ID>
1292418

>  <ASSAY_CHEMBLID>
CHEMBL3124011

>  <ASSAY_TYPE>
A

>  <DESCRIPTION>
Half life in rat liver microsomes

>  <ASSAY_SRC_ID>
1

>  <ASSAY_SRC_DESCRIPTION>
Scientific Literature

>  <ASSAY_ORGANISM>
Rattus norvegicus

>  <ASSAY_TAX_ID>
10116

>  <CURATED_BY>
Autocuration

>  <BAO_FORMAT>
BAO_0000019

>  <TID>
107559

>  <TARGET_CHEMBLID>
CHEMBL2367428

>  <TARGET_TYPE>
TISSUE

>  <PREF_NAME>
Liver microsome

>  <CONFIDENCE_SCORE>
1

>  <TARGET_MAPPING>
Non-molecular

>  <DOC_ID>
76952

>  <DOC_CHEMBLID>
CHEMBL3120126

>  <PUBMED_ID>
23506530

>  <JOURNAL>
J. Med. Chem.

>  <YEAR>
2014

>  <VOLUME>
57

>  <ISSUE>
5

>  <FIRST_PAGE>
1770

>  <ORGANISM>
Rattus norvegicus

$$$$

  Mrv1533001291820312D          

 47 54  0  0  1  0            999 V2000
    1.3367   -1.5958    0.0000 C   0  0  0  0  0  0  0  0  0  0  0  0
    2.1425   -1.3155    0.0000 O   0  0  0  0  0  0  0  0  0  0  0  0
    2.5071   -0.5189    0.0000 C   0  0  0  0  0  0  0  0  0  0  0  0
    3.3236   -0.4008    0.0000 C   0  0  0  0  0  0  0  0  0  0  0  0
    3.6296    0.3654    0.0000 C   0  0  0  0  0  0  0  0  0  0  0  0
    3.1190    1.0135    0.0000 C   0  0  0  0  0  0  0  0  0  0  0  0
    2.3025    0.8953    0.0000 C   0  0  0  0  0  0  0  0  0  0  0  0
    1.9966    0.1292    0.0000 C   0  0  0  0  0  0  0  0  0  0  0  0
    1.7011    1.4600    0.0000 C   0  0  2  0  0  0  0  0  0  0  0  0
    1.0222    1.9288    0.0000 C   0  0  0  0  0  0  0  0  0  0  0  0
    1.7676    2.2824    0.0000 C   0  0  2  0  0  0  0  0  0  0  0  0
    2.4520    2.7431    0.0000 C   0  0  0  0  0  0  0  0  0  0  0  0
    3.2389    2.4952    0.0000 N   0  0  0  0  0  0  0  0  0  0  0  0
    3.5357    1.7255    0.0000 C   0  0  0  0  0  0  0  0  0  0  0  0
    4.3595    1.7699    0.0000 C   0  0  0  0  0  0  0  0  0  0  0  0
    4.8797    1.1296    0.0000 C   0  0  0  0  0  0  0  0  0  0  0  0
    5.6944    1.2600    0.0000 C   0  0  0  0  0  0  0  0  0  0  0  0
    6.2146    0.6196    0.0000 C   0  0  0  0  0  0  0  0  0  0  0  0
    5.9201   -0.1510    0.0000 C   0  0  0  0  0  0  0  0  0  0  0  0
    5.1055   -0.2814    0.0000 C   0  0  0  0  0  0  0  0  0  0  0  0
    4.5853    0.3590    0.0000 C   0  0  0  0  0  0  0  0  0  0  0  0
    4.5718    2.5672    0.0000 C   0  0  0  0  0  0  0  0  0  0  0  0
    5.3063    2.9429    0.0000 C   0  0  0  0  0  0  0  0  0  0  0  0
    5.3482    3.7668    0.0000 C   0  0  0  0  0  0  0  0  0  0  0  0
    4.6556    4.2150    0.0000 C   0  0  0  0  0  0  0  0  0  0  0  0
    3.9211    3.8394    0.0000 C   0  0  0  0  0  0  0  0  0  0  0  0
    3.8792    3.0154    0.0000 C   0  0  0  0  0  0  0  0  0  0  0  0
    4.6849    5.0848    0.0000 C   0  0  0  0  0  0  0  0  0  0  0  0
    3.9269    5.4963    0.0000 O   0  0  0  0  0  0  0  0  0  0  0  0
    5.4091    5.5619    0.0000 N   0  0  0  0  0  0  0  0  0  0  0  0
    5.5715    6.4190    0.0000 S   0  0  0  0  0  0  0  0  0  0  0  0
    4.7258    6.5400    0.0000 O   0  0  0  0  0  0  0  0  0  0  0  0
    6.4288    6.3296    0.0000 O   0  0  0  0  0  0  0  0  0  0  0  0
    5.5759    7.2933    0.0000 N   0  0  0  0  0  0  0  0  0  0  0  0
    6.2756    7.7706    0.0000 C   0  0  0  0  0  0  0  0  0  0  0  0
    4.9177    7.8382    0.0000 C   0  0  0  0  0  0  0  0  0  0  0  0
    1.1668    2.9609    0.0000 C   0  0  0  0  0  0  0  0  0  0  0  0
    1.7106    3.7887    0.0000 O   0  0  0  0  0  0  0  0  0  0  0  0
    0.5343    3.0041    0.0000 N   0  0  0  0  0  0  0  0  0  0  0  0
    0.3405    4.0587    0.0000 C   0  0  0  0  0  0  0  0  0  0  0  0
   -0.3076    3.5481    0.0000 C   0  0  0  0  0  0  0  0  0  0  0  0
   -0.3124    2.7231    0.0000 C   0  0  0  0  0  0  0  0  0  0  0  0
    0.3295    2.2050    0.0000 C   0  0  0  0  0  0  0  0  0  0  0  0
    1.1349    2.3838    0.0000 C   0  0  0  0  0  0  0  0  0  0  0  0
    1.4972    3.1249    0.0000 N   0  0  0  0  0  0  0  0  0  0  0  0
    2.2715    3.3237    0.0000 C   0  0  0  0  0  0  0  0  0  0  0  0
    1.1437    3.8704    0.0000 C   0  0  0  0  0  0  0  0  0  0  0  0
  1  2  1  0  0  0  0
  2  3  1  0  0  0  0
  3  4  4  0  0  0  0
  4  5  4  0  0  0  0
  5  6  4  0  0  0  0
  6  7  4  0  0  0  0
  7  8  4  0  0  0  0
  3  8  4  0  0  0  0
  7  9  1  0  0  0  0
  9 10  1  6  0  0  0
 10 11  1  0  0  0  0
  9 11  1  0  0  0  0
 11 12  1  0  0  0  0
 12 13  1  0  0  0  0
 13 14  4  0  0  0  0
  6 14  1  0  0  0  0
 14 15  4  0  0  0  0
 15 16  1  0  0  0  0
 16 17  1  0  0  0  0
 17 18  1  0  0  0  0
 18 19  1  0  0  0  0
 19 20  1  0  0  0  0
 20 21  1  0  0  0  0
 16 21  1  0  0  0  0
 15 22  4  0  0  0  0
 22 23  4  0  0  0  0
 23 24  4  0  0  0  0
 24 25  4  0  0  0  0
 25 26  4  0  0  0  0
 26 27  4  0  0  0  0
 13 27  4  0  0  0  0
 22 27  4  0  0  0  0
 25 28  1  0  0  0  0
 28 29  2  0  0  0  0
 28 30  1  0  0  0  0
 30 31  1  0  0  0  0
 31 32  2  0  0  0  0
 31 33  2  0  0  0  0
 31 34  1  0  0  0  0
 34 35  1  0  0  0  0
 34 36  1  0  0  0  0
 11 37  1  1  0  0  0
 37 38  2  0  0  0  0
 37 39  1  0  0  0  0
 39 40  1  0  0  0  0
 40 41  1  0  0  0  0
 41 42  1  0  0  0  0
 42 43  1  0  0  0  0
 39 43  1  0  0  0  0
 43 44  1  0  0  0  0
 44 45  1  0  0  0  0
 45 46  1  0  0  0  0
 45 47  1  0  0  0  0
 40 47  1  0  0  0  0
M  END
>  <CdId>
1034

>  <Mol Weight>
659.85

>  <Formula>
C36H45N5O5S

>  <CMPD_CHEMBLID>
CHEMBL3126842

>  <MOLREGNO>
1623461

>  <PARENT_CMPD_CHEMBLID>
CHEMBL3126842

>  <PARENT_MOLREGNO>
1623461

>  <COMPOUND_KEY>
2, BMS-791325

>  <MOLWEIGHT>
659.84

>  <ALOGP>
4.64

>  <PSA>
112.57

>  <NUM_RO5_VIOLATIONS>
1

>  <ACTIVITY_ID>
13957139

>  <STANDARD_TYPE>
T1/2

>  <RELATION>
>

>  <STANDARD_VALUE>
3.333

>  <STANDARD_UNITS>
hr

>  <PUBLISHED_TYPE>
t1/2

>  <PUBLISHED_RELATION>
>

>  <PUBLISHED_VALUE>
200.0

>  <PUBLISHED_UNITS>
min

>  <POTENTIAL_DUPLICATE>
0

>  <BAO_ENDPOINT>
BAO_0002115

>  <UO_UNITS>
UO_0000032

>  <QUDT_UNITS>
http://qudt.org/vocab/unit#Hour

>  <ASSAY_ID>
1294643

>  <ASSAY_CHEMBLID>
CHEMBL3128599

>  <ASSAY_TYPE>
A

>  <DESCRIPTION>
Half life in rat liver microsomes

>  <ASSAY_SRC_ID>
1

>  <ASSAY_SRC_DESCRIPTION>
Scientific Literature

>  <ASSAY_ORGANISM>
Rattus norvegicus

>  <ASSAY_TAX_ID>
10116

>  <CURATED_BY>
Autocuration

>  <BAO_FORMAT>
BAO_0000019

>  <TID>
107559

>  <TARGET_CHEMBLID>
CHEMBL2367428

>  <TARGET_TYPE>
TISSUE

>  <PREF_NAME>
Liver microsome

>  <CONFIDENCE_SCORE>
1

>  <TARGET_MAPPING>
Non-molecular

>  <DOC_ID>
77100

>  <DOC_CHEMBLID>
CHEMBL3124792

>  <PUBMED_ID>
24397558

>  <JOURNAL>
J. Med. Chem.

>  <YEAR>
2014

>  <VOLUME>
57

>  <ISSUE>
5

>  <FIRST_PAGE>
1855

>  <MOL_PREF_NAME>
BECLABUVIR

>  <ORGANISM>
Rattus norvegicus

$$$$

  Mrv1533001291820312D          

 33 37  0  0  1  0            999 V2000
    4.2868   -4.9500    0.0000 C   0  0  0  0  0  0  0  0  0  0  0  0
    4.2868   -4.1250    0.0000 C   0  0  0  0  0  0  0  0  0  0  0  0
    5.0013   -3.7125    0.0000 N   0  0  0  0  0  0  0  0  0  0  0  0
    5.0013   -2.8875    0.0000 C   0  0  0  0  0  0  0  0  0  0  0  0
    5.7158   -2.4750    0.0000 C   0  0  0  0  0  0  0  0  0  0  0  0
    5.7158   -1.6500    0.0000 C   0  0  0  0  0  0  0  0  0  0  0  0
    5.0013   -1.2375    0.0000 C   0  0  0  0  0  0  0  0  0  0  0  0
    4.2868   -1.6500    0.0000 C   0  0  0  0  0  0  0  0  0  0  0  0
    4.2868   -2.4750    0.0000 C   0  0  0  0  0  0  0  0  0  0  0  0
    3.5724   -2.8875    0.0000 C   0  0  0  0  0  0  0  0  0  0  0  0
    2.8579   -2.4750    0.0000 C   0  0  0  0  0  0  0  0  0  0  0  0
    2.1434   -2.8875    0.0000 C   0  0  0  0  0  0  0  0  0  0  0  0
    1.4289   -2.4750    0.0000 C   0  0  0  0  0  0  0  0  0  0  0  0
    1.4289   -1.6500    0.0000 C   0  0  0  0  0  0  0  0  0  0  0  0
    0.7145   -1.2375    0.0000 O   0  0  0  0  0  0  0  0  0  0  0  0
    0.7145   -0.4125    0.0000 C   0  0  0  0  0  0  0  0  0  0  0  0
    1.4289    0.0000    0.0000 C   0  0  0  0  0  0  0  0  0  0  0  0
    2.1434   -0.4125    0.0000 C   0  0  0  0  0  0  0  0  0  0  0  0
    2.8579    0.0000    0.0000 C   0  0  0  0  0  0  0  0  0  0  0  0
    3.5724   -0.4125    0.0000 C   0  0  0  0  0  0  0  0  0  0  0  0
    3.5724   -1.2375    0.0000 N   0  0  0  0  0  0  0  0  0  0  0  0
    2.8579   -1.6500    0.0000 C   0  0  0  0  0  0  0  0  0  0  0  0
    2.1434   -1.2375    0.0000 C   0  0  0  0  0  0  0  0  0  0  0  0
    3.5724   -3.7125    0.0000 C   0  0  0  0  0  0  0  0  0  0  0  0
    2.8579   -4.1250    0.0000 C   0  0  2  0  0  0  0  0  0  0  0  0
    2.1434   -3.7125    0.0000 O   0  0  0  0  0  0  0  0  0  0  0  0
    1.4289   -4.1250    0.0000 C   0  0  0  0  0  0  0  0  0  0  0  0
    0.7145   -4.5375    0.0000 C   0  0  0  0  0  0  0  0  0  0  0  0
    1.8414   -4.8395    0.0000 C   0  0  0  0  0  0  0  0  0  0  0  0
    1.0164   -3.4105    0.0000 C   0  0  0  0  0  0  0  0  0  0  0  0
    2.8579   -4.9500    0.0000 C   0  0  0  0  0  0  0  0  0  0  0  0
    3.5724   -5.3625    0.0000 O   0  0  0  0  0  0  0  0  0  0  0  0
    2.1434   -5.3625    0.0000 O   0  0  0  0  0  0  0  0  0  0  0  0
  1  2  1  0  0  0  0
  2  3  4  0  0  0  0
  3  4  4  0  0  0  0
  4  5  4  0  0  0  0
  5  6  4  0  0  0  0
  6  7  4  0  0  0  0
  7  8  4  0  0  0  0
  8  9  4  0  0  0  0
  4  9  4  0  0  0  0
  9 10  4  0  0  0  0
 10 11  1  0  0  0  0
 11 12  4  0  0  0  0
 12 13  4  0  0  0  0
 13 14  4  0  0  0  0
 14 15  1  0  0  0  0
 15 16  1  0  0  0  0
 16 17  1  0  0  0  0
 17 18  1  0  0  0  0
 18 19  4  0  0  0  0
 19 20  4  0  0  0  0
 20 21  4  0  0  0  0
 21 22  4  0  0  0  0
 11 22  4  0  0  0  0
 22 23  4  0  0  0  0
 14 23  4  0  0  0  0
 18 23  4  0  0  0  0
 10 24  4  0  0  0  0
  2 24  4  0  0  0  0
 24 25  1  0  0  0  0
 25 26  1  1  0  0  0
 26 27  1  0  0  0  0
 27 28  1  0  0  0  0
 27 29  1  0  0  0  0
 27 30  1  0  0  0  0
 25 31  1  0  0  0  0
 31 32  2  0  0  0  0
 31 33  1  0  0  0  0
M  END
>  <CdId>
1050

>  <Mol Weight>
442.515

>  <Formula>
C27H26N2O4

>  <CMPD_CHEMBLID>
CHEMBL3259907

>  <MOLREGNO>
1744850

>  <PARENT_CMPD_CHEMBLID>
CHEMBL3259907

>  <PARENT_MOLREGNO>
1744850

>  <COMPOUND_KEY>
26, BI 224436

>  <MOLWEIGHT>
442.51

>  <ALOGP>
4.41

>  <PSA>
81.54

>  <NUM_RO5_VIOLATIONS>
0

>  <ACTIVITY_ID>
14658436

>  <STANDARD_TYPE>
T1/2

>  <RELATION>
>

>  <STANDARD_VALUE>
5.0

>  <STANDARD_UNITS>
hr

>  <PUBLISHED_TYPE>
t1/2

>  <PUBLISHED_RELATION>
>

>  <PUBLISHED_VALUE>
300.0

>  <PUBLISHED_UNITS>
min

>  <POTENTIAL_DUPLICATE>
0

>  <BAO_ENDPOINT>
BAO_0002115

>  <UO_UNITS>
UO_0000032

>  <QUDT_UNITS>
http://qudt.org/vocab/unit#Hour

>  <ASSAY_ID>
1351366

>  <ASSAY_CHEMBLID>
CHEMBL3266579

>  <ASSAY_TYPE>
A

>  <DESCRIPTION>
Half life in rat liver microsomes

>  <ASSAY_SRC_ID>
1

>  <ASSAY_SRC_DESCRIPTION>
Scientific Literature

>  <ASSAY_ORGANISM>
Rattus norvegicus

>  <ASSAY_TAX_ID>
10116

>  <CURATED_BY>
Autocuration

>  <BAO_FORMAT>
BAO_0000019

>  <TID>
107559

>  <TARGET_CHEMBLID>
CHEMBL2367428

>  <TARGET_TYPE>
TISSUE

>  <PREF_NAME>
Liver microsome

>  <CONFIDENCE_SCORE>
1

>  <TARGET_MAPPING>
Non-molecular

>  <DOC_ID>
83027

>  <DOC_CHEMBLID>
CHEMBL3259658

>  <PUBMED_ID>
24900852

>  <JOURNAL>
ACS Med. Chem. Lett.

>  <YEAR>
2014

>  <VOLUME>
5

>  <ISSUE>
4

>  <FIRST_PAGE>
422

>  <ORGANISM>
Rattus norvegicus

$$$$

  Mrv1533001291820312D          

 28 31  0  0  0  0            999 V2000
   -0.9239    7.2855    0.0000 C   0  0  0  0  0  0  0  0  0  0  0  0
   -0.9239    6.4605    0.0000 O   0  0  0  0  0  0  0  0  0  0  0  0
   -0.2095    6.0480    0.0000 C   0  0  0  0  0  0  0  0  0  0  0  0
    0.5050    6.4605    0.0000 C   0  0  0  0  0  0  0  0  0  0  0  0
    1.2195    6.0480    0.0000 C   0  0  0  0  0  0  0  0  0  0  0  0
    1.2195    5.2230    0.0000 C   0  0  0  0  0  0  0  0  0  0  0  0
    0.5050    4.8105    0.0000 C   0  0  0  0  0  0  0  0  0  0  0  0
    0.5050    3.9855    0.0000 N   0  0  0  0  0  0  0  0  0  0  0  0
    1.2195    3.5730    0.0000 C   0  0  0  0  0  0  0  0  0  0  0  0
    1.2195    2.7480    0.0000 C   0  0  0  0  0  0  0  0  0  0  0  0
    0.5050    2.3355    0.0000 F   0  0  0  0  0  0  0  0  0  0  0  0
    1.9339    2.3355    0.0000 C   0  0  0  0  0  0  0  0  0  0  0  0
    1.9339    1.5105    0.0000 N   0  0  0  0  0  0  0  0  0  0  0  0
    2.6014    1.0256    0.0000 C   0  0  0  0  0  0  0  0  0  0  0  0
    3.4084    1.1971    0.0000 C   0  0  0  0  0  0  0  0  0  0  0  0
    3.9604    0.5840    0.0000 C   0  0  0  0  0  0  0  0  0  0  0  0
    3.7054   -0.2006    0.0000 C   0  0  0  0  0  0  0  0  0  0  0  0
    4.2575   -0.8137    0.0000 Br  0  0  0  0  0  0  0  0  0  0  0  0
    2.8985   -0.3721    0.0000 C   0  0  0  0  0  0  0  0  0  0  0  0
    2.3464    0.2410    0.0000 C   0  0  0  0  0  0  0  0  0  0  0  0
    1.5214    0.2410    0.0000 C   0  0  0  0  0  0  0  0  0  0  0  0
    0.9694   -0.3721    0.0000 C   0  0  0  0  0  0  0  0  0  0  0  0
    0.1624   -0.2006    0.0000 C   0  0  0  0  0  0  0  0  0  0  0  0
   -0.3896   -0.8137    0.0000 Br  0  0  0  0  0  0  0  0  0  0  0  0
   -0.0925    0.5840    0.0000 C   0  0  0  0  0  0  0  0  0  0  0  0
    0.4595    1.1971    0.0000 C   0  0  0  0  0  0  0  0  0  0  0  0
    1.2665    1.0256    0.0000 C   0  0  0  0  0  0  0  0  0  0  0  0
   -0.2095    5.2230    0.0000 N   0  0  0  0  0  0  0  0  0  0  0  0
  1  2  1  0  0  0  0
  2  3  1  0  0  0  0
  3  4  4  0  0  0  0
  4  5  4  0  0  0  0
  5  6  4  0  0  0  0
  6  7  4  0  0  0  0
  7  8  1  0  0  0  0
  8  9  1  0  0  0  0
  9 10  1  0  0  0  0
 10 11  1  0  0  0  0
 10 12  1  0  0  0  0
 12 13  1  0  0  0  0
 13 14  4  0  0  0  0
 14 15  4  0  0  0  0
 15 16  4  0  0  0  0
 16 17  4  0  0  0  0
 17 18  1  0  0  0  0
 17 19  4  0  0  0  0
 19 20  4  0  0  0  0
 14 20  4  0  0  0  0
 20 21  4  0  0  0  0
 21 22  4  0  0  0  0
 22 23  4  0  0  0  0
 23 24  1  0  0  0  0
 23 25  4  0  0  0  0
 25 26  4  0  0  0  0
 26 27  4  0  0  0  0
 13 27  4  0  0  0  0
 21 27  4  0  0  0  0
  7 28  4  0  0  0  0
  3 28  4  0  0  0  0
M  END
>  <CdId>
1055

>  <Mol Weight>
507.201

>  <Formula>
C21H18Br2FN3O

>  <CMPD_CHEMBLID>
CHEMBL3265234

>  <MOLREGNO>
1750231

>  <PARENT_CMPD_CHEMBLID>
CHEMBL3265234

>  <PARENT_MOLREGNO>
1750231

>  <COMPOUND_KEY>
15, (+/-)-15, (+/-)-P7C3-S243

>  <MOLWEIGHT>
507.19

>  <ALOGP>
6.82

>  <PSA>
39.08

>  <NUM_RO5_VIOLATIONS>
2

>  <ACTIVITY_ID>
14652992

>  <STANDARD_TYPE>
T1/2

>  <RELATION>
>

>  <STANDARD_VALUE>
4.0

>  <STANDARD_UNITS>
hr

>  <PUBLISHED_TYPE>
t1/2

>  <PUBLISHED_RELATION>
>

>  <PUBLISHED_VALUE>
240.0

>  <PUBLISHED_UNITS>
min

>  <POTENTIAL_DUPLICATE>
0

>  <BAO_ENDPOINT>
BAO_0002115

>  <UO_UNITS>
UO_0000032

>  <QUDT_UNITS>
http://qudt.org/vocab/unit#Hour

>  <ASSAY_ID>
1353615

>  <ASSAY_CHEMBLID>
CHEMBL3271049

>  <ASSAY_TYPE>
A

>  <DESCRIPTION>
Half life in rat liver microsomes

>  <ASSAY_SRC_ID>
1

>  <ASSAY_SRC_DESCRIPTION>
Scientific Literature

>  <ASSAY_ORGANISM>
Rattus norvegicus

>  <ASSAY_TAX_ID>
10116

>  <CURATED_BY>
Autocuration

>  <BAO_FORMAT>
BAO_0000019

>  <TID>
107559

>  <TARGET_CHEMBLID>
CHEMBL2367428

>  <TARGET_TYPE>
TISSUE

>  <PREF_NAME>
Liver microsome

>  <CONFIDENCE_SCORE>
1

>  <TARGET_MAPPING>
Non-molecular

>  <DOC_ID>
83089

>  <DOC_CHEMBLID>
CHEMBL3259666

>  <PUBMED_ID>
24697290

>  <JOURNAL>
J. Med. Chem.

>  <YEAR>
2014

>  <VOLUME>
57

>  <ISSUE>
9

>  <FIRST_PAGE>
3746

>  <ORGANISM>
Rattus norvegicus

$$$$

  Mrv1533001291820312D          

 33 37  0  0  1  0            999 V2000
    4.2868   -4.9500    0.0000 C   0  0  0  0  0  0  0  0  0  0  0  0
[truncated: 5,325,532 more chars]
