# Supplementary material for: MetStabOn—Online Platform for Metabolic Stability Predictions
Source: Int J Mol Sci. 2018 Mar 30;19(4):1040. doi: 10.3390/ijms19041040 (PMC5979396; doi:10.3390/ijms19041040)
Supplement: Supplementary file 1 [file ijms-19-01040-s001.zip › Supplementary_Material/File_S3_Dataset.sdf]

  Mrv1533001291818532D          

 37 40  0  0  0  0            999 V2000
    0.8974   -5.2370    0.0000 C   0  0  0  0  0  0  0  0  0  0  0  0
    0.4125   -4.5695    0.0000 N   0  0  0  0  0  0  0  0  0  0  0  0
   -0.4125   -4.5695    0.0000 C   0  0  0  0  0  0  0  0  0  0  0  0
   -0.6674   -3.7849    0.0000 N   0  0  0  0  0  0  0  0  0  0  0  0
    0.0000   -3.3000    0.0000 C   0  0  0  0  0  0  0  0  0  0  0  0
    0.6674   -3.7849    0.0000 C   0  0  0  0  0  0  0  0  0  0  0  0
    0.0000   -2.4750    0.0000 S   0  0  0  0  0  0  0  0  0  0  0  0
    0.8250   -2.4750    0.0000 O   0  0  0  0  0  0  0  0  0  0  0  0
   -0.8250   -2.4750    0.0000 O   0  0  0  0  0  0  0  0  0  0  0  0
    0.0000   -1.6500    0.0000 N   0  0  0  0  0  0  0  0  0  0  0  0
   -0.7145   -1.2375    0.0000 C   0  0  0  0  0  0  0  0  0  0  0  0
   -0.7145   -0.4125    0.0000 C   0  0  0  0  0  0  0  0  0  0  0  0
    0.0000    0.0000    0.0000 O   0  0  0  0  0  0  0  0  0  0  0  0
   -1.4289    0.0000    0.0000 N   0  0  0  0  0  0  0  0  0  0  0  0
   -1.4289    0.8250    0.0000 C   0  0  0  0  0  0  0  0  0  0  0  0
   -0.6039    0.8250    0.0000 C   0  0  0  0  0  0  0  0  0  0  0  0
   -2.2539    0.8250    0.0000 C   0  0  0  0  0  0  0  0  0  0  0  0
   -1.4289    1.6500    0.0000 C   0  0  0  0  0  0  0  0  0  0  0  0
    0.7145   -1.2375    0.0000 C   0  0  0  0  0  0  0  0  0  0  0  0
    0.7145   -0.4125    0.0000 C   0  0  0  0  0  0  0  0  0  0  0  0
    1.4289    0.0000    0.0000 N   0  0  0  0  0  0  0  0  0  0  0  0
    1.4289    0.8250    0.0000 C   0  0  0  0  0  0  0  0  0  0  0  0
    2.1434    1.2375    0.0000 C   0  0  0  0  0  0  0  0  0  0  0  0
    2.8971    0.9019    0.0000 C   0  0  0  0  0  0  0  0  0  0  0  0
    3.4491    1.5150    0.0000 N   0  0  0  0  0  0  0  0  0  0  0  0
    3.0366    2.2295    0.0000 C   0  0  0  0  0  0  0  0  0  0  0  0
    2.2296    2.0580    0.0000 N   0  0  0  0  0  0  0  0  0  0  0  0
    1.6166    2.6100    0.0000 C   0  0  0  0  0  0  0  0  0  0  0  0
    2.1434   -0.4125    0.0000 C   0  0  0  0  0  0  0  0  0  0  0  0
    2.8579    0.0000    0.0000 C   0  0  0  0  0  0  0  0  0  0  0  0
    3.5724   -0.4125    0.0000 C   0  0  0  0  0  0  0  0  0  0  0  0
    3.5724   -1.2375    0.0000 C   0  0  0  0  0  0  0  0  0  0  0  0
    2.8579   -1.6500    0.0000 C   0  0  0  0  0  0  0  0  0  0  0  0
    2.1434   -1.2375    0.0000 C   0  0  0  0  0  0  0  0  0  0  0  0
    1.4289   -1.6500    0.0000 C   0  0  0  0  0  0  0  0  0  0  0  0
    4.2868   -1.6500    0.0000 C   0  0  0  0  0  0  0  0  0  0  0  0
    5.0013   -2.0625    0.0000 N   0  0  0  0  0  0  0  0  0  0  0  0
  1  2  1  0  0  0  0
  2  3  4  0  0  0  0
  3  4  4  0  0  0  0
  4  5  4  0  0  0  0
  5  6  4  0  0  0  0
  2  6  4  0  0  0  0
  5  7  1  0  0  0  0
  7  8  2  0  0  0  0
  7  9  2  0  0  0  0
  7 10  1  0  0  0  0
 10 11  1  0  0  0  0
 11 12  1  0  0  0  0
 12 13  2  0  0  0  0
 12 14  1  0  0  0  0
 14 15  1  0  0  0  0
 15 16  1  0  0  0  0
 15 17  1  0  0  0  0
 15 18  1  0  0  0  0
 10 19  1  0  0  0  0
 19 20  1  0  0  0  0
 20 21  1  0  0  0  0
 21 22  1  0  0  0  0
 22 23  1  0  0  0  0
 23 24  4  0  0  0  0
 24 25  4  0  0  0  0
 25 26  4  0  0  0  0
 26 27  4  0  0  0  0
 23 27  4  0  0  0  0
 27 28  1  0  0  0  0
 21 29  1  0  0  0  0
 29 30  4  0  0  0  0
 30 31  4  0  0  0  0
 31 32  4  0  0  0  0
 32 33  4  0  0  0  0
 33 34  4  0  0  0  0
 29 34  4  0  0  0  0
 34 35  1  0  0  0  0
 19 35  1  0  0  0  0
 32 36  1  0  0  0  0
 36 37  3  0  0  0  0
M  END
>  <CdId>
8

>  <Mol Weight>
524.64

>  <Formula>
C25H32N8O3S

>  <CMPD_CHEMBLID>
CHEMBL194447

>  <MOLREGNO>
322562

>  <PARENT_CMPD_CHEMBLID>
CHEMBL194447

>  <PARENT_MOLREGNO>
322562

>  <COMPOUND_KEY>
31

>  <MOLWEIGHT>
524.64

>  <ALOGP>
1.12

>  <PSA>
137.52

>  <NUM_RO5_VIOLATIONS>
1

>  <ACTIVITY_ID>
2068623

>  <STANDARD_TYPE>
T1/2

>  <RELATION>
=

>  <STANDARD_VALUE>
17.0

>  <STANDARD_UNITS>
hr

>  <PUBLISHED_TYPE>
t1/2

>  <PUBLISHED_RELATION>
=

>  <PUBLISHED_VALUE>
17.0

>  <PUBLISHED_UNITS>
hr

>  <POTENTIAL_DUPLICATE>
0

>  <BAO_ENDPOINT>
BAO_0002115

>  <UO_UNITS>
UO_0000032

>  <QUDT_UNITS>
http://qudt.org/vocab/unit#Hour

>  <ASSAY_ID>
461012

>  <ASSAY_CHEMBLID>
CHEMBL944968

>  <ASSAY_TYPE>
A

>  <DESCRIPTION>
Metabolic stability assessed as half life in mouse liver microsomes

>  <ASSAY_SRC_ID>
1

>  <ASSAY_SRC_DESCRIPTION>
Scientific Literature

>  <ASSAY_ORGANISM>
Mus musculus

>  <ASSAY_TAX_ID>
10090

>  <CURATED_BY>
Autocuration

>  <BAO_FORMAT>
BAO_0000251

>  <TID>
102280

>  <TARGET_CHEMBLID>
CHEMBL613580

>  <TARGET_TYPE>
TISSUE

>  <PREF_NAME>
Liver

>  <ORGANISM>
Mus musculus

>  <CONFIDENCE_SCORE>
0

>  <TARGET_MAPPING>
Unassigned

>  <DOC_ID>
38171

>  <DOC_CHEMBLID>
CHEMBL1140743

>  <PUBMED_ID>
18198825

>  <JOURNAL>
J. Med. Chem.

>  <YEAR>
2008

>  <VOLUME>
51

>  <ISSUE>
3

>  <FIRST_PAGE>
384

$$$$

  Mrv1533001291818532D          

 38 42  0  0  0  0            999 V2000
   -2.7620   -3.3724    0.0000 C   0  0  0  0  0  0  0  0  0  0  0  0
   -2.0945   -2.8875    0.0000 N   0  0  0  0  0  0  0  0  0  0  0  0
   -2.0945   -2.0625    0.0000 C   0  0  0  0  0  0  0  0  0  0  0  0
   -1.3099   -1.8076    0.0000 N   0  0  0  0  0  0  0  0  0  0  0  0
   -0.8250   -2.4750    0.0000 C   0  0  0  0  0  0  0  0  0  0  0  0
   -1.3099   -3.1424    0.0000 C   0  0  0  0  0  0  0  0  0  0  0  0
    0.0000   -2.4750    0.0000 S   0  0  0  0  0  0  0  0  0  0  0  0
    0.8250   -2.4750    0.0000 O   0  0  0  0  0  0  0  0  0  0  0  0
    0.0000   -3.3000    0.0000 O   0  0  0  0  0  0  0  0  0  0  0  0
    0.0000   -1.6500    0.0000 N   0  0  0  0  0  0  0  0  0  0  0  0
   -0.7145   -1.2375    0.0000 C   0  0  0  0  0  0  0  0  0  0  0  0
   -0.7145   -0.4125    0.0000 C   0  0  0  0  0  0  0  0  0  0  0  0
   -1.4289    0.0000    0.0000 C   0  0  0  0  0  0  0  0  0  0  0  0
   -1.4289    0.8250    0.0000 C   0  0  0  0  0  0  0  0  0  0  0  0
   -0.7145    1.2375    0.0000 C   0  0  0  0  0  0  0  0  0  0  0  0
    0.0000    0.8250    0.0000 C   0  0  0  0  0  0  0  0  0  0  0  0
    0.0000    0.0000    0.0000 C   0  0  0  0  0  0  0  0  0  0  0  0
   -0.7145    2.0625    0.0000 C   0  0  0  0  0  0  0  0  0  0  0  0
   -0.7145    2.8875    0.0000 N   0  0  0  0  0  0  0  0  0  0  0  0
    0.7145   -1.2375    0.0000 C   0  0  0  0  0  0  0  0  0  0  0  0
    0.7145   -0.4125    0.0000 C   0  0  0  0  0  0  0  0  0  0  0  0
    1.4289    0.0000    0.0000 N   0  0  0  0  0  0  0  0  0  0  0  0
    1.4289    0.8250    0.0000 C   0  0  0  0  0  0  0  0  0  0  0  0
    2.1434    1.2375    0.0000 C   0  0  0  0  0  0  0  0  0  0  0  0
    2.8971    0.9019    0.0000 C   0  0  0  0  0  0  0  0  0  0  0  0
    3.4491    1.5150    0.0000 N   0  0  0  0  0  0  0  0  0  0  0  0
    3.0366    2.2295    0.0000 C   0  0  0  0  0  0  0  0  0  0  0  0
    2.2296    2.0580    0.0000 N   0  0  0  0  0  0  0  0  0  0  0  0
    1.6166    2.6100    0.0000 C   0  0  0  0  0  0  0  0  0  0  0  0
    2.1434   -0.4125    0.0000 C   0  0  0  0  0  0  0  0  0  0  0  0
    2.8579    0.0000    0.0000 C   0  0  0  0  0  0  0  0  0  0  0  0
    3.5724   -0.4125    0.0000 C   0  0  0  0  0  0  0  0  0  0  0  0
    3.5724   -1.2375    0.0000 C   0  0  0  0  0  0  0  0  0  0  0  0
    2.8579   -1.6500    0.0000 C   0  0  0  0  0  0  0  0  0  0  0  0
    2.1434   -1.2375    0.0000 C   0  0  0  0  0  0  0  0  0  0  0  0
    1.4289   -1.6500    0.0000 C   0  0  0  0  0  0  0  0  0  0  0  0
    4.2868   -1.6500    0.0000 C   0  0  0  0  0  0  0  0  0  0  0  0
    5.0013   -2.0625    0.0000 N   0  0  0  0  0  0  0  0  0  0  0  0
  1  2  1  0  0  0  0
  2  3  4  0  0  0  0
  3  4  4  0  0  0  0
  4  5  4  0  0  0  0
  5  6  4  0  0  0  0
  2  6  4  0  0  0  0
  5  7  1  0  0  0  0
  7  8  2  0  0  0  0
  7  9  2  0  0  0  0
  7 10  1  0  0  0  0
 10 11  1  0  0  0  0
 11 12  1  0  0  0  0
 12 13  4  0  0  0  0
 13 14  4  0  0  0  0
 14 15  4  0  0  0  0
 15 16  4  0  0  0  0
 16 17  4  0  0  0  0
 12 17  4  0  0  0  0
 15 18  1  0  0  0  0
 18 19  3  0  0  0  0
 10 20  1  0  0  0  0
 20 21  1  0  0  0  0
 21 22  1  0  0  0  0
 22 23  1  0  0  0  0
 23 24  1  0  0  0  0
 24 25  4  0  0  0  0
 25 26  4  0  0  0  0
 26 27  4  0  0  0  0
 27 28  4  0  0  0  0
 24 28  4  0  0  0  0
 28 29  1  0  0  0  0
 22 30  1  0  0  0  0
 30 31  4  0  0  0  0
 31 32  4  0  0  0  0
 32 33  4  0  0  0  0
 33 34  4  0  0  0  0
 34 35  4  0  0  0  0
 30 35  4  0  0  0  0
 35 36  1  0  0  0  0
 20 36  1  0  0  0  0
 33 37  1  0  0  0  0
 37 38  3  0  0  0  0
M  END
>  <CdId>
9

>  <Mol Weight>
526.62

>  <Formula>
C27H26N8O2S

>  <CMPD_CHEMBLID>
CHEMBL232279

>  <MOLREGNO>
392588

>  <PARENT_CMPD_CHEMBLID>
CHEMBL232279

>  <PARENT_MOLREGNO>
392588

>  <COMPOUND_KEY>
33

>  <MOLWEIGHT>
526.61

>  <ALOGP>
2.59

>  <PSA>
132.22

>  <NUM_RO5_VIOLATIONS>
1

>  <ACTIVITY_ID>
2068621

>  <STANDARD_TYPE>
T1/2

>  <RELATION>
=

>  <STANDARD_VALUE>
3.0

>  <STANDARD_UNITS>
hr

>  <PUBLISHED_TYPE>
t1/2

>  <PUBLISHED_RELATION>
=

>  <PUBLISHED_VALUE>
3.0

>  <PUBLISHED_UNITS>
hr

>  <POTENTIAL_DUPLICATE>
0

>  <BAO_ENDPOINT>
BAO_0002115

>  <UO_UNITS>
UO_0000032

>  <QUDT_UNITS>
http://qudt.org/vocab/unit#Hour

>  <ASSAY_ID>
461012

>  <ASSAY_CHEMBLID>
CHEMBL944968

>  <ASSAY_TYPE>
A

>  <DESCRIPTION>
Metabolic stability assessed as half life in mouse liver microsomes

>  <ASSAY_SRC_ID>
1

>  <ASSAY_SRC_DESCRIPTION>
Scientific Literature

>  <ASSAY_ORGANISM>
Mus musculus

>  <ASSAY_TAX_ID>
10090

>  <CURATED_BY>
Autocuration

>  <BAO_FORMAT>
BAO_0000251

>  <TID>
102280

>  <TARGET_CHEMBLID>
CHEMBL613580

>  <TARGET_TYPE>
TISSUE

>  <PREF_NAME>
Liver

>  <ORGANISM>
Mus musculus

>  <CONFIDENCE_SCORE>
0

>  <TARGET_MAPPING>
Unassigned

>  <DOC_ID>
38171

>  <DOC_CHEMBLID>
CHEMBL1140743

>  <PUBMED_ID>
18198825

>  <JOURNAL>
J. Med. Chem.

>  <YEAR>
2008

>  <VOLUME>
51

>  <ISSUE>
3

>  <FIRST_PAGE>
384

$$$$

  Mrv1533001291818532D          

 41 45  0  0  0  0            999 V2000
   -3.5551   -1.0163    0.0000 C   0  0  0  0  0  0  0  0  0  0  0  0
   -2.7346   -1.1025    0.0000 N   0  0  0  0  0  0  0  0  0  0  0  0
   -2.3221   -1.8170    0.0000 C   0  0  0  0  0  0  0  0  0  0  0  0
   -1.5152   -1.6455    0.0000 N   0  0  0  0  0  0  0  0  0  0  0  0
   -1.4289   -0.8250    0.0000 C   0  0  0  0  0  0  0  0  0  0  0  0
   -2.1826   -0.4894    0.0000 C   0  0  0  0  0  0  0  0  0  0  0  0
   -0.7145   -0.4125    0.0000 S   0  0  0  0  0  0  0  0  0  0  0  0
   -1.1270    0.3020    0.0000 O   0  0  0  0  0  0  0  0  0  0  0  0
   -0.3020   -1.1270    0.0000 O   0  0  0  0  0  0  0  0  0  0  0  0
    0.0000    0.0000    0.0000 N   0  0  0  0  0  0  0  0  0  0  0  0
    0.0000    0.8250    0.0000 C   0  0  0  0  0  0  0  0  0  0  0  0
   -0.7145    1.2375    0.0000 C   0  0  0  0  0  0  0  0  0  0  0  0
   -1.4289    0.8250    0.0000 C   0  0  0  0  0  0  0  0  0  0  0  0
   -2.1434    1.2375    0.0000 C   0  0  0  0  0  0  0  0  0  0  0  0
   -2.1434    2.0625    0.0000 C   0  0  0  0  0  0  0  0  0  0  0  0
   -1.4289    2.4750    0.0000 C   0  0  0  0  0  0  0  0  0  0  0  0
   -0.7145    2.0625    0.0000 C   0  0  0  0  0  0  0  0  0  0  0  0
   -2.8579    2.4750    0.0000 S   0  0  0  0  0  0  0  0  0  0  0  0
   -3.5724    2.8875    0.0000 O   0  0  0  0  0  0  0  0  0  0  0  0
   -3.2704    1.7605    0.0000 O   0  0  0  0  0  0  0  0  0  0  0  0
   -2.4454    3.1895    0.0000 C   0  0  0  0  0  0  0  0  0  0  0  0
    0.7145   -0.4125    0.0000 C   0  0  0  0  0  0  0  0  0  0  0  0
    1.4289    0.0000    0.0000 C   0  0  0  0  0  0  0  0  0  0  0  0
    2.1434   -0.4125    0.0000 C   0  0  0  0  0  0  0  0  0  0  0  0
    2.8579    0.0000    0.0000 C   0  0  0  0  0  0  0  0  0  0  0  0
    3.5724   -0.4125    0.0000 C   0  0  0  0  0  0  0  0  0  0  0  0
    3.5724   -1.2375    0.0000 C   0  0  0  0  0  0  0  0  0  0  0  0
    2.8579   -1.6500    0.0000 C   0  0  0  0  0  0  0  0  0  0  0  0
    2.1434   -1.2375    0.0000 C   0  0  0  0  0  0  0  0  0  0  0  0
    1.4289   -1.6500    0.0000 N   0  0  0  0  0  0  0  0  0  0  0  0
    1.4289   -2.4750    0.0000 C   0  0  0  0  0  0  0  0  0  0  0  0
    0.7145   -2.8875    0.0000 C   0  0  0  0  0  0  0  0  0  0  0  0
   -0.0392   -2.5519    0.0000 C   0  0  0  0  0  0  0  0  0  0  0  0
   -0.5912   -3.1650    0.0000 N   0  0  0  0  0  0  0  0  0  0  0  0
   -0.1787   -3.8795    0.0000 C   0  0  0  0  0  0  0  0  0  0  0  0
    0.6282   -3.7080    0.0000 N   0  0  0  0  0  0  0  0  0  0  0  0
    1.2413   -4.2600    0.0000 C   0  0  0  0  0  0  0  0  0  0  0  0
    0.7145   -1.2375    0.0000 C   0  0  0  0  0  0  0  0  0  0  0  0
    0.0000   -1.6500    0.0000 O   0  0  0  0  0  0  0  0  0  0  0  0
    4.2868    0.0000    0.0000 C   0  0  0  0  0  0  0  0  0  0  0  0
    5.0013    0.4125    0.0000 N   0  0  0  0  0  0  0  0  0  0  0  0
  1  2  1  0  0  0  0
  2  3  4  0  0  0  0
  3  4  4  0  0  0  0
  4  5  4  0  0  0  0
  5  6  4  0  0  0  0
  2  6  4  0  0  0  0
  5  7  1  0  0  0  0
  7  8  2  0  0  0  0
  7  9  2  0  0  0  0
  7 10  1  0  0  0  0
 10 11  1  0  0  0  0
 11 12  1  0  0  0  0
 12 13  4  0  0  0  0
 13 14  4  0  0  0  0
 14 15  4  0  0  0  0
 15 16  4  0  0  0  0
 16 17  4  0  0  0  0
 12 17  4  0  0  0  0
 15 18  1  0  0  0  0
 18 19  2  0  0  0  0
 18 20  2  0  0  0  0
 18 21  1  0  0  0  0
 10 22  1  0  0  0  0
 22 23  1  0  0  0  0
 23 24  1  0  0  0  0
 24 25  4  0  0  0  0
 25 26  4  0  0  0  0
 26 27  4  0  0  0  0
 27 28  4  0  0  0  0
 28 29  4  0  0  0  0
 24 29  4  0  0  0  0
 29 30  1  0  0  0  0
 30 31  1  0  0  0  0
 31 32  1  0  0  0  0
 32 33  4  0  0  0  0
 33 34  4  0  0  0  0
 34 35  4  0  0  0  0
 35 36  4  0  0  0  0
 32 36  4  0  0  0  0
 36 37  1  0  0  0  0
 30 38  1  0  0  0  0
 22 38  1  0  0  0  0
 38 39  2  0  0  0  0
 26 40  1  0  0  0  0
 40 41  3  0  0  0  0
M  END
>  <CdId>
10

>  <Mol Weight>
593.68

>  <Formula>
C27H27N7O5S2

>  <CMPD_CHEMBLID>
CHEMBL398506

>  <MOLREGNO>
418762

>  <PARENT_CMPD_CHEMBLID>
CHEMBL398506

>  <PARENT_MOLREGNO>
418762

>  <COMPOUND_KEY>
9

>  <MOLWEIGHT>
593.68

>  <ALOGP>
1.37

>  <PSA>
168.02

>  <NUM_RO5_VIOLATIONS>
1

>  <ACTIVITY_ID>
2068614

>  <STANDARD_TYPE>
T1/2

>  <RELATION>
=

>  <STANDARD_VALUE>
133.0

>  <STANDARD_UNITS>
hr

>  <PUBLISHED_TYPE>
t1/2

>  <PUBLISHED_RELATION>
=

>  <PUBLISHED_VALUE>
133.0

>  <PUBLISHED_UNITS>
hr

>  <POTENTIAL_DUPLICATE>
0

>  <BAO_ENDPOINT>
BAO_0002115

>  <UO_UNITS>
UO_0000032

>  <QUDT_UNITS>
http://qudt.org/vocab/unit#Hour

>  <ASSAY_ID>
461012

>  <ASSAY_CHEMBLID>
CHEMBL944968

>  <ASSAY_TYPE>
A

>  <DESCRIPTION>
Metabolic stability assessed as half life in mouse liver microsomes

>  <ASSAY_SRC_ID>
1

>  <ASSAY_SRC_DESCRIPTION>
Scientific Literature

>  <ASSAY_ORGANISM>
Mus musculus

>  <ASSAY_TAX_ID>
10090

>  <CURATED_BY>
Autocuration

>  <BAO_FORMAT>
BAO_0000251

>  <TID>
102280

>  <TARGET_CHEMBLID>
CHEMBL613580

>  <TARGET_TYPE>
TISSUE

>  <PREF_NAME>
Liver

>  <ORGANISM>
Mus musculus

>  <CONFIDENCE_SCORE>
0

>  <TARGET_MAPPING>
Unassigned

>  <DOC_ID>
38171

>  <DOC_CHEMBLID>
CHEMBL1140743

>  <PUBMED_ID>
18198825

>  <JOURNAL>
J. Med. Chem.

>  <YEAR>
2008

>  <VOLUME>
51

>  <ISSUE>
3

>  <FIRST_PAGE>
384

$$$$

  Mrv1533001291818532D          

 39 43  0  0  0  0            999 V2000
   -3.5551   -1.0163    0.0000 C   0  0  0  0  0  0  0  0  0  0  0  0
   -2.7346   -1.1025    0.0000 N   0  0  0  0  0  0  0  0  0  0  0  0
   -2.3221   -1.8170    0.0000 C   0  0  0  0  0  0  0  0  0  0  0  0
   -1.5152   -1.6455    0.0000 N   0  0  0  0  0  0  0  0  0  0  0  0
   -1.4289   -0.8250    0.0000 C   0  0  0  0  0  0  0  0  0  0  0  0
   -2.1826   -0.4894    0.0000 C   0  0  0  0  0  0  0  0  0  0  0  0
   -0.7145   -0.4125    0.0000 S   0  0  0  0  0  0  0  0  0  0  0  0
   -1.1270    0.3020    0.0000 O   0  0  0  0  0  0  0  0  0  0  0  0
   -0.3020   -1.1270    0.0000 O   0  0  0  0  0  0  0  0  0  0  0  0
    0.0000    0.0000    0.0000 N   0  0  0  0  0  0  0  0  0  0  0  0
    0.0000    0.8250    0.0000 C   0  0  0  0  0  0  0  0  0  0  0  0
   -0.7145    1.2375    0.0000 C   0  0  0  0  0  0  0  0  0  0  0  0
   -1.4289    0.8250    0.0000 C   0  0  0  0  0  0  0  0  0  0  0  0
   -2.1434    1.2375    0.0000 C   0  0  0  0  0  0  0  0  0  0  0  0
   -2.1434    2.0625    0.0000 C   0  0  0  0  0  0  0  0  0  0  0  0
   -1.4289    2.4750    0.0000 C   0  0  0  0  0  0  0  0  0  0  0  0
   -0.7145    2.0625    0.0000 C   0  0  0  0  0  0  0  0  0  0  0  0
   -2.8579    2.4750    0.0000 C   0  0  0  0  0  0  0  0  0  0  0  0
   -3.5724    2.8875    0.0000 N   0  0  0  0  0  0  0  0  0  0  0  0
    0.7145   -0.4125    0.0000 C   0  0  0  0  0  0  0  0  0  0  0  0
    1.4289    0.0000    0.0000 C   0  0  0  0  0  0  0  0  0  0  0  0
    2.1434   -0.4125    0.0000 C   0  0  0  0  0  0  0  0  0  0  0  0
    2.8579    0.0000    0.0000 C   0  0  0  0  0  0  0  0  0  0  0  0
    3.5724   -0.4125    0.0000 C   0  0  0  0  0  0  0  0  0  0  0  0
    3.5724   -1.2375    0.0000 C   0  0  0  0  0  0  0  0  0  0  0  0
    2.8579   -1.6500    0.0000 C   0  0  0  0  0  0  0  0  0  0  0  0
    2.1434   -1.2375    0.0000 C   0  0  0  0  0  0  0  0  0  0  0  0
    1.4289   -1.6500    0.0000 N   0  0  0  0  0  0  0  0  0  0  0  0
    1.4289   -2.4750    0.0000 C   0  0  0  0  0  0  0  0  0  0  0  0
    0.7145   -2.8875    0.0000 C   0  0  0  0  0  0  0  0  0  0  0  0
   -0.0392   -2.5519    0.0000 C   0  0  0  0  0  0  0  0  0  0  0  0
   -0.5912   -3.1650    0.0000 N   0  0  0  0  0  0  0  0  0  0  0  0
   -0.1787   -3.8795    0.0000 C   0  0  0  0  0  0  0  0  0  0  0  0
    0.6282   -3.7080    0.0000 N   0  0  0  0  0  0  0  0  0  0  0  0
    1.2413   -4.2600    0.0000 C   0  0  0  0  0  0  0  0  0  0  0  0
    0.7145   -1.2375    0.0000 C   0  0  0  0  0  0  0  0  0  0  0  0
    0.0000   -1.6500    0.0000 O   0  0  0  0  0  0  0  0  0  0  0  0
    4.2868    0.0000    0.0000 C   0  0  0  0  0  0  0  0  0  0  0  0
    5.0013    0.4125    0.0000 N   0  0  0  0  0  0  0  0  0  0  0  0
  1  2  1  0  0  0  0
  2  3  4  0  0  0  0
  3  4  4  0  0  0  0
  4  5  4  0  0  0  0
  5  6  4  0  0  0  0
  2  6  4  0  0  0  0
  5  7  1  0  0  0  0
  7  8  2  0  0  0  0
  7  9  2  0  0  0  0
  7 10  1  0  0  0  0
 10 11  1  0  0  0  0
 11 12  1  0  0  0  0
 12 13  4  0  0  0  0
 13 14  4  0  0  0  0
 14 15  4  0  0  0  0
 15 16  4  0  0  0  0
 16 17  4  0  0  0  0
 12 17  4  0  0  0  0
 15 18  1  0  0  0  0
 18 19  3  0  0  0  0
 10 20  1  0  0  0  0
 20 21  1  0  0  0  0
 21 22  1  0  0  0  0
 22 23  4  0  0  0  0
 23 24  4  0  0  0  0
 24 25  4  0  0  0  0
 25 26  4  0  0  0  0
 26 27  4  0  0  0  0
 22 27  4  0  0  0  0
 27 28  1  0  0  0  0
 28 29  1  0  0  0  0
 29 30  1  0  0  0  0
 30 31  4  0  0  0  0
 31 32  4  0  0  0  0
 32 33  4  0  0  0  0
 33 34  4  0  0  0  0
 30 34  4  0  0  0  0
 34 35  1  0  0  0  0
 28 36  1  0  0  0  0
 20 36  1  0  0  0  0
 36 37  2  0  0  0  0
 24 38  1  0  0  0  0
 38 39  3  0  0  0  0
M  END
>  <CdId>
11

>  <Mol Weight>
540.6

>  <Formula>
C27H24N8O3S

>  <CMPD_CHEMBLID>
CHEMBL252162

>  <MOLREGNO>
418768

>  <PARENT_CMPD_CHEMBLID>
CHEMBL252162

>  <PARENT_MOLREGNO>
418768

>  <COMPOUND_KEY>
15

>  <MOLWEIGHT>
540.6

>  <ALOGP>
1.73

>  <PSA>
149.29

>  <NUM_RO5_VIOLATIONS>
1

>  <ACTIVITY_ID>
2068618

>  <STANDARD_TYPE>
T1/2

>  <RELATION>
=

>  <STANDARD_VALUE>
40.0

>  <STANDARD_UNITS>
hr

>  <PUBLISHED_TYPE>
t1/2

>  <PUBLISHED_RELATION>
=

>  <PUBLISHED_VALUE>
40.0

>  <PUBLISHED_UNITS>
hr

>  <POTENTIAL_DUPLICATE>
0

>  <BAO_ENDPOINT>
BAO_0002115

>  <UO_UNITS>
UO_0000032

>  <QUDT_UNITS>
http://qudt.org/vocab/unit#Hour

>  <ASSAY_ID>
461012

>  <ASSAY_CHEMBLID>
CHEMBL944968

>  <ASSAY_TYPE>
A

>  <DESCRIPTION>
Metabolic stability assessed as half life in mouse liver microsomes

>  <ASSAY_SRC_ID>
1

>  <ASSAY_SRC_DESCRIPTION>
Scientific Literature

>  <ASSAY_ORGANISM>
Mus musculus

>  <ASSAY_TAX_ID>
10090

>  <CURATED_BY>
Autocuration

>  <BAO_FORMAT>
BAO_0000251

>  <TID>
102280

>  <TARGET_CHEMBLID>
CHEMBL613580

>  <TARGET_TYPE>
TISSUE

>  <PREF_NAME>
Liver

>  <ORGANISM>
Mus musculus

>  <CONFIDENCE_SCORE>
0

>  <TARGET_MAPPING>
Unassigned

>  <DOC_ID>
38171

>  <DOC_CHEMBLID>
CHEMBL1140743

>  <PUBMED_ID>
18198825

>  <JOURNAL>
J. Med. Chem.

>  <YEAR>
2008

>  <VOLUME>
51

>  <ISSUE>
3

>  <FIRST_PAGE>
384

$$$$

  Mrv1533001291818532D          

 42 47  0  0  0  0            999 V2000
   -3.5551   -1.0163    0.0000 C   0  0  0  0  0  0  0  0  0  0  0  0
   -2.7346   -1.1025    0.0000 N   0  0  0  0  0  0  0  0  0  0  0  0
   -2.3221   -1.8170    0.0000 C   0  0  0  0  0  0  0  0  0  0  0  0
   -1.5152   -1.6455    0.0000 N   0  0  0  0  0  0  0  0  0  0  0  0
   -1.4289   -0.8250    0.0000 C   0  0  0  0  0  0  0  0  0  0  0  0
   -2.1826   -0.4894    0.0000 C   0  0  0  0  0  0  0  0  0  0  0  0
   -0.7145   -0.4125    0.0000 S   0  0  0  0  0  0  0  0  0  0  0  0
   -1.1270    0.3020    0.0000 O   0  0  0  0  0  0  0  0  0  0  0  0
   -0.3020   -1.1270    0.0000 O   0  0  0  0  0  0  0  0  0  0  0  0
    0.0000    0.0000    0.0000 N   0  0  0  0  0  0  0  0  0  0  0  0
    0.0000    0.8250    0.0000 C   0  0  0  0  0  0  0  0  0  0  0  0
   -0.7145    1.2375    0.0000 C   0  0  0  0  0  0  0  0  0  0  0  0
   -1.4289    0.8250    0.0000 C   0  0  0  0  0  0  0  0  0  0  0  0
   -2.1434    1.2375    0.0000 C   0  0  0  0  0  0  0  0  0  0  0  0
   -2.1434    2.0625    0.0000 C   0  0  0  0  0  0  0  0  0  0  0  0
   -1.4289    2.4750    0.0000 C   0  0  0  0  0  0  0  0  0  0  0  0
   -0.7145    2.0625    0.0000 C   0  0  0  0  0  0  0  0  0  0  0  0
   -2.8579    2.4750    0.0000 N   0  0  0  0  0  0  0  0  0  0  0  0
   -3.6116    2.1394    0.0000 C   0  0  0  0  0  0  0  0  0  0  0  0
   -4.1636    2.7525    0.0000 C   0  0  0  0  0  0  0  0  0  0  0  0
   -3.7511    3.4670    0.0000 C   0  0  0  0  0  0  0  0  0  0  0  0
   -2.9441    3.2955    0.0000 N   0  0  0  0  0  0  0  0  0  0  0  0
    0.7145   -0.4125    0.0000 C   0  0  0  0  0  0  0  0  0  0  0  0
    1.4289    0.0000    0.0000 C   0  0  0  0  0  0  0  0  0  0  0  0
    2.1434   -0.4125    0.0000 C   0  0  0  0  0  0  0  0  0  0  0  0
    2.8579    0.0000    0.0000 C   0  0  0  0  0  0  0  0  0  0  0  0
    3.5724   -0.4125    0.0000 C   0  0  0  0  0  0  0  0  0  0  0  0
    3.5724   -1.2375    0.0000 C   0  0  0  0  0  0  0  0  0  0  0  0
    2.8579   -1.6500    0.0000 C   0  0  0  0  0  0  0  0  0  0  0  0
    2.1434   -1.2375    0.0000 C   0  0  0  0  0  0  0  0  0  0  0  0
    1.4289   -1.6500    0.0000 N   0  0  0  0  0  0  0  0  0  0  0  0
    1.4289   -2.4750    0.0000 C   0  0  0  0  0  0  0  0  0  0  0  0
    0.7145   -2.8875    0.0000 C   0  0  0  0  0  0  0  0  0  0  0  0
   -0.0392   -2.5519    0.0000 C   0  0  0  0  0  0  0  0  0  0  0  0
   -0.5912   -3.1650    0.0000 N   0  0  0  0  0  0  0  0  0  0  0  0
   -0.1787   -3.8795    0.0000 C   0  0  0  0  0  0  0  0  0  0  0  0
    0.6282   -3.7080    0.0000 N   0  0  0  0  0  0  0  0  0  0  0  0
    1.2413   -4.2600    0.0000 C   0  0  0  0  0  0  0  0  0  0  0  0
    0.7145   -1.2375    0.0000 C   0  0  0  0  0  0  0  0  0  0  0  0
    0.0000   -1.6500    0.0000 O   0  0  0  0  0  0  0  0  0  0  0  0
    4.2868    0.0000    0.0000 C   0  0  0  0  0  0  0  0  0  0  0  0
    5.0013    0.4125    0.0000 N   0  0  0  0  0  0  0  0  0  0  0  0
  1  2  1  0  0  0  0
  2  3  4  0  0  0  0
  3  4  4  0  0  0  0
  4  5  4  0  0  0  0
  5  6  4  0  0  0  0
  2  6  4  0  0  0  0
  5  7  1  0  0  0  0
  7  8  2  0  0  0  0
  7  9  2  0  0  0  0
  7 10  1  0  0  0  0
 10 11  1  0  0  0  0
 11 12  1  0  0  0  0
 12 13  4  0  0  0  0
 13 14  4  0  0  0  0
 14 15  4  0  0  0  0
 15 16  4  0  0  0  0
 16 17  4  0  0  0  0
 12 17  4  0  0  0  0
 15 18  1  0  0  0  0
 18 19  4  0  0  0  0
 19 20  4  0  0  0  0
 20 21  4  0  0  0  0
 21 22  4  0  0  0  0
 18 22  4  0  0  0  0
 10 23  1  0  0  0  0
 23 24  1  0  0  0  0
 24 25  1  0  0  0  0
 25 26  4  0  0  0  0
 26 27  4  0  0  0  0
 27 28  4  0  0  0  0
 28 29  4  0  0  0  0
 29 30  4  0  0  0  0
 25 30  4  0  0  0  0
 30 31  1  0  0  0  0
 31 32  1  0  0  0  0
 32 33  1  0  0  0  0
 33 34  4  0  0  0  0
 34 35  4  0  0  0  0
 35 36  4  0  0  0  0
 36 37  4  0  0  0  0
 33 37  4  0  0  0  0
 37 38  1  0  0  0  0
 31 39  1  0  0  0  0
 23 39  1  0  0  0  0
 39 40  2  0  0  0  0
 27 41  1  0  0  0  0
 41 42  3  0  0  0  0
M  END
>  <CdId>
12

>  <Mol Weight>
581.66

>  <Formula>
C29H27N9O3S

>  <CMPD_CHEMBLID>
CHEMBL254437

>  <MOLREGNO>
418772

>  <PARENT_CMPD_CHEMBLID>
CHEMBL254437

>  <PARENT_MOLREGNO>
418772

>  <COMPOUND_KEY>
19

>  <MOLWEIGHT>
581.65

>  <ALOGP>
2.08

>  <PSA>
143.32

>  <NUM_RO5_VIOLATIONS>
1

>  <ACTIVITY_ID>
2068616

>  <STANDARD_TYPE>
T1/2

>  <RELATION>
=

>  <STANDARD_VALUE>
9.0

>  <STANDARD_UNITS>
hr

>  <PUBLISHED_TYPE>
t1/2

>  <PUBLISHED_RELATION>
=

>  <PUBLISHED_VALUE>
9.0

>  <PUBLISHED_UNITS>
hr

>  <POTENTIAL_DUPLICATE>
0

>  <BAO_ENDPOINT>
BAO_0002115

>  <UO_UNITS>
UO_0000032

>  <QUDT_UNITS>
http://qudt.org/vocab/unit#Hour

>  <ASSAY_ID>
461012

>  <ASSAY_CHEMBLID>
CHEMBL944968

>  <ASSAY_TYPE>
A

>  <DESCRIPTION>
Metabolic stability assessed as half life in mouse liver microsomes

>  <ASSAY_SRC_ID>
1

>  <ASSAY_SRC_DESCRIPTION>
Scientific Literature

>  <ASSAY_ORGANISM>
Mus musculus

>  <ASSAY_TAX_ID>
10090

>  <CURATED_BY>
Autocuration

>  <BAO_FORMAT>
BAO_0000251

>  <TID>
102280

>  <TARGET_CHEMBLID>
CHEMBL613580

>  <TARGET_TYPE>
TISSUE

>  <PREF_NAME>
Liver

>  <ORGANISM>
Mus musculus

>  <CONFIDENCE_SCORE>
0

>  <TARGET_MAPPING>
Unassigned

>  <DOC_ID>
38171

>  <DOC_CHEMBLID>
CHEMBL1140743

>  <PUBMED_ID>
18198825

>  <JOURNAL>
J. Med. Chem.

>  <YEAR>
2008

>  <VOLUME>
51

>  <ISSUE>
3

>  <FIRST_PAGE>
384

$$$$

  Mrv1533001291818532D          

 37 40  0  0  0  0            999 V2000
    0.8974   -5.2370    0.0000 C   0  0  0  0  0  0  0  0  0  0  0  0
    0.4125   -4.5695    0.0000 N   0  0  0  0  0  0  0  0  0  0  0  0
   -0.4125   -4.5695    0.0000 C   0  0  0  0  0  0  0  0  0  0  0  0
   -0.6674   -3.7849    0.0000 N   0  0  0  0  0  0  0  0  0  0  0  0
    0.0000   -3.3000    0.0000 C   0  0  0  0  0  0  0  0  0  0  0  0
    0.6674   -3.7849    0.0000 C   0  0  0  0  0  0  0  0  0  0  0  0
    0.0000   -2.4750    0.0000 S   0  0  0  0  0  0  0  0  0  0  0  0
    0.8250   -2.4750    0.0000 O   0  0  0  0  0  0  0  0  0  0  0  0
   -0.8250   -2.4750    0.0000 O   0  0  0  0  0  0  0  0  0  0  0  0
    0.0000   -1.6500    0.0000 N   0  0  0  0  0  0  0  0  0  0  0  0
   -0.7145   -1.2375    0.0000 C   0  0  0  0  0  0  0  0  0  0  0  0
   -0.7145   -0.4125    0.0000 C   0  0  0  0  0  0  0  0  0  0  0  0
    0.0000    0.0000    0.0000 O   0  0  0  0  0  0  0  0  0  0  0  0
   -1.4289    0.0000    0.0000 O   0  0  0  0  0  0  0  0  0  0  0  0
   -1.4289    0.8250    0.0000 C   0  0  0  0  0  0  0  0  0  0  0  0
   -0.6039    0.8250    0.0000 C   0  0  0  0  0  0  0  0  0  0  0  0
   -2.2539    0.8250    0.0000 C   0  0  0  0  0  0  0  0  0  0  0  0
   -1.4289    1.6500    0.0000 C   0  0  0  0  0  0  0  0  0  0  0  0
    0.7145   -1.2375    0.0000 C   0  0  0  0  0  0  0  0  0  0  0  0
    0.7145   -0.4125    0.0000 C   0  0  0  0  0  0  0  0  0  0  0  0
    1.4289    0.0000    0.0000 N   0  0  0  0  0  0  0  0  0  0  0  0
    1.4289    0.8250    0.0000 C   0  0  0  0  0  0  0  0  0  0  0  0
    2.1434    1.2375    0.0000 C   0  0  0  0  0  0  0  0  0  0  0  0
    2.8971    0.9019    0.0000 C   0  0  0  0  0  0  0  0  0  0  0  0
    3.4491    1.5150    0.0000 N   0  0  0  0  0  0  0  0  0  0  0  0
    3.0366    2.2295    0.0000 C   0  0  0  0  0  0  0  0  0  0  0  0
    2.2296    2.0580    0.0000 N   0  0  0  0  0  0  0  0  0  0  0  0
    1.6166    2.6100    0.0000 C   0  0  0  0  0  0  0  0  0  0  0  0
    2.1434   -0.4125    0.0000 C   0  0  0  0  0  0  0  0  0  0  0  0
    2.8579    0.0000    0.0000 C   0  0  0  0  0  0  0  0  0  0  0  0
    3.5724   -0.4125    0.0000 C   0  0  0  0  0  0  0  0  0  0  0  0
    3.5724   -1.2375    0.0000 C   0  0  0  0  0  0  0  0  0  0  0  0
    2.8579   -1.6500    0.0000 C   0  0  0  0  0  0  0  0  0  0  0  0
    2.1434   -1.2375    0.0000 C   0  0  0  0  0  0  0  0  0  0  0  0
    1.4289   -1.6500    0.0000 C   0  0  0  0  0  0  0  0  0  0  0  0
    4.2868   -1.6500    0.0000 C   0  0  0  0  0  0  0  0  0  0  0  0
    5.0013   -2.0625    0.0000 N   0  0  0  0  0  0  0  0  0  0  0  0
  1  2  1  0  0  0  0
  2  3  4  0  0  0  0
  3  4  4  0  0  0  0
  4  5  4  0  0  0  0
  5  6  4  0  0  0  0
  2  6  4  0  0  0  0
  5  7  1  0  0  0  0
  7  8  2  0  0  0  0
  7  9  2  0  0  0  0
  7 10  1  0  0  0  0
 10 11  1  0  0  0  0
 11 12  1  0  0  0  0
 12 13  2  0  0  0  0
 12 14  1  0  0  0  0
 14 15  1  0  0  0  0
 15 16  1  0  0  0  0
 15 17  1  0  0  0  0
 15 18  1  0  0  0  0
 10 19  1  0  0  0  0
 19 20  1  0  0  0  0
 20 21  1  0  0  0  0
 21 22  1  0  0  0  0
 22 23  1  0  0  0  0
 23 24  4  0  0  0  0
 24 25  4  0  0  0  0
 25 26  4  0  0  0  0
 26 27  4  0  0  0  0
 23 27  4  0  0  0  0
 27 28  1  0  0  0  0
 21 29  1  0  0  0  0
 29 30  4  0  0  0  0
 30 31  4  0  0  0  0
 31 32  4  0  0  0  0
 32 33  4  0  0  0  0
 33 34  4  0  0  0  0
 29 34  4  0  0  0  0
 34 35  1  0  0  0  0
 19 35  1  0  0  0  0
 32 36  1  0  0  0  0
 36 37  3  0  0  0  0
M  END
>  <CdId>
13

>  <Mol Weight>
525.63

>  <Formula>
C25H31N7O4S

>  <CMPD_CHEMBLID>
CHEMBL183536

>  <MOLREGNO>
304215

>  <PARENT_CMPD_CHEMBLID>
CHEMBL183536

>  <PARENT_MOLREGNO>
304215

>  <COMPOUND_KEY>
34

>  <MOLWEIGHT>
525.62

>  <ALOGP>
1.77

>  <PSA>
134.73

>  <NUM_RO5_VIOLATIONS>
1

>  <ACTIVITY_ID>
2068622

>  <STANDARD_TYPE>
T1/2

>  <RELATION>
=

>  <STANDARD_VALUE>
10.0

>  <STANDARD_UNITS>
hr

>  <PUBLISHED_TYPE>
t1/2

>  <PUBLISHED_RELATION>
=

>  <PUBLISHED_VALUE>
10.0

>  <PUBLISHED_UNITS>
hr

>  <POTENTIAL_DUPLICATE>
0

>  <BAO_ENDPOINT>
BAO_0002115

>  <UO_UNITS>
UO_0000032

>  <QUDT_UNITS>
http://qudt.org/vocab/unit#Hour

>  <ASSAY_ID>
461012

>  <ASSAY_CHEMBLID>
CHEMBL944968

>  <ASSAY_TYPE>
A

>  <DESCRIPTION>
Metabolic stability assessed as half life in mouse liver microsomes

>  <ASSAY_SRC_ID>
1

>  <ASSAY_SRC_DESCRIPTION>
Scientific Literature

>  <ASSAY_ORGANISM>
Mus musculus

>  <ASSAY_TAX_ID>
10090

>  <CURATED_BY>
Autocuration

>  <BAO_FORMAT>
BAO_0000251

>  <TID>
102280

>  <TARGET_CHEMBLID>
CHEMBL613580

>  <TARGET_TYPE>
TISSUE

>  <PREF_NAME>
Liver

>  <ORGANISM>
Mus musculus

>  <CONFIDENCE_SCORE>
0

>  <TARGET_MAPPING>
Unassigned

>  <DOC_ID>
38171

>  <DOC_CHEMBLID>
CHEMBL1140743

>  <PUBMED_ID>
18198825

>  <JOURNAL>
J. Med. Chem.

>  <YEAR>
2008

>  <VOLUME>
51

>  <ISSUE>
3

>  <FIRST_PAGE>
384

$$$$

  Mrv1533001291818532D          

 40 44  0  0  0  0            999 V2000
   -2.7620   -3.3724    0.0000 C   0  0  0  0  0  0  0  0  0  0  0  0
   -2.0945   -2.8875    0.0000 N   0  0  0  0  0  0  0  0  0  0  0  0
   -2.0945   -2.0625    0.0000 C   0  0  0  0  0  0  0  0  0  0  0  0
   -1.3099   -1.8076    0.0000 N   0  0  0  0  0  0  0  0  0  0  0  0
   -0.8250   -2.4750    0.0000 C   0  0  0  0  0  0  0  0  0  0  0  0
   -1.3099   -3.1424    0.0000 C   0  0  0  0  0  0  0  0  0  0  0  0
    0.0000   -2.4750    0.0000 S   0  0  0  0  0  0  0  0  0  0  0  0
    0.8250   -2.4750    0.0000 O   0  0  0  0  0  0  0  0  0  0  0  0
    0.0000   -3.3000    0.0000 O   0  0  0  0  0  0  0  0  0  0  0  0
    0.0000   -1.6500    0.0000 N   0  0  0  0  0  0  0  0  0  0  0  0
   -0.7145   -1.2375    0.0000 C   0  0  0  0  0  0  0  0  0  0  0  0
   -0.7145   -0.4125    0.0000 C   0  0  0  0  0  0  0  0  0  0  0  0
   -1.4289    0.0000    0.0000 C   0  0  0  0  0  0  0  0  0  0  0  0
   -1.4289    0.8250    0.0000 C   0  0  0  0  0  0  0  0  0  0  0  0
   -0.7145    1.2375    0.0000 C   0  0  0  0  0  0  0  0  0  0  0  0
    0.0000    0.8250    0.0000 C   0  0  0  0  0  0  0  0  0  0  0  0
    0.0000    0.0000    0.0000 C   0  0  0  0  0  0  0  0  0  0  0  0
   -0.7145    2.0625    0.0000 S   0  0  0  0  0  0  0  0  0  0  0  0
   -0.7145    2.8875    0.0000 O   0  0  0  0  0  0  0  0  0  0  0  0
   -1.5395    2.0625    0.0000 O   0  0  0  0  0  0  0  0  0  0  0  0
    0.1105    2.0625    0.0000 C   0  0  0  0  0  0  0  0  0  0  0  0
    0.7145   -1.2375    0.0000 C   0  0  0  0  0  0  0  0  0  0  0  0
    0.7145   -0.4125    0.0000 C   0  0  0  0  0  0  0  0  0  0  0  0
    1.4289    0.0000    0.0000 N   0  0  0  0  0  0  0  0  0  0  0  0
    1.4289    0.8250    0.0000 C   0  0  0  0  0  0  0  0  0  0  0  0
    2.1434    1.2375    0.0000 C   0  0  0  0  0  0  0  0  0  0  0  0
    2.8971    0.9019    0.0000 C   0  0  0  0  0  0  0  0  0  0  0  0
    3.4491    1.5150    0.0000 N   0  0  0  0  0  0  0  0  0  0  0  0
    3.0366    2.2295    0.0000 C   0  0  0  0  0  0  0  0  0  0  0  0
    2.2296    2.0580    0.0000 N   0  0  0  0  0  0  0  0  0  0  0  0
    1.6166    2.6100    0.0000 C   0  0  0  0  0  0  0  0  0  0  0  0
    2.1434   -0.4125    0.0000 C   0  0  0  0  0  0  0  0  0  0  0  0
    2.8579    0.0000    0.0000 C   0  0  0  0  0  0  0  0  0  0  0  0
    3.5724   -0.4125    0.0000 C   0  0  0  0  0  0  0  0  0  0  0  0
    3.5724   -1.2375    0.0000 C   0  0  0  0  0  0  0  0  0  0  0  0
    2.8579   -1.6500    0.0000 C   0  0  0  0  0  0  0  0  0  0  0  0
    2.1434   -1.2375    0.0000 C   0  0  0  0  0  0  0  0  0  0  0  0
    1.4289   -1.6500    0.0000 C   0  0  0  0  0  0  0  0  0  0  0  0
    4.2868   -1.6500    0.0000 C   0  0  0  0  0  0  0  0  0  0  0  0
    5.0013   -2.0625    0.0000 N   0  0  0  0  0  0  0  0  0  0  0  0
  1  2  1  0  0  0  0
  2  3  4  0  0  0  0
  3  4  4  0  0  0  0
  4  5  4  0  0  0  0
  5  6  4  0  0  0  0
  2  6  4  0  0  0  0
  5  7  1  0  0  0  0
  7  8  2  0  0  0  0
  7  9  2  0  0  0  0
  7 10  1  0  0  0  0
 10 11  1  0  0  0  0
 11 12  1  0  0  0  0
 12 13  4  0  0  0  0
 13 14  4  0  0  0  0
 14 15  4  0  0  0  0
 15 16  4  0  0  0  0
 16 17  4  0  0  0  0
 12 17  4  0  0  0  0
 15 18  1  0  0  0  0
 18 19  2  0  0  0  0
 18 20  2  0  0  0  0
 18 21  1  0  0  0  0
 10 22  1  0  0  0  0
 22 23  1  0  0  0  0
 23 24  1  0  0  0  0
 24 25  1  0  0  0  0
 25 26  1  0  0  0  0
 26 27  4  0  0  0  0
 27 28  4  0  0  0  0
 28 29  4  0  0  0  0
 29 30  4  0  0  0  0
 26 30  4  0  0  0  0
 30 31  1  0  0  0  0
 24 32  1  0  0  0  0
 32 33  4  0  0  0  0
 33 34  4  0  0  0  0
 34 35  4  0  0  0  0
 35 36  4  0  0  0  0
 36 37  4  0  0  0  0
 32 37  4  0  0  0  0
 37 38  1  0  0  0  0
 22 38  1  0  0  0  0
 35 39  1  0  0  0  0
 39 40  3  0  0  0  0
M  END
>  <CdId>
14

>  <Mol Weight>
579.69

>  <Formula>
C27H29N7O4S2

>  <CMPD_CHEMBLID>
CHEMBL232080

>  <MOLREGNO>
392600

>  <PARENT_CMPD_CHEMBLID>
CHEMBL232080

>  <PARENT_MOLREGNO>
392600

>  <COMPOUND_KEY>
30

>  <MOLWEIGHT>
579.69

>  <ALOGP>
2.24

>  <PSA>
150.95

>  <NUM_RO5_VIOLATIONS>
1

>  <ACTIVITY_ID>
2068620

>  <STANDARD_TYPE>
T1/2

>  <RELATION>
=

>  <STANDARD_VALUE>
16.0

>  <STANDARD_UNITS>
hr

>  <PUBLISHED_TYPE>
t1/2

>  <PUBLISHED_RELATION>
=

>  <PUBLISHED_VALUE>
16.0

>  <PUBLISHED_UNITS>
hr

>  <POTENTIAL_DUPLICATE>
0

>  <BAO_ENDPOINT>
BAO_0002115

>  <UO_UNITS>
UO_0000032

>  <QUDT_UNITS>
http://qudt.org/vocab/unit#Hour

>  <ASSAY_ID>
461012

>  <ASSAY_CHEMBLID>
CHEMBL944968

>  <ASSAY_TYPE>
A

>  <DESCRIPTION>
Metabolic stability assessed as half life in mouse liver microsomes

>  <ASSAY_SRC_ID>
1

>  <ASSAY_SRC_DESCRIPTION>
Scientific Literature

>  <ASSAY_ORGANISM>
Mus musculus

>  <ASSAY_TAX_ID>
10090

>  <CURATED_BY>
Autocuration

>  <BAO_FORMAT>
BAO_0000251

>  <TID>
102280

>  <TARGET_CHEMBLID>
CHEMBL613580

>  <TARGET_TYPE>
TISSUE

>  <PREF_NAME>
Liver

>  <ORGANISM>
Mus musculus

>  <CONFIDENCE_SCORE>
0

>  <TARGET_MAPPING>
Unassigned

>  <DOC_ID>
38171

>  <DOC_CHEMBLID>
CHEMBL1140743

>  <PUBMED_ID>
18198825

>  <JOURNAL>
J. Med. Chem.

>  <YEAR>
2008

>  <VOLUME>
51

>  <ISSUE>
3

>  <FIRST_PAGE>
384

$$$$

  Mrv1533001291818532D          

 38 41  0  0  0  0            999 V2000
   -0.8974    3.5870    0.0000 C   0  0  0  0  0  0  0  0  0  0  0  0
   -0.4125    2.9195    0.0000 N   0  0  0  0  0  0  0  0  0  0  0  0
    0.4125    2.9195    0.0000 C   0  0  0  0  0  0  0  0  0  0  0  0
    0.6674    2.1349    0.0000 N   0  0  0  0  0  0  0  0  0  0  0  0
    0.0000    1.6500    0.0000 C   0  0  0  0  0  0  0  0  0  0  0  0
   -0.6674    2.1349    0.0000 C   0  0  0  0  0  0  0  0  0  0  0  0
    0.0000    0.8250    0.0000 S   0  0  0  0  0  0  0  0  0  0  0  0
   -0.8250    0.8250    0.0000 O   0  0  0  0  0  0  0  0  0  0  0  0
    0.8250    0.8250    0.0000 O   0  0  0  0  0  0  0  0  0  0  0  0
    0.0000    0.0000    0.0000 N   0  0  0  0  0  0  0  0  0  0  0  0
   -0.7145   -0.4125    0.0000 C   0  0  0  0  0  0  0  0  0  0  0  0
   -1.4289    0.0000    0.0000 C   0  0  0  0  0  0  0  0  0  0  0  0
   -2.1434   -0.4125    0.0000 O   0  0  0  0  0  0  0  0  0  0  0  0
   -1.4289    0.8250    0.0000 N   0  0  0  0  0  0  0  0  0  0  0  0
   -2.1434    1.2375    0.0000 C   0  0  0  0  0  0  0  0  0  0  0  0
   -1.7309    1.9520    0.0000 C   0  0  0  0  0  0  0  0  0  0  0  0
   -2.5559    0.5230    0.0000 C   0  0  0  0  0  0  0  0  0  0  0  0
   -2.8579    1.6500    0.0000 C   0  0  0  0  0  0  0  0  0  0  0  0
    0.7145   -0.4125    0.0000 C   0  0  0  0  0  0  0  0  0  0  0  0
    1.4289    0.0000    0.0000 C   0  0  0  0  0  0  0  0  0  0  0  0
    2.1434   -0.4125    0.0000 C   0  0  0  0  0  0  0  0  0  0  0  0
    2.8579    0.0000    0.0000 C   0  0  0  0  0  0  0  0  0  0  0  0
    3.5724   -0.4125    0.0000 C   0  0  0  0  0  0  0  0  0  0  0  0
    3.5724   -1.2375    0.0000 C   0  0  0  0  0  0  0  0  0  0  0  0
    2.8579   -1.6500    0.0000 C   0  0  0  0  0  0  0  0  0  0  0  0
    2.1434   -1.2375    0.0000 C   0  0  0  0  0  0  0  0  0  0  0  0
    1.4289   -1.6500    0.0000 N   0  0  0  0  0  0  0  0  0  0  0  0
    1.4289   -2.4750    0.0000 C   0  0  0  0  0  0  0  0  0  0  0  0
    0.7145   -2.8875    0.0000 C   0  0  0  0  0  0  0  0  0  0  0  0
   -0.0392   -2.5519    0.0000 C   0  0  0  0  0  0  0  0  0  0  0  0
   -0.5912   -3.1650    0.0000 N   0  0  0  0  0  0  0  0  0  0  0  0
   -0.1787   -3.8795    0.0000 C   0  0  0  0  0  0  0  0  0  0  0  0
    0.6282   -3.7080    0.0000 N   0  0  0  0  0  0  0  0  0  0  0  0
    1.2413   -4.2600    0.0000 C   0  0  0  0  0  0  0  0  0  0  0  0
    0.7145   -1.2375    0.0000 C   0  0  0  0  0  0  0  0  0  0  0  0
    0.0000   -1.6500    0.0000 O   0  0  0  0  0  0  0  0  0  0  0  0
    4.2868    0.0000    0.0000 C   0  0  0  0  0  0  0  0  0  0  0  0
    5.0013    0.4125    0.0000 N   0  0  0  0  0  0  0  0  0  0  0  0
  1  2  1  0  0  0  0
  2  3  4  0  0  0  0
  3  4  4  0  0  0  0
  4  5  4  0  0  0  0
  5  6  4  0  0  0  0
  2  6  4  0  0  0  0
  5  7  1  0  0  0  0
  7  8  2  0  0  0  0
  7  9  2  0  0  0  0
  7 10  1  0  0  0  0
 10 11  1  0  0  0  0
 11 12  1  0  0  0  0
 12 13  2  0  0  0  0
 12 14  1  0  0  0  0
 14 15  1  0  0  0  0
 15 16  1  0  0  0  0
 15 17  1  0  0  0  0
 15 18  1  0  0  0  0
 10 19  1  0  0  0  0
 19 20  1  0  0  0  0
 20 21  1  0  0  0  0
 21 22  4  0  0  0  0
 22 23  4  0  0  0  0
 23 24  4  0  0  0  0
 24 25  4  0  0  0  0
 25 26  4  0  0  0  0
 21 26  4  0  0  0  0
 26 27  1  0  0  0  0
 27 28  1  0  0  0  0
 28 29  1  0  0  0  0
 29 30  4  0  0  0  0
 30 31  4  0  0  0  0
 31 32  4  0  0  0  0
 32 33  4  0  0  0  0
 29 33  4  0  0  0  0
 33 34  1  0  0  0  0
 27 35  1  0  0  0  0
 19 35  1  0  0  0  0
 35 36  2  0  0  0  0
 23 37  1  0  0  0  0
 37 38  3  0  0  0  0
M  END
>  <CdId>
15

>  <Mol Weight>
538.63

>  <Formula>
C25H30N8O4S

>  <CMPD_CHEMBLID>
CHEMBL251964

>  <MOLREGNO>
418764

>  <PARENT_CMPD_CHEMBLID>
CHEMBL251964

>  <PARENT_MOLREGNO>
418764

>  <COMPOUND_KEY>
11

>  <MOLWEIGHT>
538.62

>  <ALOGP>
0.26

>  <PSA>
154.59

>  <NUM_RO5_VIOLATIONS>
1

>  <ACTIVITY_ID>
2068619

>  <STANDARD_TYPE>
T1/2

>  <RELATION>
=

>  <STANDARD_VALUE>
144.0

>  <STANDARD_UNITS>
hr

>  <PUBLISHED_TYPE>
t1/2

>  <PUBLISHED_RELATION>
=

>  <PUBLISHED_VALUE>
144.0

>  <PUBLISHED_UNITS>
hr

>  <POTENTIAL_DUPLICATE>
0

>  <BAO_ENDPOINT>
BAO_0002115

>  <UO_UNITS>
UO_0000032

>  <QUDT_UNITS>
http://qudt.org/vocab/unit#Hour

>  <ASSAY_ID>
461012

>  <ASSAY_CHEMBLID>
CHEMBL944968

>  <ASSAY_TYPE>
A

>  <DESCRIPTION>
Metabolic stability assessed as half life in mouse liver microsomes

>  <ASSAY_SRC_ID>
1

>  <ASSAY_SRC_DESCRIPTION>
Scientific Literature

>  <ASSAY_ORGANISM>
Mus musculus

>  <ASSAY_TAX_ID>
10090

>  <CURATED_BY>
Autocuration

>  <BAO_FORMAT>
BAO_0000251

>  <TID>
102280

>  <TARGET_CHEMBLID>
CHEMBL613580

>  <TARGET_TYPE>
TISSUE

>  <PREF_NAME>
Liver

>  <ORGANISM>
Mus musculus

>  <CONFIDENCE_SCORE>
0

>  <TARGET_MAPPING>
Unassigned

>  <DOC_ID>
38171

>  <DOC_CHEMBLID>
CHEMBL1140743

>  <PUBMED_ID>
18198825

>  <JOURNAL>
J. Med. Chem.

>  <YEAR>
2008

>  <VOLUME>
51

>  <ISSUE>
3

>  <FIRST_PAGE>
384

$$$$

  Mrv1533001291818532D          

 39 42  0  0  0  0            999 V2000
    1.6166   -4.2600    0.0000 C   0  0  0  0  0  0  0  0  0  0  0  0
    2.2296   -3.7080    0.0000 N   0  0  0  0  0  0  0  0  0  0  0  0
    3.0366   -3.8795    0.0000 C   0  0  0  0  0  0  0  0  0  0  0  0
    3.4491   -3.1650    0.0000 N   0  0  0  0  0  0  0  0  0  0  0  0
    2.8971   -2.5519    0.0000 C   0  0  0  0  0  0  0  0  0  0  0  0
    2.1434   -2.8875    0.0000 C   0  0  0  0  0  0  0  0  0  0  0  0
    1.4289   -2.4750    0.0000 C   0  0  0  0  0  0  0  0  0  0  0  0
    1.4289   -1.6500    0.0000 N   0  0  0  0  0  0  0  0  0  0  0  0
    0.7145   -1.2375    0.0000 C   0  0  0  0  0  0  0  0  0  0  0  0
    0.0000   -1.6500    0.0000 O   0  0  0  0  0  0  0  0  0  0  0  0
    0.7145   -0.4125    0.0000 C   0  0  0  0  0  0  0  0  0  0  0  0
    1.4289    0.0000    0.0000 C   0  0  0  0  0  0  0  0  0  0  0  0
    2.1434   -0.4125    0.0000 C   0  0  0  0  0  0  0  0  0  0  0  0
    2.8579    0.0000    0.0000 C   0  0  0  0  0  0  0  0  0  0  0  0
    3.5724   -0.4125    0.0000 C   0  0  0  0  0  0  0  0  0  0  0  0
    3.5724   -1.2375    0.0000 C   0  0  0  0  0  0  0  0  0  0  0  0
    2.8579   -1.6500    0.0000 C   0  0  0  0  0  0  0  0  0  0  0  0
    2.1434   -1.2375    0.0000 C   0  0  0  0  0  0  0  0  0  0  0  0
    4.2868    0.0000    0.0000 C   0  0  0  0  0  0  0  0  0  0  0  0
    5.0013    0.4125    0.0000 N   0  0  0  0  0  0  0  0  0  0  0  0
    0.0000    0.0000    0.0000 N   0  0  0  0  0  0  0  0  0  0  0  0
    0.0000    0.8250    0.0000 C   0  0  0  0  0  0  0  0  0  0  0  0
    0.7145    1.2375    0.0000 C   0  0  0  0  0  0  0  0  0  0  0  0
    0.7145    2.0625    0.0000 O   0  0  0  0  0  0  0  0  0  0  0  0
    1.4289    0.8250    0.0000 N   0  0  0  0  0  0  0  0  0  0  0  0
    2.1434    1.2375    0.0000 C   0  0  0  0  0  0  0  0  0  0  0  0
    2.8579    1.6500    0.0000 C   0  0  0  0  0  0  0  0  0  0  0  0
    2.5559    0.5230    0.0000 C   0  0  0  0  0  0  0  0  0  0  0  0
    1.7309    1.9520    0.0000 C   0  0  0  0  0  0  0  0  0  0  0  0
   -0.7145   -0.4125    0.0000 S   0  0  0  0  0  0  0  0  0  0  0  0
   -0.3020   -1.1270    0.0000 O   0  0  0  0  0  0  0  0  0  0  0  0
   -1.4289   -0.8250    0.0000 O   0  0  0  0  0  0  0  0  0  0  0  0
   -1.1270    0.3020    0.0000 C   0  0  0  0  0  0  0  0  0  0  0  0
   -0.7145    1.0164    0.0000 C   0  0  0  0  0  0  0  0  0  0  0  0
   -1.1270    1.7309    0.0000 C   0  0  0  0  0  0  0  0  0  0  0  0
   -1.9520    1.7309    0.0000 C   0  0  0  0  0  0  0  0  0  0  0  0
   -2.3645    1.0164    0.0000 C   0  0  0  0  0  0  0  0  0  0  0  0
   -3.1895    1.0164    0.0000 F   0  0  0  0  0  0  0  0  0  0  0  0
   -1.9520    0.3020    0.0000 C   0  0  0  0  0  0  0  0  0  0  0  0
  1  2  1  0  0  0  0
  2  3  4  0  0  0  0
  3  4  4  0  0  0  0
  4  5  4  0  0  0  0
  5  6  4  0  0  0  0
  2  6  4  0  0  0  0
  6  7  1  0  0  0  0
  7  8  1  0  0  0  0
  8  9  1  0  0  0  0
  9 10  2  0  0  0  0
  9 11  1  0  0  0  0
 11 12  1  0  0  0  0
 12 13  1  0  0  0  0
 13 14  4  0  0  0  0
 14 15  4  0  0  0  0
 15 16  4  0  0  0  0
 16 17  4  0  0  0  0
 17 18  4  0  0  0  0
  8 18  1  0  0  0  0
 13 18  4  0  0  0  0
 15 19  1  0  0  0  0
 19 20  3  0  0  0  0
 11 21  1  0  0  0  0
 21 22  1  0  0  0  0
 22 23  1  0  0  0  0
 23 24  2  0  0  0  0
 23 25  1  0  0  0  0
 25 26  1  0  0  0  0
 26 27  1  0  0  0  0
 26 28  1  0  0  0  0
 26 29  1  0  0  0  0
 21 30  1  0  0  0  0
 30 31  2  0  0  0  0
 30 32  2  0  0  0  0
 30 33  1  0  0  0  0
 33 34  4  0  0  0  0
 34 35  4  0  0  0  0
 35 36  4  0  0  0  0
 36 37  4  0  0  0  0
 37 38  1  0  0  0  0
 37 39  4  0  0  0  0
 33 39  4  0  0  0  0
M  END
>  <CdId>
16

>  <Mol Weight>
552.63

>  <Formula>
C27H29FN6O4S

>  <CMPD_CHEMBLID>
CHEMBL252771

>  <MOLREGNO>
418783

>  <PARENT_CMPD_CHEMBLID>
CHEMBL252771

>  <PARENT_MOLREGNO>
418783

>  <COMPOUND_KEY>
28

>  <MOLWEIGHT>
552.62

>  <ALOGP>
1.83

>  <PSA>
136.77

>  <NUM_RO5_VIOLATIONS>
1

>  <ACTIVITY_ID>
2068615

>  <STANDARD_TYPE>
T1/2

>  <RELATION>
=

>  <STANDARD_VALUE>
31.0

>  <STANDARD_UNITS>
hr

>  <PUBLISHED_TYPE>
t1/2

>  <PUBLISHED_RELATION>
=

>  <PUBLISHED_VALUE>
31.0

>  <PUBLISHED_UNITS>
hr

>  <POTENTIAL_DUPLICATE>
0

>  <BAO_ENDPOINT>
BAO_0002115

>  <UO_UNITS>
UO_0000032

>  <QUDT_UNITS>
http://qudt.org/vocab/unit#Hour

>  <ASSAY_ID>
461012

>  <ASSAY_CHEMBLID>
CHEMBL944968

>  <ASSAY_TYPE>
A

>  <DESCRIPTION>
Metabolic stability assessed as half life in mouse liver microsomes

>  <ASSAY_SRC_ID>
1

>  <ASSAY_SRC_DESCRIPTION>
Scientific Literature

>  <ASSAY_ORGANISM>
Mus musculus

>  <ASSAY_TAX_ID>
10090

>  <CURATED_BY>
Autocuration

>  <BAO_FORMAT>
BAO_0000251

>  <TID>
102280

>  <TARGET_CHEMBLID>
CHEMBL613580

>  <TARGET_TYPE>
TISSUE

>  <PREF_NAME>
Liver

>  <ORGANISM>
Mus musculus

>  <CONFIDENCE_SCORE>
0

>  <TARGET_MAPPING>
Unassigned

>  <DOC_ID>
38171

>  <DOC_CHEMBLID>
CHEMBL1140743

>  <PUBMED_ID>
18198825

>  <JOURNAL>
J. Med. Chem.

>  <YEAR>
2008

>  <VOLUME>
51

>  <ISSUE>
3

>  <FIRST_PAGE>
384

$$$$

  Mrv1533001291818532D          

 38 41  0  0  0  0            999 V2000
   -0.8974    3.5870    0.0000 C   0  0  0  0  0  0  0  0  0  0  0  0
   -0.4125    2.9195    0.0000 N   0  0  0  0  0  0  0  0  0  0  0  0
    0.4125    2.9195    0.0000 C   0  0  0  0  0  0  0  0  0  0  0  0
    0.6674    2.1349    0.0000 N   0  0  0  0  0  0  0  0  0  0  0  0
    0.0000    1.6500    0.0000 C   0  0  0  0  0  0  0  0  0  0  0  0
   -0.6674    2.1349    0.0000 C   0  0  0  0  0  0  0  0  0  0  0  0
    0.0000    0.8250    0.0000 S   0  0  0  0  0  0  0  0  0  0  0  0
   -0.8250    0.8250    0.0000 O   0  0  0  0  0  0  0  0  0  0  0  0
    0.8250    0.8250    0.0000 O   0  0  0  0  0  0  0  0  0  0  0  0
    0.0000    0.0000    0.0000 N   0  0  0  0  0  0  0  0  0  0  0  0
   -0.7145   -0.4125    0.0000 C   0  0  0  0  0  0  0  0  0  0  0  0
   -1.4289    0.0000    0.0000 C   0  0  0  0  0  0  0  0  0  0  0  0
   -2.1434   -0.4125    0.0000 O   0  0  0  0  0  0  0  0  0  0  0  0
   -1.4289    0.8250    0.0000 O   0  0  0  0  0  0  0  0  0  0  0  0
   -2.1434    1.2375    0.0000 C   0  0  0  0  0  0  0  0  0  0  0  0
   -1.7309    1.9520    0.0000 C   0  0  0  0  0  0  0  0  0  0  0  0
   -2.5559    0.5230    0.0000 C   0  0  0  0  0  0  0  0  0  0  0  0
   -2.8579    1.6500    0.0000 C   0  0  0  0  0  0  0  0  0  0  0  0
    0.7145   -0.4125    0.0000 C   0  0  0  0  0  0  0  0  0  0  0  0
    1.4289    0.0000    0.0000 C   0  0  0  0  0  0  0  0  0  0  0  0
    2.1434   -0.4125    0.0000 C   0  0  0  0  0  0  0  0  0  0  0  0
    2.8579    0.0000    0.0000 C   0  0  0  0  0  0  0  0  0  0  0  0
    3.5724   -0.4125    0.0000 C   0  0  0  0  0  0  0  0  0  0  0  0
    3.5724   -1.2375    0.0000 C   0  0  0  0  0  0  0  0  0  0  0  0
    2.8579   -1.6500    0.0000 C   0  0  0  0  0  0  0  0  0  0  0  0
    2.1434   -1.2375    0.0000 C   0  0  0  0  0  0  0  0  0  0  0  0
    1.4289   -1.6500    0.0000 N   0  0  0  0  0  0  0  0  0  0  0  0
    1.4289   -2.4750    0.0000 C   0  0  0  0  0  0  0  0  0  0  0  0
    0.7145   -2.8875    0.0000 C   0  0  0  0  0  0  0  0  0  0  0  0
   -0.0392   -2.5519    0.0000 C   0  0  0  0  0  0  0  0  0  0  0  0
   -0.5912   -3.1650    0.0000 N   0  0  0  0  0  0  0  0  0  0  0  0
   -0.1787   -3.8795    0.0000 C   0  0  0  0  0  0  0  0  0  0  0  0
    0.6282   -3.7080    0.0000 N   0  0  0  0  0  0  0  0  0  0  0  0
    1.2413   -4.2600    0.0000 C   0  0  0  0  0  0  0  0  0  0  0  0
    0.7145   -1.2375    0.0000 C   0  0  0  0  0  0  0  0  0  0  0  0
    0.0000   -1.6500    0.0000 O   0  0  0  0  0  0  0  0  0  0  0  0
    4.2868    0.0000    0.0000 C   0  0  0  0  0  0  0  0  0  0  0  0
    5.0013    0.4125    0.0000 N   0  0  0  0  0  0  0  0  0  0  0  0
  1  2  1  0  0  0  0
  2  3  4  0  0  0  0
  3  4  4  0  0  0  0
  4  5  4  0  0  0  0
  5  6  4  0  0  0  0
  2  6  4  0  0  0  0
  5  7  1  0  0  0  0
  7  8  2  0  0  0  0
  7  9  2  0  0  0  0
  7 10  1  0  0  0  0
 10 11  1  0  0  0  0
 11 12  1  0  0  0  0
 12 13  2  0  0  0  0
 12 14  1  0  0  0  0
 14 15  1  0  0  0  0
 15 16  1  0  0  0  0
 15 17  1  0  0  0  0
 15 18  1  0  0  0  0
 10 19  1  0  0  0  0
 19 20  1  0  0  0  0
 20 21  1  0  0  0  0
 21 22  4  0  0  0  0
 22 23  4  0  0  0  0
 23 24  4  0  0  0  0
 24 25  4  0  0  0  0
 25 26  4  0  0  0  0
 21 26  4  0  0  0  0
 26 27  1  0  0  0  0
 27 28  1  0  0  0  0
 28 29  1  0  0  0  0
 29 30  4  0  0  0  0
 30 31  4  0  0  0  0
 31 32  4  0  0  0  0
 32 33  4  0  0  0  0
 29 33  4  0  0  0  0
 33 34  1  0  0  0  0
 27 35  1  0  0  0  0
 19 35  1  0  0  0  0
 35 36  2  0  0  0  0
 23 37  1  0  0  0  0
 37 38  3  0  0  0  0
M  END
>  <CdId>
17

>  <Mol Weight>
539.61

>  <Formula>
C25H29N7O5S

>  <CMPD_CHEMBLID>
CHEMBL252163

>  <MOLREGNO>
418770

>  <PARENT_CMPD_CHEMBLID>
CHEMBL252163

>  <PARENT_MOLREGNO>
418770

>  <COMPOUND_KEY>
17

>  <MOLWEIGHT>
539.61

>  <ALOGP>
0.9

>  <PSA>
151.79

>  <NUM_RO5_VIOLATIONS>
1

>  <ACTIVITY_ID>
2068617

>  <STANDARD_TYPE>
T1/2

>  <RELATION>
=

>  <STANDARD_VALUE>
21.0

>  <STANDARD_UNITS>
hr

>  <PUBLISHED_TYPE>
t1/2

>  <PUBLISHED_RELATION>
=

>  <PUBLISHED_VALUE>
21.0

>  <PUBLISHED_UNITS>
hr

>  <POTENTIAL_DUPLICATE>
0

>  <BAO_ENDPOINT>
BAO_0002115

>  <UO_UNITS>
UO_0000032

>  <QUDT_UNITS>
http://qudt.org/vocab/unit#Hour

>  <ASSAY_ID>
461012

>  <ASSAY_CHEMBLID>
CHEMBL944968

>  <ASSAY_TYPE>
A

>  <DESCRIPTION>
Metabolic stability assessed as half life in mouse liver microsomes

>  <ASSAY_SRC_ID>
1

>  <ASSAY_SRC_DESCRIPTION>
Scientific Literature

>  <ASSAY_ORGANISM>
Mus musculus

>  <ASSAY_TAX_ID>
10090

>  <CURATED_BY>
Autocuration

>  <BAO_FORMAT>
BAO_0000251

>  <TID>
102280

>  <TARGET_CHEMBLID>
CHEMBL613580

>  <TARGET_TYPE>
TISSUE

>  <PREF_NAME>
Liver

>  <ORGANISM>
Mus musculus

>  <CONFIDENCE_SCORE>
0

>  <TARGET_MAPPING>
Unassigned

>  <DOC_ID>
38171

>  <DOC_CHEMBLID>
CHEMBL1140743

>  <PUBMED_ID>
18198825

>  <JOURNAL>
J. Med. Chem.

>  <YEAR>
2008

>  <VOLUME>
51

>  <ISSUE>
3

>  <FIRST_PAGE>
384

$$$$

  Mrv1533001291818532D          

 19 20  0  0  0  0            999 V2000
    2.8579   -1.6500    0.0000 C   0  0  0  0  0  0  0  0  0  0  0  0
    2.8579   -2.4750    0.0000 C   0  0  0  0  0  0  0  0  0  0  0  0
    3.5724   -2.8875    0.0000 C   0  0  0  0  0  0  0  0  0  0  0  0
    3.5724   -3.7125    0.0000 C   0  0  0  0  0  0  0  0  0  0  0  0
    2.8579   -4.1250    0.0000 C   0  0  0  0  0  0  0  0  0  0  0  0
    2.1434   -3.7125    0.0000 C   0  0  0  0  0  0  0  0  0  0  0  0
    2.1434   -2.8875    0.0000 C   0  0  0  0  0  0  0  0  0  0  0  0
    1.4289   -2.4750    0.0000 C   0  0  0  0  0  0  0  0  0  0  0  0
    0.7145   -2.8875    0.0000 O   0  0  0  0  0  0  0  0  0  0  0  0
    1.4289   -1.6500    0.0000 N   0  0  0  0  0  0  0  0  0  0  0  0
    0.7145   -1.2375    0.0000 C   0  0  0  0  0  0  0  0  0  0  0  0
    0.7145   -0.4125    0.0000 C   0  0  0  0  0  0  0  0  0  0  0  0
    0.0000    0.0000    0.0000 C   0  0  0  0  0  0  0  0  0  0  0  0
   -0.7145   -0.4125    0.0000 F   0  0  0  0  0  0  0  0  0  0  0  0
    0.0000    0.8250    0.0000 C   0  0  0  0  0  0  0  0  0  0  0  0
    0.7145    1.2375    0.0000 C   0  0  0  0  0  0  0  0  0  0  0  0
    1.4289    0.8250    0.0000 C   0  0  0  0  0  0  0  0  0  0  0  0
    1.4289    0.0000    0.0000 C   0  0  0  0  0  0  0  0  0  0  0  0
    2.1434   -0.4125    0.0000 Cl  0  0  0  0  0  0  0  0  0  0  0  0
  1  2  1  0  0  0  0
  2  3  4  0  0  0  0
  3  4  4  0  0  0  0
  4  5  4  0  0  0  0
  5  6  4  0  0  0  0
  6  7  4  0  0  0  0
  2  7  4  0  0  0  0
  7  8  1  0  0  0  0
  8  9  2  0  0  0  0
  8 10  1  0  0  0  0
 10 11  1  0  0  0  0
 11 12  1  0  0  0  0
 12 13  4  0  0  0  0
 13 14  1  0  0  0  0
 13 15  4  0  0  0  0
 15 16  4  0  0  0  0
 16 17  4  0  0  0  0
 17 18  4  0  0  0  0
 12 18  4  0  0  0  0
 18 19  1  0  0  0  0
M  END
>  <CdId>
31

>  <Mol Weight>
277.72

>  <Formula>
C15H13ClFNO

>  <CMPD_CHEMBLID>
CHEMBL405747

>  <MOLREGNO>
427622

>  <PARENT_CMPD_CHEMBLID>
CHEMBL405747

>  <PARENT_MOLREGNO>
427622

>  <COMPOUND_KEY>
51

>  <MOLWEIGHT>
277.72

>  <ALOGP>
3.98

>  <PSA>
29.1

>  <NUM_RO5_VIOLATIONS>
0

>  <ACTIVITY_ID>
2170394

>  <STANDARD_TYPE>
T1/2

>  <RELATION>
=

>  <STANDARD_VALUE>
3.233

>  <STANDARD_UNITS>
hr

>  <PUBLISHED_TYPE>
t1/2

>  <PUBLISHED_RELATION>
=

>  <PUBLISHED_VALUE>
194.0

>  <PUBLISHED_UNITS>
min

>  <POTENTIAL_DUPLICATE>
0

>  <BAO_ENDPOINT>
BAO_0002115

>  <UO_UNITS>
UO_0000032

>  <QUDT_UNITS>
http://qudt.org/vocab/unit#Hour

>  <ASSAY_ID>
467770

>  <ASSAY_CHEMBLID>
CHEMBL930322

>  <ASSAY_TYPE>
A

>  <DESCRIPTION>
Metabolic stability assessed as half life in mouse liver microsomes

>  <ASSAY_SRC_ID>
1

>  <ASSAY_SRC_DESCRIPTION>
Scientific Literature

>  <ASSAY_ORGANISM>
Mus musculus

>  <ASSAY_TAX_ID>
10090

>  <CURATED_BY>
Autocuration

>  <BAO_FORMAT>
BAO_0000251

>  <TID>
102280

>  <TARGET_CHEMBLID>
CHEMBL613580

>  <TARGET_TYPE>
TISSUE

>  <PREF_NAME>
Liver

>  <ORGANISM>
Mus musculus

>  <CONFIDENCE_SCORE>
0

>  <TARGET_MAPPING>
Unassigned

>  <DOC_ID>
38707

>  <DOC_CHEMBLID>
CHEMBL1143090

>  <PUBMED_ID>
18467094

>  <JOURNAL>
Bioorg. Med. Chem. Lett.

>  <YEAR>
2008

>  <VOLUME>
18

>  <ISSUE>
11

>  <FIRST_PAGE>
3219

$$$$

  Mrv1533001291818532D          

 21 22  0  0  1  0            999 V2000
    2.7512   -0.0616    0.0000 C   0  0  0  0  0  0  0  0  0  0  0  0
    3.4656   -0.4741    0.0000 C   0  0  2  0  0  0  0  0  0  0  0  0
    3.4656   -1.2991    0.0000 N   0  0  0  0  0  0  0  0  0  0  0  0
    2.7512   -1.7116    0.0000 C   0  0  0  0  0  0  0  0  0  0  0  0
    2.0367   -1.2991    0.0000 O   0  0  0  0  0  0  0  0  0  0  0  0
    2.7512   -2.5366    0.0000 C   0  0  0  0  0  0  0  0  0  0  0  0
    3.4186   -3.0215    0.0000 C   0  0  0  0  0  0  0  0  0  0  0  0
    3.1637   -3.8062    0.0000 C   0  0  0  0  0  0  0  0  0  0  0  0
    2.3387   -3.8062    0.0000 C   0  0  0  0  0  0  0  0  0  0  0  0
    1.8538   -4.4736    0.0000 C   0  0  0  0  0  0  0  0  0  0  0  0
    1.3688   -5.1410    0.0000 N   0  0  0  0  0  0  0  0  0  0  0  0
    2.0837   -3.0215    0.0000 N   0  0  0  0  0  0  0  0  0  0  0  0
    1.2991   -2.7666    0.0000 C   0  0  0  0  0  0  0  0  0  0  0  0
    4.1801   -0.0616    0.0000 C   0  0  0  0  0  0  0  0  0  0  0  0
    4.1801    0.7634    0.0000 C   0  0  0  0  0  0  0  0  0  0  0  0
    3.4656    1.1759    0.0000 F   0  0  0  0  0  0  0  0  0  0  0  0
    4.8946    1.1759    0.0000 C   0  0  0  0  0  0  0  0  0  0  0  0
    5.6091    0.7634    0.0000 C   0  0  0  0  0  0  0  0  0  0  0  0
    5.6091   -0.0616    0.0000 C   0  0  0  0  0  0  0  0  0  0  0  0
    4.8946   -0.4741    0.0000 C   0  0  0  0  0  0  0  0  0  0  0  0
    4.8946   -1.2991    0.0000 Cl  0  0  0  0  0  0  0  0  0  0  0  0
  2  1  1  1  0  0  0
  2  3  1  0  0  0  0
  3  4  1  0  0  0  0
  4  5  2  0  0  0  0
  4  6  1  0  0  0  0
  6  7  4  0  0  0  0
  7  8  4  0  0  0  0
  8  9  4  0  0  0  0
  9 10  1  0  0  0  0
 10 11  3  0  0  0  0
  9 12  4  0  0  0  0
  6 12  4  0  0  0  0
 12 13  1  0  0  0  0
  2 14  1  0  0  0  0
 14 15  4  0  0  0  0
 15 16  1  0  0  0  0
 15 17  4  0  0  0  0
 17 18  4  0  0  0  0
 18 19  4  0  0  0  0
 19 20  4  0  0  0  0
 14 20  4  0  0  0  0
 20 21  1  0  0  0  0
M  END
>  <CdId>
33

>  <Mol Weight>
305.74

>  <Formula>
C15H13ClFN3O

>  <CMPD_CHEMBLID>
CHEMBL259796

>  <MOLREGNO>
427675

>  <PARENT_CMPD_CHEMBLID>
CHEMBL259796

>  <PARENT_MOLREGNO>
427675

>  <COMPOUND_KEY>
48

>  <MOLWEIGHT>
305.73

>  <ALOGP>
3.63

>  <PSA>
57.82

>  <NUM_RO5_VIOLATIONS>
0

>  <ACTIVITY_ID>
2170395

>  <STANDARD_TYPE>
T1/2

>  <RELATION>
=

>  <STANDARD_VALUE>
3.933

>  <STANDARD_UNITS>
hr

>  <PUBLISHED_TYPE>
t1/2

>  <PUBLISHED_RELATION>
=

>  <PUBLISHED_VALUE>
236.0

>  <PUBLISHED_UNITS>
min

>  <POTENTIAL_DUPLICATE>
0

>  <BAO_ENDPOINT>
BAO_0002115

>  <UO_UNITS>
UO_0000032

>  <QUDT_UNITS>
http://qudt.org/vocab/unit#Hour

>  <ASSAY_ID>
467770

>  <ASSAY_CHEMBLID>
CHEMBL930322

>  <ASSAY_TYPE>
A

>  <DESCRIPTION>
Metabolic stability assessed as half life in mouse liver microsomes

>  <ASSAY_SRC_ID>
1

>  <ASSAY_SRC_DESCRIPTION>
Scientific Literature

>  <ASSAY_ORGANISM>
Mus musculus

>  <ASSAY_TAX_ID>
10090

>  <CURATED_BY>
Autocuration

>  <BAO_FORMAT>
BAO_0000251

>  <TID>
102280

>  <TARGET_CHEMBLID>
CHEMBL613580

>  <TARGET_TYPE>
TISSUE

>  <PREF_NAME>
Liver

>  <ORGANISM>
Mus musculus

>  <CONFIDENCE_SCORE>
0

>  <TARGET_MAPPING>
Unassigned

>  <DOC_ID>
38707

>  <DOC_CHEMBLID>
CHEMBL1143090

>  <PUBMED_ID>
18467094

>  <JOURNAL>
Bioorg. Med. Chem. Lett.

>  <YEAR>
2008

>  <VOLUME>
18

>  <ISSUE>
11

>  <FIRST_PAGE>
3219

$$$$

  Mrv1533001291818532D          

 40 45  0  0  1  0            999 V2000
   -0.2063    1.0717    0.0000 O   0  0  0  0  0  0  0  0  0  0  0  0
    0.2062    0.3572    0.0000 C   0  0  0  0  0  0  0  0  0  0  0  0
    1.0312    0.3572    0.0000 O   0  0  0  0  0  0  0  0  0  0  0  0
   -0.2062   -0.3572    0.0000 C   0  0  0  0  0  0  0  0  0  0  0  0
    0.2063   -1.0717    0.0000 O   0  0  0  0  0  0  0  0  0  0  0  0
   -1.0312   -0.3572    0.0000 O   0  0  0  0  0  0  0  0  0  0  0  0
    8.6660    1.2724    0.0000 O   0  0  0  0  0  0  0  0  0  0  0  0
    8.3487    0.5109    0.0000 C   0  0  0  0  0  0  0  0  0  0  0  0
    8.8689   -0.1451    0.0000 C   0  0  0  0  0  0  0  0  0  0  0  0
    8.5574   -0.9107    0.0000 C   0  0  0  0  0  0  0  0  0  0  0  0
    7.7327   -0.9970    0.0000 C   0  0  0  0  0  0  0  0  0  0  0  0
    7.4336   -1.7457    0.0000 C   0  0  0  0  0  0  0  0  0  0  0  0
    6.6154   -1.7562    0.0000 C   0  0  1  0  0  0  0  0  0  0  0  0
    6.0716   -2.3443    0.0000 N   0  0  0  0  0  0  0  0  0  0  0  0
    6.2093   -3.1578    0.0000 C   0  0  0  0  0  0  0  0  0  0  0  0
    5.5736   -3.6837    0.0000 C   0  0  0  0  0  0  0  0  0  0  0  0
    5.2861   -4.4570    0.0000 C   0  0  0  0  0  0  0  0  0  0  0  0
    4.7602   -3.8213    0.0000 C   0  0  0  0  0  0  0  0  0  0  0  0
    5.3503   -1.9603    0.0000 C   0  0  0  0  0  0  0  0  0  0  0  0
    5.4930   -1.0729    0.0000 C   0  0  0  0  0  0  0  0  0  0  0  0
    6.3380   -0.4742    0.0000 C   0  0  1  0  0  0  0  0  0  0  0  0
    6.1231    0.3573    0.0000 C   0  0  1  0  0  0  0  0  0  0  0  0
    6.7886    0.8601    0.0000 O   0  0  0  0  0  0  0  0  0  0  0  0
    7.5003    0.4165    0.0000 C   0  0  0  0  0  0  0  0  0  0  0  0
    7.2098   -0.3510    0.0000 C   0  0  0  0  0  0  0  0  0  0  0  0
    5.2973    0.5177    0.0000 C   0  0  1  0  0  0  0  0  0  0  0  0
    4.7385   -0.0828    0.0000 C   0  0  0  0  0  0  0  0  0  0  0  0
    5.0511   -0.8238    0.0000 C   0  0  0  0  0  0  0  0  0  0  0  0
    6.0248   -0.9708    0.0000 C   0  0  1  0  0  0  0  0  0  0  0  0
    5.6021   -1.6793    0.0000 O   0  0  0  0  0  0  0  0  0  0  0  0
    5.0419    1.3021    0.0000 N   0  0  0  0  0  0  0  0  0  0  0  0
    4.2349    1.4732    0.0000 C   0  0  0  0  0  0  0  0  0  0  0  0
    3.6832    0.8598    0.0000 O   0  0  0  0  0  0  0  0  0  0  0  0
    3.9794    2.2577    0.0000 C   0  0  0  0  0  0  0  0  0  0  0  0
    3.1724    2.4287    0.0000 C   0  0  0  0  0  0  0  0  0  0  0  0
    2.9170    3.2132    0.0000 C   0  0  0  0  0  0  0  0  0  0  0  0
    3.4686    3.8266    0.0000 C   0  0  0  0  0  0  0  0  0  0  0  0
    3.2132    4.6111    0.0000 I   0  0  0  0  0  0  0  0  0  0  0  0
    4.2757    3.6556    0.0000 C   0  0  0  0  0  0  0  0  0  0  0  0
    4.5311    2.8711    0.0000 C   0  0  0  0  0  0  0  0  0  0  0  0
  1  2  1  0  0  0  0
  2  3  2  0  0  0  0
  2  4  1  0  0  0  0
  4  5  2  0  0  0  0
  4  6  1  0  0  0  0
  7  8  1  0  0  0  0
  8  9  4  0  0  0  0
  9 10  4  0  0  0  0
 10 11  4  0  0  0  0
 11 12  1  0  0  0  0
 12 13  1  0  0  0  0
 13 14  1  1  0  0  0
 14 15  1  0  0  0  0
 15 16  1  0  0  0  0
 16 17  1  0  0  0  0
 17 18  1  0  0  0  0
 16 18  1  0  0  0  0
 14 19  1  0  0  0  0
 19 20  1  0  0  0  0
 20 21  1  0  0  0  0
 21 22  1  0  0  0  0
 22 23  1  6  0  0  0
 23 24  1  0  0  0  0
  8 24  4  0  0  0  0
 24 25  4  0  0  0  0
 11 25  4  0  0  0  0
 21 25  1  1  0  0  0
 22 26  1  0  0  0  0
 26 27  1  0  0  0  0
 27 28  1  0  0  0  0
 28 29  1  0  0  0  0
 13 29  1  0  0  0  0
 21 29  1  0  0  0  0
 29 30  1  1  0  0  0
 26 31  1  1  0  0  0
 31 32  1  0  0  0  0
 32 33  2  0  0  0  0
 32 34  1  0  0  0  0
 34 35  4  0  0  0  0
 35 36  4  0  0  0  0
 36 37  4  0  0  0  0
 37 38  1  0  0  0  0
 37 39  4  0  0  0  0
 39 40  4  0  0  0  0
 34 40  4  0  0  0  0
M  END
>  <CdId>
70

>  <Mol Weight>
662.477

>  <Formula>
C29H31IN2O8

>  <CMPD_CHEMBLID>
CHEMBL611931

>  <MOLREGNO>
595463

>  <PARENT_CMPD_CHEMBLID>
CHEMBL1198703

>  <PARENT_MOLREGNO>
672653

>  <COMPOUND_KEY>
7

>  <MOLWEIGHT>
572.43

>  <ALOGP>
3.64

>  <PSA>
82.03

>  <NUM_RO5_VIOLATIONS>
1

>  <ACTIVITY_ID>
3070160

>  <STANDARD_TYPE>
T1/2

>  <RELATION>
=

>  <STANDARD_VALUE>
8.0

>  <STANDARD_UNITS>
hr

>  <PUBLISHED_TYPE>
t1/2

>  <PUBLISHED_RELATION>
=

>  <PUBLISHED_VALUE>
480.0

>  <PUBLISHED_UNITS>
min

>  <POTENTIAL_DUPLICATE>
0

>  <BAO_ENDPOINT>
BAO_0002115

>  <UO_UNITS>
UO_0000032

>  <QUDT_UNITS>
http://qudt.org/vocab/unit#Hour

>  <ASSAY_ID>
601092

>  <ASSAY_CHEMBLID>
CHEMBL1074507

>  <ASSAY_TYPE>
A

>  <DESCRIPTION>
Metabolic stability in mouse liver microsomes assessed as half life

>  <ASSAY_SRC_ID>
1

>  <ASSAY_SRC_DESCRIPTION>
Scientific Literature

>  <ASSAY_ORGANISM>
Mus musculus

>  <ASSAY_TAX_ID>
10090

>  <CURATED_BY>
Autocuration

>  <BAO_FORMAT>
BAO_0000251

>  <TID>
22224

>  <TARGET_CHEMBLID>
CHEMBL612558

>  <TARGET_TYPE>
ADMET

>  <PREF_NAME>
ADMET

>  <CONFIDENCE_SCORE>
0

>  <TARGET_MAPPING>
Unassigned

>  <DOC_ID>
49225

>  <DOC_CHEMBLID>
CHEMBL1152554

>  <PUBMED_ID>
19683449

>  <JOURNAL>
Bioorg. Med. Chem.

>  <YEAR>
2009

>  <VOLUME>
17

>  <ISSUE>
18

>  <FIRST_PAGE>
6671

$$$$

  Mrv1533001291818532D          

 40 45  0  0  1  0            999 V2000
   -0.2063    1.0717    0.0000 O   0  0  0  0  0  0  0  0  0  0  0  0
    0.2062    0.3572    0.0000 C   0  0  0  0  0  0  0  0  0  0  0  0
    1.0312    0.3572    0.0000 O   0  0  0  0  0  0  0  0  0  0  0  0
   -0.2062   -0.3572    0.0000 C   0  0  0  0  0  0  0  0  0  0  0  0
    0.2063   -1.0717    0.0000 O   0  0  0  0  0  0  0  0  0  0  0  0
   -1.0312   -0.3572    0.0000 O   0  0  0  0  0  0  0  0  0  0  0  0
    8.6660    1.2724    0.0000 O   0  0  0  0  0  0  0  0  0  0  0  0
    8.3487    0.5109    0.0000 C   0  0  0  0  0  0  0  0  0  0  0  0
    8.8689   -0.1451    0.0000 C   0  0  0  0  0  0  0  0  0  0  0  0
    8.5574   -0.9107    0.0000 C   0  0  0  0  0  0  0  0  0  0  0  0
    7.7327   -0.9970    0.0000 C   0  0  0  0  0  0  0  0  0  0  0  0
    7.4336   -1.7457    0.0000 C   0  0  0  0  0  0  0  0  0  0  0  0
    6.6154   -1.7562    0.0000 C   0  0  1  0  0  0  0  0  0  0  0  0
    6.0716   -2.3443    0.0000 N   0  0  0  0  0  0  0  0  0  0  0  0
    6.2093   -3.1578    0.0000 C   0  0  0  0  0  0  0  0  0  0  0  0
    5.5736   -3.6837    0.0000 C   0  0  0  0  0  0  0  0  0  0  0  0
    5.2861   -4.4570    0.0000 C   0  0  0  0  0  0  0  0  0  0  0  0
    4.7602   -3.8213    0.0000 C   0  0  0  0  0  0  0  0  0  0  0  0
    5.3503   -1.9603    0.0000 C   0  0  0  0  0  0  0  0  0  0  0  0
    5.4930   -1.0729    0.0000 C   0  0  0  0  0  0  0  0  0  0  0  0
    6.3380   -0.4742    0.0000 C   0  0  1  0  0  0  0  0  0  0  0  0
    6.1231    0.3573    0.0000 C   0  0  1  0  0  0  0  0  0  0  0  0
    6.7886    0.8601    0.0000 O   0  0  0  0  0  0  0  0  0  0  0  0
    7.5003    0.4165    0.0000 C   0  0  0  0  0  0  0  0  0  0  0  0
    7.2098   -0.3510    0.0000 C   0  0  0  0  0  0  0  0  0  0  0  0
    5.2973    0.5177    0.0000 C   0  0  1  0  0  0  0  0  0  0  0  0
    4.7385   -0.0828    0.0000 C   0  0  0  0  0  0  0  0  0  0  0  0
    5.0511   -0.8238    0.0000 C   0  0  0  0  0  0  0  0  0  0  0  0
    6.0248   -0.9708    0.0000 C   0  0  1  0  0  0  0  0  0  0  0  0
    5.6021   -1.6793    0.0000 O   0  0  0  0  0  0  0  0  0  0  0  0
    5.0419    1.3021    0.0000 N   0  0  0  0  0  0  0  0  0  0  0  0
    4.2349    1.4732    0.0000 C   0  0  0  0  0  0  0  0  0  0  0  0
    3.6832    0.8598    0.0000 O   0  0  0  0  0  0  0  0  0  0  0  0
    3.9794    2.2577    0.0000 C   0  0  0  0  0  0  0  0  0  0  0  0
    3.1724    2.4287    0.0000 C   0  0  0  0  0  0  0  0  0  0  0  0
    2.9170    3.2132    0.0000 C   0  0  0  0  0  0  0  0  0  0  0  0
    3.4686    3.8266    0.0000 C   0  0  0  0  0  0  0  0  0  0  0  0
    3.2132    4.6111    0.0000 Br  0  0  0  0  0  0  0  0  0  0  0  0
    4.2757    3.6556    0.0000 C   0  0  0  0  0  0  0  0  0  0  0  0
    4.5311    2.8711    0.0000 C   0  0  0  0  0  0  0  0  0  0  0  0
  1  2  1  0  0  0  0
  2  3  2  0  0  0  0
  2  4  1  0  0  0  0
  4  5  2  0  0  0  0
  4  6  1  0  0  0  0
  7  8  1  0  0  0  0
  8  9  4  0  0  0  0
  9 10  4  0  0  0  0
 10 11  4  0  0  0  0
 11 12  1  0  0  0  0
 12 13  1  0  0  0  0
 13 14  1  1  0  0  0
 14 15  1  0  0  0  0
 15 16  1  0  0  0  0
 16 17  1  0  0  0  0
 17 18  1  0  0  0  0
 16 18  1  0  0  0  0
 14 19  1  0  0  0  0
 19 20  1  0  0  0  0
 20 21  1  0  0  0  0
 21 22  1  0  0  0  0
 22 23  1  6  0  0  0
 23 24  1  0  0  0  0
  8 24  4  0  0  0  0
 24 25  4  0  0  0  0
 11 25  4  0  0  0  0
 21 25  1  1  0  0  0
 22 26  1  0  0  0  0
 26 27  1  0  0  0  0
 27 28  1  0  0  0  0
 28 29  1  0  0  0  0
 13 29  1  0  0  0  0
 21 29  1  0  0  0  0
 29 30  1  1  0  0  0
 26 31  1  1  0  0  0
 31 32  1  0  0  0  0
 32 33  2  0  0  0  0
 32 34  1  0  0  0  0
 34 35  4  0  0  0  0
 35 36  4  0  0  0  0
 36 37  4  0  0  0  0
 37 38  1  0  0  0  0
 37 39  4  0  0  0  0
 39 40  4  0  0  0  0
 34 40  4  0  0  0  0
M  END
>  <CdId>
71

>  <Mol Weight>
615.477

>  <Formula>
C29H31BrN2O8

>  <CMPD_CHEMBLID>
CHEMBL611930

>  <MOLREGNO>
595462

>  <PARENT_CMPD_CHEMBLID>
CHEMBL1198702

>  <PARENT_MOLREGNO>
672652

>  <COMPOUND_KEY>
6

>  <MOLWEIGHT>
525.43

>  <ALOGP>
3.81

>  <PSA>
82.03

>  <NUM_RO5_VIOLATIONS>
1

>  <ACTIVITY_ID>
3070159

>  <STANDARD_TYPE>
T1/2

>  <RELATION>
=

>  <STANDARD_VALUE>
4.55

>  <STANDARD_UNITS>
hr

>  <PUBLISHED_TYPE>
t1/2

>  <PUBLISHED_RELATION>
=

>  <PUBLISHED_VALUE>
273.0

>  <PUBLISHED_UNITS>
min

>  <POTENTIAL_DUPLICATE>
0

>  <BAO_ENDPOINT>
BAO_0002115

>  <UO_UNITS>
UO_0000032

>  <QUDT_UNITS>
http://qudt.org/vocab/unit#Hour

>  <ASSAY_ID>
601092

>  <ASSAY_CHEMBLID>
CHEMBL1074507

>  <ASSAY_TYPE>
A

>  <DESCRIPTION>
Metabolic stability in mouse liver microsomes assessed as half life

>  <ASSAY_SRC_ID>
1

>  <ASSAY_SRC_DESCRIPTION>
Scientific Literature

>  <ASSAY_ORGANISM>
Mus musculus

>  <ASSAY_TAX_ID>
10090

>  <CURATED_BY>
Autocuration

>  <BAO_FORMAT>
BAO_0000251

>  <TID>
22224

>  <TARGET_CHEMBLID>
CHEMBL612558

>  <TARGET_TYPE>
ADMET

>  <PREF_NAME>
ADMET

>  <CONFIDENCE_SCORE>
0

>  <TARGET_MAPPING>
Unassigned

>  <DOC_ID>
49225

>  <DOC_CHEMBLID>
CHEMBL1152554

>  <PUBMED_ID>
19683449

>  <JOURNAL>
Bioorg. Med. Chem.

>  <YEAR>
2009

>  <VOLUME>
17

>  <ISSUE>
18

>  <FIRST_PAGE>
6671

$$$$

  Mrv1533001291818532D          

 39 43  0  0  0  0            999 V2000
    0.3829   -5.3329    0.0000 C   0  0  0  0  0  0  0  0  0  0  0  0
    0.7954   -4.6184    0.0000 N   0  0  0  0  0  0  0  0  0  0  0  0
    0.3829   -3.9039    0.0000 C   0  0  0  0  0  0  0  0  0  0  0  0
    0.7954   -3.1895    0.0000 C   0  0  0  0  0  0  0  0  0  0  0  0
    1.6204   -3.1895    0.0000 N   0  0  0  0  0  0  0  0  0  0  0  0
    2.0329   -2.4750    0.0000 C   0  0  0  0  0  0  0  0  0  0  0  0
    2.8579   -2.4750    0.0000 C   0  0  0  0  0  0  0  0  0  0  0  0
    3.2704   -1.7605    0.0000 C   0  0  0  0  0  0  0  0  0  0  0  0
    4.0954   -1.7605    0.0000 N   0  0  0  0  0  0  0  0  0  0  0  0
    4.5079   -1.0461    0.0000 C   0  0  0  0  0  0  0  0  0  0  0  0
    4.1723   -0.2924    0.0000 C   0  0  0  0  0  0  0  0  0  0  0  0
    4.7854    0.2596    0.0000 C   0  0  0  0  0  0  0  0  0  0  0  0
    5.4999   -0.1529    0.0000 C   0  0  0  0  0  0  0  0  0  0  0  0
    6.1130   -0.7049    0.0000 C   0  0  0  0  0  0  0  0  0  0  0  0
    5.3284   -0.9598    0.0000 C   0  0  0  0  0  0  0  0  0  0  0  0
    5.9848    0.5146    0.0000 C   0  0  0  0  0  0  0  0  0  0  0  0
    5.6493    1.2683    0.0000 C   0  0  0  0  0  0  0  0  0  0  0  0
    6.1342    1.9357    0.0000 C   0  0  0  0  0  0  0  0  0  0  0  0
    6.9547    1.8495    0.0000 C   0  0  0  0  0  0  0  0  0  0  0  0
    7.2902    1.0958    0.0000 C   0  0  0  0  0  0  0  0  0  0  0  0
    6.8053    0.4284    0.0000 C   0  0  0  0  0  0  0  0  0  0  0  0
    7.4396    2.5169    0.0000 C   0  0  0  0  0  0  0  0  0  0  0  0
    7.9245    3.1843    0.0000 N   0  0  0  0  0  0  0  0  0  0  0  0
    4.5079   -2.4750    0.0000 C   0  0  0  0  0  0  0  0  0  0  0  0
    4.0954   -3.1895    0.0000 O   0  0  0  0  0  0  0  0  0  0  0  0
    5.3329   -2.4750    0.0000 N   0  0  0  0  0  0  0  0  0  0  0  0
    5.7454   -3.1895    0.0000 C   0  0  0  0  0  0  0  0  0  0  0  0
    6.5704   -3.1895    0.0000 C   0  0  0  0  0  0  0  0  0  0  0  0
    6.9829   -3.9039    0.0000 C   0  0  0  0  0  0  0  0  0  0  0  0
    6.5704   -4.6184    0.0000 C   0  0  0  0  0  0  0  0  0  0  0  0
    6.9829   -5.3329    0.0000 F   0  0  0  0  0  0  0  0  0  0  0  0
    5.7454   -4.6184    0.0000 C   0  0  0  0  0  0  0  0  0  0  0  0
    5.3329   -3.9039    0.0000 C   0  0  0  0  0  0  0  0  0  0  0  0
    5.3329   -5.3329    0.0000 C   0  0  0  0  0  0  0  0  0  0  0  0
    4.9204   -6.0474    0.0000 F   0  0  0  0  0  0  0  0  0  0  0  0
    4.6184   -4.9204    0.0000 F   0  0  0  0  0  0  0  0  0  0  0  0
    6.0474   -5.7454    0.0000 F   0  0  0  0  0  0  0  0  0  0  0  0
    2.0329   -3.9039    0.0000 C   0  0  0  0  0  0  0  0  0  0  0  0
    1.6204   -4.6184    0.0000 C   0  0  0  0  0  0  0  0  0  0  0  0
  1  2  1  0  0  0  0
  2  3  1  0  0  0  0
  3  4  1  0  0  0  0
  4  5  1  0  0  0  0
  5  6  1  0  0  0  0
  6  7  1  0  0  0  0
  7  8  1  0  0  0  0
  8  9  1  0  0  0  0
  9 10  1  0  0  0  0
 10 11  1  0  0  0  0
 11 12  1  0  0  0  0
 12 13  1  0  0  0  0
 13 14  1  0  0  0  0
 14 15  1  0  0  0  0
 10 15  1  0  0  0  0
 13 15  1  0  0  0  0
 13 16  1  0  0  0  0
 16 17  4  0  0  0  0
 17 18  4  0  0  0  0
 18 19  4  0  0  0  0
 19 20  4  0  0  0  0
 20 21  4  0  0  0  0
 16 21  4  0  0  0  0
 19 22  1  0  0  0  0
 22 23  3  0  0  0  0
  9 24  1  0  0  0  0
 24 25  2  0  0  0  0
 24 26  1  0  0  0  0
 26 27  1  0  0  0  0
 27 28  4  0  0  0  0
 28 29  4  0  0  0  0
 29 30  4  0  0  0  0
 30 31  1  0  0  0  0
 30 32  4  0  0  0  0
 32 33  4  0  0  0  0
 27 33  4  0  0  0  0
 32 34  1  0  0  0  0
 34 35  1  0  0  0  0
 34 36  1  0  0  0  0
 34 37  1  0  0  0  0
  5 38  1  0  0  0  0
 38 39  1  0  0  0  0
  2 39  1  0  0  0  0
M  END
>  <CdId>
183

>  <Mol Weight>
543.611

>  <Formula>
C29H33F4N5O

>  <CMPD_CHEMBLID>
CHEMBL1289614

>  <MOLREGNO>
716022

>  <PARENT_CMPD_CHEMBLID>
CHEMBL1289614

>  <PARENT_MOLREGNO>
716022

>  <COMPOUND_KEY>
2

>  <MOLWEIGHT>
543.6

>  <ALOGP>
4.72

>  <PSA>
62.61

>  <NUM_RO5_VIOLATIONS>
1

>  <ACTIVITY_ID>
3597792

>  <STANDARD_TYPE>
T1/2

>  <RELATION>
=

>  <STANDARD_VALUE>
9.567

>  <STANDARD_UNITS>
hr

>  <PUBLISHED_TYPE>
t1/2

>  <PUBLISHED_RELATION>
=

>  <PUBLISHED_VALUE>
574.0

>  <PUBLISHED_UNITS>
min

>  <POTENTIAL_DUPLICATE>
0

>  <BAO_ENDPOINT>
BAO_0002115

>  <UO_UNITS>
UO_0000032

>  <QUDT_UNITS>
http://qudt.org/vocab/unit#Hour

>  <ASSAY_ID>
686359

>  <ASSAY_CHEMBLID>
CHEMBL1293115

>  <ASSAY_TYPE>
A

>  <DESCRIPTION>
Metabolic stability in mouse liver microsomes assessed as half life

>  <ASSAY_SRC_ID>
1

>  <ASSAY_SRC_DESCRIPTION>
Scientific Literature

>  <ASSAY_ORGANISM>
Mus musculus

>  <ASSAY_TAX_ID>
10090

>  <CURATED_BY>
Autocuration

>  <BAO_FORMAT>
BAO_0000251

>  <TID>
22224

>  <TARGET_CHEMBLID>
CHEMBL612558

>  <TARGET_TYPE>
ADMET

>  <PREF_NAME>
ADMET

>  <CONFIDENCE_SCORE>
0

>  <TARGET_MAPPING>
Unassigned

>  <DOC_ID>
53999

>  <DOC_CHEMBLID>
CHEMBL1287674

>  <PUBMED_ID>
20951036

>  <JOURNAL>
Bioorg. Med. Chem. Lett.

>  <YEAR>
2010

>  <VOLUME>
20

>  <ISSUE>
23

>  <FIRST_PAGE>
7020

$$$$

  Mrv1533001291818532D          

 33 37  0  0  0  0            999 V2000
    9.0681    5.2354    0.0000 F   0  0  0  0  0  0  0  0  0  0  0  0
    8.3536    4.8229    0.0000 C   0  0  0  0  0  0  0  0  0  0  0  0
    7.9411    5.5374    0.0000 F   0  0  0  0  0  0  0  0  0  0  0  0
    8.7661    4.1085    0.0000 F   0  0  0  0  0  0  0  0  0  0  0  0
    7.6391    4.4104    0.0000 C   0  0  0  0  0  0  0  0  0  0  0  0
    7.6391    3.5854    0.0000 C   0  0  0  0  0  0  0  0  0  0  0  0
    6.9246    3.1729    0.0000 C   0  0  0  0  0  0  0  0  0  0  0  0
    6.2102    3.5854    0.0000 C   0  0  0  0  0  0  0  0  0  0  0  0
    6.2102    4.4104    0.0000 C   0  0  0  0  0  0  0  0  0  0  0  0
    6.9246    4.8229    0.0000 C   0  0  0  0  0  0  0  0  0  0  0  0
    5.4957    3.1729    0.0000 C   0  0  0  0  0  0  0  0  0  0  0  0
    5.4957    2.3479    0.0000 C   0  0  0  0  0  0  0  0  0  0  0  0
    4.7812    1.9354    0.0000 C   0  0  0  0  0  0  0  0  0  0  0  0
    4.7812    1.1104    0.0000 O   0  0  0  0  0  0  0  0  0  0  0  0
    4.0668    2.3479    0.0000 N   0  0  0  0  0  0  0  0  0  0  0  0
    4.0668    3.1729    0.0000 C   0  0  0  0  0  0  0  0  0  0  0  0
    4.7812    3.5854    0.0000 C   0  0  0  0  0  0  0  0  0  0  0  0
    3.3523    1.9354    0.0000 C   0  0  0  0  0  0  0  0  0  0  0  0
    3.3523    1.1104    0.0000 C   0  0  0  0  0  0  0  0  0  0  0  0
    2.6378    0.6979    0.0000 C   0  0  0  0  0  0  0  0  0  0  0  0
    1.9233    1.1104    0.0000 C   0  0  0  0  0  0  0  0  0  0  0  0
    1.9233    1.9354    0.0000 C   0  0  0  0  0  0  0  0  0  0  0  0
    1.1387    2.1904    0.0000 C   0  0  0  0  0  0  0  0  0  0  0  0
    0.6538    1.5229    0.0000 N   0  0  0  0  0  0  0  0  0  0  0  0
    1.1387    0.8555    0.0000 N   0  0  0  0  0  0  0  0  0  0  0  0
    0.8838    0.0709    0.0000 C   0  0  0  0  0  0  0  0  0  0  0  0
    1.4358   -0.5422    0.0000 C   0  0  0  0  0  0  0  0  0  0  0  0
    1.1809   -1.3268    0.0000 N   0  0  0  0  0  0  0  0  0  0  0  0
    1.6658   -1.9943    0.0000 C   0  0  0  0  0  0  0  0  0  0  0  0
    1.1809   -2.6617    0.0000 C   0  0  0  0  0  0  0  0  0  0  0  0
    0.3963   -2.4068    0.0000 C   0  0  0  0  0  0  0  0  0  0  0  0
    0.3963   -1.5818    0.0000 C   0  0  0  0  0  0  0  0  0  0  0  0
    2.6378    2.3479    0.0000 C   0  0  0  0  0  0  0  0  0  0  0  0
  1  2  1  0  0  0  0
  2  3  1  0  0  0  0
  2  4  1  0  0  0  0
  2  5  1  0  0  0  0
  5  6  4  0  0  0  0
  6  7  4  0  0  0  0
  7  8  4  0  0  0  0
  8  9  4  0  0  0  0
  9 10  4  0  0  0  0
  5 10  4  0  0  0  0
  8 11  1  0  0  0  0
 11 12  2  0  0  0  0
 12 13  1  0  0  0  0
 13 14  2  0  0  0  0
 13 15  1  0  0  0  0
 15 16  1  0  0  0  0
 16 17  2  0  0  0  0
 11 17  1  0  0  0  0
 15 18  1  0  0  0  0
 18 19  4  0  0  0  0
 19 20  4  0  0  0  0
 20 21  4  0  0  0  0
 21 22  4  0  0  0  0
 22 23  4  0  0  0  0
 23 24  4  0  0  0  0
 24 25  4  0  0  0  0
 21 25  4  0  0  0  0
 25 26  1  0  0  0  0
 26 27  1  0  0  0  0
 27 28  1  0  0  0  0
 28 29  1  0  0  0  0
 29 30  1  0  0  0  0
 30 31  1  0  0  0  0
 31 32  1  0  0  0  0
 28 32  1  0  0  0  0
 22 33  4  0  0  0  0
 18 33  4  0  0  0  0
M  END
>  <CdId>
184

>  <Mol Weight>
452.481

>  <Formula>
C25H23F3N4O

>  <CMPD_CHEMBLID>
CHEMBL1290041

>  <MOLREGNO>
716453

>  <PARENT_CMPD_CHEMBLID>
CHEMBL1290041

>  <PARENT_MOLREGNO>
716453

>  <COMPOUND_KEY>
4g

>  <MOLWEIGHT>
452.47

>  <ALOGP>
4.33

>  <PSA>
41.37

>  <NUM_RO5_VIOLATIONS>
0

>  <ACTIVITY_ID>
3597793

>  <STANDARD_TYPE>
T1/2

>  <RELATION>
=

>  <STANDARD_VALUE>
3.117

>  <STANDARD_UNITS>
hr

>  <PUBLISHED_TYPE>
t1/2

>  <PUBLISHED_RELATION>
=

>  <PUBLISHED_VALUE>
187.0

>  <PUBLISHED_UNITS>
min

>  <POTENTIAL_DUPLICATE>
0

>  <BAO_ENDPOINT>
BAO_0002115

>  <UO_UNITS>
UO_0000032

>  <QUDT_UNITS>
http://qudt.org/vocab/unit#Hour

>  <ASSAY_ID>
686359

>  <ASSAY_CHEMBLID>
CHEMBL1293115

>  <ASSAY_TYPE>
A

>  <DESCRIPTION>
Metabolic stability in mouse liver microsomes assessed as half life

>  <ASSAY_SRC_ID>
1

>  <ASSAY_SRC_DESCRIPTION>
Scientific Literature

>  <ASSAY_ORGANISM>
Mus musculus

>  <ASSAY_TAX_ID>
10090

>  <CURATED_BY>
Autocuration

>  <BAO_FORMAT>
BAO_0000251

>  <TID>
22224

>  <TARGET_CHEMBLID>
CHEMBL612558

>  <TARGET_TYPE>
ADMET

>  <PREF_NAME>
ADMET

>  <CONFIDENCE_SCORE>
0

>  <TARGET_MAPPING>
Unassigned

>  <DOC_ID>
53999

>  <DOC_CHEMBLID>
CHEMBL1287674

>  <PUBMED_ID>
20951036

>  <JOURNAL>
Bioorg. Med. Chem. Lett.

>  <YEAR>
2010

>  <VOLUME>
20

>  <ISSUE>
23

>  <FIRST_PAGE>
7020

$$$$

  Mrv1533001291818532D          

 33 37  0  0  0  0            999 V2000
    6.9246    2.3479    0.0000 C   0  0  0  0  0  0  0  0  0  0  0  0
    6.2102    1.9354    0.0000 O   0  0  0  0  0  0  0  0  0  0  0  0
    5.4957    2.3479    0.0000 C   0  0  0  0  0  0  0  0  0  0  0  0
    4.7812    1.9354    0.0000 C   0  0  0  0  0  0  0  0  0  0  0  0
    4.0668    2.3479    0.0000 C   0  0  0  0  0  0  0  0  0  0  0  0
    4.0668    3.1729    0.0000 C   0  0  0  0  0  0  0  0  0  0  0  0
    4.7812    3.5854    0.0000 C   0  0  0  0  0  0  0  0  0  0  0  0
    5.4957    3.1729    0.0000 C   0  0  0  0  0  0  0  0  0  0  0  0
    6.2102    3.5854    0.0000 O   0  0  0  0  0  0  0  0  0  0  0  0
    6.2102    4.4104    0.0000 C   0  0  0  0  0  0  0  0  0  0  0  0
    6.9246    4.8229    0.0000 C   0  0  0  0  0  0  0  0  0  0  0  0
    6.9246    5.6479    0.0000 N   0  0  0  0  0  0  0  0  0  0  0  0
    6.2572    6.1329    0.0000 C   0  0  0  0  0  0  0  0  0  0  0  0
    6.5121    6.9175    0.0000 C   0  0  0  0  0  0  0  0  0  0  0  0
    7.3371    6.9175    0.0000 C   0  0  0  0  0  0  0  0  0  0  0  0
    7.5921    6.1329    0.0000 C   0  0  0  0  0  0  0  0  0  0  0  0
    3.3523    1.9354    0.0000 N   0  0  0  0  0  0  0  0  0  0  0  0
    3.3523    1.1104    0.0000 C   0  0  0  0  0  0  0  0  0  0  0  0
    2.6378    0.6979    0.0000 N   0  0  0  0  0  0  0  0  0  0  0  0
    1.9233    1.1104    0.0000 C   0  0  0  0  0  0  0  0  0  0  0  0
    1.1387    0.8555    0.0000 C   0  0  0  0  0  0  0  0  0  0  0  0
    0.6538    1.5229    0.0000 C   0  0  0  0  0  0  0  0  0  0  0  0
    1.1387    2.1904    0.0000 S   0  0  0  0  0  0  0  0  0  0  0  0
    1.9233    1.9354    0.0000 C   0  0  0  0  0  0  0  0  0  0  0  0
    2.6378    2.3479    0.0000 C   0  0  0  0  0  0  0  0  0  0  0  0
    2.6378    3.1729    0.0000 O   0  0  0  0  0  0  0  0  0  0  0  0
   -0.1712    1.5229    0.0000 C   0  0  0  0  0  0  0  0  0  0  0  0
   -0.5837    0.8085    0.0000 C   0  0  0  0  0  0  0  0  0  0  0  0
   -1.4087    0.8085    0.0000 C   0  0  0  0  0  0  0  0  0  0  0  0
   -1.8212    1.5229    0.0000 C   0  0  0  0  0  0  0  0  0  0  0  0
   -2.6462    1.5229    0.0000 Cl  0  0  0  0  0  0  0  0  0  0  0  0
   -1.4087    2.2374    0.0000 C   0  0  0  0  0  0  0  0  0  0  0  0
   -0.5837    2.2374    0.0000 C   0  0  0  0  0  0  0  0  0  0  0  0
  1  2  1  0  0  0  0
  2  3  1  0  0  0  0
  3  4  4  0  0  0  0
  4  5  4  0  0  0  0
  5  6  4  0  0  0  0
  6  7  4  0  0  0  0
  7  8  4  0  0  0  0
  3  8  4  0  0  0  0
  8  9  1  0  0  0  0
  9 10  1  0  0  0  0
 10 11  1  0  0  0  0
 11 12  1  0  0  0  0
 12 13  1  0  0  0  0
 13 14  1  0  0  0  0
 14 15  1  0  0  0  0
 15 16  1  0  0  0  0
 12 16  1  0  0  0  0
  5 17  1  0  0  0  0
 17 18  1  0  0  0  0
 18 19  2  0  0  0  0
 19 20  1  0  0  0  0
 20 21  4  0  0  0  0
 21 22  4  0  0  0  0
 22 23  4  0  0  0  0
 23 24  4  0  0  0  0
 20 24  4  0  0  0  0
 24 25  1  0  0  0  0
 17 25  1  0  0  0  0
 25 26  2  0  0  0  0
 22 27  1  0  0  0  0
 27 28  4  0  0  0  0
 28 29  4  0  0  0  0
 29 30  4  0  0  0  0
 30 31  1  0  0  0  0
 30 32  4  0  0  0  0
 32 33  4  0  0  0  0
 27 33  4  0  0  0  0
M  END
>  <CdId>
186

>  <Mol Weight>
482.0

>  <Formula>
C25H24ClN3O3S

>  <CMPD_CHEMBLID>
CHEMBL214957

>  <MOLREGNO>
358648

>  <PARENT_CMPD_CHEMBLID>
CHEMBL214957

>  <PARENT_MOLREGNO>
358648

>  <COMPOUND_KEY>
1, GW-803430

>  <MOLWEIGHT>
481.99

>  <ALOGP>
5.53

>  <PSA>
82.61

>  <NUM_RO5_VIOLATIONS>
1

>  <ACTIVITY_ID>
3597791

>  <STANDARD_TYPE>
T1/2

>  <RELATION>
=

>  <STANDARD_VALUE>
9.567

>  <STANDARD_UNITS>
hr

>  <PUBLISHED_TYPE>
t1/2

>  <PUBLISHED_RELATION>
=

>  <PUBLISHED_VALUE>
574.0

>  <PUBLISHED_UNITS>
min

>  <POTENTIAL_DUPLICATE>
0

>  <BAO_ENDPOINT>
BAO_0002115

>  <UO_UNITS>
UO_0000032

>  <QUDT_UNITS>
http://qudt.org/vocab/unit#Hour

>  <ASSAY_ID>
686359

>  <ASSAY_CHEMBLID>
CHEMBL1293115

>  <ASSAY_TYPE>
A

>  <DESCRIPTION>
Metabolic stability in mouse liver microsomes assessed as half life

>  <ASSAY_SRC_ID>
1

>  <ASSAY_SRC_DESCRIPTION>
Scientific Literature

>  <ASSAY_ORGANISM>
Mus musculus

>  <ASSAY_TAX_ID>
10090

>  <CURATED_BY>
Autocuration

>  <BAO_FORMAT>
BAO_0000251

>  <TID>
22224

>  <TARGET_CHEMBLID>
CHEMBL612558

>  <TARGET_TYPE>
ADMET

>  <PREF_NAME>
ADMET

>  <CONFIDENCE_SCORE>
0

>  <TARGET_MAPPING>
Unassigned

>  <DOC_ID>
53999

>  <DOC_CHEMBLID>
CHEMBL1287674

>  <PUBMED_ID>
20951036

>  <JOURNAL>
Bioorg. Med. Chem. Lett.

>  <YEAR>
2010

>  <VOLUME>
20

>  <ISSUE>
23

>  <FIRST_PAGE>
7020

$$$$

  Mrv1533001291818532D          

 32 36  0  0  1  0            999 V2000
    0.0768   -5.2257    0.0000 O   0  0  0  0  0  0  0  0  0  0  0  0
   -0.1781   -4.4410    0.0000 C   0  0  1  0  0  0  0  0  0  0  0  0
   -0.9628   -4.1861    0.0000 C   0  0  0  0  0  0  0  0  0  0  0  0
   -0.9628   -3.3611    0.0000 C   0  0  0  0  0  0  0  0  0  0  0  0
   -0.1781   -3.1062    0.0000 N   0  0  0  0  0  0  0  0  0  0  0  0
    0.0768   -2.3215    0.0000 C   0  0  0  0  0  0  0  0  0  0  0  0
    0.8838   -2.1500    0.0000 C   0  0  0  0  0  0  0  0  0  0  0  0
    1.1387   -1.3654    0.0000 N   0  0  0  0  0  0  0  0  0  0  0  0
    0.6538   -0.6979    0.0000 N   0  0  0  0  0  0  0  0  0  0  0  0
    1.1387   -0.0305    0.0000 C   0  0  0  0  0  0  0  0  0  0  0  0
    1.9233   -0.2854    0.0000 C   0  0  0  0  0  0  0  0  0  0  0  0
    2.6378    0.1271    0.0000 C   0  0  0  0  0  0  0  0  0  0  0  0
    3.3523   -0.2854    0.0000 C   0  0  0  0  0  0  0  0  0  0  0  0
    3.3523   -1.1104    0.0000 C   0  0  0  0  0  0  0  0  0  0  0  0
    2.6378   -1.5229    0.0000 C   0  0  0  0  0  0  0  0  0  0  0  0
    1.9233   -1.1104    0.0000 C   0  0  0  0  0  0  0  0  0  0  0  0
    4.0668    0.1271    0.0000 N   0  0  0  0  0  0  0  0  0  0  0  0
    4.0668    0.9521    0.0000 C   0  0  0  0  0  0  0  0  0  0  0  0
    4.7812    1.3646    0.0000 C   0  0  0  0  0  0  0  0  0  0  0  0
    5.4957    0.9521    0.0000 C   0  0  0  0  0  0  0  0  0  0  0  0
    5.4957    0.1271    0.0000 C   0  0  0  0  0  0  0  0  0  0  0  0
    4.7812   -0.2854    0.0000 C   0  0  0  0  0  0  0  0  0  0  0  0
    4.7812   -1.1104    0.0000 O   0  0  0  0  0  0  0  0  0  0  0  0
    6.2102    1.3646    0.0000 O   0  0  0  0  0  0  0  0  0  0  0  0
    6.2102    2.1896    0.0000 C   0  0  0  0  0  0  0  0  0  0  0  0
    6.9246    2.6021    0.0000 C   0  0  0  0  0  0  0  0  0  0  0  0
    6.9246    3.4271    0.0000 C   0  0  0  0  0  0  0  0  0  0  0  0
    7.6391    3.8396    0.0000 C   0  0  0  0  0  0  0  0  0  0  0  0
    8.3536    3.4271    0.0000 C   0  0  0  0  0  0  0  0  0  0  0  0
    8.3536    2.6021    0.0000 C   0  0  0  0  0  0  0  0  0  0  0  0
    7.6391    2.1896    0.0000 C   0  0  0  0  0  0  0  0  0  0  0  0
    0.3068   -3.7736    0.0000 C   0  0  0  0  0  0  0  0  0  0  0  0
  2  1  1  1  0  0  0
  2  3  1  0  0  0  0
  3  4  1  0  0  0  0
  4  5  1  0  0  0  0
  5  6  1  0  0  0  0
  6  7  1  0  0  0  0
  7  8  1  0  0  0  0
  8  9  4  0  0  0  0
  9 10  4  0  0  0  0
 10 11  4  0  0  0  0
 11 12  4  0  0  0  0
 12 13  4  0  0  0  0
 13 14  4  0  0  0  0
 14 15  4  0  0  0  0
 15 16  4  0  0  0  0
  8 16  4  0  0  0  0
 11 16  4  0  0  0  0
 13 17  1  0  0  0  0
 17 18  1  0  0  0  0
 18 19  2  0  0  0  0
 19 20  1  0  0  0  0
 20 21  2  0  0  0  0
 21 22  1  0  0  0  0
 17 22  1  0  0  0  0
 22 23  2  0  0  0  0
 20 24  1  0  0  0  0
 24 25  1  0  0  0  0
 25 26  1  0  0  0  0
 26 27  4  0  0  0  0
 27 28  4  0  0  0  0
 28 29  4  0  0  0  0
 29 30  4  0  0  0  0
 30 31  4  0  0  0  0
 26 31  4  0  0  0  0
  5 32  1  0  0  0  0
  2 32  1  0  0  0  0
M  END
>  <CdId>
187

>  <Mol Weight>
430.508

>  <Formula>
C25H26N4O3

>  <CMPD_CHEMBLID>
CHEMBL1289515

>  <MOLREGNO>
715922

>  <PARENT_CMPD_CHEMBLID>
CHEMBL1289515

>  <PARENT_MOLREGNO>
715922

>  <COMPOUND_KEY>
7d

>  <MOLWEIGHT>
430.5

>  <ALOGP>
2.09

>  <PSA>
70.83

>  <NUM_RO5_VIOLATIONS>
0

>  <ACTIVITY_ID>
3601270

>  <STANDARD_TYPE>
T1/2

>  <RELATION>
=

>  <STANDARD_VALUE>
7.217

>  <STANDARD_UNITS>
hr

>  <PUBLISHED_TYPE>
t1/2

>  <PUBLISHED_RELATION>
=

>  <PUBLISHED_VALUE>
433.0

>  <PUBLISHED_UNITS>
min

>  <POTENTIAL_DUPLICATE>
0

>  <BAO_ENDPOINT>
BAO_0002115

>  <UO_UNITS>
UO_0000032

>  <QUDT_UNITS>
http://qudt.org/vocab/unit#Hour

>  <ASSAY_ID>
686516

>  <ASSAY_CHEMBLID>
CHEMBL1292303

>  <ASSAY_TYPE>
A

>  <DESCRIPTION>
Half life in mouse liver microsomes

>  <ASSAY_SRC_ID>
1

>  <ASSAY_SRC_DESCRIPTION>
Scientific Literature

>  <ASSAY_ORGANISM>
Mus musculus

>  <ASSAY_TAX_ID>
10090

>  <CURATED_BY>
Autocuration

>  <BAO_FORMAT>
BAO_0000251

>  <TID>
22224

>  <TARGET_CHEMBLID>
CHEMBL612558

>  <TARGET_TYPE>
ADMET

>  <PREF_NAME>
ADMET

>  <CONFIDENCE_SCORE>
0

>  <TARGET_MAPPING>
Unassigned

>  <DOC_ID>
54009

>  <DOC_CHEMBLID>
CHEMBL1287684

>  <PUBMED_ID>
20961756

>  <JOURNAL>
Bioorg. Med. Chem. Lett.

>  <YEAR>
2010

>  <VOLUME>
20

>  <ISSUE>
23

>  <FIRST_PAGE>
7015

$$$$

  Mrv1533001291818532D          

 30 34  0  0  0  0            999 V2000
    3.3523    3.5854    0.0000 O   0  0  0  0  0  0  0  0  0  0  0  0
    4.0668    3.1729    0.0000 C   0  0  0  0  0  0  0  0  0  0  0  0
    4.7812    3.5854    0.0000 C   0  0  0  0  0  0  0  0  0  0  0  0
    5.4957    3.1729    0.0000 C   0  0  0  0  0  0  0  0  0  0  0  0
    6.2102    3.5854    0.0000 O   0  0  0  0  0  0  0  0  0  0  0  0
    6.9246    3.1729    0.0000 C   0  0  0  0  0  0  0  0  0  0  0  0
    7.6391    3.5854    0.0000 C   0  0  0  0  0  0  0  0  0  0  0  0
    7.6391    4.4104    0.0000 C   0  0  0  0  0  0  0  0  0  0  0  0
    8.3536    4.8229    0.0000 C   0  0  0  0  0  0  0  0  0  0  0  0
    9.0681    4.4104    0.0000 C   0  0  0  0  0  0  0  0  0  0  0  0
    9.0681    3.5854    0.0000 C   0  0  0  0  0  0  0  0  0  0  0  0
    8.3536    3.1729    0.0000 C   0  0  0  0  0  0  0  0  0  0  0  0
    5.4957    2.3479    0.0000 C   0  0  0  0  0  0  0  0  0  0  0  0
    4.7812    1.9354    0.0000 C   0  0  0  0  0  0  0  0  0  0  0  0
    4.0668    2.3479    0.0000 N   0  0  0  0  0  0  0  0  0  0  0  0
    3.3523    1.9354    0.0000 C   0  0  0  0  0  0  0  0  0  0  0  0
    3.3523    1.1104    0.0000 C   0  0  0  0  0  0  0  0  0  0  0  0
    2.6378    0.6979    0.0000 C   0  0  0  0  0  0  0  0  0  0  0  0
    1.9233    1.1104    0.0000 C   0  0  0  0  0  0  0  0  0  0  0  0
    1.9233    1.9354    0.0000 C   0  0  0  0  0  0  0  0  0  0  0  0
    1.1387    2.1904    0.0000 C   0  0  0  0  0  0  0  0  0  0  0  0
    0.6538    1.5229    0.0000 N   0  0  0  0  0  0  0  0  0  0  0  0
    1.1387    0.8555    0.0000 N   0  0  0  0  0  0  0  0  0  0  0  0
    0.8838    0.0709    0.0000 C   0  0  0  0  0  0  0  0  0  0  0  0
    0.0768   -0.1006    0.0000 C   0  0  0  0  0  0  0  0  0  0  0  0
   -0.2587   -0.8543    0.0000 N   0  0  0  0  0  0  0  0  0  0  0  0
   -1.0792   -0.7681    0.0000 C   0  0  0  0  0  0  0  0  0  0  0  0
   -1.2508    0.0389    0.0000 C   0  0  0  0  0  0  0  0  0  0  0  0
   -0.5363    0.4514    0.0000 N   0  0  0  0  0  0  0  0  0  0  0  0
    2.6378    2.3479    0.0000 C   0  0  0  0  0  0  0  0  0  0  0  0
  1  2  2  0  0  0  0
  2  3  1  0  0  0  0
  3  4  2  0  0  0  0
  4  5  1  0  0  0  0
  5  6  1  0  0  0  0
  6  7  1  0  0  0  0
  7  8  4  0  0  0  0
  8  9  4  0  0  0  0
  9 10  4  0  0  0  0
 10 11  4  0  0  0  0
 11 12  4  0  0  0  0
  7 12  4  0  0  0  0
  4 13  1  0  0  0  0
 13 14  2  0  0  0  0
 14 15  1  0  0  0  0
  2 15  1  0  0  0  0
 15 16  1  0  0  0  0
 16 17  4  0  0  0  0
 17 18  4  0  0  0  0
 18 19  4  0  0  0  0
 19 20  4  0  0  0  0
 20 21  4  0  0  0  0
 21 22  4  0  0  0  0
 22 23  4  0  0  0  0
 19 23  4  0  0  0  0
 23 24  1  0  0  0  0
 24 25  1  0  0  0  0
 25 26  2  0  0  0  0
 26 27  1  0  0  0  0
 27 28  1  0  0  0  0
 28 29  1  0  0  0  0
 25 29  1  0  0  0  0
 20 30  4  0  0  0  0
 16 30  4  0  0  0  0
M  END
>  <CdId>
188

>  <Mol Weight>
399.454

>  <Formula>
C23H21N5O2

>  <CMPD_CHEMBLID>
CHEMBL1289053

>  <MOLREGNO>
715455

>  <PARENT_CMPD_CHEMBLID>
CHEMBL1289053

>  <PARENT_MOLREGNO>
715455

>  <COMPOUND_KEY>
14a

>  <MOLWEIGHT>
399.45

>  <ALOGP>
1.72

>  <PSA>
71.75

>  <NUM_RO5_VIOLATIONS>
0

>  <ACTIVITY_ID>
3601271

>  <STANDARD_TYPE>
T1/2

>  <RELATION>
=

>  <STANDARD_VALUE>
9.667

>  <STANDARD_UNITS>
hr

>  <PUBLISHED_TYPE>
t1/2

>  <PUBLISHED_RELATION>
=

>  <PUBLISHED_VALUE>
580.0

>  <PUBLISHED_UNITS>
min

>  <POTENTIAL_DUPLICATE>
0

>  <BAO_ENDPOINT>
BAO_0002115

>  <UO_UNITS>
UO_0000032

>  <QUDT_UNITS>
http://qudt.org/vocab/unit#Hour

>  <ASSAY_ID>
686516

>  <ASSAY_CHEMBLID>
CHEMBL1292303

>  <ASSAY_TYPE>
A

>  <DESCRIPTION>
Half life in mouse liver microsomes

>  <ASSAY_SRC_ID>
1

>  <ASSAY_SRC_DESCRIPTION>
Scientific Literature

>  <ASSAY_ORGANISM>
Mus musculus

>  <ASSAY_TAX_ID>
10090

>  <CURATED_BY>
Autocuration

>  <BAO_FORMAT>
BAO_0000251

>  <TID>
22224

>  <TARGET_CHEMBLID>
CHEMBL612558

>  <TARGET_TYPE>
ADMET

>  <PREF_NAME>
ADMET

>  <CONFIDENCE_SCORE>
0

>  <TARGET_MAPPING>
Unassigned

>  <DOC_ID>
54009

>  <DOC_CHEMBLID>
CHEMBL1287684

>  <PUBMED_ID>
20961756

>  <JOURNAL>
Bioorg. Med. Chem. Lett.

>  <YEAR>
2010

>  <VOLUME>
20

>  <ISSUE>
23

>  <FIRST_PAGE>
7015

$$$$

  Mrv1533001291818532D          

 31 35  0  0  0  0            999 V2000
    3.3523    3.5854    0.0000 O   0  0  0  0  0  0  0  0  0  0  0  0
    4.0668    3.1729    0.0000 C   0  0  0  0  0  0  0  0  0  0  0  0
    4.7812    3.5854    0.0000 C   0  0  0  0  0  0  0  0  0  0  0  0
    5.4957    3.1729    0.0000 C   0  0  0  0  0  0  0  0  0  0  0  0
    6.2102    3.5854    0.0000 O   0  0  0  0  0  0  0  0  0  0  0  0
    6.9246    3.1729    0.0000 C   0  0  0  0  0  0  0  0  0  0  0  0
    7.6391    3.5854    0.0000 C   0  0  0  0  0  0  0  0  0  0  0  0
    7.6391    4.4104    0.0000 C   0  0  0  0  0  0  0  0  0  0  0  0
    8.3536    4.8229    0.0000 C   0  0  0  0  0  0  0  0  0  0  0  0
    9.0681    4.4104    0.0000 C   0  0  0  0  0  0  0  0  0  0  0  0
    9.0681    3.5854    0.0000 C   0  0  0  0  0  0  0  0  0  0  0  0
    8.3536    3.1729    0.0000 C   0  0  0  0  0  0  0  0  0  0  0  0
    5.4957    2.3479    0.0000 C   0  0  0  0  0  0  0  0  0  0  0  0
    4.7812    1.9354    0.0000 C   0  0  0  0  0  0  0  0  0  0  0  0
    4.0668    2.3479    0.0000 N   0  0  0  0  0  0  0  0  0  0  0  0
    3.3523    1.9354    0.0000 C   0  0  0  0  0  0  0  0  0  0  0  0
    3.3523    1.1104    0.0000 C   0  0  0  0  0  0  0  0  0  0  0  0
    2.6378    0.6979    0.0000 C   0  0  0  0  0  0  0  0  0  0  0  0
    1.9233    1.1104    0.0000 C   0  0  0  0  0  0  0  0  0  0  0  0
    1.9233    1.9354    0.0000 C   0  0  0  0  0  0  0  0  0  0  0  0
    1.1387    2.1904    0.0000 C   0  0  0  0  0  0  0  0  0  0  0  0
    0.6538    1.5229    0.0000 N   0  0  0  0  0  0  0  0  0  0  0  0
    1.1387    0.8555    0.0000 N   0  0  0  0  0  0  0  0  0  0  0  0
    0.8838    0.0709    0.0000 C   0  0  0  0  0  0  0  0  0  0  0  0
    1.4358   -0.5422    0.0000 C   0  0  0  0  0  0  0  0  0  0  0  0
    1.1809   -1.3268    0.0000 N   0  0  0  0  0  0  0  0  0  0  0  0
    1.6658   -1.9943    0.0000 C   0  0  0  0  0  0  0  0  0  0  0  0
    1.1809   -2.6617    0.0000 C   0  0  0  0  0  0  0  0  0  0  0  0
    0.3963   -2.4068    0.0000 C   0  0  0  0  0  0  0  0  0  0  0  0
    0.3963   -1.5818    0.0000 C   0  0  0  0  0  0  0  0  0  0  0  0
    2.6378    2.3479    0.0000 C   0  0  0  0  0  0  0  0  0  0  0  0
  1  2  2  0  0  0  0
  2  3  1  0  0  0  0
  3  4  2  0  0  0  0
  4  5  1  0  0  0  0
  5  6  1  0  0  0  0
  6  7  1  0  0  0  0
  7  8  4  0  0  0  0
  8  9  4  0  0  0  0
  9 10  4  0  0  0  0
 10 11  4  0  0  0  0
 11 12  4  0  0  0  0
  7 12  4  0  0  0  0
  4 13  1  0  0  0  0
 13 14  2  0  0  0  0
 14 15  1  0  0  0  0
  2 15  1  0  0  0  0
 15 16  1  0  0  0  0
 16 17  4  0  0  0  0
 17 18  4  0  0  0  0
 18 19  4  0  0  0  0
 19 20  4  0  0  0  0
 20 21  4  0  0  0  0
 21 22  4  0  0  0  0
 22 23  4  0  0  0  0
 19 23  4  0  0  0  0
 23 24  1  0  0  0  0
 24 25  1  0  0  0  0
 25 26  1  0  0  0  0
 26 27  1  0  0  0  0
 27 28  1  0  0  0  0
 28 29  1  0  0  0  0
 29 30  1  0  0  0  0
 26 30  1  0  0  0  0
 20 31  4  0  0  0  0
 16 31  4  0  0  0  0
M  END
>  <CdId>
189

>  <Mol Weight>
414.509

>  <Formula>
C25H26N4O2

>  <CMPD_CHEMBLID>
CHEMBL1289283

>  <MOLREGNO>
715687

>  <PARENT_CMPD_CHEMBLID>
CHEMBL1289283

>  <PARENT_MOLREGNO>
715687

>  <COMPOUND_KEY>
7b

>  <MOLWEIGHT>
414.5

>  <ALOGP>
3.18

>  <PSA>
50.6

>  <NUM_RO5_VIOLATIONS>
0

>  <ACTIVITY_ID>
3601269

>  <STANDARD_TYPE>
T1/2

>  <RELATION>
=

>  <STANDARD_VALUE>
11.58

>  <STANDARD_UNITS>
hr

>  <PUBLISHED_TYPE>
t1/2

>  <PUBLISHED_RELATION>
=

>  <PUBLISHED_VALUE>
695.0

>  <PUBLISHED_UNITS>
min

>  <POTENTIAL_DUPLICATE>
0

>  <BAO_ENDPOINT>
BAO_0002115

>  <UO_UNITS>
UO_0000032

>  <QUDT_UNITS>
http://qudt.org/vocab/unit#Hour

>  <ASSAY_ID>
686516

>  <ASSAY_CHEMBLID>
CHEMBL1292303

>  <ASSAY_TYPE>
A

>  <DESCRIPTION>
Half life in mouse liver microsomes

>  <ASSAY_SRC_ID>
1

>  <ASSAY_SRC_DESCRIPTION>
Scientific Literature

>  <ASSAY_ORGANISM>
Mus musculus

>  <ASSAY_TAX_ID>
10090

>  <CURATED_BY>
Autocuration

>  <BAO_FORMAT>
BAO_0000251

>  <TID>
22224

>  <TARGET_CHEMBLID>
CHEMBL612558

>  <TARGET_TYPE>
ADMET

>  <PREF_NAME>
ADMET

>  <CONFIDENCE_SCORE>
0

>  <TARGET_MAPPING>
Unassigned

>  <DOC_ID>
54009

>  <DOC_CHEMBLID>
CHEMBL1287684

>  <PUBMED_ID>
20961756

>  <JOURNAL>
Bioorg. Med. Chem. Lett.

>  <YEAR>
2010

>  <VOLUME>
20

>  <ISSUE>
23

>  <FIRST_PAGE>
7015

$$$$

  Mrv1533001291818532D          

 22 23  0  0  0  0            999 V2000
    1.0946    0.9185    0.0000 C   0  0  0  0  0  0  0  0  0  0  0  0
    1.8091    0.5060    0.0000 C   0  0  0  0  0  0  0  0  0  0  0  0
    2.5236    0.9185    0.0000 C   0  0  0  0  0  0  0  0  0  0  0  0
    1.8091   -0.3190    0.0000 C   0  0  0  0  0  0  0  0  0  0  0  0
    2.5236   -0.7315    0.0000 C   0  0  0  0  0  0  0  0  0  0  0  0
    3.2380   -0.3190    0.0000 N   0  0  0  0  0  0  0  0  0  0  0  0
    3.2380    0.5060    0.0000 C   0  0  0  0  0  0  0  0  0  0  0  0
    3.9525   -0.7315    0.0000 C   0  0  0  0  0  0  0  0  0  0  0  0
    2.5236   -1.5565    0.0000 C   0  0  0  0  0  0  0  0  0  0  0  0
    2.2414   -2.3317    0.0000 C   0  0  0  0  0  0  0  0  0  0  0  0
    2.7717   -2.9637    0.0000 C   0  0  0  0  0  0  0  0  0  0  0  0
    3.5842   -2.8205    0.0000 C   0  0  0  0  0  0  0  0  0  0  0  0
    3.8663   -2.0452    0.0000 C   0  0  0  0  0  0  0  0  0  0  0  0
    3.3360   -1.4132    0.0000 C   0  0  0  0  0  0  0  0  0  0  0  0
    1.7111   -1.4132    0.0000 C   0  0  0  0  0  0  0  0  0  0  0  0
    1.1808   -2.0452    0.0000 C   0  0  0  0  0  0  0  0  0  0  0  0
    0.3683   -1.9020    0.0000 C   0  0  0  0  0  0  0  0  0  0  0  0
    0.0862   -1.1267    0.0000 C   0  0  0  0  0  0  0  0  0  0  0  0
   -0.7263   -0.9835    0.0000 Cl  0  0  0  0  0  0  0  0  0  0  0  0
    0.6165   -0.4947    0.0000 C   0  0  0  0  0  0  0  0  0  0  0  0
    0.3343    0.2805    0.0000 Cl  0  0  0  0  0  0  0  0  0  0  0  0
    1.4289   -0.6380    0.0000 C   0  0  0  0  0  0  0  0  0  0  0  0
  1  2  1  0  0  0  0
  2  3  1  0  0  0  0
  2  4  1  0  0  0  0
  4  5  1  0  0  0  0
  5  6  1  0  0  0  0
  6  7  1  0  0  0  0
  6  8  1  0  0  0  0
  5  9  1  0  0  0  0
  9 10  1  0  0  0  0
 10 11  1  0  0  0  0
 11 12  1  0  0  0  0
 12 13  1  0  0  0  0
 13 14  1  0  0  0  0
  9 14  1  0  0  0  0
  9 15  1  0  0  0  0
 15 16  4  0  0  0  0
 16 17  4  0  0  0  0
 17 18  4  0  0  0  0
 18 19  1  0  0  0  0
 18 20  4  0  0  0  0
 20 21  1  0  0  0  0
 20 22  4  0  0  0  0
 15 22  4  0  0  0  0
M  END
>  <CdId>
193

>  <Mol Weight>
342.35

>  <Formula>
C19H29Cl2N

>  <CMPD_CHEMBLID>
CHEMBL1684048

>  <MOLREGNO>
1074278

>  <PARENT_CMPD_CHEMBLID>
CHEMBL1684048

>  <PARENT_MOLREGNO>
1074278

>  <COMPOUND_KEY>
(+/-)-13

>  <MOLWEIGHT>
342.35

>  <ALOGP>
6.75

>  <PSA>
3.24

>  <NUM_RO5_VIOLATIONS>
1

>  <ACTIVITY_ID>
5239398

>  <STANDARD_TYPE>
T1/2

>  <RELATION>
>

>  <STANDARD_VALUE>
5.0

>  <STANDARD_UNITS>
hr

>  <PUBLISHED_TYPE>
t1/2

>  <PUBLISHED_RELATION>
>

>  <PUBLISHED_VALUE>
300.0

>  <PUBLISHED_UNITS>
min

>  <POTENTIAL_DUPLICATE>
0

>  <BAO_ENDPOINT>
BAO_0002115

>  <UO_UNITS>
UO_0000032

>  <QUDT_UNITS>
http://qudt.org/vocab/unit#Hour

>  <ASSAY_ID>
726963

>  <ASSAY_CHEMBLID>
CHEMBL1686823

>  <ASSAY_TYPE>
A

>  <DESCRIPTION>
Half life in mouse liver microsomes by in vitro metabolic stability assay

>  <ASSAY_SRC_ID>
1

>  <ASSAY_SRC_DESCRIPTION>
Scientific Literature

>  <ASSAY_ORGANISM>
Mus musculus

>  <ASSAY_TAX_ID>
10090

>  <CURATED_BY>
Autocuration

>  <BAO_FORMAT>
BAO_0000251

>  <TID>
22224

>  <TARGET_CHEMBLID>
CHEMBL612558

>  <TARGET_TYPE>
ADMET

>  <PREF_NAME>
ADMET

>  <CONFIDENCE_SCORE>
0

>  <TARGET_MAPPING>
Unassigned

>  <DOC_ID>
55749

>  <DOC_CHEMBLID>
CHEMBL1681689

>  <PUBMED_ID>
21310612

>  <JOURNAL>
Bioorg. Med. Chem. Lett.

>  <YEAR>
2011

>  <VOLUME>
21

>  <ISSUE>
5

>  <FIRST_PAGE>
1434

$$$$

  Mrv1533001291818532D          

 18 19  0  0  0  0            999 V2000
   -0.6283    0.0762    0.0000 C   0  0  0  0  0  0  0  0  0  0  0  0
   -0.0980   -0.5558    0.0000 N   0  0  0  0  0  0  0  0  0  0  0  0
    0.7145   -0.4125    0.0000 C   0  0  0  0  0  0  0  0  0  0  0  0
    0.9966    0.3627    0.0000 C   0  0  0  0  0  0  0  0  0  0  0  0
    1.2448   -1.0445    0.0000 C   0  0  0  0  0  0  0  0  0  0  0  0
    1.9592   -1.4570    0.0000 C   0  0  0  0  0  0  0  0  0  0  0  0
    1.9592   -2.2820    0.0000 C   0  0  0  0  0  0  0  0  0  0  0  0
    1.2448   -2.6945    0.0000 C   0  0  0  0  0  0  0  0  0  0  0  0
    0.5303   -2.2820    0.0000 C   0  0  0  0  0  0  0  0  0  0  0  0
    0.5303   -1.4570    0.0000 C   0  0  0  0  0  0  0  0  0  0  0  0
    1.7751   -0.4125    0.0000 C   0  0  0  0  0  0  0  0  0  0  0  0
    1.4929    0.3627    0.0000 C   0  0  0  0  0  0  0  0  0  0  0  0
    2.0232    0.9947    0.0000 C   0  0  0  0  0  0  0  0  0  0  0  0
    2.8357    0.8515    0.0000 C   0  0  0  0  0  0  0  0  0  0  0  0
    3.3660    1.4835    0.0000 Cl  0  0  0  0  0  0  0  0  0  0  0  0
    3.1178    0.0762    0.0000 C   0  0  0  0  0  0  0  0  0  0  0  0
    3.9303   -0.0670    0.0000 Cl  0  0  0  0  0  0  0  0  0  0  0  0
    2.5875   -0.5558    0.0000 C   0  0  0  0  0  0  0  0  0  0  0  0
  1  2  1  0  0  0  0
  2  3  1  0  0  0  0
  3  4  1  0  0  0  0
  3  5  1  0  0  0  0
  5  6  1  0  0  0  0
  6  7  1  0  0  0  0
  7  8  1  0  0  0  0
  8  9  1  0  0  0  0
  9 10  1  0  0  0  0
  5 10  1  0  0  0  0
  5 11  1  0  0  0  0
 11 12  4  0  0  0  0
 12 13  4  0  0  0  0
 13 14  4  0  0  0  0
 14 15  1  0  0  0  0
 14 16  4  0  0  0  0
 16 17  1  0  0  0  0
 16 18  4  0  0  0  0
 11 18  4  0  0  0  0
M  END
>  <CdId>
197

>  <Mol Weight>
286.24

>  <Formula>
C15H21Cl2N

>  <CMPD_CHEMBLID>
CHEMBL1684045

>  <MOLREGNO>
1074275

>  <PARENT_CMPD_CHEMBLID>
CHEMBL1684045

>  <PARENT_MOLREGNO>
1074275

>  <COMPOUND_KEY>
(+/-)-10

>  <MOLWEIGHT>
286.24

>  <ALOGP>
4.99

>  <PSA>
12.03

>  <NUM_RO5_VIOLATIONS>
0

>  <ACTIVITY_ID>
5239395

>  <STANDARD_TYPE>
T1/2

>  <RELATION>
=

>  <STANDARD_VALUE>
2.567

>  <STANDARD_UNITS>
hr

>  <PUBLISHED_TYPE>
t1/2

>  <PUBLISHED_RELATION>
=

>  <PUBLISHED_VALUE>
154.0

>  <PUBLISHED_UNITS>
min

>  <POTENTIAL_DUPLICATE>
0

>  <BAO_ENDPOINT>
BAO_0002115

>  <UO_UNITS>
UO_0000032

>  <QUDT_UNITS>
http://qudt.org/vocab/unit#Hour

>  <ASSAY_ID>
726963

>  <ASSAY_CHEMBLID>
CHEMBL1686823

>  <ASSAY_TYPE>
A

>  <DESCRIPTION>
Half life in mouse liver microsomes by in vitro metabolic stability assay

>  <ASSAY_SRC_ID>
1

>  <ASSAY_SRC_DESCRIPTION>
Scientific Literature

>  <ASSAY_ORGANISM>
Mus musculus

>  <ASSAY_TAX_ID>
10090

>  <CURATED_BY>
Autocuration

>  <BAO_FORMAT>
BAO_0000251

>  <TID>
22224

>  <TARGET_CHEMBLID>
CHEMBL612558

>  <TARGET_TYPE>
ADMET

>  <PREF_NAME>
ADMET

>  <CONFIDENCE_SCORE>
0

>  <TARGET_MAPPING>
Unassigned

>  <DOC_ID>
55749

>  <DOC_CHEMBLID>
CHEMBL1681689

>  <PUBMED_ID>
21310612

>  <JOURNAL>
Bioorg. Med. Chem. Lett.

>  <YEAR>
2011

>  <VOLUME>
21

>  <ISSUE>
5

>  <FIRST_PAGE>
1434

$$$$

  Mrv1533001291818532D          

 17 18  0  0  0  0            999 V2000
   -0.0980   -0.5558    0.0000 C   0  0  0  0  0  0  0  0  0  0  0  0
    0.7145   -0.4125    0.0000 C   0  0  0  0  0  0  0  0  0  0  0  0
    0.9966    0.3627    0.0000 N   0  0  0  0  0  0  0  0  0  0  0  0
    1.2448   -1.0445    0.0000 C   0  0  0  0  0  0  0  0  0  0  0  0
    1.9592   -1.4570    0.0000 C   0  0  0  0  0  0  0  0  0  0  0  0
    1.9592   -2.2820    0.0000 C   0  0  0  0  0  0  0  0  0  0  0  0
    1.2448   -2.6945    0.0000 C   0  0  0  0  0  0  0  0  0  0  0  0
    0.5303   -2.2820    0.0000 C   0  0  0  0  0  0  0  0  0  0  0  0
    0.5303   -1.4570    0.0000 C   0  0  0  0  0  0  0  0  0  0  0  0
    1.7751   -0.4125    0.0000 C   0  0  0  0  0  0  0  0  0  0  0  0
    1.4929    0.3627    0.0000 C   0  0  0  0  0  0  0  0  0  0  0  0
    2.0232    0.9947    0.0000 C   0  0  0  0  0  0  0  0  0  0  0  0
    2.8357    0.8515    0.0000 C   0  0  0  0  0  0  0  0  0  0  0  0
    3.3660    1.4835    0.0000 Cl  0  0  0  0  0  0  0  0  0  0  0  0
    3.1178    0.0762    0.0000 C   0  0  0  0  0  0  0  0  0  0  0  0
    3.9303   -0.0670    0.0000 Cl  0  0  0  0  0  0  0  0  0  0  0  0
    2.5875   -0.5558    0.0000 C   0  0  0  0  0  0  0  0  0  0  0  0
  1  2  1  0  0  0  0
  2  3  1  0  0  0  0
  2  4  1  0  0  0  0
  4  5  1  0  0  0  0
  5  6  1  0  0  0  0
  6  7  1  0  0  0  0
  7  8  1  0  0  0  0
  8  9  1  0  0  0  0
  4  9  1  0  0  0  0
  4 10  1  0  0  0  0
 10 11  4  0  0  0  0
 11 12  4  0  0  0  0
 12 13  4  0  0  0  0
 13 14  1  0  0  0  0
 13 15  4  0  0  0  0
 15 16  1  0  0  0  0
 15 17  4  0  0  0  0
 10 17  4  0  0  0  0
M  END
>  <CdId>
201

>  <Mol Weight>
272.21

>  <Formula>
C14H19Cl2N

>  <CMPD_CHEMBLID>
CHEMBL1684042

>  <MOLREGNO>
1074272

>  <PARENT_CMPD_CHEMBLID>
CHEMBL1684042

>  <PARENT_MOLREGNO>
1074272

>  <COMPOUND_KEY>
(+/-)-7

>  <MOLWEIGHT>
272.21

>  <ALOGP>
4.55

>  <PSA>
26.02

>  <NUM_RO5_VIOLATIONS>
0

>  <ACTIVITY_ID>
5239392

>  <STANDARD_TYPE>
T1/2

>  <RELATION>
=

>  <STANDARD_VALUE>
2.717

>  <STANDARD_UNITS>
hr

>  <PUBLISHED_TYPE>
t1/2

>  <PUBLISHED_RELATION>
=

>  <PUBLISHED_VALUE>
163.0

>  <PUBLISHED_UNITS>
min

>  <POTENTIAL_DUPLICATE>
0

>  <BAO_ENDPOINT>
BAO_0002115

>  <UO_UNITS>
UO_0000032

>  <QUDT_UNITS>
http://qudt.org/vocab/unit#Hour

>  <ASSAY_ID>
726963

>  <ASSAY_CHEMBLID>
CHEMBL1686823

>  <ASSAY_TYPE>
A

>  <DESCRIPTION>
Half life in mouse liver microsomes by in vitro metabolic stability assay

>  <ASSAY_SRC_ID>
1

>  <ASSAY_SRC_DESCRIPTION>
Scientific Literature

>  <ASSAY_ORGANISM>
Mus musculus

>  <ASSAY_TAX_ID>
10090

>  <CURATED_BY>
Autocuration

>  <BAO_FORMAT>
BAO_0000251

>  <TID>
22224

>  <TARGET_CHEMBLID>
CHEMBL612558

>  <TARGET_TYPE>
ADMET

>  <PREF_NAME>
ADMET

>  <CONFIDENCE_SCORE>
0

>  <TARGET_MAPPING>
Unassigned

>  <DOC_ID>
55749

>  <DOC_CHEMBLID>
CHEMBL1681689

>  <PUBMED_ID>
21310612

>  <JOURNAL>
Bioorg. Med. Chem. Lett.

>  <YEAR>
2011

>  <VOLUME>
21

>  <ISSUE>
5

>  <FIRST_PAGE>
1434

$$$$

  Mrv1533001291818532D          

 35 39  0  0  1  0            999 V2000
   -0.1830   -8.1245    0.0000 C   0  0  0  0  0  0  0  0  0  0  0  0
    0.3020   -7.4570    0.0000 C   0  0  0  0  0  0  0  0  0  0  0  0
    0.0470   -6.6724    0.0000 N   0  0  0  0  0  0  0  0  0  0  0  0
    0.7145   -6.1875    0.0000 C   0  0  0  0  0  0  0  0  0  0  0  0
    0.7145   -5.3625    0.0000 C   0  0  0  0  0  0  0  0  0  0  0  0
    1.4289   -4.9500    0.0000 O   0  0  0  0  0  0  0  0  0  0  0  0
    0.0000   -4.9500    0.0000 N   0  0  0  0  0  0  0  0  0  0  0  0
   -0.7145   -5.3625    0.0000 C   0  0  0  0  0  0  0  0  0  0  0  0
   -1.4289   -4.9500    0.0000 C   0  0  0  0  0  0  0  0  0  0  0  0
   -2.1434   -5.3625    0.0000 N   0  0  0  0  0  0  0  0  0  0  0  0
   -1.4289   -4.1250    0.0000 C   0  0  0  0  0  0  0  0  0  0  0  0
   -0.7145   -3.7125    0.0000 C   0  0  0  0  0  0  0  0  0  0  0  0
    0.0000   -4.1250    0.0000 C   0  0  1  0  0  0  0  0  0  0  0  0
    0.7145   -3.7125    0.0000 C   0  0  0  0  0  0  0  0  0  0  0  0
    0.7145   -2.8875    0.0000 N   0  0  0  0  0  0  0  0  0  0  0  0
    1.4289   -2.4750    0.0000 C   0  0  0  0  0  0  0  0  0  0  0  0
    2.1434   -2.8875    0.0000 O   0  0  0  0  0  0  0  0  0  0  0  0
    1.4289   -1.6500    0.0000 C   0  0  0  0  0  0  0  0  0  0  0  0
    0.7145   -1.2375    0.0000 C   0  0  0  0  0  0  0  0  0  0  0  0
    0.7145   -0.4125    0.0000 C   0  0  0  0  0  0  0  0  0  0  0  0
    1.4289    0.0000    0.0000 C   0  0  0  0  0  0  0  0  0  0  0  0
    2.1434   -0.4125    0.0000 C   0  0  0  0  0  0  0  0  0  0  0  0
    2.8579    0.0000    0.0000 C   0  0  0  0  0  0  0  0  0  0  0  0
    3.5724   -0.4125    0.0000 C   0  0  0  0  0  0  0  0  0  0  0  0
    3.5724   -1.2375    0.0000 C   0  0  0  0  0  0  0  0  0  0  0  0
    2.8579   -1.6500    0.0000 N   0  0  0  0  0  0  0  0  0  0  0  0
    2.1434   -1.2375    0.0000 C   0  0  0  0  0  0  0  0  0  0  0  0
    1.3819   -6.6724    0.0000 C   0  0  0  0  0  0  0  0  0  0  0  0
    1.1270   -7.4570    0.0000 S   0  0  0  0  0  0  0  0  0  0  0  0
    2.1665   -6.4175    0.0000 C   0  0  0  0  0  0  0  0  0  0  0  0
    2.3381   -5.6105    0.0000 C   0  0  0  0  0  0  0  0  0  0  0  0
    3.1227   -5.3556    0.0000 C   0  0  0  0  0  0  0  0  0  0  0  0
    3.7358   -5.9076    0.0000 C   0  0  0  0  0  0  0  0  0  0  0  0
    3.5642   -6.7146    0.0000 C   0  0  0  0  0  0  0  0  0  0  0  0
    2.7796   -6.9695    0.0000 C   0  0  0  0  0  0  0  0  0  0  0  0
  1  2  1  0  0  0  0
  2  3  4  0  0  0  0
  3  4  4  0  0  0  0
  4  5  1  0  0  0  0
  5  6  2  0  0  0  0
  5  7  1  0  0  0  0
  7  8  1  0  0  0  0
  8  9  1  0  0  0  0
  9 10  1  0  0  0  0
  9 11  1  0  0  0  0
 11 12  1  0  0  0  0
 12 13  1  0  0  0  0
  7 13  1  0  0  0  0
 13 14  1  1  0  0  0
 14 15  1  0  0  0  0
 15 16  1  0  0  0  0
 16 17  2  0  0  0  0
 16 18  1  0  0  0  0
 18 19  4  0  0  0  0
 19 20  4  0  0  0  0
 20 21  4  0  0  0  0
 21 22  4  0  0  0  0
 22 23  4  0  0  0  0
 23 24  4  0  0  0  0
 24 25  4  0  0  0  0
 25 26  4  0  0  0  0
 26 27  4  0  0  0  0
 18 27  4  0  0  0  0
 22 27  4  0  0  0  0
  4 28  4  0  0  0  0
 28 29  4  0  0  0  0
  2 29  4  0  0  0  0
 28 30  1  0  0  0  0
 30 31  4  0  0  0  0
 31 32  4  0  0  0  0
 32 33  4  0  0  0  0
 33 34  4  0  0  0  0
 34 35  4  0  0  0  0
 30 35  4  0  0  0  0
M  END
>  <CdId>
321

>  <Mol Weight>
485.61

>  <Formula>
C27H27N5O2S

>  <CMPD_CHEMBLID>
CHEMBL2031502

>  <MOLREGNO>
1343567

>  <PARENT_CMPD_CHEMBLID>
CHEMBL2031502

>  <PARENT_MOLREGNO>
1343567

>  <COMPOUND_KEY>
46

>  <MOLWEIGHT>
485.6

>  <ALOGP>
2.93

>  <PSA>
129.44

>  <NUM_RO5_VIOLATIONS>
0

>  <ACTIVITY_ID>
10895476

>  <STANDARD_TYPE>
T1/2

>  <RELATION>
=

>  <STANDARD_VALUE>
7.0

>  <STANDARD_UNITS>
hr

>  <PUBLISHED_TYPE>
t1/2

>  <PUBLISHED_RELATION>
=

>  <PUBLISHED_VALUE>
7.0

>  <PUBLISHED_UNITS>
hr

>  <POTENTIAL_DUPLICATE>
0

>  <BAO_ENDPOINT>
BAO_0002115

>  <UO_UNITS>
UO_0000032

>  <QUDT_UNITS>
http://qudt.org/vocab/unit#Hour

>  <ASSAY_ID>
818376

>  <ASSAY_CHEMBLID>
CHEMBL2034513

>  <ASSAY_TYPE>
A

>  <DESCRIPTION>
Half life in mouse liver microsomes

>  <ASSAY_SRC_ID>
1

>  <ASSAY_SRC_DESCRIPTION>
Scientific Literature

>  <ASSAY_ORGANISM>
Mus musculus

>  <ASSAY_TAX_ID>
10090

>  <CURATED_BY>
Autocuration

>  <BAO_FORMAT>
BAO_0000251

>  <TID>
102280

>  <TARGET_CHEMBLID>
CHEMBL613580

>  <TARGET_TYPE>
TISSUE

>  <PREF_NAME>
Liver

>  <ORGANISM>
Mus musculus

>  <CONFIDENCE_SCORE>
0

>  <TARGET_MAPPING>
Unassigned

>  <DOC_ID>
62054

>  <DOC_CHEMBLID>
CHEMBL2029290

>  <PUBMED_ID>
22617492

>  <JOURNAL>
Bioorg. Med. Chem. Lett.

>  <YEAR>
2012

>  <VOLUME>
22

>  <ISSUE>
12

>  <FIRST_PAGE>
3890

$$$$

  Mrv1533001291818532D          

 36 40  0  0  1  0            999 V2000
   -0.7145   -6.1875    0.0000 C   0  0  0  0  0  0  0  0  0  0  0  0
   -0.7145   -5.3625    0.0000 C   0  0  1  0  0  0  0  0  0  0  0  0
   -1.4289   -4.9500    0.0000 C   0  0  0  0  0  0  0  0  0  0  0  0
   -1.4289   -4.1250    0.0000 C   0  0  0  0  0  0  0  0  0  0  0  0
   -0.7145   -3.7125    0.0000 C   0  0  0  0  0  0  0  0  0  0  0  0
    0.0000   -4.1250    0.0000 C   0  0  1  0  0  0  0  0  0  0  0  0
    0.7145   -3.7125    0.0000 C   0  0  0  0  0  0  0  0  0  0  0  0
    0.7145   -2.8875    0.0000 N   0  0  0  0  0  0  0  0  0  0  0  0
    1.4289   -2.4750    0.0000 C   0  0  0  0  0  0  0  0  0  0  0  0
    2.1434   -2.8875    0.0000 O   0  0  0  0  0  0  0  0  0  0  0  0
    1.4289   -1.6500    0.0000 C   0  0  0  0  0  0  0  0  0  0  0  0
    0.7145   -1.2375    0.0000 C   0  0  0  0  0  0  0  0  0  0  0  0
    0.7145   -0.4125    0.0000 C   0  0  0  0  0  0  0  0  0  0  0  0
    1.4289    0.0000    0.0000 C   0  0  0  0  0  0  0  0  0  0  0  0
    2.1434   -0.4125    0.0000 C   0  0  0  0  0  0  0  0  0  0  0  0
    2.8579    0.0000    0.0000 C   0  0  0  0  0  0  0  0  0  0  0  0
    3.5724   -0.4125    0.0000 C   0  0  0  0  0  0  0  0  0  0  0  0
    3.5724   -1.2375    0.0000 C   0  0  0  0  0  0  0  0  0  0  0  0
    2.8579   -1.6500    0.0000 N   0  0  0  0  0  0  0  0  0  0  0  0
    2.1434   -1.2375    0.0000 C   0  0  0  0  0  0  0  0  0  0  0  0
    0.0000   -4.9500    0.0000 N   0  0  0  0  0  0  0  0  0  0  0  0
    0.7145   -5.3625    0.0000 C   0  0  0  0  0  0  0  0  0  0  0  0
    0.7145   -6.1875    0.0000 O   0  0  0  0  0  0  0  0  0  0  0  0
    1.4289   -4.9500    0.0000 C   0  0  0  0  0  0  0  0  0  0  0  0
    1.5152   -4.1295    0.0000 N   0  0  0  0  0  0  0  0  0  0  0  0
    2.3221   -3.9580    0.0000 C   0  0  0  0  0  0  0  0  0  0  0  0
    2.6577   -3.2043    0.0000 C   0  0  0  0  0  0  0  0  0  0  0  0
    2.7346   -4.6725    0.0000 S   0  0  0  0  0  0  0  0  0  0  0  0
    2.1826   -5.2856    0.0000 C   0  0  0  0  0  0  0  0  0  0  0  0
    2.3541   -6.0925    0.0000 C   0  0  0  0  0  0  0  0  0  0  0  0
    3.1388   -6.3475    0.0000 C   0  0  0  0  0  0  0  0  0  0  0  0
    3.3103   -7.1544    0.0000 C   0  0  0  0  0  0  0  0  0  0  0  0
    2.6972   -7.7065    0.0000 C   0  0  0  0  0  0  0  0  0  0  0  0
    2.8687   -8.5134    0.0000 F   0  0  0  0  0  0  0  0  0  0  0  0
    1.9126   -7.4515    0.0000 C   0  0  0  0  0  0  0  0  0  0  0  0
    1.7410   -6.6446    0.0000 C   0  0  0  0  0  0  0  0  0  0  0  0
  2  1  1  1  0  0  0
  2  3  1  0  0  0  0
  3  4  1  0  0  0  0
  4  5  1  0  0  0  0
  5  6  1  0  0  0  0
  6  7  1  1  0  0  0
  7  8  1  0  0  0  0
  8  9  1  0  0  0  0
  9 10  2  0  0  0  0
  9 11  1  0  0  0  0
 11 12  4  0  0  0  0
 12 13  4  0  0  0  0
 13 14  4  0  0  0  0
 14 15  4  0  0  0  0
 15 16  4  0  0  0  0
 16 17  4  0  0  0  0
 17 18  4  0  0  0  0
 18 19  4  0  0  0  0
 19 20  4  0  0  0  0
 11 20  4  0  0  0  0
 15 20  4  0  0  0  0
  6 21  1  0  0  0  0
  2 21  1  0  0  0  0
 21 22  1  0  0  0  0
 22 23  2  0  0  0  0
 22 24  1  0  0  0  0
 24 25  4  0  0  0  0
 25 26  4  0  0  0  0
 26 27  1  0  0  0  0
 26 28  4  0  0  0  0
 28 29  4  0  0  0  0
 24 29  4  0  0  0  0
 29 30  1  0  0  0  0
 30 31  4  0  0  0  0
 31 32  4  0  0  0  0
 32 33  4  0  0  0  0
 33 34  1  0  0  0  0
 33 35  4  0  0  0  0
 35 36  4  0  0  0  0
 30 36  4  0  0  0  0
M  END
>  <CdId>
323

>  <Mol Weight>
502.61

>  <Formula>
C28H27FN4O2S

>  <CMPD_CHEMBLID>
CHEMBL2031505

>  <MOLREGNO>
1343570

>  <PARENT_CMPD_CHEMBLID>
CHEMBL2031505

>  <PARENT_MOLREGNO>
1343570

>  <COMPOUND_KEY>
49

>  <MOLWEIGHT>
502.6

>  <ALOGP>
4.77

>  <PSA>
103.43

>  <NUM_RO5_VIOLATIONS>
1

>  <ACTIVITY_ID>
10895477

>  <STANDARD_TYPE>
T1/2

>  <RELATION>
=

>  <STANDARD_VALUE>
4.0

>  <STANDARD_UNITS>
hr

>  <PUBLISHED_TYPE>
t1/2

>  <PUBLISHED_RELATION>
=

>  <PUBLISHED_VALUE>
4.0

>  <PUBLISHED_UNITS>
hr

>  <POTENTIAL_DUPLICATE>
0

>  <BAO_ENDPOINT>
BAO_0002115

>  <UO_UNITS>
UO_0000032

>  <QUDT_UNITS>
http://qudt.org/vocab/unit#Hour

>  <ASSAY_ID>
818376

>  <ASSAY_CHEMBLID>
CHEMBL2034513

>  <ASSAY_TYPE>
A

>  <DESCRIPTION>
Half life in mouse liver microsomes

>  <ASSAY_SRC_ID>
1

>  <ASSAY_SRC_DESCRIPTION>
Scientific Literature

>  <ASSAY_ORGANISM>
Mus musculus

>  <ASSAY_TAX_ID>
10090

>  <CURATED_BY>
Autocuration

>  <BAO_FORMAT>
BAO_0000251

>  <TID>
102280

>  <TARGET_CHEMBLID>
CHEMBL613580

>  <TARGET_TYPE>
TISSUE

>  <PREF_NAME>
Liver

>  <ORGANISM>
Mus musculus

>  <CONFIDENCE_SCORE>
0

>  <TARGET_MAPPING>
Unassigned

>  <DOC_ID>
62054

>  <DOC_CHEMBLID>
CHEMBL2029290

>  <PUBMED_ID>
22617492

>  <JOURNAL>
Bioorg. Med. Chem. Lett.

>  <YEAR>
2012

>  <VOLUME>
22

>  <ISSUE>
12

>  <FIRST_PAGE>
3890

$$$$

  Mrv1533001291818532D          

 24 26  0  0  1  0            999 V2000
   -0.1712   -2.1269    0.0000 C   0  0  0  0  0  0  0  0  0  0  0  0
   -0.5837   -1.4124    0.0000 C   0  0  0  0  0  0  0  0  0  0  0  0
   -1.4087   -1.4124    0.0000 C   0  0  0  0  0  0  0  0  0  0  0  0
   -0.1712   -0.6979    0.0000 C   0  0  1  0  0  0  0  0  0  0  0  0
    0.6538   -0.6979    0.0000 C   0  0  0  0  0  0  0  0  0  0  0  0
    1.1387   -0.0305    0.0000 O   0  0  0  0  0  0  0  0  0  0  0  0
    1.9233   -0.2854    0.0000 C   0  0  0  0  0  0  0  0  0  0  0  0
    2.6378    0.1271    0.0000 C   0  0  0  0  0  0  0  0  0  0  0  0
    3.3523   -0.2854    0.0000 C   0  0  0  0  0  0  0  0  0  0  0  0
    3.3523   -1.1104    0.0000 C   0  0  0  0  0  0  0  0  0  0  0  0
    2.6378   -1.5229    0.0000 C   0  0  0  0  0  0  0  0  0  0  0  0
    1.9233   -1.1104    0.0000 C   0  0  0  0  0  0  0  0  0  0  0  0
    1.1387   -1.3654    0.0000 N   0  0  0  0  0  0  0  0  0  0  0  0
   -0.5837    0.0165    0.0000 N   0  0  0  0  0  0  0  0  0  0  0  0
   -1.4042    0.1028    0.0000 C   0  0  0  0  0  0  0  0  0  0  0  0
   -1.5757    0.9097    0.0000 C   0  0  0  0  0  0  0  0  0  0  0  0
   -2.3294    1.2453    0.0000 C   0  0  0  0  0  0  0  0  0  0  0  0
   -2.4156    2.0658    0.0000 C   0  0  0  0  0  0  0  0  0  0  0  0
   -3.1693    2.4013    0.0000 C   0  0  0  0  0  0  0  0  0  0  0  0
   -3.8367    1.9164    0.0000 O   0  0  0  0  0  0  0  0  0  0  0  0
   -3.2555    3.2218    0.0000 N   0  0  0  0  0  0  0  0  0  0  0  0
   -4.0092    3.5574    0.0000 O   0  0  0  0  0  0  0  0  0  0  0  0
   -0.8612    1.3222    0.0000 N   0  0  0  0  0  0  0  0  0  0  0  0
   -0.2481    0.7702    0.0000 N   0  0  0  0  0  0  0  0  0  0  0  0
  1  2  1  0  0  0  0
  2  3  1  0  0  0  0
  2  4  1  0  0  0  0
  4  5  1  0  0  0  0
  5  6  4  0  0  0  0
  6  7  4  0  0  0  0
  7  8  4  0  0  0  0
  8  9  4  0  0  0  0
  9 10  4  0  0  0  0
 10 11  4  0  0  0  0
 11 12  4  0  0  0  0
  7 12  4  0  0  0  0
 12 13  4  0  0  0  0
  5 13  4  0  0  0  0
  4 14  1  6  0  0  0
 14 15  4  0  0  0  0
 15 16  4  0  0  0  0
 16 17  1  0  0  0  0
 17 18  2  0  0  0  0
 18 19  1  0  0  0  0
 19 20  2  0  0  0  0
 19 21  1  0  0  0  0
 21 22  1  0  0  0  0
 16 23  4  0  0  0  0
 23 24  4  0  0  0  0
 14 24  4  0  0  0  0
M  END
>  <CdId>
327

>  <Mol Weight>
327.344

>  <Formula>
C16H17N5O3

>  <CMPD_CHEMBLID>
CHEMBL2036482

>  <MOLREGNO>
1346017

>  <PARENT_CMPD_CHEMBLID>
CHEMBL2036482

>  <PARENT_MOLREGNO>
1346017

>  <COMPOUND_KEY>
12, NK-HDAC-1

>  <MOLWEIGHT>
327.34

>  <ALOGP>
2.55

>  <PSA>
106.07

>  <NUM_RO5_VIOLATIONS>
0

>  <ACTIVITY_ID>
10901370

>  <STANDARD_TYPE>
T1/2

>  <RELATION>
=

>  <STANDARD_VALUE>
3.25

>  <STANDARD_UNITS>
hr

>  <PUBLISHED_TYPE>
t1/2

>  <PUBLISHED_RELATION>
=

>  <PUBLISHED_VALUE>
195.0

>  <PUBLISHED_UNITS>
min

>  <POTENTIAL_DUPLICATE>
0

>  <BAO_ENDPOINT>
BAO_0002115

>  <UO_UNITS>
UO_0000032

>  <QUDT_UNITS>
http://qudt.org/vocab/unit#Hour

>  <ASSAY_ID>
820559

>  <ASSAY_CHEMBLID>
CHEMBL2040296

>  <ASSAY_TYPE>
A

>  <DESCRIPTION>
Half life in mouse liver microsomes

>  <ASSAY_SRC_ID>
1

>  <ASSAY_SRC_DESCRIPTION>
Scientific Literature

>  <ASSAY_ORGANISM>
Mus musculus

>  <ASSAY_TAX_ID>
10090

>  <CURATED_BY>
Autocuration

>  <BAO_FORMAT>
BAO_0000251

>  <TID>
102280

>  <TARGET_CHEMBLID>
CHEMBL613580

>  <TARGET_TYPE>
TISSUE

>  <PREF_NAME>
Liver

>  <ORGANISM>
Mus musculus

>  <CONFIDENCE_SCORE>
0

>  <TARGET_MAPPING>
Unassigned

>  <DOC_ID>
62116

>  <DOC_CHEMBLID>
CHEMBL2034936

>  <PUBMED_ID>
22435669

>  <JOURNAL>
J. Med. Chem.

>  <YEAR>
2012

>  <VOLUME>
55

>  <ISSUE>
7

>  <FIRST_PAGE>
3066

$$$$

  Mrv1533001291818532D          

 27 28  0  0  0  0            999 V2000
    2.8579   -1.6500    0.0000 C   0  0  0  0  0  0  0  0  0  0  0  0
    3.5724   -2.0625    0.0000 C   0  0  0  0  0  0  0  0  0  0  0  0
    4.2868   -1.6500    0.0000 N   0  0  0  0  0  0  0  0  0  0  0  0
    4.2868   -0.8250    0.0000 O   0  0  0  0  0  0  0  0  0  0  0  0
    3.5724   -2.8875    0.0000 C   0  0  0  0  0  0  0  0  0  0  0  0
    4.2868   -3.3000    0.0000 C   0  0  0  0  0  0  0  0  0  0  0  0
    4.2868   -4.1250    0.0000 C   0  0  0  0  0  0  0  0  0  0  0  0
    3.5724   -4.5375    0.0000 C   0  0  0  0  0  0  0  0  0  0  0  0
    2.8579   -4.1250    0.0000 C   0  0  0  0  0  0  0  0  0  0  0  0
    2.8579   -3.3000    0.0000 C   0  0  0  0  0  0  0  0  0  0  0  0
    2.1434   -4.5375    0.0000 C   0  0  0  0  0  0  0  0  0  0  0  0
    1.7309   -3.8230    0.0000 C   0  0  0  0  0  0  0  0  0  0  0  0
    2.5559   -5.2520    0.0000 C   0  0  0  0  0  0  0  0  0  0  0  0
    1.4289   -4.9500    0.0000 N   0  0  0  0  0  0  0  0  0  0  0  0
    0.7145   -4.5375    0.0000 C   0  0  0  0  0  0  0  0  0  0  0  0
    0.7145   -3.7125    0.0000 O   0  0  0  0  0  0  0  0  0  0  0  0
    0.0000   -4.9500    0.0000 N   0  0  0  0  0  0  0  0  0  0  0  0
   -0.7145   -4.5375    0.0000 C   0  0  0  0  0  0  0  0  0  0  0  0
   -1.4289   -4.9500    0.0000 C   0  0  0  0  0  0  0  0  0  0  0  0
   -2.1434   -4.5375    0.0000 C   0  0  0  0  0  0  0  0  0  0  0  0
   -2.1434   -3.7125    0.0000 C   0  0  0  0  0  0  0  0  0  0  0  0
   -2.8579   -3.3000    0.0000 Cl  0  0  0  0  0  0  0  0  0  0  0  0
   -1.4289   -3.3000    0.0000 C   0  0  0  0  0  0  0  0  0  0  0  0
   -0.7145   -3.7125    0.0000 C   0  0  0  0  0  0  0  0  0  0  0  0
   -1.4289   -2.4750    0.0000 C   0  0  0  0  0  0  0  0  0  0  0  0
   -0.7145   -2.0625    0.0000 O   0  0  0  0  0  0  0  0  0  0  0  0
   -2.1434   -2.0625    0.0000 N   0  0  0  0  0  0  0  0  0  0  0  0
  1  2  1  0  0  0  0
  2  3  2  0  0  0  0
  3  4  1  0  0  0  0
  2  5  1  0  0  0  0
  5  6  4  0  0  0  0
  6  7  4  0  0  0  0
  7  8  4  0  0  0  0
  8  9  4  0  0  0  0
  9 10  4  0  0  0  0
  5 10  4  0  0  0  0
  9 11  1  0  0  0  0
 11 12  1  0  0  0  0
 11 13  1  0  0  0  0
 11 14  1  0  0  0  0
 14 15  1  0  0  0  0
 15 16  2  0  0  0  0
 15 17  1  0  0  0  0
 17 18  1  0  0  0  0
 18 19  4  0  0  0  0
 19 20  4  0  0  0  0
 20 21  4  0  0  0  0
 21 22  1  0  0  0  0
 21 23  4  0  0  0  0
 23 24  4  0  0  0  0
 18 24  4  0  0  0  0
 23 25  1  0  0  0  0
 25 26  2  0  0  0  0
 25 27  1  0  0  0  0
M  END
>  <CdId>
360

>  <Mol Weight>
388.85

>  <Formula>
C19H21ClN4O3

>  <CMPD_CHEMBLID>
CHEMBL2178617

>  <MOLREGNO>
1439414

>  <PARENT_CMPD_CHEMBLID>
CHEMBL2178617

>  <PARENT_MOLREGNO>
1439414

>  <COMPOUND_KEY>
7c

>  <MOLWEIGHT>
388.85

>  <ALOGP>
2.59

>  <PSA>
116.81

>  <NUM_RO5_VIOLATIONS>
0

>  <ACTIVITY_ID>
12153961

>  <STANDARD_TYPE>
T1/2

>  <RELATION>
=

>  <STANDARD_VALUE>
3.167

>  <STANDARD_UNITS>
hr

>  <PUBLISHED_TYPE>
t1/2

>  <PUBLISHED_RELATION>
=

>  <PUBLISHED_VALUE>
190.0

>  <PUBLISHED_UNITS>
min

>  <POTENTIAL_DUPLICATE>
0

>  <BAO_ENDPOINT>
BAO_0002115

>  <UO_UNITS>
UO_0000032

>  <QUDT_UNITS>
http://qudt.org/vocab/unit#Hour

>  <ASSAY_ID>
872727

>  <ASSAY_CHEMBLID>
CHEMBL2185140

>  <ASSAY_TYPE>
A

>  <DESCRIPTION>
Half life in mouse liver microsomes

>  <ASSAY_SRC_ID>
1

>  <ASSAY_SRC_DESCRIPTION>
Scientific Literature

>  <ASSAY_ORGANISM>
Mus musculus

>  <ASSAY_TAX_ID>
10090

>  <CURATED_BY>
Autocuration

>  <BAO_FORMAT>
BAO_0000251

>  <TID>
102280

>  <TARGET_CHEMBLID>
CHEMBL613580

>  <TARGET_TYPE>
TISSUE

>  <PREF_NAME>
Liver

>  <ORGANISM>
Mus musculus

>  <CONFIDENCE_SCORE>
0

>  <TARGET_MAPPING>
Unassigned

>  <DOC_ID>
66588

>  <DOC_CHEMBLID>
CHEMBL2176986

>  <PUBMED_ID>
22950983

>  <JOURNAL>
J. Med. Chem.

>  <YEAR>
2012

>  <VOLUME>
55

>  <ISSUE>
17

>  <FIRST_PAGE>
7759

$$$$

  Mrv1533001291818532D          

 26 27  0  0  0  0            999 V2000
    4.2868   -1.6500    0.0000 C   0  0  0  0  0  0  0  0  0  0  0  0
    3.5724   -2.0625    0.0000 C   0  0  0  0  0  0  0  0  0  0  0  0
    2.8579   -1.6500    0.0000 O   0  0  0  0  0  0  0  0  0  0  0  0
    3.5724   -2.8875    0.0000 C   0  0  0  0  0  0  0  0  0  0  0  0
    4.2868   -3.3000    0.0000 C   0  0  0  0  0  0  0  0  0  0  0  0
    4.2868   -4.1250    0.0000 C   0  0  0  0  0  0  0  0  0  0  0  0
    3.5724   -4.5375    0.0000 C   0  0  0  0  0  0  0  0  0  0  0  0
    2.8579   -4.1250    0.0000 C   0  0  0  0  0  0  0  0  0  0  0  0
    2.8579   -3.3000    0.0000 C   0  0  0  0  0  0  0  0  0  0  0  0
    2.1434   -4.5375    0.0000 C   0  0  0  0  0  0  0  0  0  0  0  0
    1.7309   -3.8230    0.0000 C   0  0  0  0  0  0  0  0  0  0  0  0
    2.5559   -5.2520    0.0000 C   0  0  0  0  0  0  0  0  0  0  0  0
    1.4289   -4.9500    0.0000 N   0  0  0  0  0  0  0  0  0  0  0  0
    0.7145   -4.5375    0.0000 C   0  0  0  0  0  0  0  0  0  0  0  0
    0.7145   -3.7125    0.0000 O   0  0  0  0  0  0  0  0  0  0  0  0
    0.0000   -4.9500    0.0000 N   0  0  0  0  0  0  0  0  0  0  0  0
   -0.7145   -4.5375    0.0000 C   0  0  0  0  0  0  0  0  0  0  0  0
   -1.4289   -4.9500    0.0000 C   0  0  0  0  0  0  0  0  0  0  0  0
   -2.1434   -4.5375    0.0000 C   0  0  0  0  0  0  0  0  0  0  0  0
   -2.1434   -3.7125    0.0000 C   0  0  0  0  0  0  0  0  0  0  0  0
   -2.8579   -3.3000    0.0000 Cl  0  0  0  0  0  0  0  0  0  0  0  0
   -1.4289   -3.3000    0.0000 C   0  0  0  0  0  0  0  0  0  0  0  0
   -0.7145   -3.7125    0.0000 C   0  0  0  0  0  0  0  0  0  0  0  0
   -1.4289   -2.4750    0.0000 C   0  0  0  0  0  0  0  0  0  0  0  0
   -0.7145   -2.0625    0.0000 O   0  0  0  0  0  0  0  0  0  0  0  0
   -2.1434   -2.0625    0.0000 N   0  0  0  0  0  0  0  0  0  0  0  0
  1  2  1  0  0  0  0
  2  3  2  0  0  0  0
  2  4  1  0  0  0  0
  4  5  4  0  0  0  0
  5  6  4  0  0  0  0
  6  7  4  0  0  0  0
  7  8  4  0  0  0  0
  8  9  4  0  0  0  0
  4  9  4  0  0  0  0
  8 10  1  0  0  0  0
 10 11  1  0  0  0  0
 10 12  1  0  0  0  0
 10 13  1  0  0  0  0
 13 14  1  0  0  0  0
 14 15  2  0  0  0  0
 14 16  1  0  0  0  0
 16 17  1  0  0  0  0
 17 18  4  0  0  0  0
 18 19  4  0  0  0  0
 19 20  4  0  0  0  0
 20 21  1  0  0  0  0
 20 22  4  0  0  0  0
 22 23  4  0  0  0  0
 17 23  4  0  0  0  0
 22 24  1  0  0  0  0
 24 25  2  0  0  0  0
 24 26  1  0  0  0  0
M  END
>  <CdId>
366

>  <Mol Weight>
373.84

>  <Formula>
C19H20ClN3O3

>  <CMPD_CHEMBLID>
CHEMBL2178636

>  <MOLREGNO>
1439433

>  <PARENT_CMPD_CHEMBLID>
CHEMBL2178636

>  <PARENT_MOLREGNO>
1439433

>  <COMPOUND_KEY>
6c

>  <MOLWEIGHT>
373.83

>  <ALOGP>
2.52

>  <PSA>
101.29

>  <NUM_RO5_VIOLATIONS>
0

>  <ACTIVITY_ID>
12155880

>  <STANDARD_TYPE>
T1/2

>  <RELATION>
>

>  <STANDARD_VALUE>
11.67

>  <STANDARD_UNITS>
hr

>  <PUBLISHED_TYPE>
t1/2

>  <PUBLISHED_RELATION>
>

>  <PUBLISHED_VALUE>
700.0

>  <PUBLISHED_UNITS>
min

>  <POTENTIAL_DUPLICATE>
0

>  <BAO_ENDPOINT>
BAO_0002115

>  <UO_UNITS>
UO_0000032

>  <QUDT_UNITS>
http://qudt.org/vocab/unit#Hour

>  <ASSAY_ID>
872727

>  <ASSAY_CHEMBLID>
CHEMBL2185140

>  <ASSAY_TYPE>
A

>  <DESCRIPTION>
Half life in mouse liver microsomes

>  <ASSAY_SRC_ID>
1

>  <ASSAY_SRC_DESCRIPTION>
Scientific Literature

>  <ASSAY_ORGANISM>
Mus musculus

>  <ASSAY_TAX_ID>
10090

>  <CURATED_BY>
Autocuration

>  <BAO_FORMAT>
BAO_0000251

>  <TID>
102280

>  <TARGET_CHEMBLID>
CHEMBL613580

>  <TARGET_TYPE>
TISSUE

>  <PREF_NAME>
Liver

>  <ORGANISM>
Mus musculus

>  <CONFIDENCE_SCORE>
0

>  <TARGET_MAPPING>
Unassigned

>  <DOC_ID>
66588

>  <DOC_CHEMBLID>
CHEMBL2176986

>  <PUBMED_ID>
22950983

>  <JOURNAL>
J. Med. Chem.

>  <YEAR>
2012

>  <VOLUME>
55

>  <ISSUE>
17

>  <FIRST_PAGE>
7759

$$$$

  Mrv1533001291818532D          

 30 33  0  0  0  0            999 V2000
   -3.0587    0.0165    0.0000 C   0  0  0  0  0  0  0  0  0  0  0  0
   -2.6462   -0.6979    0.0000 O   0  0  0  0  0  0  0  0  0  0  0  0
   -1.8212   -0.6979    0.0000 C   0  0  0  0  0  0  0  0  0  0  0  0
   -1.4087    0.0165    0.0000 C   0  0  0  0  0  0  0  0  0  0  0  0
   -0.5837    0.0165    0.0000 C   0  0  0  0  0  0  0  0  0  0  0  0
   -0.1712   -0.6979    0.0000 C   0  0  0  0  0  0  0  0  0  0  0  0
   -0.5837   -1.4124    0.0000 C   0  0  0  0  0  0  0  0  0  0  0  0
   -1.4087   -1.4124    0.0000 C   0  0  0  0  0  0  0  0  0  0  0  0
   -1.8212   -2.1269    0.0000 N   0  0  0  0  0  0  0  0  0  0  0  0
   -2.6462   -2.1269    0.0000 C   0  0  0  0  0  0  0  0  0  0  0  0
   -3.0587   -1.4124    0.0000 O   0  0  0  0  0  0  0  0  0  0  0  0
   -3.0587   -2.8414    0.0000 C   0  0  0  0  0  0  0  0  0  0  0  0
   -3.8837   -2.8414    0.0000 C   0  0  0  0  0  0  0  0  0  0  0  0
   -4.2962   -3.5558    0.0000 C   0  0  0  0  0  0  0  0  0  0  0  0
   -3.8837   -4.2703    0.0000 C   0  0  0  0  0  0  0  0  0  0  0  0
   -3.0587   -4.2703    0.0000 C   0  0  0  0  0  0  0  0  0  0  0  0
   -2.6462   -3.5558    0.0000 C   0  0  0  0  0  0  0  0  0  0  0  0
   -1.8212   -3.5558    0.0000 Cl  0  0  0  0  0  0  0  0  0  0  0  0
   -5.1212   -3.5558    0.0000 N   0  3  0  0  0  0  0  0  0  0  0  0
   -5.5337   -4.2703    0.0000 O   0  0  0  0  0  0  0  0  0  0  0  0
   -5.5337   -2.8414    0.0000 O   0  5  0  0  0  0  0  0  0  0  0  0
    0.6538   -0.6979    0.0000 C   0  0  0  0  0  0  0  0  0  0  0  0
    1.1387   -0.0305    0.0000 N   0  0  0  0  0  0  0  0  0  0  0  0
    1.9233   -0.2854    0.0000 C   0  0  0  0  0  0  0  0  0  0  0  0
    2.6378    0.1271    0.0000 C   0  0  0  0  0  0  0  0  0  0  0  0
    3.3523   -0.2854    0.0000 C   0  0  0  0  0  0  0  0  0  0  0  0
    3.3523   -1.1104    0.0000 C   0  0  0  0  0  0  0  0  0  0  0  0
    2.6378   -1.5229    0.0000 C   0  0  0  0  0  0  0  0  0  0  0  0
    1.9233   -1.1104    0.0000 C   0  0  0  0  0  0  0  0  0  0  0  0
    1.1387   -1.3654    0.0000 S   0  0  0  0  0  0  0  0  0  0  0  0
  1  2  1  0  0  0  0
  2  3  1  0  0  0  0
  3  4  4  0  0  0  0
  4  5  4  0  0  0  0
  5  6  4  0  0  0  0
  6  7  4  0  0  0  0
  7  8  4  0  0  0  0
  3  8  4  0  0  0  0
  8  9  1  0  0  0  0
  9 10  1  0  0  0  0
 10 11  2  0  0  0  0
 10 12  1  0  0  0  0
 12 13  4  0  0  0  0
 13 14  4  0  0  0  0
 14 15  4  0  0  0  0
 15 16  4  0  0  0  0
 16 17  4  0  0  0  0
 12 17  4  0  0  0  0
 17 18  1  0  0  0  0
 14 19  1  0  0  0  0
 19 20  2  0  0  0  0
 19 21  1  0  0  0  0
  6 22  1  0  0  0  0
 22 23  4  0  0  0  0
 23 24  4  0  0  0  0
 24 25  4  0  0  0  0
 25 26  4  0  0  0  0
 26 27  4  0  0  0  0
 27 28  4  0  0  0  0
 28 29  4  0  0  0  0
 24 29  4  0  0  0  0
 29 30  4  0  0  0  0
 22 30  4  0  0  0  0
M  CHG  2  19   1  21  -1
M  END
>  <CdId>
406

>  <Mol Weight>
439.87

>  <Formula>
C21H14ClN3O4S

>  <CMPD_CHEMBLID>
CHEMBL2322971

>  <MOLREGNO>
1517125

>  <PARENT_CMPD_CHEMBLID>
CHEMBL2322971

>  <PARENT_MOLREGNO>
1517125

>  <COMPOUND_KEY>
14c

>  <MOLWEIGHT>
439.87

>  <ALOGP>
5.17

>  <PSA>
125.27

>  <NUM_RO5_VIOLATIONS>
1

>  <ACTIVITY_ID>
12648966

>  <STANDARD_TYPE>
T1/2

>  <RELATION>
>

>  <STANDARD_VALUE>
4.0

>  <STANDARD_UNITS>
hr

>  <PUBLISHED_TYPE>
t1/2

>  <PUBLISHED_RELATION>
>

>  <PUBLISHED_VALUE>
4.0

>  <PUBLISHED_UNITS>
hr

>  <POTENTIAL_DUPLICATE>
0

>  <BAO_ENDPOINT>
BAO_0002115

>  <UO_UNITS>
UO_0000032

>  <QUDT_UNITS>
http://qudt.org/vocab/unit#Hour

>  <ASSAY_ID>
941169

>  <ASSAY_CHEMBLID>
CHEMBL2330995

>  <ASSAY_TYPE>
A

>  <DESCRIPTION>
Half life in mouse liver microsomes

>  <ASSAY_SRC_ID>
1

>  <ASSAY_SRC_DESCRIPTION>
Scientific Literature

>  <ASSAY_ORGANISM>
Mus musculus

>  <ASSAY_TAX_ID>
10090

>  <CURATED_BY>
Autocuration

>  <BAO_FORMAT>
BAO_0000251

>  <TID>
102280

>  <TARGET_CHEMBLID>
CHEMBL613580

>  <TARGET_TYPE>
TISSUE

>  <PREF_NAME>
Liver

>  <ORGANISM>
Mus musculus

>  <CONFIDENCE_SCORE>
0

>  <TARGET_MAPPING>
Unassigned

>  <DOC_ID>
72218

>  <DOC_CHEMBLID>
CHEMBL2321751

>  <PUBMED_ID>
23484493

>  <JOURNAL>
J. Med. Chem.

>  <YEAR>
2013

>  <VOLUME>
56

>  <ISSUE>
7

>  <FIRST_PAGE>
2850

$$$$

  Mrv1533001291818532D          

 35 39  0  0  0  0            999 V2000
   -2.6462   -0.6979    0.0000 C   0  0  0  0  0  0  0  0  0  0  0  0
   -1.8212   -0.6979    0.0000 C   0  0  0  0  0  0  0  0  0  0  0  0
   -1.4087    0.0165    0.0000 C   0  0  0  0  0  0  0  0  0  0  0  0
   -0.5837    0.0165    0.0000 C   0  0  0  0  0  0  0  0  0  0  0  0
   -0.1712   -0.6979    0.0000 C   0  0  0  0  0  0  0  0  0  0  0  0
   -0.5837   -1.4124    0.0000 C   0  0  0  0  0  0  0  0  0  0  0  0
   -1.4087   -1.4124    0.0000 C   0  0  0  0  0  0  0  0  0  0  0  0
   -1.8212   -2.1269    0.0000 N   0  0  0  0  0  0  0  0  0  0  0  0
   -2.6462   -2.1269    0.0000 C   0  0  0  0  0  0  0  0  0  0  0  0
   -3.0587   -1.4124    0.0000 O   0  0  0  0  0  0  0  0  0  0  0  0
   -3.0587   -2.8414    0.0000 C   0  0  0  0  0  0  0  0  0  0  0  0
   -2.6462   -3.5558    0.0000 C   0  0  0  0  0  0  0  0  0  0  0  0
   -3.0587   -4.2703    0.0000 C   0  0  0  0  0  0  0  0  0  0  0  0
   -3.8837   -4.2703    0.0000 C   0  0  0  0  0  0  0  0  0  0  0  0
   -4.2962   -3.5558    0.0000 C   0  0  0  0  0  0  0  0  0  0  0  0
   -3.8837   -2.8414    0.0000 C   0  0  0  0  0  0  0  0  0  0  0  0
   -4.2962   -2.1269    0.0000 Cl  0  0  0  0  0  0  0  0  0  0  0  0
   -4.2962   -4.9848    0.0000 N   0  0  0  0  0  0  0  0  0  0  0  0
   -3.8837   -5.6992    0.0000 C   0  0  0  0  0  0  0  0  0  0  0  0
   -4.2962   -6.4137    0.0000 C   0  0  0  0  0  0  0  0  0  0  0  0
   -5.1212   -6.4137    0.0000 N   0  0  0  0  0  0  0  0  0  0  0  0
   -5.5337   -5.6992    0.0000 C   0  0  0  0  0  0  0  0  0  0  0  0
   -5.1212   -4.9848    0.0000 C   0  0  0  0  0  0  0  0  0  0  0  0
   -2.6462   -4.9848    0.0000 N   0  3  0  0  0  0  0  0  0  0  0  0
   -3.0587   -5.6992    0.0000 O   0  0  0  0  0  0  0  0  0  0  0  0
   -1.8212   -4.9848    0.0000 O   0  5  0  0  0  0  0  0  0  0  0  0
    0.6538   -0.6979    0.0000 C   0  0  0  0  0  0  0  0  0  0  0  0
    1.1387   -0.0305    0.0000 N   0  0  0  0  0  0  0  0  0  0  0  0
    1.9233   -0.2854    0.0000 C   0  0  0  0  0  0  0  0  0  0  0  0
    2.6378    0.1271    0.0000 C   0  0  0  0  0  0  0  0  0  0  0  0
    3.3523   -0.2854    0.0000 C   0  0  0  0  0  0  0  0  0  0  0  0
    3.3523   -1.1104    0.0000 C   0  0  0  0  0  0  0  0  0  0  0  0
    2.6378   -1.5229    0.0000 C   0  0  0  0  0  0  0  0  0  0  0  0
    1.9233   -1.1104    0.0000 C   0  0  0  0  0  0  0  0  0  0  0  0
    1.1387   -1.3654    0.0000 S   0  0  0  0  0  0  0  0  0  0  0  0
  1  2  1  0  0  0  0
  2  3  4  0  0  0  0
  3  4  4  0  0  0  0
  4  5  4  0  0  0  0
  5  6  4  0  0  0  0
  6  7  4  0  0  0  0
  2  7  4  0  0  0  0
  7  8  1  0  0  0  0
  8  9  1  0  0  0  0
  9 10  2  0  0  0  0
  9 11  1  0  0  0  0
 11 12  4  0  0  0  0
 12 13  4  0  0  0  0
 13 14  4  0  0  0  0
 14 15  4  0  0  0  0
 15 16  4  0  0  0  0
 11 16  4  0  0  0  0
 16 17  1  0  0  0  0
 14 18  1  0  0  0  0
 18 19  1  0  0  0  0
 19 20  1  0  0  0  0
 20 21  1  0  0  0  0
 21 22  1  0  0  0  0
 22 23  1  0  0  0  0
 18 23  1  0  0  0  0
 13 24  1  0  0  0  0
 24 25  2  0  0  0  0
 24 26  1  0  0  0  0
  5 27  1  0  0  0  0
 27 28  4  0  0  0  0
 28 29  4  0  0  0  0
 29 30  4  0  0  0  0
 30 31  4  0  0  0  0
 31 32  4  0  0  0  0
 32 33  4  0  0  0  0
 33 34  4  0  0  0  0
 29 34  4  0  0  0  0
 34 35  4  0  0  0  0
 27 35  4  0  0  0  0
M  CHG  2  24   1  26  -1
M  END
>  <CdId>
407

>  <Mol Weight>
507.99

>  <Formula>
C25H22ClN5O3S

>  <CMPD_CHEMBLID>
CHEMBL2322979

>  <MOLREGNO>
1517133

>  <PARENT_CMPD_CHEMBLID>
CHEMBL2322979

>  <PARENT_MOLREGNO>
1517133

>  <COMPOUND_KEY>
17b

>  <MOLWEIGHT>
507.99

>  <ALOGP>
5.25

>  <PSA>
131.31

>  <NUM_RO5_VIOLATIONS>
2

>  <ACTIVITY_ID>
12648965

>  <STANDARD_TYPE>
T1/2

>  <RELATION>
>

>  <STANDARD_VALUE>
4.0

>  <STANDARD_UNITS>
hr

>  <PUBLISHED_TYPE>
t1/2

>  <PUBLISHED_RELATION>
>

>  <PUBLISHED_VALUE>
4.0

>  <PUBLISHED_UNITS>
hr

>  <POTENTIAL_DUPLICATE>
0

>  <BAO_ENDPOINT>
BAO_0002115

>  <UO_UNITS>
UO_0000032

>  <QUDT_UNITS>
http://qudt.org/vocab/unit#Hour

>  <ASSAY_ID>
941169

>  <ASSAY_CHEMBLID>
CHEMBL2330995

>  <ASSAY_TYPE>
A

>  <DESCRIPTION>
Half life in mouse liver microsomes

>  <ASSAY_SRC_ID>
1

>  <ASSAY_SRC_DESCRIPTION>
Scientific Literature

>  <ASSAY_ORGANISM>
Mus musculus

>  <ASSAY_TAX_ID>
10090

>  <CURATED_BY>
Autocuration

>  <BAO_FORMAT>
BAO_0000251

>  <TID>
102280

>  <TARGET_CHEMBLID>
CHEMBL613580

>  <TARGET_TYPE>
TISSUE

>  <PREF_NAME>
Liver

>  <ORGANISM>
Mus musculus

>  <CONFIDENCE_SCORE>
0

>  <TARGET_MAPPING>
Unassigned

>  <DOC_ID>
72218

>  <DOC_CHEMBLID>
CHEMBL2321751

>  <PUBMED_ID>
23484493

>  <JOURNAL>
J. Med. Chem.

>  <YEAR>
2013

>  <VOLUME>
56

>  <ISSUE>
7

>  <FIRST_PAGE>
2850

$$$$

  Mrv1533001291818532D          

 29 32  0  0  0  0            999 V2000
   -2.6462   -0.6979    0.0000 C   0  0  0  0  0  0  0  0  0  0  0  0
   -1.8212   -0.6979    0.0000 C   0  0  0  0  0  0  0  0  0  0  0  0
   -1.4087    0.0165    0.0000 C   0  0  0  0  0  0  0  0  0  0  0  0
   -0.5837    0.0165    0.0000 C   0  0  0  0  0  0  0  0  0  0  0  0
   -0.1712   -0.6979    0.0000 C   0  0  0  0  0  0  0  0  0  0  0  0
   -0.5837   -1.4124    0.0000 C   0  0  0  0  0  0  0  0  0  0  0  0
   -1.4087   -1.4124    0.0000 C   0  0  0  0  0  0  0  0  0  0  0  0
   -1.8212   -2.1269    0.0000 N   0  0  0  0  0  0  0  0  0  0  0  0
   -2.6462   -2.1269    0.0000 C   0  0  0  0  0  0  0  0  0  0  0  0
   -3.0587   -1.4124    0.0000 O   0  0  0  0  0  0  0  0  0  0  0  0
   -3.0587   -2.8414    0.0000 C   0  0  0  0  0  0  0  0  0  0  0  0
   -2.6462   -3.5558    0.0000 C   0  0  0  0  0  0  0  0  0  0  0  0
   -3.0587   -4.2703    0.0000 C   0  0  0  0  0  0  0  0  0  0  0  0
   -3.8837   -4.2703    0.0000 C   0  0  0  0  0  0  0  0  0  0  0  0
   -4.2962   -3.5558    0.0000 C   0  0  0  0  0  0  0  0  0  0  0  0
   -3.8837   -2.8414    0.0000 C   0  0  0  0  0  0  0  0  0  0  0  0
   -4.2962   -2.1269    0.0000 Cl  0  0  0  0  0  0  0  0  0  0  0  0
   -2.6462   -4.9848    0.0000 N   0  3  0  0  0  0  0  0  0  0  0  0
   -3.0587   -5.6992    0.0000 O   0  0  0  0  0  0  0  0  0  0  0  0
   -1.8212   -4.9848    0.0000 O   0  5  0  0  0  0  0  0  0  0  0  0
    0.6538   -0.6979    0.0000 C   0  0  0  0  0  0  0  0  0  0  0  0
    1.1387   -0.0305    0.0000 N   0  0  0  0  0  0  0  0  0  0  0  0
    1.9233   -0.2854    0.0000 C   0  0  0  0  0  0  0  0  0  0  0  0
    2.6378    0.1271    0.0000 C   0  0  0  0  0  0  0  0  0  0  0  0
    3.3523   -0.2854    0.0000 C   0  0  0  0  0  0  0  0  0  0  0  0
    3.3523   -1.1104    0.0000 C   0  0  0  0  0  0  0  0  0  0  0  0
    2.6378   -1.5229    0.0000 C   0  0  0  0  0  0  0  0  0  0  0  0
    1.9233   -1.1104    0.0000 C   0  0  0  0  0  0  0  0  0  0  0  0
    1.1387   -1.3654    0.0000 S   0  0  0  0  0  0  0  0  0  0  0  0
  1  2  1  0  0  0  0
  2  3  4  0  0  0  0
  3  4  4  0  0  0  0
  4  5  4  0  0  0  0
  5  6  4  0  0  0  0
  6  7  4  0  0  0  0
  2  7  4  0  0  0  0
  7  8  1  0  0  0  0
  8  9  1  0  0  0  0
  9 10  2  0  0  0  0
  9 11  1  0  0  0  0
 11 12  4  0  0  0  0
 12 13  4  0  0  0  0
 13 14  4  0  0  0  0
 14 15  4  0  0  0  0
 15 16  4  0  0  0  0
 11 16  4  0  0  0  0
 16 17  1  0  0  0  0
 13 18  1  0  0  0  0
 18 19  2  0  0  0  0
 18 20  1  0  0  0  0
  5 21  1  0  0  0  0
 21 22  4  0  0  0  0
 22 23  4  0  0  0  0
 23 24  4  0  0  0  0
 24 25  4  0  0  0  0
 25 26  4  0  0  0  0
 26 27  4  0  0  0  0
 27 28  4  0  0  0  0
 23 28  4  0  0  0  0
 28 29  4  0  0  0  0
 21 29  4  0  0  0  0
M  CHG  2  18   1  20  -1
M  END
>  <CdId>
410

>  <Mol Weight>
423.87

>  <Formula>
C21H14ClN3O3S

>  <CMPD_CHEMBLID>
CHEMBL2322969

>  <MOLREGNO>
1517123

>  <PARENT_CMPD_CHEMBLID>
CHEMBL2322969

>  <PARENT_MOLREGNO>
1517123

>  <COMPOUND_KEY>
14a

>  <MOLWEIGHT>
423.87

>  <ALOGP>
5.67

>  <PSA>
116.04

>  <NUM_RO5_VIOLATIONS>
1

>  <ACTIVITY_ID>
12648967

>  <STANDARD_TYPE>
T1/2

>  <RELATION>
>

>  <STANDARD_VALUE>
4.0

>  <STANDARD_UNITS>
hr

>  <PUBLISHED_TYPE>
t1/2

>  <PUBLISHED_RELATION>
>

>  <PUBLISHED_VALUE>
4.0

>  <PUBLISHED_UNITS>
hr

>  <POTENTIAL_DUPLICATE>
0

>  <BAO_ENDPOINT>
BAO_0002115

>  <UO_UNITS>
UO_0000032

>  <QUDT_UNITS>
http://qudt.org/vocab/unit#Hour

>  <ASSAY_ID>
941169

>  <ASSAY_CHEMBLID>
CHEMBL2330995

>  <ASSAY_TYPE>
A

>  <DESCRIPTION>
Half life in mouse liver microsomes

>  <ASSAY_SRC_ID>
1

>  <ASSAY_SRC_DESCRIPTION>
Scientific Literature

>  <ASSAY_ORGANISM>
Mus musculus

>  <ASSAY_TAX_ID>
10090

>  <CURATED_BY>
Autocuration

>  <BAO_FORMAT>
BAO_0000251

>  <TID>
102280

>  <TARGET_CHEMBLID>
CHEMBL613580

>  <TARGET_TYPE>
TISSUE

>  <PREF_NAME>
Liver

>  <ORGANISM>
Mus musculus

>  <CONFIDENCE_SCORE>
0

>  <TARGET_MAPPING>
Unassigned

>  <DOC_ID>
72218

>  <DOC_CHEMBLID>
CHEMBL2321751

>  <PUBMED_ID>
23484493

>  <JOURNAL>
J. Med. Chem.

>  <YEAR>
2013

>  <VOLUME>
56

>  <ISSUE>
7

>  <FIRST_PAGE>
2850

$$$$

  Mrv1533001291818532D          

 35 39  0  0  0  0            999 V2000
   -5.5337   -4.2703    0.0000 O   0  5  0  0  0  0  0  0  0  0  0  0
   -5.1212   -3.5558    0.0000 N   0  3  0  0  0  0  0  0  0  0  0  0
   -5.5337   -2.8414    0.0000 O   0  0  0  0  0  0  0  0  0  0  0  0
   -4.2962   -3.5558    0.0000 C   0  0  0  0  0  0  0  0  0  0  0  0
   -3.8837   -2.8414    0.0000 C   0  0  0  0  0  0  0  0  0  0  0  0
   -3.0587   -2.8414    0.0000 C   0  0  0  0  0  0  0  0  0  0  0  0
   -2.6462   -2.1269    0.0000 C   0  0  0  0  0  0  0  0  0  0  0  0
   -3.0587   -1.4124    0.0000 O   0  0  0  0  0  0  0  0  0  0  0  0
   -1.8212   -2.1269    0.0000 N   0  0  0  0  0  0  0  0  0  0  0  0
   -1.4087   -1.4124    0.0000 C   0  0  0  0  0  0  0  0  0  0  0  0
   -1.8212   -0.6979    0.0000 C   0  0  0  0  0  0  0  0  0  0  0  0
   -1.4087    0.0165    0.0000 C   0  0  0  0  0  0  0  0  0  0  0  0
   -0.5837    0.0165    0.0000 C   0  0  0  0  0  0  0  0  0  0  0  0
   -0.1712    0.7310    0.0000 F   0  0  0  0  0  0  0  0  0  0  0  0
   -0.1712   -0.6979    0.0000 C   0  0  0  0  0  0  0  0  0  0  0  0
   -0.5837   -1.4124    0.0000 C   0  0  0  0  0  0  0  0  0  0  0  0
    0.6538   -0.6979    0.0000 C   0  0  0  0  0  0  0  0  0  0  0  0
    1.1387   -0.0305    0.0000 N   0  0  0  0  0  0  0  0  0  0  0  0
    1.9233   -0.2854    0.0000 C   0  0  0  0  0  0  0  0  0  0  0  0
    2.6378    0.1271    0.0000 C   0  0  0  0  0  0  0  0  0  0  0  0
    3.3523   -0.2854    0.0000 C   0  0  0  0  0  0  0  0  0  0  0  0
    3.3523   -1.1104    0.0000 C   0  0  0  0  0  0  0  0  0  0  0  0
    2.6378   -1.5229    0.0000 C   0  0  0  0  0  0  0  0  0  0  0  0
    1.9233   -1.1104    0.0000 C   0  0  0  0  0  0  0  0  0  0  0  0
    1.1387   -1.3654    0.0000 S   0  0  0  0  0  0  0  0  0  0  0  0
   -2.6462   -3.5558    0.0000 C   0  0  0  0  0  0  0  0  0  0  0  0
   -1.8212   -3.5558    0.0000 Cl  0  0  0  0  0  0  0  0  0  0  0  0
   -3.0587   -4.2703    0.0000 C   0  0  0  0  0  0  0  0  0  0  0  0
   -3.8837   -4.2703    0.0000 C   0  0  0  0  0  0  0  0  0  0  0  0
   -4.2962   -4.9848    0.0000 N   0  0  0  0  0  0  0  0  0  0  0  0
   -3.8837   -5.6992    0.0000 C   0  0  0  0  0  0  0  0  0  0  0  0
   -4.2962   -6.4137    0.0000 C   0  0  0  0  0  0  0  0  0  0  0  0
   -5.1212   -6.4137    0.0000 N   0  0  0  0  0  0  0  0  0  0  0  0
   -5.5337   -5.6992    0.0000 C   0  0  0  0  0  0  0  0  0  0  0  0
   -5.1212   -4.9848    0.0000 C   0  0  0  0  0  0  0  0  0  0  0  0
  1  2  1  0  0  0  0
  2  3  2  0  0  0  0
  2  4  1  0  0  0  0
  4  5  4  0  0  0  0
  5  6  4  0  0  0  0
  6  7  1  0  0  0  0
  7  8  2  0  0  0  0
  7  9  1  0  0  0  0
  9 10  1  0  0  0  0
 10 11  4  0  0  0  0
 11 12  4  0  0  0  0
 12 13  4  0  0  0  0
 13 14  1  0  0  0  0
 13 15  4  0  0  0  0
 15 16  4  0  0  0  0
 10 16  4  0  0  0  0
 15 17  1  0  0  0  0
 17 18  4  0  0  0  0
 18 19  4  0  0  0  0
 19 20  4  0  0  0  0
 20 21  4  0  0  0  0
 21 22  4  0  0  0  0
 22 23  4  0  0  0  0
 23 24  4  0  0  0  0
 19 24  4  0  0  0  0
 24 25  4  0  0  0  0
 17 25  4  0  0  0  0
  6 26  4  0  0  0  0
 26 27  1  0  0  0  0
 26 28  4  0  0  0  0
 28 29  4  0  0  0  0
  4 29  4  0  0  0  0
 29 30  1  0  0  0  0
 30 31  1  0  0  0  0
 31 32  1  0  0  0  0
 32 33  1  0  0  0  0
 33 34  1  0  0  0  0
 34 35  1  0  0  0  0
 30 35  1  0  0  0  0
M  CHG  2   1  -1   2   1
M  END
>  <CdId>
411

>  <Mol Weight>
511.96

>  <Formula>
C24H19ClFN5O3S

>  <CMPD_CHEMBLID>
CHEMBL2324280

>  <MOLREGNO>
1518447

>  <PARENT_CMPD_CHEMBLID>
CHEMBL2324280

>  <PARENT_MOLREGNO>
1518447

>  <COMPOUND_KEY>
17c

>  <MOLWEIGHT>
511.96

>  <ALOGP>
4.97

>  <PSA>
131.31

>  <NUM_RO5_VIOLATIONS>
1

>  <ACTIVITY_ID>
12648964

>  <STANDARD_TYPE>
T1/2

>  <RELATION>
>

>  <STANDARD_VALUE>
4.0

>  <STANDARD_UNITS>
hr

>  <PUBLISHED_TYPE>
t1/2

>  <PUBLISHED_RELATION>
>

>  <PUBLISHED_VALUE>
4.0

>  <PUBLISHED_UNITS>
hr

>  <POTENTIAL_DUPLICATE>
0

>  <BAO_ENDPOINT>
BAO_0002115

>  <UO_UNITS>
UO_0000032

>  <QUDT_UNITS>
http://qudt.org/vocab/unit#Hour

>  <ASSAY_ID>
941169

>  <ASSAY_CHEMBLID>
CHEMBL2330995

>  <ASSAY_TYPE>
A

>  <DESCRIPTION>
Half life in mouse liver microsomes

>  <ASSAY_SRC_ID>
1

>  <ASSAY_SRC_DESCRIPTION>
Scientific Literature

>  <ASSAY_ORGANISM>
Mus musculus

>  <ASSAY_TAX_ID>
10090

>  <CURATED_BY>
Autocuration

>  <BAO_FORMAT>
BAO_0000251

>  <TID>
102280

>  <TARGET_CHEMBLID>
CHEMBL613580

>  <TARGET_TYPE>
TISSUE

>  <PREF_NAME>
Liver

>  <ORGANISM>
Mus musculus

>  <CONFIDENCE_SCORE>
0

>  <TARGET_MAPPING>
Unassigned

>  <DOC_ID>
72218

>  <DOC_CHEMBLID>
CHEMBL2321751

>  <PUBMED_ID>
23484493

>  <JOURNAL>
J. Med. Chem.

>  <YEAR>
2013

>  <VOLUME>
56

>  <ISSUE>
7

>  <FIRST_PAGE>
2850

$$$$

  Mrv1533001291818532D          

 27 29  0  0  0  0            999 V2000
    0.0000    2.4750    0.0000 C   0  0  0  0  0  0  0  0  0  0  0  0
    0.7145    2.0625    0.0000 C   0  0  0  0  0  0  0  0  0  0  0  0
    1.4289    2.4750    0.0000 C   0  0  0  0  0  0  0  0  0  0  0  0
    2.1434    2.0625    0.0000 C   0  0  0  0  0  0  0  0  0  0  0  0
    2.1434    1.2375    0.0000 C   0  0  0  0  0  0  0  0  0  0  0  0
    1.4289    0.8250    0.0000 C   0  0  0  0  0  0  0  0  0  0  0  0
    1.4289    0.0000    0.0000 N   0  0  0  0  0  0  0  0  0  0  0  0
    0.7145   -0.4125    0.0000 C   0  0  0  0  0  0  0  0  0  0  0  0
    0.0000    0.0000    0.0000 O   0  0  0  0  0  0  0  0  0  0  0  0
    0.7145   -1.2375    0.0000 C   0  0  0  0  0  0  0  0  0  0  0  0
    1.3819   -1.7224    0.0000 N   0  0  0  0  0  0  0  0  0  0  0  0
    1.1270   -2.5070    0.0000 C   0  0  0  0  0  0  0  0  0  0  0  0
    1.6119   -3.1745    0.0000 C   0  0  0  0  0  0  0  0  0  0  0  0
    0.3020   -2.5070    0.0000 N   0  0  0  0  0  0  0  0  0  0  0  0
    0.0470   -1.7224    0.0000 C   0  0  0  0  0  0  0  0  0  0  0  0
   -0.7376   -1.4675    0.0000 C   0  0  0  0  0  0  0  0  0  0  0  0
   -0.1830   -3.1745    0.0000 C   0  0  0  0  0  0  0  0  0  0  0  0
    0.1526   -3.9282    0.0000 C   0  0  0  0  0  0  0  0  0  0  0  0
   -0.3323   -4.5956    0.0000 C   0  0  0  0  0  0  0  0  0  0  0  0
   -1.1528   -4.5094    0.0000 C   0  0  0  0  0  0  0  0  0  0  0  0
   -1.4884   -3.7557    0.0000 C   0  0  0  0  0  0  0  0  0  0  0  0
   -1.0034   -3.0882    0.0000 C   0  0  0  0  0  0  0  0  0  0  0  0
   -1.6377   -5.1768    0.0000 C   0  0  0  0  0  0  0  0  0  0  0  0
   -2.1226   -5.8442    0.0000 F   0  0  0  0  0  0  0  0  0  0  0  0
   -2.3052   -4.6919    0.0000 F   0  0  0  0  0  0  0  0  0  0  0  0
   -0.9703   -5.6617    0.0000 F   0  0  0  0  0  0  0  0  0  0  0  0
    0.7145    1.2375    0.0000 N   0  0  0  0  0  0  0  0  0  0  0  0
  1  2  1  0  0  0  0
  2  3  4  0  0  0  0
  3  4  4  0  0  0  0
  4  5  4  0  0  0  0
  5  6  4  0  0  0  0
  6  7  1  0  0  0  0
  7  8  1  0  0  0  0
  8  9  2  0  0  0  0
  8 10  1  0  0  0  0
 10 11  4  0  0  0  0
 11 12  4  0  0  0  0
 12 13  1  0  0  0  0
 12 14  4  0  0  0  0
 14 15  4  0  0  0  0
 10 15  4  0  0  0  0
 15 16  1  0  0  0  0
 14 17  1  0  0  0  0
 17 18  4  0  0  0  0
 18 19  4  0  0  0  0
 19 20  4  0  0  0  0
 20 21  4  0  0  0  0
 21 22  4  0  0  0  0
 17 22  4  0  0  0  0
 20 23  1  0  0  0  0
 23 24  1  0  0  0  0
 23 25  1  0  0  0  0
 23 26  1  0  0  0  0
  6 27  4  0  0  0  0
  2 27  4  0  0  0  0
M  END
>  <CdId>
421

>  <Mol Weight>
374.367

>  <Formula>
C19H17F3N4O

>  <CMPD_CHEMBLID>
CHEMBL2346729

>  <MOLREGNO>
1528550

>  <PARENT_CMPD_CHEMBLID>
CHEMBL2346729

>  <PARENT_MOLREGNO>
1528550

>  <COMPOUND_KEY>
45

>  <MOLWEIGHT>
374.36

>  <ALOGP>
3.73

>  <PSA>
59.81

>  <NUM_RO5_VIOLATIONS>
0

>  <ACTIVITY_ID>
12716546

>  <STANDARD_TYPE>
T1/2

>  <RELATION>
>

>  <STANDARD_VALUE>
5.0

>  <STANDARD_UNITS>
hr

>  <PUBLISHED_TYPE>
t1/2

>  <PUBLISHED_RELATION>
>

>  <PUBLISHED_VALUE>
300.0

>  <PUBLISHED_UNITS>
min

>  <POTENTIAL_DUPLICATE>
0

>  <BAO_ENDPOINT>
BAO_0002115

>  <UO_UNITS>
UO_0000032

>  <QUDT_UNITS>
http://qudt.org/vocab/unit#Hour

>  <ASSAY_ID>
951518

>  <ASSAY_CHEMBLID>
CHEMBL2350937

>  <ASSAY_TYPE>
A

>  <DESCRIPTION>
Half life in mouse liver microsomes

>  <ASSAY_SRC_ID>
1

>  <ASSAY_SRC_DESCRIPTION>
Scientific Literature

>  <ASSAY_ORGANISM>
Mus musculus

>  <ASSAY_TAX_ID>
10090

>  <CURATED_BY>
Autocuration

>  <BAO_FORMAT>
BAO_0000251

>  <TID>
102280

>  <TARGET_CHEMBLID>
CHEMBL613580

>  <TARGET_TYPE>
TISSUE

>  <PREF_NAME>
Liver

>  <ORGANISM>
Mus musculus

>  <CONFIDENCE_SCORE>
0

>  <TARGET_MAPPING>
Unassigned

>  <DOC_ID>
72774

>  <DOC_CHEMBLID>
CHEMBL2346654

>  <PUBMED_ID>
23434029

>  <JOURNAL>
Bioorg. Med. Chem. Lett.

>  <YEAR>
2013

>  <VOLUME>
23

>  <ISSUE>
7

>  <FIRST_PAGE>
2134

$$$$

  Mrv1533001291818532D          

 24 26  0  0  0  0            999 V2000
    0.7145   -0.4125    0.0000 C   0  0  0  0  0  0  0  0  0  0  0  0
    0.7145   -1.2375    0.0000 C   0  0  0  0  0  0  0  0  0  0  0  0
    1.3819   -1.7224    0.0000 N   0  0  0  0  0  0  0  0  0  0  0  0
    1.1270   -2.5070    0.0000 C   0  0  0  0  0  0  0  0  0  0  0  0
    1.6119   -3.1745    0.0000 C   0  0  0  0  0  0  0  0  0  0  0  0
    1.2763   -3.9282    0.0000 O   0  0  0  0  0  0  0  0  0  0  0  0
    2.4324   -3.0882    0.0000 N   0  0  0  0  0  0  0  0  0  0  0  0
    2.9173   -3.7557    0.0000 C   0  0  0  0  0  0  0  0  0  0  0  0
    3.7378   -3.6695    0.0000 C   0  0  0  0  0  0  0  0  0  0  0  0
    4.2227   -4.3369    0.0000 C   0  0  0  0  0  0  0  0  0  0  0  0
    3.8871   -5.0906    0.0000 N   0  0  0  0  0  0  0  0  0  0  0  0
    3.0667   -5.1768    0.0000 C   0  0  0  0  0  0  0  0  0  0  0  0
    2.7311   -5.9305    0.0000 Cl  0  0  0  0  0  0  0  0  0  0  0  0
    2.5817   -4.5094    0.0000 N   0  0  0  0  0  0  0  0  0  0  0  0
    0.3020   -2.5070    0.0000 C   0  0  0  0  0  0  0  0  0  0  0  0
   -0.1830   -3.1745    0.0000 C   0  0  0  0  0  0  0  0  0  0  0  0
    0.0470   -1.7224    0.0000 N   0  0  0  0  0  0  0  0  0  0  0  0
   -0.7376   -1.4675    0.0000 C   0  0  0  0  0  0  0  0  0  0  0  0
   -1.3507   -2.0195    0.0000 C   0  0  0  0  0  0  0  0  0  0  0  0
   -2.1353   -1.7646    0.0000 C   0  0  0  0  0  0  0  0  0  0  0  0
   -2.3068   -0.9576    0.0000 C   0  0  0  0  0  0  0  0  0  0  0  0
   -3.0915   -0.7027    0.0000 F   0  0  0  0  0  0  0  0  0  0  0  0
   -1.6937   -0.4056    0.0000 C   0  0  0  0  0  0  0  0  0  0  0  0
   -0.9091   -0.6605    0.0000 C   0  0  0  0  0  0  0  0  0  0  0  0
  1  2  1  0  0  0  0
  2  3  4  0  0  0  0
  3  4  4  0  0  0  0
  4  5  1  0  0  0  0
  5  6  2  0  0  0  0
  5  7  1  0  0  0  0
  7  8  1  0  0  0  0
  8  9  4  0  0  0  0
  9 10  4  0  0  0  0
 10 11  4  0  0  0  0
 11 12  4  0  0  0  0
 12 13  1  0  0  0  0
 12 14  4  0  0  0  0
  8 14  4  0  0  0  0
  4 15  4  0  0  0  0
 15 16  1  0  0  0  0
 15 17  4  0  0  0  0
  2 17  4  0  0  0  0
 17 18  1  0  0  0  0
 18 19  4  0  0  0  0
 19 20  4  0  0  0  0
 20 21  4  0  0  0  0
 21 22  1  0  0  0  0
 21 23  4  0  0  0  0
 23 24  4  0  0  0  0
 18 24  4  0  0  0  0
M  END
>  <CdId>
423

>  <Mol Weight>
345.76

>  <Formula>
C16H13ClFN5O

>  <CMPD_CHEMBLID>
CHEMBL2346737

>  <MOLREGNO>
1528558

>  <PARENT_CMPD_CHEMBLID>
CHEMBL2346737

>  <PARENT_MOLREGNO>
1528558

>  <COMPOUND_KEY>
53

>  <MOLWEIGHT>
345.76

>  <ALOGP>
2.94

>  <PSA>
72.7

>  <NUM_RO5_VIOLATIONS>
0

>  <ACTIVITY_ID>
12716539

>  <STANDARD_TYPE>
T1/2

>  <RELATION>
=

>  <STANDARD_VALUE>
4.633

>  <STANDARD_UNITS>
hr

>  <PUBLISHED_TYPE>
t1/2

>  <PUBLISHED_RELATION>
=

>  <PUBLISHED_VALUE>
278.0

>  <PUBLISHED_UNITS>
min

>  <POTENTIAL_DUPLICATE>
0

>  <BAO_ENDPOINT>
BAO_0002115

>  <UO_UNITS>
UO_0000032

>  <QUDT_UNITS>
http://qudt.org/vocab/unit#Hour

>  <ASSAY_ID>
951518

>  <ASSAY_CHEMBLID>
CHEMBL2350937

>  <ASSAY_TYPE>
A

>  <DESCRIPTION>
Half life in mouse liver microsomes

>  <ASSAY_SRC_ID>
1

>  <ASSAY_SRC_DESCRIPTION>
Scientific Literature

>  <ASSAY_ORGANISM>
Mus musculus

>  <ASSAY_TAX_ID>
10090

>  <CURATED_BY>
Autocuration

>  <BAO_FORMAT>
BAO_0000251

>  <TID>
102280

>  <TARGET_CHEMBLID>
CHEMBL613580

>  <TARGET_TYPE>
TISSUE

>  <PREF_NAME>
Liver

>  <ORGANISM>
Mus musculus

>  <CONFIDENCE_SCORE>
0

>  <TARGET_MAPPING>
Unassigned

>  <DOC_ID>
72774

>  <DOC_CHEMBLID>
CHEMBL2346654

>  <PUBMED_ID>
23434029

>  <JOURNAL>
Bioorg. Med. Chem. Lett.

>  <YEAR>
2013

>  <VOLUME>
23

>  <ISSUE>
7

>  <FIRST_PAGE>
2134

$$$$

  Mrv1533001291818532D          

 27 29  0  0  0  0            999 V2000
    0.7145   -0.4125    0.0000 C   0  0  0  0  0  0  0  0  0  0  0  0
    0.7145   -1.2375    0.0000 C   0  0  0  0  0  0  0  0  0  0  0  0
    1.3819   -1.7224    0.0000 N   0  0  0  0  0  0  0  0  0  0  0  0
    1.1270   -2.5070    0.0000 C   0  0  0  0  0  0  0  0  0  0  0  0
    1.6119   -3.1745    0.0000 C   0  0  0  0  0  0  0  0  0  0  0  0
    1.2763   -3.9282    0.0000 O   0  0  0  0  0  0  0  0  0  0  0  0
    2.4324   -3.0882    0.0000 N   0  0  0  0  0  0  0  0  0  0  0  0
    2.9173   -3.7557    0.0000 C   0  0  0  0  0  0  0  0  0  0  0  0
    3.7378   -3.6695    0.0000 C   0  0  0  0  0  0  0  0  0  0  0  0
    4.2227   -4.3369    0.0000 C   0  0  0  0  0  0  0  0  0  0  0  0
    3.8871   -5.0906    0.0000 C   0  0  0  0  0  0  0  0  0  0  0  0
    3.0667   -5.1768    0.0000 C   0  0  0  0  0  0  0  0  0  0  0  0
    2.5817   -4.5094    0.0000 N   0  0  0  0  0  0  0  0  0  0  0  0
    2.7311   -5.9305    0.0000 C   0  0  0  0  0  0  0  0  0  0  0  0
    2.3955   -6.6842    0.0000 F   0  0  0  0  0  0  0  0  0  0  0  0
    3.4848   -6.2660    0.0000 F   0  0  0  0  0  0  0  0  0  0  0  0
    1.9774   -5.5949    0.0000 F   0  0  0  0  0  0  0  0  0  0  0  0
    0.3020   -2.5070    0.0000 C   0  0  0  0  0  0  0  0  0  0  0  0
   -0.1830   -3.1745    0.0000 C   0  0  0  0  0  0  0  0  0  0  0  0
    0.0470   -1.7224    0.0000 N   0  0  0  0  0  0  0  0  0  0  0  0
   -0.7376   -1.4675    0.0000 C   0  0  0  0  0  0  0  0  0  0  0  0
   -1.3507   -2.0195    0.0000 C   0  0  0  0  0  0  0  0  0  0  0  0
   -2.1353   -1.7646    0.0000 C   0  0  0  0  0  0  0  0  0  0  0  0
   -2.3068   -0.9576    0.0000 C   0  0  0  0  0  0  0  0  0  0  0  0
   -3.0915   -0.7027    0.0000 F   0  0  0  0  0  0  0  0  0  0  0  0
   -1.6937   -0.4056    0.0000 C   0  0  0  0  0  0  0  0  0  0  0  0
   -0.9091   -0.6605    0.0000 C   0  0  0  0  0  0  0  0  0  0  0  0
  1  2  1  0  0  0  0
  2  3  4  0  0  0  0
  3  4  4  0  0  0  0
  4  5  1  0  0  0  0
  5  6  2  0  0  0  0
  5  7  1  0  0  0  0
  7  8  1  0  0  0  0
  8  9  4  0  0  0  0
  9 10  4  0  0  0  0
 10 11  4  0  0  0  0
 11 12  4  0  0  0  0
 12 13  4  0  0  0  0
  8 13  4  0  0  0  0
 12 14  1  0  0  0  0
 14 15  1  0  0  0  0
 14 16  1  0  0  0  0
 14 17  1  0  0  0  0
  4 18  4  0  0  0  0
 18 19  1  0  0  0  0
 18 20  4  0  0  0  0
  2 20  4  0  0  0  0
 20 21  1  0  0  0  0
 21 22  4  0  0  0  0
 22 23  4  0  0  0  0
 23 24  4  0  0  0  0
 24 25  1  0  0  0  0
 24 26  4  0  0  0  0
 26 27  4  0  0  0  0
 21 27  4  0  0  0  0
M  END
>  <CdId>
427

>  <Mol Weight>
378.331

>  <Formula>
C18H14F4N4O

>  <CMPD_CHEMBLID>
CHEMBL2346732

>  <MOLREGNO>
1528553

>  <PARENT_CMPD_CHEMBLID>
CHEMBL2346732

>  <PARENT_MOLREGNO>
1528553

>  <COMPOUND_KEY>
48

>  <MOLWEIGHT>
378.32

>  <ALOGP>
4.08

>  <PSA>
59.81

>  <NUM_RO5_VIOLATIONS>
0

>  <ACTIVITY_ID>
12716543

>  <STANDARD_TYPE>
T1/2

>  <RELATION>
=

>  <STANDARD_VALUE>
2.633

>  <STANDARD_UNITS>
hr

>  <PUBLISHED_TYPE>
t1/2

>  <PUBLISHED_RELATION>
=

>  <PUBLISHED_VALUE>
158.0

>  <PUBLISHED_UNITS>
min

>  <POTENTIAL_DUPLICATE>
0

>  <BAO_ENDPOINT>
BAO_0002115

>  <UO_UNITS>
UO_0000032

>  <QUDT_UNITS>
http://qudt.org/vocab/unit#Hour

>  <ASSAY_ID>
951518

>  <ASSAY_CHEMBLID>
CHEMBL2350937

>  <ASSAY_TYPE>
A

>  <DESCRIPTION>
Half life in mouse liver microsomes

>  <ASSAY_SRC_ID>
1

>  <ASSAY_SRC_DESCRIPTION>
Scientific Literature

>  <ASSAY_ORGANISM>
Mus musculus

>  <ASSAY_TAX_ID>
10090

>  <CURATED_BY>
Autocuration

>  <BAO_FORMAT>
BAO_0000251

>  <TID>
102280

>  <TARGET_CHEMBLID>
CHEMBL613580

>  <TARGET_TYPE>
TISSUE

>  <PREF_NAME>
Liver

>  <ORGANISM>
Mus musculus

>  <CONFIDENCE_SCORE>
0

>  <TARGET_MAPPING>
Unassigned

>  <DOC_ID>
72774

>  <DOC_CHEMBLID>
CHEMBL2346654

>  <PUBMED_ID>
23434029

>  <JOURNAL>
Bioorg. Med. Chem. Lett.

>  <YEAR>
2013

>  <VOLUME>
23

>  <ISSUE>
7

>  <FIRST_PAGE>
2134

$$$$

  Mrv1533001291818532D          

 25 27  0  0  0  0            999 V2000
    0.0000    2.4750    0.0000 C   0  0  0  0  0  0  0  0  0  0  0  0
    0.7145    2.0625    0.0000 C   0  0  0  0  0  0  0  0  0  0  0  0
    1.4289    2.4750    0.0000 C   0  0  0  0  0  0  0  0  0  0  0  0
    2.1434    2.0625    0.0000 C   0  0  0  0  0  0  0  0  0  0  0  0
    2.1434    1.2375    0.0000 C   0  0  0  0  0  0  0  0  0  0  0  0
    1.4289    0.8250    0.0000 C   0  0  0  0  0  0  0  0  0  0  0  0
    1.4289    0.0000    0.0000 N   0  0  0  0  0  0  0  0  0  0  0  0
    0.7145   -0.4125    0.0000 C   0  0  0  0  0  0  0  0  0  0  0  0
    0.0000    0.0000    0.0000 O   0  0  0  0  0  0  0  0  0  0  0  0
    0.7145   -1.2375    0.0000 C   0  0  0  0  0  0  0  0  0  0  0  0
    1.3819   -1.7224    0.0000 N   0  0  0  0  0  0  0  0  0  0  0  0
    1.1270   -2.5070    0.0000 N   0  0  0  0  0  0  0  0  0  0  0  0
    1.6119   -3.1745    0.0000 C   0  0  0  0  0  0  0  0  0  0  0  0
    0.3020   -2.5070    0.0000 C   0  0  0  0  0  0  0  0  0  0  0  0
    0.0470   -1.7224    0.0000 C   0  0  0  0  0  0  0  0  0  0  0  0
   -0.7376   -1.4675    0.0000 C   0  0  0  0  0  0  0  0  0  0  0  0
   -0.1830   -3.1745    0.0000 C   0  0  0  0  0  0  0  0  0  0  0  0
    0.1526   -3.9282    0.0000 C   0  0  0  0  0  0  0  0  0  0  0  0
   -0.3323   -4.5956    0.0000 C   0  0  0  0  0  0  0  0  0  0  0  0
   -1.1528   -4.5094    0.0000 C   0  0  0  0  0  0  0  0  0  0  0  0
   -1.6377   -5.1768    0.0000 Cl  0  0  0  0  0  0  0  0  0  0  0  0
   -1.4884   -3.7557    0.0000 C   0  0  0  0  0  0  0  0  0  0  0  0
   -2.3088   -3.6695    0.0000 Cl  0  0  0  0  0  0  0  0  0  0  0  0
   -1.0034   -3.0882    0.0000 C   0  0  0  0  0  0  0  0  0  0  0  0
    0.7145    1.2375    0.0000 N   0  0  0  0  0  0  0  0  0  0  0  0
  1  2  1  0  0  0  0
  2  3  4  0  0  0  0
  3  4  4  0  0  0  0
  4  5  4  0  0  0  0
  5  6  4  0  0  0  0
  6  7  1  0  0  0  0
  7  8  1  0  0  0  0
  8  9  2  0  0  0  0
  8 10  1  0  0  0  0
 10 11  4  0  0  0  0
 11 12  4  0  0  0  0
 12 13  1  0  0  0  0
 12 14  4  0  0  0  0
 14 15  4  0  0  0  0
 10 15  4  0  0  0  0
 15 16  1  0  0  0  0
 14 17  1  0  0  0  0
 17 18  4  0  0  0  0
 18 19  4  0  0  0  0
 19 20  4  0  0  0  0
 20 21  1  0  0  0  0
 20 22  4  0  0  0  0
 22 23  1  0  0  0  0
 22 24  4  0  0  0  0
 17 24  4  0  0  0  0
  6 25  4  0  0  0  0
  2 25  4  0  0  0  0
M  END
>  <CdId>
428

>  <Mol Weight>
375.25

>  <Formula>
C18H16Cl2N4O

>  <CMPD_CHEMBLID>
CHEMBL2349540

>  <MOLREGNO>
1531389

>  <PARENT_CMPD_CHEMBLID>
CHEMBL2349540

>  <PARENT_MOLREGNO>
1531389

>  <COMPOUND_KEY>
13

>  <MOLWEIGHT>
375.25

>  <ALOGP>
4.99

>  <PSA>
59.81

>  <NUM_RO5_VIOLATIONS>
0

>  <ACTIVITY_ID>
12716569

>  <STANDARD_TYPE>
T1/2

>  <RELATION>
=

>  <STANDARD_VALUE>
3.25

>  <STANDARD_UNITS>
hr

>  <PUBLISHED_TYPE>
t1/2

>  <PUBLISHED_RELATION>
=

>  <PUBLISHED_VALUE>
195.0

>  <PUBLISHED_UNITS>
min

>  <POTENTIAL_DUPLICATE>
0

>  <BAO_ENDPOINT>
BAO_0002115

>  <UO_UNITS>
UO_0000032

>  <QUDT_UNITS>
http://qudt.org/vocab/unit#Hour

>  <ASSAY_ID>
951518

>  <ASSAY_CHEMBLID>
CHEMBL2350937

>  <ASSAY_TYPE>
A

>  <DESCRIPTION>
Half life in mouse liver microsomes

>  <ASSAY_SRC_ID>
1

>  <ASSAY_SRC_DESCRIPTION>
Scientific Literature

>  <ASSAY_ORGANISM>
Mus musculus

>  <ASSAY_TAX_ID>
10090

>  <CURATED_BY>
Autocuration

>  <BAO_FORMAT>
BAO_0000251

>  <TID>
102280

>  <TARGET_CHEMBLID>
CHEMBL613580

>  <TARGET_TYPE>
TISSUE

>  <PREF_NAME>
Liver

>  <ORGANISM>
Mus musculus

>  <CONFIDENCE_SCORE>
0

>  <TARGET_MAPPING>
Unassigned

>  <DOC_ID>
72774

>  <DOC_CHEMBLID>
CHEMBL2346654

>  <PUBMED_ID>
23434029

>  <JOURNAL>
Bioorg. Med. Chem. Lett.

>  <YEAR>
2013

>  <VOLUME>
23

>  <ISSUE>
7

>  <FIRST_PAGE>
2134

$$$$

  Mrv1533001291818532D          

 24 26  0  0  0  0            999 V2000
    1.4289   -1.6500    0.0000 C   0  0  0  0  0  0  0  0  0  0  0  0
    1.4289   -2.4750    0.0000 C   0  0  0  0  0  0  0  0  0  0  0  0
    2.0964   -2.9599    0.0000 C   0  0  0  0  0  0  0  0  0  0  0  0
    1.8414   -3.7445    0.0000 N   0  0  0  0  0  0  0  0  0  0  0  0
    1.0164   -3.7445    0.0000 N   0  0  0  0  0  0  0  0  0  0  0  0
    0.5315   -4.4120    0.0000 C   0  0  0  0  0  0  0  0  0  0  0  0
    0.7615   -2.9599    0.0000 C   0  0  0  0  0  0  0  0  0  0  0  0
   -0.0231   -2.7050    0.0000 C   0  0  0  0  0  0  0  0  0  0  0  0
   -0.6362   -3.2570    0.0000 C   0  0  0  0  0  0  0  0  0  0  0  0
   -1.4208   -3.0021    0.0000 C   0  0  0  0  0  0  0  0  0  0  0  0
   -1.5924   -2.1951    0.0000 C   0  0  0  0  0  0  0  0  0  0  0  0
   -2.3770   -1.9402    0.0000 F   0  0  0  0  0  0  0  0  0  0  0  0
   -0.9793   -1.6431    0.0000 C   0  0  0  0  0  0  0  0  0  0  0  0
   -0.1946   -1.8980    0.0000 C   0  0  0  0  0  0  0  0  0  0  0  0
    2.8810   -2.7050    0.0000 C   0  0  0  0  0  0  0  0  0  0  0  0
    3.4941   -3.2570    0.0000 O   0  0  0  0  0  0  0  0  0  0  0  0
    3.0525   -1.8980    0.0000 N   0  0  0  0  0  0  0  0  0  0  0  0
    3.8372   -1.6431    0.0000 C   0  0  0  0  0  0  0  0  0  0  0  0
    4.0087   -0.8361    0.0000 C   0  0  0  0  0  0  0  0  0  0  0  0
    4.7933   -0.5812    0.0000 C   0  0  0  0  0  0  0  0  0  0  0  0
    5.4064   -1.1332    0.0000 N   0  0  0  0  0  0  0  0  0  0  0  0
    5.2349   -1.9402    0.0000 C   0  0  0  0  0  0  0  0  0  0  0  0
    5.8480   -2.4922    0.0000 F   0  0  0  0  0  0  0  0  0  0  0  0
    4.4502   -2.1951    0.0000 C   0  0  0  0  0  0  0  0  0  0  0  0
  1  2  1  0  0  0  0
  2  3  4  0  0  0  0
  3  4  4  0  0  0  0
  4  5  4  0  0  0  0
  5  6  1  0  0  0  0
  5  7  4  0  0  0  0
  2  7  4  0  0  0  0
  7  8  1  0  0  0  0
  8  9  4  0  0  0  0
  9 10  4  0  0  0  0
 10 11  4  0  0  0  0
 11 12  1  0  0  0  0
 11 13  4  0  0  0  0
 13 14  4  0  0  0  0
  8 14  4  0  0  0  0
  3 15  1  0  0  0  0
 15 16  2  0  0  0  0
 15 17  1  0  0  0  0
 17 18  1  0  0  0  0
 18 19  4  0  0  0  0
 19 20  4  0  0  0  0
 20 21  4  0  0  0  0
 21 22  4  0  0  0  0
 22 23  1  0  0  0  0
 22 24  4  0  0  0  0
 18 24  4  0  0  0  0
M  END
>  <CdId>
437

>  <Mol Weight>
328.323

>  <Formula>
C17H14F2N4O

>  <CMPD_CHEMBLID>
CHEMBL2346720

>  <MOLREGNO>
1528541

>  <PARENT_CMPD_CHEMBLID>
CHEMBL2346720

>  <PARENT_MOLREGNO>
1528541

>  <COMPOUND_KEY>
37

>  <MOLWEIGHT>
328.32

>  <ALOGP>
3.63

>  <PSA>
59.81

>  <NUM_RO5_VIOLATIONS>
0

>  <ACTIVITY_ID>
12716553

>  <STANDARD_TYPE>
T1/2

>  <RELATION>
>

>  <STANDARD_VALUE>
5.0

>  <STANDARD_UNITS>
hr

>  <PUBLISHED_TYPE>
t1/2

>  <PUBLISHED_RELATION>
>

>  <PUBLISHED_VALUE>
300.0

>  <PUBLISHED_UNITS>
min

>  <POTENTIAL_DUPLICATE>
0

>  <BAO_ENDPOINT>
BAO_0002115

>  <UO_UNITS>
UO_0000032

>  <QUDT_UNITS>
http://qudt.org/vocab/unit#Hour

>  <ASSAY_ID>
951518

>  <ASSAY_CHEMBLID>
CHEMBL2350937

>  <ASSAY_TYPE>
A

>  <DESCRIPTION>
Half life in mouse liver microsomes

>  <ASSAY_SRC_ID>
1

>  <ASSAY_SRC_DESCRIPTION>
Scientific Literature

>  <ASSAY_ORGANISM>
Mus musculus

>  <ASSAY_TAX_ID>
10090

>  <CURATED_BY>
Autocuration

>  <BAO_FORMAT>
BAO_0000251

>  <TID>
102280

>  <TARGET_CHEMBLID>
CHEMBL613580

>  <TARGET_TYPE>
TISSUE

>  <PREF_NAME>
Liver

>  <ORGANISM>
Mus musculus

>  <CONFIDENCE_SCORE>
0

>  <TARGET_MAPPING>
Unassigned

>  <DOC_ID>
72774

>  <DOC_CHEMBLID>
CHEMBL2346654

>  <PUBMED_ID>
23434029

>  <JOURNAL>
Bioorg. Med. Chem. Lett.

>  <YEAR>
2013

>  <VOLUME>
23

>  <ISSUE>
7

>  <FIRST_PAGE>
2134

$$$$

  Mrv1533001291818532D          

 24 26  0  0  0  0            999 V2000
    1.4289   -1.6500    0.0000 C   0  0  0  0  0  0  0  0  0  0  0  0
    1.4289   -2.4750    0.0000 C   0  0  0  0  0  0  0  0  0  0  0  0
    2.0964   -2.9599    0.0000 C   0  0  0  0  0  0  0  0  0  0  0  0
    1.8414   -3.7445    0.0000 N   0  0  0  0  0  0  0  0  0  0  0  0
    1.0164   -3.7445    0.0000 N   0  0  0  0  0  0  0  0  0  0  0  0
    0.5315   -4.4120    0.0000 C   0  0  0  0  0  0  0  0  0  0  0  0
    0.7615   -2.9599    0.0000 C   0  0  0  0  0  0  0  0  0  0  0  0
   -0.0231   -2.7050    0.0000 C   0  0  0  0  0  0  0  0  0  0  0  0
   -0.6362   -3.2570    0.0000 C   0  0  0  0  0  0  0  0  0  0  0  0
   -1.4208   -3.0021    0.0000 C   0  0  0  0  0  0  0  0  0  0  0  0
   -1.5924   -2.1951    0.0000 C   0  0  0  0  0  0  0  0  0  0  0  0
   -2.3770   -1.9402    0.0000 F   0  0  0  0  0  0  0  0  0  0  0  0
   -0.9793   -1.6431    0.0000 C   0  0  0  0  0  0  0  0  0  0  0  0
   -0.1946   -1.8980    0.0000 C   0  0  0  0  0  0  0  0  0  0  0  0
    2.8810   -2.7050    0.0000 C   0  0  0  0  0  0  0  0  0  0  0  0
    3.4941   -3.2570    0.0000 O   0  0  0  0  0  0  0  0  0  0  0  0
    3.0525   -1.8980    0.0000 N   0  0  0  0  0  0  0  0  0  0  0  0
    3.8372   -1.6431    0.0000 C   0  0  0  0  0  0  0  0  0  0  0  0
    4.0087   -0.8361    0.0000 C   0  0  0  0  0  0  0  0  0  0  0  0
    4.7933   -0.5812    0.0000 C   0  0  0  0  0  0  0  0  0  0  0  0
    5.4064   -1.1332    0.0000 N   0  0  0  0  0  0  0  0  0  0  0  0
    5.2349   -1.9402    0.0000 C   0  0  0  0  0  0  0  0  0  0  0  0
    5.8480   -2.4922    0.0000 Cl  0  0  0  0  0  0  0  0  0  0  0  0
    4.4502   -2.1951    0.0000 N   0  0  0  0  0  0  0  0  0  0  0  0
  1  2  1  0  0  0  0
  2  3  4  0  0  0  0
  3  4  4  0  0  0  0
  4  5  4  0  0  0  0
  5  6  1  0  0  0  0
  5  7  4  0  0  0  0
  2  7  4  0  0  0  0
  7  8  1  0  0  0  0
  8  9  4  0  0  0  0
  9 10  4  0  0  0  0
 10 11  4  0  0  0  0
 11 12  1  0  0  0  0
 11 13  4  0  0  0  0
 13 14  4  0  0  0  0
  8 14  4  0  0  0  0
  3 15  1  0  0  0  0
 15 16  2  0  0  0  0
 15 17  1  0  0  0  0
 17 18  1  0  0  0  0
 18 19  4  0  0  0  0
 19 20  4  0  0  0  0
 20 21  4  0  0  0  0
 21 22  4  0  0  0  0
 22 23  1  0  0  0  0
 22 24  4  0  0  0  0
 18 24  4  0  0  0  0
M  END
>  <CdId>
440

>  <Mol Weight>
345.76

>  <Formula>
C16H13ClFN5O

>  <CMPD_CHEMBLID>
CHEMBL2346721

>  <MOLREGNO>
1528542

>  <PARENT_CMPD_CHEMBLID>
CHEMBL2346721

>  <PARENT_MOLREGNO>
1528542

>  <COMPOUND_KEY>
38

>  <MOLWEIGHT>
345.76

>  <ALOGP>
3.81

>  <PSA>
72.7

>  <NUM_RO5_VIOLATIONS>
0

>  <ACTIVITY_ID>
12716552

>  <STANDARD_TYPE>
T1/2

>  <RELATION>
>

>  <STANDARD_VALUE>
5.0

>  <STANDARD_UNITS>
hr

>  <PUBLISHED_TYPE>
t1/2

>  <PUBLISHED_RELATION>
>

>  <PUBLISHED_VALUE>
300.0

>  <PUBLISHED_UNITS>
min

>  <POTENTIAL_DUPLICATE>
0

>  <BAO_ENDPOINT>
BAO_0002115

>  <UO_UNITS>
UO_0000032

>  <QUDT_UNITS>
http://qudt.org/vocab/unit#Hour

>  <ASSAY_ID>
951518

>  <ASSAY_CHEMBLID>
CHEMBL2350937

>  <ASSAY_TYPE>
A

>  <DESCRIPTION>
Half life in mouse liver microsomes

>  <ASSAY_SRC_ID>
1

>  <ASSAY_SRC_DESCRIPTION>
Scientific Literature

>  <ASSAY_ORGANISM>
Mus musculus

>  <ASSAY_TAX_ID>
10090

>  <CURATED_BY>
Autocuration

>  <BAO_FORMAT>
BAO_0000251

>  <TID>
102280

>  <TARGET_CHEMBLID>
CHEMBL613580

>  <TARGET_TYPE>
TISSUE

>  <PREF_NAME>
Liver

>  <ORGANISM>
Mus musculus

>  <CONFIDENCE_SCORE>
0

>  <TARGET_MAPPING>
Unassigned

>  <DOC_ID>
72774

>  <DOC_CHEMBLID>
CHEMBL2346654

>  <PUBMED_ID>
23434029

>  <JOURNAL>
Bioorg. Med. Chem. Lett.

>  <YEAR>
2013

>  <VOLUME>
23

>  <ISSUE>
7

>  <FIRST_PAGE>
2134

$$$$

  Mrv1533001291818532D          

 24 26  0  0  0  0            999 V2000
    1.4289   -1.6500    0.0000 C   0  0  0  0  0  0  0  0  0  0  0  0
    1.4289   -2.4750    0.0000 C   0  0  0  0  0  0  0  0  0  0  0  0
    2.0964   -2.9599    0.0000 C   0  0  0  0  0  0  0  0  0  0  0  0
    1.8414   -3.7445    0.0000 N   0  0  0  0  0  0  0  0  0  0  0  0
    1.0164   -3.7445    0.0000 N   0  0  0  0  0  0  0  0  0  0  0  0
    0.5315   -4.4120    0.0000 C   0  0  0  0  0  0  0  0  0  0  0  0
    0.7615   -2.9599    0.0000 C   0  0  0  0  0  0  0  0  0  0  0  0
   -0.0231   -2.7050    0.0000 C   0  0  0  0  0  0  0  0  0  0  0  0
   -0.6362   -3.2570    0.0000 C   0  0  0  0  0  0  0  0  0  0  0  0
   -1.4208   -3.0021    0.0000 C   0  0  0  0  0  0  0  0  0  0  0  0
   -1.5924   -2.1951    0.0000 C   0  0  0  0  0  0  0  0  0  0  0  0
   -2.3770   -1.9402    0.0000 F   0  0  0  0  0  0  0  0  0  0  0  0
   -0.9793   -1.6431    0.0000 C   0  0  0  0  0  0  0  0  0  0  0  0
   -0.1946   -1.8980    0.0000 C   0  0  0  0  0  0  0  0  0  0  0  0
    2.8810   -2.7050    0.0000 C   0  0  0  0  0  0  0  0  0  0  0  0
    3.4941   -3.2570    0.0000 O   0  0  0  0  0  0  0  0  0  0  0  0
    3.0525   -1.8980    0.0000 N   0  0  0  0  0  0  0  0  0  0  0  0
    3.8372   -1.6431    0.0000 C   0  0  0  0  0  0  0  0  0  0  0  0
    4.0087   -0.8361    0.0000 C   0  0  0  0  0  0  0  0  0  0  0  0
    4.7933   -0.5812    0.0000 C   0  0  0  0  0  0  0  0  0  0  0  0
    5.4064   -1.1332    0.0000 N   0  0  0  0  0  0  0  0  0  0  0  0
    5.2349   -1.9402    0.0000 C   0  0  0  0  0  0  0  0  0  0  0  0
    5.8480   -2.4922    0.0000 Cl  0  0  0  0  0  0  0  0  0  0  0  0
    4.4502   -2.1951    0.0000 C   0  0  0  0  0  0  0  0  0  0  0  0
  1  2  1  0  0  0  0
  2  3  4  0  0  0  0
  3  4  4  0  0  0  0
  4  5  4  0  0  0  0
  5  6  1  0  0  0  0
  5  7  4  0  0  0  0
  2  7  4  0  0  0  0
  7  8  1  0  0  0  0
  8  9  4  0  0  0  0
  9 10  4  0  0  0  0
 10 11  4  0  0  0  0
 11 12  1  0  0  0  0
 11 13  4  0  0  0  0
 13 14  4  0  0  0  0
  8 14  4  0  0  0  0
  3 15  1  0  0  0  0
 15 16  2  0  0  0  0
 15 17  1  0  0  0  0
 17 18  1  0  0  0  0
 18 19  4  0  0  0  0
 19 20  4  0  0  0  0
 20 21  4  0  0  0  0
 21 22  4  0  0  0  0
 22 23  1  0  0  0  0
 22 24  4  0  0  0  0
 18 24  4  0  0  0  0
M  END
>  <CdId>
449

>  <Mol Weight>
344.77

>  <Formula>
C17H14ClFN4O

>  <CMPD_CHEMBLID>
CHEMBL2346719

>  <MOLREGNO>
1528540

>  <PARENT_CMPD_CHEMBLID>
CHEMBL2346719

>  <PARENT_MOLREGNO>
1528540

>  <COMPOUND_KEY>
36

>  <MOLWEIGHT>
344.77

>  <ALOGP>
3.92

>  <PSA>
59.81

>  <NUM_RO5_VIOLATIONS>
0

>  <ACTIVITY_ID>
12716554

>  <STANDARD_TYPE>
T1/2

>  <RELATION>
>

>  <STANDARD_VALUE>
5.0

>  <STANDARD_UNITS>
hr

>  <PUBLISHED_TYPE>
t1/2

>  <PUBLISHED_RELATION>
>

>  <PUBLISHED_VALUE>
300.0

>  <PUBLISHED_UNITS>
min

>  <POTENTIAL_DUPLICATE>
0

>  <BAO_ENDPOINT>
BAO_0002115

>  <UO_UNITS>
UO_0000032

>  <QUDT_UNITS>
http://qudt.org/vocab/unit#Hour

>  <ASSAY_ID>
951518

>  <ASSAY_CHEMBLID>
CHEMBL2350937

>  <ASSAY_TYPE>
A

>  <DESCRIPTION>
Half life in mouse liver microsomes

>  <ASSAY_SRC_ID>
1

>  <ASSAY_SRC_DESCRIPTION>
Scientific Literature

>  <ASSAY_ORGANISM>
Mus musculus

>  <ASSAY_TAX_ID>
10090

>  <CURATED_BY>
Autocuration

>  <BAO_FORMAT>
BAO_0000251

>  <TID>
102280

>  <TARGET_CHEMBLID>
CHEMBL613580

>  <TARGET_TYPE>
TISSUE

>  <PREF_NAME>
Liver

>  <ORGANISM>
Mus musculus

>  <CONFIDENCE_SCORE>
0

>  <TARGET_MAPPING>
Unassigned

>  <DOC_ID>
72774

>  <DOC_CHEMBLID>
CHEMBL2346654

>  <PUBMED_ID>
23434029

>  <JOURNAL>
Bioorg. Med. Chem. Lett.

>  <YEAR>
2013

>  <VOLUME>
23

>  <ISSUE>
7

>  <FIRST_PAGE>
2134

$$$$

  Mrv1533001291818532D          

 24 26  0  0  0  0            999 V2000
    0.7145   -0.4125    0.0000 C   0  0  0  0  0  0  0  0  0  0  0  0
    0.7145   -1.2375    0.0000 C   0  0  0  0  0  0  0  0  0  0  0  0
    1.3819   -1.7224    0.0000 N   0  0  0  0  0  0  0  0  0  0  0  0
    1.1270   -2.5070    0.0000 C   0  0  0  0  0  0  0  0  0  0  0  0
    1.6119   -3.1745    0.0000 C   0  0  0  0  0  0  0  0  0  0  0  0
    1.2763   -3.9282    0.0000 O   0  0  0  0  0  0  0  0  0  0  0  0
    2.4324   -3.0882    0.0000 N   0  0  0  0  0  0  0  0  0  0  0  0
    2.9173   -3.7557    0.0000 C   0  0  0  0  0  0  0  0  0  0  0  0
    3.7378   -3.6695    0.0000 C   0  0  0  0  0  0  0  0  0  0  0  0
    4.2227   -4.3369    0.0000 C   0  0  0  0  0  0  0  0  0  0  0  0
    3.8871   -5.0906    0.0000 N   0  0  0  0  0  0  0  0  0  0  0  0
    3.0667   -5.1768    0.0000 C   0  0  0  0  0  0  0  0  0  0  0  0
    2.7311   -5.9305    0.0000 Cl  0  0  0  0  0  0  0  0  0  0  0  0
    2.5817   -4.5094    0.0000 C   0  0  0  0  0  0  0  0  0  0  0  0
    0.3020   -2.5070    0.0000 C   0  0  0  0  0  0  0  0  0  0  0  0
   -0.1830   -3.1745    0.0000 C   0  0  0  0  0  0  0  0  0  0  0  0
    0.0470   -1.7224    0.0000 N   0  0  0  0  0  0  0  0  0  0  0  0
   -0.7376   -1.4675    0.0000 C   0  0  0  0  0  0  0  0  0  0  0  0
   -1.3507   -2.0195    0.0000 C   0  0  0  0  0  0  0  0  0  0  0  0
   -2.1353   -1.7646    0.0000 C   0  0  0  0  0  0  0  0  0  0  0  0
   -2.3068   -0.9576    0.0000 C   0  0  0  0  0  0  0  0  0  0  0  0
   -3.0915   -0.7027    0.0000 F   0  0  0  0  0  0  0  0  0  0  0  0
   -1.6937   -0.4056    0.0000 C   0  0  0  0  0  0  0  0  0  0  0  0
   -0.9091   -0.6605    0.0000 C   0  0  0  0  0  0  0  0  0  0  0  0
  1  2  1  0  0  0  0
  2  3  4  0  0  0  0
  3  4  4  0  0  0  0
  4  5  1  0  0  0  0
  5  6  2  0  0  0  0
  5  7  1  0  0  0  0
  7  8  1  0  0  0  0
  8  9  4  0  0  0  0
  9 10  4  0  0  0  0
 10 11  4  0  0  0  0
 11 12  4  0  0  0  0
 12 13  1  0  0  0  0
 12 14  4  0  0  0  0
  8 14  4  0  0  0  0
  4 15  4  0  0  0  0
 15 16  1  0  0  0  0
 15 17  4  0  0  0  0
  2 17  4  0  0  0  0
 17 18  1  0  0  0  0
 18 19  4  0  0  0  0
 19 20  4  0  0  0  0
 20 21  4  0  0  0  0
 21 22  1  0  0  0  0
 21 23  4  0  0  0  0
 23 24  4  0  0  0  0
 18 24  4  0  0  0  0
M  END
>  <CdId>
452

>  <Mol Weight>
344.77

>  <Formula>
C17H14ClFN4O

>  <CMPD_CHEMBLID>
CHEMBL2346735

>  <MOLREGNO>
1528556

>  <PARENT_CMPD_CHEMBLID>
CHEMBL2346735

>  <PARENT_MOLREGNO>
1528556

>  <COMPOUND_KEY>
51

>  <MOLWEIGHT>
344.77

>  <ALOGP>
3.05

>  <PSA>
59.81

>  <NUM_RO5_VIOLATIONS>
0

>  <ACTIVITY_ID>
12716541

>  <STANDARD_TYPE>
T1/2

>  <RELATION>
=

>  <STANDARD_VALUE>
5.0

>  <STANDARD_UNITS>
hr

>  <PUBLISHED_TYPE>
t1/2

>  <PUBLISHED_RELATION>
=

>  <PUBLISHED_VALUE>
300.0

>  <PUBLISHED_UNITS>
min

>  <POTENTIAL_DUPLICATE>
0

>  <BAO_ENDPOINT>
BAO_0002115

>  <UO_UNITS>
UO_0000032

>  <QUDT_UNITS>
http://qudt.org/vocab/unit#Hour

>  <ASSAY_ID>
951518

>  <ASSAY_CHEMBLID>
CHEMBL2350937

>  <ASSAY_TYPE>
A

>  <DESCRIPTION>
Half life in mouse liver microsomes

>  <ASSAY_SRC_ID>
1

>  <ASSAY_SRC_DESCRIPTION>
Scientific Literature

>  <ASSAY_ORGANISM>
Mus musculus

>  <ASSAY_TAX_ID>
10090

>  <CURATED_BY>
Autocuration

>  <BAO_FORMAT>
BAO_0000251

>  <TID>
102280

>  <TARGET_CHEMBLID>
CHEMBL613580

>  <TARGET_TYPE>
TISSUE

>  <PREF_NAME>
Liver

>  <ORGANISM>
Mus musculus

>  <CONFIDENCE_SCORE>
0

>  <TARGET_MAPPING>
Unassigned

>  <DOC_ID>
72774

>  <DOC_CHEMBLID>
CHEMBL2346654

>  <PUBMED_ID>
23434029

>  <JOURNAL>
Bioorg. Med. Chem. Lett.

>  <YEAR>
2013

>  <VOLUME>
23

>  <ISSUE>
7

>  <FIRST_PAGE>
2134

$$$$

  Mrv1533001291818532D          

 27 29  0  0  0  0            999 V2000
    0.0000    2.4750    0.0000 C   0  0  0  0  0  0  0  0  0  0  0  0
    0.7145    2.0625    0.0000 C   0  0  0  0  0  0  0  0  0  0  0  0
    1.4289    2.4750    0.0000 C   0  0  0  0  0  0  0  0  0  0  0  0
    2.1434    2.0625    0.0000 C   0  0  0  0  0  0  0  0  0  0  0  0
    2.1434    1.2375    0.0000 C   0  0  0  0  0  0  0  0  0  0  0  0
    1.4289    0.8250    0.0000 C   0  0  0  0  0  0  0  0  0  0  0  0
    1.4289    0.0000    0.0000 N   0  0  0  0  0  0  0  0  0  0  0  0
    0.7145   -0.4125    0.0000 C   0  0  0  0  0  0  0  0  0  0  0  0
    0.0000    0.0000    0.0000 O   0  0  0  0  0  0  0  0  0  0  0  0
    0.7145   -1.2375    0.0000 C   0  0  0  0  0  0  0  0  0  0  0  0
    1.3819   -1.7224    0.0000 N   0  0  0  0  0  0  0  0  0  0  0  0
    1.1270   -2.5070    0.0000 N   0  0  0  0  0  0  0  0  0  0  0  0
    1.6119   -3.1745    0.0000 C   0  0  0  0  0  0  0  0  0  0  0  0
    0.3020   -2.5070    0.0000 C   0  0  0  0  0  0  0  0  0  0  0  0
    0.0470   -1.7224    0.0000 C   0  0  0  0  0  0  0  0  0  0  0  0
   -0.7376   -1.4675    0.0000 C   0  0  0  0  0  0  0  0  0  0  0  0
   -0.1830   -3.1745    0.0000 C   0  0  0  0  0  0  0  0  0  0  0  0
    0.1526   -3.9282    0.0000 C   0  0  0  0  0  0  0  0  0  0  0  0
   -0.3323   -4.5956    0.0000 C   0  0  0  0  0  0  0  0  0  0  0  0
   -1.1528   -4.5094    0.0000 C   0  0  0  0  0  0  0  0  0  0  0  0
   -1.4884   -3.7557    0.0000 C   0  0  0  0  0  0  0  0  0  0  0  0
   -1.0034   -3.0882    0.0000 C   0  0  0  0  0  0  0  0  0  0  0  0
   -1.6377   -5.1768    0.0000 C   0  0  0  0  0  0  0  0  0  0  0  0
   -2.1226   -5.8442    0.0000 F   0  0  0  0  0  0  0  0  0  0  0  0
   -2.3052   -4.6919    0.0000 F   0  0  0  0  0  0  0  0  0  0  0  0
   -0.9703   -5.6617    0.0000 F   0  0  0  0  0  0  0  0  0  0  0  0
    0.7145    1.2375    0.0000 N   0  0  0  0  0  0  0  0  0  0  0  0
  1  2  1  0  0  0  0
  2  3  4  0  0  0  0
  3  4  4  0  0  0  0
  4  5  4  0  0  0  0
  5  6  4  0  0  0  0
  6  7  1  0  0  0  0
  7  8  1  0  0  0  0
  8  9  2  0  0  0  0
  8 10  1  0  0  0  0
 10 11  4  0  0  0  0
 11 12  4  0  0  0  0
 12 13  1  0  0  0  0
 12 14  4  0  0  0  0
 14 15  4  0  0  0  0
 10 15  4  0  0  0  0
 15 16  1  0  0  0  0
 14 17  1  0  0  0  0
 17 18  4  0  0  0  0
 18 19  4  0  0  0  0
 19 20  4  0  0  0  0
 20 21  4  0  0  0  0
 21 22  4  0  0  0  0
 17 22  4  0  0  0  0
 20 23  1  0  0  0  0
 23 24  1  0  0  0  0
 23 25  1  0  0  0  0
 23 26  1  0  0  0  0
  6 27  4  0  0  0  0
  2 27  4  0  0  0  0
M  END
>  <CdId>
455

>  <Mol Weight>
374.367

>  <Formula>
C19H17F3N4O

>  <CMPD_CHEMBLID>
CHEMBL2349542

>  <MOLREGNO>
1531391

>  <PARENT_CMPD_CHEMBLID>
CHEMBL2349542

>  <PARENT_MOLREGNO>
1531391

>  <COMPOUND_KEY>
15

>  <MOLWEIGHT>
374.36

>  <ALOGP>
4.6

>  <PSA>
59.81

>  <NUM_RO5_VIOLATIONS>
0

>  <ACTIVITY_ID>
12716567

>  <STANDARD_TYPE>
T1/2

>  <RELATION>
=

>  <STANDARD_VALUE>
3.233

>  <STANDARD_UNITS>
hr

>  <PUBLISHED_TYPE>
t1/2

>  <PUBLISHED_RELATION>
=

>  <PUBLISHED_VALUE>
194.0

>  <PUBLISHED_UNITS>
min

>  <POTENTIAL_DUPLICATE>
0

>  <BAO_ENDPOINT>
BAO_0002115

>  <UO_UNITS>
UO_0000032

>  <QUDT_UNITS>
http://qudt.org/vocab/unit#Hour

>  <ASSAY_ID>
951518

>  <ASSAY_CHEMBLID>
CHEMBL2350937

>  <ASSAY_TYPE>
A

>  <DESCRIPTION>
Half life in mouse liver microsomes

>  <ASSAY_SRC_ID>
1

>  <ASSAY_SRC_DESCRIPTION>
Scientific Literature

>  <ASSAY_ORGANISM>
Mus musculus

>  <ASSAY_TAX_ID>
10090

>  <CURATED_BY>
Autocuration

>  <BAO_FORMAT>
BAO_0000251

>  <TID>
102280

>  <TARGET_CHEMBLID>
CHEMBL613580

>  <TARGET_TYPE>
TISSUE

>  <PREF_NAME>
Liver

>  <ORGANISM>
Mus musculus

>  <CONFIDENCE_SCORE>
0

>  <TARGET_MAPPING>
Unassigned

>  <DOC_ID>
72774

>  <DOC_CHEMBLID>
CHEMBL2346654

>  <PUBMED_ID>
23434029

>  <JOURNAL>
Bioorg. Med. Chem. Lett.

>  <YEAR>
2013

>  <VOLUME>
23

>  <ISSUE>
7

>  <FIRST_PAGE>
2134

$$$$

  Mrv1533001291818532D          

 26 29  0  0  0  0            999 V2000
   -0.1712   -2.1269    0.0000 F   0  0  0  0  0  0  0  0  0  0  0  0
   -0.5837   -1.4124    0.0000 C   0  0  0  0  0  0  0  0  0  0  0  0
   -1.4087   -1.4124    0.0000 C   0  0  0  0  0  0  0  0  0  0  0  0
   -1.8212   -0.6979    0.0000 C   0  0  0  0  0  0  0  0  0  0  0  0
   -1.4087    0.0165    0.0000 C   0  0  0  0  0  0  0  0  0  0  0  0
   -1.8212    0.7310    0.0000 N   0  0  0  0  0  0  0  0  0  0  0  0
   -2.6462    0.7310    0.0000 C   0  0  0  0  0  0  0  0  0  0  0  0
   -3.0587    0.0165    0.0000 O   0  0  0  0  0  0  0  0  0  0  0  0
   -3.0587    1.4455    0.0000 C   0  0  0  0  0  0  0  0  0  0  0  0
   -3.8837    1.4455    0.0000 C   0  0  0  0  0  0  0  0  0  0  0  0
   -4.2962    2.1599    0.0000 N   0  0  0  0  0  0  0  0  0  0  0  0
   -3.8837    2.8744    0.0000 C   0  0  0  0  0  0  0  0  0  0  0  0
   -3.0587    2.8744    0.0000 C   0  0  0  0  0  0  0  0  0  0  0  0
   -2.6462    2.1599    0.0000 C   0  0  0  0  0  0  0  0  0  0  0  0
   -1.8212    2.1599    0.0000 Cl  0  0  0  0  0  0  0  0  0  0  0  0
   -0.5837    0.0165    0.0000 C   0  0  0  0  0  0  0  0  0  0  0  0
   -0.1712   -0.6979    0.0000 C   0  0  0  0  0  0  0  0  0  0  0  0
    0.6538   -0.6979    0.0000 C   0  0  0  0  0  0  0  0  0  0  0  0
    1.1387   -0.0305    0.0000 N   0  0  0  0  0  0  0  0  0  0  0  0
    1.9233   -0.2854    0.0000 C   0  0  0  0  0  0  0  0  0  0  0  0
    2.6378    0.1271    0.0000 C   0  0  0  0  0  0  0  0  0  0  0  0
    3.3523   -0.2854    0.0000 C   0  0  0  0  0  0  0  0  0  0  0  0
    3.3523   -1.1104    0.0000 C   0  0  0  0  0  0  0  0  0  0  0  0
    2.6378   -1.5229    0.0000 C   0  0  0  0  0  0  0  0  0  0  0  0
    1.9233   -1.1104    0.0000 C   0  0  0  0  0  0  0  0  0  0  0  0
    1.1387   -1.3654    0.0000 S   0  0  0  0  0  0  0  0  0  0  0  0
  1  2  1  0  0  0  0
  2  3  4  0  0  0  0
  3  4  4  0  0  0  0
  4  5  4  0  0  0  0
  5  6  1  0  0  0  0
  6  7  1  0  0  0  0
  7  8  2  0  0  0  0
  7  9  1  0  0  0  0
  9 10  4  0  0  0  0
 10 11  4  0  0  0  0
 11 12  4  0  0  0  0
 12 13  4  0  0  0  0
 13 14  4  0  0  0  0
  9 14  4  0  0  0  0
 14 15  1  0  0  0  0
  5 16  4  0  0  0  0
 16 17  4  0  0  0  0
  2 17  4  0  0  0  0
 17 18  1  0  0  0  0
 18 19  4  0  0  0  0
 19 20  4  0  0  0  0
 20 21  4  0  0  0  0
 21 22  4  0  0  0  0
 22 23  4  0  0  0  0
 23 24  4  0  0  0  0
 24 25  4  0  0  0  0
 20 25  4  0  0  0  0
 25 26  4  0  0  0  0
 18 26  4  0  0  0  0
M  END
>  <CdId>
484

>  <Mol Weight>
383.83

>  <Formula>
C19H11ClFN3OS

>  <CMPD_CHEMBLID>
CHEMBL2401892

>  <MOLREGNO>
1569477

>  <PARENT_CMPD_CHEMBLID>
CHEMBL2401892

>  <PARENT_MOLREGNO>
1569477

>  <COMPOUND_KEY>
7d

>  <MOLWEIGHT>
383.83

>  <ALOGP>
4.34

>  <PSA>
83.12

>  <NUM_RO5_VIOLATIONS>
0

>  <ACTIVITY_ID>
13370260

>  <STANDARD_TYPE>
T1/2

>  <RELATION>
>

>  <STANDARD_VALUE>
4.0

>  <STANDARD_UNITS>
hr

>  <PUBLISHED_TYPE>
t1/2

>  <PUBLISHED_RELATION>
>

>  <PUBLISHED_VALUE>
4.0

>  <PUBLISHED_UNITS>
hr

>  <POTENTIAL_DUPLICATE>
0

>  <BAO_ENDPOINT>
BAO_0002115

>  <UO_UNITS>
UO_0000032

>  <QUDT_UNITS>
http://qudt.org/vocab/unit#Hour

>  <ASSAY_ID>
971873

>  <ASSAY_CHEMBLID>
CHEMBL2405172

>  <ASSAY_TYPE>
A

>  <DESCRIPTION>
Half life in mouse liver microsomes

>  <ASSAY_SRC_ID>
1

>  <ASSAY_SRC_DESCRIPTION>
Scientific Literature

>  <ASSAY_ORGANISM>
Mus musculus

>  <ASSAY_TAX_ID>
10090

>  <CURATED_BY>
Autocuration

>  <BAO_FORMAT>
BAO_0000251

>  <TID>
102280

>  <TARGET_CHEMBLID>
CHEMBL613580

>  <TARGET_TYPE>
TISSUE

>  <PREF_NAME>
Liver

>  <ORGANISM>
Mus musculus

>  <CONFIDENCE_SCORE>
0

>  <TARGET_MAPPING>
Unassigned

>  <DOC_ID>
74194

>  <DOC_CHEMBLID>
CHEMBL2401723

>  <PUBMED_ID>
23746473

>  <JOURNAL>
Bioorg. Med. Chem. Lett.

>  <YEAR>
2013

>  <VOLUME>
23

>  <ISSUE>
14

>  <FIRST_PAGE>
4127

$$$$

  Mrv1533001291818532D          

 25 28  0  0  0  0            999 V2000
   -5.0013    0.4125    0.0000 F   0  0  0  0  0  0  0  0  0  0  0  0
   -4.2868    0.0000    0.0000 C   0  0  0  0  0  0  0  0  0  0  0  0
   -4.6993   -0.7145    0.0000 F   0  0  0  0  0  0  0  0  0  0  0  0
   -3.8743    0.7145    0.0000 F   0  0  0  0  0  0  0  0  0  0  0  0
   -3.5724   -0.4125    0.0000 C   0  0  0  0  0  0  0  0  0  0  0  0
   -2.8579    0.0000    0.0000 C   0  0  0  0  0  0  0  0  0  0  0  0
   -2.1434   -0.4125    0.0000 C   0  0  0  0  0  0  0  0  0  0  0  0
   -2.1434   -1.2375    0.0000 C   0  0  0  0  0  0  0  0  0  0  0  0
   -2.8579   -1.6500    0.0000 C   0  0  0  0  0  0  0  0  0  0  0  0
   -3.5724   -1.2375    0.0000 C   0  0  0  0  0  0  0  0  0  0  0  0
   -1.4289   -1.6500    0.0000 C   0  0  0  0  0  0  0  0  0  0  0  0
   -1.4289   -2.4750    0.0000 C   0  0  0  0  0  0  0  0  0  0  0  0
   -0.7145   -2.8875    0.0000 C   0  0  0  0  0  0  0  0  0  0  0  0
    0.0000   -2.4750    0.0000 C   0  0  0  0  0  0  0  0  0  0  0  0
    0.7145   -2.8875    0.0000 N   0  0  0  0  0  0  0  0  0  0  0  0
    1.4289   -2.4750    0.0000 C   0  0  0  0  0  0  0  0  0  0  0  0
    1.4289   -1.6500    0.0000 C   0  0  0  0  0  0  0  0  0  0  0  0
    2.1434   -1.2375    0.0000 C   0  0  0  0  0  0  0  0  0  0  0  0
    2.8579   -1.6500    0.0000 S   0  0  0  0  0  0  0  0  0  0  0  0
    2.8579   -2.4750    0.0000 C   0  0  0  0  0  0  0  0  0  0  0  0
    2.1434   -2.8875    0.0000 C   0  0  0  0  0  0  0  0  0  0  0  0
    0.7145   -1.2375    0.0000 C   0  0  0  0  0  0  0  0  0  0  0  0
    0.7145   -0.4125    0.0000 O   0  0  0  0  0  0  0  0  0  0  0  0
    0.0000   -1.6500    0.0000 C   0  0  0  0  0  0  0  0  0  0  0  0
   -0.7145   -1.2375    0.0000 C   0  0  0  0  0  0  0  0  0  0  0  0
  1  2  1  0  0  0  0
  2  3  1  0  0  0  0
  2  4  1  0  0  0  0
  2  5  1  0  0  0  0
  5  6  4  0  0  0  0
  6  7  4  0  0  0  0
  7  8  4  0  0  0  0
  8  9  4  0  0  0  0
  9 10  4  0  0  0  0
  5 10  4  0  0  0  0
  8 11  1  0  0  0  0
 11 12  4  0  0  0  0
 12 13  4  0  0  0  0
 13 14  4  0  0  0  0
 14 15  1  0  0  0  0
 15 16  1  0  0  0  0
 16 17  2  0  0  0  0
 17 18  1  0  0  0  0
 18 19  1  0  0  0  0
 19 20  1  0  0  0  0
 20 21  1  0  0  0  0
 16 21  1  0  0  0  0
 17 22  1  0  0  0  0
 22 23  2  0  0  0  0
 22 24  1  0  0  0  0
 14 24  4  0  0  0  0
 24 25  4  0  0  0  0
 11 25  4  0  0  0  0
M  END
>  <CdId>
486

>  <Mol Weight>
361.38

>  <Formula>
C19H14F3NOS

>  <CMPD_CHEMBLID>
CHEMBL1802721

>  <MOLREGNO>
1163809

>  <PARENT_CMPD_CHEMBLID>
CHEMBL1802721

>  <PARENT_MOLREGNO>
1163809

>  <COMPOUND_KEY>
17

>  <MOLWEIGHT>
361.38

>  <ALOGP>
4.23

>  <PSA>
54.4

>  <NUM_RO5_VIOLATIONS>
0

>  <ACTIVITY_ID>
13465149

>  <STANDARD_TYPE>
T1/2

>  <RELATION>
>

>  <STANDARD_VALUE>
3.0

>  <STANDARD_UNITS>
hr

>  <PUBLISHED_TYPE>
t1/2

>  <PUBLISHED_RELATION>
>

>  <PUBLISHED_VALUE>
3.0

>  <PUBLISHED_UNITS>
hr

>  <POTENTIAL_DUPLICATE>
0

>  <BAO_ENDPOINT>
BAO_0002115

>  <UO_UNITS>
UO_0000032

>  <QUDT_UNITS>
http://qudt.org/vocab/unit#Hour

>  <ASSAY_ID>
984424

>  <ASSAY_CHEMBLID>
CHEMBL2433148

>  <ASSAY_TYPE>
A

>  <DESCRIPTION>
Half life in mouse liver microsomes

>  <ASSAY_SRC_ID>
1

>  <ASSAY_SRC_DESCRIPTION>
Scientific Literature

>  <ASSAY_ORGANISM>
Mus musculus

>  <ASSAY_TAX_ID>
10090

>  <CURATED_BY>
Autocuration

>  <BAO_FORMAT>
BAO_0000251

>  <TID>
102280

>  <TARGET_CHEMBLID>
CHEMBL613580

>  <TARGET_TYPE>
TISSUE

>  <PREF_NAME>
Liver

>  <ORGANISM>
Mus musculus

>  <CONFIDENCE_SCORE>
0

>  <TARGET_MAPPING>
Unassigned

>  <DOC_ID>
75002

>  <DOC_CHEMBLID>
CHEMBL2429781

>  <PUBMED_ID>
23927720

>  <JOURNAL>
J. Med. Chem.

>  <YEAR>
2013

>  <VOLUME>
56

>  <ISSUE>
20

>  <FIRST_PAGE>
7741

$$$$

  Mrv1533001291818532D          

 28 30  0  0  0  0            999 V2000
    5.0013   -1.2375    0.0000 C   0  0  0  0  0  0  0  0  0  0  0  0
    4.2868   -1.6500    0.0000 O   0  0  0  0  0  0  0  0  0  0  0  0
    3.5724   -1.2375    0.0000 N   0  0  0  0  0  0  0  0  0  0  0  0
    2.8579   -1.6500    0.0000 C   0  0  0  0  0  0  0  0  0  0  0  0
    2.1434   -1.2375    0.0000 N   0  0  0  0  0  0  0  0  0  0  0  0
    2.8579   -2.4750    0.0000 C   0  0  0  0  0  0  0  0  0  0  0  0
    3.5724   -2.8875    0.0000 C   0  0  0  0  0  0  0  0  0  0  0  0
    3.5724   -3.7125    0.0000 C   0  0  0  0  0  0  0  0  0  0  0  0
    2.8579   -4.1250    0.0000 C   0  0  0  0  0  0  0  0  0  0  0  0
    2.1434   -3.7125    0.0000 C   0  0  0  0  0  0  0  0  0  0  0  0
    2.1434   -2.8875    0.0000 C   0  0  0  0  0  0  0  0  0  0  0  0
    2.8579   -4.9500    0.0000 C   0  0  0  0  0  0  0  0  0  0  0  0
    3.5724   -5.3625    0.0000 C   0  0  0  0  0  0  0  0  0  0  0  0
    3.5724   -6.1875    0.0000 N   0  0  0  0  0  0  0  0  0  0  0  0
    2.8579   -6.6000    0.0000 C   0  0  0  0  0  0  0  0  0  0  0  0
    2.1434   -6.1875    0.0000 C   0  0  0  0  0  0  0  0  0  0  0  0
    2.1434   -5.3625    0.0000 N   0  0  0  0  0  0  0  0  0  0  0  0
    1.4289   -6.6000    0.0000 C   0  0  0  0  0  0  0  0  0  0  0  0
    1.4289   -7.4250    0.0000 C   0  0  0  0  0  0  0  0  0  0  0  0
    0.7145   -7.8375    0.0000 C   0  0  0  0  0  0  0  0  0  0  0  0
    0.0000   -7.4250    0.0000 C   0  0  0  0  0  0  0  0  0  0  0  0
    0.0000   -6.6000    0.0000 C   0  0  0  0  0  0  0  0  0  0  0  0
    0.7145   -6.1875    0.0000 N   0  0  0  0  0  0  0  0  0  0  0  0
   -0.7145   -7.8375    0.0000 C   0  0  0  0  0  0  0  0  0  0  0  0
   -1.4289   -7.4250    0.0000 N   0  0  0  0  0  0  0  0  0  0  0  0
   -2.1434   -7.8375    0.0000 O   0  0  0  0  0  0  0  0  0  0  0  0
   -2.1434   -8.6625    0.0000 C   0  0  0  0  0  0  0  0  0  0  0  0
   -0.7145   -8.6625    0.0000 N   0  0  0  0  0  0  0  0  0  0  0  0
  1  2  1  0  0  0  0
  2  3  1  0  0  0  0
  3  4  2  0  0  0  0
  4  5  1  0  0  0  0
  4  6  1  0  0  0  0
  6  7  4  0  0  0  0
  7  8  4  0  0  0  0
  8  9  4  0  0  0  0
  9 10  4  0  0  0  0
 10 11  4  0  0  0  0
  6 11  4  0  0  0  0
  9 12  1  0  0  0  0
 12 13  4  0  0  0  0
 13 14  4  0  0  0  0
 14 15  4  0  0  0  0
 15 16  4  0  0  0  0
 16 17  4  0  0  0  0
 12 17  4  0  0  0  0
 16 18  1  0  0  0  0
 18 19  4  0  0  0  0
 19 20  4  0  0  0  0
 20 21  4  0  0  0  0
 21 22  4  0  0  0  0
 22 23  4  0  0  0  0
 18 23  4  0  0  0  0
 21 24  1  0  0  0  0
 24 25  2  0  0  0  0
 25 26  1  0  0  0  0
 26 27  1  0  0  0  0
 24 28  1  0  0  0  0
M  END
>  <CdId>
501

>  <Mol Weight>
377.408

>  <Formula>
C19H19N7O2

>  <CMPD_CHEMBLID>
CHEMBL2442608

>  <MOLREGNO>
1589134

>  <PARENT_CMPD_CHEMBLID>
CHEMBL2442608

>  <PARENT_MOLREGNO>
1589134

>  <COMPOUND_KEY>
21a

>  <MOLWEIGHT>
377.4

>  <ALOGP>
0.92

>  <PSA>
133.88

>  <NUM_RO5_VIOLATIONS>
0

>  <ACTIVITY_ID>
13507042

>  <STANDARD_TYPE>
T1/2

>  <RELATION>
=

>  <STANDARD_VALUE>
3.5

>  <STANDARD_UNITS>
hr

>  <PUBLISHED_TYPE>
t1/2

>  <PUBLISHED_RELATION>
=

>  <PUBLISHED_VALUE>
210.0

>  <PUBLISHED_UNITS>
min

>  <POTENTIAL_DUPLICATE>
0

>  <BAO_ENDPOINT>
BAO_0002115

>  <UO_UNITS>
UO_0000032

>  <QUDT_UNITS>
http://qudt.org/vocab/unit#Hour

>  <ASSAY_ID>
992869

>  <ASSAY_CHEMBLID>
CHEMBL2444845

>  <ASSAY_TYPE>
A

>  <DESCRIPTION>
Half life in mouse liver microsomes by UV-HPLC analysis

>  <ASSAY_SRC_ID>
1

>  <ASSAY_SRC_DESCRIPTION>
Scientific Literature

>  <ASSAY_ORGANISM>
Mus musculus

>  <ASSAY_TAX_ID>
10090

>  <CURATED_BY>
Autocuration

>  <BAO_FORMAT>
BAO_0000251

>  <TID>
102280

>  <TARGET_CHEMBLID>
CHEMBL613580

>  <TARGET_TYPE>
TISSUE

>  <PREF_NAME>
Liver

>  <ORGANISM>
Mus musculus

>  <CONFIDENCE_SCORE>
0

>  <TARGET_MAPPING>
Unassigned

>  <DOC_ID>
75297

>  <DOC_CHEMBLID>
CHEMBL2440077

>  <PUBMED_ID>
24012380

>  <JOURNAL>
Bioorg. Med. Chem.

>  <YEAR>
2013

>  <VOLUME>
21

>  <ISSUE>
21

>  <FIRST_PAGE>
6732

$$$$

  Mrv1533001291818532D          

 27 29  0  0  0  0            999 V2000
   -0.7145    3.7125    0.0000 C   0  0  0  0  0  0  0  0  0  0  0  0
    0.0000    3.3000    0.0000 O   0  0  0  0  0  0  0  0  0  0  0  0
    0.0000    2.4750    0.0000 N   0  0  0  0  0  0  0  0  0  0  0  0
    0.7145    2.0625    0.0000 C   0  0  0  0  0  0  0  0  0  0  0  0
    1.4289    2.4750    0.0000 N   0  0  0  0  0  0  0  0  0  0  0  0
    0.7145    1.2375    0.0000 C   0  0  0  0  0  0  0  0  0  0  0  0
    1.4289    0.8250    0.0000 C   0  0  0  0  0  0  0  0  0  0  0  0
    1.4289    0.0000    0.0000 C   0  0  0  0  0  0  0  0  0  0  0  0
    0.7145   -0.4125    0.0000 C   0  0  0  0  0  0  0  0  0  0  0  0
    0.0000    0.0000    0.0000 C   0  0  0  0  0  0  0  0  0  0  0  0
    0.0000    0.8250    0.0000 C   0  0  0  0  0  0  0  0  0  0  0  0
    0.7145   -1.2375    0.0000 C   0  0  0  0  0  0  0  0  0  0  0  0
    1.3819   -1.7224    0.0000 O   0  0  0  0  0  0  0  0  0  0  0  0
    1.1270   -2.5070    0.0000 C   0  0  0  0  0  0  0  0  0  0  0  0
    0.3020   -2.5070    0.0000 C   0  0  0  0  0  0  0  0  0  0  0  0
    0.0470   -1.7224    0.0000 C   0  0  0  0  0  0  0  0  0  0  0  0
    1.6119   -3.1745    0.0000 C   0  0  0  0  0  0  0  0  0  0  0  0
    2.4324   -3.0882    0.0000 C   0  0  0  0  0  0  0  0  0  0  0  0
    2.9173   -3.7557    0.0000 C   0  0  0  0  0  0  0  0  0  0  0  0
    2.5817   -4.5094    0.0000 C   0  0  0  0  0  0  0  0  0  0  0  0
    1.7613   -4.5956    0.0000 C   0  0  0  0  0  0  0  0  0  0  0  0
    1.2763   -3.9282    0.0000 C   0  0  0  0  0  0  0  0  0  0  0  0
    3.0667   -5.1768    0.0000 C   0  0  0  0  0  0  0  0  0  0  0  0
    2.7311   -5.9305    0.0000 N   0  0  0  0  0  0  0  0  0  0  0  0
    3.8871   -5.0906    0.0000 N   0  0  0  0  0  0  0  0  0  0  0  0
    4.3721   -5.7580    0.0000 O   0  0  0  0  0  0  0  0  0  0  0  0
    4.0365   -6.5117    0.0000 C   0  0  0  0  0  0  0  0  0  0  0  0
  1  2  1  0  0  0  0
  2  3  1  0  0  0  0
  3  4  1  0  0  0  0
  4  5  2  0  0  0  0
  4  6  1  0  0  0  0
  6  7  4  0  0  0  0
  7  8  4  0  0  0  0
  8  9  4  0  0  0  0
  9 10  4  0  0  0  0
 10 11  4  0  0  0  0
  6 11  4  0  0  0  0
  9 12  1  0  0  0  0
 12 13  4  0  0  0  0
 13 14  4  0  0  0  0
 14 15  4  0  0  0  0
 15 16  4  0  0  0  0
 12 16  4  0  0  0  0
 14 17  1  0  0  0  0
 17 18  4  0  0  0  0
 18 19  4  0  0  0  0
 19 20  4  0  0  0  0
 20 21  4  0  0  0  0
 21 22  4  0  0  0  0
 17 22  4  0  0  0  0
 20 23  1  0  0  0  0
 23 24  2  0  0  0  0
 23 25  1  0  0  0  0
 25 26  1  0  0  0  0
 26 27  1  0  0  0  0
M  END
>  <CdId>
503

>  <Mol Weight>
364.405

>  <Formula>
C20H20N4O3

>  <CMPD_CHEMBLID>
CHEMBL319669

>  <MOLREGNO>
167324

>  <PARENT_CMPD_CHEMBLID>
CHEMBL319669

>  <PARENT_MOLREGNO>
167324

>  <COMPOUND_KEY>
2c

>  <MOLWEIGHT>
364.4

>  <ALOGP>
2.77

>  <PSA>
103.36

>  <NUM_RO5_VIOLATIONS>
0

>  <ACTIVITY_ID>
13507044

>  <STANDARD_TYPE>
T1/2

>  <RELATION>
=

>  <STANDARD_VALUE>
2.5

>  <STANDARD_UNITS>
hr

>  <PUBLISHED_TYPE>
t1/2

>  <PUBLISHED_RELATION>
=

>  <PUBLISHED_VALUE>
150.0

>  <PUBLISHED_UNITS>
min

>  <POTENTIAL_DUPLICATE>
0

>  <BAO_ENDPOINT>
BAO_0002115

>  <UO_UNITS>
UO_0000032

>  <QUDT_UNITS>
http://qudt.org/vocab/unit#Hour

>  <ASSAY_ID>
992869

>  <ASSAY_CHEMBLID>
CHEMBL2444845

>  <ASSAY_TYPE>
A

>  <DESCRIPTION>
Half life in mouse liver microsomes by UV-HPLC analysis

>  <ASSAY_SRC_ID>
1

>  <ASSAY_SRC_DESCRIPTION>
Scientific Literature

>  <ASSAY_ORGANISM>
Mus musculus

>  <ASSAY_TAX_ID>
10090

>  <CURATED_BY>
Autocuration

>  <BAO_FORMAT>
BAO_0000251

>  <TID>
102280

>  <TARGET_CHEMBLID>
CHEMBL613580

>  <TARGET_TYPE>
TISSUE

>  <PREF_NAME>
Liver

>  <ORGANISM>
Mus musculus

>  <CONFIDENCE_SCORE>
0

>  <TARGET_MAPPING>
Unassigned

>  <DOC_ID>
75297

>  <DOC_CHEMBLID>
CHEMBL2440077

>  <PUBMED_ID>
24012380

>  <JOURNAL>
Bioorg. Med. Chem.

>  <YEAR>
2013

>  <VOLUME>
21

>  <ISSUE>
21

>  <FIRST_PAGE>
6732

>  <MOL_PREF_NAME>
PAFURAMIDINE

$$$$

  Mrv1533001291818532D          

 28 30  0  0  0  0            999 V2000
    5.0013   -1.2375    0.0000 C   0  0  0  0  0  0  0  0  0  0  0  0
    4.2868   -1.6500    0.0000 O   0  0  0  0  0  0  0  0  0  0  0  0
    3.5724   -1.2375    0.0000 N   0  0  0  0  0  0  0  0  0  0  0  0
    2.8579   -1.6500    0.0000 C   0  0  0  0  0  0  0  0  0  0  0  0
    2.1434   -1.2375    0.0000 N   0  0  0  0  0  0  0  0  0  0  0  0
    2.8579   -2.4750    0.0000 C   0  0  0  0  0  0  0  0  0  0  0  0
    3.5724   -2.8875    0.0000 C   0  0  0  0  0  0  0  0  0  0  0  0
    3.5724   -3.7125    0.0000 C   0  0  0  0  0  0  0  0  0  0  0  0
    2.8579   -4.1250    0.0000 C   0  0  0  0  0  0  0  0  0  0  0  0
    2.1434   -3.7125    0.0000 N   0  0  0  0  0  0  0  0  0  0  0  0
    2.1434   -2.8875    0.0000 C   0  0  0  0  0  0  0  0  0  0  0  0
    2.8579   -4.9500    0.0000 C   0  0  0  0  0  0  0  0  0  0  0  0
    3.5724   -5.3625    0.0000 C   0  0  0  0  0  0  0  0  0  0  0  0
    3.5724   -6.1875    0.0000 N   0  0  0  0  0  0  0  0  0  0  0  0
    2.8579   -6.6000    0.0000 C   0  0  0  0  0  0  0  0  0  0  0  0
    2.1434   -6.1875    0.0000 C   0  0  0  0  0  0  0  0  0  0  0  0
    2.1434   -5.3625    0.0000 N   0  0  0  0  0  0  0  0  0  0  0  0
    1.4289   -6.6000    0.0000 C   0  0  0  0  0  0  0  0  0  0  0  0
    1.4289   -7.4250    0.0000 C   0  0  0  0  0  0  0  0  0  0  0  0
    0.7145   -7.8375    0.0000 C   0  0  0  0  0  0  0  0  0  0  0  0
    0.0000   -7.4250    0.0000 C   0  0  0  0  0  0  0  0  0  0  0  0
    0.0000   -6.6000    0.0000 C   0  0  0  0  0  0  0  0  0  0  0  0
    0.7145   -6.1875    0.0000 N   0  0  0  0  0  0  0  0  0  0  0  0
   -0.7145   -7.8375    0.0000 C   0  0  0  0  0  0  0  0  0  0  0  0
   -1.4289   -7.4250    0.0000 N   0  0  0  0  0  0  0  0  0  0  0  0
   -2.1434   -7.8375    0.0000 O   0  0  0  0  0  0  0  0  0  0  0  0
   -2.1434   -8.6625    0.0000 C   0  0  0  0  0  0  0  0  0  0  0  0
   -0.7145   -8.6625    0.0000 N   0  0  0  0  0  0  0  0  0  0  0  0
  1  2  1  0  0  0  0
  2  3  1  0  0  0  0
  3  4  2  0  0  0  0
  4  5  1  0  0  0  0
  4  6  1  0  0  0  0
  6  7  4  0  0  0  0
  7  8  4  0  0  0  0
  8  9  4  0  0  0  0
  9 10  4  0  0  0  0
 10 11  4  0  0  0  0
  6 11  4  0  0  0  0
  9 12  1  0  0  0  0
 12 13  4  0  0  0  0
 13 14  4  0  0  0  0
 14 15  4  0  0  0  0
 15 16  4  0  0  0  0
 16 17  4  0  0  0  0
 12 17  4  0  0  0  0
 16 18  1  0  0  0  0
 18 19  4  0  0  0  0
 19 20  4  0  0  0  0
 20 21  4  0  0  0  0
 21 22  4  0  0  0  0
 22 23  4  0  0  0  0
 18 23  4  0  0  0  0
 21 24  1  0  0  0  0
 24 25  2  0  0  0  0
 25 26  1  0  0  0  0
 26 27  1  0  0  0  0
 24 28  1  0  0  0  0
M  END
>  <CdId>
504

>  <Mol Weight>
378.396

>  <Formula>
C18H18N8O2

>  <CMPD_CHEMBLID>
CHEMBL2442614

>  <MOLREGNO>
1589140

>  <PARENT_CMPD_CHEMBLID>
CHEMBL2442614

>  <PARENT_MOLREGNO>
1589140

>  <COMPOUND_KEY>
25a

>  <MOLWEIGHT>
378.39

>  <ALOGP>
0.2

>  <PSA>
146.77

>  <NUM_RO5_VIOLATIONS>
0

>  <ACTIVITY_ID>
13507040

>  <STANDARD_TYPE>
T1/2

>  <RELATION>
=

>  <STANDARD_VALUE>
3.333

>  <STANDARD_UNITS>
hr

>  <PUBLISHED_TYPE>
t1/2

>  <PUBLISHED_RELATION>
=

>  <PUBLISHED_VALUE>
200.0

>  <PUBLISHED_UNITS>
min

>  <POTENTIAL_DUPLICATE>
0

>  <BAO_ENDPOINT>
BAO_0002115

>  <UO_UNITS>
UO_0000032

>  <QUDT_UNITS>
http://qudt.org/vocab/unit#Hour

>  <ASSAY_ID>
992869

>  <ASSAY_CHEMBLID>
CHEMBL2444845

>  <ASSAY_TYPE>
A

>  <DESCRIPTION>
Half life in mouse liver microsomes by UV-HPLC analysis

>  <ASSAY_SRC_ID>
1

>  <ASSAY_SRC_DESCRIPTION>
Scientific Literature

>  <ASSAY_ORGANISM>
Mus musculus

>  <ASSAY_TAX_ID>
10090

>  <CURATED_BY>
Autocuration

>  <BAO_FORMAT>
BAO_0000251

>  <TID>
102280

>  <TARGET_CHEMBLID>
CHEMBL613580

>  <TARGET_TYPE>
TISSUE

>  <PREF_NAME>
Liver

>  <ORGANISM>
Mus musculus

>  <CONFIDENCE_SCORE>
0

>  <TARGET_MAPPING>
Unassigned

>  <DOC_ID>
75297

>  <DOC_CHEMBLID>
CHEMBL2440077

>  <PUBMED_ID>
24012380

>  <JOURNAL>
Bioorg. Med. Chem.

>  <YEAR>
2013

>  <VOLUME>
21

>  <ISSUE>
21

>  <FIRST_PAGE>
6732

$$$$

  Mrv1533001291818532D          

 27 29  0  0  0  0            999 V2000
   -5.8225    5.5902    0.0000 Cl  0  0  0  0  0  0  0  0  0  0  0  0
   -5.1080    6.0027    0.0000 C   0  0  0  0  0  0  0  0  0  0  0  0
   -5.1080    6.8277    0.0000 C   0  0  0  0  0  0  0  0  0  0  0  0
   -4.3935    7.2402    0.0000 C   0  0  0  0  0  0  0  0  0  0  0  0
   -3.6791    6.8277    0.0000 C   0  0  0  0  0  0  0  0  0  0  0  0
   -2.9646    7.2402    0.0000 C   0  0  0  0  0  0  0  0  0  0  0  0
   -2.2501    6.8277    0.0000 C   0  0  0  0  0  0  0  0  0  0  0  0
   -2.2501    6.0027    0.0000 O   0  0  0  0  0  0  0  0  0  0  0  0
   -1.5356    7.2402    0.0000 N   0  0  0  0  0  0  0  0  0  0  0  0
   -0.8212    6.8277    0.0000 C   0  0  0  0  0  0  0  0  0  0  0  0
   -0.1067    7.2402    0.0000 C   0  0  0  0  0  0  0  0  0  0  0  0
    0.6078    6.8277    0.0000 C   0  0  0  0  0  0  0  0  0  0  0  0
    0.6078    6.0027    0.0000 C   0  0  0  0  0  0  0  0  0  0  0  0
   -0.1067    5.5902    0.0000 C   0  0  0  0  0  0  0  0  0  0  0  0
   -0.8212    6.0027    0.0000 C   0  0  0  0  0  0  0  0  0  0  0  0
    1.3222    5.5902    0.0000 S   0  0  0  0  0  0  0  0  0  0  0  0
    0.9097    4.8757    0.0000 O   0  0  0  0  0  0  0  0  0  0  0  0
    1.7347    6.3047    0.0000 O   0  0  0  0  0  0  0  0  0  0  0  0
    2.0367    5.1777    0.0000 N   0  0  0  0  0  0  0  0  0  0  0  0
    2.0367    4.3527    0.0000 C   0  0  0  0  0  0  0  0  0  0  0  0
    2.7041    3.8678    0.0000 C   0  0  0  0  0  0  0  0  0  0  0  0
    2.4492    3.0831    0.0000 C   0  0  0  0  0  0  0  0  0  0  0  0
    1.6242    3.0831    0.0000 O   0  0  0  0  0  0  0  0  0  0  0  0
    1.3693    3.8678    0.0000 N   0  0  0  0  0  0  0  0  0  0  0  0
   -3.6791    6.0027    0.0000 C   0  0  0  0  0  0  0  0  0  0  0  0
   -4.3935    5.5902    0.0000 C   0  0  0  0  0  0  0  0  0  0  0  0
   -4.3935    4.7652    0.0000 Cl  0  0  0  0  0  0  0  0  0  0  0  0
  1  2  1  0  0  0  0
  2  3  4  0  0  0  0
  3  4  4  0  0  0  0
  4  5  4  0  0  0  0
  5  6  1  0  0  0  0
  6  7  1  0  0  0  0
  7  8  2  0  0  0  0
  7  9  1  0  0  0  0
  9 10  1  0  0  0  0
 10 11  4  0  0  0  0
 11 12  4  0  0  0  0
 12 13  4  0  0  0  0
 13 14  4  0  0  0  0
 14 15  4  0  0  0  0
 10 15  4  0  0  0  0
 13 16  1  0  0  0  0
 16 17  2  0  0  0  0
 16 18  2  0  0  0  0
 16 19  1  0  0  0  0
 19 20  1  0  0  0  0
 20 21  4  0  0  0  0
 21 22  4  0  0  0  0
 22 23  4  0  0  0  0
 23 24  4  0  0  0  0
 20 24  4  0  0  0  0
  5 25  4  0  0  0  0
 25 26  4  0  0  0  0
  2 26  4  0  0  0  0
 26 27  1  0  0  0  0
M  END
>  <CdId>
505

>  <Mol Weight>
426.27

>  <Formula>
C17H13Cl2N3O4S

>  <CMPD_CHEMBLID>
CHEMBL3108858

>  <MOLREGNO>
1614052

>  <PARENT_CMPD_CHEMBLID>
CHEMBL3108858

>  <PARENT_MOLREGNO>
1614052

>  <COMPOUND_KEY>
30, ML251

>  <MOLWEIGHT>
426.27

>  <ALOGP>
3.46

>  <PSA>
109.68

>  <NUM_RO5_VIOLATIONS>
0

>  <ACTIVITY_ID>
13897517

>  <STANDARD_TYPE>
T1/2

>  <RELATION>
=

>  <STANDARD_VALUE>
3.85

>  <STANDARD_UNITS>
hr

>  <PUBLISHED_TYPE>
t1/2

>  <PUBLISHED_RELATION>
=

>  <PUBLISHED_VALUE>
231.0

>  <PUBLISHED_UNITS>
min

>  <POTENTIAL_DUPLICATE>
0

>  <BAO_ENDPOINT>
BAO_0002115

>  <UO_UNITS>
UO_0000032

>  <QUDT_UNITS>
http://qudt.org/vocab/unit#Hour

>  <ASSAY_ID>
1288110

>  <ASSAY_CHEMBLID>
CHEMBL3110649

>  <ASSAY_TYPE>
A

>  <DESCRIPTION>
Half life in mouse liver microsomes

>  <ASSAY_SRC_ID>
1

>  <ASSAY_SRC_DESCRIPTION>
Scientific Literature

>  <ASSAY_ORGANISM>
Mus musculus

>  <ASSAY_TAX_ID>
10090

>  <CURATED_BY>
Autocuration

>  <BAO_FORMAT>
BAO_0000251

>  <TID>
22224

>  <TARGET_CHEMBLID>
CHEMBL612558

>  <TARGET_TYPE>
ADMET

>  <PREF_NAME>
ADMET

>  <CONFIDENCE_SCORE>
0

>  <TARGET_MAPPING>
Unassigned

>  <DOC_ID>
76612

>  <DOC_CHEMBLID>
CHEMBL3108713

>  <PUBMED_ID>
24900769

>  <JOURNAL>
ACS Med. Chem. Lett.

>  <YEAR>
2014

>  <VOLUME>
5

>  <ISSUE>
1

>  <FIRST_PAGE>
12

$$$$

  Mrv1533001291818532D          

 28 30  0  0  0  0            999 V2000
    6.3235   -2.2473    0.0000 C   0  0  0  0  0  0  0  0  0  0  0  0
    6.3235   -3.0723    0.0000 C   0  0  0  0  0  0  0  0  0  0  0  0
    6.9910   -3.5572    0.0000 O   0  0  0  0  0  0  0  0  0  0  0  0
    6.7360   -4.3419    0.0000 N   0  0  0  0  0  0  0  0  0  0  0  0
    5.9110   -4.3419    0.0000 C   0  0  0  0  0  0  0  0  0  0  0  0
    5.4261   -5.0093    0.0000 N   0  0  0  0  0  0  0  0  0  0  0  0
    4.6056   -4.9231    0.0000 S   0  0  0  0  0  0  0  0  0  0  0  0
    4.6919   -4.1026    0.0000 O   0  0  0  0  0  0  0  0  0  0  0  0
    4.5194   -5.7435    0.0000 O   0  0  0  0  0  0  0  0  0  0  0  0
    3.7851   -4.8368    0.0000 C   0  0  0  0  0  0  0  0  0  0  0  0
    3.3002   -5.5043    0.0000 C   0  0  0  0  0  0  0  0  0  0  0  0
    2.4797   -5.4180    0.0000 C   0  0  0  0  0  0  0  0  0  0  0  0
    2.1442   -4.6644    0.0000 C   0  0  0  0  0  0  0  0  0  0  0  0
    1.3237   -4.5781    0.0000 N   0  0  0  0  0  0  0  0  0  0  0  0
    0.9881   -3.8244    0.0000 C   0  0  0  0  0  0  0  0  0  0  0  0
    1.4731   -3.1570    0.0000 O   0  0  0  0  0  0  0  0  0  0  0  0
    0.1677   -3.7382    0.0000 C   0  0  0  0  0  0  0  0  0  0  0  0
   -0.1679   -2.9845    0.0000 C   0  0  0  0  0  0  0  0  0  0  0  0
   -0.9884   -2.8983    0.0000 C   0  0  0  0  0  0  0  0  0  0  0  0
   -1.3239   -2.1446    0.0000 C   0  0  0  0  0  0  0  0  0  0  0  0
   -0.8390   -1.4772    0.0000 C   0  0  0  0  0  0  0  0  0  0  0  0
   -1.1746   -0.7235    0.0000 Cl  0  0  0  0  0  0  0  0  0  0  0  0
   -0.0185   -1.5634    0.0000 C   0  0  0  0  0  0  0  0  0  0  0  0
    0.4664   -0.8960    0.0000 Cl  0  0  0  0  0  0  0  0  0  0  0  0
    0.3170   -2.3171    0.0000 C   0  0  0  0  0  0  0  0  0  0  0  0
    2.6291   -3.9969    0.0000 C   0  0  0  0  0  0  0  0  0  0  0  0
    3.4496   -4.0832    0.0000 C   0  0  0  0  0  0  0  0  0  0  0  0
    5.6561   -3.5572    0.0000 C   0  0  0  0  0  0  0  0  0  0  0  0
  1  2  1  0  0  0  0
  2  3  4  0  0  0  0
  3  4  4  0  0  0  0
  4  5  4  0  0  0  0
  5  6  1  0  0  0  0
  6  7  1  0  0  0  0
  7  8  2  0  0  0  0
  7  9  2  0  0  0  0
  7 10  1  0  0  0  0
 10 11  4  0  0  0  0
 11 12  4  0  0  0  0
 12 13  4  0  0  0  0
 13 14  1  0  0  0  0
 14 15  1  0  0  0  0
 15 16  2  0  0  0  0
 15 17  1  0  0  0  0
 17 18  1  0  0  0  0
 18 19  4  0  0  0  0
 19 20  4  0  0  0  0
 20 21  4  0  0  0  0
 21 22  1  0  0  0  0
 21 23  4  0  0  0  0
 23 24  1  0  0  0  0
 23 25  4  0  0  0  0
 18 25  4  0  0  0  0
 13 26  4  0  0  0  0
 26 27  4  0  0  0  0
 10 27  4  0  0  0  0
  5 28  4  0  0  0  0
  2 28  4  0  0  0  0
M  END
>  <CdId>
506

>  <Mol Weight>
440.3

>  <Formula>
C18H15Cl2N3O4S

>  <CMPD_CHEMBLID>
CHEMBL1394402

>  <MOLREGNO>
818286

>  <PARENT_CMPD_CHEMBLID>
CHEMBL1394402

>  <PARENT_MOLREGNO>
818286

>  <COMPOUND_KEY>
1, MLS002158384-01

>  <MOLWEIGHT>
440.3

>  <ALOGP>
3.6

>  <PSA>
109.68

>  <NUM_RO5_VIOLATIONS>
0

>  <ACTIVITY_ID>
13897518

>  <STANDARD_TYPE>
T1/2

>  <RELATION>
=

>  <STANDARD_VALUE>
6.8

>  <STANDARD_UNITS>
hr

>  <PUBLISHED_TYPE>
t1/2

>  <PUBLISHED_RELATION>
=

>  <PUBLISHED_VALUE>
408.0

>  <PUBLISHED_UNITS>
min

>  <POTENTIAL_DUPLICATE>
0

>  <BAO_ENDPOINT>
BAO_0002115

>  <UO_UNITS>
UO_0000032

>  <QUDT_UNITS>
http://qudt.org/vocab/unit#Hour

>  <ASSAY_ID>
1288110

>  <ASSAY_CHEMBLID>
CHEMBL3110649

>  <ASSAY_TYPE>
A

>  <DESCRIPTION>
Half life in mouse liver microsomes

>  <ASSAY_SRC_ID>
1

>  <ASSAY_SRC_DESCRIPTION>
Scientific Literature

>  <ASSAY_ORGANISM>
Mus musculus

>  <ASSAY_TAX_ID>
10090

>  <CURATED_BY>
Autocuration

>  <BAO_FORMAT>
BAO_0000251

>  <TID>
22224

>  <TARGET_CHEMBLID>
CHEMBL612558

>  <TARGET_TYPE>
ADMET

>  <PREF_NAME>
ADMET

>  <CONFIDENCE_SCORE>
0

>  <TARGET_MAPPING>
Unassigned

>  <DOC_ID>
76612

>  <DOC_CHEMBLID>
CHEMBL3108713

>  <PUBMED_ID>
24900769

>  <JOURNAL>
ACS Med. Chem. Lett.

>  <YEAR>
2014

>  <VOLUME>
5

>  <ISSUE>
1

>  <FIRST_PAGE>
12

$$$$

  Mrv1533001291818532D          

 15 16  0  0  0  0            999 V2000
    0.7145   -0.4125    0.0000 O   0  0  0  0  0  0  0  0  0  0  0  0
    0.7145   -1.2375    0.0000 C   0  0  0  0  0  0  0  0  0  0  0  0
    1.4289   -1.6500    0.0000 C   0  0  0  0  0  0  0  0  0  0  0  0
    1.4289   -2.4750    0.0000 C   0  0  0  0  0  0  0  0  0  0  0  0
    0.7145   -2.8875    0.0000 C   0  0  0  0  0  0  0  0  0  0  0  0
    0.0000   -2.4750    0.0000 N   0  0  0  0  0  0  0  0  0  0  0  0
    0.0000   -1.6500    0.0000 C   0  0  0  0  0  0  0  0  0  0  0  0
   -0.7145   -1.2375    0.0000 O   0  0  0  0  0  0  0  0  0  0  0  0
    2.1434   -2.8875    0.0000 C   0  0  0  0  0  0  0  0  0  0  0  0
    2.8579   -2.4750    0.0000 C   0  0  0  0  0  0  0  0  0  0  0  0
    3.5724   -2.8875    0.0000 C   0  0  0  0  0  0  0  0  0  0  0  0
    3.5724   -3.7125    0.0000 C   0  0  0  0  0  0  0  0  0  0  0  0
    4.2868   -4.1250    0.0000 F   0  0  0  0  0  0  0  0  0  0  0  0
    2.8579   -4.1250    0.0000 C   0  0  0  0  0  0  0  0  0  0  0  0
    2.1434   -3.7125    0.0000 C   0  0  0  0  0  0  0  0  0  0  0  0
  1  2  1  0  0  0  0
  2  3  2  0  0  0  0
  3  4  1  0  0  0  0
  4  5  2  0  0  0  0
  5  6  1  0  0  0  0
  6  7  1  0  0  0  0
  2  7  1  0  0  0  0
  7  8  2  0  0  0  0
  4  9  1  0  0  0  0
  9 10  4  0  0  0  0
 10 11  4  0  0  0  0
 11 12  4  0  0  0  0
 12 13  1  0  0  0  0
 12 14  4  0  0  0  0
 14 15  4  0  0  0  0
  9 15  4  0  0  0  0
M  END
>  <CdId>
730

>  <Mol Weight>
205.188

>  <Formula>
C11H8FNO2

>  <CMPD_CHEMBLID>
CHEMBL2443225

>  <MOLREGNO>
1589757

>  <PARENT_CMPD_CHEMBLID>
CHEMBL2443225

>  <PARENT_MOLREGNO>
1589757

>  <COMPOUND_KEY>
36

>  <MOLWEIGHT>
205.19

>  <ALOGP>
0.82

>  <PSA>
49.33

>  <NUM_RO5_VIOLATIONS>
0

>  <ACTIVITY_ID>
15723599

>  <STANDARD_TYPE>
T1/2

>  <RELATION>
>

>  <STANDARD_VALUE>
6.667

>  <STANDARD_UNITS>
hr

>  <PUBLISHED_TYPE>
t1/2

>  <PUBLISHED_RELATION>
>

>  <PUBLISHED_VALUE>
400.0

>  <PUBLISHED_UNITS>
min

>  <POTENTIAL_DUPLICATE>
0

>  <BAO_ENDPOINT>
BAO_0002115

>  <UO_UNITS>
UO_0000032

>  <QUDT_UNITS>
http://qudt.org/vocab/unit#Hour

>  <ASSAY_ID>
1516652

>  <ASSAY_CHEMBLID>
CHEMBL3620432

>  <ASSAY_TYPE>
A

>  <DESCRIPTION>
Half life in mouse liver microsomes

>  <ASSAY_SRC_ID>
1

>  <ASSAY_SRC_DESCRIPTION>
Scientific Literature

>  <ASSAY_ORGANISM>
Mus musculus

>  <ASSAY_TAX_ID>
10090

>  <CURATED_BY>
Autocuration

>  <BAO_FORMAT>
BAO_0000019

>  <TID>
102280

>  <TARGET_CHEMBLID>
CHEMBL613580

>  <TARGET_TYPE>
TISSUE

>  <PREF_NAME>
Liver

>  <ORGANISM>
Mus musculus

>  <CONFIDENCE_SCORE>
0

>  <TARGET_MAPPING>
Unassigned

>  <DOC_ID>
93483

>  <DOC_CHEMBLID>
CHEMBL3616382

>  <PUBMED_ID>
26318993

>  <JOURNAL>
Bioorg. Med. Chem. Lett.

>  <YEAR>
2015

>  <VOLUME>
25

>  <ISSUE>
19

>  <FIRST_PAGE>
4097

$$$$

  Mrv1533001291818532D          

 16 17  0  0  0  0            999 V2000
    0.1067    5.5902    0.0000 N   0  0  0  0  0  0  0  0  0  0  0  0
    0.1067    4.7652    0.0000 C   0  0  0  0  0  0  0  0  0  0  0  0
    0.8212    4.3527    0.0000 O   0  0  0  0  0  0  0  0  0  0  0  0
   -0.6078    4.3527    0.0000 C   0  0  0  0  0  0  0  0  0  0  0  0
   -0.6078    3.5277    0.0000 N   0  0  0  0  0  0  0  0  0  0  0  0
   -1.3222    3.1152    0.0000 C   0  0  0  0  0  0  0  0  0  0  0  0
   -2.0367    3.5277    0.0000 N   0  0  0  0  0  0  0  0  0  0  0  0
   -2.0367    4.3527    0.0000 C   0  0  0  0  0  0  0  0  0  0  0  0
   -2.7512    4.7652    0.0000 O   0  0  0  0  0  0  0  0  0  0  0  0
   -1.3222    4.7652    0.0000 C   0  0  0  0  0  0  0  0  0  0  0  0
   -1.3222    5.5902    0.0000 O   0  0  0  0  0  0  0  0  0  0  0  0
   -1.3222    2.2902    0.0000 C   0  0  0  0  0  0  0  0  0  0  0  0
   -0.6548    1.8053    0.0000 C   0  0  0  0  0  0  0  0  0  0  0  0
   -0.9097    1.0206    0.0000 C   0  0  0  0  0  0  0  0  0  0  0  0
   -1.7347    1.0206    0.0000 C   0  0  0  0  0  0  0  0  0  0  0  0
   -1.9897    1.8053    0.0000 S   0  0  0  0  0  0  0  0  0  0  0  0
  1  2  1  0  0  0  0
  2  3  2  0  0  0  0
  2  4  1  0  0  0  0
  4  5  4  0  0  0  0
  5  6  4  0  0  0  0
  6  7  4  0  0  0  0
  7  8  4  0  0  0  0
  8  9  1  0  0  0  0
  8 10  4  0  0  0  0
  4 10  4  0  0  0  0
 10 11  1  0  0  0  0
  6 12  1  0  0  0  0
 12 13  4  0  0  0  0
 13 14  4  0  0  0  0
 14 15  4  0  0  0  0
 15 16  4  0  0  0  0
 12 16  4  0  0  0  0
M  END
>  <CdId>
732

>  <Mol Weight>
237.23

>  <Formula>
C9H7N3O3S

>  <CMPD_CHEMBLID>
CHEMBL223338

>  <MOLREGNO>
377591

>  <PARENT_CMPD_CHEMBLID>
CHEMBL223338

>  <PARENT_MOLREGNO>
377591

>  <COMPOUND_KEY>
21

>  <MOLWEIGHT>
237.24

>  <ALOGP>
1.11

>  <PSA>
137.57

>  <NUM_RO5_VIOLATIONS>
0

>  <ACTIVITY_ID>
15726344

>  <STANDARD_TYPE>
T1/2

>  <RELATION>
=

>  <STANDARD_VALUE>
2.5

>  <STANDARD_UNITS>
hr

>  <PUBLISHED_TYPE>
t1/2

>  <PUBLISHED_RELATION>
=

>  <PUBLISHED_VALUE>
150.0

>  <PUBLISHED_UNITS>
min

>  <POTENTIAL_DUPLICATE>
0

>  <BAO_ENDPOINT>
BAO_0002115

>  <UO_UNITS>
UO_0000032

>  <QUDT_UNITS>
http://qudt.org/vocab/unit#Hour

>  <ASSAY_ID>
1517036

>  <ASSAY_CHEMBLID>
CHEMBL3619495

>  <ASSAY_TYPE>
A

>  <DESCRIPTION>
Half life in mouse liver microsomes

>  <ASSAY_SRC_ID>
1

>  <ASSAY_SRC_DESCRIPTION>
Scientific Literature

>  <ASSAY_ORGANISM>
Mus musculus

>  <ASSAY_TAX_ID>
10090

>  <CURATED_BY>
Autocuration

>  <BAO_FORMAT>
BAO_0000019

>  <TID>
102280

>  <TARGET_CHEMBLID>
CHEMBL613580

>  <TARGET_TYPE>
TISSUE

>  <PREF_NAME>
Liver

>  <ORGANISM>
Mus musculus

>  <CONFIDENCE_SCORE>
0

>  <TARGET_MAPPING>
Unassigned

>  <DOC_ID>
93489

>  <DOC_CHEMBLID>
CHEMBL3616448

>  <PUBMED_ID>
26321360

>  <JOURNAL>
Bioorg. Med. Chem. Lett.

>  <YEAR>
2015

>  <VOLUME>
25

>  <ISSUE>
19

>  <FIRST_PAGE>
4104

$$$$

  Mrv1533001291818532D          

 17 18  0  0  0  0            999 V2000
    0.6078    6.0027    0.0000 C   0  0  0  0  0  0  0  0  0  0  0  0
    1.3222    5.5902    0.0000 N   0  0  0  0  0  0  0  0  0  0  0  0
    1.3222    4.7652    0.0000 C   0  0  0  0  0  0  0  0  0  0  0  0
    0.6078    4.3527    0.0000 O   0  0  0  0  0  0  0  0  0  0  0  0
    2.0367    4.3527    0.0000 C   0  0  0  0  0  0  0  0  0  0  0  0
    2.7512    4.7652    0.0000 C   0  0  0  0  0  0  0  0  0  0  0  0
    2.7512    5.5902    0.0000 O   0  0  0  0  0  0  0  0  0  0  0  0
    3.4656    4.3527    0.0000 C   0  0  0  0  0  0  0  0  0  0  0  0
    4.1801    4.7652    0.0000 O   0  0  0  0  0  0  0  0  0  0  0  0
    3.4656    3.5277    0.0000 N   0  0  0  0  0  0  0  0  0  0  0  0
    2.7512    3.1152    0.0000 C   0  0  0  0  0  0  0  0  0  0  0  0
    2.0367    3.5277    0.0000 N   0  0  0  0  0  0  0  0  0  0  0  0
    2.7512    2.2902    0.0000 C   0  0  0  0  0  0  0  0  0  0  0  0
    3.4186    1.8053    0.0000 C   0  0  0  0  0  0  0  0  0  0  0  0
    3.1637    1.0206    0.0000 C   0  0  0  0  0  0  0  0  0  0  0  0
    2.3387    1.0206    0.0000 C   0  0  0  0  0  0  0  0  0  0  0  0
    2.0837    1.8053    0.0000 S   0  0  0  0  0  0  0  0  0  0  0  0
  1  2  1  0  0  0  0
  2  3  1  0  0  0  0
  3  4  2  0  0  0  0
  3  5  1  0  0  0  0
  5  6  2  0  0  0  0
  6  7  1  0  0  0  0
  6  8  1  0  0  0  0
  8  9  2  0  0  0  0
  8 10  1  0  0  0  0
 10 11  1  0  0  0  0
 11 12  2  0  0  0  0
  5 12  1  0  0  0  0
 11 13  1  0  0  0  0
 13 14  4  0  0  0  0
 14 15  4  0  0  0  0
 15 16  4  0  0  0  0
 16 17  4  0  0  0  0
 13 17  4  0  0  0  0
M  END
>  <CdId>
733

>  <Mol Weight>
251.26

>  <Formula>
C10H9N3O3S

>  <CMPD_CHEMBLID>
CHEMBL3617205

>  <MOLREGNO>
1963546

>  <PARENT_CMPD_CHEMBLID>
CHEMBL3617205

>  <PARENT_MOLREGNO>
1963546

>  <COMPOUND_KEY>
22

>  <MOLWEIGHT>
251.26

>  <ALOGP>
-0.23

>  <PSA>
119.02

>  <NUM_RO5_VIOLATIONS>
0

>  <ACTIVITY_ID>
15726345

>  <STANDARD_TYPE>
T1/2

>  <RELATION>
>

>  <STANDARD_VALUE>
6.667

>  <STANDARD_UNITS>
hr

>  <PUBLISHED_TYPE>
t1/2

>  <PUBLISHED_RELATION>
>

>  <PUBLISHED_VALUE>
400.0

>  <PUBLISHED_UNITS>
min

>  <POTENTIAL_DUPLICATE>
0

>  <BAO_ENDPOINT>
BAO_0002115

>  <UO_UNITS>
UO_0000032

>  <QUDT_UNITS>
http://qudt.org/vocab/unit#Hour

>  <ASSAY_ID>
1517036

>  <ASSAY_CHEMBLID>
CHEMBL3619495

>  <ASSAY_TYPE>
A

>  <DESCRIPTION>
Half life in mouse liver microsomes

>  <ASSAY_SRC_ID>
1

>  <ASSAY_SRC_DESCRIPTION>
Scientific Literature

>  <ASSAY_ORGANISM>
Mus musculus

>  <ASSAY_TAX_ID>
10090

>  <CURATED_BY>
Autocuration

>  <BAO_FORMAT>
BAO_0000019

>  <TID>
102280

>  <TARGET_CHEMBLID>
CHEMBL613580

>  <TARGET_TYPE>
TISSUE

>  <PREF_NAME>
Liver

>  <ORGANISM>
Mus musculus

>  <CONFIDENCE_SCORE>
0

>  <TARGET_MAPPING>
Unassigned

>  <DOC_ID>
93489

>  <DOC_CHEMBLID>
CHEMBL3616448

>  <PUBMED_ID>
26321360

>  <JOURNAL>
Bioorg. Med. Chem. Lett.

>  <YEAR>
2015

>  <VOLUME>
25

>  <ISSUE>
19

>  <FIRST_PAGE>
4104

$$$$

  Mrv1533001291818532D          

 20 21  0  0  0  0            999 V2000
   -1.4289   -2.4750    0.0000 C   0  0  0  0  0  0  0  0  0  0  0  0
   -0.7145   -2.0625    0.0000 C   0  0  0  0  0  0  0  0  0  0  0  0
    0.0000   -2.4750    0.0000 C   0  0  0  0  0  0  0  0  0  0  0  0
    0.0000   -3.3000    0.0000 C   0  0  0  0  0  0  0  0  0  0  0  0
    0.7145   -2.0625    0.0000 N   0  0  0  0  0  0  0  0  0  0  0  0
    1.4289   -2.4750    0.0000 C   0  0  0  0  0  0  0  0  0  0  0  0
    1.4289   -3.3000    0.0000 O   0  0  0  0  0  0  0  0  0  0  0  0
    2.1434   -2.0625    0.0000 C   0  0  0  0  0  0  0  0  0  0  0  0
    2.1434   -1.2375    0.0000 C   0  0  0  0  0  0  0  0  0  0  0  0
    1.4289   -0.8250    0.0000 O   0  0  0  0  0  0  0  0  0  0  0  0
    2.8579   -0.8250    0.0000 C   0  0  0  0  0  0  0  0  0  0  0  0
    2.8579    0.0000    0.0000 O   0  0  0  0  0  0  0  0  0  0  0  0
    3.5724   -1.2375    0.0000 N   0  0  0  0  0  0  0  0  0  0  0  0
    3.5724   -2.0625    0.0000 C   0  0  0  0  0  0  0  0  0  0  0  0
    2.8579   -2.4750    0.0000 N   0  0  0  0  0  0  0  0  0  0  0  0
    4.2868   -2.4750    0.0000 C   0  0  0  0  0  0  0  0  0  0  0  0
    5.0405   -2.1394    0.0000 C   0  0  0  0  0  0  0  0  0  0  0  0
    5.5925   -2.7525    0.0000 C   0  0  0  0  0  0  0  0  0  0  0  0
    5.1800   -3.4670    0.0000 C   0  0  0  0  0  0  0  0  0  0  0  0
    4.3731   -3.2955    0.0000 S   0  0  0  0  0  0  0  0  0  0  0  0
  1  2  1  0  0  0  0
  2  3  1  0  0  0  0
  3  4  1  0  0  0  0
  3  5  1  0  0  0  0
  5  6  1  0  0  0  0
  6  7  2  0  0  0  0
  6  8  1  0  0  0  0
  8  9  2  0  0  0  0
  9 10  1  0  0  0  0
  9 11  1  0  0  0  0
 11 12  2  0  0  0  0
 11 13  1  0  0  0  0
 13 14  1  0  0  0  0
 14 15  2  0  0  0  0
  8 15  1  0  0  0  0
 14 16  1  0  0  0  0
 16 17  4  0  0  0  0
 17 18  4  0  0  0  0
 18 19  4  0  0  0  0
 19 20  4  0  0  0  0
 16 20  4  0  0  0  0
M  END
>  <CdId>
734

>  <Mol Weight>
293.34

>  <Formula>
C13H15N3O3S

>  <CMPD_CHEMBLID>
CHEMBL3617209

>  <MOLREGNO>
1963550

>  <PARENT_CMPD_CHEMBLID>
CHEMBL3617209

>  <PARENT_MOLREGNO>
1963550

>  <COMPOUND_KEY>
26

>  <MOLWEIGHT>
293.34

>  <ALOGP>
1.02

>  <PSA>
119.02

>  <NUM_RO5_VIOLATIONS>
0

>  <ACTIVITY_ID>
15726346

>  <STANDARD_TYPE>
T1/2

>  <RELATION>
>

>  <STANDARD_VALUE>
6.667

>  <STANDARD_UNITS>
hr

>  <PUBLISHED_TYPE>
t1/2

>  <PUBLISHED_RELATION>
>

>  <PUBLISHED_VALUE>
400.0

>  <PUBLISHED_UNITS>
min

>  <POTENTIAL_DUPLICATE>
0

>  <BAO_ENDPOINT>
BAO_0002115

>  <UO_UNITS>
UO_0000032

>  <QUDT_UNITS>
http://qudt.org/vocab/unit#Hour

>  <ASSAY_ID>
1517036

>  <ASSAY_CHEMBLID>
CHEMBL3619495

>  <ASSAY_TYPE>
A

>  <DESCRIPTION>
Half life in mouse liver microsomes

>  <ASSAY_SRC_ID>
1

>  <ASSAY_SRC_DESCRIPTION>
Scientific Literature

>  <ASSAY_ORGANISM>
Mus musculus

>  <ASSAY_TAX_ID>
10090

>  <CURATED_BY>
Autocuration

>  <BAO_FORMAT>
BAO_0000019

>  <TID>
102280

>  <TARGET_CHEMBLID>
CHEMBL613580

>  <TARGET_TYPE>
TISSUE

>  <PREF_NAME>
Liver

>  <ORGANISM>
Mus musculus

>  <CONFIDENCE_SCORE>
0

>  <TARGET_MAPPING>
Unassigned

>  <DOC_ID>
93489

>  <DOC_CHEMBLID>
CHEMBL3616448

>  <PUBMED_ID>
26321360

>  <JOURNAL>
Bioorg. Med. Chem. Lett.

>  <YEAR>
2015

>  <VOLUME>
25

>  <ISSUE>
19

>  <FIRST_PAGE>
4104

$$$$

  Mrv1533001291818532D          

 41 44  0  0  1  0            999 V2000
    3.6296   -4.9009    0.0000 C   0  0  0  0  0  0  0  0  0  0  0  0
    4.4397   -5.0568    0.0000 C   0  0  0  0  0  0  0  0  0  0  0  0
    4.9798   -4.4332    0.0000 C   0  0  0  0  0  0  0  0  0  0  0  0
    5.7900   -4.5891    0.0000 C   0  0  0  0  0  0  0  0  0  0  0  0
    6.3300   -3.9655    0.0000 C   0  0  0  0  0  0  0  0  0  0  0  0
    7.1402   -4.1214    0.0000 C   0  0  0  0  0  0  0  0  0  0  0  0
    7.6803   -3.4977    0.0000 O   0  0  0  0  0  0  0  0  0  0  0  0
    7.4102   -4.9009    0.0000 C   0  0  0  0  0  0  0  0  0  0  0  0
    8.2204   -5.0568    0.0000 O   0  0  0  0  0  0  0  0  0  0  0  0
    8.4904   -5.8364    0.0000 C   0  0  0  0  0  0  0  0  0  0  0  0
    9.3005   -5.9923    0.0000 C   0  0  0  0  0  0  0  0  0  0  0  0
    9.8406   -5.3686    0.0000 F   0  0  0  0  0  0  0  0  0  0  0  0
    9.5706   -6.7718    0.0000 C   0  0  0  0  0  0  0  0  0  0  0  0
   10.3807   -6.9277    0.0000 F   0  0  0  0  0  0  0  0  0  0  0  0
    9.0305   -7.3955    0.0000 C   0  0  0  0  0  0  0  0  0  0  0  0
    8.2204   -7.2396    0.0000 C   0  0  0  0  0  0  0  0  0  0  0  0
    7.6803   -7.8632    0.0000 F   0  0  0  0  0  0  0  0  0  0  0  0
    7.9503   -6.4600    0.0000 C   0  0  0  0  0  0  0  0  0  0  0  0
    7.1402   -6.3041    0.0000 F   0  0  0  0  0  0  0  0  0  0  0  0
    6.0600   -3.1859    0.0000 N   0  0  0  0  0  0  0  0  0  0  0  0
    5.2706   -2.9462    0.0000 C   0  0  0  0  0  0  0  0  0  0  0  0
    5.2547   -2.1213    0.0000 C   0  0  0  0  0  0  0  0  0  0  0  0
    6.0342   -1.8513    0.0000 N   0  0  0  0  0  0  0  0  0  0  0  0
    6.5319   -2.5092    0.0000 N   0  0  0  0  0  0  0  0  0  0  0  0
    4.5780   -1.6494    0.0000 C   0  0  1  0  0  0  0  0  0  0  0  0
    5.0499   -0.9727    0.0000 C   0  0  0  0  0  0  0  0  0  0  0  0
    3.9013   -1.1774    0.0000 N   0  0  0  0  0  0  0  0  0  0  0  0
    3.1543   -1.5275    0.0000 C   0  0  0  0  0  0  0  0  0  0  0  0
    2.4776   -1.0555    0.0000 C   0  0  0  0  0  0  0  0  0  0  0  0
    1.7305   -1.4056    0.0000 C   0  0  0  0  0  0  0  0  0  0  0  0
    1.0538   -0.9336    0.0000 C   0  0  0  0  0  0  0  0  0  0  0  0
    1.1242   -0.1117    0.0000 C   0  0  0  0  0  0  0  0  0  0  0  0
    0.4475    0.3603    0.0000 N   0  0  0  0  0  0  0  0  0  0  0  0
    0.5179    1.1823    0.0000 C   0  0  0  0  0  0  0  0  0  0  0  0
    1.2650    1.5323    0.0000 C   0  0  0  0  0  0  0  0  0  0  0  0
    1.9416    1.0604    0.0000 C   0  0  0  0  0  0  0  0  0  0  0  0
    1.8713    0.2384    0.0000 C   0  0  0  0  0  0  0  0  0  0  0  0
    2.5480   -0.2335    0.0000 C   0  0  0  0  0  0  0  0  0  0  0  0
    4.1060   -2.3261    0.0000 C   0  0  0  0  0  0  0  0  0  0  0  0
    3.2841   -2.2557    0.0000 C   0  0  0  0  0  0  0  0  0  0  0  0
    4.4561   -3.0731    0.0000 C   0  0  0  0  0  0  0  0  0  0  0  0
  1  2  1  0  0  0  0
  2  3  1  0  0  0  0
  3  4  1  0  0  0  0
  4  5  1  0  0  0  0
  5  6  1  0  0  0  0
  6  7  2  0  0  0  0
  6  8  1  0  0  0  0
  8  9  1  0  0  0  0
  9 10  1  0  0  0  0
 10 11  4  0  0  0  0
 11 12  1  0  0  0  0
 11 13  4  0  0  0  0
 13 14  1  0  0  0  0
 13 15  4  0  0  0  0
 15 16  4  0  0  0  0
 16 17  1  0  0  0  0
 16 18  4  0  0  0  0
 10 18  4  0  0  0  0
 18 19  1  0  0  0  0
  5 20  1  0  0  0  0
 20 21  4  0  0  0  0
 21 22  4  0  0  0  0
 22 23  4  0  0  0  0
 23 24  4  0  0  0  0
 20 24  4  0  0  0  0
 22 25  1  0  0  0  0
 25 26  1  1  0  0  0
 25 27  1  6  0  0  0
 27 28  1  0  0  0  0
 28 29  1  0  0  0  0
 29 30  4  0  0  0  0
 30 31  4  0  0  0  0
 31 32  4  0  0  0  0
 32 33  4  0  0  0  0
 33 34  4  0  0  0  0
 34 35  4  0  0  0  0
 35 36  4  0  0  0  0
 36 37  4  0  0  0  0
 32 37  4  0  0  0  0
 37 38  4  0  0  0  0
 29 38  4  0  0  0  0
 25 39  1  0  0  0  0
 39 40  1  0  0  0  0
 39 41  1  0  0  0  0
M  END
>  <CdId>
735

>  <Mol Weight>
571.621

>  <Formula>
C30H33F4N5O2

>  <CMPD_CHEMBLID>
CHEMBL600002

>  <MOLREGNO>
602608

>  <PARENT_CMPD_CHEMBLID>
CHEMBL600002

>  <PARENT_MOLREGNO>
602608

>  <COMPOUND_KEY>
4

>  <MOLWEIGHT>
571.61

>  <ALOGP>
7.0

>  <PSA>
81.93

>  <NUM_RO5_VIOLATIONS>
2

>  <ACTIVITY_ID>
15750610

>  <STANDARD_TYPE>
T1/2

>  <RELATION>
=

>  <STANDARD_VALUE>
3.3

>  <STANDARD_UNITS>
hr

>  <PUBLISHED_TYPE>
t1/2

>  <PUBLISHED_RELATION>
=

>  <PUBLISHED_VALUE>
3.3

>  <PUBLISHED_UNITS>
hr

>  <POTENTIAL_DUPLICATE>
0

>  <BAO_ENDPOINT>
BAO_0002115

>  <UO_UNITS>
UO_0000032

>  <QUDT_UNITS>
http://qudt.org/vocab/unit#Hour

>  <ASSAY_ID>
1523286

>  <ASSAY_CHEMBLID>
CHEMBL3629993

>  <ASSAY_TYPE>
A

>  <DESCRIPTION>
Half life in mouse liver microsomes

>  <ASSAY_SRC_ID>
1

>  <ASSAY_SRC_DESCRIPTION>
Scientific Literature

>  <ASSAY_ORGANISM>
Mus musculus

>  <ASSAY_TAX_ID>
10090

>  <CURATED_BY>
Autocuration

>  <BAO_FORMAT>
BAO_0000019

>  <TID>
102280

>  <TARGET_CHEMBLID>
CHEMBL613580

>  <TARGET_TYPE>
TISSUE

>  <PREF_NAME>
Liver

>  <ORGANISM>
Mus musculus

>  <CONFIDENCE_SCORE>
0

>  <TARGET_MAPPING>
Unassigned

>  <DOC_ID>
93712

>  <DOC_CHEMBLID>
CHEMBL3627660

>  <PUBMED_ID>
26144347

>  <JOURNAL>
Bioorg. Med. Chem. Lett.

>  <YEAR>
2015

>  <VOLUME>
25

>  <ISSUE>
21

>  <FIRST_PAGE>
4834

$$$$

  Mrv1533001291818532D          

 27 29  0  0  0  0            999 V2000
   -0.1067   -0.8866    0.0000 F   0  0  0  0  0  0  0  0  0  0  0  0
   -0.1067   -0.0616    0.0000 C   0  0  0  0  0  0  0  0  0  0  0  0
    0.7183   -0.0616    0.0000 F   0  0  0  0  0  0  0  0  0  0  0  0
   -0.9317   -0.0616    0.0000 F   0  0  0  0  0  0  0  0  0  0  0  0
   -0.1067    0.7634    0.0000 C   0  0  0  0  0  0  0  0  0  0  0  0
   -0.8212    1.1759    0.0000 C   0  0  0  0  0  0  0  0  0  0  0  0
   -0.8212    2.0009    0.0000 C   0  0  0  0  0  0  0  0  0  0  0  0
   -0.1067    2.4134    0.0000 C   0  0  0  0  0  0  0  0  0  0  0  0
    0.6078    2.0009    0.0000 C   0  0  0  0  0  0  0  0  0  0  0  0
    1.3222    2.4134    0.0000 N   0  0  0  0  0  0  0  0  0  0  0  0
    2.0367    2.0009    0.0000 C   0  0  0  0  0  0  0  0  0  0  0  0
    2.0367    1.1759    0.0000 O   0  0  0  0  0  0  0  0  0  0  0  0
    2.7512    2.4134    0.0000 C   0  0  0  0  0  0  0  0  0  0  0  0
    2.7512    3.2384    0.0000 C   0  0  0  0  0  0  0  0  0  0  0  0
    3.4656    3.6509    0.0000 C   0  0  0  0  0  0  0  0  0  0  0  0
    4.1801    3.2384    0.0000 C   0  0  0  0  0  0  0  0  0  0  0  0
    4.1801    2.4134    0.0000 C   0  0  0  0  0  0  0  0  0  0  0  0
    3.4656    2.0009    0.0000 C   0  0  0  0  0  0  0  0  0  0  0  0
    3.4656    1.1759    0.0000 N   0  0  0  0  0  0  0  0  0  0  0  0
    4.1801    0.7634    0.0000 C   0  0  0  0  0  0  0  0  0  0  0  0
    4.8946    1.1759    0.0000 O   0  0  0  0  0  0  0  0  0  0  0  0
    4.1801   -0.0616    0.0000 C   0  0  0  0  0  0  0  0  0  0  0  0
    4.8476   -0.5465    0.0000 O   0  0  0  0  0  0  0  0  0  0  0  0
    4.5926   -1.3312    0.0000 N   0  0  0  0  0  0  0  0  0  0  0  0
    3.7676   -1.3312    0.0000 C   0  0  0  0  0  0  0  0  0  0  0  0
    3.5127   -0.5465    0.0000 C   0  0  0  0  0  0  0  0  0  0  0  0
    0.6078    1.1759    0.0000 C   0  0  0  0  0  0  0  0  0  0  0  0
  1  2  1  0  0  0  0
  2  3  1  0  0  0  0
  2  4  1  0  0  0  0
  2  5  1  0  0  0  0
  5  6  4  0  0  0  0
  6  7  4  0  0  0  0
  7  8  4  0  0  0  0
  8  9  4  0  0  0  0
  9 10  1  0  0  0  0
 10 11  1  0  0  0  0
 11 12  2  0  0  0  0
 11 13  1  0  0  0  0
 13 14  4  0  0  0  0
 14 15  4  0  0  0  0
 15 16  4  0  0  0  0
 16 17  4  0  0  0  0
 17 18  4  0  0  0  0
 13 18  4  0  0  0  0
 18 19  1  0  0  0  0
 19 20  1  0  0  0  0
 20 21  2  0  0  0  0
 20 22  1  0  0  0  0
 22 23  4  0  0  0  0
 23 24  4  0  0  0  0
 24 25  4  0  0  0  0
 25 26  4  0  0  0  0
 22 26  4  0  0  0  0
  9 27  4  0  0  0  0
  5 27  4  0  0  0  0
M  END
>  <CdId>
748

>  <Mol Weight>
375.307

>  <Formula>
C18H12F3N3O3

>  <CMPD_CHEMBLID>
CHEMBL3715750

>  <MOLREGNO>
2040107

>  <PARENT_CMPD_CHEMBLID>
CHEMBL3715750

>  <PARENT_MOLREGNO>
2040107

>  <COMPOUND_KEY>
63

>  <MOLWEIGHT>
375.3

>  <ALOGP>
3.09

>  <PSA>
84.23

>  <NUM_RO5_VIOLATIONS>
0

>  <ACTIVITY_ID>
16359769

>  <STANDARD_TYPE>
T1/2

>  <RELATION>
=

>  <STANDARD_VALUE>
28.87

>  <STANDARD_UNITS>
hr

>  <PUBLISHED_TYPE>
t1/2

>  <PUBLISHED_RELATION>
=

>  <PUBLISHED_VALUE>
1732.0

>  <PUBLISHED_UNITS>
min

>  <BAO_ENDPOINT>
BAO_0002115

>  <UO_UNITS>
UO_0000032

>  <QUDT_UNITS>
http://qudt.org/vocab/unit#Hour

>  <ASSAY_ID>
1536520

>  <ASSAY_CHEMBLID>
CHEMBL3720776

>  <ASSAY_TYPE>
A

>  <DESCRIPTION>
Half life in mouse liver microsomes

>  <ASSAY_SRC_ID>
38

>  <ASSAY_SRC_DESCRIPTION>
Patent Bioactivity Data

>  <ASSAY_ORGANISM>
Mus musculus

>  <ASSAY_TAX_ID>
10090

>  <CURATED_BY>
Autocuration

>  <TID>
22226

>  <TARGET_CHEMBLID>
CHEMBL612545

>  <TARGET_TYPE>
UNCHECKED

>  <PREF_NAME>
Unchecked

>  <CONFIDENCE_SCORE>
0

>  <TARGET_MAPPING>
Unassigned

>  <DOC_ID>
97129

>  <DOC_CHEMBLID>
CHEMBL3714716

$$$$

  Mrv1533001291818532D          

 28 30  0  0  0  0            999 V2000
    5.0013    0.4125    0.0000 F   0  0  0  0  0  0  0  0  0  0  0  0
    5.0013   -0.4125    0.0000 C   0  0  0  0  0  0  0  0  0  0  0  0
    4.1763   -0.4125    0.0000 F   0  0  0  0  0  0  0  0  0  0  0  0
    5.8263   -0.4125    0.0000 F   0  0  0  0  0  0  0  0  0  0  0  0
    5.0013   -1.2375    0.0000 C   0  0  0  0  0  0  0  0  0  0  0  0
    5.7158   -1.6500    0.0000 C   0  0  0  0  0  0  0  0  0  0  0  0
    5.7158   -2.4750    0.0000 C   0  0  0  0  0  0  0  0  0  0  0  0
    5.0013   -2.8875    0.0000 C   0  0  0  0  0  0  0  0  0  0  0  0
    4.2868   -2.4750    0.0000 C   0  0  0  0  0  0  0  0  0  0  0  0
    3.5724   -2.8875    0.0000 N   0  0  0  0  0  0  0  0  0  0  0  0
    2.8579   -2.4750    0.0000 C   0  0  0  0  0  0  0  0  0  0  0  0
    2.8579   -1.6500    0.0000 O   0  0  0  0  0  0  0  0  0  0  0  0
    2.1434   -2.8875    0.0000 C   0  0  0  0  0  0  0  0  0  0  0  0
    2.1434   -3.7125    0.0000 C   0  0  0  0  0  0  0  0  0  0  0  0
    1.4289   -4.1250    0.0000 C   0  0  0  0  0  0  0  0  0  0  0  0
    0.7145   -3.7125    0.0000 C   0  0  0  0  0  0  0  0  0  0  0  0
    0.7145   -2.8875    0.0000 C   0  0  0  0  0  0  0  0  0  0  0  0
    1.4289   -2.4750    0.0000 C   0  0  0  0  0  0  0  0  0  0  0  0
    1.4289   -1.6500    0.0000 N   0  0  0  0  0  0  0  0  0  0  0  0
    0.7145   -1.2375    0.0000 C   0  0  0  0  0  0  0  0  0  0  0  0
    0.0000   -1.6500    0.0000 O   0  0  0  0  0  0  0  0  0  0  0  0
    0.7145   -0.4125    0.0000 C   0  0  0  0  0  0  0  0  0  0  0  0
    0.0000    0.0000    0.0000 C   0  0  0  0  0  0  0  0  0  0  0  0
    0.0000    0.8250    0.0000 C   0  0  0  0  0  0  0  0  0  0  0  0
    0.7145    1.2375    0.0000 C   0  0  0  0  0  0  0  0  0  0  0  0
    1.4289    0.8250    0.0000 C   0  0  0  0  0  0  0  0  0  0  0  0
    1.4289    0.0000    0.0000 C   0  0  0  0  0  0  0  0  0  0  0  0
    4.2868   -1.6500    0.0000 C   0  0  0  0  0  0  0  0  0  0  0  0
  1  2  1  0  0  0  0
  2  3  1  0  0  0  0
  2  4  1  0  0  0  0
  2  5  1  0  0  0  0
  5  6  4  0  0  0  0
  6  7  4  0  0  0  0
  7  8  4  0  0  0  0
  8  9  4  0  0  0  0
  9 10  1  0  0  0  0
 10 11  1  0  0  0  0
 11 12  2  0  0  0  0
 11 13  1  0  0  0  0
 13 14  4  0  0  0  0
 14 15  4  0  0  0  0
 15 16  4  0  0  0  0
 16 17  4  0  0  0  0
 17 18  4  0  0  0  0
 13 18  4  0  0  0  0
 18 19  1  0  0  0  0
 19 20  1  0  0  0  0
 20 21  2  0  0  0  0
 20 22  1  0  0  0  0
 22 23  1  0  0  0  0
 23 24  1  0  0  0  0
 24 25  1  0  0  0  0
 25 26  1  0  0  0  0
 26 27  1  0  0  0  0
 22 27  1  0  0  0  0
  9 28  4  0  0  0  0
  5 28  4  0  0  0  0
M  END
>  <CdId>
751

>  <Mol Weight>
390.406

>  <Formula>
C21H21F3N2O2

>  <CMPD_CHEMBLID>
CHEMBL1479446

>  <MOLREGNO>
903330

>  <PARENT_CMPD_CHEMBLID>
CHEMBL1479446

>  <PARENT_MOLREGNO>
903330

>  <COMPOUND_KEY>
1

>  <MOLWEIGHT>
390.4

>  <ALOGP>
4.8

>  <PSA>
58.2

>  <NUM_RO5_VIOLATIONS>
0

>  <ACTIVITY_ID>
16359824

>  <STANDARD_TYPE>
T1/2

>  <RELATION>
=

>  <STANDARD_VALUE>
2.967

>  <STANDARD_UNITS>
hr

>  <PUBLISHED_TYPE>
t1/2

>  <PUBLISHED_RELATION>
=

>  <PUBLISHED_VALUE>
178.0

>  <PUBLISHED_UNITS>
min

>  <BAO_ENDPOINT>
BAO_0002115

>  <UO_UNITS>
UO_0000032

>  <QUDT_UNITS>
http://qudt.org/vocab/unit#Hour

>  <ASSAY_ID>
1536520

>  <ASSAY_CHEMBLID>
CHEMBL3720776

>  <ASSAY_TYPE>
A

>  <DESCRIPTION>
Half life in mouse liver microsomes

>  <ASSAY_SRC_ID>
38

>  <ASSAY_SRC_DESCRIPTION>
Patent Bioactivity Data

>  <ASSAY_ORGANISM>
Mus musculus

>  <ASSAY_TAX_ID>
10090

>  <CURATED_BY>
Autocuration

>  <TID>
22226

>  <TARGET_CHEMBLID>
CHEMBL612545

>  <TARGET_TYPE>
UNCHECKED

>  <PREF_NAME>
Unchecked

>  <CONFIDENCE_SCORE>
0

>  <TARGET_MAPPING>
Unassigned

>  <DOC_ID>
97129

>  <DOC_CHEMBLID>
CHEMBL3714716

$$$$

  Mrv1533001291818532D          

 26 29  0  0  1  0            999 V2000
   -0.5837   -1.4124    0.0000 O   0  5  0  0  0  0  0  0  0  0  0  0
   -0.1712   -0.6979    0.0000 N   0  3  0  0  0  0  0  0  0  0  0  0
   -0.5837    0.0165    0.0000 O   0  0  0  0  0  0  0  0  0  0  0  0
    0.6538   -0.6979    0.0000 C   0  0  0  0  0  0  0  0  0  0  0  0
    1.1387   -0.0305    0.0000 C   0  0  0  0  0  0  0  0  0  0  0  0
    1.9233   -0.2854    0.0000 N   0  0  0  0  0  0  0  0  0  0  0  0
    2.6378    0.1271    0.0000 C   0  0  0  0  0  0  0  0  0  0  0  0
    3.3523   -0.2854    0.0000 C   0  0  1  0  0  0  0  0  0  0  0  0
    3.3523   -1.1104    0.0000 C   0  0  0  0  0  0  0  0  0  0  0  0
    2.6378   -1.5229    0.0000 O   0  0  0  0  0  0  0  0  0  0  0  0
    1.9233   -1.1104    0.0000 C   0  0  0  0  0  0  0  0  0  0  0  0
    1.1387   -1.3654    0.0000 N   0  0  0  0  0  0  0  0  0  0  0  0
    4.0668    0.1271    0.0000 O   0  0  0  0  0  0  0  0  0  0  0  0
    4.0668    0.9521    0.0000 C   0  0  0  0  0  0  0  0  0  0  0  0
    4.7812    1.3646    0.0000 C   0  0  0  0  0  0  0  0  0  0  0  0
    4.7812    2.1896    0.0000 C   0  0  0  0  0  0  0  0  0  0  0  0
    5.4957    2.6021    0.0000 C   0  0  0  0  0  0  0  0  0  0  0  0
    6.2102    2.1896    0.0000 C   0  0  0  0  0  0  0  0  0  0  0  0
    6.2102    1.3646    0.0000 C   0  0  0  0  0  0  0  0  0  0  0  0
    5.4957    0.9521    0.0000 C   0  0  0  0  0  0  0  0  0  0  0  0
    6.9246    2.6021    0.0000 N   0  0  0  0  0  0  0  0  0  0  0  0
    6.9246    3.4271    0.0000 C   0  0  0  0  0  0  0  0  0  0  0  0
    7.6391    3.8396    0.0000 C   0  0  0  0  0  0  0  0  0  0  0  0
    8.3536    3.4271    0.0000 O   0  0  0  0  0  0  0  0  0  0  0  0
    8.3536    2.6021    0.0000 C   0  0  0  0  0  0  0  0  0  0  0  0
    7.6391    2.1896    0.0000 C   0  0  0  0  0  0  0  0  0  0  0  0
  1  2  1  0  0  0  0
  2  3  2  0  0  0  0
  2  4  1  0  0  0  0
  4  5  4  0  0  0  0
  5  6  4  0  0  0  0
  6  7  1  0  0  0  0
  7  8  1  0  0  0  0
  8  9  1  0  0  0  0
  9 10  1  0  0  0  0
 10 11  1  0  0  0  0
  6 11  4  0  0  0  0
 11 12  4  0  0  0  0
  4 12  4  0  0  0  0
  8 13  1  6  0  0  0
 13 14  1  0  0  0  0
 14 15  1  0  0  0  0
 15 16  4  0  0  0  0
 16 17  4  0  0  0  0
 17 18  4  0  0  0  0
 18 19  4  0  0  0  0
 19 20  4  0  0  0  0
 15 20  4  0  0  0  0
 18 21  1  0  0  0  0
 21 22  1  0  0  0  0
 22 23  1  0  0  0  0
 23 24  1  0  0  0  0
 24 25  1  0  0  0  0
 25 26  1  0  0  0  0
 21 26  1  0  0  0  0
M  CHG  2   1  -1   2   1
M  END
>  <CdId>
752

>  <Mol Weight>
360.37

>  <Formula>
C17H20N4O5

>  <CMPD_CHEMBLID>
CHEMBL3746630

>  <MOLREGNO>
2056896

>  <PARENT_CMPD_CHEMBLID>
CHEMBL3746630

>  <PARENT_MOLREGNO>
2056896

>  <COMPOUND_KEY>
9a

>  <MOLWEIGHT>
360.36

>  <ALOGP>
2.03

>  <PSA>
94.57

>  <NUM_RO5_VIOLATIONS>
0

>  <ACTIVITY_ID>
16430324

>  <STANDARD_TYPE>
T1/2

>  <RELATION>
=

>  <STANDARD_VALUE>
8.3

>  <STANDARD_UNITS>
hr

>  <PUBLISHED_TYPE>
t1/2

>  <PUBLISHED_RELATION>
=

>  <PUBLISHED_VALUE>
8.3

>  <PUBLISHED_UNITS>
hr

>  <BAO_ENDPOINT>
BAO_0002115

>  <UO_UNITS>
UO_0000032

>  <QUDT_UNITS>
http://qudt.org/vocab/unit#Hour

>  <ASSAY_ID>
1545112

>  <ASSAY_CHEMBLID>
CHEMBL3750317

>  <ASSAY_TYPE>
A

>  <DESCRIPTION>
Half life in mouse liver microsomes

>  <ASSAY_SRC_ID>
1

>  <ASSAY_SRC_DESCRIPTION>
Scientific Literature

>  <ASSAY_ORGANISM>
Mus musculus

>  <ASSAY_TAX_ID>
10090

>  <CURATED_BY>
Autocuration

>  <TID>
22226

>  <TARGET_CHEMBLID>
CHEMBL612545

>  <TARGET_TYPE>
UNCHECKED

>  <PREF_NAME>
Unchecked

>  <CONFIDENCE_SCORE>
0

>  <TARGET_MAPPING>
Unassigned

>  <DOC_ID>
97661

>  <DOC_CHEMBLID>
CHEMBL3745652

>  <PUBMED_ID>
26711150

>  <JOURNAL>
Bioorg. Med. Chem. Lett.

>  <YEAR>
2016

>  <VOLUME>
26

>  <ISSUE>
2

>  <FIRST_PAGE>
388

$$$$

  Mrv1533001291818532D          

 28 31  0  0  1  0            999 V2000
   -0.5837   -1.4124    0.0000 O   0  5  0  0  0  0  0  0  0  0  0  0
   -0.1712   -0.6979    0.0000 N   0  3  0  0  0  0  0  0  0  0  0  0
   -0.5837    0.0165    0.0000 O   0  0  0  0  0  0  0  0  0  0  0  0
    0.6538   -0.6979    0.0000 C   0  0  0  0  0  0  0  0  0  0  0  0
    1.1387   -0.0305    0.0000 C   0  0  0  0  0  0  0  0  0  0  0  0
    1.9233   -0.2854    0.0000 N   0  0  0  0  0  0  0  0  0  0  0  0
    2.6378    0.1271    0.0000 C   0  0  0  0  0  0  0  0  0  0  0  0
    3.3523   -0.2854    0.0000 C   0  0  1  0  0  0  0  0  0  0  0  0
    3.3523   -1.1104    0.0000 C   0  0  0  0  0  0  0  0  0  0  0  0
    2.6378   -1.5229    0.0000 O   0  0  0  0  0  0  0  0  0  0  0  0
    1.9233   -1.1104    0.0000 C   0  0  0  0  0  0  0  0  0  0  0  0
    1.1387   -1.3654    0.0000 N   0  0  0  0  0  0  0  0  0  0  0  0
    4.0668    0.1271    0.0000 O   0  0  0  0  0  0  0  0  0  0  0  0
    4.0668    0.9521    0.0000 C   0  0  0  0  0  0  0  0  0  0  0  0
    4.7812    1.3646    0.0000 C   0  0  0  0  0  0  0  0  0  0  0  0
    4.7812    2.1896    0.0000 C   0  0  0  0  0  0  0  0  0  0  0  0
    5.4957    2.6021    0.0000 C   0  0  0  0  0  0  0  0  0  0  0  0
    6.2102    2.1896    0.0000 C   0  0  0  0  0  0  0  0  0  0  0  0
    6.9246    2.6021    0.0000 N   0  0  0  0  0  0  0  0  0  0  0  0
    6.9246    3.4271    0.0000 C   0  0  0  0  0  0  0  0  0  0  0  0
    7.6391    3.8396    0.0000 C   0  0  0  0  0  0  0  0  0  0  0  0
    8.3536    3.4271    0.0000 C   0  0  0  0  0  0  0  0  0  0  0  0
    8.3536    2.6021    0.0000 C   0  0  0  0  0  0  0  0  0  0  0  0
    7.6391    2.1896    0.0000 C   0  0  0  0  0  0  0  0  0  0  0  0
    7.6391    1.3646    0.0000 O   0  0  0  0  0  0  0  0  0  0  0  0
    6.2102    1.3646    0.0000 C   0  0  0  0  0  0  0  0  0  0  0  0
    6.9246    0.9521    0.0000 F   0  0  0  0  0  0  0  0  0  0  0  0
    5.4957    0.9521    0.0000 C   0  0  0  0  0  0  0  0  0  0  0  0
  1  2  1  0  0  0  0
  2  3  2  0  0  0  0
  2  4  1  0  0  0  0
  4  5  4  0  0  0  0
  5  6  4  0  0  0  0
  6  7  1  0  0  0  0
  7  8  1  0  0  0  0
  8  9  1  0  0  0  0
  9 10  1  0  0  0  0
 10 11  1  0  0  0  0
  6 11  4  0  0  0  0
 11 12  4  0  0  0  0
  4 12  4  0  0  0  0
  8 13  1  6  0  0  0
 13 14  1  0  0  0  0
 14 15  1  0  0  0  0
 15 16  4  0  0  0  0
 16 17  4  0  0  0  0
 17 18  4  0  0  0  0
 18 19  1  0  0  0  0
 19 20  1  0  0  0  0
 20 21  1  0  0  0  0
 21 22  1  0  0  0  0
 22 23  1  0  0  0  0
 23 24  1  0  0  0  0
 19 24  1  0  0  0  0
 24 25  2  0  0  0  0
 18 26  4  0  0  0  0
 26 27  1  0  0  0  0
 26 28  4  0  0  0  0
 15 28  4  0  0  0  0
M  CHG  2   1  -1   2   1
M  END
>  <CdId>
753

>  <Mol Weight>
390.371

>  <Formula>
C18H19FN4O5

>  <CMPD_CHEMBLID>
CHEMBL3747342

>  <MOLREGNO>
2056892

>  <PARENT_CMPD_CHEMBLID>
CHEMBL3747342

>  <PARENT_MOLREGNO>
2056892

>  <COMPOUND_KEY>
8f

>  <MOLWEIGHT>
390.37

>  <ALOGP>
2.43

>  <PSA>
102.41

>  <NUM_RO5_VIOLATIONS>
0

>  <ACTIVITY_ID>
16430328

>  <STANDARD_TYPE>
T1/2

>  <RELATION>
=

>  <STANDARD_VALUE>
3.5

>  <STANDARD_UNITS>
hr

>  <PUBLISHED_TYPE>
t1/2

>  <PUBLISHED_RELATION>
=

>  <PUBLISHED_VALUE>
3.5

>  <PUBLISHED_UNITS>
hr

>  <BAO_ENDPOINT>
BAO_0002115

>  <UO_UNITS>
UO_0000032

>  <QUDT_UNITS>
http://qudt.org/vocab/unit#Hour

>  <ASSAY_ID>
1545112

>  <ASSAY_CHEMBLID>
CHEMBL3750317

>  <ASSAY_TYPE>
A

>  <DESCRIPTION>
Half life in mouse liver microsomes

>  <ASSAY_SRC_ID>
1

>  <ASSAY_SRC_DESCRIPTION>
Scientific Literature

>  <ASSAY_ORGANISM>
Mus musculus

>  <ASSAY_TAX_ID>
10090

>  <CURATED_BY>
Autocuration

>  <TID>
22226

>  <TARGET_CHEMBLID>
CHEMBL612545

>  <TARGET_TYPE>
UNCHECKED

>  <PREF_NAME>
Unchecked

>  <CONFIDENCE_SCORE>
0

>  <TARGET_MAPPING>
Unassigned

>  <DOC_ID>
97661

>  <DOC_CHEMBLID>
CHEMBL3745652

>  <PUBMED_ID>
26711150

>  <JOURNAL>
Bioorg. Med. Chem. Lett.

>  <YEAR>
2016

>  <VOLUME>
26

>  <ISSUE>
2

>  <FIRST_PAGE>
388

$$$$

  Mrv1533001291818532D          

 26 29  0  0  1  0            999 V2000
   -0.5837   -1.4124    0.0000 O   0  5  0  0  0  0  0  0  0  0  0  0
   -0.1712   -0.6979    0.0000 N   0  3  0  0  0  0  0  0  0  0  0  0
   -0.5837    0.0165    0.0000 O   0  0  0  0  0  0  0  0  0  0  0  0
    0.6538   -0.6979    0.0000 C   0  0  0  0  0  0  0  0  0  0  0  0
    1.1387   -0.0305    0.0000 C   0  0  0  0  0  0  0  0  0  0  0  0
    1.9233   -0.2854    0.0000 N   0  0  0  0  0  0  0  0  0  0  0  0
    2.6378    0.1271    0.0000 C   0  0  0  0  0  0  0  0  0  0  0  0
    3.3523   -0.2854    0.0000 C   0  0  1  0  0  0  0  0  0  0  0  0
    3.3523   -1.1104    0.0000 C   0  0  0  0  0  0  0  0  0  0  0  0
    2.6378   -1.5229    0.0000 O   0  0  0  0  0  0  0  0  0  0  0  0
    1.9233   -1.1104    0.0000 C   0  0  0  0  0  0  0  0  0  0  0  0
    1.1387   -1.3654    0.0000 N   0  0  0  0  0  0  0  0  0  0  0  0
    4.0668    0.1271    0.0000 O   0  0  0  0  0  0  0  0  0  0  0  0
    4.0668    0.9521    0.0000 C   0  0  0  0  0  0  0  0  0  0  0  0
    4.7812    1.3646    0.0000 C   0  0  0  0  0  0  0  0  0  0  0  0
    4.7812    2.1896    0.0000 C   0  0  0  0  0  0  0  0  0  0  0  0
    5.4957    2.6021    0.0000 C   0  0  0  0  0  0  0  0  0  0  0  0
    6.2102    2.1896    0.0000 C   0  0  0  0  0  0  0  0  0  0  0  0
    6.2102    1.3646    0.0000 N   0  0  0  0  0  0  0  0  0  0  0  0
    5.4957    0.9521    0.0000 C   0  0  0  0  0  0  0  0  0  0  0  0
    6.9246    2.6021    0.0000 N   0  0  0  0  0  0  0  0  0  0  0  0
    6.9246    3.4271    0.0000 C   0  0  0  0  0  0  0  0  0  0  0  0
    7.6391    3.8396    0.0000 C   0  0  0  0  0  0  0  0  0  0  0  0
    8.3536    3.4271    0.0000 O   0  0  0  0  0  0  0  0  0  0  0  0
    8.3536    2.6021    0.0000 C   0  0  0  0  0  0  0  0  0  0  0  0
    7.6391    2.1896    0.0000 C   0  0  0  0  0  0  0  0  0  0  0  0
  1  2  1  0  0  0  0
  2  3  2  0  0  0  0
  2  4  1  0  0  0  0
  4  5  4  0  0  0  0
  5  6  4  0  0  0  0
  6  7  1  0  0  0  0
  7  8  1  0  0  0  0
  8  9  1  0  0  0  0
  9 10  1  0  0  0  0
 10 11  1  0  0  0  0
  6 11  4  0  0  0  0
 11 12  4  0  0  0  0
  4 12  4  0  0  0  0
  8 13  1  6  0  0  0
 13 14  1  0  0  0  0
 14 15  1  0  0  0  0
 15 16  4  0  0  0  0
 16 17  4  0  0  0  0
 17 18  4  0  0  0  0
 18 19  4  0  0  0  0
 19 20  4  0  0  0  0
 15 20  4  0  0  0  0
 18 21  1  0  0  0  0
 21 22  1  0  0  0  0
 22 23  1  0  0  0  0
 23 24  1  0  0  0  0
 24 25  1  0  0  0  0
 25 26  1  0  0  0  0
 21 26  1  0  0  0  0
M  CHG  2   1  -1   2   1
M  END
>  <CdId>
757

>  <Mol Weight>
361.358

>  <Formula>
C16H19N5O5

>  <CMPD_CHEMBLID>
CHEMBL3746407

>  <MOLREGNO>
2056897

>  <PARENT_CMPD_CHEMBLID>
CHEMBL3746407

>  <PARENT_MOLREGNO>
2056897

>  <COMPOUND_KEY>
9b

>  <MOLWEIGHT>
361.35

>  <ALOGP>
1.42

>  <PSA>
107.46

>  <NUM_RO5_VIOLATIONS>
0

>  <ACTIVITY_ID>
16430323

>  <STANDARD_TYPE>
T1/2

>  <RELATION>
=

>  <STANDARD_VALUE>
28.1

>  <STANDARD_UNITS>
hr

>  <PUBLISHED_TYPE>
t1/2

>  <PUBLISHED_RELATION>
=

>  <PUBLISHED_VALUE>
28.1

>  <PUBLISHED_UNITS>
hr

>  <BAO_ENDPOINT>
BAO_0002115

>  <UO_UNITS>
UO_0000032

>  <QUDT_UNITS>
http://qudt.org/vocab/unit#Hour

>  <ASSAY_ID>
1545112

>  <ASSAY_CHEMBLID>
CHEMBL3750317

>  <ASSAY_TYPE>
A

>  <DESCRIPTION>
Half life in mouse liver microsomes

>  <ASSAY_SRC_ID>
1

>  <ASSAY_SRC_DESCRIPTION>
Scientific Literature

>  <ASSAY_ORGANISM>
Mus musculus

>  <ASSAY_TAX_ID>
10090

>  <CURATED_BY>
Autocuration

>  <TID>
22226

>  <TARGET_CHEMBLID>
CHEMBL612545

>  <TARGET_TYPE>
UNCHECKED

>  <PREF_NAME>
Unchecked

>  <CONFIDENCE_SCORE>
0

>  <TARGET_MAPPING>
Unassigned

>  <DOC_ID>
97661

>  <DOC_CHEMBLID>
CHEMBL3745652

>  <PUBMED_ID>
26711150

>  <JOURNAL>
Bioorg. Med. Chem. Lett.

>  <YEAR>
2016

>  <VOLUME>
26

>  <ISSUE>
2

>  <FIRST_PAGE>
388

$$$$

  Mrv1533001291818532D          

 27 30  0  0  1  0            999 V2000
   -0.5837   -1.4124    0.0000 O   0  5  0  0  0  0  0  0  0  0  0  0
   -0.1712   -0.6979    0.0000 N   0  3  0  0  0  0  0  0  0  0  0  0
   -0.5837    0.0165    0.0000 O   0  0  0  0  0  0  0  0  0  0  0  0
    0.6538   -0.6979    0.0000 C   0  0  0  0  0  0  0  0  0  0  0  0
    1.1387   -0.0305    0.0000 C   0  0  0  0  0  0  0  0  0  0  0  0
    1.9233   -0.2854    0.0000 N   0  0  0  0  0  0  0  0  0  0  0  0
    2.6378    0.1271    0.0000 C   0  0  0  0  0  0  0  0  0  0  0  0
    3.3523   -0.2854    0.0000 C   0  0  1  0  0  0  0  0  0  0  0  0
    3.3523   -1.1104    0.0000 C   0  0  0  0  0  0  0  0  0  0  0  0
    2.6378   -1.5229    0.0000 O   0  0  0  0  0  0  0  0  0  0  0  0
    1.9233   -1.1104    0.0000 C   0  0  0  0  0  0  0  0  0  0  0  0
    1.1387   -1.3654    0.0000 N   0  0  0  0  0  0  0  0  0  0  0  0
    4.0668    0.1271    0.0000 O   0  0  0  0  0  0  0  0  0  0  0  0
    4.0668    0.9521    0.0000 C   0  0  0  0  0  0  0  0  0  0  0  0
    4.7812    1.3646    0.0000 C   0  0  0  0  0  0  0  0  0  0  0  0
    4.7812    2.1896    0.0000 C   0  0  0  0  0  0  0  0  0  0  0  0
    5.4957    2.6021    0.0000 C   0  0  0  0  0  0  0  0  0  0  0  0
    6.2102    2.1896    0.0000 C   0  0  0  0  0  0  0  0  0  0  0  0
    6.2102    1.3646    0.0000 C   0  0  0  0  0  0  0  0  0  0  0  0
    5.4957    0.9521    0.0000 C   0  0  0  0  0  0  0  0  0  0  0  0
    6.9246    2.6021    0.0000 N   0  0  0  0  0  0  0  0  0  0  0  0
    6.9246    3.4271    0.0000 C   0  0  0  0  0  0  0  0  0  0  0  0
    7.6391    3.8396    0.0000 C   0  0  0  0  0  0  0  0  0  0  0  0
    8.3536    3.4271    0.0000 C   0  0  0  0  0  0  0  0  0  0  0  0
    8.3536    2.6021    0.0000 C   0  0  0  0  0  0  0  0  0  0  0  0
    7.6391    2.1896    0.0000 C   0  0  0  0  0  0  0  0  0  0  0  0
    7.6391    1.3646    0.0000 O   0  0  0  0  0  0  0  0  0  0  0  0
  1  2  1  0  0  0  0
  2  3  2  0  0  0  0
  2  4  1  0  0  0  0
  4  5  4  0  0  0  0
  5  6  4  0  0  0  0
  6  7  1  0  0  0  0
  7  8  1  0  0  0  0
  8  9  1  0  0  0  0
  9 10  1  0  0  0  0
 10 11  1  0  0  0  0
  6 11  4  0  0  0  0
 11 12  4  0  0  0  0
  4 12  4  0  0  0  0
  8 13  1  6  0  0  0
 13 14  1  0  0  0  0
 14 15  1  0  0  0  0
 15 16  4  0  0  0  0
 16 17  4  0  0  0  0
 17 18  4  0  0  0  0
 18 19  4  0  0  0  0
 19 20  4  0  0  0  0
 15 20  4  0  0  0  0
 18 21  1  0  0  0  0
 21 22  1  0  0  0  0
 22 23  1  0  0  0  0
 23 24  1  0  0  0  0
 24 25  1  0  0  0  0
 25 26  1  0  0  0  0
 21 26  1  0  0  0  0
 26 27  2  0  0  0  0
M  CHG  2   1  -1   2   1
M  END
>  <CdId>
758

>  <Mol Weight>
372.381

>  <Formula>
C18H20N4O5

>  <CMPD_CHEMBLID>
CHEMBL3746680

>  <MOLREGNO>
2056890

>  <PARENT_CMPD_CHEMBLID>
CHEMBL3746680

>  <PARENT_MOLREGNO>
2056890

>  <COMPOUND_KEY>
8d

>  <MOLWEIGHT>
372.38

>  <ALOGP>
2.22

>  <PSA>
102.41

>  <NUM_RO5_VIOLATIONS>
0

>  <ACTIVITY_ID>
16430330

>  <STANDARD_TYPE>
T1/2

>  <RELATION>
=

>  <STANDARD_VALUE>
6.7

>  <STANDARD_UNITS>
hr

>  <PUBLISHED_TYPE>
t1/2

>  <PUBLISHED_RELATION>
=

>  <PUBLISHED_VALUE>
6.7

>  <PUBLISHED_UNITS>
hr

>  <BAO_ENDPOINT>
BAO_0002115

>  <UO_UNITS>
UO_0000032

>  <QUDT_UNITS>
http://qudt.org/vocab/unit#Hour

>  <ASSAY_ID>
1545112

>  <ASSAY_CHEMBLID>
CHEMBL3750317

>  <ASSAY_TYPE>
A

>  <DESCRIPTION>
Half life in mouse liver microsomes

>  <ASSAY_SRC_ID>
1

>  <ASSAY_SRC_DESCRIPTION>
Scientific Literature

>  <ASSAY_ORGANISM>
Mus musculus

>  <ASSAY_TAX_ID>
10090

>  <CURATED_BY>
Autocuration

>  <TID>
22226

>  <TARGET_CHEMBLID>
CHEMBL612545

>  <TARGET_TYPE>
UNCHECKED

>  <PREF_NAME>
Unchecked

>  <CONFIDENCE_SCORE>
0

>  <TARGET_MAPPING>
Unassigned

>  <DOC_ID>
97661

>  <DOC_CHEMBLID>
CHEMBL3745652

>  <PUBMED_ID>
26711150

>  <JOURNAL>
Bioorg. Med. Chem. Lett.

>  <YEAR>
2016

>  <VOLUME>
26

>  <ISSUE>
2

>  <FIRST_PAGE>
388

$$$$

  Mrv1533001291818532D          

 25 27  0  0  1  0            999 V2000
   -0.5837   -1.4124    0.0000 O   0  5  0  0  0  0  0  0  0  0  0  0
   -0.1712   -0.6979    0.0000 N   0  3  0  0  0  0  0  0  0  0  0  0
   -0.5837    0.0165    0.0000 O   0  0  0  0  0  0  0  0  0  0  0  0
    0.6538   -0.6979    0.0000 C   0  0  0  0  0  0  0  0  0  0  0  0
    1.1387   -0.0305    0.0000 C   0  0  0  0  0  0  0  0  0  0  0  0
    1.9233   -0.2854    0.0000 N   0  0  0  0  0  0  0  0  0  0  0  0
    2.6378    0.1271    0.0000 C   0  0  0  0  0  0  0  0  0  0  0  0
    3.3523   -0.2854    0.0000 C   0  0  1  0  0  0  0  0  0  0  0  0
    3.3523   -1.1104    0.0000 C   0  0  0  0  0  0  0  0  0  0  0  0
    2.6378   -1.5229    0.0000 O   0  0  0  0  0  0  0  0  0  0  0  0
    1.9233   -1.1104    0.0000 C   0  0  0  0  0  0  0  0  0  0  0  0
    1.1387   -1.3654    0.0000 N   0  0  0  0  0  0  0  0  0  0  0  0
    4.0668    0.1271    0.0000 O   0  0  0  0  0  0  0  0  0  0  0  0
    4.0668    0.9521    0.0000 C   0  0  0  0  0  0  0  0  0  0  0  0
    4.7812    1.3646    0.0000 C   0  0  0  0  0  0  0  0  0  0  0  0
    4.7812    2.1896    0.0000 C   0  0  0  0  0  0  0  0  0  0  0  0
    5.4957    2.6021    0.0000 C   0  0  0  0  0  0  0  0  0  0  0  0
    6.2102    2.1896    0.0000 C   0  0  0  0  0  0  0  0  0  0  0  0
    6.9246    2.6021    0.0000 O   0  0  0  0  0  0  0  0  0  0  0  0
    6.9246    3.4271    0.0000 C   0  0  0  0  0  0  0  0  0  0  0  0
    6.9246    4.2521    0.0000 F   0  0  0  0  0  0  0  0  0  0  0  0
    7.7496    3.4271    0.0000 F   0  0  0  0  0  0  0  0  0  0  0  0
    6.0996    3.4271    0.0000 F   0  0  0  0  0  0  0  0  0  0  0  0
    6.2102    1.3646    0.0000 C   0  0  0  0  0  0  0  0  0  0  0  0
    5.4957    0.9521    0.0000 C   0  0  0  0  0  0  0  0  0  0  0  0
  1  2  1  0  0  0  0
  2  3  2  0  0  0  0
  2  4  1  0  0  0  0
  4  5  4  0  0  0  0
  5  6  4  0  0  0  0
  6  7  1  0  0  0  0
  7  8  1  0  0  0  0
  8  9  1  0  0  0  0
  9 10  1  0  0  0  0
 10 11  1  0  0  0  0
  6 11  4  0  0  0  0
 11 12  4  0  0  0  0
  4 12  4  0  0  0  0
  8 13  1  6  0  0  0
 13 14  1  0  0  0  0
 14 15  1  0  0  0  0
 15 16  4  0  0  0  0
 16 17  4  0  0  0  0
 17 18  4  0  0  0  0
 18 19  1  0  0  0  0
 19 20  1  0  0  0  0
 20 21  1  0  0  0  0
 20 22  1  0  0  0  0
 20 23  1  0  0  0  0
 18 24  4  0  0  0  0
 24 25  4  0  0  0  0
 15 25  4  0  0  0  0
M  CHG  2   1  -1   2   1
M  END
>  <CdId>
761

>  <Mol Weight>
359.261

>  <Formula>
C14H12F3N3O5

>  <CMPD_CHEMBLID>
CHEMBL227875

>  <MOLREGNO>
378216

>  <PARENT_CMPD_CHEMBLID>
CHEMBL227875

>  <PARENT_MOLREGNO>
378216

>  <COMPOUND_KEY>
PA-824

>  <MOLWEIGHT>
359.26

>  <ALOGP>
4.3

>  <PSA>
91.33

>  <NUM_RO5_VIOLATIONS>
0

>  <ACTIVITY_ID>
16430334

>  <STANDARD_TYPE>
T1/2

>  <RELATION>
=

>  <STANDARD_VALUE>
8.1

>  <STANDARD_UNITS>
hr

>  <PUBLISHED_TYPE>
t1/2

>  <PUBLISHED_RELATION>
=

>  <PUBLISHED_VALUE>
8.1

>  <PUBLISHED_UNITS>
hr

>  <BAO_ENDPOINT>
BAO_0002115

>  <UO_UNITS>
UO_0000032

>  <QUDT_UNITS>
http://qudt.org/vocab/unit#Hour

>  <ASSAY_ID>
1545112

>  <ASSAY_CHEMBLID>
CHEMBL3750317

>  <ASSAY_TYPE>
A

>  <DESCRIPTION>
Half life in mouse liver microsomes

>  <ASSAY_SRC_ID>
1

>  <ASSAY_SRC_DESCRIPTION>
Scientific Literature

>  <ASSAY_ORGANISM>
Mus musculus

>  <ASSAY_TAX_ID>
10090

>  <CURATED_BY>
Autocuration

>  <TID>
22226

>  <TARGET_CHEMBLID>
CHEMBL612545

>  <TARGET_TYPE>
UNCHECKED

>  <PREF_NAME>
Unchecked

>  <CONFIDENCE_SCORE>
0

>  <TARGET_MAPPING>
Unassigned

>  <DOC_ID>
97661

>  <DOC_CHEMBLID>
CHEMBL3745652

>  <PUBMED_ID>
26711150

>  <JOURNAL>
Bioorg. Med. Chem. Lett.

>  <YEAR>
2016

>  <VOLUME>
26

>  <ISSUE>
2

>  <FIRST_PAGE>
388

>  <MOL_PREF_NAME>
PRETOMANID

$$$$

  Mrv1533001291818532D          

 27 30  0  0  1  0            999 V2000
   -0.5837   -1.4124    0.0000 O   0  5  0  0  0  0  0  0  0  0  0  0
   -0.1712   -0.6979    0.0000 N   0  3  0  0  0  0  0  0  0  0  0  0
   -0.5837    0.0165    0.0000 O   0  0  0  0  0  0  0  0  0  0  0  0
    0.6538   -0.6979    0.0000 C   0  0  0  0  0  0  0  0  0  0  0  0
    1.1387   -0.0305    0.0000 C   0  0  0  0  0  0  0  0  0  0  0  0
    1.9233   -0.2854    0.0000 N   0  0  0  0  0  0  0  0  0  0  0  0
    2.6378    0.1271    0.0000 C   0  0  0  0  0  0  0  0  0  0  0  0
    3.3523   -0.2854    0.0000 C   0  0  1  0  0  0  0  0  0  0  0  0
    3.3523   -1.1104    0.0000 C   0  0  0  0  0  0  0  0  0  0  0  0
    2.6378   -1.5229    0.0000 O   0  0  0  0  0  0  0  0  0  0  0  0
    1.9233   -1.1104    0.0000 C   0  0  0  0  0  0  0  0  0  0  0  0
    1.1387   -1.3654    0.0000 N   0  0  0  0  0  0  0  0  0  0  0  0
    4.0668    0.1271    0.0000 O   0  0  0  0  0  0  0  0  0  0  0  0
    4.0668    0.9521    0.0000 C   0  0  0  0  0  0  0  0  0  0  0  0
    4.7812    1.3646    0.0000 C   0  0  0  0  0  0  0  0  0  0  0  0
    4.7812    2.1896    0.0000 C   0  0  0  0  0  0  0  0  0  0  0  0
    5.4957    2.6021    0.0000 C   0  0  0  0  0  0  0  0  0  0  0  0
    6.2102    2.1896    0.0000 C   0  0  0  0  0  0  0  0  0  0  0  0
    6.2102    1.3646    0.0000 N   0  0  0  0  0  0  0  0  0  0  0  0
    5.4957    0.9521    0.0000 C   0  0  0  0  0  0  0  0  0  0  0  0
    6.9246    2.6021    0.0000 N   0  0  0  0  0  0  0  0  0  0  0  0
    6.9246    3.4271    0.0000 C   0  0  0  0  0  0  0  0  0  0  0  0
    7.6391    3.8396    0.0000 C   0  0  0  0  0  0  0  0  0  0  0  0
    8.3536    3.4271    0.0000 O   0  0  0  0  0  0  0  0  0  0  0  0
    8.3536    2.6021    0.0000 C   0  0  0  0  0  0  0  0  0  0  0  0
    7.6391    2.1896    0.0000 C   0  0  0  0  0  0  0  0  0  0  0  0
    7.6391    1.3646    0.0000 O   0  0  0  0  0  0  0  0  0  0  0  0
  1  2  1  0  0  0  0
  2  3  2  0  0  0  0
  2  4  1  0  0  0  0
  4  5  4  0  0  0  0
  5  6  4  0  0  0  0
  6  7  1  0  0  0  0
  7  8  1  0  0  0  0
  8  9  1  0  0  0  0
  9 10  1  0  0  0  0
 10 11  1  0  0  0  0
  6 11  4  0  0  0  0
 11 12  4  0  0  0  0
  4 12  4  0  0  0  0
  8 13  1  6  0  0  0
 13 14  1  0  0  0  0
 14 15  1  0  0  0  0
 15 16  4  0  0  0  0
 16 17  4  0  0  0  0
 17 18  4  0  0  0  0
 18 19  4  0  0  0  0
 19 20  4  0  0  0  0
 15 20  4  0  0  0  0
 18 21  1  0  0  0  0
 21 22  1  0  0  0  0
 22 23  1  0  0  0  0
 23 24  1  0  0  0  0
 24 25  1  0  0  0  0
 25 26  1  0  0  0  0
 21 26  1  0  0  0  0
 26 27  2  0  0  0  0
M  CHG  2   1  -1   2   1
M  END
>  <CdId>
762

>  <Mol Weight>
375.341

>  <Formula>
C16H17N5O6

>  <CMPD_CHEMBLID>
CHEMBL3747018

>  <MOLREGNO>
2056888

>  <PARENT_CMPD_CHEMBLID>
CHEMBL3747018

>  <PARENT_MOLREGNO>
2056888

>  <COMPOUND_KEY>
8b

>  <MOLWEIGHT>
375.34

>  <ALOGP>
0.45

>  <PSA>
124.53

>  <NUM_RO5_VIOLATIONS>
0

>  <ACTIVITY_ID>
16430332

>  <STANDARD_TYPE>
T1/2

>  <RELATION>
>

>  <STANDARD_VALUE>
4.0

>  <STANDARD_UNITS>
hr

>  <PUBLISHED_TYPE>
t1/2

>  <PUBLISHED_RELATION>
>

>  <PUBLISHED_VALUE>
4.0

>  <PUBLISHED_UNITS>
hr

>  <BAO_ENDPOINT>
BAO_0002115

>  <UO_UNITS>
UO_0000032

>  <QUDT_UNITS>
http://qudt.org/vocab/unit#Hour

>  <ASSAY_ID>
1545112

>  <ASSAY_CHEMBLID>
CHEMBL3750317

>  <ASSAY_TYPE>
A

>  <DESCRIPTION>
Half life in mouse liver microsomes

>  <ASSAY_SRC_ID>
1

>  <ASSAY_SRC_DESCRIPTION>
Scientific Literature

>  <ASSAY_ORGANISM>
Mus musculus

>  <ASSAY_TAX_ID>
10090

>  <CURATED_BY>
Autocuration

>  <TID>
22226

>  <TARGET_CHEMBLID>
CHEMBL612545

>  <TARGET_TYPE>
UNCHECKED

>  <PREF_NAME>
Unchecked

>  <CONFIDENCE_SCORE>
0

>  <TARGET_MAPPING>
Unassigned

>  <DOC_ID>
97661

>  <DOC_CHEMBLID>
CHEMBL3745652

>  <PUBMED_ID>
26711150

>  <JOURNAL>
Bioorg. Med. Chem. Lett.

>  <YEAR>
2016

>  <VOLUME>
26

>  <ISSUE>
2

>  <FIRST_PAGE>
388

$$$$

  Mrv1533001291818532D          

 27 30  0  0  1  0            999 V2000
   -0.5837   -1.4124    0.0000 O   0  5  0  0  0  0  0  0  0  0  0  0
   -0.1712   -0.6979    0.0000 N   0  3  0  0  0  0  0  0  0  0  0  0
   -0.5837    0.0165    0.0000 O   0  0  0  0  0  0  0  0  0  0  0  0
    0.6538   -0.6979    0.0000 C   0  0  0  0  0  0  0  0  0  0  0  0
    1.1387   -0.0305    0.0000 C   0  0  0  0  0  0  0  0  0  0  0  0
    1.9233   -0.2854    0.0000 N   0  0  0  0  0  0  0  0  0  0  0  0
    2.6378    0.1271    0.0000 C   0  0  0  0  0  0  0  0  0  0  0  0
    3.3523   -0.2854    0.0000 C   0  0  1  0  0  0  0  0  0  0  0  0
    3.3523   -1.1104    0.0000 C   0  0  0  0  0  0  0  0  0  0  0  0
    2.6378   -1.5229    0.0000 O   0  0  0  0  0  0  0  0  0  0  0  0
    1.9233   -1.1104    0.0000 C   0  0  0  0  0  0  0  0  0  0  0  0
    1.1387   -1.3654    0.0000 N   0  0  0  0  0  0  0  0  0  0  0  0
    4.0668    0.1271    0.0000 O   0  0  0  0  0  0  0  0  0  0  0  0
    4.0668    0.9521    0.0000 C   0  0  0  0  0  0  0  0  0  0  0  0
    4.7812    1.3646    0.0000 C   0  0  0  0  0  0  0  0  0  0  0  0
    4.7812    2.1896    0.0000 C   0  0  0  0  0  0  0  0  0  0  0  0
    5.4957    2.6021    0.0000 C   0  0  0  0  0  0  0  0  0  0  0  0
    6.2102    2.1896    0.0000 C   0  0  0  0  0  0  0  0  0  0  0  0
    6.2102    1.3646    0.0000 C   0  0  0  0  0  0  0  0  0  0  0  0
    5.4957    0.9521    0.0000 C   0  0  0  0  0  0  0  0  0  0  0  0
    6.9246    2.6021    0.0000 N   0  0  0  0  0  0  0  0  0  0  0  0
    6.9246    3.4271    0.0000 C   0  0  0  0  0  0  0  0  0  0  0  0
    7.6391    3.8396    0.0000 C   0  0  0  0  0  0  0  0  0  0  0  0
    8.3536    3.4271    0.0000 O   0  0  0  0  0  0  0  0  0  0  0  0
    8.3536    2.6021    0.0000 C   0  0  0  0  0  0  0  0  0  0  0  0
    7.6391    2.1896    0.0000 C   0  0  0  0  0  0  0  0  0  0  0  0
    7.6391    1.3646    0.0000 O   0  0  0  0  0  0  0  0  0  0  0  0
  1  2  1  0  0  0  0
  2  3  2  0  0  0  0
  2  4  1  0  0  0  0
  4  5  4  0  0  0  0
  5  6  4  0  0  0  0
  6  7  1  0  0  0  0
  7  8  1  0  0  0  0
  8  9  1  0  0  0  0
  9 10  1  0  0  0  0
 10 11  1  0  0  0  0
  6 11  4  0  0  0  0
 11 12  4  0  0  0  0
  4 12  4  0  0  0  0
  8 13  1  6  0  0  0
 13 14  1  0  0  0  0
 14 15  1  0  0  0  0
 15 16  4  0  0  0  0
 16 17  4  0  0  0  0
 17 18  4  0  0  0  0
 18 19  4  0  0  0  0
 19 20  4  0  0  0  0
 15 20  4  0  0  0  0
 18 21  1  0  0  0  0
 21 22  1  0  0  0  0
 22 23  1  0  0  0  0
 23 24  1  0  0  0  0
 24 25  1  0  0  0  0
 25 26  1  0  0  0  0
 21 26  1  0  0  0  0
 26 27  2  0  0  0  0
M  CHG  2   1  -1   2   1
M  END
>  <CdId>
764

>  <Mol Weight>
374.353

>  <Formula>
C17H18N4O6

>  <CMPD_CHEMBLID>
CHEMBL3745780

>  <MOLREGNO>
2056887

>  <PARENT_CMPD_CHEMBLID>
CHEMBL3745780

>  <PARENT_MOLREGNO>
2056887

>  <COMPOUND_KEY>
8a

>  <MOLWEIGHT>
374.35

>  <ALOGP>
1.06

>  <PSA>
111.64

>  <NUM_RO5_VIOLATIONS>
0

>  <ACTIVITY_ID>
16430333

>  <STANDARD_TYPE>
T1/2

>  <RELATION>
=

>  <STANDARD_VALUE>
18.3

>  <STANDARD_UNITS>
hr

>  <PUBLISHED_TYPE>
t1/2

>  <PUBLISHED_RELATION>
=

>  <PUBLISHED_VALUE>
18.3

>  <PUBLISHED_UNITS>
hr

>  <BAO_ENDPOINT>
BAO_0002115

>  <UO_UNITS>
UO_0000032

>  <QUDT_UNITS>
http://qudt.org/vocab/unit#Hour

>  <ASSAY_ID>
1545112

>  <ASSAY_CHEMBLID>
CHEMBL3750317

>  <ASSAY_TYPE>
A

>  <DESCRIPTION>
Half life in mouse liver microsomes

>  <ASSAY_SRC_ID>
1

>  <ASSAY_SRC_DESCRIPTION>
Scientific Literature

>  <ASSAY_ORGANISM>
Mus musculus

>  <ASSAY_TAX_ID>
10090

>  <CURATED_BY>
Autocuration

>  <TID>
22226

>  <TARGET_CHEMBLID>
CHEMBL612545

>  <TARGET_TYPE>
UNCHECKED

>  <PREF_NAME>
Unchecked

>  <CONFIDENCE_SCORE>
0

>  <TARGET_MAPPING>
Unassigned

>  <DOC_ID>
97661

>  <DOC_CHEMBLID>
CHEMBL3745652

>  <PUBMED_ID>
26711150

>  <JOURNAL>
Bioorg. Med. Chem. Lett.

>  <YEAR>
2016

>  <VOLUME>
26

>  <ISSUE>
2

>  <FIRST_PAGE>
388

$$$$

  Mrv1533001291818532D          

 28 31  0  0  1  0            999 V2000
   -0.5837   -1.4124    0.0000 O   0  5  0  0  0  0  0  0  0  0  0  0
   -0.1712   -0.6979    0.0000 N   0  3  0  0  0  0  0  0  0  0  0  0
   -0.5837    0.0165    0.0000 O   0  0  0  0  0  0  0  0  0  0  0  0
    0.6538   -0.6979    0.0000 C   0  0  0  0  0  0  0  0  0  0  0  0
    1.1387   -0.0305    0.0000 C   0  0  0  0  0  0  0  0  0  0  0  0
    1.9233   -0.2854    0.0000 N   0  0  0  0  0  0  0  0  0  0  0  0
    2.6378    0.1271    0.0000 C   0  0  0  0  0  0  0  0  0  0  0  0
    3.3523   -0.2854    0.0000 C   0  0  1  0  0  0  0  0  0  0  0  0
    3.3523   -1.1104    0.0000 C   0  0  0  0  0  0  0  0  0  0  0  0
    2.6378   -1.5229    0.0000 O   0  0  0  0  0  0  0  0  0  0  0  0
    1.9233   -1.1104    0.0000 C   0  0  0  0  0  0  0  0  0  0  0  0
    1.1387   -1.3654    0.0000 N   0  0  0  0  0  0  0  0  0  0  0  0
    4.0668    0.1271    0.0000 O   0  0  0  0  0  0  0  0  0  0  0  0
    4.0668    0.9521    0.0000 C   0  0  0  0  0  0  0  0  0  0  0  0
    4.7812    1.3646    0.0000 C   0  0  0  0  0  0  0  0  0  0  0  0
    4.7812    2.1896    0.0000 C   0  0  0  0  0  0  0  0  0  0  0  0
    5.4957    2.6021    0.0000 C   0  0  0  0  0  0  0  0  0  0  0  0
    6.2102    2.1896    0.0000 C   0  0  0  0  0  0  0  0  0  0  0  0
    6.9246    2.6021    0.0000 N   0  0  0  0  0  0  0  0  0  0  0  0
    6.9246    3.4271    0.0000 C   0  0  0  0  0  0  0  0  0  0  0  0
    7.6391    3.8396    0.0000 C   0  0  0  0  0  0  0  0  0  0  0  0
    8.3536    3.4271    0.0000 O   0  0  0  0  0  0  0  0  0  0  0  0
    8.3536    2.6021    0.0000 C   0  0  0  0  0  0  0  0  0  0  0  0
    7.6391    2.1896    0.0000 C   0  0  0  0  0  0  0  0  0  0  0  0
    7.6391    1.3646    0.0000 O   0  0  0  0  0  0  0  0  0  0  0  0
    6.2102    1.3646    0.0000 C   0  0  0  0  0  0  0  0  0  0  0  0
    6.9246    0.9521    0.0000 F   0  0  0  0  0  0  0  0  0  0  0  0
    5.4957    0.9521    0.0000 C   0  0  0  0  0  0  0  0  0  0  0  0
  1  2  1  0  0  0  0
  2  3  2  0  0  0  0
  2  4  1  0  0  0  0
  4  5  4  0  0  0  0
  5  6  4  0  0  0  0
  6  7  1  0  0  0  0
  7  8  1  0  0  0  0
  8  9  1  0  0  0  0
  9 10  1  0  0  0  0
 10 11  1  0  0  0  0
  6 11  4  0  0  0  0
 11 12  4  0  0  0  0
  4 12  4  0  0  0  0
  8 13  1  6  0  0  0
 13 14  1  0  0  0  0
 14 15  1  0  0  0  0
 15 16  4  0  0  0  0
 16 17  4  0  0  0  0
 17 18  4  0  0  0  0
 18 19  1  0  0  0  0
 19 20  1  0  0  0  0
 20 21  1  0  0  0  0
 21 22  1  0  0  0  0
 22 23  1  0  0  0  0
 23 24  1  0  0  0  0
 19 24  1  0  0  0  0
 24 25  2  0  0  0  0
 18 26  4  0  0  0  0
 26 27  1  0  0  0  0
 26 28  4  0  0  0  0
 15 28  4  0  0  0  0
M  CHG  2   1  -1   2   1
M  END
>  <CdId>
765

>  <Mol Weight>
392.343

>  <Formula>
C17H17FN4O6

>  <CMPD_CHEMBLID>
CHEMBL3747310

>  <MOLREGNO>
2056889

>  <PARENT_CMPD_CHEMBLID>
CHEMBL3747310

>  <PARENT_MOLREGNO>
2056889

>  <COMPOUND_KEY>
8c

>  <MOLWEIGHT>
392.34

>  <ALOGP>
1.27

>  <PSA>
111.64

>  <NUM_RO5_VIOLATIONS>
0

>  <ACTIVITY_ID>
16430331

>  <STANDARD_TYPE>
T1/2

>  <RELATION>
=

>  <STANDARD_VALUE>
13.2

>  <STANDARD_UNITS>
hr

>  <PUBLISHED_TYPE>
t1/2

>  <PUBLISHED_RELATION>
=

>  <PUBLISHED_VALUE>
13.2

>  <PUBLISHED_UNITS>
hr

>  <BAO_ENDPOINT>
BAO_0002115

>  <UO_UNITS>
UO_0000032

>  <QUDT_UNITS>
http://qudt.org/vocab/unit#Hour

>  <ASSAY_ID>
1545112

>  <ASSAY_CHEMBLID>
CHEMBL3750317

>  <ASSAY_TYPE>
A

>  <DESCRIPTION>
Half life in mouse liver microsomes

>  <ASSAY_SRC_ID>
1

>  <ASSAY_SRC_DESCRIPTION>
Scientific Literature

>  <ASSAY_ORGANISM>
Mus musculus

>  <ASSAY_TAX_ID>
10090

>  <CURATED_BY>
Autocuration

>  <TID>
22226

>  <TARGET_CHEMBLID>
CHEMBL612545

>  <TARGET_TYPE>
UNCHECKED

>  <PREF_NAME>
Unchecked

>  <CONFIDENCE_SCORE>
0

>  <TARGET_MAPPING>
Unassigned

>  <DOC_ID>
97661

>  <DOC_CHEMBLID>
CHEMBL3745652

>  <PUBMED_ID>
26711150

>  <JOURNAL>
Bioorg. Med. Chem. Lett.

>  <YEAR>
2016

>  <VOLUME>
26

>  <ISSUE>
2

>  <FIRST_PAGE>
388

$$$$

  Mrv1533001291818532D          

 27 30  0  0  1  0            999 V2000
   -0.5837   -1.4124    0.0000 O   0  5  0  0  0  0  0  0  0  0  0  0
   -0.1712   -0.6979    0.0000 N   0  3  0  0  0  0  0  0  0  0  0  0
   -0.5837    0.0165    0.0000 O   0  0  0  0  0  0  0  0  0  0  0  0
    0.6538   -0.6979    0.0000 C   0  0  0  0  0  0  0  0  0  0  0  0
    1.1387   -0.0305    0.0000 C   0  0  0  0  0  0  0  0  0  0  0  0
    1.9233   -0.2854    0.0000 N   0  0  0  0  0  0  0  0  0  0  0  0
    2.6378    0.1271    0.0000 C   0  0  0  0  0  0  0  0  0  0  0  0
    3.3523   -0.2854    0.0000 C   0  0  1  0  0  0  0  0  0  0  0  0
    3.3523   -1.1104    0.0000 C   0  0  0  0  0  0  0  0  0  0  0  0
    2.6378   -1.5229    0.0000 O   0  0  0  0  0  0  0  0  0  0  0  0
    1.9233   -1.1104    0.0000 C   0  0  0  0  0  0  0  0  0  0  0  0
    1.1387   -1.3654    0.0000 N   0  0  0  0  0  0  0  0  0  0  0  0
    4.0668    0.1271    0.0000 O   0  0  0  0  0  0  0  0  0  0  0  0
    4.0668    0.9521    0.0000 C   0  0  0  0  0  0  0  0  0  0  0  0
    4.7812    1.3646    0.0000 C   0  0  0  0  0  0  0  0  0  0  0  0
    4.7812    2.1896    0.0000 C   0  0  0  0  0  0  0  0  0  0  0  0
    5.4957    2.6021    0.0000 C   0  0  0  0  0  0  0  0  0  0  0  0
    6.2102    2.1896    0.0000 C   0  0  0  0  0  0  0  0  0  0  0  0
    6.9246    2.6021    0.0000 N   0  0  0  0  0  0  0  0  0  0  0  0
    6.9246    3.4271    0.0000 C   0  0  0  0  0  0  0  0  0  0  0  0
    7.6391    3.8396    0.0000 C   0  0  0  0  0  0  0  0  0  0  0  0
    8.3536    3.4271    0.0000 O   0  0  0  0  0  0  0  0  0  0  0  0
    8.3536    2.6021    0.0000 C   0  0  0  0  0  0  0  0  0  0  0  0
    7.6391    2.1896    0.0000 C   0  0  0  0  0  0  0  0  0  0  0  0
    6.2102    1.3646    0.0000 C   0  0  0  0  0  0  0  0  0  0  0  0
    6.9246    0.9521    0.0000 F   0  0  0  0  0  0  0  0  0  0  0  0
    5.4957    0.9521    0.0000 C   0  0  0  0  0  0  0  0  0  0  0  0
  1  2  1  0  0  0  0
  2  3  2  0  0  0  0
  2  4  1  0  0  0  0
  4  5  4  0  0  0  0
  5  6  4  0  0  0  0
  6  7  1  0  0  0  0
  7  8  1  0  0  0  0
  8  9  1  0  0  0  0
  9 10  1  0  0  0  0
 10 11  1  0  0  0  0
  6 11  4  0  0  0  0
 11 12  4  0  0  0  0
  4 12  4  0  0  0  0
  8 13  1  6  0  0  0
 13 14  1  0  0  0  0
 14 15  1  0  0  0  0
 15 16  4  0  0  0  0
 16 17  4  0  0  0  0
 17 18  4  0  0  0  0
 18 19  1  0  0  0  0
 19 20  1  0  0  0  0
 20 21  1  0  0  0  0
 21 22  1  0  0  0  0
 22 23  1  0  0  0  0
 23 24  1  0  0  0  0
 19 24  1  0  0  0  0
 18 25  4  0  0  0  0
 25 26  1  0  0  0  0
 25 27  4  0  0  0  0
 15 27  4  0  0  0  0
M  CHG  2   1  -1   2   1
M  END
>  <CdId>
766

>  <Mol Weight>
378.36

>  <Formula>
C17H19FN4O5

>  <CMPD_CHEMBLID>
CHEMBL3747560

>  <MOLREGNO>
2056898

>  <PARENT_CMPD_CHEMBLID>
CHEMBL3747560

>  <PARENT_MOLREGNO>
2056898

>  <COMPOUND_KEY>
9c

>  <MOLWEIGHT>
378.35

>  <ALOGP>
2.24

>  <PSA>
94.57

>  <NUM_RO5_VIOLATIONS>
0

>  <ACTIVITY_ID>
16430322

>  <STANDARD_TYPE>
T1/2

>  <RELATION>
=

>  <STANDARD_VALUE>
7.7

>  <STANDARD_UNITS>
hr

>  <PUBLISHED_TYPE>
t1/2

>  <PUBLISHED_RELATION>
=

>  <PUBLISHED_VALUE>
7.7

>  <PUBLISHED_UNITS>
hr

>  <BAO_ENDPOINT>
BAO_0002115

>  <UO_UNITS>
UO_0000032

>  <QUDT_UNITS>
http://qudt.org/vocab/unit#Hour

>  <ASSAY_ID>
1545112

>  <ASSAY_CHEMBLID>
CHEMBL3750317

>  <ASSAY_TYPE>
A

>  <DESCRIPTION>
Half life in mouse liver microsomes

>  <ASSAY_SRC_ID>
1

>  <ASSAY_SRC_DESCRIPTION>
Scientific Literature

>  <ASSAY_ORGANISM>
Mus musculus

>  <ASSAY_TAX_ID>
10090

>  <CURATED_BY>
Autocuration

>  <TID>
22226

>  <TARGET_CHEMBLID>
CHEMBL612545

>  <TARGET_TYPE>
UNCHECKED

>  <PREF_NAME>
Unchecked

>  <CONFIDENCE_SCORE>
0

>  <TARGET_MAPPING>
Unassigned

>  <DOC_ID>
97661

>  <DOC_CHEMBLID>
CHEMBL3745652

>  <PUBMED_ID>
26711150

>  <JOURNAL>
Bioorg. Med. Chem. Lett.

>  <YEAR>
2016

>  <VOLUME>
26

>  <ISSUE>
2

>  <FIRST_PAGE>
388

$$$$

  Mrv1533001291818532D          

 24 26  0  0  1  0            999 V2000
   -0.7145   -1.2375    0.0000 C   0  0  0  0  0  0  0  0  0  0  0  0
    0.0000   -1.6500    0.0000 C   0  0  0  0  0  0  0  0  0  0  0  0
    0.7145   -1.2375    0.0000 O   0  0  0  0  0  0  0  0  0  0  0  0
    0.0000   -2.4750    0.0000 N   0  0  0  0  0  0  0  0  0  0  0  0
    0.7145   -2.8875    0.0000 C   0  0  0  0  0  0  0  0  0  0  0  0
    0.7145   -3.7125    0.0000 C   0  0  1  0  0  0  0  0  0  0  0  0
    1.3819   -4.1974    0.0000 C   0  0  0  0  0  0  0  0  0  0  0  0
    1.1270   -4.9820    0.0000 N   0  0  0  0  0  0  0  0  0  0  0  0
    0.3020   -4.9820    0.0000 C   0  0  0  0  0  0  0  0  0  0  0  0
   -0.1830   -5.6495    0.0000 O   0  0  0  0  0  0  0  0  0  0  0  0
    0.0470   -4.1974    0.0000 O   0  0  0  0  0  0  0  0  0  0  0  0
    1.6119   -5.6495    0.0000 C   0  0  0  0  0  0  0  0  0  0  0  0
    2.4324   -5.5632    0.0000 C   0  0  0  0  0  0  0  0  0  0  0  0
    2.9173   -6.2307    0.0000 C   0  0  0  0  0  0  0  0  0  0  0  0
    2.5817   -6.9844    0.0000 C   0  0  0  0  0  0  0  0  0  0  0  0
    3.0667   -7.6518    0.0000 N   0  0  0  0  0  0  0  0  0  0  0  0
    3.8871   -7.5656    0.0000 C   0  0  0  0  0  0  0  0  0  0  0  0
    4.3721   -8.2330    0.0000 C   0  0  0  0  0  0  0  0  0  0  0  0
    4.0365   -8.9867    0.0000 O   0  0  0  0  0  0  0  0  0  0  0  0
    3.2160   -9.0729    0.0000 C   0  0  0  0  0  0  0  0  0  0  0  0
    2.7311   -8.4055    0.0000 C   0  0  0  0  0  0  0  0  0  0  0  0
    1.7613   -7.0706    0.0000 C   0  0  0  0  0  0  0  0  0  0  0  0
    1.4257   -7.8243    0.0000 F   0  0  0  0  0  0  0  0  0  0  0  0
    1.2763   -6.4032    0.0000 C   0  0  0  0  0  0  0  0  0  0  0  0
  1  2  1  0  0  0  0
  2  3  2  0  0  0  0
  2  4  1  0  0  0  0
  4  5  1  0  0  0  0
  6  5  1  1  0  0  0
  6  7  1  0  0  0  0
  7  8  1  0  0  0  0
  8  9  1  0  0  0  0
  9 10  2  0  0  0  0
  9 11  1  0  0  0  0
  6 11  1  0  0  0  0
  8 12  1  0  0  0  0
 12 13  4  0  0  0  0
 13 14  4  0  0  0  0
 14 15  4  0  0  0  0
 15 16  1  0  0  0  0
 16 17  1  0  0  0  0
 17 18  1  0  0  0  0
 18 19  1  0  0  0  0
 19 20  1  0  0  0  0
 20 21  1  0  0  0  0
 16 21  1  0  0  0  0
 15 22  4  0  0  0  0
 22 23  1  0  0  0  0
 22 24  4  0  0  0  0
 12 24  4  0  0  0  0
M  END
>  <CdId>
767

>  <Mol Weight>
337.351

>  <Formula>
C16H20FN3O4

>  <CMPD_CHEMBLID>
CHEMBL126

>  <MOLREGNO>
26280

>  <PARENT_CMPD_CHEMBLID>
CHEMBL126

>  <PARENT_MOLREGNO>
26280

>  <COMPOUND_KEY>
Linezolid

>  <MOLWEIGHT>
337.35

>  <ALOGP>
0.89

>  <PSA>
71.11

>  <NUM_RO5_VIOLATIONS>
0

>  <ACTIVITY_ID>
16430335

>  <STANDARD_TYPE>
T1/2

>  <RELATION>
>

>  <STANDARD_VALUE>
100.0

>  <STANDARD_UNITS>
hr

>  <PUBLISHED_TYPE>
t1/2

>  <PUBLISHED_RELATION>
>

>  <PUBLISHED_VALUE>
100.0

>  <PUBLISHED_UNITS>
hr

>  <BAO_ENDPOINT>
BAO_0002115

>  <UO_UNITS>
UO_0000032

>  <QUDT_UNITS>
http://qudt.org/vocab/unit#Hour

>  <ASSAY_ID>
1545112

>  <ASSAY_CHEMBLID>
CHEMBL3750317

>  <ASSAY_TYPE>
A

>  <DESCRIPTION>
Half life in mouse liver microsomes

>  <ASSAY_SRC_ID>
1

>  <ASSAY_SRC_DESCRIPTION>
Scientific Literature

>  <ASSAY_ORGANISM>
Mus musculus

>  <ASSAY_TAX_ID>
10090

>  <CURATED_BY>
Autocuration

>  <TID>
22226

>  <TARGET_CHEMBLID>
CHEMBL612545

>  <TARGET_TYPE>
UNCHECKED

>  <PREF_NAME>
Unchecked

>  <CONFIDENCE_SCORE>
0

>  <TARGET_MAPPING>
Unassigned

>  <DOC_ID>
97661

>  <DOC_CHEMBLID>
CHEMBL3745652

>  <PUBMED_ID>
26711150

>  <JOURNAL>
Bioorg. Med. Chem. Lett.

>  <YEAR>
2016

>  <VOLUME>
26

>  <ISSUE>
2

>  <FIRST_PAGE>
388

>  <MOL_PREF_NAME>
LINEZOLID

$$$$

  Mrv1533001291818532D          

 27 30  0  0  1  0            999 V2000
   -0.5837   -1.4124    0.0000 O   0  5  0  0  0  0  0  0  0  0  0  0
   -0.1712   -0.6979    0.0000 N   0  3  0  0  0  0  0  0  0  0  0  0
   -0.5837    0.0165    0.0000 O   0  0  0  0  0  0  0  0  0  0  0  0
    0.6538   -0.6979    0.0000 C   0  0  0  0  0  0  0  0  0  0  0  0
    1.1387   -0.0305    0.0000 C   0  0  0  0  0  0  0  0  0  0  0  0
    1.9233   -0.2854    0.0000 N   0  0  0  0  0  0  0  0  0  0  0  0
    2.6378    0.1271    0.0000 C   0  0  0  0  0  0  0  0  0  0  0  0
    3.3523   -0.2854    0.0000 C   0  0  1  0  0  0  0  0  0  0  0  0
    3.3523   -1.1104    0.0000 C   0  0  0  0  0  0  0  0  0  0  0  0
    2.6378   -1.5229    0.0000 O   0  0  0  0  0  0  0  0  0  0  0  0
    1.9233   -1.1104    0.0000 C   0  0  0  0  0  0  0  0  0  0  0  0
    1.1387   -1.3654    0.0000 N   0  0  0  0  0  0  0  0  0  0  0  0
    4.0668    0.1271    0.0000 O   0  0  0  0  0  0  0  0  0  0  0  0
    4.0668    0.9521    0.0000 C   0  0  0  0  0  0  0  0  0  0  0  0
    4.7812    1.3646    0.0000 C   0  0  0  0  0  0  0  0  0  0  0  0
    4.7812    2.1896    0.0000 C   0  0  0  0  0  0  0  0  0  0  0  0
    5.4957    2.6021    0.0000 C   0  0  0  0  0  0  0  0  0  0  0  0
    6.2102    2.1896    0.0000 C   0  0  0  0  0  0  0  0  0  0  0  0
    6.2102    1.3646    0.0000 N   0  0  0  0  0  0  0  0  0  0  0  0
    5.4957    0.9521    0.0000 C   0  0  0  0  0  0  0  0  0  0  0  0
    6.9246    2.6021    0.0000 N   0  0  0  0  0  0  0  0  0  0  0  0
    6.9246    3.4271    0.0000 C   0  0  0  0  0  0  0  0  0  0  0  0
    7.6391    3.8396    0.0000 C   0  0  0  0  0  0  0  0  0  0  0  0
    8.3536    3.4271    0.0000 C   0  0  0  0  0  0  0  0  0  0  0  0
    8.3536    2.6021    0.0000 C   0  0  0  0  0  0  0  0  0  0  0  0
    7.6391    2.1896    0.0000 C   0  0  0  0  0  0  0  0  0  0  0  0
    7.6391    1.3646    0.0000 O   0  0  0  0  0  0  0  0  0  0  0  0
  1  2  1  0  0  0  0
  2  3  2  0  0  0  0
  2  4  1  0  0  0  0
  4  5  4  0  0  0  0
  5  6  4  0  0  0  0
  6  7  1  0  0  0  0
  7  8  1  0  0  0  0
  8  9  1  0  0  0  0
  9 10  1  0  0  0  0
 10 11  1  0  0  0  0
  6 11  4  0  0  0  0
 11 12  4  0  0  0  0
  4 12  4  0  0  0  0
  8 13  1  6  0  0  0
 13 14  1  0  0  0  0
 14 15  1  0  0  0  0
 15 16  4  0  0  0  0
 16 17  4  0  0  0  0
 17 18  4  0  0  0  0
 18 19  4  0  0  0  0
 19 20  4  0  0  0  0
 15 20  4  0  0  0  0
 18 21  1  0  0  0  0
 21 22  1  0  0  0  0
 22 23  1  0  0  0  0
 23 24  1  0  0  0  0
 24 25  1  0  0  0  0
 25 26  1  0  0  0  0
 21 26  1  0  0  0  0
 26 27  2  0  0  0  0
M  CHG  2   1  -1   2   1
M  END
>  <CdId>
769

>  <Mol Weight>
373.369

>  <Formula>
C17H19N5O5

>  <CMPD_CHEMBLID>
CHEMBL3747223

>  <MOLREGNO>
2056891

>  <PARENT_CMPD_CHEMBLID>
CHEMBL3747223

>  <PARENT_MOLREGNO>
2056891

>  <COMPOUND_KEY>
8e

>  <MOLWEIGHT>
373.36

>  <ALOGP>
1.61

>  <PSA>
115.3

>  <NUM_RO5_VIOLATIONS>
0

>  <ACTIVITY_ID>
16430329

>  <STANDARD_TYPE>
T1/2

>  <RELATION>
=

>  <STANDARD_VALUE>
20.4

>  <STANDARD_UNITS>
hr

>  <PUBLISHED_TYPE>
t1/2

>  <PUBLISHED_RELATION>
=

>  <PUBLISHED_VALUE>
20.4

>  <PUBLISHED_UNITS>
hr

>  <BAO_ENDPOINT>
BAO_0002115

>  <UO_UNITS>
UO_0000032

>  <QUDT_UNITS>
http://qudt.org/vocab/unit#Hour

>  <ASSAY_ID>
1545112

>  <ASSAY_CHEMBLID>
CHEMBL3750317

>  <ASSAY_TYPE>
A

>  <DESCRIPTION>
Half life in mouse liver microsomes

>  <ASSAY_SRC_ID>
1

>  <ASSAY_SRC_DESCRIPTION>
Scientific Literature

>  <ASSAY_ORGANISM>
Mus musculus

>  <ASSAY_TAX_ID>
10090

>  <CURATED_BY>
Autocuration

>  <TID>
22226

>  <TARGET_CHEMBLID>
CHEMBL612545

>  <TARGET_TYPE>
UNCHECKED

>  <PREF_NAME>
Unchecked

>  <CONFIDENCE_SCORE>
0

>  <TARGET_MAPPING>
Unassigned

>  <DOC_ID>
97661

>  <DOC_CHEMBLID>
CHEMBL3745652

>  <PUBMED_ID>
26711150

>  <JOURNAL>
Bioorg. Med. Chem. Lett.

>  <YEAR>
2016

>  <VOLUME>
26

>  <ISSUE>
2

>  <FIRST_PAGE>
388

$$$$

  Mrv1533001291818532D          

 25 27  0  0  0  0            999 V2000
   -0.1712   -0.6979    0.0000 C   0  0  0  0  0  0  0  0  0  0  0  0
    0.6538   -0.6979    0.0000 C   0  0  0  0  0  0  0  0  0  0  0  0
    1.1387   -0.0305    0.0000 N   0  0  0  0  0  0  0  0  0  0  0  0
    1.9233   -0.2854    0.0000 C   0  0  0  0  0  0  0  0  0  0  0  0
    2.6378    0.1271    0.0000 C   0  0  0  0  0  0  0  0  0  0  0  0
    3.3523   -0.2854    0.0000 C   0  0  0  0  0  0  0  0  0  0  0  0
    4.0668    0.1271    0.0000 Cl  0  0  0  0  0  0  0  0  0  0  0  0
    3.3523   -1.1104    0.0000 C   0  0  0  0  0  0  0  0  0  0  0  0
    4.0668   -1.5229    0.0000 Cl  0  0  0  0  0  0  0  0  0  0  0  0
    2.6378   -1.5229    0.0000 C   0  0  0  0  0  0  0  0  0  0  0  0
    1.9233   -1.1104    0.0000 C   0  0  0  0  0  0  0  0  0  0  0  0
    1.1387   -1.3654    0.0000 N   0  0  0  0  0  0  0  0  0  0  0  0
    0.8838   -2.1500    0.0000 C   0  0  0  0  0  0  0  0  0  0  0  0
    0.0768   -2.3215    0.0000 C   0  0  0  0  0  0  0  0  0  0  0  0
   -0.1781   -3.1062    0.0000 C   0  0  0  0  0  0  0  0  0  0  0  0
   -0.9851   -3.2777    0.0000 C   0  0  0  0  0  0  0  0  0  0  0  0
   -1.5371   -2.6646    0.0000 C   0  0  0  0  0  0  0  0  0  0  0  0
   -1.2822   -1.8800    0.0000 C   0  0  0  0  0  0  0  0  0  0  0  0
   -0.4752   -1.7084    0.0000 C   0  0  0  0  0  0  0  0  0  0  0  0
   -2.3441   -2.8361    0.0000 B   0  0  0  0  0  0  0  0  0  0  0  0
   -2.5990   -3.6207    0.0000 O   0  0  0  0  0  0  0  0  0  0  0  0
   -2.8961   -2.2230    0.0000 O   0  0  0  0  0  0  0  0  0  0  0  0
    2.6378    0.9521    0.0000 N   0  3  0  0  0  0  0  0  0  0  0  0
    3.3523    1.3646    0.0000 O   0  0  0  0  0  0  0  0  0  0  0  0
    1.9233    1.3646    0.0000 O   0  5  0  0  0  0  0  0  0  0  0  0
  1  2  1  0  0  0  0
  2  3  4  0  0  0  0
  3  4  4  0  0  0  0
  4  5  4  0  0  0  0
  5  6  4  0  0  0  0
  6  7  1  0  0  0  0
  6  8  4  0  0  0  0
  8  9  1  0  0  0  0
  8 10  4  0  0  0  0
 10 11  4  0  0  0  0
  4 11  4  0  0  0  0
 11 12  4  0  0  0  0
  2 12  4  0  0  0  0
 12 13  1  0  0  0  0
 13 14  1  0  0  0  0
 14 15  4  0  0  0  0
 15 16  4  0  0  0  0
 16 17  4  0  0  0  0
 17 18  4  0  0  0  0
 18 19  4  0  0  0  0
 14 19  4  0  0  0  0
 17 20  1  0  0  0  0
 20 21  1  0  0  0  0
 20 22  1  0  0  0  0
  5 23  1  0  0  0  0
 23 24  2  0  0  0  0
 23 25  1  0  0  0  0
M  CHG  2  23   1  25  -1
M  END
>  <CdId>
782

>  <Mol Weight>
379.99

>  <Formula>
C15H12BCl2N3O4

>  <CMPD_CHEMBLID>
CHEMBL3771237

>  <MOLREGNO>
2072265

>  <PARENT_CMPD_CHEMBLID>
CHEMBL3771237

>  <PARENT_MOLREGNO>
2072265

>  <COMPOUND_KEY>
18

>  <ACTIVITY_ID>
16487591

>  <STANDARD_TYPE>
T1/2

>  <RELATION>
=

>  <STANDARD_VALUE>
3.283

>  <STANDARD_UNITS>
hr

>  <PUBLISHED_TYPE>
t1/2

>  <PUBLISHED_RELATION>
=

>  <PUBLISHED_VALUE>
197.0

>  <PUBLISHED_UNITS>
min

>  <BAO_ENDPOINT>
BAO_0002115

>  <UO_UNITS>
UO_0000032

>  <QUDT_UNITS>
http://qudt.org/vocab/unit#Hour

>  <ASSAY_ID>
1558388

>  <ASSAY_CHEMBLID>
CHEMBL3772980

>  <ASSAY_TYPE>
A

>  <DESCRIPTION>
Half life in mouse liver microsomes

>  <ASSAY_SRC_ID>
1

>  <ASSAY_SRC_DESCRIPTION>
Scientific Literature

>  <ASSAY_ORGANISM>
Mus musculus

>  <ASSAY_TAX_ID>
10090

>  <CURATED_BY>
Autocuration

>  <TID>
22226

>  <TARGET_CHEMBLID>
CHEMBL612545

>  <TARGET_TYPE>
UNCHECKED

>  <PREF_NAME>
Unchecked

>  <CONFIDENCE_SCORE>
0

>  <TARGET_MAPPING>
Unassigned

>  <DOC_ID>
98485

>  <DOC_CHEMBLID>
CHEMBL3769365

>  <PUBMED_ID>
26771665

>  <JOURNAL>
J. Med. Chem.

>  <YEAR>
2016

>  <VOLUME>
59

>  <ISSUE>
3

>  <FIRST_PAGE>
1140

$$$$

  Mrv1533001291818532D          

 22 23  0  0  0  0            999 V2000
    4.2868   -4.1250    0.0000 Cl  0  0  0  0  0  0  0  0  0  0  0  0
    4.2868   -4.9500    0.0000 C   0  0  0  0  0  0  0  0  0  0  0  0
    5.0013   -5.3625    0.0000 C   0  0  0  0  0  0  0  0  0  0  0  0
    5.0013   -6.1875    0.0000 C   0  0  0  0  0  0  0  0  0  0  0  0
    4.2868   -6.6000    0.0000 C   0  0  0  0  0  0  0  0  0  0  0  0
    4.2868   -7.4250    0.0000 C   0  0  0  0  0  0  0  0  0  0  0  0
    3.5724   -7.8375    0.0000 N   0  0  0  0  0  0  0  0  0  0  0  0
    3.5724   -8.6625    0.0000 N   0  0  0  0  0  0  0  0  0  0  0  0
    2.8579   -9.0750    0.0000 C   0  0  0  0  0  0  0  0  0  0  0  0
    2.1434   -8.6625    0.0000 N   0  0  0  0  0  0  0  0  0  0  0  0
    2.8579   -9.9000    0.0000 N   0  0  0  0  0  0  0  0  0  0  0  0
    2.1434  -10.3125    0.0000 N   0  0  0  0  0  0  0  0  0  0  0  0
    2.1434  -11.1375    0.0000 C   0  0  0  0  0  0  0  0  0  0  0  0
    1.4289  -11.5500    0.0000 C   0  0  0  0  0  0  0  0  0  0  0  0
    1.4289  -12.3750    0.0000 C   0  0  0  0  0  0  0  0  0  0  0  0
    0.7145  -12.7875    0.0000 C   0  0  0  0  0  0  0  0  0  0  0  0
    0.0000  -12.3750    0.0000 C   0  0  0  0  0  0  0  0  0  0  0  0
   -0.7145  -12.7875    0.0000 Cl  0  0  0  0  0  0  0  0  0  0  0  0
    0.0000  -11.5500    0.0000 C   0  0  0  0  0  0  0  0  0  0  0  0
    0.7145  -11.1375    0.0000 C   0  0  0  0  0  0  0  0  0  0  0  0
    3.5724   -6.1875    0.0000 C   0  0  0  0  0  0  0  0  0  0  0  0
    3.5724   -5.3625    0.0000 C   0  0  0  0  0  0  0  0  0  0  0  0
  1  2  1  0  0  0  0
  2  3  4  0  0  0  0
  3  4  4  0  0  0  0
  4  5  4  0  0  0  0
  5  6  1  0  0  0  0
  6  7  2  0  0  0  0
  7  8  1  0  0  0  0
  8  9  1  0  0  0  0
  9 10  2  0  0  0  0
  9 11  1  0  0  0  0
 11 12  1  0  0  0  0
 12 13  2  0  0  0  0
 13 14  1  0  0  0  0
 14 15  4  0  0  0  0
 15 16  4  0  0  0  0
 16 17  4  0  0  0  0
 17 18  1  0  0  0  0
 17 19  4  0  0  0  0
 19 20  4  0  0  0  0
 14 20  4  0  0  0  0
  5 21  4  0  0  0  0
 21 22  4  0  0  0  0
  2 22  4  0  0  0  0
M  END
>  <CdId>
784

>  <Mol Weight>
334.2

>  <Formula>
C15H13Cl2N5

>  <CMPD_CHEMBLID>
CHEMBL97137

>  <MOLREGNO>
157672

>  <PARENT_CMPD_CHEMBLID>
CHEMBL97137

>  <PARENT_MOLREGNO>
157672

>  <COMPOUND_KEY>
1; NCL812

>  <MOLWEIGHT>
334.2

>  <ALOGP>
4.04

>  <PSA>
72.63

>  <NUM_RO5_VIOLATIONS>
0

>  <ACTIVITY_ID>
16512425

>  <STANDARD_TYPE>
T1/2

>  <RELATION>
>

>  <STANDARD_VALUE>
4.117

>  <STANDARD_UNITS>
hr

>  <PUBLISHED_TYPE>
t1/2

>  <PUBLISHED_RELATION>
>

>  <PUBLISHED_VALUE>
247.0

>  <PUBLISHED_UNITS>
min

>  <BAO_ENDPOINT>
BAO_0002115

>  <UO_UNITS>
UO_0000032

>  <QUDT_UNITS>
http://qudt.org/vocab/unit#Hour

>  <ASSAY_ID>
1562992

>  <ASSAY_CHEMBLID>
CHEMBL3783390

>  <ASSAY_TYPE>
A

>  <DESCRIPTION>
Half life of compound in mouse liver microsomes

>  <ASSAY_SRC_ID>
1

>  <ASSAY_SRC_DESCRIPTION>
Scientific Literature

>  <ASSAY_ORGANISM>
Mus musculus

>  <ASSAY_TAX_ID>
10090

>  <CURATED_BY>
Autocuration

>  <TID>
22226

>  <TARGET_CHEMBLID>
CHEMBL612545

>  <TARGET_TYPE>
UNCHECKED

>  <PREF_NAME>
Unchecked

>  <CONFIDENCE_SCORE>
0

>  <TARGET_MAPPING>
Unassigned

>  <DOC_ID>
98659

>  <DOC_CHEMBLID>
CHEMBL3779887

>  <PUBMED_ID>
26765953

>  <JOURNAL>
J. Med. Chem.

>  <YEAR>
2016

>  <VOLUME>
59

>  <ISSUE>
5

>  <FIRST_PAGE>
2126

>  <MOL_PREF_NAME>
ROBENIDINE

$$$$

  Mrv1533001291818532D          

 31 34  0  0  0  0            999 V2000
    0.7145   -0.4125    0.0000 C   0  0  0  0  0  0  0  0  0  0  0  0
    0.7145   -1.2375    0.0000 C   0  0  0  0  0  0  0  0  0  0  0  0
    1.4289   -1.6500    0.0000 C   0  0  0  0  0  0  0  0  0  0  0  0
    1.4289   -2.4750    0.0000 N   0  0  0  0  0  0  0  0  0  0  0  0
    2.1434   -2.8875    0.0000 C   0  0  0  0  0  0  0  0  0  0  0  0
    2.8579   -2.4750    0.0000 C   0  0  0  0  0  0  0  0  0  0  0  0
    2.8579   -1.6500    0.0000 C   0  0  0  0  0  0  0  0  0  0  0  0
    3.5724   -1.2375    0.0000 C   0  0  0  0  0  0  0  0  0  0  0  0
    4.2868   -1.6500    0.0000 N   0  0  0  0  0  0  0  0  0  0  0  0
    5.0013   -1.2375    0.0000 C   0  0  0  0  0  0  0  0  0  0  0  0
    5.7158   -1.6500    0.0000 C   0  0  0  0  0  0  0  0  0  0  0  0
    6.4302   -1.2375    0.0000 C   0  0  0  0  0  0  0  0  0  0  0  0
    7.1447   -1.6500    0.0000 C   0  0  0  0  0  0  0  0  0  0  0  0
    7.1447   -2.4750    0.0000 C   0  0  0  0  0  0  0  0  0  0  0  0
    6.4302   -2.8875    0.0000 C   0  0  0  0  0  0  0  0  0  0  0  0
    5.7158   -2.4750    0.0000 C   0  0  0  0  0  0  0  0  0  0  0  0
    4.2868   -2.4750    0.0000 C   0  0  0  0  0  0  0  0  0  0  0  0
    3.5724   -2.8875    0.0000 C   0  0  0  0  0  0  0  0  0  0  0  0
    0.7145   -2.8875    0.0000 C   0  0  0  0  0  0  0  0  0  0  0  0
    0.7145   -3.7125    0.0000 O   0  0  0  0  0  0  0  0  0  0  0  0
    0.0000   -2.4750    0.0000 N   0  0  0  0  0  0  0  0  0  0  0  0
    0.0000   -1.6500    0.0000 C   0  0  0  0  0  0  0  0  0  0  0  0
   -0.7145   -2.8875    0.0000 C   0  0  0  0  0  0  0  0  0  0  0  0
   -0.7145   -3.7125    0.0000 C   0  0  0  0  0  0  0  0  0  0  0  0
   -1.4289   -4.1250    0.0000 C   0  0  0  0  0  0  0  0  0  0  0  0
   -2.1434   -3.7125    0.0000 C   0  0  0  0  0  0  0  0  0  0  0  0
   -2.1434   -2.8875    0.0000 C   0  0  0  0  0  0  0  0  0  0  0  0
   -1.4289   -2.4750    0.0000 C   0  0  0  0  0  0  0  0  0  0  0  0
   -2.8579   -2.4750    0.0000 C   0  0  0  0  0  0  0  0  0  0  0  0
   -3.5724   -2.8875    0.0000 N   0  0  0  0  0  0  0  0  0  0  0  0
   -2.8579   -1.6500    0.0000 N   0  0  0  0  0  0  0  0  0  0  0  0
  1  2  1  0  0  0  0
  2  3  1  0  0  0  0
  3  4  1  0  0  0  0
  4  5  1  0  0  0  0
  5  6  1  0  0  0  0
  6  7  1  0  0  0  0
  7  8  1  0  0  0  0
  8  9  1  0  0  0  0
  9 10  1  0  0  0  0
 10 11  1  0  0  0  0
 11 12  4  0  0  0  0
 12 13  4  0  0  0  0
 13 14  4  0  0  0  0
 14 15  4  0  0  0  0
 15 16  4  0  0  0  0
 11 16  4  0  0  0  0
  9 17  1  0  0  0  0
 17 18  1  0  0  0  0
  6 18  1  0  0  0  0
  4 19  1  0  0  0  0
 19 20  2  0  0  0  0
 19 21  1  0  0  0  0
 21 22  1  0  0  0  0
  2 22  1  0  0  0  0
 21 23  1  0  0  0  0
 23 24  4  0  0  0  0
 24 25  4  0  0  0  0
 25 26  4  0  0  0  0
 26 27  4  0  0  0  0
 27 28  4  0  0  0  0
 23 28  4  0  0  0  0
 27 29  1  0  0  0  0
 29 30  2  0  0  0  0
 29 31  1  0  0  0  0
M  END
>  <CdId>
786

>  <Mol Weight>
419.573

>  <Formula>
C25H33N5O

>  <CMPD_CHEMBLID>
CHEMBL3781349

>  <MOLREGNO>
2076638

>  <PARENT_CMPD_CHEMBLID>
CHEMBL3781349

>  <PARENT_MOLREGNO>
2076638

>  <COMPOUND_KEY>
6; SRI 31215

>  <MOLWEIGHT>
419.56

>  <ALOGP>
3.02

>  <PSA>
76.66

>  <NUM_RO5_VIOLATIONS>
0

>  <ACTIVITY_ID>
16523044

>  <STANDARD_TYPE>
T1/2

>  <RELATION>
=

>  <STANDARD_VALUE>
4.933

>  <STANDARD_UNITS>
hr

>  <PUBLISHED_TYPE>
t1/2

>  <PUBLISHED_RELATION>
=

>  <PUBLISHED_VALUE>
296.0

>  <PUBLISHED_UNITS>
min

>  <BAO_ENDPOINT>
BAO_0002115

>  <UO_UNITS>
UO_0000032

>  <QUDT_UNITS>
http://qudt.org/vocab/unit#Hour

>  <ASSAY_ID>
1563095

>  <ASSAY_CHEMBLID>
CHEMBL3783743

>  <ASSAY_TYPE>
A

>  <DESCRIPTION>
Half life in mouse liver microsomes by LC/MS analysis

>  <ASSAY_SRC_ID>
1

>  <ASSAY_SRC_DESCRIPTION>
Scientific Literature

>  <ASSAY_ORGANISM>
Mus musculus

>  <ASSAY_TAX_ID>
10090

>  <CURATED_BY>
Autocuration

>  <TID>
22226

>  <TARGET_CHEMBLID>
CHEMBL612545

>  <TARGET_TYPE>
UNCHECKED

>  <PREF_NAME>
Unchecked

>  <CONFIDENCE_SCORE>
0

>  <TARGET_MAPPING>
Unassigned

>  <DOC_ID>
98743

>  <DOC_CHEMBLID>
CHEMBL3779883

>  <PUBMED_ID>
26985294

>  <JOURNAL>
ACS Med. Chem. Lett.

>  <YEAR>
2016

>  <VOLUME>
7

>  <ISSUE>
2

>  <FIRST_PAGE>
177

$$$$

  Mrv1533001291818532D          

 27 29  0  0  0  0            999 V2000
   -0.6336   -2.3645    0.0000 C   0  0  0  0  0  0  0  0  0  0  0  0
    0.1914   -2.3645    0.0000 C   0  0  0  0  0  0  0  0  0  0  0  0
    0.6039   -1.6500    0.0000 N   0  0  0  0  0  0  0  0  0  0  0  0
    1.4289   -1.6500    0.0000 S   0  0  0  0  0  0  0  0  0  0  0  0
    2.2539   -1.6500    0.0000 O   0  0  0  0  0  0  0  0  0  0  0  0
    1.4289   -0.8250    0.0000 O   0  0  0  0  0  0  0  0  0  0  0  0
    1.4289   -2.4750    0.0000 C   0  0  0  0  0  0  0  0  0  0  0  0
    2.1434   -2.8875    0.0000 C   0  0  0  0  0  0  0  0  0  0  0  0
    2.1434   -3.7125    0.0000 C   0  0  0  0  0  0  0  0  0  0  0  0
    1.4289   -4.1250    0.0000 C   0  0  0  0  0  0  0  0  0  0  0  0
    1.4289   -4.9500    0.0000 N   0  0  0  0  0  0  0  0  0  0  0  0
    2.1434   -5.3625    0.0000 C   0  0  0  0  0  0  0  0  0  0  0  0
    2.8579   -4.9500    0.0000 C   0  0  0  0  0  0  0  0  0  0  0  0
    3.5724   -5.3625    0.0000 C   0  0  0  0  0  0  0  0  0  0  0  0
    3.5724   -6.1875    0.0000 C   0  0  0  0  0  0  0  0  0  0  0  0
    2.8579   -6.6000    0.0000 C   0  0  0  0  0  0  0  0  0  0  0  0
    2.1434   -6.1875    0.0000 C   0  0  0  0  0  0  0  0  0  0  0  0
    0.7145   -3.7125    0.0000 C   0  0  0  0  0  0  0  0  0  0  0  0
    0.0000   -4.1250    0.0000 N   0  0  0  0  0  0  0  0  0  0  0  0
    0.0000   -4.9500    0.0000 C   0  0  0  0  0  0  0  0  0  0  0  0
   -0.7145   -5.3625    0.0000 C   0  0  0  0  0  0  0  0  0  0  0  0
   -0.7145   -6.1875    0.0000 C   0  0  0  0  0  0  0  0  0  0  0  0
   -1.4289   -6.6000    0.0000 C   0  0  0  0  0  0  0  0  0  0  0  0
   -2.1434   -6.1875    0.0000 C   0  0  0  0  0  0  0  0  0  0  0  0
   -2.1434   -5.3625    0.0000 C   0  0  0  0  0  0  0  0  0  0  0  0
   -1.4289   -4.9500    0.0000 C   0  0  0  0  0  0  0  0  0  0  0  0
    0.7145   -2.8875    0.0000 C   0  0  0  0  0  0  0  0  0  0  0  0
  1  2  1  0  0  0  0
  2  3  1  0  0  0  0
  3  4  1  0  0  0  0
  4  5  2  0  0  0  0
  4  6  2  0  0  0  0
  4  7  1  0  0  0  0
  7  8  4  0  0  0  0
  8  9  4  0  0  0  0
  9 10  4  0  0  0  0
 10 11  1  0  0  0  0
 11 12  1  0  0  0  0
 12 13  1  0  0  0  0
 13 14  1  0  0  0  0
 14 15  1  0  0  0  0
 15 16  1  0  0  0  0
 16 17  1  0  0  0  0
 12 17  1  0  0  0  0
 10 18  4  0  0  0  0
 18 19  1  0  0  0  0
 19 20  1  0  0  0  0
 20 21  1  0  0  0  0
 21 22  4  0  0  0  0
 22 23  4  0  0  0  0
 23 24  4  0  0  0  0
 24 25  4  0  0  0  0
 25 26  4  0  0  0  0
 21 26  4  0  0  0  0
 18 27  4  0  0  0  0
  7 27  4  0  0  0  0
M  END
>  <CdId>
787

>  <Mol Weight>
387.54

>  <Formula>
C21H29N3O2S

>  <CMPD_CHEMBLID>
CHEMBL3781002

>  <MOLREGNO>
2074761

>  <PARENT_CMPD_CHEMBLID>
CHEMBL3781002

>  <PARENT_MOLREGNO>
2074761

>  <COMPOUND_KEY>
49

>  <MOLWEIGHT>
387.54

>  <ALOGP>
4.15

>  <PSA>
78.61

>  <NUM_RO5_VIOLATIONS>
0

>  <ACTIVITY_ID>
16519924

>  <STANDARD_TYPE>
T1/2

>  <RELATION>
=

>  <STANDARD_VALUE>
3.117

>  <STANDARD_UNITS>
hr

>  <PUBLISHED_TYPE>
t1/2

>  <PUBLISHED_RELATION>
=

>  <PUBLISHED_VALUE>
187.0

>  <PUBLISHED_UNITS>
min

>  <BAO_ENDPOINT>
BAO_0002115

>  <UO_UNITS>
UO_0000032

>  <QUDT_UNITS>
http://qudt.org/vocab/unit#Hour

>  <ASSAY_ID>
1564802

>  <ASSAY_CHEMBLID>
CHEMBL3784405

>  <ASSAY_TYPE>
A

>  <DESCRIPTION>
Half life in mouse liver microsomes by LC/MS/MS analysis

>  <ASSAY_SRC_ID>
1

>  <ASSAY_SRC_DESCRIPTION>
Scientific Literature

>  <ASSAY_ORGANISM>
Mus musculus

>  <ASSAY_TAX_ID>
10090

>  <CURATED_BY>
Autocuration

>  <TID>
22226

>  <TARGET_CHEMBLID>
CHEMBL612545

>  <TARGET_TYPE>
UNCHECKED

>  <PREF_NAME>
Unchecked

>  <CONFIDENCE_SCORE>
0

>  <TARGET_MAPPING>
Unassigned

>  <DOC_ID>
98645

>  <DOC_CHEMBLID>
CHEMBL3779804

>  <PUBMED_ID>
26696014

>  <JOURNAL>
J. Med. Chem.

>  <YEAR>
2016

>  <VOLUME>
59

>  <ISSUE>
5

>  <FIRST_PAGE>
2041

$$$$

  Mrv1533001291818532D          

 27 28  0  0  0  0            999 V2000
    0.8212   -1.2991    0.0000 C   0  0  0  0  0  0  0  0  0  0  0  0
    0.1067   -1.7116    0.0000 C   0  0  0  0  0  0  0  0  0  0  0  0
   -0.6078   -1.2991    0.0000 C   0  0  0  0  0  0  0  0  0  0  0  0
    0.1067   -2.5366    0.0000 N   0  0  0  0  0  0  0  0  0  0  0  0
    0.7741   -3.0215    0.0000 C   0  0  0  0  0  0  0  0  0  0  0  0
    1.5588   -2.7666    0.0000 O   0  0  0  0  0  0  0  0  0  0  0  0
    0.5192   -3.8062    0.0000 C   0  0  0  0  0  0  0  0  0  0  0  0
    1.0041   -4.4736    0.0000 O   0  0  0  0  0  0  0  0  0  0  0  0
   -0.3058   -3.8062    0.0000 N   0  0  0  0  0  0  0  0  0  0  0  0
   -0.5607   -3.0215    0.0000 C   0  0  0  0  0  0  0  0  0  0  0  0
   -1.3454   -2.7666    0.0000 N   0  0  0  0  0  0  0  0  0  0  0  0
   -1.9584   -3.3186    0.0000 C   0  0  0  0  0  0  0  0  0  0  0  0
   -2.7431   -3.0637    0.0000 N   0  0  0  0  0  0  0  0  0  0  0  0
   -2.9146   -2.2567    0.0000 C   0  0  0  0  0  0  0  0  0  0  0  0
   -3.6992   -2.0018    0.0000 O   0  0  0  0  0  0  0  0  0  0  0  0
   -2.3015   -1.7047    0.0000 C   0  0  0  0  0  0  0  0  0  0  0  0
   -2.4730   -0.8977    0.0000 C   0  0  0  0  0  0  0  0  0  0  0  0
   -1.5169   -1.9596    0.0000 C   0  0  0  0  0  0  0  0  0  0  0  0
   -1.7869   -4.1256    0.0000 N   0  0  0  0  0  0  0  0  0  0  0  0
   -2.4000   -4.6776    0.0000 C   0  0  0  0  0  0  0  0  0  0  0  0
   -2.2285   -5.4846    0.0000 C   0  0  0  0  0  0  0  0  0  0  0  0
   -2.8416   -6.0366    0.0000 C   0  0  0  0  0  0  0  0  0  0  0  0
   -3.6262   -5.7817    0.0000 C   0  0  0  0  0  0  0  0  0  0  0  0
   -4.2393   -6.3337    0.0000 Cl  0  0  0  0  0  0  0  0  0  0  0  0
   -3.7977   -4.9747    0.0000 C   0  0  0  0  0  0  0  0  0  0  0  0
   -4.5824   -4.7198    0.0000 Cl  0  0  0  0  0  0  0  0  0  0  0  0
   -3.1846   -4.4227    0.0000 C   0  0  0  0  0  0  0  0  0  0  0  0
  1  2  1  0  0  0  0
  2  3  1  0  0  0  0
  2  4  1  0  0  0  0
  4  5  1  0  0  0  0
  5  6  2  0  0  0  0
  5  7  1  0  0  0  0
  7  8  2  0  0  0  0
  7  9  1  0  0  0  0
  9 10  2  0  0  0  0
  4 10  1  0  0  0  0
 10 11  1  0  0  0  0
 11 12  2  0  0  0  0
 12 13  1  0  0  0  0
 13 14  1  0  0  0  0
 14 15  2  0  0  0  0
 14 16  1  0  0  0  0
 16 17  1  0  0  0  0
 16 18  1  0  0  0  0
 12 19  1  0  0  0  0
 19 20  1  0  0  0  0
 20 21  4  0  0  0  0
 21 22  4  0  0  0  0
 22 23  4  0  0  0  0
 23 24  1  0  0  0  0
 23 25  4  0  0  0  0
 25 26  1  0  0  0  0
 25 27  4  0  0  0  0
 20 27  4  0  0  0  0
M  END
>  <CdId>
1

>  <Mol Weight>
412.27

>  <Formula>
C17H19Cl2N5O3

>  <CMPD_CHEMBLID>
CHEMBL241620

>  <MOLREGNO>
404661

>  <PARENT_CMPD_CHEMBLID>
CHEMBL241620

>  <PARENT_MOLREGNO>
404661

>  <COMPOUND_KEY>
5b

>  <MOLWEIGHT>
412.27

>  <ALOGP>
3.32

>  <PSA>
103.22

>  <NUM_RO5_VIOLATIONS>
0

>  <ACTIVITY_ID>
2003324

>  <STANDARD_TYPE>
T1/2

>  <RELATION>
=

>  <STANDARD_VALUE>
0.6667

>  <STANDARD_UNITS>
hr

>  <PUBLISHED_TYPE>
t1/2

>  <PUBLISHED_RELATION>
=

>  <PUBLISHED_VALUE>
40.0

>  <PUBLISHED_UNITS>
min

>  <POTENTIAL_DUPLICATE>
0

>  <BAO_ENDPOINT>
BAO_0002115

>  <UO_UNITS>
UO_0000032

>  <QUDT_UNITS>
http://qudt.org/vocab/unit#Hour

>  <ASSAY_ID>
451671

>  <ASSAY_CHEMBLID>
CHEMBL901885

>  <ASSAY_TYPE>
A

>  <DESCRIPTION>
Metabolic stability assessed as half life in mouse liver microsomes

>  <ASSAY_SRC_ID>
1

>  <ASSAY_SRC_DESCRIPTION>
Scientific Literature

>  <ASSAY_ORGANISM>
Mus musculus

>  <ASSAY_TAX_ID>
10090

>  <CURATED_BY>
Autocuration

>  <BAO_FORMAT>
BAO_0000251

>  <TID>
102280

>  <TARGET_CHEMBLID>
CHEMBL613580

>  <TARGET_TYPE>
TISSUE

>  <PREF_NAME>
Liver

>  <ORGANISM>
Mus musculus

>  <CONFIDENCE_SCORE>
0

>  <TARGET_MAPPING>
Unassigned

>  <DOC_ID>
37207

>  <DOC_CHEMBLID>
CHEMBL1138284

>  <PUBMED_ID>
17967003

>  <JOURNAL>
J. Med. Chem.

>  <YEAR>
2007

>  <VOLUME>
50

>  <ISSUE>
24

>  <FIRST_PAGE>
6226

$$$$

  Mrv1533001291818532D          

 29 30  0  0  0  0            999 V2000
    2.1434   -1.2375    0.0000 C   0  0  0  0  0  0  0  0  0  0  0  0
    2.8579   -0.8250    0.0000 C   0  0  0  0  0  0  0  0  0  0  0  0
    3.5724   -1.2375    0.0000 C   0  0  0  0  0  0  0  0  0  0  0  0
    3.5724   -2.0625    0.0000 C   0  0  0  0  0  0  0  0  0  0  0  0
    4.2868   -2.4750    0.0000 C   0  0  0  0  0  0  0  0  0  0  0  0
    4.2868   -0.8250    0.0000 C   0  0  0  0  0  0  0  0  0  0  0  0
    4.2868    0.0000    0.0000 O   0  0  0  0  0  0  0  0  0  0  0  0
    5.0013   -1.2375    0.0000 N   0  0  0  0  0  0  0  0  0  0  0  0
    5.7158   -0.8250    0.0000 C   0  0  0  0  0  0  0  0  0  0  0  0
    5.7158    0.0000    0.0000 N   0  0  0  0  0  0  0  0  0  0  0  0
    6.4302    0.4125    0.0000 C   0  0  0  0  0  0  0  0  0  0  0  0
    7.1839    0.0769    0.0000 N   0  0  0  0  0  0  0  0  0  0  0  0
    7.7359    0.6900    0.0000 C   0  0  0  0  0  0  0  0  0  0  0  0
    8.5564    0.6038    0.0000 O   0  0  0  0  0  0  0  0  0  0  0  0
    7.3234    1.4045    0.0000 C   0  0  0  0  0  0  0  0  0  0  0  0
    7.6590    2.1582    0.0000 O   0  0  0  0  0  0  0  0  0  0  0  0
    6.5165    1.2330    0.0000 N   0  0  0  0  0  0  0  0  0  0  0  0
    5.9034    1.7850    0.0000 C   0  0  0  0  0  0  0  0  0  0  0  0
    5.1188    1.5301    0.0000 C   0  0  0  0  0  0  0  0  0  0  0  0
    6.0749    2.5920    0.0000 C   0  0  0  0  0  0  0  0  0  0  0  0
    6.4302   -1.2375    0.0000 N   0  0  0  0  0  0  0  0  0  0  0  0
    6.4302   -2.0625    0.0000 C   0  0  0  0  0  0  0  0  0  0  0  0
    7.1447   -2.4750    0.0000 C   0  0  0  0  0  0  0  0  0  0  0  0
    7.1447   -3.3000    0.0000 C   0  0  0  0  0  0  0  0  0  0  0  0
    6.4302   -3.7125    0.0000 C   0  0  0  0  0  0  0  0  0  0  0  0
    6.4302   -4.5375    0.0000 Cl  0  0  0  0  0  0  0  0  0  0  0  0
    5.7158   -3.3000    0.0000 C   0  0  0  0  0  0  0  0  0  0  0  0
    5.0013   -3.7125    0.0000 Cl  0  0  0  0  0  0  0  0  0  0  0  0
    5.7158   -2.4750    0.0000 C   0  0  0  0  0  0  0  0  0  0  0  0
  1  2  1  0  0  0  0
  2  3  1  0  0  0  0
  3  4  1  0  0  0  0
  4  5  1  0  0  0  0
  3  6  1  0  0  0  0
  6  7  2  0  0  0  0
  6  8  1  0  0  0  0
  8  9  1  0  0  0  0
  9 10  2  0  0  0  0
 10 11  1  0  0  0  0
 11 12  2  0  0  0  0
 12 13  1  0  0  0  0
 13 14  2  0  0  0  0
 13 15  1  0  0  0  0
 15 16  2  0  0  0  0
 15 17  1  0  0  0  0
 11 17  1  0  0  0  0
 17 18  1  0  0  0  0
 18 19  1  0  0  0  0
 18 20  1  0  0  0  0
  9 21  1  0  0  0  0
 21 22  1  0  0  0  0
 22 23  4  0  0  0  0
 23 24  4  0  0  0  0
 24 25  4  0  0  0  0
 25 26  1  0  0  0  0
 25 27  4  0  0  0  0
 27 28  1  0  0  0  0
 27 29  4  0  0  0  0
 22 29  4  0  0  0  0
M  END
>  <CdId>
3

>  <Mol Weight>
440.33

>  <Formula>
C19H23Cl2N5O3

>  <CMPD_CHEMBLID>
CHEMBL241619

>  <MOLREGNO>
404660

>  <PARENT_CMPD_CHEMBLID>
CHEMBL241619

>  <PARENT_MOLREGNO>
404660

>  <COMPOUND_KEY>
5a

>  <MOLWEIGHT>
440.32

>  <ALOGP>
4.24

>  <PSA>
103.22

>  <NUM_RO5_VIOLATIONS>
0

>  <ACTIVITY_ID>
2003318

>  <STANDARD_TYPE>
T1/2

>  <RELATION>
>

>  <STANDARD_VALUE>
1.0

>  <STANDARD_UNITS>
hr

>  <PUBLISHED_TYPE>
t1/2

>  <PUBLISHED_RELATION>
>

>  <PUBLISHED_VALUE>
60.0

>  <PUBLISHED_UNITS>
min

>  <POTENTIAL_DUPLICATE>
0

>  <BAO_ENDPOINT>
BAO_0002115

>  <UO_UNITS>
UO_0000032

>  <QUDT_UNITS>
http://qudt.org/vocab/unit#Hour

>  <ASSAY_ID>
451671

>  <ASSAY_CHEMBLID>
CHEMBL901885

>  <ASSAY_TYPE>
A

>  <DESCRIPTION>
Metabolic stability assessed as half life in mouse liver microsomes

>  <ASSAY_SRC_ID>
1

>  <ASSAY_SRC_DESCRIPTION>
Scientific Literature

>  <ASSAY_ORGANISM>
Mus musculus

>  <ASSAY_TAX_ID>
10090

>  <CURATED_BY>
Autocuration

>  <BAO_FORMAT>
BAO_0000251

>  <TID>
102280

>  <TARGET_CHEMBLID>
CHEMBL613580

>  <TARGET_TYPE>
TISSUE

>  <PREF_NAME>
Liver

>  <ORGANISM>
Mus musculus

>  <CONFIDENCE_SCORE>
0

>  <TARGET_MAPPING>
Unassigned

>  <DOC_ID>
37207

>  <DOC_CHEMBLID>
CHEMBL1138284

>  <PUBMED_ID>
17967003

>  <JOURNAL>
J. Med. Chem.

>  <YEAR>
2007

>  <VOLUME>
50

>  <ISSUE>
24

>  <FIRST_PAGE>
6226

$$$$

  Mrv1533001291818532D          

 24 25  0  0  0  0            999 V2000
    2.8579    0.8250    0.0000 C   0  0  0  0  0  0  0  0  0  0  0  0
    2.8579    0.0000    0.0000 C   0  0  0  0  0  0  0  0  0  0  0  0
    2.1434   -0.4125    0.0000 C   0  0  0  0  0  0  0  0  0  0  0  0
    1.4289    0.0000    0.0000 C   0  0  0  0  0  0  0  0  0  0  0  0
    0.7145   -0.4125    0.0000 C   0  0  0  0  0  0  0  0  0  0  0  0
    2.1434   -1.2375    0.0000 C   0  0  0  0  0  0  0  0  0  0  0  0
    2.8579   -1.6500    0.0000 N   0  0  0  0  0  0  0  0  0  0  0  0
    2.8579   -2.4750    0.0000 C   0  0  0  0  0  0  0  0  0  0  0  0
    3.5724   -2.8875    0.0000 N   0  0  0  0  0  0  0  0  0  0  0  0
    4.2868   -2.4750    0.0000 C   0  0  0  0  0  0  0  0  0  0  0  0
    4.2868   -1.6500    0.0000 C   0  0  0  0  0  0  0  0  0  0  0  0
    5.0013   -2.8875    0.0000 C   0  0  0  0  0  0  0  0  0  0  0  0
    2.1434   -2.8875    0.0000 N   0  0  0  0  0  0  0  0  0  0  0  0
    1.4289   -2.4750    0.0000 C   0  0  0  0  0  0  0  0  0  0  0  0
    0.7145   -2.8875    0.0000 N   0  0  0  0  0  0  0  0  0  0  0  0
    0.0000   -2.4750    0.0000 C   0  0  0  0  0  0  0  0  0  0  0  0
   -0.7145   -2.8875    0.0000 C   0  0  0  0  0  0  0  0  0  0  0  0
   -1.4289   -2.4750    0.0000 C   0  0  0  0  0  0  0  0  0  0  0  0
   -1.4289   -1.6500    0.0000 C   0  0  0  0  0  0  0  0  0  0  0  0
   -2.1434   -1.2375    0.0000 Cl  0  0  0  0  0  0  0  0  0  0  0  0
   -0.7145   -1.2375    0.0000 C   0  0  0  0  0  0  0  0  0  0  0  0
   -0.7145   -0.4125    0.0000 Cl  0  0  0  0  0  0  0  0  0  0  0  0
    0.0000   -1.6500    0.0000 C   0  0  0  0  0  0  0  0  0  0  0  0
    1.4289   -1.6500    0.0000 N   0  0  0  0  0  0  0  0  0  0  0  0
  1  2  1  0  0  0  0
  2  3  1  0  0  0  0
  3  4  1  0  0  0  0
  4  5  1  0  0  0  0
  3  6  1  0  0  0  0
  6  7  4  0  0  0  0
  7  8  4  0  0  0  0
  8  9  1  0  0  0  0
  9 10  1  0  0  0  0
 10 11  1  0  0  0  0
 10 12  1  0  0  0  0
  8 13  4  0  0  0  0
 13 14  4  0  0  0  0
 14 15  1  0  0  0  0
 15 16  1  0  0  0  0
 16 17  4  0  0  0  0
 17 18  4  0  0  0  0
 18 19  4  0  0  0  0
 19 20  1  0  0  0  0
 19 21  4  0  0  0  0
 21 22  1  0  0  0  0
 21 23  4  0  0  0  0
 16 23  4  0  0  0  0
 14 24  4  0  0  0  0
  6 24  4  0  0  0  0
M  END
>  <CdId>
5

>  <Mol Weight>
368.31

>  <Formula>
C17H23Cl2N5

>  <CMPD_CHEMBLID>
CHEMBL238421

>  <MOLREGNO>
404666

>  <PARENT_CMPD_CHEMBLID>
CHEMBL238421

>  <PARENT_MOLREGNO>
404666

>  <COMPOUND_KEY>
7a

>  <MOLWEIGHT>
368.3

>  <ALOGP>
6.4

>  <PSA>
62.73

>  <NUM_RO5_VIOLATIONS>
1

>  <ACTIVITY_ID>
2003322

>  <STANDARD_TYPE>
T1/2

>  <RELATION>
>

>  <STANDARD_VALUE>
1.0

>  <STANDARD_UNITS>
hr

>  <PUBLISHED_TYPE>
t1/2

>  <PUBLISHED_RELATION>
>

>  <PUBLISHED_VALUE>
60.0

>  <PUBLISHED_UNITS>
min

>  <POTENTIAL_DUPLICATE>
0

>  <BAO_ENDPOINT>
BAO_0002115

>  <UO_UNITS>
UO_0000032

>  <QUDT_UNITS>
http://qudt.org/vocab/unit#Hour

>  <ASSAY_ID>
451671

>  <ASSAY_CHEMBLID>
CHEMBL901885

>  <ASSAY_TYPE>
A

>  <DESCRIPTION>
Metabolic stability assessed as half life in mouse liver microsomes

>  <ASSAY_SRC_ID>
1

>  <ASSAY_SRC_DESCRIPTION>
Scientific Literature

>  <ASSAY_ORGANISM>
Mus musculus

>  <ASSAY_TAX_ID>
10090

>  <CURATED_BY>
Autocuration

>  <BAO_FORMAT>
BAO_0000251

>  <TID>
102280

>  <TARGET_CHEMBLID>
CHEMBL613580

>  <TARGET_TYPE>
TISSUE

>  <PREF_NAME>
Liver

>  <ORGANISM>
Mus musculus

>  <CONFIDENCE_SCORE>
0

>  <TARGET_MAPPING>
Unassigned

>  <DOC_ID>
37207

>  <DOC_CHEMBLID>
CHEMBL1138284

>  <PUBMED_ID>
17967003

>  <JOURNAL>
J. Med. Chem.

>  <YEAR>
2007

>  <VOLUME>
50

>  <ISSUE>
24

>  <FIRST_PAGE>
6226

$$$$

  Mrv1533001291818532D          

 28 29  0  0  0  0            999 V2000
    0.8212   -1.2991    0.0000 C   0  0  0  0  0  0  0  0  0  0  0  0
    0.1067   -1.7116    0.0000 C   0  0  0  0  0  0  0  0  0  0  0  0
   -0.6078   -1.2991    0.0000 C   0  0  0  0  0  0  0  0  0  0  0  0
    0.1067   -2.5366    0.0000 N   0  0  0  0  0  0  0  0  0  0  0  0
    0.7741   -3.0215    0.0000 C   0  0  0  0  0  0  0  0  0  0  0  0
    1.5588   -2.7666    0.0000 O   0  0  0  0  0  0  0  0  0  0  0  0
    0.5192   -3.8062    0.0000 C   0  0  0  0  0  0  0  0  0  0  0  0
    1.0041   -4.4736    0.0000 O   0  0  0  0  0  0  0  0  0  0  0  0
   -0.3058   -3.8062    0.0000 N   0  0  0  0  0  0  0  0  0  0  0  0
   -0.5607   -3.0215    0.0000 C   0  0  0  0  0  0  0  0  0  0  0  0
   -1.3454   -2.7666    0.0000 N   0  0  0  0  0  0  0  0  0  0  0  0
   -1.9584   -3.3186    0.0000 C   0  0  0  0  0  0  0  0  0  0  0  0
   -2.7431   -3.0637    0.0000 N   0  0  0  0  0  0  0  0  0  0  0  0
   -2.9146   -2.2567    0.0000 C   0  0  0  0  0  0  0  0  0  0  0  0
   -2.3015   -1.7047    0.0000 O   0  0  0  0  0  0  0  0  0  0  0  0
   -3.6992   -2.0018    0.0000 C   0  0  0  0  0  0  0  0  0  0  0  0
   -3.4443   -1.2172    0.0000 C   0  0  0  0  0  0  0  0  0  0  0  0
   -3.9542   -2.7864    0.0000 C   0  0  0  0  0  0  0  0  0  0  0  0
   -4.4838   -1.7468    0.0000 C   0  0  0  0  0  0  0  0  0  0  0  0
   -1.7869   -4.1256    0.0000 N   0  0  0  0  0  0  0  0  0  0  0  0
   -2.4000   -4.6776    0.0000 C   0  0  0  0  0  0  0  0  0  0  0  0
   -2.2285   -5.4846    0.0000 C   0  0  0  0  0  0  0  0  0  0  0  0
   -2.8416   -6.0366    0.0000 C   0  0  0  0  0  0  0  0  0  0  0  0
   -3.6262   -5.7817    0.0000 C   0  0  0  0  0  0  0  0  0  0  0  0
   -4.2393   -6.3337    0.0000 Cl  0  0  0  0  0  0  0  0  0  0  0  0
   -3.7977   -4.9747    0.0000 C   0  0  0  0  0  0  0  0  0  0  0  0
   -4.5824   -4.7198    0.0000 Cl  0  0  0  0  0  0  0  0  0  0  0  0
   -3.1846   -4.4227    0.0000 C   0  0  0  0  0  0  0  0  0  0  0  0
  1  2  1  0  0  0  0
  2  3  1  0  0  0  0
  2  4  1  0  0  0  0
  4  5  1  0  0  0  0
  5  6  2  0  0  0  0
  5  7  1  0  0  0  0
  7  8  2  0  0  0  0
  7  9  1  0  0  0  0
  9 10  2  0  0  0  0
  4 10  1  0  0  0  0
 10 11  1  0  0  0  0
 11 12  2  0  0  0  0
 12 13  1  0  0  0  0
 13 14  1  0  0  0  0
 14 15  2  0  0  0  0
 14 16  1  0  0  0  0
 16 17  1  0  0  0  0
 16 18  1  0  0  0  0
 16 19  1  0  0  0  0
 12 20  1  0  0  0  0
 20 21  1  0  0  0  0
 21 22  4  0  0  0  0
 22 23  4  0  0  0  0
 23 24  4  0  0  0  0
 24 25  1  0  0  0  0
 24 26  4  0  0  0  0
 26 27  1  0  0  0  0
 26 28  4  0  0  0  0
 21 28  4  0  0  0  0
M  END
>  <CdId>
6

>  <Mol Weight>
426.3

>  <Formula>
C18H21Cl2N5O3

>  <CMPD_CHEMBLID>
CHEMBL392292

>  <MOLREGNO>
404662

>  <PARENT_CMPD_CHEMBLID>
CHEMBL392292

>  <PARENT_MOLREGNO>
404662

>  <COMPOUND_KEY>
5c

>  <MOLWEIGHT>
426.3

>  <ALOGP>
3.74

>  <PSA>
103.22

>  <NUM_RO5_VIOLATIONS>
0

>  <ACTIVITY_ID>
2003323

>  <STANDARD_TYPE>
T1/2

>  <RELATION>
>

>  <STANDARD_VALUE>
1.0

>  <STANDARD_UNITS>
hr

>  <PUBLISHED_TYPE>
t1/2

>  <PUBLISHED_RELATION>
>

>  <PUBLISHED_VALUE>
60.0

>  <PUBLISHED_UNITS>
min

>  <POTENTIAL_DUPLICATE>
0

>  <BAO_ENDPOINT>
BAO_0002115

>  <UO_UNITS>
UO_0000032

>  <QUDT_UNITS>
http://qudt.org/vocab/unit#Hour

>  <ASSAY_ID>
451671

>  <ASSAY_CHEMBLID>
CHEMBL901885

>  <ASSAY_TYPE>
A

>  <DESCRIPTION>
Metabolic stability assessed as half life in mouse liver microsomes

>  <ASSAY_SRC_ID>
1

>  <ASSAY_SRC_DESCRIPTION>
Scientific Literature

>  <ASSAY_ORGANISM>
Mus musculus

>  <ASSAY_TAX_ID>
10090

>  <CURATED_BY>
Autocuration

>  <BAO_FORMAT>
BAO_0000251

>  <TID>
102280

>  <TARGET_CHEMBLID>
CHEMBL613580

>  <TARGET_TYPE>
TISSUE

>  <PREF_NAME>
Liver

>  <ORGANISM>
Mus musculus

>  <CONFIDENCE_SCORE>
0

>  <TARGET_MAPPING>
Unassigned

>  <DOC_ID>
37207

>  <DOC_CHEMBLID>
CHEMBL1138284

>  <PUBMED_ID>
17967003

>  <JOURNAL>
J. Med. Chem.

>  <YEAR>
2007

>  <VOLUME>
50

>  <ISSUE>
24

>  <FIRST_PAGE>
6226

$$$$

  Mrv1533001291818532D          

 41 45  0  0  0  0            999 V2000
    3.5724    3.7125    0.0000 C   0  0  0  0  0  0  0  0  0  0  0  0
    2.8579    3.3000    0.0000 O   0  0  0  0  0  0  0  0  0  0  0  0
    2.8579    2.4750    0.0000 C   0  0  0  0  0  0  0  0  0  0  0  0
    3.5724    2.0625    0.0000 O   0  0  0  0  0  0  0  0  0  0  0  0
    2.1434    2.0625    0.0000 N   0  0  0  0  0  0  0  0  0  0  0  0
    2.1434    1.2375    0.0000 C   0  0  0  0  0  0  0  0  0  0  0  0
    1.4289    0.8250    0.0000 C   0  0  0  0  0  0  0  0  0  0  0  0
    0.7145    1.2375    0.0000 C   0  0  0  0  0  0  0  0  0  0  0  0
    0.0000    0.8250    0.0000 C   0  0  0  0  0  0  0  0  0  0  0  0
    0.0000    0.0000    0.0000 N   0  0  0  0  0  0  0  0  0  0  0  0
    0.7145   -0.4125    0.0000 C   0  0  0  0  0  0  0  0  0  0  0  0
    1.4289    0.0000    0.0000 C   0  0  0  0  0  0  0  0  0  0  0  0
    2.1434   -0.4125    0.0000 C   0  0  0  0  0  0  0  0  0  0  0  0
    2.8579    0.0000    0.0000 C   0  0  0  0  0  0  0  0  0  0  0  0
    3.5724   -0.4125    0.0000 C   0  0  0  0  0  0  0  0  0  0  0  0
    3.5724   -1.2375    0.0000 C   0  0  0  0  0  0  0  0  0  0  0  0
    2.8579   -1.6500    0.0000 N   0  0  0  0  0  0  0  0  0  0  0  0
    2.1434   -1.2375    0.0000 C   0  0  0  0  0  0  0  0  0  0  0  0
    1.4289   -1.6500    0.0000 N   0  0  0  0  0  0  0  0  0  0  0  0
    1.4289   -2.4750    0.0000 C   0  0  0  0  0  0  0  0  0  0  0  0
    2.1434   -2.8875    0.0000 C   0  0  0  0  0  0  0  0  0  0  0  0
    2.8971   -2.5519    0.0000 C   0  0  0  0  0  0  0  0  0  0  0  0
    3.4491   -3.1650    0.0000 N   0  0  0  0  0  0  0  0  0  0  0  0
    3.0366   -3.8795    0.0000 C   0  0  0  0  0  0  0  0  0  0  0  0
    2.2296   -3.7080    0.0000 N   0  0  0  0  0  0  0  0  0  0  0  0
    1.6166   -4.2600    0.0000 C   0  0  0  0  0  0  0  0  0  0  0  0
    0.7145   -1.2375    0.0000 C   0  0  0  0  0  0  0  0  0  0  0  0
    0.0000   -1.6500    0.0000 O   0  0  0  0  0  0  0  0  0  0  0  0
    4.2868    0.0000    0.0000 C   0  0  0  0  0  0  0  0  0  0  0  0
    5.0013    0.4125    0.0000 N   0  0  0  0  0  0  0  0  0  0  0  0
   -0.7145   -0.4125    0.0000 S   0  0  0  0  0  0  0  0  0  0  0  0
   -1.4289   -0.8250    0.0000 O   0  0  0  0  0  0  0  0  0  0  0  0
   -0.3020   -1.1270    0.0000 O   0  0  0  0  0  0  0  0  0  0  0  0
   -1.1270    0.3020    0.0000 C   0  0  0  0  0  0  0  0  0  0  0  0
   -1.9475    0.3882    0.0000 C   0  0  0  0  0  0  0  0  0  0  0  0
   -2.1190    1.1952    0.0000 N   0  0  0  0  0  0  0  0  0  0  0  0
   -2.8727    1.5307    0.0000 C   0  0  0  0  0  0  0  0  0  0  0  0
   -1.4045    1.6077    0.0000 C   0  0  0  0  0  0  0  0  0  0  0  0
   -0.7914    1.0556    0.0000 N   0  0  0  0  0  0  0  0  0  0  0  0
    0.7145    2.0625    0.0000 C   0  0  0  0  0  0  0  0  0  0  0  0
    1.4289    2.4750    0.0000 C   0  0  0  0  0  0  0  0  0  0  0  0
  1  2  1  0  0  0  0
  2  3  1  0  0  0  0
  3  4  2  0  0  0  0
  3  5  1  0  0  0  0
  5  6  1  0  0  0  0
  6  7  1  0  0  0  0
  7  8  1  0  0  0  0
  8  9  1  0  0  0  0
  9 10  1  0  0  0  0
 10 11  1  0  0  0  0
 11 12  1  0  0  0  0
 12 13  1  0  0  0  0
 13 14  4  0  0  0  0
 14 15  4  0  0  0  0
 15 16  4  0  0  0  0
 16 17  4  0  0  0  0
 17 18  4  0  0  0  0
 13 18  4  0  0  0  0
 18 19  1  0  0  0  0
 19 20  1  0  0  0  0
 20 21  1  0  0  0  0
 21 22  4  0  0  0  0
 22 23  4  0  0  0  0
 23 24  4  0  0  0  0
 24 25  4  0  0  0  0
 21 25  4  0  0  0  0
 25 26  1  0  0  0  0
 19 27  1  0  0  0  0
 11 27  1  0  0  0  0
 27 28  2  0  0  0  0
 15 29  1  0  0  0  0
 29 30  3  0  0  0  0
 10 31  1  0  0  0  0
 31 32  2  0  0  0  0
 31 33  2  0  0  0  0
 31 34  1  0  0  0  0
 34 35  4  0  0  0  0
 35 36  4  0  0  0  0
 36 37  1  0  0  0  0
 36 38  4  0  0  0  0
 38 39  4  0  0  0  0
 34 39  4  0  0  0  0
  8 40  1  0  0  0  0
 40 41  1  0  0  0  0
  5 41  1  0  0  0  0
M  END
>  <CdId>
18

>  <Mol Weight>
581.65

>  <Formula>
C26H31N9O5S

>  <CMPD_CHEMBLID>
CHEMBL271644

>  <MOLREGNO>
437640

>  <PARENT_CMPD_CHEMBLID>
CHEMBL271644

>  <PARENT_MOLREGNO>
437640

>  <COMPOUND_KEY>
20

>  <MOLWEIGHT>
581.65

>  <ALOGP>
0.25

>  <PSA>
167.93

>  <NUM_RO5_VIOLATIONS>
1

>  <ACTIVITY_ID>
2095191

>  <STANDARD_TYPE>
T1/2

>  <RELATION>
>

>  <STANDARD_VALUE>
2.0

>  <STANDARD_UNITS>
hr

>  <PUBLISHED_TYPE>
t1/2

>  <PUBLISHED_RELATION>
>

>  <PUBLISHED_VALUE>
120.0

>  <PUBLISHED_UNITS>
min

>  <POTENTIAL_DUPLICATE>
0

>  <BAO_ENDPOINT>
BAO_0002115

>  <UO_UNITS>
UO_0000032

>  <QUDT_UNITS>
http://qudt.org/vocab/unit#Hour

>  <ASSAY_ID>
465188

>  <ASSAY_CHEMBLID>
CHEMBL931772

>  <ASSAY_TYPE>
A

>  <DESCRIPTION>
Metabolic stability assessed as half life in mouse liver microsomes

>  <ASSAY_SRC_ID>
1

>  <ASSAY_SRC_DESCRIPTION>
Scientific Literature

>  <ASSAY_ORGANISM>
Mus musculus

>  <ASSAY_TAX_ID>
10090

>  <CURATED_BY>
Autocuration

>  <BAO_FORMAT>
BAO_0000251

>  <TID>
102280

>  <TARGET_CHEMBLID>
CHEMBL613580

>  <TARGET_TYPE>
TISSUE

>  <PREF_NAME>
Liver

>  <ORGANISM>
Mus musculus

>  <CONFIDENCE_SCORE>
0

>  <TARGET_MAPPING>
Unassigned

>  <DOC_ID>
38512

>  <DOC_CHEMBLID>
CHEMBL1142286

>  <PUBMED_ID>
18077162

>  <JOURNAL>
Bioorg. Med. Chem. Lett.

>  <YEAR>
2008

>  <VOLUME>
18

>  <ISSUE>
2

>  <FIRST_PAGE>
494

$$$$

  Mrv1533001291818532D          

 41 45  0  0  0  0            999 V2000
   -3.5551   -1.0163    0.0000 C   0  0  0  0  0  0  0  0  0  0  0  0
   -2.7346   -1.1025    0.0000 N   0  0  0  0  0  0  0  0  0  0  0  0
   -2.3221   -1.8170    0.0000 C   0  0  0  0  0  0  0  0  0  0  0  0
   -1.5152   -1.6455    0.0000 N   0  0  0  0  0  0  0  0  0  0  0  0
   -1.4289   -0.8250    0.0000 C   0  0  0  0  0  0  0  0  0  0  0  0
   -2.1826   -0.4894    0.0000 C   0  0  0  0  0  0  0  0  0  0  0  0
   -0.7145   -0.4125    0.0000 S   0  0  0  0  0  0  0  0  0  0  0  0
   -1.1270    0.3020    0.0000 O   0  0  0  0  0  0  0  0  0  0  0  0
   -0.3020   -1.1270    0.0000 O   0  0  0  0  0  0  0  0  0  0  0  0
    0.0000    0.0000    0.0000 N   0  0  0  0  0  0  0  0  0  0  0  0
    0.0000    0.8250    0.0000 C   0  0  0  0  0  0  0  0  0  0  0  0
   -0.7145    1.2375    0.0000 C   0  0  0  0  0  0  0  0  0  0  0  0
   -1.4289    0.8250    0.0000 C   0  0  0  0  0  0  0  0  0  0  0  0
   -2.1434    1.2375    0.0000 C   0  0  0  0  0  0  0  0  0  0  0  0
   -2.1434    2.0625    0.0000 C   0  0  0  0  0  0  0  0  0  0  0  0
   -1.4289    2.4750    0.0000 C   0  0  0  0  0  0  0  0  0  0  0  0
   -0.7145    2.0625    0.0000 C   0  0  0  0  0  0  0  0  0  0  0  0
   -2.8579    2.4750    0.0000 S   0  0  0  0  0  0  0  0  0  0  0  0
   -3.5724    2.8875    0.0000 O   0  0  0  0  0  0  0  0  0  0  0  0
   -3.2704    1.7605    0.0000 O   0  0  0  0  0  0  0  0  0  0  0  0
   -2.4454    3.1895    0.0000 C   0  0  0  0  0  0  0  0  0  0  0  0
    0.7145   -0.4125    0.0000 C   0  0  0  0  0  0  0  0  0  0  0  0
    1.4289    0.0000    0.0000 C   0  0  0  0  0  0  0  0  0  0  0  0
    2.1434   -0.4125    0.0000 C   0  0  0  0  0  0  0  0  0  0  0  0
    2.8579    0.0000    0.0000 C   0  0  0  0  0  0  0  0  0  0  0  0
    3.5724   -0.4125    0.0000 C   0  0  0  0  0  0  0  0  0  0  0  0
    3.5724   -1.2375    0.0000 C   0  0  0  0  0  0  0  0  0  0  0  0
    2.8579   -1.6500    0.0000 N   0  0  0  0  0  0  0  0  0  0  0  0
    2.1434   -1.2375    0.0000 C   0  0  0  0  0  0  0  0  0  0  0  0
    1.4289   -1.6500    0.0000 N   0  0  0  0  0  0  0  0  0  0  0  0
    1.4289   -2.4750    0.0000 C   0  0  0  0  0  0  0  0  0  0  0  0
    0.7145   -2.8875    0.0000 C   0  0  0  0  0  0  0  0  0  0  0  0
   -0.0392   -2.5519    0.0000 C   0  0  0  0  0  0  0  0  0  0  0  0
   -0.5912   -3.1650    0.0000 N   0  0  0  0  0  0  0  0  0  0  0  0
   -0.1787   -3.8795    0.0000 C   0  0  0  0  0  0  0  0  0  0  0  0
    0.6282   -3.7080    0.0000 N   0  0  0  0  0  0  0  0  0  0  0  0
    1.2413   -4.2600    0.0000 C   0  0  0  0  0  0  0  0  0  0  0  0
    0.7145   -1.2375    0.0000 C   0  0  0  0  0  0  0  0  0  0  0  0
    0.0000   -1.6500    0.0000 O   0  0  0  0  0  0  0  0  0  0  0  0
    4.2868    0.0000    0.0000 C   0  0  0  0  0  0  0  0  0  0  0  0
    5.0013    0.4125    0.0000 N   0  0  0  0  0  0  0  0  0  0  0  0
  1  2  1  0  0  0  0
  2  3  4  0  0  0  0
  3  4  4  0  0  0  0
  4  5  4  0  0  0  0
  5  6  4  0  0  0  0
  2  6  4  0  0  0  0
  5  7  1  0  0  0  0
  7  8  2  0  0  0  0
  7  9  2  0  0  0  0
  7 10  1  0  0  0  0
 10 11  1  0  0  0  0
 11 12  1  0  0  0  0
 12 13  4  0  0  0  0
 13 14  4  0  0  0  0
 14 15  4  0  0  0  0
 15 16  4  0  0  0  0
 16 17  4  0  0  0  0
 12 17  4  0  0  0  0
 15 18  1  0  0  0  0
 18 19  2  0  0  0  0
 18 20  2  0  0  0  0
 18 21  1  0  0  0  0
 10 22  1  0  0  0  0
 22 23  1  0  0  0  0
 23 24  1  0  0  0  0
 24 25  4  0  0  0  0
 25 26  4  0  0  0  0
 26 27  4  0  0  0  0
 27 28  4  0  0  0  0
 28 29  4  0  0  0  0
 24 29  4  0  0  0  0
 29 30  1  0  0  0  0
 30 31  1  0  0  0  0
 31 32  1  0  0  0  0
 32 33  4  0  0  0  0
 33 34  4  0  0  0  0
 34 35  4  0  0  0  0
 35 36  4  0  0  0  0
 32 36  4  0  0  0  0
 36 37  1  0  0  0  0
 30 38  1  0  0  0  0
 22 38  1  0  0  0  0
 38 39  2  0  0  0  0
 26 40  1  0  0  0  0
 40 41  3  0  0  0  0
M  END
>  <CdId>
20

>  <Mol Weight>
594.67

>  <Formula>
C26H26N8O5S2

>  <CMPD_CHEMBLID>
CHEMBL270161

>  <MOLREGNO>
437644

>  <PARENT_CMPD_CHEMBLID>
CHEMBL270161

>  <PARENT_MOLREGNO>
437644

>  <COMPOUND_KEY>
18

>  <MOLWEIGHT>
594.67

>  <ALOGP>
0.76

>  <PSA>
180.91

>  <NUM_RO5_VIOLATIONS>
1

>  <ACTIVITY_ID>
2095187

>  <STANDARD_TYPE>
T1/2

>  <RELATION>
=

>  <STANDARD_VALUE>
0.8667

>  <STANDARD_UNITS>
hr

>  <PUBLISHED_TYPE>
t1/2

>  <PUBLISHED_RELATION>
=

>  <PUBLISHED_VALUE>
52.0

>  <PUBLISHED_UNITS>
min

>  <POTENTIAL_DUPLICATE>
0

>  <BAO_ENDPOINT>
BAO_0002115

>  <UO_UNITS>
UO_0000032

>  <QUDT_UNITS>
http://qudt.org/vocab/unit#Hour

>  <ASSAY_ID>
465188

>  <ASSAY_CHEMBLID>
CHEMBL931772

>  <ASSAY_TYPE>
A

>  <DESCRIPTION>
Metabolic stability assessed as half life in mouse liver microsomes

>  <ASSAY_SRC_ID>
1

>  <ASSAY_SRC_DESCRIPTION>
Scientific Literature

>  <ASSAY_ORGANISM>
Mus musculus

>  <ASSAY_TAX_ID>
10090

>  <CURATED_BY>
Autocuration

>  <BAO_FORMAT>
BAO_0000251

>  <TID>
102280

>  <TARGET_CHEMBLID>
CHEMBL613580

>  <TARGET_TYPE>
TISSUE

>  <PREF_NAME>
Liver

>  <ORGANISM>
Mus musculus

>  <CONFIDENCE_SCORE>
0

>  <TARGET_MAPPING>
Unassigned

>  <DOC_ID>
38512

>  <DOC_CHEMBLID>
CHEMBL1142286

>  <PUBMED_ID>
18077162

>  <JOURNAL>
Bioorg. Med. Chem. Lett.

>  <YEAR>
2008

>  <VOLUME>
18

>  <ISSUE>
2

>  <FIRST_PAGE>
494

$$$$

  Mrv1533001291818532D          

 24 27  0  0  0  0            999 V2000
    5.6645    3.7125    0.0000 C   0  0  0  0  0  0  0  0  0  0  0  0
    6.0770    4.4270    0.0000 N   0  0  0  0  0  0  0  0  0  0  0  0
    6.9020    4.4270    0.0000 C   0  0  0  0  0  0  0  0  0  0  0  0
    7.3145    5.1414    0.0000 C   0  0  0  0  0  0  0  0  0  0  0  0
    8.1395    5.1414    0.0000 C   0  0  0  0  0  0  0  0  0  0  0  0
    8.5520    4.4270    0.0000 C   0  0  0  0  0  0  0  0  0  0  0  0
    8.1395    3.7125    0.0000 C   0  0  0  0  0  0  0  0  0  0  0  0
    7.3145    3.7125    0.0000 C   0  0  0  0  0  0  0  0  0  0  0  0
    4.8395    3.7125    0.0000 C   0  0  0  0  0  0  0  0  0  0  0  0
    4.4270    2.9980    0.0000 C   0  0  0  0  0  0  0  0  0  0  0  0
    3.6020    2.9980    0.0000 C   0  0  0  0  0  0  0  0  0  0  0  0
    3.1895    3.7125    0.0000 C   0  0  0  0  0  0  0  0  0  0  0  0
    3.6020    4.4270    0.0000 C   0  0  0  0  0  0  0  0  0  0  0  0
    4.4270    4.4270    0.0000 C   0  0  0  0  0  0  0  0  0  0  0  0
    2.7770    2.9980    0.0000 O   0  0  0  0  0  0  0  0  0  0  0  0
    1.9520    2.9980    0.0000 O   0  0  0  0  0  0  0  0  0  0  0  0
    1.5395    3.7125    0.0000 C   0  0  0  0  0  0  0  0  0  0  0  0
    1.1270    2.9980    0.0000 C   0  0  0  0  0  0  0  0  0  0  0  0
    0.3020    2.9980    0.0000 C   0  0  0  0  0  0  0  0  0  0  0  0
   -0.1105    3.7125    0.0000 C   0  0  0  0  0  0  0  0  0  0  0  0
    0.3020    4.4270    0.0000 C   0  0  0  0  0  0  0  0  0  0  0  0
    1.1270    4.4270    0.0000 C   0  0  0  0  0  0  0  0  0  0  0  0
    1.9520    4.4270    0.0000 O   0  0  0  0  0  0  0  0  0  0  0  0
    2.7770    4.4270    0.0000 O   0  0  0  0  0  0  0  0  0  0  0  0
  1  2  1  0  0  0  0
  2  3  1  0  0  0  0
  3  4  1  0  0  0  0
  4  5  1  0  0  0  0
  5  6  1  0  0  0  0
  6  7  1  0  0  0  0
  7  8  1  0  0  0  0
  3  8  1  0  0  0  0
  1  9  1  0  0  0  0
  9 10  1  0  0  0  0
 10 11  1  0  0  0  0
 11 12  1  0  0  0  0
 12 13  1  0  0  0  0
 13 14  1  0  0  0  0
  9 14  1  0  0  0  0
 12 15  1  0  0  0  0
 15 16  1  0  0  0  0
 16 17  1  0  0  0  0
 17 18  1  0  0  0  0
 18 19  1  0  0  0  0
 19 20  1  0  0  0  0
 20 21  1  0  0  0  0
 21 22  1  0  0  0  0
 17 22  1  0  0  0  0
 17 23  1  0  0  0  0
 23 24  1  0  0  0  0
 12 24  1  0  0  0  0
M  END
>  <CdId>
24

>  <Mol Weight>
339.476

>  <Formula>
C19H33NO4

>  <CMPD_CHEMBLID>
CHEMBL259647

>  <MOLREGNO>
429628

>  <PARENT_CMPD_CHEMBLID>
CHEMBL259647

>  <PARENT_MOLREGNO>
429628

>  <COMPOUND_KEY>
11a

>  <MOLWEIGHT>
339.47

>  <ALOGP>
3.5

>  <PSA>
48.95

>  <NUM_RO5_VIOLATIONS>
0

>  <ACTIVITY_ID>
2155388

>  <STANDARD_TYPE>
T1/2

>  <RELATION>
=

>  <STANDARD_VALUE>
0.7317

>  <STANDARD_UNITS>
hr

>  <PUBLISHED_TYPE>
t1/2

>  <PUBLISHED_RELATION>
=

>  <PUBLISHED_VALUE>
43.9

>  <PUBLISHED_UNITS>
min

>  <POTENTIAL_DUPLICATE>
0

>  <BAO_ENDPOINT>
BAO_0002115

>  <UO_UNITS>
UO_0000032

>  <QUDT_UNITS>
http://qudt.org/vocab/unit#Hour

>  <ASSAY_ID>
466642

>  <ASSAY_CHEMBLID>
CHEMBL925914

>  <ASSAY_TYPE>
A

>  <DESCRIPTION>
Metabolic stability assessed as half life in mouse liver microsomes

>  <ASSAY_SRC_ID>
1

>  <ASSAY_SRC_DESCRIPTION>
Scientific Literature

>  <ASSAY_ORGANISM>
Mus musculus

>  <ASSAY_TAX_ID>
10090

>  <CURATED_BY>
Autocuration

>  <BAO_FORMAT>
BAO_0000251

>  <TID>
102280

>  <TARGET_CHEMBLID>
CHEMBL613580

>  <TARGET_TYPE>
TISSUE

>  <PREF_NAME>
Liver

>  <ORGANISM>
Mus musculus

>  <CONFIDENCE_SCORE>
0

>  <TARGET_MAPPING>
Unassigned

>  <DOC_ID>
38631

>  <DOC_CHEMBLID>
CHEMBL1142398

>  <PUBMED_ID>
18330976

>  <JOURNAL>
J. Med. Chem.

>  <YEAR>
2008

>  <VOLUME>
51

>  <ISSUE>
7

>  <FIRST_PAGE>
2261

$$$$

  Mrv1533001291818532D          

 46 51  0  0  1  0            999 V2000
    8.3550   -2.5302    0.0000 C   0  0  0  0  0  0  0  0  0  0  0  0
    9.0694   -2.9427    0.0000 C   0  0  0  0  0  0  0  0  0  0  0  0
    9.7839   -2.5302    0.0000 C   0  0  0  0  0  0  0  0  0  0  0  0
   10.4984   -2.9427    0.0000 N   0  0  0  0  0  0  0  0  0  0  0  0
   11.2128   -2.5302    0.0000 C   0  0  0  0  0  0  0  0  0  0  0  0
   11.9273   -2.9427    0.0000 C   0  0  0  0  0  0  0  0  0  0  0  0
   12.6418   -2.5302    0.0000 C   0  0  0  0  0  0  0  0  0  0  0  0
   13.3563   -2.9427    0.0000 C   0  0  1  0  0  0  0  0  0  0  0  0
   13.3563   -3.7677    0.0000 C   0  0  0  0  0  0  0  0  0  0  0  0
   14.0707   -2.5302    0.0000 C   0  0  1  0  0  0  0  0  0  0  0  0
   14.1570   -1.7097    0.0000 C   0  0  0  0  0  0  0  0  0  0  0  0
   14.9639   -1.5382    0.0000 C   0  0  0  0  0  0  0  0  0  0  0  0
   15.3764   -2.2527    0.0000 C   0  0  1  0  0  0  0  0  0  0  0  0
   16.1834   -2.4242    0.0000 C   0  0  2  0  0  0  0  0  0  0  0  0
   16.7354   -1.8111    0.0000 C   0  0  1  0  0  0  0  0  0  0  0  0
   17.5424   -1.9826    0.0000 C   0  0  0  0  0  0  0  0  0  0  0  0
   17.7974   -2.7673    0.0000 C   0  0  2  0  0  0  0  0  0  0  0  0
   18.6043   -2.9388    0.0000 C   0  0  0  0  0  0  0  0  0  0  0  0
   18.8593   -3.7234    0.0000 C   0  0  0  0  0  0  0  0  0  0  0  0
   18.3072   -4.3365    0.0000 C   0  0  0  0  0  0  0  0  0  0  0  0
   17.5003   -4.1650    0.0000 C   0  0  0  0  0  0  0  0  0  0  0  0
   17.2453   -3.3803    0.0000 C   0  0  1  0  0  0  0  0  0  0  0  0
   16.6933   -3.9934    0.0000 C   0  0  0  0  0  0  0  0  0  0  0  0
   16.4383   -3.2088    0.0000 C   0  0  1  0  0  0  0  0  0  0  0  0
   15.8863   -3.8219    0.0000 C   0  0  0  0  0  0  0  0  0  0  0  0
   15.0793   -3.6504    0.0000 C   0  0  2  0  0  0  0  0  0  0  0  0
   14.5273   -4.2635    0.0000 O   0  0  0  0  0  0  0  0  0  0  0  0
   14.7823   -5.0481    0.0000 C   0  0  0  0  0  0  0  0  0  0  0  0
   15.5892   -5.2196    0.0000 O   0  0  0  0  0  0  0  0  0  0  0  0
   14.2302   -5.6612    0.0000 C   0  0  0  0  0  0  0  0  0  0  0  0
   14.8244   -2.8658    0.0000 C   0  0  2  0  0  0  0  0  0  0  0  0
   14.2113   -3.4178    0.0000 C   0  0  0  0  0  0  0  0  0  0  0  0
   19.4113   -3.1103    0.0000 O   0  0  0  0  0  0  0  0  0  0  0  0
   20.2183   -3.2818    0.0000 O   0  0  0  0  0  0  0  0  0  0  0  0
   20.4732   -4.0665    0.0000 C   0  0  0  0  0  0  0  0  0  0  0  0
   21.0252   -3.4534    0.0000 C   0  0  0  0  0  0  0  0  0  0  0  0
   21.8322   -3.6249    0.0000 C   0  0  0  0  0  0  0  0  0  0  0  0
   22.0872   -4.4095    0.0000 C   0  0  0  0  0  0  0  0  0  0  0  0
   21.5351   -5.0226    0.0000 C   0  0  0  0  0  0  0  0  0  0  0  0
   20.7281   -4.8511    0.0000 C   0  0  0  0  0  0  0  0  0  0  0  0
   19.9212   -4.6795    0.0000 O   0  0  0  0  0  0  0  0  0  0  0  0
   19.1142   -4.5080    0.0000 O   0  0  0  0  0  0  0  0  0  0  0  0
   16.4805   -1.0265    0.0000 O   0  0  0  0  0  0  0  0  0  0  0  0
   17.0325   -0.4134    0.0000 C   0  0  0  0  0  0  0  0  0  0  0  0
   17.8395   -0.5849    0.0000 O   0  0  0  0  0  0  0  0  0  0  0  0
   16.7776    0.3712    0.0000 C   0  0  0  0  0  0  0  0  0  0  0  0
  1  2  1  0  0  0  0
  2  3  1  0  0  0  0
  3  4  1  0  0  0  0
  4  5  1  0  0  0  0
  5  6  1  0  0  0  0
  6  7  1  0  0  0  0
  7  8  1  0  0  0  0
  8  9  1  6  0  0  0
 10  8  1  1  0  0  0
 10 11  1  0  0  0  0
 11 12  1  0  0  0  0
 13 12  1  1  0  0  0
 13 14  1  0  0  0  0
 14 15  1  0  0  0  0
 15 16  1  0  0  0  0
 16 17  1  0  0  0  0
 17 18  1  6  0  0  0
 18 19  1  0  0  0  0
 19 20  1  0  0  0  0
 20 21  1  0  0  0  0
 21 22  1  0  0  0  0
 17 22  1  0  0  0  0
 22 23  1  1  0  0  0
 22 24  1  0  0  0  0
 14 24  1  6  0  0  0
 24 25  1  1  0  0  0
 25 26  1  0  0  0  0
 26 27  1  6  0  0  0
 27 28  1  0  0  0  0
 28 29  2  0  0  0  0
 28 30  1  0  0  0  0
 26 31  1  0  0  0  0
 10 31  1  0  0  0  0
 13 31  1  0  0  0  0
 31 32  1  1  0  0  0
 19 33  1  0  0  0  0
 33 34  1  0  0  0  0
 34 35  1  0  0  0  0
 35 36  1  0  0  0  0
 36 37  1  0  0  0  0
 37 38  1  0  0  0  0
 38 39  1  0  0  0  0
 39 40  1  0  0  0  0
 35 40  1  0  0  0  0
 35 41  1  0  0  0  0
 41 42  1  0  0  0  0
 19 42  1  0  0  0  0
 15 43  1  6  0  0  0
 43 44  1  0  0  0  0
 44 45  2  0  0  0  0
 44 46  1  0  0  0  0
M  END
>  <CdId>
25

>  <Mol Weight>
647.894

>  <Formula>
C37H61NO8

>  <CMPD_CHEMBLID>
CHEMBL260359

>  <MOLREGNO>
429287

>  <PARENT_CMPD_CHEMBLID>
CHEMBL260359

>  <PARENT_MOLREGNO>
429287

>  <COMPOUND_KEY>
17a

>  <MOLWEIGHT>
647.88

>  <ALOGP>
5.65

>  <PSA>
101.55

>  <NUM_RO5_VIOLATIONS>
2

>  <ACTIVITY_ID>
2155385

>  <STANDARD_TYPE>
T1/2

>  <RELATION>
>

>  <STANDARD_VALUE>
1.0

>  <STANDARD_UNITS>
hr

>  <PUBLISHED_TYPE>
t1/2

>  <PUBLISHED_RELATION>
>

>  <PUBLISHED_VALUE>
60.0

>  <PUBLISHED_UNITS>
min

>  <POTENTIAL_DUPLICATE>
0

>  <BAO_ENDPOINT>
BAO_0002115

>  <UO_UNITS>
UO_0000032

>  <QUDT_UNITS>
http://qudt.org/vocab/unit#Hour

>  <ASSAY_ID>
466642

>  <ASSAY_CHEMBLID>
CHEMBL925914

>  <ASSAY_TYPE>
A

>  <DESCRIPTION>
Metabolic stability assessed as half life in mouse liver microsomes

>  <ASSAY_SRC_ID>
1

>  <ASSAY_SRC_DESCRIPTION>
Scientific Literature

>  <ASSAY_ORGANISM>
Mus musculus

>  <ASSAY_TAX_ID>
10090

>  <CURATED_BY>
Autocuration

>  <BAO_FORMAT>
BAO_0000251

>  <TID>
102280

>  <TARGET_CHEMBLID>
CHEMBL613580

>  <TARGET_TYPE>
TISSUE

>  <PREF_NAME>
Liver

>  <ORGANISM>
Mus musculus

>  <CONFIDENCE_SCORE>
0

>  <TARGET_MAPPING>
Unassigned

>  <DOC_ID>
38631

>  <DOC_CHEMBLID>
CHEMBL1142398

>  <PUBMED_ID>
18330976

>  <JOURNAL>
J. Med. Chem.

>  <YEAR>
2008

>  <VOLUME>
51

>  <ISSUE>
7

>  <FIRST_PAGE>
2261

$$$$

  Mrv1533001291818532D          

 24 26  0  0  0  0            999 V2000
    1.4289   -4.1250    0.0000 C   0  0  0  0  0  0  0  0  0  0  0  0
    2.1434   -3.7125    0.0000 N   0  0  0  0  0  0  0  0  0  0  0  0
    2.1434   -2.8875    0.0000 C   0  0  0  0  0  0  0  0  0  0  0  0
    2.8579   -4.1250    0.0000 C   0  0  0  0  0  0  0  0  0  0  0  0
    3.5724   -3.7125    0.0000 C   0  0  0  0  0  0  0  0  0  0  0  0
    4.2868   -4.1250    0.0000 N   0  0  0  0  0  0  0  0  0  0  0  0
    5.0013   -3.7125    0.0000 C   0  0  0  0  0  0  0  0  0  0  0  0
    5.0013   -2.8875    0.0000 O   0  0  0  0  0  0  0  0  0  0  0  0
    5.7158   -4.1250    0.0000 C   0  0  0  0  0  0  0  0  0  0  0  0
    6.4302   -3.7125    0.0000 C   0  0  0  0  0  0  0  0  0  0  0  0
    7.1447   -4.1250    0.0000 C   0  0  0  0  0  0  0  0  0  0  0  0
    7.1447   -4.9500    0.0000 C   0  0  0  0  0  0  0  0  0  0  0  0
    6.4302   -5.3625    0.0000 C   0  0  0  0  0  0  0  0  0  0  0  0
    5.7158   -4.9500    0.0000 C   0  0  0  0  0  0  0  0  0  0  0  0
    7.8592   -4.5375    0.0000 O   0  0  0  0  0  0  0  0  0  0  0  0
    8.5737   -4.9500    0.0000 O   0  0  0  0  0  0  0  0  0  0  0  0
    8.5737   -5.7750    0.0000 C   0  0  0  0  0  0  0  0  0  0  0  0
    9.2881   -5.3625    0.0000 C   0  0  0  0  0  0  0  0  0  0  0  0
   10.0026   -5.7750    0.0000 C   0  0  0  0  0  0  0  0  0  0  0  0
   10.0026   -6.6000    0.0000 C   0  0  0  0  0  0  0  0  0  0  0  0
    9.2881   -7.0125    0.0000 C   0  0  0  0  0  0  0  0  0  0  0  0
    8.5737   -6.6000    0.0000 C   0  0  0  0  0  0  0  0  0  0  0  0
    7.8592   -6.1875    0.0000 O   0  0  0  0  0  0  0  0  0  0  0  0
    7.1447   -5.7750    0.0000 O   0  0  0  0  0  0  0  0  0  0  0  0
  1  2  1  0  0  0  0
  2  3  1  0  0  0  0
  2  4  1  0  0  0  0
  4  5  1  0  0  0  0
  5  6  1  0  0  0  0
  6  7  1  0  0  0  0
  7  8  2  0  0  0  0
  7  9  1  0  0  0  0
  9 10  1  0  0  0  0
 10 11  1  0  0  0  0
 11 12  1  0  0  0  0
 12 13  1  0  0  0  0
 13 14  1  0  0  0  0
  9 14  1  0  0  0  0
 12 15  1  0  0  0  0
 15 16  1  0  0  0  0
 16 17  1  0  0  0  0
 17 18  1  0  0  0  0
 18 19  1  0  0  0  0
 19 20  1  0  0  0  0
 20 21  1  0  0  0  0
 21 22  1  0  0  0  0
 17 22  1  0  0  0  0
 17 23  1  0  0  0  0
 23 24  1  0  0  0  0
 12 24  1  0  0  0  0
M  END
>  <CdId>
26

>  <Mol Weight>
342.436

>  <Formula>
C17H30N2O5

>  <CMPD_CHEMBLID>
CHEMBL260595

>  <MOLREGNO>
429761

>  <PARENT_CMPD_CHEMBLID>
CHEMBL260595

>  <PARENT_MOLREGNO>
429761

>  <COMPOUND_KEY>
7

>  <MOLWEIGHT>
342.43

>  <ALOGP>
1.31

>  <PSA>
69.26

>  <NUM_RO5_VIOLATIONS>
0

>  <ACTIVITY_ID>
2155378

>  <STANDARD_TYPE>
T1/2

>  <RELATION>
>

>  <STANDARD_VALUE>
1.0

>  <STANDARD_UNITS>
hr

>  <PUBLISHED_TYPE>
t1/2

>  <PUBLISHED_RELATION>
>

>  <PUBLISHED_VALUE>
60.0

>  <PUBLISHED_UNITS>
min

>  <POTENTIAL_DUPLICATE>
0

>  <BAO_ENDPOINT>
BAO_0002115

>  <UO_UNITS>
UO_0000032

>  <QUDT_UNITS>
http://qudt.org/vocab/unit#Hour

>  <ASSAY_ID>
466642

>  <ASSAY_CHEMBLID>
CHEMBL925914

>  <ASSAY_TYPE>
A

>  <DESCRIPTION>
Metabolic stability assessed as half life in mouse liver microsomes

>  <ASSAY_SRC_ID>
1

>  <ASSAY_SRC_DESCRIPTION>
Scientific Literature

>  <ASSAY_ORGANISM>
Mus musculus

>  <ASSAY_TAX_ID>
10090

>  <CURATED_BY>
Autocuration

>  <BAO_FORMAT>
BAO_0000251

>  <TID>
102280

>  <TARGET_CHEMBLID>
CHEMBL613580

>  <TARGET_TYPE>
TISSUE

>  <PREF_NAME>
Liver

>  <ORGANISM>
Mus musculus

>  <CONFIDENCE_SCORE>
0

>  <TARGET_MAPPING>
Unassigned

>  <DOC_ID>
38631

>  <DOC_CHEMBLID>
CHEMBL1142398

>  <PUBMED_ID>
18330976

>  <JOURNAL>
J. Med. Chem.

>  <YEAR>
2008

>  <VOLUME>
51

>  <ISSUE>
7

>  <FIRST_PAGE>
2261

$$$$

  Mrv1533001291818532D          

 48 53  0  0  1  0            999 V2000
    4.8300   -0.9936    0.0000 C   0  0  0  0  0  0  0  0  0  0  0  0
    4.8300   -1.8186    0.0000 C   0  0  2  0  0  0  0  0  0  0  0  0
    5.5445   -2.2311    0.0000 C   0  0  0  0  0  0  0  0  0  0  0  0
    6.2589   -1.8186    0.0000 C   0  0  0  0  0  0  0  0  0  0  0  0
    6.9734   -2.2311    0.0000 C   0  0  0  0  0  0  0  0  0  0  0  0
    7.6879   -1.8186    0.0000 N   0  0  0  0  0  0  0  0  0  0  0  0
    8.4023   -2.2311    0.0000 C   0  0  0  0  0  0  0  0  0  0  0  0
    9.1168   -1.8186    0.0000 C   0  0  0  0  0  0  0  0  0  0  0  0
    9.8313   -2.2311    0.0000 N   0  0  0  0  0  0  0  0  0  0  0  0
   10.5458   -1.8186    0.0000 C   0  0  0  0  0  0  0  0  0  0  0  0
    9.8313   -3.0561    0.0000 C   0  0  0  0  0  0  0  0  0  0  0  0
    4.1155   -2.2311    0.0000 C   0  0  1  0  0  0  0  0  0  0  0  0
    4.0293   -3.0516    0.0000 C   0  0  0  0  0  0  0  0  0  0  0  0
    3.2223   -3.2231    0.0000 C   0  0  0  0  0  0  0  0  0  0  0  0
    2.8098   -2.5086    0.0000 C   0  0  1  0  0  0  0  0  0  0  0  0
    2.0028   -2.3371    0.0000 C   0  0  2  0  0  0  0  0  0  0  0  0
    1.4508   -2.9502    0.0000 C   0  0  1  0  0  0  0  0  0  0  0  0
    0.6438   -2.7787    0.0000 C   0  0  0  0  0  0  0  0  0  0  0  0
    0.3889   -1.9941    0.0000 C   0  0  2  0  0  0  0  0  0  0  0  0
   -0.4181   -1.8225    0.0000 C   0  0  0  0  0  0  0  0  0  0  0  0
   -0.6730   -1.0379    0.0000 C   0  0  0  0  0  0  0  0  0  0  0  0
   -0.1210   -0.4248    0.0000 C   0  0  0  0  0  0  0  0  0  0  0  0
    0.6860   -0.5963    0.0000 C   0  0  0  0  0  0  0  0  0  0  0  0
    0.9409   -1.3810    0.0000 C   0  0  1  0  0  0  0  0  0  0  0  0
    1.4930   -0.7679    0.0000 C   0  0  0  0  0  0  0  0  0  0  0  0
    1.7479   -1.5525    0.0000 C   0  0  1  0  0  0  0  0  0  0  0  0
    2.2999   -0.9394    0.0000 C   0  0  0  0  0  0  0  0  0  0  0  0
    3.1069   -1.1109    0.0000 C   0  0  2  0  0  0  0  0  0  0  0  0
    3.6589   -0.4978    0.0000 O   0  0  0  0  0  0  0  0  0  0  0  0
    3.4040    0.2868    0.0000 C   0  0  0  0  0  0  0  0  0  0  0  0
    2.5970    0.4583    0.0000 O   0  0  0  0  0  0  0  0  0  0  0  0
    3.9560    0.8999    0.0000 C   0  0  0  0  0  0  0  0  0  0  0  0
    3.3618   -1.8955    0.0000 C   0  0  2  0  0  0  0  0  0  0  0  0
    3.9749   -1.3435    0.0000 C   0  0  0  0  0  0  0  0  0  0  0  0
   -1.2251   -1.6510    0.0000 O   0  0  0  0  0  0  0  0  0  0  0  0
   -2.0320   -1.4795    0.0000 O   0  0  0  0  0  0  0  0  0  0  0  0
   -2.2870   -0.6949    0.0000 C   0  0  0  0  0  0  0  0  0  0  0  0
   -2.8390   -1.3079    0.0000 C   0  0  0  0  0  0  0  0  0  0  0  0
   -3.6460   -1.1364    0.0000 C   0  0  0  0  0  0  0  0  0  0  0  0
   -3.9009   -0.3518    0.0000 C   0  0  0  0  0  0  0  0  0  0  0  0
   -3.3489    0.2613    0.0000 C   0  0  0  0  0  0  0  0  0  0  0  0
   -2.5419    0.0898    0.0000 C   0  0  0  0  0  0  0  0  0  0  0  0
   -1.7349   -0.0818    0.0000 O   0  0  0  0  0  0  0  0  0  0  0  0
   -0.9280   -0.2533    0.0000 O   0  0  0  0  0  0  0  0  0  0  0  0
    1.7057   -3.7348    0.0000 O   0  0  0  0  0  0  0  0  0  0  0  0
    1.1537   -4.3479    0.0000 C   0  0  0  0  0  0  0  0  0  0  0  0
    0.3467   -4.1764    0.0000 O   0  0  0  0  0  0  0  0  0  0  0  0
    1.4086   -5.1325    0.0000 C   0  0  0  0  0  0  0  0  0  0  0  0
  2  1  1  6  0  0  0
  2  3  1  0  0  0  0
  3  4  1  0  0  0  0
  4  5  1  0  0  0  0
  5  6  1  0  0  0  0
  6  7  1  0  0  0  0
  7  8  1  0  0  0  0
  8  9  1  0  0  0  0
  9 10  1  0  0  0  0
  9 11  1  0  0  0  0
 12  2  1  1  0  0  0
 12 13  1  0  0  0  0
 13 14  1  0  0  0  0
 15 14  1  1  0  0  0
 15 16  1  0  0  0  0
 16 17  1  0  0  0  0
 17 18  1  0  0  0  0
 18 19  1  0  0  0  0
 19 20  1  6  0  0  0
 20 21  1  0  0  0  0
 21 22  1  0  0  0  0
 22 23  1  0  0  0  0
 23 24  1  0  0  0  0
 19 24  1  0  0  0  0
 24 25  1  1  0  0  0
 24 26  1  0  0  0  0
 16 26  1  6  0  0  0
 26 27  1  1  0  0  0
 27 28  1  0  0  0  0
 28 29  1  6  0  0  0
 29 30  1  0  0  0  0
 30 31  2  0  0  0  0
 30 32  1  0  0  0  0
 28 33  1  0  0  0  0
 12 33  1  0  0  0  0
 15 33  1  0  0  0  0
 33 34  1  1  0  0  0
 21 35  1  0  0  0  0
 35 36  1  0  0  0  0
 36 37  1  0  0  0  0
 37 38  1  0  0  0  0
 38 39  1  0  0  0  0
 39 40  1  0  0  0  0
 40 41  1  0  0  0  0
 41 42  1  0  0  0  0
 37 42  1  0  0  0  0
 37 43  1  0  0  0  0
 43 44  1  0  0  0  0
 21 44  1  0  0  0  0
 17 45  1  6  0  0  0
 45 46  1  0  0  0  0
 46 47  2  0  0  0  0
 46 48  1  0  0  0  0
M  END
>  <CdId>
29

>  <Mol Weight>
676.936

>  <Formula>
C38H64N2O8

>  <CMPD_CHEMBLID>
CHEMBL258800

>  <MOLREGNO>
429243

>  <PARENT_CMPD_CHEMBLID>
CHEMBL258800

>  <PARENT_MOLREGNO>
429243

>  <COMPOUND_KEY>
17b

>  <MOLWEIGHT>
676.92

>  <ALOGP>
4.91

>  <PSA>
104.79

>  <NUM_RO5_VIOLATIONS>
1

>  <ACTIVITY_ID>
2155384

>  <STANDARD_TYPE>
T1/2

>  <RELATION>
>

>  <STANDARD_VALUE>
1.0

>  <STANDARD_UNITS>
hr

>  <PUBLISHED_TYPE>
t1/2

>  <PUBLISHED_RELATION>
>

>  <PUBLISHED_VALUE>
60.0

>  <PUBLISHED_UNITS>
min

>  <POTENTIAL_DUPLICATE>
0

>  <BAO_ENDPOINT>
BAO_0002115

>  <UO_UNITS>
UO_0000032

>  <QUDT_UNITS>
http://qudt.org/vocab/unit#Hour

>  <ASSAY_ID>
466642

>  <ASSAY_CHEMBLID>
CHEMBL925914

>  <ASSAY_TYPE>
A

>  <DESCRIPTION>
Metabolic stability assessed as half life in mouse liver microsomes

>  <ASSAY_SRC_ID>
1

>  <ASSAY_SRC_DESCRIPTION>
Scientific Literature

>  <ASSAY_ORGANISM>
Mus musculus

>  <ASSAY_TAX_ID>
10090

>  <CURATED_BY>
Autocuration

>  <BAO_FORMAT>
BAO_0000251

>  <TID>
102280

>  <TARGET_CHEMBLID>
CHEMBL613580

>  <TARGET_TYPE>
TISSUE

>  <PREF_NAME>
Liver

>  <ORGANISM>
Mus musculus

>  <CONFIDENCE_SCORE>
0

>  <TARGET_MAPPING>
Unassigned

>  <DOC_ID>
38631

>  <DOC_CHEMBLID>
CHEMBL1142398

>  <PUBMED_ID>
18330976

>  <JOURNAL>
J. Med. Chem.

>  <YEAR>
2008

>  <VOLUME>
51

>  <ISSUE>
7

>  <FIRST_PAGE>
2261

$$$$

  Mrv1533001291818532D          

 20 21  0  0  0  0            999 V2000
   -1.3222   -1.7116    0.0000 C   0  0  0  0  0  0  0  0  0  0  0  0
   -1.3222   -2.5366    0.0000 N   0  0  0  0  0  0  0  0  0  0  0  0
   -0.6548   -3.0215    0.0000 C   0  0  0  0  0  0  0  0  0  0  0  0
   -0.9097   -3.8062    0.0000 C   0  0  0  0  0  0  0  0  0  0  0  0
   -1.7347   -3.8062    0.0000 C   0  0  0  0  0  0  0  0  0  0  0  0
   -1.9897   -3.0215    0.0000 C   0  0  0  0  0  0  0  0  0  0  0  0
   -2.7743   -2.7666    0.0000 C   0  0  0  0  0  0  0  0  0  0  0  0
   -2.9458   -1.9596    0.0000 O   0  0  0  0  0  0  0  0  0  0  0  0
   -3.3874   -3.3186    0.0000 N   0  0  0  0  0  0  0  0  0  0  0  0
   -4.1720   -3.0637    0.0000 C   0  0  0  0  0  0  0  0  0  0  0  0
   -4.7851   -3.6157    0.0000 C   0  0  0  0  0  0  0  0  0  0  0  0
   -4.6136   -4.4227    0.0000 C   0  0  0  0  0  0  0  0  0  0  0  0
   -3.8290   -4.6776    0.0000 F   0  0  0  0  0  0  0  0  0  0  0  0
   -5.2267   -4.9747    0.0000 C   0  0  0  0  0  0  0  0  0  0  0  0
   -6.0113   -4.7198    0.0000 C   0  0  0  0  0  0  0  0  0  0  0  0
   -6.1828   -3.9128    0.0000 C   0  0  0  0  0  0  0  0  0  0  0  0
   -5.5697   -3.3608    0.0000 C   0  0  0  0  0  0  0  0  0  0  0  0
   -5.7413   -2.5538    0.0000 Cl  0  0  0  0  0  0  0  0  0  0  0  0
    0.1298   -2.7666    0.0000 C   0  0  0  0  0  0  0  0  0  0  0  0
    0.9144   -2.5117    0.0000 N   0  0  0  0  0  0  0  0  0  0  0  0
  1  2  1  0  0  0  0
  2  3  4  0  0  0  0
  3  4  4  0  0  0  0
  4  5  4  0  0  0  0
  5  6  4  0  0  0  0
  2  6  4  0  0  0  0
  6  7  1  0  0  0  0
  7  8  2  0  0  0  0
  7  9  1  0  0  0  0
  9 10  1  0  0  0  0
 10 11  1  0  0  0  0
 11 12  4  0  0  0  0
 12 13  1  0  0  0  0
 12 14  4  0  0  0  0
 14 15  4  0  0  0  0
 15 16  4  0  0  0  0
 16 17  4  0  0  0  0
 11 17  4  0  0  0  0
 17 18  1  0  0  0  0
  3 19  1  0  0  0  0
 19 20  3  0  0  0  0
M  END
>  <CdId>
30

>  <Mol Weight>
291.71

>  <Formula>
C14H11ClFN3O

>  <CMPD_CHEMBLID>
CHEMBL406005

>  <MOLREGNO>
427719

>  <PARENT_CMPD_CHEMBLID>
CHEMBL406005

>  <PARENT_MOLREGNO>
427719

>  <COMPOUND_KEY>
45

>  <MOLWEIGHT>
291.71

>  <ALOGP>
3.25

>  <PSA>
57.82

>  <NUM_RO5_VIOLATIONS>
0

>  <ACTIVITY_ID>
2170396

>  <STANDARD_TYPE>
T1/2

>  <RELATION>
=

>  <STANDARD_VALUE>
0.705

>  <STANDARD_UNITS>
hr

>  <PUBLISHED_TYPE>
t1/2

>  <PUBLISHED_RELATION>
=

>  <PUBLISHED_VALUE>
42.3

>  <PUBLISHED_UNITS>
min

>  <POTENTIAL_DUPLICATE>
0

>  <BAO_ENDPOINT>
BAO_0002115

>  <UO_UNITS>
UO_0000032

>  <QUDT_UNITS>
http://qudt.org/vocab/unit#Hour

>  <ASSAY_ID>
467770

>  <ASSAY_CHEMBLID>
CHEMBL930322

>  <ASSAY_TYPE>
A

>  <DESCRIPTION>
Metabolic stability assessed as half life in mouse liver microsomes

>  <ASSAY_SRC_ID>
1

>  <ASSAY_SRC_DESCRIPTION>
Scientific Literature

>  <ASSAY_ORGANISM>
Mus musculus

>  <ASSAY_TAX_ID>
10090

>  <CURATED_BY>
Autocuration

>  <BAO_FORMAT>
BAO_0000251

>  <TID>
102280

>  <TARGET_CHEMBLID>
CHEMBL613580

>  <TARGET_TYPE>
TISSUE

>  <PREF_NAME>
Liver

>  <ORGANISM>
Mus musculus

>  <CONFIDENCE_SCORE>
0

>  <TARGET_MAPPING>
Unassigned

>  <DOC_ID>
38707

>  <DOC_CHEMBLID>
CHEMBL1143090

>  <PUBMED_ID>
18467094

>  <JOURNAL>
Bioorg. Med. Chem. Lett.

>  <YEAR>
2008

>  <VOLUME>
18

>  <ISSUE>
11

>  <FIRST_PAGE>
3219

$$$$

  Mrv1533001291818532D          

 31 36  0  0  0  0            999 V2000
   -3.9097   -7.0801    0.0000 C   0  0  0  0  0  0  0  0  0  0  0  0
   -3.3577   -6.4670    0.0000 C   0  0  0  0  0  0  0  0  0  0  0  0
   -2.5507   -6.6385    0.0000 N   0  0  0  0  0  0  0  0  0  0  0  0
   -2.2958   -7.4231    0.0000 C   0  0  0  0  0  0  0  0  0  0  0  0
   -2.8478   -8.0362    0.0000 C   0  0  0  0  0  0  0  0  0  0  0  0
   -3.6548   -7.8647    0.0000 N   0  0  0  0  0  0  0  0  0  0  0  0
   -1.9987   -6.0254    0.0000 C   0  0  0  0  0  0  0  0  0  0  0  0
   -2.2536   -5.2408    0.0000 C   0  0  0  0  0  0  0  0  0  0  0  0
   -1.7016   -4.6277    0.0000 C   0  0  0  0  0  0  0  0  0  0  0  0
   -0.8946   -4.7992    0.0000 C   0  0  0  0  0  0  0  0  0  0  0  0
   -0.6397   -5.5838    0.0000 C   0  0  0  0  0  0  0  0  0  0  0  0
   -1.1917   -6.1969    0.0000 C   0  0  0  0  0  0  0  0  0  0  0  0
   -0.3426   -4.1861    0.0000 C   0  0  0  0  0  0  0  0  0  0  0  0
   -0.5975   -3.4015    0.0000 C   0  0  0  0  0  0  0  0  0  0  0  0
   -0.0455   -2.7884    0.0000 N   0  0  0  0  0  0  0  0  0  0  0  0
    0.7615   -2.9599    0.0000 C   0  0  0  0  0  0  0  0  0  0  0  0
    1.4289   -2.4750    0.0000 C   0  0  0  0  0  0  0  0  0  0  0  0
    2.0964   -2.9599    0.0000 C   0  0  0  0  0  0  0  0  0  0  0  0
    1.8414   -3.7445    0.0000 N   0  0  0  0  0  0  0  0  0  0  0  0
    1.0164   -3.7445    0.0000 N   0  0  0  0  0  0  0  0  0  0  0  0
    0.4644   -4.3576    0.0000 C   0  0  0  0  0  0  0  0  0  0  0  0
    1.4289   -1.6500    0.0000 C   0  0  0  0  0  0  0  0  0  0  0  0
    0.7145   -1.2375    0.0000 C   0  0  0  0  0  0  0  0  0  0  0  0
    0.7145   -0.4125    0.0000 C   0  0  0  0  0  0  0  0  0  0  0  0
    1.4289    0.0000    0.0000 N   0  0  0  0  0  0  0  0  0  0  0  0
    2.1434   -0.4125    0.0000 C   0  0  0  0  0  0  0  0  0  0  0  0
    2.8579    0.0000    0.0000 C   0  0  0  0  0  0  0  0  0  0  0  0
    3.5724   -0.4125    0.0000 C   0  0  0  0  0  0  0  0  0  0  0  0
    3.5724   -1.2375    0.0000 C   0  0  0  0  0  0  0  0  0  0  0  0
    2.8579   -1.6500    0.0000 C   0  0  0  0  0  0  0  0  0  0  0  0
    2.1434   -1.2375    0.0000 C   0  0  0  0  0  0  0  0  0  0  0  0
  1  2  1  0  0  0  0
  2  3  1  0  0  0  0
  3  4  1  0  0  0  0
  4  5  1  0  0  0  0
  5  6  1  0  0  0  0
  1  6  1  0  0  0  0
  3  7  1  0  0  0  0
  7  8  4  0  0  0  0
  8  9  4  0  0  0  0
  9 10  4  0  0  0  0
 10 11  4  0  0  0  0
 11 12  4  0  0  0  0
  7 12  4  0  0  0  0
 10 13  1  0  0  0  0
 13 14  4  0  0  0  0
 14 15  4  0  0  0  0
 15 16  4  0  0  0  0
 16 17  4  0  0  0  0
 17 18  4  0  0  0  0
 18 19  4  0  0  0  0
 19 20  4  0  0  0  0
 16 20  4  0  0  0  0
 20 21  4  0  0  0  0
 13 21  4  0  0  0  0
 17 22  1  0  0  0  0
 22 23  4  0  0  0  0
 23 24  4  0  0  0  0
 24 25  4  0  0  0  0
 25 26  4  0  0  0  0
 26 27  4  0  0  0  0
 27 28  4  0  0  0  0
 28 29  4  0  0  0  0
 29 30  4  0  0  0  0
 30 31  4  0  0  0  0
 22 31  4  0  0  0  0
 26 31  4  0  0  0  0
M  END
>  <CdId>
49

>  <Mol Weight>
406.493

>  <Formula>
C25H22N6

>  <CMPD_CHEMBLID>
CHEMBL513147

>  <MOLREGNO>
488756

>  <PARENT_CMPD_CHEMBLID>
CHEMBL513147

>  <PARENT_MOLREGNO>
488756

>  <COMPOUND_KEY>
13

>  <MOLWEIGHT>
406.48

>  <ALOGP>
2.91

>  <PSA>
58.35

>  <NUM_RO5_VIOLATIONS>
0

>  <ACTIVITY_ID>
2563368

>  <STANDARD_TYPE>
T1/2

>  <RELATION>
=

>  <STANDARD_VALUE>
1.367

>  <STANDARD_UNITS>
hr

>  <PUBLISHED_TYPE>
t1/2

>  <PUBLISHED_RELATION>
=

>  <PUBLISHED_VALUE>
82.0

>  <PUBLISHED_UNITS>
min

>  <POTENTIAL_DUPLICATE>
0

>  <BAO_ENDPOINT>
BAO_0002115

>  <UO_UNITS>
UO_0000032

>  <QUDT_UNITS>
http://qudt.org/vocab/unit#Hour

>  <ASSAY_ID>
490879

>  <ASSAY_CHEMBLID>
CHEMBL989155

>  <ASSAY_TYPE>
A

>  <DESCRIPTION>
Metabolic stability in mouse liver microsomes assessed as half life

>  <ASSAY_SRC_ID>
1

>  <ASSAY_SRC_DESCRIPTION>
Scientific Literature

>  <ASSAY_ORGANISM>
Mus musculus

>  <ASSAY_TAX_ID>
10090

>  <CURATED_BY>
Autocuration

>  <BAO_FORMAT>
BAO_0000251

>  <TID>
22224

>  <TARGET_CHEMBLID>
CHEMBL612558

>  <TARGET_TYPE>
ADMET

>  <PREF_NAME>
ADMET

>  <CONFIDENCE_SCORE>
0

>  <TARGET_MAPPING>
Unassigned

>  <DOC_ID>
44013

>  <DOC_CHEMBLID>
CHEMBL1155860

>  <PUBMED_ID>
18621530

>  <JOURNAL>
Bioorg. Med. Chem. Lett.

>  <YEAR>
2008

>  <VOLUME>
18

>  <ISSUE>
15

>  <FIRST_PAGE>
4388

$$$$

  Mrv1533001291818532D          

 33 37  0  0  0  0            999 V2000
    1.4289   -6.6000    0.0000 Cl  0  0  0  0  0  0  0  0  0  0  0  0
    2.1434   -6.1875    0.0000 C   0  0  0  0  0  0  0  0  0  0  0  0
    2.1434   -5.3625    0.0000 C   0  0  0  0  0  0  0  0  0  0  0  0
    2.8579   -4.9500    0.0000 C   0  0  0  0  0  0  0  0  0  0  0  0
    3.5724   -5.3625    0.0000 C   0  0  0  0  0  0  0  0  0  0  0  0
    4.2868   -4.9500    0.0000 C   0  0  0  0  0  0  0  0  0  0  0  0
    4.2868   -4.1250    0.0000 N   0  0  0  0  0  0  0  0  0  0  0  0
    5.0013   -3.7125    0.0000 C   0  0  0  0  0  0  0  0  0  0  0  0
    5.0013   -2.8875    0.0000 C   0  0  0  0  0  0  0  0  0  0  0  0
    5.7158   -2.4750    0.0000 N   0  0  0  0  0  0  0  0  0  0  0  0
    5.7158   -1.6500    0.0000 C   0  0  0  0  0  0  0  0  0  0  0  0
    5.0013   -1.2375    0.0000 O   0  0  0  0  0  0  0  0  0  0  0  0
    6.4302   -1.2375    0.0000 C   0  0  0  0  0  0  0  0  0  0  0  0
    6.4302   -0.4125    0.0000 C   0  0  0  0  0  0  0  0  0  0  0  0
    7.1447    0.0000    0.0000 C   0  0  0  0  0  0  0  0  0  0  0  0
    7.8592   -0.4125    0.0000 C   0  0  0  0  0  0  0  0  0  0  0  0
    7.8592   -1.2375    0.0000 C   0  0  0  0  0  0  0  0  0  0  0  0
    7.1447   -1.6500    0.0000 C   0  0  0  0  0  0  0  0  0  0  0  0
    7.8592    0.4125    0.0000 O   0  0  0  0  0  0  0  0  0  0  0  0
    8.5737    0.8250    0.0000 O   0  0  0  0  0  0  0  0  0  0  0  0
    9.2881    0.4125    0.0000 C   0  0  0  0  0  0  0  0  0  0  0  0
    9.2881    1.2375    0.0000 C   0  0  0  0  0  0  0  0  0  0  0  0
   10.0026    1.6500    0.0000 C   0  0  0  0  0  0  0  0  0  0  0  0
   10.7171    1.2375    0.0000 C   0  0  0  0  0  0  0  0  0  0  0  0
   10.7171    0.4125    0.0000 C   0  0  0  0  0  0  0  0  0  0  0  0
   10.0026    0.0000    0.0000 C   0  0  0  0  0  0  0  0  0  0  0  0
    9.2881   -0.4125    0.0000 O   0  0  0  0  0  0  0  0  0  0  0  0
    8.5737   -0.8250    0.0000 O   0  0  0  0  0  0  0  0  0  0  0  0
    5.0013   -5.3625    0.0000 C   0  0  0  0  0  0  0  0  0  0  0  0
    5.0013   -6.1875    0.0000 C   0  0  0  0  0  0  0  0  0  0  0  0
    4.2868   -6.6000    0.0000 N   0  0  0  0  0  0  0  0  0  0  0  0
    3.5724   -6.1875    0.0000 C   0  0  0  0  0  0  0  0  0  0  0  0
    2.8579   -6.6000    0.0000 C   0  0  0  0  0  0  0  0  0  0  0  0
  1  2  1  0  0  0  0
  2  3  4  0  0  0  0
  3  4  4  0  0  0  0
  4  5  4  0  0  0  0
  5  6  4  0  0  0  0
  6  7  1  0  0  0  0
  7  8  1  0  0  0  0
  8  9  1  0  0  0  0
  9 10  1  0  0  0  0
 10 11  1  0  0  0  0
 11 12  2  0  0  0  0
 11 13  1  0  0  0  0
 13 14  1  0  0  0  0
 14 15  1  0  0  0  0
 15 16  1  0  0  0  0
 16 17  1  0  0  0  0
 17 18  1  0  0  0  0
 13 18  1  0  0  0  0
 16 19  1  0  0  0  0
 19 20  1  0  0  0  0
 20 21  1  0  0  0  0
 21 22  1  0  0  0  0
 22 23  1  0  0  0  0
 23 24  1  0  0  0  0
 24 25  1  0  0  0  0
 25 26  1  0  0  0  0
 21 26  1  0  0  0  0
 21 27  1  0  0  0  0
 27 28  1  0  0  0  0
 16 28  1  0  0  0  0
  6 29  4  0  0  0  0
 29 30  4  0  0  0  0
 30 31  4  0  0  0  0
 31 32  4  0  0  0  0
  5 32  4  0  0  0  0
 32 33  4  0  0  0  0
  2 33  4  0  0  0  0
M  END
>  <CdId>
53

>  <Mol Weight>
475.97

>  <Formula>
C24H30ClN3O5

>  <CMPD_CHEMBLID>
CHEMBL493088

>  <MOLREGNO>
470320

>  <PARENT_CMPD_CHEMBLID>
CHEMBL493088

>  <PARENT_MOLREGNO>
470320

>  <COMPOUND_KEY>
2

>  <MOLWEIGHT>
475.97

>  <ALOGP>
3.48

>  <PSA>
90.94

>  <NUM_RO5_VIOLATIONS>
0

>  <ACTIVITY_ID>
2362319

>  <STANDARD_TYPE>
T1/2

>  <RELATION>
>

>  <STANDARD_VALUE>
1.0

>  <STANDARD_UNITS>
hr

>  <PUBLISHED_TYPE>
t1/2

>  <PUBLISHED_RELATION>
>

>  <PUBLISHED_VALUE>
60.0

>  <PUBLISHED_UNITS>
min

>  <POTENTIAL_DUPLICATE>
0

>  <BAO_ENDPOINT>
BAO_0002115

>  <UO_UNITS>
UO_0000032

>  <QUDT_UNITS>
http://qudt.org/vocab/unit#Hour

>  <ASSAY_ID>
538656

>  <ASSAY_CHEMBLID>
CHEMBL1033054

>  <ASSAY_TYPE>
A

>  <DESCRIPTION>
Metabolic stability in mouse liver microsomes assessed as half life

>  <ASSAY_SRC_ID>
1

>  <ASSAY_SRC_DESCRIPTION>
Scientific Literature

>  <ASSAY_ORGANISM>
Mus musculus

>  <ASSAY_TAX_ID>
10090

>  <CURATED_BY>
Autocuration

>  <BAO_FORMAT>
BAO_0000251

>  <TID>
22224

>  <TARGET_CHEMBLID>
CHEMBL612558

>  <TARGET_TYPE>
ADMET

>  <PREF_NAME>
ADMET

>  <CONFIDENCE_SCORE>
0

>  <TARGET_MAPPING>
Unassigned

>  <DOC_ID>
45209

>  <DOC_CHEMBLID>
CHEMBL1140092

>  <PUBMED_ID>
18774792

>  <JOURNAL>
J. Med. Chem.

>  <YEAR>
2008

>  <VOLUME>
51

>  <ISSUE>
19

>  <FIRST_PAGE>
6216

$$$$

  Mrv1533001291818532D          

 20 21  0  0  0  0            999 V2000
    2.8579    0.0000    0.0000 C   0  0  0  0  0  0  0  0  0  0  0  0
    2.1434   -0.4125    0.0000 N   0  0  0  0  0  0  0  0  0  0  0  0
    2.1434   -1.2375    0.0000 C   0  0  0  0  0  0  0  0  0  0  0  0
    1.4289   -1.6500    0.0000 C   0  0  0  0  0  0  0  0  0  0  0  0
    1.4289   -2.4750    0.0000 C   0  0  0  0  0  0  0  0  0  0  0  0
    2.0964   -2.9599    0.0000 C   0  0  0  0  0  0  0  0  0  0  0  0
    1.8414   -3.7445    0.0000 C   0  0  0  0  0  0  0  0  0  0  0  0
    1.0164   -3.7445    0.0000 C   0  0  0  0  0  0  0  0  0  0  0  0
    0.5315   -4.4120    0.0000 C   0  0  0  0  0  0  0  0  0  0  0  0
    0.8671   -5.1657    0.0000 C   0  0  0  0  0  0  0  0  0  0  0  0
    0.3822   -5.8331    0.0000 C   0  0  0  0  0  0  0  0  0  0  0  0
    0.7177   -6.5868    0.0000 C   0  0  0  0  0  0  0  0  0  0  0  0
    0.2328   -7.2542    0.0000 C   0  0  0  0  0  0  0  0  0  0  0  0
    0.5683   -8.0079    0.0000 F   0  0  0  0  0  0  0  0  0  0  0  0
   -0.5877   -7.1680    0.0000 C   0  0  0  0  0  0  0  0  0  0  0  0
   -0.9232   -6.4143    0.0000 C   0  0  0  0  0  0  0  0  0  0  0  0
   -0.4383   -5.7469    0.0000 C   0  0  0  0  0  0  0  0  0  0  0  0
   -0.7739   -4.9932    0.0000 O   0  0  0  0  0  0  0  0  0  0  0  0
   -0.2890   -4.3257    0.0000 C   0  0  0  0  0  0  0  0  0  0  0  0
    0.7615   -2.9599    0.0000 O   0  0  0  0  0  0  0  0  0  0  0  0
  1  2  1  0  0  0  0
  2  3  1  0  0  0  0
  3  4  1  0  0  0  0
  4  5  1  0  0  0  0
  5  6  1  0  0  0  0
  6  7  1  0  0  0  0
  7  8  1  0  0  0  0
  8  9  1  0  0  0  0
  9 10  1  0  0  0  0
 10 11  1  0  0  0  0
 11 12  4  0  0  0  0
 12 13  4  0  0  0  0
 13 14  1  0  0  0  0
 13 15  4  0  0  0  0
 15 16  4  0  0  0  0
 16 17  4  0  0  0  0
 11 17  4  0  0  0  0
 17 18  1  0  0  0  0
 18 19  1  0  0  0  0
  8 20  1  0  0  0  0
  5 20  1  0  0  0  0
M  END
>  <CdId>
54

>  <Mol Weight>
281.371

>  <Formula>
C16H24FNO2

>  <CMPD_CHEMBLID>
CHEMBL473966

>  <MOLREGNO>
458542

>  <PARENT_CMPD_CHEMBLID>
CHEMBL473966

>  <PARENT_MOLREGNO>
458542

>  <COMPOUND_KEY>
34

>  <MOLWEIGHT>
281.37

>  <ALOGP>
2.78

>  <PSA>
30.49

>  <NUM_RO5_VIOLATIONS>
0

>  <ACTIVITY_ID>
2613723

>  <STANDARD_TYPE>
T1/2

>  <RELATION>
=

>  <STANDARD_VALUE>
0.975

>  <STANDARD_UNITS>
hr

>  <PUBLISHED_TYPE>
t1/2

>  <PUBLISHED_RELATION>
=

>  <PUBLISHED_VALUE>
58.5

>  <PUBLISHED_UNITS>
min

>  <POTENTIAL_DUPLICATE>
0

>  <BAO_ENDPOINT>
BAO_0002115

>  <UO_UNITS>
UO_0000032

>  <QUDT_UNITS>
http://qudt.org/vocab/unit#Hour

>  <ASSAY_ID>
541293

>  <ASSAY_CHEMBLID>
CHEMBL1028210

>  <ASSAY_TYPE>
A

>  <DESCRIPTION>
Metabolic stability assessed as half life in mouse liver microsomes

>  <ASSAY_SRC_ID>
1

>  <ASSAY_SRC_DESCRIPTION>
Scientific Literature

>  <ASSAY_ORGANISM>
Mus musculus

>  <ASSAY_TAX_ID>
10090

>  <CURATED_BY>
Autocuration

>  <BAO_FORMAT>
BAO_0000251

>  <TID>
22224

>  <TARGET_CHEMBLID>
CHEMBL612558

>  <TARGET_TYPE>
ADMET

>  <PREF_NAME>
ADMET

>  <CONFIDENCE_SCORE>
0

>  <TARGET_MAPPING>
Unassigned

>  <DOC_ID>
45958

>  <DOC_CHEMBLID>
CHEMBL1152751

>  <PUBMED_ID>
19201198

>  <JOURNAL>
Bioorg. Med. Chem.

>  <YEAR>
2009

>  <VOLUME>
17

>  <ISSUE>
5

>  <FIRST_PAGE>
2047

$$$$

  Mrv1533001291818532D          

 19 20  0  0  0  0            999 V2000
    2.0367    1.1759    0.0000 C   0  0  0  0  0  0  0  0  0  0  0  0
    2.7512    0.7634    0.0000 O   0  0  0  0  0  0  0  0  0  0  0  0
    3.4656    1.1759    0.0000 C   0  0  0  0  0  0  0  0  0  0  0  0
    3.4656    2.0009    0.0000 C   0  0  0  0  0  0  0  0  0  0  0  0
    4.1801    2.4134    0.0000 C   0  0  0  0  0  0  0  0  0  0  0  0
    4.8946    2.0009    0.0000 C   0  0  0  0  0  0  0  0  0  0  0  0
    5.6091    2.4134    0.0000 F   0  0  0  0  0  0  0  0  0  0  0  0
    4.8946    1.1759    0.0000 C   0  0  0  0  0  0  0  0  0  0  0  0
    4.1801    0.7634    0.0000 C   0  0  0  0  0  0  0  0  0  0  0  0
    4.1801   -0.0616    0.0000 C   0  0  0  0  0  0  0  0  0  0  0  0
    3.4656   -0.4741    0.0000 C   0  0  0  0  0  0  0  0  0  0  0  0
    3.4656   -1.2991    0.0000 C   0  0  0  0  0  0  0  0  0  0  0  0
    4.1331   -1.7840    0.0000 C   0  0  0  0  0  0  0  0  0  0  0  0
    3.8781   -2.5687    0.0000 C   0  0  0  0  0  0  0  0  0  0  0  0
    3.0531   -2.5687    0.0000 C   0  0  0  0  0  0  0  0  0  0  0  0
    2.5682   -3.2361    0.0000 C   0  0  0  0  0  0  0  0  0  0  0  0
    1.7477   -3.1499    0.0000 C   0  0  0  0  0  0  0  0  0  0  0  0
    1.2628   -3.8173    0.0000 N   0  0  0  0  0  0  0  0  0  0  0  0
    2.7982   -1.7840    0.0000 O   0  0  0  0  0  0  0  0  0  0  0  0
  1  2  1  0  0  0  0
  2  3  1  0  0  0  0
  3  4  4  0  0  0  0
  4  5  4  0  0  0  0
  5  6  4  0  0  0  0
  6  7  1  0  0  0  0
  6  8  4  0  0  0  0
  8  9  4  0  0  0  0
  3  9  4  0  0  0  0
  9 10  1  0  0  0  0
 10 11  1  0  0  0  0
 11 12  1  0  0  0  0
 12 13  1  0  0  0  0
 13 14  1  0  0  0  0
 14 15  1  0  0  0  0
 15 16  1  0  0  0  0
 16 17  1  0  0  0  0
 17 18  1  0  0  0  0
 15 19  1  0  0  0  0
 12 19  1  0  0  0  0
M  END
>  <CdId>
55

>  <Mol Weight>
267.344

>  <Formula>
C15H22FNO2

>  <CMPD_CHEMBLID>
CHEMBL464422

>  <MOLREGNO>
458468

>  <PARENT_CMPD_CHEMBLID>
CHEMBL464422

>  <PARENT_MOLREGNO>
458468

>  <COMPOUND_KEY>
32c

>  <MOLWEIGHT>
267.34

>  <ALOGP>
2.35

>  <PSA>
44.48

>  <NUM_RO5_VIOLATIONS>
0

>  <ACTIVITY_ID>
2613722

>  <STANDARD_TYPE>
T1/2

>  <RELATION>
=

>  <STANDARD_VALUE>
0.9333

>  <STANDARD_UNITS>
hr

>  <PUBLISHED_TYPE>
t1/2

>  <PUBLISHED_RELATION>
=

>  <PUBLISHED_VALUE>
56.0

>  <PUBLISHED_UNITS>
min

>  <POTENTIAL_DUPLICATE>
0

>  <BAO_ENDPOINT>
BAO_0002115

>  <UO_UNITS>
UO_0000032

>  <QUDT_UNITS>
http://qudt.org/vocab/unit#Hour

>  <ASSAY_ID>
541293

>  <ASSAY_CHEMBLID>
CHEMBL1028210

>  <ASSAY_TYPE>
A

>  <DESCRIPTION>
Metabolic stability assessed as half life in mouse liver microsomes

>  <ASSAY_SRC_ID>
1

>  <ASSAY_SRC_DESCRIPTION>
Scientific Literature

>  <ASSAY_ORGANISM>
Mus musculus

>  <ASSAY_TAX_ID>
10090

>  <CURATED_BY>
Autocuration

>  <BAO_FORMAT>
BAO_0000251

>  <TID>
22224

>  <TARGET_CHEMBLID>
CHEMBL612558

>  <TARGET_TYPE>
ADMET

>  <PREF_NAME>
ADMET

>  <CONFIDENCE_SCORE>
0

>  <TARGET_MAPPING>
Unassigned

>  <DOC_ID>
45958

>  <DOC_CHEMBLID>
CHEMBL1152751

>  <PUBMED_ID>
19201198

>  <JOURNAL>
Bioorg. Med. Chem.

>  <YEAR>
2009

>  <VOLUME>
17

>  <ISSUE>
5

>  <FIRST_PAGE>
2047

$$$$

  Mrv1533001291818532D          

 25 28  0  0  0  0            999 V2000
    5.6165    2.0803    0.0000 C   0  0  0  0  0  0  0  0  0  0  0  0
    5.0645    1.4672    0.0000 N   0  0  0  0  0  0  0  0  0  0  0  0
    5.3194    0.6825    0.0000 C   0  0  0  0  0  0  0  0  0  0  0  0
    4.2575    1.6387    0.0000 C   0  0  0  0  0  0  0  0  0  0  0  0
    3.7054    1.0256    0.0000 C   0  0  0  0  0  0  0  0  0  0  0  0
    2.8985    1.1971    0.0000 N   0  0  0  0  0  0  0  0  0  0  0  0
    2.3464    0.5840    0.0000 C   0  0  0  0  0  0  0  0  0  0  0  0
    2.6014   -0.2006    0.0000 C   0  0  0  0  0  0  0  0  0  0  0  0
    1.9339   -0.6855    0.0000 S   0  0  0  0  0  0  0  0  0  0  0  0
    1.2665   -0.2006    0.0000 C   0  0  0  0  0  0  0  0  0  0  0  0
    0.4595   -0.3721    0.0000 C   0  0  0  0  0  0  0  0  0  0  0  0
   -0.0925    0.2410    0.0000 C   0  0  0  0  0  0  0  0  0  0  0  0
    0.1624    1.0256    0.0000 C   0  0  0  0  0  0  0  0  0  0  0  0
    0.9694    1.1971    0.0000 C   0  0  0  0  0  0  0  0  0  0  0  0
    1.5214    0.5840    0.0000 C   0  0  0  0  0  0  0  0  0  0  0  0
   -0.3896    1.6387    0.0000 C   0  0  0  0  0  0  0  0  0  0  0  0
   -1.1966    1.4672    0.0000 C   0  0  0  0  0  0  0  0  0  0  0  0
   -1.7486    2.0803    0.0000 C   0  0  0  0  0  0  0  0  0  0  0  0
   -1.4937    2.8649    0.0000 C   0  0  0  0  0  0  0  0  0  0  0  0
   -2.0457    3.4780    0.0000 O   0  0  0  0  0  0  0  0  0  0  0  0
   -0.6867    3.0364    0.0000 C   0  0  0  0  0  0  0  0  0  0  0  0
   -0.1347    2.4233    0.0000 C   0  0  0  0  0  0  0  0  0  0  0  0
    3.4084   -0.3721    0.0000 C   0  0  0  0  0  0  0  0  0  0  0  0
    3.6633   -1.1567    0.0000 O   0  0  0  0  0  0  0  0  0  0  0  0
    3.9604    0.2410    0.0000 N   0  0  0  0  0  0  0  0  0  0  0  0
  1  2  1  0  0  0  0
  2  3  1  0  0  0  0
  2  4  1  0  0  0  0
  4  5  1  0  0  0  0
  5  6  2  0  0  0  0
  6  7  1  0  0  0  0
  7  8  4  0  0  0  0
  8  9  4  0  0  0  0
  9 10  4  0  0  0  0
 10 11  4  0  0  0  0
 11 12  4  0  0  0  0
 12 13  4  0  0  0  0
 13 14  4  0  0  0  0
 14 15  4  0  0  0  0
  7 15  4  0  0  0  0
 10 15  4  0  0  0  0
 13 16  1  0  0  0  0
 16 17  4  0  0  0  0
 17 18  4  0  0  0  0
 18 19  4  0  0  0  0
 19 20  1  0  0  0  0
 19 21  4  0  0  0  0
 21 22  4  0  0  0  0
 16 22  4  0  0  0  0
  8 23  1  0  0  0  0
 23 24  2  0  0  0  0
 23 25  1  0  0  0  0
  5 25  1  0  0  0  0
M  END
>  <CdId>
62

>  <Mol Weight>
351.42

>  <Formula>
C19H17N3O2S

>  <CMPD_CHEMBLID>
CHEMBL585182

>  <MOLREGNO>
571132

>  <PARENT_CMPD_CHEMBLID>
CHEMBL585182

>  <PARENT_MOLREGNO>
571132

>  <COMPOUND_KEY>
14j

>  <MOLWEIGHT>
351.42

>  <ALOGP>
3.26

>  <PSA>
93.16

>  <NUM_RO5_VIOLATIONS>
0

>  <ACTIVITY_ID>
2943320

>  <STANDARD_TYPE>
T1/2

>  <RELATION>
=

>  <STANDARD_VALUE>
0.8

>  <STANDARD_UNITS>
hr

>  <PUBLISHED_TYPE>
t1/2

>  <PUBLISHED_RELATION>
=

>  <PUBLISHED_VALUE>
48.0

>  <PUBLISHED_UNITS>
min

>  <POTENTIAL_DUPLICATE>
0

>  <BAO_ENDPOINT>
BAO_0002115

>  <UO_UNITS>
UO_0000032

>  <QUDT_UNITS>
http://qudt.org/vocab/unit#Hour

>  <ASSAY_ID>
588889

>  <ASSAY_CHEMBLID>
CHEMBL1060334

>  <ASSAY_TYPE>
A

>  <DESCRIPTION>
Metabolic stability in mouse liver microsomes assessed as half life

>  <ASSAY_SRC_ID>
1

>  <ASSAY_SRC_DESCRIPTION>
Scientific Literature

>  <ASSAY_ORGANISM>
Mus musculus

>  <ASSAY_TAX_ID>
10090

>  <CURATED_BY>
Autocuration

>  <BAO_FORMAT>
BAO_0000251

>  <TID>
22224

>  <TARGET_CHEMBLID>
CHEMBL612558

>  <TARGET_TYPE>
ADMET

>  <PREF_NAME>
ADMET

>  <CONFIDENCE_SCORE>
0

>  <TARGET_MAPPING>
Unassigned

>  <DOC_ID>
48531

>  <DOC_CHEMBLID>
CHEMBL1154637

>  <PUBMED_ID>
19842661

>  <JOURNAL>
J. Med. Chem.

>  <YEAR>
2009

>  <VOLUME>
52

>  <ISSUE>
21

>  <FIRST_PAGE>
6621

$$$$

  Mrv1533001291818532D          

 29 32  0  0  0  0            999 V2000
    2.5413    3.5300    0.0000 C   0  0  0  0  0  0  0  0  0  0  0  0
    3.3260    3.7849    0.0000 C   0  0  0  0  0  0  0  0  0  0  0  0
    3.5809    4.5695    0.0000 N   0  0  0  0  0  0  0  0  0  0  0  0
    4.4059    4.5695    0.0000 O   0  0  0  0  0  0  0  0  0  0  0  0
    4.6608    3.7849    0.0000 N   0  0  0  0  0  0  0  0  0  0  0  0
    3.9934    3.3000    0.0000 C   0  0  0  0  0  0  0  0  0  0  0  0
    3.9934    2.4750    0.0000 C   0  0  0  0  0  0  0  0  0  0  0  0
    4.7079    2.0625    0.0000 O   0  0  0  0  0  0  0  0  0  0  0  0
    3.2789    2.0625    0.0000 N   0  0  0  0  0  0  0  0  0  0  0  0
    3.2789    1.2375    0.0000 C   0  0  0  0  0  0  0  0  0  0  0  0
    3.9934    0.8250    0.0000 C   0  0  0  0  0  0  0  0  0  0  0  0
    3.9934    0.0000    0.0000 C   0  0  0  0  0  0  0  0  0  0  0  0
    3.2789   -0.4125    0.0000 C   0  0  0  0  0  0  0  0  0  0  0  0
    2.5645    0.0000    0.0000 C   0  0  0  0  0  0  0  0  0  0  0  0
    2.5645    0.8250    0.0000 C   0  0  0  0  0  0  0  0  0  0  0  0
    1.7798    1.0799    0.0000 C   0  0  0  0  0  0  0  0  0  0  0  0
    1.2949    0.4125    0.0000 N   0  0  0  0  0  0  0  0  0  0  0  0
    1.7798   -0.2549    0.0000 N   0  0  0  0  0  0  0  0  0  0  0  0
    1.5249   -1.0396    0.0000 C   0  0  0  0  0  0  0  0  0  0  0  0
    2.0769   -1.6527    0.0000 C   0  0  0  0  0  0  0  0  0  0  0  0
    1.8220   -2.4373    0.0000 C   0  0  0  0  0  0  0  0  0  0  0  0
    1.0150   -2.6088    0.0000 C   0  0  0  0  0  0  0  0  0  0  0  0
    0.7601   -3.3934    0.0000 O   0  0  0  0  0  0  0  0  0  0  0  0
    1.3121   -4.0065    0.0000 C   0  0  0  0  0  0  0  0  0  0  0  0
    1.8641   -4.6196    0.0000 F   0  0  0  0  0  0  0  0  0  0  0  0
    0.6990   -4.5586    0.0000 F   0  0  0  0  0  0  0  0  0  0  0  0
    1.9252   -3.4545    0.0000 F   0  0  0  0  0  0  0  0  0  0  0  0
    0.4630   -1.9957    0.0000 C   0  0  0  0  0  0  0  0  0  0  0  0
    0.7179   -1.2111    0.0000 C   0  0  0  0  0  0  0  0  0  0  0  0
  1  2  1  0  0  0  0
  2  3  4  0  0  0  0
  3  4  4  0  0  0  0
  4  5  4  0  0  0  0
  5  6  4  0  0  0  0
  2  6  4  0  0  0  0
  6  7  1  0  0  0  0
  7  8  2  0  0  0  0
  7  9  1  0  0  0  0
  9 10  1  0  0  0  0
 10 11  1  0  0  0  0
 11 12  1  0  0  0  0
 12 13  1  0  0  0  0
 13 14  1  0  0  0  0
 14 15  4  0  0  0  0
 10 15  1  0  0  0  0
 15 16  4  0  0  0  0
 16 17  4  0  0  0  0
 17 18  4  0  0  0  0
 14 18  4  0  0  0  0
 18 19  1  0  0  0  0
 19 20  4  0  0  0  0
 20 21  4  0  0  0  0
 21 22  4  0  0  0  0
 22 23  1  0  0  0  0
 23 24  1  0  0  0  0
 24 25  1  0  0  0  0
 24 26  1  0  0  0  0
 24 27  1  0  0  0  0
 22 28  4  0  0  0  0
 28 29  4  0  0  0  0
 19 29  4  0  0  0  0
M  END
>  <CdId>
64

>  <Mol Weight>
407.353

>  <Formula>
C18H16F3N5O3

>  <CMPD_CHEMBLID>
CHEMBL567326

>  <MOLREGNO>
577571

>  <PARENT_CMPD_CHEMBLID>
CHEMBL567326

>  <PARENT_MOLREGNO>
577571

>  <COMPOUND_KEY>
6m

>  <MOLWEIGHT>
407.35

>  <ALOGP>
4.37

>  <PSA>
95.07

>  <NUM_RO5_VIOLATIONS>
0

>  <ACTIVITY_ID>
2994485

>  <STANDARD_TYPE>
T1/2

>  <RELATION>
=

>  <STANDARD_VALUE>
1.7

>  <STANDARD_UNITS>
hr

>  <PUBLISHED_TYPE>
t1/2

>  <PUBLISHED_RELATION>
=

>  <PUBLISHED_VALUE>
102.0

>  <PUBLISHED_UNITS>
min

>  <POTENTIAL_DUPLICATE>
0

>  <BAO_ENDPOINT>
BAO_0002115

>  <UO_UNITS>
UO_0000032

>  <QUDT_UNITS>
http://qudt.org/vocab/unit#Hour

>  <ASSAY_ID>
597110

>  <ASSAY_CHEMBLID>
CHEMBL1045396

>  <ASSAY_TYPE>
A

>  <DESCRIPTION>
Metabolic stability in mouse liver microsomes assessed as half life

>  <ASSAY_SRC_ID>
1

>  <ASSAY_SRC_DESCRIPTION>
Scientific Literature

>  <ASSAY_ORGANISM>
Mus musculus

>  <ASSAY_TAX_ID>
10090

>  <CURATED_BY>
Autocuration

>  <BAO_FORMAT>
BAO_0000251

>  <TID>
22224

>  <TARGET_CHEMBLID>
CHEMBL612558

>  <TARGET_TYPE>
ADMET

>  <PREF_NAME>
ADMET

>  <CONFIDENCE_SCORE>
0

>  <TARGET_MAPPING>
Unassigned

>  <DOC_ID>
49118

>  <DOC_CHEMBLID>
CHEMBL1156793

>  <PUBMED_ID>
20000470

>  <JOURNAL>
J. Med. Chem.

>  <YEAR>
2010

>  <VOLUME>
53

>  <ISSUE>
2

>  <FIRST_PAGE>
649

$$$$

  Mrv1533001291818532D          

 25 26  0  0  0  0            999 V2000
    2.8579    0.0000    0.0000 C   0  0  0  0  0  0  0  0  0  0  0  0
    3.5724    0.4125    0.0000 C   0  0  0  0  0  0  0  0  0  0  0  0
    3.5724    1.2375    0.0000 C   0  0  0  0  0  0  0  0  0  0  0  0
    4.2868    0.0000    0.0000 N   0  0  0  0  0  0  0  0  0  0  0  0
    5.0013    0.4125    0.0000 C   0  0  0  0  0  0  0  0  0  0  0  0
    5.7158    0.0000    0.0000 C   0  0  0  0  0  0  0  0  0  0  0  0
    5.7158   -0.8250    0.0000 O   0  0  0  0  0  0  0  0  0  0  0  0
    6.4302    0.4125    0.0000 C   0  0  0  0  0  0  0  0  0  0  0  0
    6.4302    1.2375    0.0000 C   0  0  0  0  0  0  0  0  0  0  0  0
    7.1447    1.6500    0.0000 C   0  0  0  0  0  0  0  0  0  0  0  0
    7.8592    1.2375    0.0000 N   0  0  0  0  0  0  0  0  0  0  0  0
    7.8592    0.4125    0.0000 C   0  0  0  0  0  0  0  0  0  0  0  0
    8.5737    0.0000    0.0000 C   0  0  0  0  0  0  0  0  0  0  0  0
    8.5737   -0.8250    0.0000 C   0  0  0  0  0  0  0  0  0  0  0  0
    7.8592   -1.2375    0.0000 C   0  0  0  0  0  0  0  0  0  0  0  0
    7.1447   -0.8250    0.0000 C   0  0  0  0  0  0  0  0  0  0  0  0
    7.1447    0.0000    0.0000 C   0  0  0  0  0  0  0  0  0  0  0  0
    9.2881    0.4125    0.0000 C   0  0  0  0  0  0  0  0  0  0  0  0
   10.0026    0.8250    0.0000 F   0  0  0  0  0  0  0  0  0  0  0  0
    9.7006   -0.3020    0.0000 F   0  0  0  0  0  0  0  0  0  0  0  0
    8.8756    1.1270    0.0000 F   0  0  0  0  0  0  0  0  0  0  0  0
    7.1447    2.4750    0.0000 C   0  0  0  0  0  0  0  0  0  0  0  0
    7.1447    3.3000    0.0000 F   0  0  0  0  0  0  0  0  0  0  0  0
    7.9697    2.4750    0.0000 F   0  0  0  0  0  0  0  0  0  0  0  0
    6.3197    2.4750    0.0000 F   0  0  0  0  0  0  0  0  0  0  0  0
  1  2  1  0  0  0  0
  2  3  1  0  0  0  0
  2  4  1  0  0  0  0
  4  5  1  0  0  0  0
  5  6  1  0  0  0  0
  6  7  1  0  0  0  0
  6  8  1  0  0  0  0
  8  9  4  0  0  0  0
  9 10  4  0  0  0  0
 10 11  4  0  0  0  0
 11 12  4  0  0  0  0
 12 13  4  0  0  0  0
 13 14  4  0  0  0  0
 14 15  4  0  0  0  0
 15 16  4  0  0  0  0
 16 17  4  0  0  0  0
  8 17  4  0  0  0  0
 12 17  4  0  0  0  0
 13 18  1  0  0  0  0
 18 19  1  0  0  0  0
 18 20  1  0  0  0  0
 18 21  1  0  0  0  0
 10 22  1  0  0  0  0
 22 23  1  0  0  0  0
 22 24  1  0  0  0  0
 22 25  1  0  0  0  0
M  END
>  <CdId>
118

>  <Mol Weight>
366.307

>  <Formula>
C16H16F6N2O

>  <CMPD_CHEMBLID>
CHEMBL598533

>  <MOLREGNO>
602141

>  <PARENT_CMPD_CHEMBLID>
CHEMBL598533

>  <PARENT_MOLREGNO>
602141

>  <COMPOUND_KEY>
WR-308257

>  <MOLWEIGHT>
366.3

>  <ALOGP>
4.08

>  <PSA>
45.15

>  <NUM_RO5_VIOLATIONS>
0

>  <ACTIVITY_ID>
3092953

>  <STANDARD_TYPE>
T1/2

>  <RELATION>
=

>  <STANDARD_VALUE>
1.0

>  <STANDARD_UNITS>
hr

>  <PUBLISHED_TYPE>
t1/2

>  <PUBLISHED_RELATION>
=

>  <PUBLISHED_VALUE>
60.0

>  <PUBLISHED_UNITS>
min

>  <POTENTIAL_DUPLICATE>
0

>  <BAO_ENDPOINT>
BAO_0002115

>  <UO_UNITS>
UO_0000032

>  <QUDT_UNITS>
http://qudt.org/vocab/unit#Hour

>  <ASSAY_ID>
608966

>  <ASSAY_CHEMBLID>
CHEMBL1073108

>  <ASSAY_TYPE>
A

>  <DESCRIPTION>
Half life in mouse liver microsomes

>  <ASSAY_SRC_ID>
1

>  <ASSAY_SRC_DESCRIPTION>
Scientific Literature

>  <ASSAY_ORGANISM>
Mus musculus

>  <ASSAY_TAX_ID>
10090

>  <CURATED_BY>
Autocuration

>  <BAO_FORMAT>
BAO_0000251

>  <TID>
22224

>  <TARGET_CHEMBLID>
CHEMBL612558

>  <TARGET_TYPE>
ADMET

>  <PREF_NAME>
ADMET

>  <CONFIDENCE_SCORE>
0

>  <TARGET_MAPPING>
Unassigned

>  <DOC_ID>
49595

>  <DOC_CHEMBLID>
CHEMBL1156893

>  <PUBMED_ID>
20097070

>  <JOURNAL>
Bioorg. Med. Chem. Lett.

>  <YEAR>
2010

>  <VOLUME>
20

>  <ISSUE>
4

>  <FIRST_PAGE>
1347

$$$$

  Mrv1533001291818532D          

 23 24  0  0  0  0            999 V2000
    0.0000   -4.1250    0.0000 C   0  0  0  0  0  0  0  0  0  0  0  0
    0.7145   -3.7125    0.0000 N   0  0  0  0  0  0  0  0  0  0  0  0
    0.7145   -2.8875    0.0000 C   0  0  0  0  0  0  0  0  0  0  0  0
    1.4289   -2.4750    0.0000 C   0  0  0  0  0  0  0  0  0  0  0  0
    2.1434   -2.8875    0.0000 O   0  0  0  0  0  0  0  0  0  0  0  0
    1.4289   -1.6500    0.0000 C   0  0  0  0  0  0  0  0  0  0  0  0
    0.7145   -1.2375    0.0000 C   0  0  0  0  0  0  0  0  0  0  0  0
    0.7145   -0.4125    0.0000 C   0  0  0  0  0  0  0  0  0  0  0  0
    1.4289    0.0000    0.0000 N   0  0  0  0  0  0  0  0  0  0  0  0
    2.1434   -0.4125    0.0000 C   0  0  0  0  0  0  0  0  0  0  0  0
    2.8579    0.0000    0.0000 C   0  0  0  0  0  0  0  0  0  0  0  0
    3.5724   -0.4125    0.0000 C   0  0  0  0  0  0  0  0  0  0  0  0
    3.5724   -1.2375    0.0000 C   0  0  0  0  0  0  0  0  0  0  0  0
    2.8579   -1.6500    0.0000 C   0  0  0  0  0  0  0  0  0  0  0  0
    2.1434   -1.2375    0.0000 C   0  0  0  0  0  0  0  0  0  0  0  0
    2.8579    0.8250    0.0000 C   0  0  0  0  0  0  0  0  0  0  0  0
    2.8579    1.6500    0.0000 F   0  0  0  0  0  0  0  0  0  0  0  0
    3.6829    0.8250    0.0000 F   0  0  0  0  0  0  0  0  0  0  0  0
    2.0329    0.8250    0.0000 F   0  0  0  0  0  0  0  0  0  0  0  0
    0.0000    0.0000    0.0000 C   0  0  0  0  0  0  0  0  0  0  0  0
   -0.7145    0.4125    0.0000 F   0  0  0  0  0  0  0  0  0  0  0  0
    0.4125    0.7145    0.0000 F   0  0  0  0  0  0  0  0  0  0  0  0
   -0.4125   -0.7145    0.0000 F   0  0  0  0  0  0  0  0  0  0  0  0
  1  2  1  0  0  0  0
  2  3  1  0  0  0  0
  3  4  1  0  0  0  0
  4  5  1  0  0  0  0
  4  6  1  0  0  0  0
  6  7  4  0  0  0  0
  7  8  4  0  0  0  0
  8  9  4  0  0  0  0
  9 10  4  0  0  0  0
 10 11  4  0  0  0  0
 11 12  4  0  0  0  0
 12 13  4  0  0  0  0
 13 14  4  0  0  0  0
 14 15  4  0  0  0  0
  6 15  4  0  0  0  0
 10 15  4  0  0  0  0
 11 16  1  0  0  0  0
 16 17  1  0  0  0  0
 16 18  1  0  0  0  0
 16 19  1  0  0  0  0
  8 20  1  0  0  0  0
 20 21  1  0  0  0  0
 20 22  1  0  0  0  0
 20 23  1  0  0  0  0
M  END
>  <CdId>
119

>  <Mol Weight>
338.253

>  <Formula>
C14H12F6N2O

>  <CMPD_CHEMBLID>
CHEMBL603488

>  <MOLREGNO>
603274

>  <PARENT_CMPD_CHEMBLID>
CHEMBL603488

>  <PARENT_MOLREGNO>
603274

>  <COMPOUND_KEY>
WR-308245

>  <MOLWEIGHT>
338.25

>  <ALOGP>
3.36

>  <PSA>
45.15

>  <NUM_RO5_VIOLATIONS>
0

>  <ACTIVITY_ID>
3092952

>  <STANDARD_TYPE>
T1/2

>  <RELATION>
=

>  <STANDARD_VALUE>
1.0

>  <STANDARD_UNITS>
hr

>  <PUBLISHED_TYPE>
t1/2

>  <PUBLISHED_RELATION>
=

>  <PUBLISHED_VALUE>
60.0

>  <PUBLISHED_UNITS>
min

>  <POTENTIAL_DUPLICATE>
0

>  <BAO_ENDPOINT>
BAO_0002115

>  <UO_UNITS>
UO_0000032

>  <QUDT_UNITS>
http://qudt.org/vocab/unit#Hour

>  <ASSAY_ID>
608966

>  <ASSAY_CHEMBLID>
CHEMBL1073108

>  <ASSAY_TYPE>
A

>  <DESCRIPTION>
Half life in mouse liver microsomes

>  <ASSAY_SRC_ID>
1

>  <ASSAY_SRC_DESCRIPTION>
Scientific Literature

>  <ASSAY_ORGANISM>
Mus musculus

>  <ASSAY_TAX_ID>
10090

>  <CURATED_BY>
Autocuration

>  <BAO_FORMAT>
BAO_0000251

>  <TID>
22224

>  <TARGET_CHEMBLID>
CHEMBL612558

>  <TARGET_TYPE>
ADMET

>  <PREF_NAME>
ADMET

>  <CONFIDENCE_SCORE>
0

>  <TARGET_MAPPING>
Unassigned

>  <DOC_ID>
49595

>  <DOC_CHEMBLID>
CHEMBL1156893

>  <PUBMED_ID>
20097070

>  <JOURNAL>
Bioorg. Med. Chem. Lett.

>  <YEAR>
2010

>  <VOLUME>
20

>  <ISSUE>
4

>  <FIRST_PAGE>
1347

$$$$

  Mrv1533001291818532D          

 26 28  0  0  0  0            999 V2000
    2.1434   -2.8875    0.0000 O   0  0  0  0  0  0  0  0  0  0  0  0
    1.4289   -2.4750    0.0000 C   0  0  0  0  0  0  0  0  0  0  0  0
    0.7145   -2.8875    0.0000 C   0  0  0  0  0  0  0  0  0  0  0  0
    0.7145   -3.7125    0.0000 C   0  0  0  0  0  0  0  0  0  0  0  0
    0.0000   -4.1250    0.0000 C   0  0  0  0  0  0  0  0  0  0  0  0
   -0.7145   -3.7125    0.0000 C   0  0  0  0  0  0  0  0  0  0  0  0
   -0.7145   -2.8875    0.0000 C   0  0  0  0  0  0  0  0  0  0  0  0
    0.0000   -2.4750    0.0000 N   0  0  0  0  0  0  0  0  0  0  0  0
    1.4289   -1.6500    0.0000 C   0  0  0  0  0  0  0  0  0  0  0  0
    0.7145   -1.2375    0.0000 C   0  0  0  0  0  0  0  0  0  0  0  0
    0.7145   -0.4125    0.0000 C   0  0  0  0  0  0  0  0  0  0  0  0
    1.4289    0.0000    0.0000 N   0  0  0  0  0  0  0  0  0  0  0  0
    2.1434   -0.4125    0.0000 C   0  0  0  0  0  0  0  0  0  0  0  0
    2.8579    0.0000    0.0000 C   0  0  0  0  0  0  0  0  0  0  0  0
    3.5724   -0.4125    0.0000 C   0  0  0  0  0  0  0  0  0  0  0  0
    3.5724   -1.2375    0.0000 C   0  0  0  0  0  0  0  0  0  0  0  0
    2.8579   -1.6500    0.0000 C   0  0  0  0  0  0  0  0  0  0  0  0
    2.1434   -1.2375    0.0000 C   0  0  0  0  0  0  0  0  0  0  0  0
    2.8579    0.8250    0.0000 C   0  0  0  0  0  0  0  0  0  0  0  0
    2.8579    1.6500    0.0000 F   0  0  0  0  0  0  0  0  0  0  0  0
    3.6829    0.8250    0.0000 F   0  0  0  0  0  0  0  0  0  0  0  0
    2.0329    0.8250    0.0000 F   0  0  0  0  0  0  0  0  0  0  0  0
    0.0000    0.0000    0.0000 C   0  0  0  0  0  0  0  0  0  0  0  0
   -0.7145    0.4125    0.0000 F   0  0  0  0  0  0  0  0  0  0  0  0
    0.4125    0.7145    0.0000 F   0  0  0  0  0  0  0  0  0  0  0  0
   -0.4125   -0.7145    0.0000 F   0  0  0  0  0  0  0  0  0  0  0  0
  1  2  1  0  0  0  0
  2  3  1  0  0  0  0
  3  4  1  0  0  0  0
  4  5  1  0  0  0  0
  5  6  1  0  0  0  0
  6  7  1  0  0  0  0
  7  8  1  0  0  0  0
  3  8  1  0  0  0  0
  2  9  1  0  0  0  0
  9 10  4  0  0  0  0
 10 11  4  0  0  0  0
 11 12  4  0  0  0  0
 12 13  4  0  0  0  0
 13 14  4  0  0  0  0
 14 15  4  0  0  0  0
 15 16  4  0  0  0  0
 16 17  4  0  0  0  0
 17 18  4  0  0  0  0
  9 18  4  0  0  0  0
 13 18  4  0  0  0  0
 14 19  1  0  0  0  0
 19 20  1  0  0  0  0
 19 21  1  0  0  0  0
 19 22  1  0  0  0  0
 11 23  1  0  0  0  0
 23 24  1  0  0  0  0
 23 25  1  0  0  0  0
 23 26  1  0  0  0  0
M  END
>  <CdId>
123

>  <Mol Weight>
378.318

>  <Formula>
C17H16F6N2O

>  <CMPD_CHEMBLID>
CHEMBL416956

>  <MOLREGNO>
51162

>  <PARENT_CMPD_CHEMBLID>
CHEMBL416956

>  <PARENT_MOLREGNO>
51162

>  <COMPOUND_KEY>
mefloquine

>  <MOLWEIGHT>
378.31

>  <ALOGP>
4.3

>  <PSA>
45.15

>  <NUM_RO5_VIOLATIONS>
0

>  <ACTIVITY_ID>
3092955

>  <STANDARD_TYPE>
T1/2

>  <RELATION>
>

>  <STANDARD_VALUE>
1.0

>  <STANDARD_UNITS>
hr

>  <PUBLISHED_TYPE>
t1/2

>  <PUBLISHED_RELATION>
>

>  <PUBLISHED_VALUE>
60.0

>  <PUBLISHED_UNITS>
min

>  <POTENTIAL_DUPLICATE>
0

>  <BAO_ENDPOINT>
BAO_0002115

>  <UO_UNITS>
UO_0000032

>  <QUDT_UNITS>
http://qudt.org/vocab/unit#Hour

>  <ASSAY_ID>
608966

>  <ASSAY_CHEMBLID>
CHEMBL1073108

>  <ASSAY_TYPE>
A

>  <DESCRIPTION>
Half life in mouse liver microsomes

>  <ASSAY_SRC_ID>
1

>  <ASSAY_SRC_DESCRIPTION>
Scientific Literature

>  <ASSAY_ORGANISM>
Mus musculus

>  <ASSAY_TAX_ID>
10090

>  <CURATED_BY>
Autocuration

>  <BAO_FORMAT>
BAO_0000251

>  <TID>
22224

>  <TARGET_CHEMBLID>
CHEMBL612558

>  <TARGET_TYPE>
ADMET

>  <PREF_NAME>
ADMET

>  <CONFIDENCE_SCORE>
0

>  <TARGET_MAPPING>
Unassigned

>  <DOC_ID>
49595

>  <DOC_CHEMBLID>
CHEMBL1156893

>  <PUBMED_ID>
20097070

>  <JOURNAL>
Bioorg. Med. Chem. Lett.

>  <YEAR>
2010

>  <VOLUME>
20

>  <ISSUE>
4

>  <FIRST_PAGE>
1347

>  <MOL_PREF_NAME>
MEFLOQUINE

$$$$

  Mrv1533001291818532D          

 15 16  0  0  0  0            999 V2000
   -0.7145   -0.4125    0.0000 C   0  0  0  0  0  0  0  0  0  0  0  0
    0.0000    0.0000    0.0000 O   0  0  0  0  0  0  0  0  0  0  0  0
    0.7145   -0.4125    0.0000 C   0  0  0  0  0  0  0  0  0  0  0  0
    1.4289    0.0000    0.0000 C   0  0  0  0  0  0  0  0  0  0  0  0
    2.1434   -0.4125    0.0000 C   0  0  0  0  0  0  0  0  0  0  0  0
    2.8579    0.0000    0.0000 N   0  0  0  0  0  0  0  0  0  0  0  0
    3.5724   -0.4125    0.0000 C   0  0  0  0  0  0  0  0  0  0  0  0
    3.5724   -1.2375    0.0000 C   0  0  0  0  0  0  0  0  0  0  0  0
    2.8579   -1.6500    0.0000 C   0  0  0  0  0  0  0  0  0  0  0  0
    2.8579   -2.4750    0.0000 O   0  0  0  0  0  0  0  0  0  0  0  0
    2.1434   -1.2375    0.0000 C   0  0  0  0  0  0  0  0  0  0  0  0
    1.4289   -1.6500    0.0000 C   0  0  0  0  0  0  0  0  0  0  0  0
    0.7145   -1.2375    0.0000 C   0  0  0  0  0  0  0  0  0  0  0  0
    0.0000   -1.6500    0.0000 Cl  0  0  0  0  0  0  0  0  0  0  0  0
    4.2868    0.0000    0.0000 C   0  0  0  0  0  0  0  0  0  0  0  0
  1  2  1  0  0  0  0
  2  3  1  0  0  0  0
  3  4  4  0  0  0  0
  4  5  4  0  0  0  0
  5  6  1  0  0  0  0
  6  7  1  0  0  0  0
  7  8  2  0  0  0  0
  8  9  1  0  0  0  0
  9 10  2  0  0  0  0
  9 11  1  0  0  0  0
  5 11  4  0  0  0  0
 11 12  4  0  0  0  0
 12 13  4  0  0  0  0
  3 13  4  0  0  0  0
 13 14  1  0  0  0  0
  7 15  1  0  0  0  0
M  END
>  <CdId>
160

>  <Mol Weight>
223.66

>  <Formula>
C11H10ClNO2

>  <CMPD_CHEMBLID>
CHEMBL1255776

>  <MOLREGNO>
704756

>  <PARENT_CMPD_CHEMBLID>
CHEMBL1255776

>  <PARENT_MOLREGNO>
704756

>  <COMPOUND_KEY>
61

>  <MOLWEIGHT>
223.66

>  <ALOGP>
2.37

>  <PSA>
38.33

>  <NUM_RO5_VIOLATIONS>
0

>  <ACTIVITY_ID>
3508631

>  <STANDARD_TYPE>
T1/2

>  <RELATION>
=

>  <STANDARD_VALUE>
1.04

>  <STANDARD_UNITS>
hr

>  <PUBLISHED_TYPE>
t1/2

>  <PUBLISHED_RELATION>
=

>  <PUBLISHED_VALUE>
62.4

>  <PUBLISHED_UNITS>
min

>  <POTENTIAL_DUPLICATE>
0

>  <BAO_ENDPOINT>
BAO_0002115

>  <UO_UNITS>
UO_0000032

>  <QUDT_UNITS>
http://qudt.org/vocab/unit#Hour

>  <ASSAY_ID>
665355

>  <ASSAY_CHEMBLID>
CHEMBL1261032

>  <ASSAY_TYPE>
A

>  <DESCRIPTION>
Half life in mouse liver microsomes

>  <ASSAY_SRC_ID>
1

>  <ASSAY_SRC_DESCRIPTION>
Scientific Literature

>  <ASSAY_ORGANISM>
Mus musculus

>  <ASSAY_TAX_ID>
10090

>  <CURATED_BY>
Autocuration

>  <BAO_FORMAT>
BAO_0000251

>  <TID>
22224

>  <TARGET_CHEMBLID>
CHEMBL612558

>  <TARGET_TYPE>
ADMET

>  <PREF_NAME>
ADMET

>  <CONFIDENCE_SCORE>
0

>  <TARGET_MAPPING>
Unassigned

>  <DOC_ID>
53140

>  <DOC_CHEMBLID>
CHEMBL1255199

>  <PUBMED_ID>
20828199

>  <JOURNAL>
J. Med. Chem.

>  <YEAR>
2010

>  <VOLUME>
53

>  <ISSUE>
19

>  <FIRST_PAGE>
7076

$$$$

  Mrv1533001291818532D          

 24 25  0  0  0  0            999 V2000
   -0.7145   -0.4125    0.0000 C   0  0  0  0  0  0  0  0  0  0  0  0
    0.0000    0.0000    0.0000 O   0  0  0  0  0  0  0  0  0  0  0  0
    0.7145   -0.4125    0.0000 C   0  0  0  0  0  0  0  0  0  0  0  0
    1.4289    0.0000    0.0000 C   0  0  0  0  0  0  0  0  0  0  0  0
    2.1434   -0.4125    0.0000 C   0  0  0  0  0  0  0  0  0  0  0  0
    2.8579    0.0000    0.0000 N   0  0  0  0  0  0  0  0  0  0  0  0
    3.5724   -0.4125    0.0000 C   0  0  0  0  0  0  0  0  0  0  0  0
    3.5724   -1.2375    0.0000 C   0  0  0  0  0  0  0  0  0  0  0  0
    4.2868   -1.6500    0.0000 C   0  0  0  0  0  0  0  0  0  0  0  0
    4.2868   -2.4750    0.0000 C   0  0  0  0  0  0  0  0  0  0  0  0
    5.0013   -2.8875    0.0000 C   0  0  0  0  0  0  0  0  0  0  0  0
    5.7158   -2.4750    0.0000 O   0  0  0  0  0  0  0  0  0  0  0  0
    5.0013   -3.7125    0.0000 O   0  0  0  0  0  0  0  0  0  0  0  0
    5.7158   -4.1250    0.0000 C   0  0  0  0  0  0  0  0  0  0  0  0
    6.4302   -4.5375    0.0000 C   0  0  0  0  0  0  0  0  0  0  0  0
    5.3033   -4.8395    0.0000 C   0  0  0  0  0  0  0  0  0  0  0  0
    6.1283   -3.4105    0.0000 C   0  0  0  0  0  0  0  0  0  0  0  0
    2.8579   -1.6500    0.0000 C   0  0  0  0  0  0  0  0  0  0  0  0
    2.8579   -2.4750    0.0000 O   0  0  0  0  0  0  0  0  0  0  0  0
    2.1434   -1.2375    0.0000 C   0  0  0  0  0  0  0  0  0  0  0  0
    1.4289   -1.6500    0.0000 C   0  0  0  0  0  0  0  0  0  0  0  0
    0.7145   -1.2375    0.0000 C   0  0  0  0  0  0  0  0  0  0  0  0
    0.0000   -1.6500    0.0000 Cl  0  0  0  0  0  0  0  0  0  0  0  0
    4.2868    0.0000    0.0000 C   0  0  0  0  0  0  0  0  0  0  0  0
  1  2  1  0  0  0  0
  2  3  1  0  0  0  0
  3  4  4  0  0  0  0
  4  5  4  0  0  0  0
  5  6  1  0  0  0  0
  6  7  1  0  0  0  0
  7  8  2  0  0  0  0
  8  9  1  0  0  0  0
  9 10  2  0  0  0  0
 10 11  1  0  0  0  0
 11 12  2  0  0  0  0
 11 13  1  0  0  0  0
 13 14  1  0  0  0  0
 14 15  1  0  0  0  0
 14 16  1  0  0  0  0
 14 17  1  0  0  0  0
  8 18  1  0  0  0  0
 18 19  2  0  0  0  0
 18 20  1  0  0  0  0
  5 20  4  0  0  0  0
 20 21  4  0  0  0  0
 21 22  4  0  0  0  0
  3 22  4  0  0  0  0
 22 23  1  0  0  0  0
  7 24  1  0  0  0  0
M  END
>  <CdId>
162

>  <Mol Weight>
349.81

>  <Formula>
C18H20ClNO4

>  <CMPD_CHEMBLID>
CHEMBL1258248

>  <MOLREGNO>
707256

>  <PARENT_CMPD_CHEMBLID>
CHEMBL1258248

>  <PARENT_MOLREGNO>
707256

>  <COMPOUND_KEY>
67

>  <MOLWEIGHT>
349.81

>  <ALOGP>
3.59

>  <PSA>
64.63

>  <NUM_RO5_VIOLATIONS>
0

>  <ACTIVITY_ID>
3508633

>  <STANDARD_TYPE>
T1/2

>  <RELATION>
=

>  <STANDARD_VALUE>
0.7317

>  <STANDARD_UNITS>
hr

>  <PUBLISHED_TYPE>
t1/2

>  <PUBLISHED_RELATION>
=

>  <PUBLISHED_VALUE>
43.9

>  <PUBLISHED_UNITS>
min

>  <POTENTIAL_DUPLICATE>
0

>  <BAO_ENDPOINT>
BAO_0002115

>  <UO_UNITS>
UO_0000032

>  <QUDT_UNITS>
http://qudt.org/vocab/unit#Hour

>  <ASSAY_ID>
665355

>  <ASSAY_CHEMBLID>
CHEMBL1261032

>  <ASSAY_TYPE>
A

>  <DESCRIPTION>
Half life in mouse liver microsomes

>  <ASSAY_SRC_ID>
1

>  <ASSAY_SRC_DESCRIPTION>
Scientific Literature

>  <ASSAY_ORGANISM>
Mus musculus

>  <ASSAY_TAX_ID>
10090

>  <CURATED_BY>
Autocuration

>  <BAO_FORMAT>
BAO_0000251

>  <TID>
22224

>  <TARGET_CHEMBLID>
CHEMBL612558

>  <TARGET_TYPE>
ADMET

>  <PREF_NAME>
ADMET

>  <CONFIDENCE_SCORE>
0

>  <TARGET_MAPPING>
Unassigned

>  <DOC_ID>
53140

>  <DOC_CHEMBLID>
CHEMBL1255199

>  <PUBMED_ID>
20828199

>  <JOURNAL>
J. Med. Chem.

>  <YEAR>
2010

>  <VOLUME>
53

>  <ISSUE>
19

>  <FIRST_PAGE>
7076

$$$$

  Mrv1533001291818532D          

 31 35  0  0  0  0            999 V2000
    8.3536    4.8229    0.0000 Cl  0  0  0  0  0  0  0  0  0  0  0  0
    7.6391    4.4104    0.0000 C   0  0  0  0  0  0  0  0  0  0  0  0
    7.6391    3.5854    0.0000 C   0  0  0  0  0  0  0  0  0  0  0  0
    6.9246    3.1729    0.0000 C   0  0  0  0  0  0  0  0  0  0  0  0
    6.2102    3.5854    0.0000 C   0  0  0  0  0  0  0  0  0  0  0  0
    5.4957    3.1729    0.0000 C   0  0  0  0  0  0  0  0  0  0  0  0
    5.4957    2.3479    0.0000 C   0  0  0  0  0  0  0  0  0  0  0  0
    4.7812    1.9354    0.0000 C   0  0  0  0  0  0  0  0  0  0  0  0
    4.7812    1.1104    0.0000 O   0  0  0  0  0  0  0  0  0  0  0  0
    4.0668    2.3479    0.0000 N   0  0  0  0  0  0  0  0  0  0  0  0
    4.0668    3.1729    0.0000 C   0  0  0  0  0  0  0  0  0  0  0  0
    4.7812    3.5854    0.0000 C   0  0  0  0  0  0  0  0  0  0  0  0
    3.3523    1.9354    0.0000 C   0  0  0  0  0  0  0  0  0  0  0  0
    3.3523    1.1104    0.0000 C   0  0  0  0  0  0  0  0  0  0  0  0
    2.6378    0.6979    0.0000 C   0  0  0  0  0  0  0  0  0  0  0  0
    1.9233    1.1104    0.0000 C   0  0  0  0  0  0  0  0  0  0  0  0
    1.9233    1.9354    0.0000 C   0  0  0  0  0  0  0  0  0  0  0  0
    1.1387    2.1904    0.0000 C   0  0  0  0  0  0  0  0  0  0  0  0
    0.6538    1.5229    0.0000 N   0  0  0  0  0  0  0  0  0  0  0  0
    1.1387    0.8555    0.0000 N   0  0  0  0  0  0  0  0  0  0  0  0
    0.8838    0.0709    0.0000 C   0  0  0  0  0  0  0  0  0  0  0  0
    1.4358   -0.5422    0.0000 C   0  0  0  0  0  0  0  0  0  0  0  0
    1.1809   -1.3268    0.0000 N   0  0  0  0  0  0  0  0  0  0  0  0
    1.6658   -1.9943    0.0000 C   0  0  0  0  0  0  0  0  0  0  0  0
    1.1809   -2.6617    0.0000 C   0  0  0  0  0  0  0  0  0  0  0  0
    0.3963   -2.4068    0.0000 C   0  0  0  0  0  0  0  0  0  0  0  0
    0.3963   -1.5818    0.0000 C   0  0  0  0  0  0  0  0  0  0  0  0
    2.6378    2.3479    0.0000 C   0  0  0  0  0  0  0  0  0  0  0  0
    6.2102    4.4104    0.0000 C   0  0  0  0  0  0  0  0  0  0  0  0
    5.4957    4.8229    0.0000 Cl  0  0  0  0  0  0  0  0  0  0  0  0
    6.9246    4.8229    0.0000 C   0  0  0  0  0  0  0  0  0  0  0  0
  1  2  1  0  0  0  0
  2  3  4  0  0  0  0
  3  4  4  0  0  0  0
  4  5  4  0  0  0  0
  5  6  1  0  0  0  0
  6  7  2  0  0  0  0
  7  8  1  0  0  0  0
  8  9  2  0  0  0  0
  8 10  1  0  0  0  0
 10 11  1  0  0  0  0
 11 12  2  0  0  0  0
  6 12  1  0  0  0  0
 10 13  1  0  0  0  0
 13 14  4  0  0  0  0
 14 15  4  0  0  0  0
 15 16  4  0  0  0  0
 16 17  4  0  0  0  0
 17 18  4  0  0  0  0
 18 19  4  0  0  0  0
 19 20  4  0  0  0  0
 16 20  4  0  0  0  0
 20 21  1  0  0  0  0
 21 22  1  0  0  0  0
 22 23  1  0  0  0  0
 23 24  1  0  0  0  0
 24 25  1  0  0  0  0
 25 26  1  0  0  0  0
 26 27  1  0  0  0  0
 23 27  1  0  0  0  0
 17 28  4  0  0  0  0
 13 28  4  0  0  0  0
  5 29  4  0  0  0  0
 29 30  1  0  0  0  0
 29 31  4  0  0  0  0
  2 31  4  0  0  0  0
M  END
>  <CdId>
185

>  <Mol Weight>
453.37

>  <Formula>
C24H22Cl2N4O

>  <CMPD_CHEMBLID>
CHEMBL1290150

>  <MOLREGNO>
716563

>  <PARENT_CMPD_CHEMBLID>
CHEMBL1290150

>  <PARENT_MOLREGNO>
716563

>  <COMPOUND_KEY>
4i

>  <MOLWEIGHT>
453.36

>  <ALOGP>
4.72

>  <PSA>
41.37

>  <NUM_RO5_VIOLATIONS>
0

>  <ACTIVITY_ID>
3597794

>  <STANDARD_TYPE>
T1/2

>  <RELATION>
=

>  <STANDARD_VALUE>
2.267

>  <STANDARD_UNITS>
hr

>  <PUBLISHED_TYPE>
t1/2

>  <PUBLISHED_RELATION>
=

>  <PUBLISHED_VALUE>
136.0

>  <PUBLISHED_UNITS>
min

>  <POTENTIAL_DUPLICATE>
0

>  <BAO_ENDPOINT>
BAO_0002115

>  <UO_UNITS>
UO_0000032

>  <QUDT_UNITS>
http://qudt.org/vocab/unit#Hour

>  <ASSAY_ID>
686359

>  <ASSAY_CHEMBLID>
CHEMBL1293115

>  <ASSAY_TYPE>
A

>  <DESCRIPTION>
Metabolic stability in mouse liver microsomes assessed as half life

>  <ASSAY_SRC_ID>
1

>  <ASSAY_SRC_DESCRIPTION>
Scientific Literature

>  <ASSAY_ORGANISM>
Mus musculus

>  <ASSAY_TAX_ID>
10090

>  <CURATED_BY>
Autocuration

>  <BAO_FORMAT>
BAO_0000251

>  <TID>
22224

>  <TARGET_CHEMBLID>
CHEMBL612558

>  <TARGET_TYPE>
ADMET

>  <PREF_NAME>
ADMET

>  <CONFIDENCE_SCORE>
0

>  <TARGET_MAPPING>
Unassigned

>  <DOC_ID>
53999

>  <DOC_CHEMBLID>
CHEMBL1287674

>  <PUBMED_ID>
20951036

>  <JOURNAL>
Bioorg. Med. Chem. Lett.

>  <YEAR>
2010

>  <VOLUME>
20

>  <ISSUE>
23

>  <FIRST_PAGE>
7020

$$$$

  Mrv1533001291818532D          

 21 23  0  0  0  0            999 V2000
   -0.0980   -3.0308    0.0000 C   0  0  0  0  0  0  0  0  0  0  0  0
    0.7145   -2.8875    0.0000 C   0  0  0  0  0  0  0  0  0  0  0  0
    0.9966   -2.1123    0.0000 N   0  0  0  0  0  0  0  0  0  0  0  0
    1.2448   -3.5195    0.0000 C   0  0  0  0  0  0  0  0  0  0  0  0
    1.9592   -3.9320    0.0000 C   0  0  0  0  0  0  0  0  0  0  0  0
    1.9592   -4.7570    0.0000 C   0  0  0  0  0  0  0  0  0  0  0  0
    1.2448   -5.1695    0.0000 C   0  0  0  0  0  0  0  0  0  0  0  0
    0.5303   -4.7570    0.0000 C   0  0  0  0  0  0  0  0  0  0  0  0
    0.5303   -3.9320    0.0000 C   0  0  0  0  0  0  0  0  0  0  0  0
    1.7751   -2.8875    0.0000 C   0  0  0  0  0  0  0  0  0  0  0  0
    1.4929   -2.1123    0.0000 C   0  0  0  0  0  0  0  0  0  0  0  0
    2.0232   -1.4803    0.0000 C   0  0  0  0  0  0  0  0  0  0  0  0
    2.8357   -1.6235    0.0000 C   0  0  0  0  0  0  0  0  0  0  0  0
    3.1178   -2.3988    0.0000 C   0  0  0  0  0  0  0  0  0  0  0  0
    2.5875   -3.0308    0.0000 C   0  0  0  0  0  0  0  0  0  0  0  0
    3.3660   -0.9915    0.0000 C   0  0  0  0  0  0  0  0  0  0  0  0
    3.0838   -0.2163    0.0000 C   0  0  0  0  0  0  0  0  0  0  0  0
    3.6141    0.4157    0.0000 C   0  0  0  0  0  0  0  0  0  0  0  0
    4.4266    0.2724    0.0000 C   0  0  0  0  0  0  0  0  0  0  0  0
    4.7087   -0.5028    0.0000 C   0  0  0  0  0  0  0  0  0  0  0  0
    4.1784   -1.1348    0.0000 C   0  0  0  0  0  0  0  0  0  0  0  0
  1  2  1  0  0  0  0
  2  3  1  0  0  0  0
  2  4  1  0  0  0  0
  4  5  1  0  0  0  0
  5  6  1  0  0  0  0
  6  7  1  0  0  0  0
  7  8  1  0  0  0  0
  8  9  1  0  0  0  0
  4  9  1  0  0  0  0
  4 10  1  0  0  0  0
 10 11  4  0  0  0  0
 11 12  4  0  0  0  0
 12 13  4  0  0  0  0
 13 14  4  0  0  0  0
 14 15  4  0  0  0  0
 10 15  4  0  0  0  0
 13 16  1  0  0  0  0
 16 17  4  0  0  0  0
 17 18  4  0  0  0  0
 18 19  4  0  0  0  0
 19 20  4  0  0  0  0
 20 21  4  0  0  0  0
 16 21  4  0  0  0  0
M  END
>  <CdId>
198

>  <Mol Weight>
279.427

>  <Formula>
C20H25N

>  <CMPD_CHEMBLID>
CHEMBL1684054

>  <MOLREGNO>
1074284

>  <PARENT_CMPD_CHEMBLID>
CHEMBL1684054

>  <PARENT_MOLREGNO>
1074284

>  <COMPOUND_KEY>
19

>  <MOLWEIGHT>
279.42

>  <ALOGP>
4.74

>  <PSA>
26.02

>  <NUM_RO5_VIOLATIONS>
0

>  <ACTIVITY_ID>
5239403

>  <STANDARD_TYPE>
T1/2

>  <RELATION>
=

>  <STANDARD_VALUE>
0.6667

>  <STANDARD_UNITS>
hr

>  <PUBLISHED_TYPE>
t1/2

>  <PUBLISHED_RELATION>
=

>  <PUBLISHED_VALUE>
40.0

>  <PUBLISHED_UNITS>
min

>  <POTENTIAL_DUPLICATE>
0

>  <BAO_ENDPOINT>
BAO_0002115

>  <UO_UNITS>
UO_0000032

>  <QUDT_UNITS>
http://qudt.org/vocab/unit#Hour

>  <ASSAY_ID>
726963

>  <ASSAY_CHEMBLID>
CHEMBL1686823

>  <ASSAY_TYPE>
A

>  <DESCRIPTION>
Half life in mouse liver microsomes by in vitro metabolic stability assay

>  <ASSAY_SRC_ID>
1

>  <ASSAY_SRC_DESCRIPTION>
Scientific Literature

>  <ASSAY_ORGANISM>
Mus musculus

>  <ASSAY_TAX_ID>
10090

>  <CURATED_BY>
Autocuration

>  <BAO_FORMAT>
BAO_0000251

>  <TID>
22224

>  <TARGET_CHEMBLID>
CHEMBL612558

>  <TARGET_TYPE>
ADMET

>  <PREF_NAME>
ADMET

>  <CONFIDENCE_SCORE>
0

>  <TARGET_MAPPING>
Unassigned

>  <DOC_ID>
55749

>  <DOC_CHEMBLID>
CHEMBL1681689

>  <PUBMED_ID>
21310612

>  <JOURNAL>
Bioorg. Med. Chem. Lett.

>  <YEAR>
2011

>  <VOLUME>
21

>  <ISSUE>
5

>  <FIRST_PAGE>
1434

$$$$

  Mrv1533001291818532D          

 14 15  0  0  0  0            999 V2000
    1.0758    0.4334    0.0000 C   0  0  0  0  0  0  0  0  0  0  0  0
    0.5455   -0.1986    0.0000 C   0  0  0  0  0  0  0  0  0  0  0  0
    0.8277   -0.9738    0.0000 N   0  0  0  0  0  0  0  0  0  0  0  0
   -0.2669   -0.0553    0.0000 C   0  0  0  0  0  0  0  0  0  0  0  0
   -1.0794   -0.1986    0.0000 C   0  0  0  0  0  0  0  0  0  0  0  0
   -1.6097    0.4334    0.0000 C   0  0  0  0  0  0  0  0  0  0  0  0
   -1.3275    1.2087    0.0000 C   0  0  0  0  0  0  0  0  0  0  0  0
   -0.5151    1.3519    0.0000 C   0  0  0  0  0  0  0  0  0  0  0  0
    0.0152    0.7199    0.0000 C   0  0  0  0  0  0  0  0  0  0  0  0
   -0.2669   -0.8803    0.0000 C   0  0  0  0  0  0  0  0  0  0  0  0
    0.4005   -1.3652    0.0000 C   0  0  0  0  0  0  0  0  0  0  0  0
    0.1456   -2.1498    0.0000 C   0  0  0  0  0  0  0  0  0  0  0  0
   -0.6794   -2.1498    0.0000 C   0  0  0  0  0  0  0  0  0  0  0  0
   -0.9344   -1.3652    0.0000 S   0  0  0  0  0  0  0  0  0  0  0  0
  1  2  1  0  0  0  0
  2  3  1  0  0  0  0
  2  4  1  0  0  0  0
  4  5  1  0  0  0  0
  5  6  1  0  0  0  0
  6  7  1  0  0  0  0
  7  8  1  0  0  0  0
  8  9  1  0  0  0  0
  4  9  1  0  0  0  0
  4 10  1  0  0  0  0
 10 11  4  0  0  0  0
 11 12  4  0  0  0  0
 12 13  4  0  0  0  0
 13 14  4  0  0  0  0
 10 14  4  0  0  0  0
M  END
>  <CdId>
199

>  <Mol Weight>
209.35

>  <Formula>
C12H19NS

>  <CMPD_CHEMBLID>
CHEMBL1684053

>  <MOLREGNO>
1074283

>  <PARENT_CMPD_CHEMBLID>
CHEMBL1684053

>  <PARENT_MOLREGNO>
1074283

>  <COMPOUND_KEY>
18

>  <MOLWEIGHT>
209.35

>  <ALOGP>
3.18

>  <PSA>
54.26

>  <NUM_RO5_VIOLATIONS>
0

>  <ACTIVITY_ID>
5239402

>  <STANDARD_TYPE>
T1/2

>  <RELATION>
=

>  <STANDARD_VALUE>
2.283

>  <STANDARD_UNITS>
hr

>  <PUBLISHED_TYPE>
t1/2

>  <PUBLISHED_RELATION>
=

>  <PUBLISHED_VALUE>
137.0

>  <PUBLISHED_UNITS>
min

>  <POTENTIAL_DUPLICATE>
0

>  <BAO_ENDPOINT>
BAO_0002115

>  <UO_UNITS>
UO_0000032

>  <QUDT_UNITS>
http://qudt.org/vocab/unit#Hour

>  <ASSAY_ID>
726963

>  <ASSAY_CHEMBLID>
CHEMBL1686823

>  <ASSAY_TYPE>
A

>  <DESCRIPTION>
Half life in mouse liver microsomes by in vitro metabolic stability assay

>  <ASSAY_SRC_ID>
1

>  <ASSAY_SRC_DESCRIPTION>
Scientific Literature

>  <ASSAY_ORGANISM>
Mus musculus

>  <ASSAY_TAX_ID>
10090

>  <CURATED_BY>
Autocuration

>  <BAO_FORMAT>
BAO_0000251

>  <TID>
22224

>  <TARGET_CHEMBLID>
CHEMBL612558

>  <TARGET_TYPE>
ADMET

>  <PREF_NAME>
ADMET

>  <CONFIDENCE_SCORE>
0

>  <TARGET_MAPPING>
Unassigned

>  <DOC_ID>
55749

>  <DOC_CHEMBLID>
CHEMBL1681689

>  <PUBMED_ID>
21310612

>  <JOURNAL>
Bioorg. Med. Chem. Lett.

>  <YEAR>
2011

>  <VOLUME>
21

>  <ISSUE>
5

>  <FIRST_PAGE>
1434

$$$$

  Mrv1533001291818532D          

 19 21  0  0  0  0            999 V2000
    0.0862   -2.9637    0.0000 C   0  0  0  0  0  0  0  0  0  0  0  0
    0.6165   -2.3317    0.0000 C   0  0  0  0  0  0  0  0  0  0  0  0
    0.3343   -1.5565    0.0000 N   0  0  0  0  0  0  0  0  0  0  0  0
    1.4289   -2.4750    0.0000 C   0  0  0  0  0  0  0  0  0  0  0  0
    2.2414   -2.3317    0.0000 C   0  0  0  0  0  0  0  0  0  0  0  0
    2.7717   -2.9637    0.0000 C   0  0  0  0  0  0  0  0  0  0  0  0
    2.4895   -3.7390    0.0000 C   0  0  0  0  0  0  0  0  0  0  0  0
    1.6771   -3.8822    0.0000 C   0  0  0  0  0  0  0  0  0  0  0  0
    1.1468   -3.2502    0.0000 C   0  0  0  0  0  0  0  0  0  0  0  0
    1.4289   -1.6500    0.0000 C   0  0  0  0  0  0  0  0  0  0  0  0
    0.7145   -1.2375    0.0000 C   0  0  0  0  0  0  0  0  0  0  0  0
    0.7145   -0.4125    0.0000 C   0  0  0  0  0  0  0  0  0  0  0  0
    1.4289    0.0000    0.0000 C   0  0  0  0  0  0  0  0  0  0  0  0
    2.1434   -0.4125    0.0000 C   0  0  0  0  0  0  0  0  0  0  0  0
    2.8579    0.0000    0.0000 C   0  0  0  0  0  0  0  0  0  0  0  0
    3.5724   -0.4125    0.0000 C   0  0  0  0  0  0  0  0  0  0  0  0
    3.5724   -1.2375    0.0000 C   0  0  0  0  0  0  0  0  0  0  0  0
    2.8579   -1.6500    0.0000 C   0  0  0  0  0  0  0  0  0  0  0  0
    2.1434   -1.2375    0.0000 C   0  0  0  0  0  0  0  0  0  0  0  0
  1  2  1  0  0  0  0
  2  3  1  0  0  0  0
  2  4  1  0  0  0  0
  4  5  1  0  0  0  0
  5  6  1  0  0  0  0
  6  7  1  0  0  0  0
  7  8  1  0  0  0  0
  8  9  1  0  0  0  0
  4  9  1  0  0  0  0
  4 10  1  0  0  0  0
 10 11  4  0  0  0  0
 11 12  4  0  0  0  0
 12 13  4  0  0  0  0
 13 14  4  0  0  0  0
 14 15  4  0  0  0  0
 15 16  4  0  0  0  0
 16 17  4  0  0  0  0
 17 18  4  0  0  0  0
 18 19  4  0  0  0  0
 10 19  4  0  0  0  0
 14 19  4  0  0  0  0
M  END
>  <CdId>
200

>  <Mol Weight>
253.389

>  <Formula>
C18H23N

>  <CMPD_CHEMBLID>
CHEMBL1684049

>  <MOLREGNO>
1074279

>  <PARENT_CMPD_CHEMBLID>
CHEMBL1684049

>  <PARENT_MOLREGNO>
1074279

>  <COMPOUND_KEY>
14

>  <MOLWEIGHT>
253.38

>  <ALOGP>
4.13

>  <PSA>
26.02

>  <NUM_RO5_VIOLATIONS>
0

>  <ACTIVITY_ID>
5239399

>  <STANDARD_TYPE>
T1/2

>  <RELATION>
=

>  <STANDARD_VALUE>
1.333

>  <STANDARD_UNITS>
hr

>  <PUBLISHED_TYPE>
t1/2

>  <PUBLISHED_RELATION>
=

>  <PUBLISHED_VALUE>
80.0

>  <PUBLISHED_UNITS>
min

>  <POTENTIAL_DUPLICATE>
0

>  <BAO_ENDPOINT>
BAO_0002115

>  <UO_UNITS>
UO_0000032

>  <QUDT_UNITS>
http://qudt.org/vocab/unit#Hour

>  <ASSAY_ID>
726963

>  <ASSAY_CHEMBLID>
CHEMBL1686823

>  <ASSAY_TYPE>
A

>  <DESCRIPTION>
Half life in mouse liver microsomes by in vitro metabolic stability assay

>  <ASSAY_SRC_ID>
1

>  <ASSAY_SRC_DESCRIPTION>
Scientific Literature

>  <ASSAY_ORGANISM>
Mus musculus

>  <ASSAY_TAX_ID>
10090

>  <CURATED_BY>
Autocuration

>  <BAO_FORMAT>
BAO_0000251

>  <TID>
22224

>  <TARGET_CHEMBLID>
CHEMBL612558

>  <TARGET_TYPE>
ADMET

>  <PREF_NAME>
ADMET

>  <CONFIDENCE_SCORE>
0

>  <TARGET_MAPPING>
Unassigned

>  <DOC_ID>
55749

>  <DOC_CHEMBLID>
CHEMBL1681689

>  <PUBMED_ID>
21310612

>  <JOURNAL>
Bioorg. Med. Chem. Lett.

>  <YEAR>
2011

>  <VOLUME>
21

>  <ISSUE>
5

>  <FIRST_PAGE>
1434

$$$$

  Mrv1533001291818532D          

 17 18  0  0  0  0            999 V2000
   -0.0980   -0.5558    0.0000 C   0  0  0  0  0  0  0  0  0  0  0  0
    0.7145   -0.4125    0.0000 C   0  0  0  0  0  0  0  0  0  0  0  0
    0.9966    0.3627    0.0000 N   0  0  0  0  0  0  0  0  0  0  0  0
    1.2448   -1.0445    0.0000 C   0  0  0  0  0  0  0  0  0  0  0  0
    1.9592   -1.4570    0.0000 C   0  0  0  0  0  0  0  0  0  0  0  0
    1.9592   -2.2820    0.0000 C   0  0  0  0  0  0  0  0  0  0  0  0
    1.2448   -2.6945    0.0000 C   0  0  0  0  0  0  0  0  0  0  0  0
    0.5303   -2.2820    0.0000 C   0  0  0  0  0  0  0  0  0  0  0  0
    0.5303   -1.4570    0.0000 C   0  0  0  0  0  0  0  0  0  0  0  0
    1.7751   -0.4125    0.0000 C   0  0  0  0  0  0  0  0  0  0  0  0
    1.4929    0.3627    0.0000 C   0  0  0  0  0  0  0  0  0  0  0  0
    2.0232    0.9947    0.0000 C   0  0  0  0  0  0  0  0  0  0  0  0
    2.8357    0.8515    0.0000 C   0  0  0  0  0  0  0  0  0  0  0  0
    3.3660    1.4835    0.0000 Cl  0  0  0  0  0  0  0  0  0  0  0  0
    3.1178    0.0762    0.0000 C   0  0  0  0  0  0  0  0  0  0  0  0
    3.9303   -0.0670    0.0000 Cl  0  0  0  0  0  0  0  0  0  0  0  0
    2.5875   -0.5558    0.0000 C   0  0  0  0  0  0  0  0  0  0  0  0
  1  2  1  0  0  0  0
  2  3  1  0  0  0  0
  2  4  1  0  0  0  0
  4  5  1  0  0  0  0
  5  6  1  0  0  0  0
  6  7  1  0  0  0  0
  7  8  1  0  0  0  0
  8  9  1  0  0  0  0
  4  9  1  0  0  0  0
  4 10  1  0  0  0  0
 10 11  4  0  0  0  0
 11 12  4  0  0  0  0
 12 13  4  0  0  0  0
 13 14  1  0  0  0  0
 13 15  4  0  0  0  0
 15 16  1  0  0  0  0
 15 17  4  0  0  0  0
 10 17  4  0  0  0  0
M  END
>  <CdId>
202

>  <Mol Weight>
272.21

>  <Formula>
C14H19Cl2N

>  <CMPD_CHEMBLID>
CHEMBL1684042

>  <MOLREGNO>
1074272

>  <PARENT_CMPD_CHEMBLID>
CHEMBL1684042

>  <PARENT_MOLREGNO>
1074272

>  <COMPOUND_KEY>
21, enantiomer1

>  <MOLWEIGHT>
272.21

>  <ALOGP>
4.55

>  <PSA>
26.02

>  <NUM_RO5_VIOLATIONS>
0

>  <ACTIVITY_ID>
5239405

>  <STANDARD_TYPE>
T1/2

>  <RELATION>
=

>  <STANDARD_VALUE>
1.4

>  <STANDARD_UNITS>
hr

>  <PUBLISHED_TYPE>
t1/2

>  <PUBLISHED_RELATION>
=

>  <PUBLISHED_VALUE>
84.0

>  <PUBLISHED_UNITS>
min

>  <POTENTIAL_DUPLICATE>
0

>  <BAO_ENDPOINT>
BAO_0002115

>  <UO_UNITS>
UO_0000032

>  <QUDT_UNITS>
http://qudt.org/vocab/unit#Hour

>  <ASSAY_ID>
726963

>  <ASSAY_CHEMBLID>
CHEMBL1686823

>  <ASSAY_TYPE>
A

>  <DESCRIPTION>
Half life in mouse liver microsomes by in vitro metabolic stability assay

>  <ASSAY_SRC_ID>
1

>  <ASSAY_SRC_DESCRIPTION>
Scientific Literature

>  <ASSAY_ORGANISM>
Mus musculus

>  <ASSAY_TAX_ID>
10090

>  <CURATED_BY>
Autocuration

>  <BAO_FORMAT>
BAO_0000251

>  <TID>
22224

>  <TARGET_CHEMBLID>
CHEMBL612558

>  <TARGET_TYPE>
ADMET

>  <PREF_NAME>
ADMET

>  <CONFIDENCE_SCORE>
0

>  <TARGET_MAPPING>
Unassigned

>  <DOC_ID>
55749

>  <DOC_CHEMBLID>
CHEMBL1681689

>  <PUBMED_ID>
21310612

>  <JOURNAL>
Bioorg. Med. Chem. Lett.

>  <YEAR>
2011

>  <VOLUME>
21

>  <ISSUE>
5

>  <FIRST_PAGE>
1434

$$$$

  Mrv1533001291818532D          

 20 21  0  0  0  0            999 V2000
   -1.4408   -0.0670    0.0000 C   0  0  0  0  0  0  0  0  0  0  0  0
   -0.6283    0.0762    0.0000 C   0  0  0  0  0  0  0  0  0  0  0  0
   -0.3461    0.8515    0.0000 C   0  0  0  0  0  0  0  0  0  0  0  0
   -0.0980   -0.5558    0.0000 C   0  0  0  0  0  0  0  0  0  0  0  0
    0.7145   -0.4125    0.0000 C   0  0  0  0  0  0  0  0  0  0  0  0
    0.9966    0.3627    0.0000 N   0  0  0  0  0  0  0  0  0  0  0  0
    1.2448   -1.0445    0.0000 C   0  0  0  0  0  0  0  0  0  0  0  0
    1.9592   -1.4570    0.0000 C   0  0  0  0  0  0  0  0  0  0  0  0
    1.9592   -2.2820    0.0000 C   0  0  0  0  0  0  0  0  0  0  0  0
    1.2448   -2.6945    0.0000 C   0  0  0  0  0  0  0  0  0  0  0  0
    0.5303   -2.2820    0.0000 C   0  0  0  0  0  0  0  0  0  0  0  0
    0.5303   -1.4570    0.0000 C   0  0  0  0  0  0  0  0  0  0  0  0
    1.7751   -0.4125    0.0000 C   0  0  0  0  0  0  0  0  0  0  0  0
    1.4929    0.3627    0.0000 C   0  0  0  0  0  0  0  0  0  0  0  0
    2.0232    0.9947    0.0000 C   0  0  0  0  0  0  0  0  0  0  0  0
    2.8357    0.8515    0.0000 C   0  0  0  0  0  0  0  0  0  0  0  0
    3.3660    1.4835    0.0000 Cl  0  0  0  0  0  0  0  0  0  0  0  0
    3.1178    0.0762    0.0000 C   0  0  0  0  0  0  0  0  0  0  0  0
    3.9303   -0.0670    0.0000 Cl  0  0  0  0  0  0  0  0  0  0  0  0
    2.5875   -0.5558    0.0000 C   0  0  0  0  0  0  0  0  0  0  0  0
  1  2  1  0  0  0  0
  2  3  1  0  0  0  0
  2  4  1  0  0  0  0
  4  5  1  0  0  0  0
  5  6  1  0  0  0  0
  5  7  1  0  0  0  0
  7  8  1  0  0  0  0
  8  9  1  0  0  0  0
  9 10  1  0  0  0  0
 10 11  1  0  0  0  0
 11 12  1  0  0  0  0
  7 12  1  0  0  0  0
  7 13  1  0  0  0  0
 13 14  4  0  0  0  0
 14 15  4  0  0  0  0
 15 16  4  0  0  0  0
 16 17  1  0  0  0  0
 16 18  4  0  0  0  0
 18 19  1  0  0  0  0
 18 20  4  0  0  0  0
 13 20  4  0  0  0  0
M  END
>  <CdId>
209

>  <Mol Weight>
314.29

>  <Formula>
C17H25Cl2N

>  <CMPD_CHEMBLID>
CHEMBL1684044

>  <MOLREGNO>
1074274

>  <PARENT_CMPD_CHEMBLID>
CHEMBL1684044

>  <PARENT_MOLREGNO>
1074274

>  <COMPOUND_KEY>
(+/-)-9

>  <MOLWEIGHT>
314.29

>  <ALOGP>
5.79

>  <PSA>
26.02

>  <NUM_RO5_VIOLATIONS>
1

>  <ACTIVITY_ID>
5239394

>  <STANDARD_TYPE>
T1/2

>  <RELATION>
=

>  <STANDARD_VALUE>
0.9833

>  <STANDARD_UNITS>
hr

>  <PUBLISHED_TYPE>
t1/2

>  <PUBLISHED_RELATION>
=

>  <PUBLISHED_VALUE>
59.0

>  <PUBLISHED_UNITS>
min

>  <POTENTIAL_DUPLICATE>
0

>  <BAO_ENDPOINT>
BAO_0002115

>  <UO_UNITS>
UO_0000032

>  <QUDT_UNITS>
http://qudt.org/vocab/unit#Hour

>  <ASSAY_ID>
726963

>  <ASSAY_CHEMBLID>
CHEMBL1686823

>  <ASSAY_TYPE>
A

>  <DESCRIPTION>
Half life in mouse liver microsomes by in vitro metabolic stability assay

>  <ASSAY_SRC_ID>
1

>  <ASSAY_SRC_DESCRIPTION>
Scientific Literature

>  <ASSAY_ORGANISM>
Mus musculus

>  <ASSAY_TAX_ID>
10090

>  <CURATED_BY>
Autocuration

>  <BAO_FORMAT>
BAO_0000251

>  <TID>
22224

>  <TARGET_CHEMBLID>
CHEMBL612558

>  <TARGET_TYPE>
ADMET

>  <PREF_NAME>
ADMET

>  <CONFIDENCE_SCORE>
0

>  <TARGET_MAPPING>
Unassigned

>  <DOC_ID>
55749

>  <DOC_CHEMBLID>
CHEMBL1681689

>  <PUBMED_ID>
21310612

>  <JOURNAL>
Bioorg. Med. Chem. Lett.

>  <YEAR>
2011

>  <VOLUME>
21

>  <ISSUE>
5

>  <FIRST_PAGE>
1434

$$$$

  Mrv1533001291818532D          

 18 19  0  0  0  0            999 V2000
   -0.6283    0.0762    0.0000 C   0  0  0  0  0  0  0  0  0  0  0  0
   -0.0980   -0.5558    0.0000 N   0  0  0  0  0  0  0  0  0  0  0  0
    0.7145   -0.4125    0.0000 C   0  0  0  0  0  0  0  0  0  0  0  0
    0.9966    0.3627    0.0000 C   0  0  0  0  0  0  0  0  0  0  0  0
    1.2448   -1.0445    0.0000 C   0  0  0  0  0  0  0  0  0  0  0  0
    1.9592   -1.4570    0.0000 C   0  0  0  0  0  0  0  0  0  0  0  0
    1.9592   -2.2820    0.0000 C   0  0  0  0  0  0  0  0  0  0  0  0
    1.2448   -2.6945    0.0000 C   0  0  0  0  0  0  0  0  0  0  0  0
    0.5303   -2.2820    0.0000 C   0  0  0  0  0  0  0  0  0  0  0  0
    0.5303   -1.4570    0.0000 C   0  0  0  0  0  0  0  0  0  0  0  0
    1.7751   -0.4125    0.0000 C   0  0  0  0  0  0  0  0  0  0  0  0
    1.4929    0.3627    0.0000 C   0  0  0  0  0  0  0  0  0  0  0  0
    2.0232    0.9947    0.0000 C   0  0  0  0  0  0  0  0  0  0  0  0
    2.8357    0.8515    0.0000 C   0  0  0  0  0  0  0  0  0  0  0  0
    3.3660    1.4835    0.0000 Cl  0  0  0  0  0  0  0  0  0  0  0  0
    3.1178    0.0762    0.0000 C   0  0  0  0  0  0  0  0  0  0  0  0
    3.9303   -0.0670    0.0000 Cl  0  0  0  0  0  0  0  0  0  0  0  0
    2.5875   -0.5558    0.0000 C   0  0  0  0  0  0  0  0  0  0  0  0
[truncated: 3,131,031 more chars]
