# Supplementary material for: MetStabOn—Online Platform for Metabolic Stability Predictions
Source: Int J Mol Sci. 2018 Mar 30;19(4):1040. doi: 10.3390/ijms19041040 (PMC5979396; doi:10.3390/ijms19041040)
Supplement: Supplementary file 1 [file ijms-19-01040-s001.zip › Supplementary_Material/File_S4_Dataset.sdf]

  Mrv1533001291818262D          

 23 23  0  0  0  0            999 V2000
   -2.8041    0.7563    0.0000 C   0  0  0  0  0  0  0  0  0  0  0  0
   -2.2321    1.3508    0.0000 C   0  0  0  0  0  0  0  0  0  0  0  0
   -2.4609    2.1434    0.0000 C   0  0  0  0  0  0  0  0  0  0  0  0
   -1.8889    2.7379    0.0000 C   0  0  0  0  0  0  0  0  0  0  0  0
   -1.0880    2.5397    0.0000 C   0  0  0  0  0  0  0  0  0  0  0  0
   -0.8592    1.7471    0.0000 C   0  0  0  0  0  0  0  0  0  0  0  0
   -1.4312    1.1526    0.0000 C   0  0  0  0  0  0  0  0  0  0  0  0
   -0.5160    3.1342    0.0000 S   0  0  0  0  0  0  0  0  0  0  0  0
    0.0785    2.5622    0.0000 O   0  0  0  0  0  0  0  0  0  0  0  0
   -1.1105    3.7062    0.0000 O   0  0  0  0  0  0  0  0  0  0  0  0
    0.0561    3.7287    0.0000 C   0  0  0  0  0  0  0  0  0  0  0  0
    0.8569    3.5305    0.0000 C   0  0  0  0  0  0  0  0  0  0  0  0
    1.4289    4.1250    0.0000 O   0  0  0  0  0  0  0  0  0  0  0  0
    2.2298    3.9268    0.0000 P   0  0  0  0  0  0  0  0  0  0  0  0
    2.0316    3.1260    0.0000 O   0  0  0  0  0  0  0  0  0  0  0  0
    2.4279    4.7277    0.0000 N   0  0  0  0  0  0  0  0  0  0  0  0
    3.0306    3.7287    0.0000 N   0  0  0  0  0  0  0  0  0  0  0  0
    3.6027    4.3232    0.0000 C   0  0  0  0  0  0  0  0  0  0  0  0
    4.4035    4.1250    0.0000 C   0  0  0  0  0  0  0  0  0  0  0  0
    4.9756    4.7195    0.0000 Cl  0  0  0  0  0  0  0  0  0  0  0  0
    3.2595    2.9360    0.0000 C   0  0  0  0  0  0  0  0  0  0  0  0
    4.0603    2.7379    0.0000 C   0  0  0  0  0  0  0  0  0  0  0  0
    4.2891    1.9453    0.0000 Cl  0  0  0  0  0  0  0  0  0  0  0  0
  1  2  1  0  0  0  0
  2  3  4  0  0  0  0
  3  4  4  0  0  0  0
  4  5  4  0  0  0  0
  5  6  4  0  0  0  0
  6  7  4  0  0  0  0
  2  7  4  0  0  0  0
  5  8  1  0  0  0  0
  8  9  2  0  0  0  0
  8 10  2  0  0  0  0
  8 11  1  0  0  0  0
 11 12  1  0  0  0  0
 12 13  1  0  0  0  0
 13 14  1  0  0  0  0
 14 15  2  0  0  0  0
 14 16  1  0  0  0  0
 14 17  1  0  0  0  0
 17 18  1  0  0  0  0
 18 19  1  0  0  0  0
 19 20  1  0  0  0  0
 17 21  1  0  0  0  0
 21 22  1  0  0  0  0
 22 23  1  0  0  0  0
M  END
>  <CdId>
1

>  <Mol Weight>
403.25

>  <Formula>
C13H21Cl2N2O4PS

>  <CMPD_CHEMBLID>
CHEMBL123675

>  <MOLREGNO>
208336

>  <PARENT_CMPD_CHEMBLID>
CHEMBL123675

>  <PARENT_MOLREGNO>
208336

>  <COMPOUND_KEY>
19

>  <MOLWEIGHT>
403.26

>  <ALOGP>
1.72

>  <PSA>
107.89

>  <NUM_RO5_VIOLATIONS>
0

>  <ACTIVITY_ID>
668913

>  <STANDARD_TYPE>
T1/2

>  <RELATION>
=

>  <STANDARD_VALUE>
4.8

>  <STANDARD_UNITS>
hr

>  <PUBLISHED_TYPE>
T1/2

>  <PUBLISHED_RELATION>
=

>  <PUBLISHED_VALUE>
4.8

>  <PUBLISHED_UNITS>
hr

>  <POTENTIAL_DUPLICATE>
0

>  <BAO_ENDPOINT>
BAO_0002115

>  <UO_UNITS>
UO_0000032

>  <QUDT_UNITS>
http://qudt.org/vocab/unit#Hour

>  <ASSAY_ID>
4886

>  <ASSAY_CHEMBLID>
CHEMBL618311

>  <ASSAY_TYPE>
A

>  <DESCRIPTION>
Half life period in human plasma using phosphate buffer (0.08 M)

>  <ASSAY_SRC_ID>
1

>  <ASSAY_SRC_DESCRIPTION>
Scientific Literature

>  <ASSAY_ORGANISM>
Homo sapiens

>  <ASSAY_TAX_ID>
9606

>  <CURATED_BY>
Autocuration

>  <BAO_FORMAT>
BAO_0000366

>  <TID>
22224

>  <TARGET_CHEMBLID>
CHEMBL612558

>  <TARGET_TYPE>
ADMET

>  <PREF_NAME>
ADMET

>  <CONFIDENCE_SCORE>
0

>  <TARGET_MAPPING>
Unassigned

>  <DOC_ID>
17625

>  <DOC_CHEMBLID>
CHEMBL1148371

>  <PUBMED_ID>
15239662

>  <JOURNAL>
J. Med. Chem.

>  <YEAR>
2004

>  <VOLUME>
47

>  <ISSUE>
15

>  <FIRST_PAGE>
3843

$$$$

  Mrv1533001291818262D          

 22 22  0  0  0  0            999 V2000
   -2.1434    7.0125    0.0000 Cl  0  0  0  0  0  0  0  0  0  0  0  0
   -2.1434    6.1875    0.0000 C   0  0  0  0  0  0  0  0  0  0  0  0
   -1.4289    5.7750    0.0000 C   0  0  0  0  0  0  0  0  0  0  0  0
   -1.4289    4.9500    0.0000 N   0  0  0  0  0  0  0  0  0  0  0  0
   -0.7145    4.5375    0.0000 P   0  0  0  0  0  0  0  0  0  0  0  0
   -1.1270    3.8230    0.0000 O   0  0  0  0  0  0  0  0  0  0  0  0
   -0.3020    5.2520    0.0000 N   0  0  0  0  0  0  0  0  0  0  0  0
    0.5230    5.2520    0.0000 C   0  0  0  0  0  0  0  0  0  0  0  0
    0.9355    4.5375    0.0000 C   0  0  0  0  0  0  0  0  0  0  0  0
    1.7605    4.5375    0.0000 Cl  0  0  0  0  0  0  0  0  0  0  0  0
    0.0000    4.1250    0.0000 O   0  0  0  0  0  0  0  0  0  0  0  0
    0.0000    3.3000    0.0000 C   0  0  0  0  0  0  0  0  0  0  0  0
    0.7145    2.8875    0.0000 C   0  0  0  0  0  0  0  0  0  0  0  0
    0.7145    2.0625    0.0000 S   0  0  0  0  0  0  0  0  0  0  0  0
   -0.1105    2.0625    0.0000 O   0  0  0  0  0  0  0  0  0  0  0  0
    1.5395    2.0625    0.0000 O   0  0  0  0  0  0  0  0  0  0  0  0
    0.7145    1.2375    0.0000 C   0  0  0  0  0  0  0  0  0  0  0  0
    1.4289    0.8250    0.0000 C   0  0  0  0  0  0  0  0  0  0  0  0
    1.4289    0.0000    0.0000 C   0  0  0  0  0  0  0  0  0  0  0  0
    0.7145   -0.4125    0.0000 C   0  0  0  0  0  0  0  0  0  0  0  0
    0.0000    0.0000    0.0000 C   0  0  0  0  0  0  0  0  0  0  0  0
    0.0000    0.8250    0.0000 C   0  0  0  0  0  0  0  0  0  0  0  0
  1  2  1  0  0  0  0
  2  3  1  0  0  0  0
  3  4  1  0  0  0  0
  4  5  1  0  0  0  0
  5  6  2  0  0  0  0
  5  7  1  0  0  0  0
  7  8  1  0  0  0  0
  8  9  1  0  0  0  0
  9 10  1  0  0  0  0
  5 11  1  0  0  0  0
 11 12  1  0  0  0  0
 12 13  1  0  0  0  0
 13 14  1  0  0  0  0
 14 15  2  0  0  0  0
 14 16  2  0  0  0  0
 14 17  1  0  0  0  0
 17 18  4  0  0  0  0
 18 19  4  0  0  0  0
 19 20  4  0  0  0  0
 20 21  4  0  0  0  0
 21 22  4  0  0  0  0
 17 22  4  0  0  0  0
M  END
>  <CdId>
2

>  <Mol Weight>
389.23

>  <Formula>
C12H19Cl2N2O4PS

>  <CMPD_CHEMBLID>
CHEMBL127649

>  <MOLREGNO>
207945

>  <PARENT_CMPD_CHEMBLID>
CHEMBL127649

>  <PARENT_MOLREGNO>
207945

>  <COMPOUND_KEY>
16

>  <MOLWEIGHT>
389.24

>  <ALOGP>
1.23

>  <PSA>
102.69

>  <NUM_RO5_VIOLATIONS>
0

>  <ACTIVITY_ID>
639522

>  <STANDARD_TYPE>
T1/2

>  <RELATION>
=

>  <STANDARD_VALUE>
2.6

>  <STANDARD_UNITS>
hr

>  <PUBLISHED_TYPE>
T1/2

>  <PUBLISHED_RELATION>
=

>  <PUBLISHED_VALUE>
2.6

>  <PUBLISHED_UNITS>
hr

>  <POTENTIAL_DUPLICATE>
0

>  <BAO_ENDPOINT>
BAO_0002115

>  <UO_UNITS>
UO_0000032

>  <QUDT_UNITS>
http://qudt.org/vocab/unit#Hour

>  <ASSAY_ID>
4886

>  <ASSAY_CHEMBLID>
CHEMBL618311

>  <ASSAY_TYPE>
A

>  <DESCRIPTION>
Half life period in human plasma using phosphate buffer (0.08 M)

>  <ASSAY_SRC_ID>
1

>  <ASSAY_SRC_DESCRIPTION>
Scientific Literature

>  <ASSAY_ORGANISM>
Homo sapiens

>  <ASSAY_TAX_ID>
9606

>  <CURATED_BY>
Autocuration

>  <BAO_FORMAT>
BAO_0000366

>  <TID>
22224

>  <TARGET_CHEMBLID>
CHEMBL612558

>  <TARGET_TYPE>
ADMET

>  <PREF_NAME>
ADMET

>  <CONFIDENCE_SCORE>
0

>  <TARGET_MAPPING>
Unassigned

>  <DOC_ID>
17625

>  <DOC_CHEMBLID>
CHEMBL1148371

>  <PUBMED_ID>
15239662

>  <JOURNAL>
J. Med. Chem.

>  <YEAR>
2004

>  <VOLUME>
47

>  <ISSUE>
15

>  <FIRST_PAGE>
3843

$$$$

  Mrv1533001291818262D          

 23 23  0  0  0  0            999 V2000
    0.7145    2.0625    0.0000 C   0  0  0  0  0  0  0  0  0  0  0  0
    0.7145    1.2375    0.0000 C   0  0  0  0  0  0  0  0  0  0  0  0
    1.4289    0.8250    0.0000 C   0  0  0  0  0  0  0  0  0  0  0  0
    1.4289    0.0000    0.0000 C   0  0  0  0  0  0  0  0  0  0  0  0
    0.7145   -0.4125    0.0000 C   0  0  0  0  0  0  0  0  0  0  0  0
    0.0000    0.0000    0.0000 C   0  0  0  0  0  0  0  0  0  0  0  0
    0.0000    0.8250    0.0000 C   0  0  0  0  0  0  0  0  0  0  0  0
    0.7145   -1.2375    0.0000 S   0  0  0  0  0  0  0  0  0  0  0  0
   -0.1105   -1.2375    0.0000 O   0  0  0  0  0  0  0  0  0  0  0  0
    1.5395   -1.2375    0.0000 O   0  0  0  0  0  0  0  0  0  0  0  0
    0.7145   -2.0625    0.0000 C   0  0  0  0  0  0  0  0  0  0  0  0
    0.0000   -2.4750    0.0000 C   0  0  0  0  0  0  0  0  0  0  0  0
    0.0000   -3.3000    0.0000 O   0  0  0  0  0  0  0  0  0  0  0  0
   -0.7145   -3.7125    0.0000 P   0  0  0  0  0  0  0  0  0  0  0  0
   -1.1270   -2.9980    0.0000 O   0  0  0  0  0  0  0  0  0  0  0  0
   -1.4289   -4.1250    0.0000 N   0  0  0  0  0  0  0  0  0  0  0  0
   -2.1434   -3.7125    0.0000 C   0  0  0  0  0  0  0  0  0  0  0  0
   -2.1434   -2.8875    0.0000 C   0  0  0  0  0  0  0  0  0  0  0  0
   -2.8579   -2.4750    0.0000 Cl  0  0  0  0  0  0  0  0  0  0  0  0
   -0.3020   -4.4270    0.0000 N   0  0  0  0  0  0  0  0  0  0  0  0
   -0.7145   -5.1414    0.0000 C   0  0  0  0  0  0  0  0  0  0  0  0
   -1.5395   -5.1414    0.0000 C   0  0  0  0  0  0  0  0  0  0  0  0
   -1.9520   -5.8559    0.0000 Cl  0  0  0  0  0  0  0  0  0  0  0  0
  1  2  1  0  0  0  0
  2  3  4  0  0  0  0
  3  4  4  0  0  0  0
  4  5  4  0  0  0  0
  5  6  4  0  0  0  0
  6  7  4  0  0  0  0
  2  7  4  0  0  0  0
  5  8  1  0  0  0  0
  8  9  2  0  0  0  0
  8 10  2  0  0  0  0
  8 11  1  0  0  0  0
 11 12  1  0  0  0  0
 12 13  1  0  0  0  0
 13 14  1  0  0  0  0
 14 15  2  0  0  0  0
 14 16  1  0  0  0  0
 16 17  1  0  0  0  0
 17 18  1  0  0  0  0
 18 19  1  0  0  0  0
 14 20  1  0  0  0  0
 20 21  1  0  0  0  0
 21 22  1  0  0  0  0
 22 23  1  0  0  0  0
M  END
>  <CdId>
3

>  <Mol Weight>
403.25

>  <Formula>
C13H21Cl2N2O4PS

>  <CMPD_CHEMBLID>
CHEMBL339250

>  <MOLREGNO>
207946

>  <PARENT_CMPD_CHEMBLID>
CHEMBL339250

>  <PARENT_MOLREGNO>
207946

>  <COMPOUND_KEY>
21

>  <MOLWEIGHT>
403.26

>  <ALOGP>
1.72

>  <PSA>
102.69

>  <NUM_RO5_VIOLATIONS>
0

>  <ACTIVITY_ID>
637042

>  <STANDARD_TYPE>
T1/2

>  <RELATION>
=

>  <STANDARD_VALUE>
4.4

>  <STANDARD_UNITS>
hr

>  <PUBLISHED_TYPE>
T1/2

>  <PUBLISHED_RELATION>
=

>  <PUBLISHED_VALUE>
4.4

>  <PUBLISHED_UNITS>
hr

>  <POTENTIAL_DUPLICATE>
0

>  <BAO_ENDPOINT>
BAO_0002115

>  <UO_UNITS>
UO_0000032

>  <QUDT_UNITS>
http://qudt.org/vocab/unit#Hour

>  <ASSAY_ID>
4886

>  <ASSAY_CHEMBLID>
CHEMBL618311

>  <ASSAY_TYPE>
A

>  <DESCRIPTION>
Half life period in human plasma using phosphate buffer (0.08 M)

>  <ASSAY_SRC_ID>
1

>  <ASSAY_SRC_DESCRIPTION>
Scientific Literature

>  <ASSAY_ORGANISM>
Homo sapiens

>  <ASSAY_TAX_ID>
9606

>  <CURATED_BY>
Autocuration

>  <BAO_FORMAT>
BAO_0000366

>  <TID>
22224

>  <TARGET_CHEMBLID>
CHEMBL612558

>  <TARGET_TYPE>
ADMET

>  <PREF_NAME>
ADMET

>  <CONFIDENCE_SCORE>
0

>  <TARGET_MAPPING>
Unassigned

>  <DOC_ID>
17625

>  <DOC_CHEMBLID>
CHEMBL1148371

>  <PUBMED_ID>
15239662

>  <JOURNAL>
J. Med. Chem.

>  <YEAR>
2004

>  <VOLUME>
47

>  <ISSUE>
15

>  <FIRST_PAGE>
3843

$$$$

  Mrv1533001291818262D          

 18 17  0  0  0  0            999 V2000
    2.5443   -0.6726    0.0000 C   0  0  0  0  0  0  0  0  0  0  0  0
    2.3155    0.1200    0.0000 C   0  0  0  0  0  0  0  0  0  0  0  0
    1.5146    0.3182    0.0000 C   0  0  0  0  0  0  0  0  0  0  0  0
    0.9426   -0.2763    0.0000 S   0  0  0  0  0  0  0  0  0  0  0  0
    0.3705   -0.8708    0.0000 O   0  0  0  0  0  0  0  0  0  0  0  0
    1.5371   -0.8484    0.0000 O   0  0  0  0  0  0  0  0  0  0  0  0
    0.3481    0.2957    0.0000 C   0  0  0  0  0  0  0  0  0  0  0  0
    2.8875    0.7145    0.0000 O   0  0  0  0  0  0  0  0  0  0  0  0
    3.6883    0.5163    0.0000 P   0  0  0  0  0  0  0  0  0  0  0  0
    3.4902   -0.2845    0.0000 O   0  0  0  0  0  0  0  0  0  0  0  0
    3.8865    1.3172    0.0000 N   0  0  0  0  0  0  0  0  0  0  0  0
    4.4892    0.3182    0.0000 N   0  0  0  0  0  0  0  0  0  0  0  0
    5.0612    0.9126    0.0000 C   0  0  0  0  0  0  0  0  0  0  0  0
    5.8621    0.7145    0.0000 C   0  0  0  0  0  0  0  0  0  0  0  0
    6.4341    1.3089    0.0000 Cl  0  0  0  0  0  0  0  0  0  0  0  0
    4.7180   -0.4745    0.0000 C   0  0  0  0  0  0  0  0  0  0  0  0
    5.5189   -0.6726    0.0000 C   0  0  0  0  0  0  0  0  0  0  0  0
    5.7477   -1.4653    0.0000 Cl  0  0  0  0  0  0  0  0  0  0  0  0
  1  2  1  0  0  0  0
  2  3  1  0  0  0  0
  3  4  1  0  0  0  0
  4  5  2  0  0  0  0
  4  6  2  0  0  0  0
  4  7  1  0  0  0  0
  2  8  1  0  0  0  0
  8  9  1  0  0  0  0
  9 10  2  0  0  0  0
  9 11  1  0  0  0  0
  9 12  1  0  0  0  0
 12 13  1  0  0  0  0
 13 14  1  0  0  0  0
 14 15  1  0  0  0  0
 12 16  1  0  0  0  0
 16 17  1  0  0  0  0
 17 18  1  0  0  0  0
M  END
>  <CdId>
5

>  <Mol Weight>
341.18

>  <Formula>
C8H19Cl2N2O4PS

>  <CMPD_CHEMBLID>
CHEMBL125032

>  <MOLREGNO>
208370

>  <PARENT_CMPD_CHEMBLID>
CHEMBL125032

>  <PARENT_MOLREGNO>
208370

>  <COMPOUND_KEY>
11

>  <MOLWEIGHT>
341.19

>  <ALOGP>
0.03

>  <PSA>
107.89

>  <NUM_RO5_VIOLATIONS>
0

>  <ACTIVITY_ID>
658741

>  <STANDARD_TYPE>
T1/2

>  <RELATION>
=

>  <STANDARD_VALUE>
6.7

>  <STANDARD_UNITS>
hr

>  <PUBLISHED_TYPE>
T1/2

>  <PUBLISHED_RELATION>
=

>  <PUBLISHED_VALUE>
6.7

>  <PUBLISHED_UNITS>
hr

>  <POTENTIAL_DUPLICATE>
0

>  <BAO_ENDPOINT>
BAO_0002115

>  <UO_UNITS>
UO_0000032

>  <QUDT_UNITS>
http://qudt.org/vocab/unit#Hour

>  <ASSAY_ID>
4886

>  <ASSAY_CHEMBLID>
CHEMBL618311

>  <ASSAY_TYPE>
A

>  <DESCRIPTION>
Half life period in human plasma using phosphate buffer (0.08 M)

>  <ASSAY_SRC_ID>
1

>  <ASSAY_SRC_DESCRIPTION>
Scientific Literature

>  <ASSAY_ORGANISM>
Homo sapiens

>  <ASSAY_TAX_ID>
9606

>  <CURATED_BY>
Autocuration

>  <BAO_FORMAT>
BAO_0000366

>  <TID>
22224

>  <TARGET_CHEMBLID>
CHEMBL612558

>  <TARGET_TYPE>
ADMET

>  <PREF_NAME>
ADMET

>  <CONFIDENCE_SCORE>
0

>  <TARGET_MAPPING>
Unassigned

>  <DOC_ID>
17625

>  <DOC_CHEMBLID>
CHEMBL1148371

>  <PUBMED_ID>
15239662

>  <JOURNAL>
J. Med. Chem.

>  <YEAR>
2004

>  <VOLUME>
47

>  <ISSUE>
15

>  <FIRST_PAGE>
3843

$$$$

  Mrv1533001291818262D          

 38 41  0  0  1  0            999 V2000
    6.9937    3.0385    0.0000 C   0  0  0  0  0  0  0  0  0  0  0  0
    6.9937    2.2135    0.0000 N   0  0  0  0  0  0  0  0  0  0  0  0
    7.7082    1.8010    0.0000 C   0  0  0  0  0  0  0  0  0  0  0  0
    6.2793    1.8010    0.0000 C   0  0  0  0  0  0  0  0  0  0  0  0
    6.2793    0.9760    0.0000 C   0  0  0  0  0  0  0  0  0  0  0  0
    5.5648    0.5635    0.0000 C   0  0  0  0  0  0  0  0  0  0  0  0
    4.8503    0.9760    0.0000 C   0  0  0  0  0  0  0  0  0  0  0  0
    4.8503    1.8010    0.0000 C   0  0  0  0  0  0  0  0  0  0  0  0
    5.5648    2.2135    0.0000 C   0  0  0  0  0  0  0  0  0  0  0  0
    4.1358    0.5635    0.0000 C   0  0  0  0  0  0  0  0  0  0  0  0
    4.1358   -0.2615    0.0000 O   0  0  0  0  0  0  0  0  0  0  0  0
    3.4214    0.9760    0.0000 O   0  0  0  0  0  0  0  0  0  0  0  0
    2.7069    0.5635    0.0000 C   0  0  0  0  0  0  0  0  0  0  0  0
    1.9924    0.9760    0.0000 C   0  0  0  0  0  0  0  0  0  0  0  0
    1.2780    0.5635    0.0000 C   0  0  0  0  0  0  0  0  0  0  0  0
    0.5635    0.9760    0.0000 N   0  0  0  0  0  0  0  0  0  0  0  0
    0.5635    1.8010    0.0000 C   0  0  0  0  0  0  0  0  0  0  0  0
    1.2780    2.2135    0.0000 S   0  0  0  0  0  0  0  0  0  0  0  0
    1.9924    1.8010    0.0000 C   0  0  0  0  0  0  0  0  0  0  0  0
   -0.2615    1.8010    0.0000 C   0  0  2  0  0  0  0  0  0  0  0  0
   -0.8449    2.3843    0.0000 N   0  0  0  0  0  0  0  0  0  0  0  0
   -1.6418    2.1708    0.0000 C   0  0  0  0  0  0  0  0  0  0  0  0
   -1.8553    1.3739    0.0000 O   0  0  0  0  0  0  0  0  0  0  0  0
   -2.2251    2.7542    0.0000 C   0  0  0  0  0  0  0  0  0  0  0  0
   -3.0220    2.5407    0.0000 S   0  0  0  0  0  0  0  0  0  0  0  0
   -3.6054    3.1240    0.0000 C   0  0  0  0  0  0  0  0  0  0  0  0
   -4.4023    2.9105    0.0000 C   0  0  0  0  0  0  0  0  0  0  0  0
   -4.9856    3.4939    0.0000 C   0  0  0  0  0  0  0  0  0  0  0  0
   -5.7825    3.2803    0.0000 Cl  0  0  0  0  0  0  0  0  0  0  0  0
   -4.7721    4.2907    0.0000 C   0  0  0  0  0  0  0  0  0  0  0  0
   -3.9752    4.5043    0.0000 C   0  0  0  0  0  0  0  0  0  0  0  0
   -3.3919    3.9209    0.0000 C   0  0  0  0  0  0  0  0  0  0  0  0
   -2.5950    4.1344    0.0000 Cl  0  0  0  0  0  0  0  0  0  0  0  0
   -0.2615    0.9760    0.0000 C   0  0  0  0  0  0  0  0  0  0  0  0
   -0.8449    0.3926    0.0000 O   0  0  0  0  0  0  0  0  0  0  0  0
    1.2780   -0.2615    0.0000 C   0  0  0  0  0  0  0  0  0  0  0  0
    0.5635   -0.6740    0.0000 O   0  0  0  0  0  0  0  0  0  0  0  0
    1.9924   -0.6740    0.0000 O   0  0  0  0  0  0  0  0  0  0  0  0
  1  2  1  0  0  0  0
  2  3  1  0  0  0  0
  2  4  1  0  0  0  0
  4  5  4  0  0  0  0
  5  6  4  0  0  0  0
  6  7  4  0  0  0  0
  7  8  4  0  0  0  0
  8  9  4  0  0  0  0
  4  9  4  0  0  0  0
  7 10  1  0  0  0  0
 10 11  2  0  0  0  0
 10 12  1  0  0  0  0
 12 13  1  0  0  0  0
 13 14  1  0  0  0  0
 14 15  2  0  0  0  0
 15 16  1  0  0  0  0
 16 17  1  0  0  0  0
 17 18  1  0  0  0  0
 18 19  1  0  0  0  0
 14 19  1  0  0  0  0
 17 20  1  0  0  0  0
 20 21  1  1  0  0  0
 21 22  1  0  0  0  0
 22 23  2  0  0  0  0
 22 24  1  0  0  0  0
 24 25  1  0  0  0  0
 25 26  1  0  0  0  0
 26 27  4  0  0  0  0
 27 28  4  0  0  0  0
 28 29  1  0  0  0  0
 28 30  4  0  0  0  0
 30 31  4  0  0  0  0
 31 32  4  0  0  0  0
 26 32  4  0  0  0  0
 32 33  1  0  0  0  0
 20 34  1  0  0  0  0
 16 34  1  0  0  0  0
 34 35  2  0  0  0  0
 15 36  1  0  0  0  0
 36 37  2  0  0  0  0
 36 38  1  0  0  0  0
M  END
>  <CdId>
21

>  <Mol Weight>
596.49

>  <Formula>
C25H23Cl2N3O6S2

>  <CMPD_CHEMBLID>
CHEMBL58641

>  <MOLREGNO>
91288

>  <PARENT_CMPD_CHEMBLID>
CHEMBL58641

>  <PARENT_MOLREGNO>
91288

>  <COMPOUND_KEY>
8h

>  <MOLWEIGHT>
596.5

>  <ALOGP>
3.97

>  <PSA>
166.84

>  <NUM_RO5_VIOLATIONS>
1

>  <ACTIVITY_ID>
1091988

>  <STANDARD_TYPE>
T1/2

>  <RELATION>
>

>  <STANDARD_VALUE>
10.0

>  <STANDARD_UNITS>
hr

>  <PUBLISHED_TYPE>
T1/2

>  <PUBLISHED_RELATION>
>

>  <PUBLISHED_VALUE>
600.0

>  <PUBLISHED_UNITS>
min

>  <POTENTIAL_DUPLICATE>
0

>  <BAO_ENDPOINT>
BAO_0002115

>  <UO_UNITS>
UO_0000032

>  <QUDT_UNITS>
http://qudt.org/vocab/unit#Hour

>  <ASSAY_ID>
5100

>  <ASSAY_CHEMBLID>
CHEMBL873805

>  <ASSAY_TYPE>
A

>  <DESCRIPTION>
In vitro half life in human plasma was determined

>  <ASSAY_SRC_ID>
1

>  <ASSAY_SRC_DESCRIPTION>
Scientific Literature

>  <ASSAY_ORGANISM>
Homo sapiens

>  <ASSAY_TAX_ID>
9606

>  <CURATED_BY>
Autocuration

>  <BAO_FORMAT>
BAO_0000366

>  <TID>
22224

>  <TARGET_CHEMBLID>
CHEMBL612558

>  <TARGET_TYPE>
ADMET

>  <PREF_NAME>
ADMET

>  <CONFIDENCE_SCORE>
0

>  <TARGET_MAPPING>
Unassigned

>  <DOC_ID>
2192

>  <DOC_CHEMBLID>
CHEMBL1149933

>  <JOURNAL>
Bioorg. Med. Chem. Lett.

>  <YEAR>
1997

>  <VOLUME>
7

>  <ISSUE>
14

>  <FIRST_PAGE>
1945

$$$$

  Mrv1533001291818262D          

 35 38  0  0  1  0            999 V2000
    2.2539    2.4750    0.0000 O   0  0  0  0  0  0  0  0  0  0  0  0
    2.9684    2.0625    0.0000 C   0  0  0  0  0  0  0  0  0  0  0  0
    3.6829    2.4750    0.0000 O   0  0  0  0  0  0  0  0  0  0  0  0
    2.9684    1.2375    0.0000 C   0  0  0  0  0  0  0  0  0  0  0  0
    3.6829    0.8250    0.0000 C   0  0  0  0  0  0  0  0  0  0  0  0
    4.3974    1.2375    0.0000 C   0  0  0  0  0  0  0  0  0  0  0  0
    4.3974    2.0625    0.0000 O   0  0  0  0  0  0  0  0  0  0  0  0
    5.1118    2.4750    0.0000 C   0  0  0  0  0  0  0  0  0  0  0  0
    5.8263    2.0625    0.0000 O   0  0  0  0  0  0  0  0  0  0  0  0
    5.1118    3.3000    0.0000 C   0  0  0  0  0  0  0  0  0  0  0  0
    4.3974    3.7125    0.0000 C   0  0  0  0  0  0  0  0  0  0  0  0
    4.3974    4.5375    0.0000 C   0  0  0  0  0  0  0  0  0  0  0  0
    5.1118    4.9500    0.0000 C   0  0  0  0  0  0  0  0  0  0  0  0
    5.8263    4.5375    0.0000 C   0  0  0  0  0  0  0  0  0  0  0  0
    5.8263    3.7125    0.0000 C   0  0  0  0  0  0  0  0  0  0  0  0
    3.6829    0.0000    0.0000 C   0  0  0  0  0  0  0  0  0  0  0  0
    2.9684   -0.4125    0.0000 S   0  0  0  0  0  0  0  0  0  0  0  0
    2.2539    0.0000    0.0000 C   0  0  0  0  0  0  0  0  0  0  0  0
    1.4289    0.0000    0.0000 C   0  0  2  0  0  0  0  0  0  0  0  0
    0.8456   -0.5834    0.0000 N   0  0  0  0  0  0  0  0  0  0  0  0
    1.0591   -1.3803    0.0000 C   0  0  0  0  0  0  0  0  0  0  0  0
    1.8560   -1.5938    0.0000 O   0  0  0  0  0  0  0  0  0  0  0  0
    0.4757   -1.9636    0.0000 C   0  0  0  0  0  0  0  0  0  0  0  0
    0.6893   -2.7605    0.0000 S   0  0  0  0  0  0  0  0  0  0  0  0
    0.1059   -3.3439    0.0000 C   0  0  0  0  0  0  0  0  0  0  0  0
    0.3194   -4.1408    0.0000 C   0  0  0  0  0  0  0  0  0  0  0  0
   -0.2639   -4.7241    0.0000 C   0  0  0  0  0  0  0  0  0  0  0  0
   -0.0504   -5.5210    0.0000 Cl  0  0  0  0  0  0  0  0  0  0  0  0
   -1.0608   -4.5106    0.0000 C   0  0  0  0  0  0  0  0  0  0  0  0
   -1.2743   -3.7137    0.0000 C   0  0  0  0  0  0  0  0  0  0  0  0
   -0.6910   -3.1303    0.0000 C   0  0  0  0  0  0  0  0  0  0  0  0
   -0.9045   -2.3335    0.0000 Cl  0  0  0  0  0  0  0  0  0  0  0  0
    1.4289    0.8250    0.0000 C   0  0  0  0  0  0  0  0  0  0  0  0
    0.8456    1.4084    0.0000 O   0  0  0  0  0  0  0  0  0  0  0  0
    2.2539    0.8250    0.0000 N   0  0  0  0  0  0  0  0  0  0  0  0
  1  2  1  0  0  0  0
  2  3  2  0  0  0  0
  2  4  1  0  0  0  0
  4  5  2  0  0  0  0
  5  6  1  0  0  0  0
  6  7  1  0  0  0  0
  7  8  1  0  0  0  0
  8  9  2  0  0  0  0
  8 10  1  0  0  0  0
 10 11  4  0  0  0  0
 11 12  4  0  0  0  0
 12 13  4  0  0  0  0
 13 14  4  0  0  0  0
 14 15  4  0  0  0  0
 10 15  4  0  0  0  0
  5 16  1  0  0  0  0
 16 17  1  0  0  0  0
 17 18  1  0  0  0  0
 18 19  1  0  0  0  0
 19 20  1  6  0  0  0
 20 21  1  0  0  0  0
 21 22  2  0  0  0  0
 21 23  1  0  0  0  0
 23 24  1  0  0  0  0
 24 25  1  0  0  0  0
 25 26  4  0  0  0  0
 26 27  4  0  0  0  0
 27 28  1  0  0  0  0
 27 29  4  0  0  0  0
 29 30  4  0  0  0  0
 30 31  4  0  0  0  0
 25 31  4  0  0  0  0
 31 32  1  0  0  0  0
 19 33  1  0  0  0  0
 33 34  2  0  0  0  0
 33 35  1  0  0  0  0
  4 35  1  0  0  0  0
 18 35  1  0  0  0  0
M  END
>  <CdId>
22

>  <Mol Weight>
553.43

>  <Formula>
C23H18Cl2N2O6S2

>  <CMPD_CHEMBLID>
CHEMBL60629

>  <MOLREGNO>
91305

>  <PARENT_CMPD_CHEMBLID>
CHEMBL60629

>  <PARENT_MOLREGNO>
91305

>  <COMPOUND_KEY>
8a

>  <MOLWEIGHT>
553.43

>  <ALOGP>
3.81

>  <PSA>
163.6

>  <NUM_RO5_VIOLATIONS>
1

>  <ACTIVITY_ID>
1073895

>  <STANDARD_TYPE>
T1/2

>  <RELATION>
>

>  <STANDARD_VALUE>
10.0

>  <STANDARD_UNITS>
hr

>  <PUBLISHED_TYPE>
T1/2

>  <PUBLISHED_RELATION>
>

>  <PUBLISHED_VALUE>
600.0

>  <PUBLISHED_UNITS>
min

>  <POTENTIAL_DUPLICATE>
0

>  <BAO_ENDPOINT>
BAO_0002115

>  <UO_UNITS>
UO_0000032

>  <QUDT_UNITS>
http://qudt.org/vocab/unit#Hour

>  <ASSAY_ID>
5100

>  <ASSAY_CHEMBLID>
CHEMBL873805

>  <ASSAY_TYPE>
A

>  <DESCRIPTION>
In vitro half life in human plasma was determined

>  <ASSAY_SRC_ID>
1

>  <ASSAY_SRC_DESCRIPTION>
Scientific Literature

>  <ASSAY_ORGANISM>
Homo sapiens

>  <ASSAY_TAX_ID>
9606

>  <CURATED_BY>
Autocuration

>  <BAO_FORMAT>
BAO_0000366

>  <TID>
22224

>  <TARGET_CHEMBLID>
CHEMBL612558

>  <TARGET_TYPE>
ADMET

>  <PREF_NAME>
ADMET

>  <CONFIDENCE_SCORE>
0

>  <TARGET_MAPPING>
Unassigned

>  <DOC_ID>
2192

>  <DOC_CHEMBLID>
CHEMBL1149933

>  <JOURNAL>
Bioorg. Med. Chem. Lett.

>  <YEAR>
1997

>  <VOLUME>
7

>  <ISSUE>
14

>  <FIRST_PAGE>
1945

$$$$

  Mrv1533001291818262D          

 30 32  0  0  1  0            999 V2000
   -6.6480    2.8061    0.0000 C   0  0  0  0  0  0  0  0  0  0  0  0
   -6.0646    3.3894    0.0000 C   0  0  0  0  0  0  0  0  0  0  0  0
   -6.2781    4.1863    0.0000 O   0  0  0  0  0  0  0  0  0  0  0  0
   -5.2677    3.1759    0.0000 O   0  0  0  0  0  0  0  0  0  0  0  0
   -4.6844    3.7593    0.0000 C   0  0  0  0  0  0  0  0  0  0  0  0
   -3.8875    3.5457    0.0000 C   0  0  0  0  0  0  0  0  0  0  0  0
   -3.3041    4.1291    0.0000 C   0  0  0  0  0  0  0  0  0  0  0  0
   -2.5072    3.9156    0.0000 N   0  0  0  0  0  0  0  0  0  0  0  0
   -2.2937    3.1187    0.0000 C   0  0  0  0  0  0  0  0  0  0  0  0
   -2.8771    2.5353    0.0000 S   0  0  0  0  0  0  0  0  0  0  0  0
   -3.6739    2.7489    0.0000 C   0  0  0  0  0  0  0  0  0  0  0  0
   -1.4968    3.3322    0.0000 C   0  0  2  0  0  0  0  0  0  0  0  0
   -0.7823    2.9197    0.0000 N   0  0  0  0  0  0  0  0  0  0  0  0
   -0.0679    3.3322    0.0000 C   0  0  0  0  0  0  0  0  0  0  0  0
   -0.0679    4.1572    0.0000 O   0  0  0  0  0  0  0  0  0  0  0  0
    0.6466    2.9197    0.0000 C   0  0  0  0  0  0  0  0  0  0  0  0
    1.3611    3.3322    0.0000 S   0  0  0  0  0  0  0  0  0  0  0  0
    2.0755    2.9197    0.0000 C   0  0  0  0  0  0  0  0  0  0  0  0
    2.7900    3.3322    0.0000 C   0  0  0  0  0  0  0  0  0  0  0  0
    3.5045    2.9197    0.0000 C   0  0  0  0  0  0  0  0  0  0  0  0
    4.2190    3.3322    0.0000 Cl  0  0  0  0  0  0  0  0  0  0  0  0
    3.5045    2.0947    0.0000 C   0  0  0  0  0  0  0  0  0  0  0  0
    2.7900    1.6822    0.0000 C   0  0  0  0  0  0  0  0  0  0  0  0
    2.0755    2.0947    0.0000 C   0  0  0  0  0  0  0  0  0  0  0  0
    1.3611    1.6822    0.0000 Cl  0  0  0  0  0  0  0  0  0  0  0  0
   -1.7103    4.1291    0.0000 C   0  0  0  0  0  0  0  0  0  0  0  0
   -1.2978    4.8436    0.0000 O   0  0  0  0  0  0  0  0  0  0  0  0
   -3.5176    4.9260    0.0000 C   0  0  0  0  0  0  0  0  0  0  0  0
   -2.9343    5.5094    0.0000 O   0  0  0  0  0  0  0  0  0  0  0  0
   -4.3145    5.1395    0.0000 O   0  0  0  0  0  0  0  0  0  0  0  0
  1  2  1  0  0  0  0
  2  3  2  0  0  0  0
  2  4  1  0  0  0  0
  4  5  1  0  0  0  0
  5  6  1  0  0  0  0
  6  7  2  0  0  0  0
  7  8  1  0  0  0  0
  8  9  1  0  0  0  0
  9 10  1  0  0  0  0
 10 11  1  0  0  0  0
  6 11  1  0  0  0  0
  9 12  1  0  0  0  0
 12 13  1  1  0  0  0
 13 14  1  0  0  0  0
 14 15  2  0  0  0  0
 14 16  1  0  0  0  0
 16 17  1  0  0  0  0
 17 18  1  0  0  0  0
 18 19  4  0  0  0  0
 19 20  4  0  0  0  0
 20 21  1  0  0  0  0
 20 22  4  0  0  0  0
 22 23  4  0  0  0  0
 23 24  4  0  0  0  0
 18 24  4  0  0  0  0
 24 25  1  0  0  0  0
 12 26  1  0  0  0  0
  8 26  1  0  0  0  0
 26 27  2  0  0  0  0
  7 28  1  0  0  0  0
 28 29  2  0  0  0  0
 28 30  1  0  0  0  0
M  END
>  <CdId>
23

>  <Mol Weight>
491.35

>  <Formula>
C18H16Cl2N2O6S2

>  <CMPD_CHEMBLID>
CHEMBL58896

>  <MOLREGNO>
91317

>  <PARENT_CMPD_CHEMBLID>
CHEMBL58896

>  <PARENT_MOLREGNO>
91317

>  <COMPOUND_KEY>
Cephalosporin 1

>  <MOLWEIGHT>
491.37

>  <ALOGP>
2.14

>  <PSA>
163.6

>  <NUM_RO5_VIOLATIONS>
0

>  <ACTIVITY_ID>
1102153

>  <STANDARD_TYPE>
T1/2

>  <RELATION>
~

>  <STANDARD_VALUE>
4.167

>  <STANDARD_UNITS>
hr

>  <PUBLISHED_TYPE>
T1/2

>  <PUBLISHED_RELATION>
~

>  <PUBLISHED_VALUE>
250.0

>  <PUBLISHED_UNITS>
min

>  <POTENTIAL_DUPLICATE>
0

>  <BAO_ENDPOINT>
BAO_0002115

>  <UO_UNITS>
UO_0000032

>  <QUDT_UNITS>
http://qudt.org/vocab/unit#Hour

>  <ASSAY_ID>
5100

>  <ASSAY_CHEMBLID>
CHEMBL873805

>  <ASSAY_TYPE>
A

>  <DESCRIPTION>
In vitro half life in human plasma was determined

>  <ASSAY_SRC_ID>
1

>  <ASSAY_SRC_DESCRIPTION>
Scientific Literature

>  <ASSAY_ORGANISM>
Homo sapiens

>  <ASSAY_TAX_ID>
9606

>  <CURATED_BY>
Autocuration

>  <BAO_FORMAT>
BAO_0000366

>  <TID>
22224

>  <TARGET_CHEMBLID>
CHEMBL612558

>  <TARGET_TYPE>
ADMET

>  <PREF_NAME>
ADMET

>  <CONFIDENCE_SCORE>
0

>  <TARGET_MAPPING>
Unassigned

>  <DOC_ID>
2192

>  <DOC_CHEMBLID>
CHEMBL1149933

>  <JOURNAL>
Bioorg. Med. Chem. Lett.

>  <YEAR>
1997

>  <VOLUME>
7

>  <ISSUE>
14

>  <FIRST_PAGE>
1945

$$$$

  Mrv1533001291818262D          

 20 22  0  0  1  0            999 V2000
    5.4181    1.2705    0.0000 N   0  0  0  0  0  0  0  0  0  0  0  0
    6.1326    0.8580    0.0000 C   0  0  0  0  0  0  0  0  0  0  0  0
    6.1326    0.0330    0.0000 N   0  0  0  0  0  0  0  0  0  0  0  0
    6.8470    1.2705    0.0000 C   0  0  0  0  0  0  0  0  0  0  0  0
    7.5615    0.8580    0.0000 C   0  0  0  0  0  0  0  0  0  0  0  0
    8.2760    1.2705    0.0000 C   0  0  0  0  0  0  0  0  0  0  0  0
    8.9904    0.8580    0.0000 C   0  0  0  0  0  0  0  0  0  0  0  0
    9.7049    1.2705    0.0000 C   0  0  2  0  0  0  0  0  0  0  0  0
   10.4586    0.9349    0.0000 C   0  0  2  0  0  0  0  0  0  0  0  0
   11.0106    1.5480    0.0000 C   0  0  2  0  0  0  0  0  0  0  0  0
   11.7643    1.2124    0.0000 C   0  0  0  0  0  0  0  0  0  0  0  0
   11.6781    0.3920    0.0000 C   0  0  0  0  0  0  0  0  0  0  0  0
   12.2301   -0.2211    0.0000 C   0  0  0  0  0  0  0  0  0  0  0  0
   11.9752   -1.0058    0.0000 C   0  0  0  0  0  0  0  0  0  0  0  0
   11.1682   -1.1773    0.0000 C   0  0  0  0  0  0  0  0  0  0  0  0
   10.6161   -0.5642    0.0000 C   0  0  0  0  0  0  0  0  0  0  0  0
   10.8711    0.2204    0.0000 C   0  0  0  0  0  0  0  0  0  0  0  0
   10.5981    2.2625    0.0000 N   0  0  0  0  0  0  0  0  0  0  0  0
    9.7911    2.0909    0.0000 C   0  0  0  0  0  0  0  0  0  0  0  0
    9.1781    2.6430    0.0000 O   0  0  0  0  0  0  0  0  0  0  0  0
  1  2  1  0  0  0  0
  2  3  2  0  0  0  0
  2  4  1  0  0  0  0
  4  5  1  0  0  0  0
  5  6  1  0  0  0  0
  6  7  1  0  0  0  0
  8  7  1  1  0  0  0
  8  9  1  0  0  0  0
  9 10  1  0  0  0  0
 10 11  1  0  0  0  0
 11 12  1  0  0  0  0
 12 13  4  0  0  0  0
 13 14  4  0  0  0  0
 14 15  4  0  0  0  0
 15 16  4  0  0  0  0
 16 17  4  0  0  0  0
  9 17  1  6  0  0  0
 12 17  4  0  0  0  0
 10 18  1  1  0  0  0
 18 19  1  0  0  0  0
  8 19  1  0  0  0  0
 19 20  2  0  0  0  0
M  END
>  <CdId>
27

>  <Mol Weight>
271.364

>  <Formula>
C16H21N3O

>  <CMPD_CHEMBLID>
CHEMBL46649

>  <MOLREGNO>
66869

>  <PARENT_CMPD_CHEMBLID>
CHEMBL46649

>  <PARENT_MOLREGNO>
66869

>  <COMPOUND_KEY>
11

>  <MOLWEIGHT>
271.36

>  <ALOGP>
1.52

>  <PSA>
78.97

>  <NUM_RO5_VIOLATIONS>
0

>  <ACTIVITY_ID>
78685

>  <STANDARD_TYPE>
T1/2

>  <RELATION>
>

>  <STANDARD_VALUE>
24.0

>  <STANDARD_UNITS>
hr

>  <PUBLISHED_TYPE>
T1/2

>  <PUBLISHED_RELATION>
>

>  <PUBLISHED_VALUE>
24.0

>  <PUBLISHED_UNITS>
hr

>  <POTENTIAL_DUPLICATE>
0

>  <BAO_ENDPOINT>
BAO_0002115

>  <UO_UNITS>
UO_0000032

>  <QUDT_UNITS>
http://qudt.org/vocab/unit#Hour

>  <ASSAY_ID>
5123

>  <ASSAY_CHEMBLID>
CHEMBL622804

>  <ASSAY_TYPE>
A

>  <DESCRIPTION>
Half life time in human plasma

>  <ASSAY_SRC_ID>
1

>  <ASSAY_SRC_DESCRIPTION>
Scientific Literature

>  <ASSAY_ORGANISM>
Homo sapiens

>  <ASSAY_TAX_ID>
9606

>  <CURATED_BY>
Autocuration

>  <BAO_FORMAT>
BAO_0000366

>  <TID>
22224

>  <TARGET_CHEMBLID>
CHEMBL612558

>  <TARGET_TYPE>
ADMET

>  <PREF_NAME>
ADMET

>  <CONFIDENCE_SCORE>
0

>  <TARGET_MAPPING>
Unassigned

>  <DOC_ID>
3160

>  <DOC_CHEMBLID>
CHEMBL1132127

>  <PUBMED_ID>
10397495

>  <JOURNAL>
Bioorg. Med. Chem. Lett.

>  <YEAR>
1999

>  <VOLUME>
9

>  <ISSUE>
12

>  <FIRST_PAGE>
1657

$$$$

  Mrv1533001291818262D          

 37 40  0  0  1  0            999 V2000
    4.6775   -4.8381    0.0000 C   0  0  0  0  0  0  0  0  0  0  0  0
    4.4225   -4.0535    0.0000 C   0  0  0  0  0  0  0  0  0  0  0  0
    3.6156   -3.8820    0.0000 N   0  0  0  0  0  0  0  0  0  0  0  0
    3.0635   -4.4951    0.0000 C   0  0  0  0  0  0  0  0  0  0  0  0
    2.2566   -4.3236    0.0000 C   0  0  0  0  0  0  0  0  0  0  0  0
    3.3606   -3.0974    0.0000 C   0  0  0  0  0  0  0  0  0  0  0  0
    3.9127   -2.4843    0.0000 O   0  0  0  0  0  0  0  0  0  0  0  0
    2.5537   -2.9258    0.0000 C   0  0  0  0  0  0  0  0  0  0  0  0
    2.0016   -3.5389    0.0000 C   0  0  0  0  0  0  0  0  0  0  0  0
    1.1947   -3.3674    0.0000 C   0  0  0  0  0  0  0  0  0  0  0  0
    0.9397   -2.5828    0.0000 C   0  0  0  0  0  0  0  0  0  0  0  0
    1.4917   -1.9697    0.0000 C   0  0  0  0  0  0  0  0  0  0  0  0
    2.2987   -2.1412    0.0000 C   0  0  0  0  0  0  0  0  0  0  0  0
    1.2368   -1.1851    0.0000 C   0  0  0  0  0  0  0  0  0  0  0  0
    0.4298   -1.0135    0.0000 C   0  0  0  0  0  0  0  0  0  0  0  0
    0.1749   -0.2289    0.0000 C   0  0  0  0  0  0  0  0  0  0  0  0
    0.7269    0.3842    0.0000 C   0  0  0  0  0  0  0  0  0  0  0  0
    0.6407    1.2047    0.0000 C   0  0  0  0  0  0  0  0  0  0  0  0
    1.3944    1.5402    0.0000 C   0  0  1  0  0  0  0  0  0  0  0  0
    1.9464    0.9271    0.0000 C   0  0  1  0  0  0  0  0  0  0  0  0
    2.7001    1.2627    0.0000 C   0  0  1  0  0  0  0  0  0  0  0  0
    3.4145    0.8502    0.0000 C   0  0  0  0  0  0  0  0  0  0  0  0
    4.1290    1.2627    0.0000 C   0  0  0  0  0  0  0  0  0  0  0  0
    4.8435    0.8502    0.0000 C   0  0  0  0  0  0  0  0  0  0  0  0
    5.5580    1.2627    0.0000 C   0  0  0  0  0  0  0  0  0  0  0  0
    6.2724    0.8502    0.0000 C   0  0  0  0  0  0  0  0  0  0  0  0
    6.9869    1.2627    0.0000 N   0  0  0  0  0  0  0  0  0  0  0  0
    6.2724    0.0252    0.0000 N   0  0  0  0  0  0  0  0  0  0  0  0
    2.6138    2.0832    0.0000 C   0  0  0  0  0  0  0  0  0  0  0  0
    3.2269    2.6352    0.0000 O   0  0  0  0  0  0  0  0  0  0  0  0
    1.8069    2.2547    0.0000 N   0  0  0  0  0  0  0  0  0  0  0  0
    1.4713    3.0084    0.0000 C   0  0  0  0  0  0  0  0  0  0  0  0
    1.9562    3.6758    0.0000 O   0  0  0  0  0  0  0  0  0  0  0  0
    0.6508    3.0946    0.0000 O   0  0  0  0  0  0  0  0  0  0  0  0
    0.3153    3.8483    0.0000 C   0  0  0  0  0  0  0  0  0  0  0  0
    1.5339    0.2126    0.0000 C   0  0  0  0  0  0  0  0  0  0  0  0
    1.7888   -0.5720    0.0000 C   0  0  0  0  0  0  0  0  0  0  0  0
  1  2  1  0  0  0  0
  2  3  1  0  0  0  0
  3  4  1  0  0  0  0
  4  5  1  0  0  0  0
  3  6  1  0  0  0  0
  6  7  2  0  0  0  0
  6  8  1  0  0  0  0
  8  9  4  0  0  0  0
  9 10  4  0  0  0  0
 10 11  4  0  0  0  0
 11 12  4  0  0  0  0
 12 13  4  0  0  0  0
  8 13  4  0  0  0  0
 12 14  1  0  0  0  0
 14 15  4  0  0  0  0
 15 16  4  0  0  0  0
 16 17  4  0  0  0  0
 17 18  1  0  0  0  0
 18 19  1  0  0  0  0
 19 20  1  0  0  0  0
 20 21  1  0  0  0  0
 21 22  1  6  0  0  0
 22 23  1  0  0  0  0
 23 24  1  0  0  0  0
 24 25  1  0  0  0  0
 25 26  1  0  0  0  0
 26 27  2  0  0  0  0
 26 28  1  0  0  0  0
 21 29  1  0  0  0  0
 29 30  2  0  0  0  0
 29 31  1  0  0  0  0
 19 31  1  6  0  0  0
 31 32  1  0  0  0  0
 32 33  2  0  0  0  0
 32 34  1  0  0  0  0
 34 35  1  0  0  0  0
 20 36  1  1  0  0  0
 17 36  4  0  0  0  0
 36 37  4  0  0  0  0
 14 37  4  0  0  0  0
M  END
>  <CdId>
28

>  <Mol Weight>
504.631

>  <Formula>
C29H36N4O4

>  <CMPD_CHEMBLID>
CHEMBL295886

>  <MOLREGNO>
66935

>  <PARENT_CMPD_CHEMBLID>
CHEMBL295886

>  <PARENT_MOLREGNO>
66935

>  <COMPOUND_KEY>
18

>  <MOLWEIGHT>
504.62

>  <ALOGP>
3.78

>  <PSA>
116.79

>  <NUM_RO5_VIOLATIONS>
1

>  <ACTIVITY_ID>
78692

>  <STANDARD_TYPE>
T1/2

>  <RELATION>
=

>  <STANDARD_VALUE>
17.0

>  <STANDARD_UNITS>
hr

>  <PUBLISHED_TYPE>
T1/2

>  <PUBLISHED_RELATION>
=

>  <PUBLISHED_VALUE>
17.0

>  <PUBLISHED_UNITS>
hr

>  <POTENTIAL_DUPLICATE>
0

>  <BAO_ENDPOINT>
BAO_0002115

>  <UO_UNITS>
UO_0000032

>  <QUDT_UNITS>
http://qudt.org/vocab/unit#Hour

>  <ASSAY_ID>
5123

>  <ASSAY_CHEMBLID>
CHEMBL622804

>  <ASSAY_TYPE>
A

>  <DESCRIPTION>
Half life time in human plasma

>  <ASSAY_SRC_ID>
1

>  <ASSAY_SRC_DESCRIPTION>
Scientific Literature

>  <ASSAY_ORGANISM>
Homo sapiens

>  <ASSAY_TAX_ID>
9606

>  <CURATED_BY>
Autocuration

>  <BAO_FORMAT>
BAO_0000366

>  <TID>
22224

>  <TARGET_CHEMBLID>
CHEMBL612558

>  <TARGET_TYPE>
ADMET

>  <PREF_NAME>
ADMET

>  <CONFIDENCE_SCORE>
0

>  <TARGET_MAPPING>
Unassigned

>  <DOC_ID>
3160

>  <DOC_CHEMBLID>
CHEMBL1132127

>  <PUBMED_ID>
10397495

>  <JOURNAL>
Bioorg. Med. Chem. Lett.

>  <YEAR>
1999

>  <VOLUME>
9

>  <ISSUE>
12

>  <FIRST_PAGE>
1657

$$$$

  Mrv1533001291818262D          

 37 40  0  0  1  0            999 V2000
   -0.7712   11.4641    0.0000 C   0  0  0  0  0  0  0  0  0  0  0  0
   -1.0261   10.6795    0.0000 C   0  0  0  0  0  0  0  0  0  0  0  0
   -0.4741   10.0664    0.0000 N   0  0  0  0  0  0  0  0  0  0  0  0
    0.3329   10.2379    0.0000 C   0  0  0  0  0  0  0  0  0  0  0  0
    0.8849    9.6249    0.0000 C   0  0  0  0  0  0  0  0  0  0  0  0
   -0.7290    9.2818    0.0000 C   0  0  0  0  0  0  0  0  0  0  0  0
   -1.5360    9.1103    0.0000 O   0  0  0  0  0  0  0  0  0  0  0  0
   -0.1770    8.6687    0.0000 C   0  0  0  0  0  0  0  0  0  0  0  0
    0.6300    8.8402    0.0000 C   0  0  0  0  0  0  0  0  0  0  0  0
    1.1820    8.2271    0.0000 C   0  0  0  0  0  0  0  0  0  0  0  0
    0.9271    7.4425    0.0000 C   0  0  0  0  0  0  0  0  0  0  0  0
    0.1201    7.2710    0.0000 C   0  0  0  0  0  0  0  0  0  0  0  0
   -0.4320    7.8841    0.0000 C   0  0  0  0  0  0  0  0  0  0  0  0
   -0.1349    6.4864    0.0000 C   0  0  0  0  0  0  0  0  0  0  0  0
    0.4172    5.8733    0.0000 C   0  0  0  0  0  0  0  0  0  0  0  0
    0.1622    5.0887    0.0000 C   0  0  0  0  0  0  0  0  0  0  0  0
   -0.6447    4.9171    0.0000 C   0  0  0  0  0  0  0  0  0  0  0  0
   -1.0572    4.2027    0.0000 C   0  0  2  0  0  0  0  0  0  0  0  0
   -0.9710    3.3822    0.0000 C   0  0  1  0  0  0  0  0  0  0  0  0
   -0.2565    2.9697    0.0000 C   0  0  0  0  0  0  0  0  0  0  0  0
    0.4579    3.3822    0.0000 C   0  0  0  0  0  0  0  0  0  0  0  0
    1.1724    2.9697    0.0000 C   0  0  0  0  0  0  0  0  0  0  0  0
    1.8869    3.3822    0.0000 C   0  0  0  0  0  0  0  0  0  0  0  0
    2.6014    2.9697    0.0000 C   0  0  0  0  0  0  0  0  0  0  0  0
    3.3158    3.3822    0.0000 N   0  0  0  0  0  0  0  0  0  0  0  0
    2.6014    2.1447    0.0000 N   0  0  0  0  0  0  0  0  0  0  0  0
   -1.7247    3.0466    0.0000 C   0  0  0  0  0  0  0  0  0  0  0  0
   -1.8962    2.2396    0.0000 O   0  0  0  0  0  0  0  0  0  0  0  0
   -2.2767    3.6597    0.0000 N   0  0  0  0  0  0  0  0  0  0  0  0
   -1.8642    4.3742    0.0000 C   0  0  1  0  0  0  0  0  0  0  0  0
   -1.9504    5.1947    0.0000 C   0  0  0  0  0  0  0  0  0  0  0  0
   -1.1968    5.5302    0.0000 C   0  0  0  0  0  0  0  0  0  0  0  0
   -0.9418    6.3148    0.0000 C   0  0  0  0  0  0  0  0  0  0  0  0
   -3.0972    3.5735    0.0000 C   0  0  0  0  0  0  0  0  0  0  0  0
   -3.5821    4.2409    0.0000 O   0  0  0  0  0  0  0  0  0  0  0  0
   -3.4327    2.8198    0.0000 O   0  0  0  0  0  0  0  0  0  0  0  0
   -4.2532    2.7336    0.0000 C   0  0  0  0  0  0  0  0  0  0  0  0
  1  2  1  0  0  0  0
  2  3  1  0  0  0  0
  3  4  1  0  0  0  0
  4  5  1  0  0  0  0
  3  6  1  0  0  0  0
  6  7  2  0  0  0  0
  6  8  1  0  0  0  0
  8  9  4  0  0  0  0
  9 10  4  0  0  0  0
 10 11  4  0  0  0  0
 11 12  4  0  0  0  0
 12 13  4  0  0  0  0
  8 13  4  0  0  0  0
 12 14  1  0  0  0  0
 14 15  4  0  0  0  0
 15 16  4  0  0  0  0
 16 17  4  0  0  0  0
 18 17  1  6  0  0  0
 18 19  1  0  0  0  0
 19 20  1  1  0  0  0
 20 21  1  0  0  0  0
 21 22  1  0  0  0  0
 22 23  1  0  0  0  0
 23 24  1  0  0  0  0
 24 25  2  0  0  0  0
 24 26  1  0  0  0  0
 19 27  1  0  0  0  0
 27 28  2  0  0  0  0
 27 29  1  0  0  0  0
 30 29  1  1  0  0  0
 18 30  1  0  0  0  0
 30 31  1  0  0  0  0
 31 32  1  0  0  0  0
 17 32  4  0  0  0  0
 32 33  4  0  0  0  0
 14 33  4  0  0  0  0
 29 34  1  0  0  0  0
 34 35  2  0  0  0  0
 34 36  1  0  0  0  0
 36 37  1  0  0  0  0
M  END
>  <CdId>
29

>  <Mol Weight>
504.631

>  <Formula>
C29H36N4O4

>  <CMPD_CHEMBLID>
CHEMBL46845

>  <MOLREGNO>
67046

>  <PARENT_CMPD_CHEMBLID>
CHEMBL46845

>  <PARENT_MOLREGNO>
67046

>  <COMPOUND_KEY>
19

>  <MOLWEIGHT>
504.62

>  <ALOGP>
3.78

>  <PSA>
116.79

>  <NUM_RO5_VIOLATIONS>
1

>  <ACTIVITY_ID>
73191

>  <STANDARD_TYPE>
T1/2

>  <RELATION>
=

>  <STANDARD_VALUE>
24.0

>  <STANDARD_UNITS>
hr

>  <PUBLISHED_TYPE>
T1/2

>  <PUBLISHED_RELATION>
=

>  <PUBLISHED_VALUE>
24.0

>  <PUBLISHED_UNITS>
hr

>  <POTENTIAL_DUPLICATE>
0

>  <BAO_ENDPOINT>
BAO_0002115

>  <UO_UNITS>
UO_0000032

>  <QUDT_UNITS>
http://qudt.org/vocab/unit#Hour

>  <ASSAY_ID>
5123

>  <ASSAY_CHEMBLID>
CHEMBL622804

>  <ASSAY_TYPE>
A

>  <DESCRIPTION>
Half life time in human plasma

>  <ASSAY_SRC_ID>
1

>  <ASSAY_SRC_DESCRIPTION>
Scientific Literature

>  <ASSAY_ORGANISM>
Homo sapiens

>  <ASSAY_TAX_ID>
9606

>  <CURATED_BY>
Autocuration

>  <BAO_FORMAT>
BAO_0000366

>  <TID>
22224

>  <TARGET_CHEMBLID>
CHEMBL612558

>  <TARGET_TYPE>
ADMET

>  <PREF_NAME>
ADMET

>  <CONFIDENCE_SCORE>
0

>  <TARGET_MAPPING>
Unassigned

>  <DOC_ID>
3160

>  <DOC_CHEMBLID>
CHEMBL1132127

>  <PUBMED_ID>
10397495

>  <JOURNAL>
Bioorg. Med. Chem. Lett.

>  <YEAR>
1999

>  <VOLUME>
9

>  <ISSUE>
12

>  <FIRST_PAGE>
1657

$$$$

  Mrv1533001291818262D          

 45 47  0  0  1  0            999 V2000
    0.7466    1.1966    0.0000 C   0  0  0  0  0  0  0  0  0  0  0  0
    1.2867    1.8202    0.0000 O   0  0  0  0  0  0  0  0  0  0  0  0
    2.0968    1.6643    0.0000 C   0  0  0  0  0  0  0  0  0  0  0  0
    2.3668    0.8848    0.0000 O   0  0  0  0  0  0  0  0  0  0  0  0
    2.6369    2.2879    0.0000 C   0  0  0  0  0  0  0  0  0  0  0  0
    2.0133    2.8280    0.0000 C   0  0  0  0  0  0  0  0  0  0  0  0
    2.7928    3.0981    0.0000 C   0  0  0  0  0  0  0  0  0  0  0  0
    3.5724    3.3681    0.0000 C   0  0  0  0  0  0  0  0  0  0  0  0
    4.1960    2.8280    0.0000 C   0  0  0  0  0  0  0  0  0  0  0  0
    4.0401    2.0179    0.0000 N   0  0  0  0  0  0  0  0  0  0  0  0
    3.2605    1.7479    0.0000 C   0  0  0  0  0  0  0  0  0  0  0  0
    4.6637    1.4778    0.0000 C   0  0  0  0  0  0  0  0  0  0  0  0
    5.4433    1.7479    0.0000 O   0  0  0  0  0  0  0  0  0  0  0  0
    4.5078    0.6677    0.0000 C   0  0  2  0  0  0  0  0  0  0  0  0
    3.7283    0.3976    0.0000 C   0  0  0  0  0  0  0  0  0  0  0  0
    3.5724   -0.4125    0.0000 C   0  0  0  0  0  0  0  0  0  0  0  0
    4.1960   -0.9526    0.0000 C   0  0  0  0  0  0  0  0  0  0  0  0
    2.7928   -0.6825    0.0000 C   0  0  0  0  0  0  0  0  0  0  0  0
    5.1315    0.1276    0.0000 N   0  0  0  0  0  0  0  0  0  0  0  0
    5.9110    0.3976    0.0000 C   0  0  0  0  0  0  0  0  0  0  0  0
    6.0669    1.2078    0.0000 O   0  0  0  0  0  0  0  0  0  0  0  0
    6.5347   -0.1425    0.0000 C   0  0  2  0  0  0  0  0  0  0  0  0
    6.3787   -0.9526    0.0000 C   0  0  0  0  0  0  0  0  0  0  0  0
    5.5992   -1.2226    0.0000 C   0  0  0  0  0  0  0  0  0  0  0  0
    5.4433   -2.0328    0.0000 C   0  0  0  0  0  0  0  0  0  0  0  0
    4.9755   -0.6825    0.0000 C   0  0  0  0  0  0  0  0  0  0  0  0
    7.3142    0.1276    0.0000 N   0  0  0  0  0  0  0  0  0  0  0  0
    7.9378   -0.4125    0.0000 C   0  0  0  0  0  0  0  0  0  0  0  0
    7.7819   -1.2226    0.0000 O   0  0  0  0  0  0  0  0  0  0  0  0
    8.7174   -0.1425    0.0000 C   0  0  2  0  0  0  0  0  0  0  0  0
    8.8733    0.6677    0.0000 C   0  0  0  0  0  0  0  0  0  0  0  0
    8.2497    1.2078    0.0000 C   0  0  0  0  0  0  0  0  0  0  0  0
    7.4701    0.9377    0.0000 C   0  0  0  0  0  0  0  0  0  0  0  0
    8.4056    2.0179    0.0000 C   0  0  0  0  0  0  0  0  0  0  0  0
    9.3410   -0.6825    0.0000 N   0  0  0  0  0  0  0  0  0  0  0  0
   10.1206   -0.4125    0.0000 C   0  0  0  0  0  0  0  0  0  0  0  0
   10.2765    0.3976    0.0000 O   0  0  0  0  0  0  0  0  0  0  0  0
   10.7442   -0.9526    0.0000 C   0  0  0  0  0  0  0  0  0  0  0  0
   11.5238   -0.6825    0.0000 C   0  0  0  0  0  0  0  0  0  0  0  0
   12.1474   -1.2226    0.0000 C   0  0  0  0  0  0  0  0  0  0  0  0
   11.9915   -2.0328    0.0000 C   0  0  0  0  0  0  0  0  0  0  0  0
   11.2120   -2.3028    0.0000 C   0  0  0  0  0  0  0  0  0  0  0  0
   11.0561   -3.1129    0.0000 O   0  0  0  0  0  0  0  0  0  0  0  0
   10.5883   -1.7627    0.0000 C   0  0  0  0  0  0  0  0  0  0  0  0
    9.8088   -2.0328    0.0000 C   0  0  0  0  0  0  0  0  0  0  0  0
  1  2  1  0  0  0  0
  2  3  1  0  0  0  0
  3  4  2  0  0  0  0
  3  5  1  0  0  0  0
  5  6  1  0  0  0  0
  6  7  1  0  0  0  0
  5  7  1  0  0  0  0
  7  8  1  0  0  0  0
  8  9  1  0  0  0  0
  9 10  1  0  0  0  0
 10 11  1  0  0  0  0
  5 11  1  0  0  0  0
 10 12  1  0  0  0  0
 12 13  2  0  0  0  0
 12 14  1  0  0  0  0
 14 15  1  0  0  0  0
 15 16  1  0  0  0  0
 16 17  1  0  0  0  0
 16 18  1  0  0  0  0
 14 19  1  1  0  0  0
 19 20  1  0  0  0  0
 20 21  2  0  0  0  0
 20 22  1  0  0  0  0
 22 23  1  0  0  0  0
 23 24  1  0  0  0  0
 24 25  1  0  0  0  0
 24 26  1  0  0  0  0
 22 27  1  1  0  0  0
 27 28  1  0  0  0  0
 28 29  2  0  0  0  0
 28 30  1  0  0  0  0
 30 31  1  0  0  0  0
 31 32  1  0  0  0  0
 32 33  1  0  0  0  0
 32 34  1  0  0  0  0
 30 35  1  6  0  0  0
 35 36  1  0  0  0  0
 36 37  2  0  0  0  0
 36 38  1  0  0  0  0
 38 39  4  0  0  0  0
 39 40  4  0  0  0  0
 40 41  4  0  0  0  0
 41 42  4  0  0  0  0
 42 43  1  0  0  0  0
 42 44  4  0  0  0  0
 38 44  4  0  0  0  0
 44 45  1  0  0  0  0
M  END
>  <CdId>
30

>  <Mol Weight>
628.811

>  <Formula>
C34H52N4O7

>  <CMPD_CHEMBLID>
CHEMBL176191

>  <MOLREGNO>
294197

>  <PARENT_CMPD_CHEMBLID>
CHEMBL176191

>  <PARENT_MOLREGNO>
294197

>  <COMPOUND_KEY>
5

>  <MOLWEIGHT>
628.8

>  <ALOGP>
4.12

>  <PSA>
154.13

>  <NUM_RO5_VIOLATIONS>
1

>  <ACTIVITY_ID>
298154

>  <STANDARD_TYPE>
T1/2

>  <RELATION>
>

>  <STANDARD_VALUE>
6.0

>  <STANDARD_UNITS>
hr

>  <PUBLISHED_TYPE>
T1/2

>  <PUBLISHED_RELATION>
>

>  <PUBLISHED_VALUE>
360.0

>  <PUBLISHED_UNITS>
min

>  <POTENTIAL_DUPLICATE>
0

>  <BAO_ENDPOINT>
BAO_0002115

>  <UO_UNITS>
UO_0000032

>  <QUDT_UNITS>
http://qudt.org/vocab/unit#Hour

>  <ASSAY_ID>
5270

>  <ASSAY_CHEMBLID>
CHEMBL618354

>  <ASSAY_TYPE>
A

>  <DESCRIPTION>
Half life in human plasma

>  <ASSAY_SRC_ID>
1

>  <ASSAY_SRC_DESCRIPTION>
Scientific Literature

>  <ASSAY_ORGANISM>
Homo sapiens

>  <ASSAY_TAX_ID>
9606

>  <CURATED_BY>
Autocuration

>  <BAO_FORMAT>
BAO_0000366

>  <TID>
22224

>  <TARGET_CHEMBLID>
CHEMBL612558

>  <TARGET_TYPE>
ADMET

>  <PREF_NAME>
ADMET

>  <CONFIDENCE_SCORE>
0

>  <TARGET_MAPPING>
Unassigned

>  <DOC_ID>
6787

>  <DOC_CHEMBLID>
CHEMBL1147523

>  <PUBMED_ID>
15050638

>  <JOURNAL>
Bioorg. Med. Chem. Lett.

>  <YEAR>
2004

>  <VOLUME>
14

>  <ISSUE>
8

>  <FIRST_PAGE>
1965

$$$$

  Mrv1533001291818262D          

 42 44  0  0  1  0            999 V2000
    5.8928   -2.7769    0.0000 C   0  0  0  0  0  0  0  0  0  0  0  0
    6.1892   -2.0070    0.0000 O   0  0  0  0  0  0  0  0  0  0  0  0
    5.6705   -1.3654    0.0000 C   0  0  0  0  0  0  0  0  0  0  0  0
    5.9669   -0.5954    0.0000 O   0  0  0  0  0  0  0  0  0  0  0  0
    4.8556   -1.4937    0.0000 C   0  0  0  0  0  0  0  0  0  0  0  0
    4.9839   -2.3086    0.0000 C   0  0  0  0  0  0  0  0  0  0  0  0
    4.2140   -2.0123    0.0000 C   0  0  0  0  0  0  0  0  0  0  0  0
    3.4440   -1.7159    0.0000 C   0  0  0  0  0  0  0  0  0  0  0  0
    3.3157   -0.9010    0.0000 C   0  0  0  0  0  0  0  0  0  0  0  0
    3.9573   -0.3824    0.0000 N   0  0  0  0  0  0  0  0  0  0  0  0
    4.7273   -0.6787    0.0000 C   0  0  0  0  0  0  0  0  0  0  0  0
    3.8290    0.4326    0.0000 C   0  0  0  0  0  0  0  0  0  0  0  0
    3.0591    0.7289    0.0000 O   0  0  0  0  0  0  0  0  0  0  0  0
    4.4706    0.9512    0.0000 C   0  0  2  0  0  0  0  0  0  0  0  0
    4.3423    1.7662    0.0000 C   0  0  0  0  0  0  0  0  0  0  0  0
    3.5724    2.0625    0.0000 C   0  0  0  0  0  0  0  0  0  0  0  0
    2.9307    1.5439    0.0000 C   0  0  0  0  0  0  0  0  0  0  0  0
    3.4440    2.8775    0.0000 C   0  0  0  0  0  0  0  0  0  0  0  0
    5.2406    0.6548    0.0000 N   0  0  0  0  0  0  0  0  0  0  0  0
    5.8822    1.1735    0.0000 C   0  0  0  0  0  0  0  0  0  0  0  0
    5.7538    1.9884    0.0000 O   0  0  0  0  0  0  0  0  0  0  0  0
    6.6521    0.8771    0.0000 C   0  0  2  0  0  0  0  0  0  0  0  0
    6.7804    0.0621    0.0000 C   0  0  0  0  0  0  0  0  0  0  0  0
    7.5504   -0.2342    0.0000 O   0  0  0  0  0  0  0  0  0  0  0  0
    7.2937    1.3957    0.0000 N   0  0  0  0  0  0  0  0  0  0  0  0
    8.0637    1.0994    0.0000 C   0  0  0  0  0  0  0  0  0  0  0  0
    8.1920    0.2844    0.0000 O   0  0  0  0  0  0  0  0  0  0  0  0
    8.7053    1.6180    0.0000 C   0  0  1  0  0  0  0  0  0  0  0  0
    9.4752    1.3216    0.0000 N   0  0  0  0  0  0  0  0  0  0  0  0
   10.1168    1.8402    0.0000 C   0  0  0  0  0  0  0  0  0  0  0  0
    9.9885    2.6552    0.0000 O   0  0  0  0  0  0  0  0  0  0  0  0
   10.8868    1.5439    0.0000 O   0  0  0  0  0  0  0  0  0  0  0  0
   11.5284    2.0625    0.0000 C   0  0  0  0  0  0  0  0  0  0  0  0
   12.2983    1.7662    0.0000 C   0  0  0  0  0  0  0  0  0  0  0  0
   12.9399    2.2848    0.0000 C   0  0  0  0  0  0  0  0  0  0  0  0
   13.7099    1.9884    0.0000 C   0  0  0  0  0  0  0  0  0  0  0  0
   13.8382    1.1735    0.0000 C   0  0  0  0  0  0  0  0  0  0  0  0
   13.1966    0.6548    0.0000 C   0  0  0  0  0  0  0  0  0  0  0  0
   12.4266    0.9512    0.0000 C   0  0  0  0  0  0  0  0  0  0  0  0
    8.5769    2.4329    0.0000 C   0  0  0  0  0  0  0  0  0  0  0  0
    9.2186    2.9515    0.0000 C   0  0  0  0  0  0  0  0  0  0  0  0
    7.8070    2.7293    0.0000 C   0  0  0  0  0  0  0  0  0  0  0  0
  1  2  1  0  0  0  0
  2  3  1  0  0  0  0
  3  4  2  0  0  0  0
  3  5  1  0  0  0  0
  5  6  1  0  0  0  0
  6  7  1  0  0  0  0
  5  7  1  0  0  0  0
  7  8  1  0  0  0  0
  8  9  1  0  0  0  0
  9 10  1  0  0  0  0
 10 11  1  0  0  0  0
  5 11  1  0  0  0  0
 10 12  1  0  0  0  0
 12 13  2  0  0  0  0
 12 14  1  0  0  0  0
 14 15  1  0  0  0  0
 15 16  1  0  0  0  0
 16 17  1  0  0  0  0
 16 18  1  0  0  0  0
 14 19  1  6  0  0  0
 19 20  1  0  0  0  0
 20 21  2  0  0  0  0
 20 22  1  0  0  0  0
 22 23  1  0  0  0  0
 23 24  1  0  0  0  0
 22 25  1  1  0  0  0
 25 26  1  0  0  0  0
 26 27  2  0  0  0  0
 26 28  1  0  0  0  0
 28 29  1  6  0  0  0
 29 30  1  0  0  0  0
 30 31  2  0  0  0  0
 30 32  1  0  0  0  0
 32 33  1  0  0  0  0
 33 34  1  0  0  0  0
 34 35  4  0  0  0  0
 35 36  4  0  0  0  0
 36 37  4  0  0  0  0
 37 38  4  0  0  0  0
 38 39  4  0  0  0  0
 34 39  4  0  0  0  0
 28 40  1  0  0  0  0
 40 41  1  0  0  0  0
 40 42  1  0  0  0  0
M  END
>  <CdId>
31

>  <Mol Weight>
588.702

>  <Formula>
C30H44N4O8

>  <CMPD_CHEMBLID>
CHEMBL177825

>  <MOLREGNO>
295597

>  <PARENT_CMPD_CHEMBLID>
CHEMBL177825

>  <PARENT_MOLREGNO>
295597

>  <COMPOUND_KEY>
1

>  <MOLWEIGHT>
588.69

>  <ALOGP>
1.93

>  <PSA>
163.36

>  <NUM_RO5_VIOLATIONS>
1

>  <ACTIVITY_ID>
283313

>  <STANDARD_TYPE>
T1/2

>  <RELATION>
=

>  <STANDARD_VALUE>
2.467

>  <STANDARD_UNITS>
hr

>  <PUBLISHED_TYPE>
T1/2

>  <PUBLISHED_RELATION>
=

>  <PUBLISHED_VALUE>
148.0

>  <PUBLISHED_UNITS>
min

>  <POTENTIAL_DUPLICATE>
0

>  <BAO_ENDPOINT>
BAO_0002115

>  <UO_UNITS>
UO_0000032

>  <QUDT_UNITS>
http://qudt.org/vocab/unit#Hour

>  <ASSAY_ID>
5270

>  <ASSAY_CHEMBLID>
CHEMBL618354

>  <ASSAY_TYPE>
A

>  <DESCRIPTION>
Half life in human plasma

>  <ASSAY_SRC_ID>
1

>  <ASSAY_SRC_DESCRIPTION>
Scientific Literature

>  <ASSAY_ORGANISM>
Homo sapiens

>  <ASSAY_TAX_ID>
9606

>  <CURATED_BY>
Autocuration

>  <BAO_FORMAT>
BAO_0000366

>  <TID>
22224

>  <TARGET_CHEMBLID>
CHEMBL612558

>  <TARGET_TYPE>
ADMET

>  <PREF_NAME>
ADMET

>  <CONFIDENCE_SCORE>
0

>  <TARGET_MAPPING>
Unassigned

>  <DOC_ID>
6787

>  <DOC_CHEMBLID>
CHEMBL1147523

>  <PUBMED_ID>
15050638

>  <JOURNAL>
Bioorg. Med. Chem. Lett.

>  <YEAR>
2004

>  <VOLUME>
14

>  <ISSUE>
8

>  <FIRST_PAGE>
1965

$$$$

  Mrv1533001291818262D          

 43 45  0  0  1  0            999 V2000
    0.7466    1.1966    0.0000 C   0  0  0  0  0  0  0  0  0  0  0  0
    1.2867    1.8202    0.0000 O   0  0  0  0  0  0  0  0  0  0  0  0
    2.0968    1.6643    0.0000 C   0  0  0  0  0  0  0  0  0  0  0  0
    2.3668    0.8848    0.0000 O   0  0  0  0  0  0  0  0  0  0  0  0
    2.6369    2.2879    0.0000 C   0  0  0  0  0  0  0  0  0  0  0  0
    2.0133    2.8280    0.0000 C   0  0  0  0  0  0  0  0  0  0  0  0
    2.7928    3.0981    0.0000 C   0  0  0  0  0  0  0  0  0  0  0  0
    3.5724    3.3681    0.0000 C   0  0  0  0  0  0  0  0  0  0  0  0
    4.1960    2.8280    0.0000 C   0  0  0  0  0  0  0  0  0  0  0  0
    4.0401    2.0179    0.0000 N   0  0  0  0  0  0  0  0  0  0  0  0
    3.2605    1.7479    0.0000 C   0  0  0  0  0  0  0  0  0  0  0  0
    4.6637    1.4778    0.0000 C   0  0  0  0  0  0  0  0  0  0  0  0
    5.4433    1.7479    0.0000 O   0  0  0  0  0  0  0  0  0  0  0  0
    4.5078    0.6677    0.0000 C   0  0  2  0  0  0  0  0  0  0  0  0
    3.7283    0.3976    0.0000 C   0  0  0  0  0  0  0  0  0  0  0  0
    3.5724   -0.4125    0.0000 C   0  0  0  0  0  0  0  0  0  0  0  0
    4.1960   -0.9526    0.0000 C   0  0  0  0  0  0  0  0  0  0  0  0
    2.7928   -0.6825    0.0000 C   0  0  0  0  0  0  0  0  0  0  0  0
    5.1315    0.1276    0.0000 N   0  0  0  0  0  0  0  0  0  0  0  0
    5.9110    0.3976    0.0000 C   0  0  0  0  0  0  0  0  0  0  0  0
    6.0669    1.2078    0.0000 O   0  0  0  0  0  0  0  0  0  0  0  0
    6.5347   -0.1425    0.0000 C   0  0  2  0  0  0  0  0  0  0  0  0
    6.3787   -0.9526    0.0000 C   0  0  0  0  0  0  0  0  0  0  0  0
    5.5992   -1.2226    0.0000 C   0  0  0  0  0  0  0  0  0  0  0  0
    5.4433   -2.0328    0.0000 C   0  0  0  0  0  0  0  0  0  0  0  0
    4.9755   -0.6825    0.0000 C   0  0  0  0  0  0  0  0  0  0  0  0
    7.3142    0.1276    0.0000 N   0  0  0  0  0  0  0  0  0  0  0  0
    7.9378   -0.4125    0.0000 C   0  0  0  0  0  0  0  0  0  0  0  0
    7.7819   -1.2226    0.0000 O   0  0  0  0  0  0  0  0  0  0  0  0
    8.7174   -0.1425    0.0000 C   0  0  2  0  0  0  0  0  0  0  0  0
    8.8733    0.6677    0.0000 C   0  0  0  0  0  0  0  0  0  0  0  0
    8.2497    1.2078    0.0000 C   0  0  0  0  0  0  0  0  0  0  0  0
    7.4701    0.9377    0.0000 C   0  0  0  0  0  0  0  0  0  0  0  0
    8.4056    2.0179    0.0000 C   0  0  0  0  0  0  0  0  0  0  0  0
    9.3410   -0.6825    0.0000 N   0  0  0  0  0  0  0  0  0  0  0  0
   10.1206   -0.4125    0.0000 C   0  0  0  0  0  0  0  0  0  0  0  0
   10.2765    0.3976    0.0000 O   0  0  0  0  0  0  0  0  0  0  0  0
   10.7442   -0.9526    0.0000 C   0  0  0  0  0  0  0  0  0  0  0  0
   11.5238   -0.6825    0.0000 C   0  0  0  0  0  0  0  0  0  0  0  0
   12.1474   -1.2226    0.0000 C   0  0  0  0  0  0  0  0  0  0  0  0
   11.9915   -2.0328    0.0000 C   0  0  0  0  0  0  0  0  0  0  0  0
   11.2120   -2.3028    0.0000 N   0  0  0  0  0  0  0  0  0  0  0  0
   10.5883   -1.7627    0.0000 C   0  0  0  0  0  0  0  0  0  0  0  0
  1  2  1  0  0  0  0
  2  3  1  0  0  0  0
  3  4  2  0  0  0  0
  3  5  1  0  0  0  0
  5  6  1  0  0  0  0
  6  7  1  0  0  0  0
  5  7  1  0  0  0  0
  7  8  1  0  0  0  0
  8  9  1  0  0  0  0
  9 10  1  0  0  0  0
 10 11  1  0  0  0  0
  5 11  1  0  0  0  0
 10 12  1  0  0  0  0
 12 13  2  0  0  0  0
 12 14  1  0  0  0  0
 14 15  1  0  0  0  0
 15 16  1  0  0  0  0
 16 17  1  0  0  0  0
 16 18  1  0  0  0  0
 14 19  1  1  0  0  0
 19 20  1  0  0  0  0
 20 21  2  0  0  0  0
 20 22  1  0  0  0  0
 22 23  1  0  0  0  0
 23 24  1  0  0  0  0
 24 25  1  0  0  0  0
 24 26  1  0  0  0  0
 22 27  1  1  0  0  0
 27 28  1  0  0  0  0
 28 29  2  0  0  0  0
 28 30  1  0  0  0  0
 30 31  1  0  0  0  0
 31 32  1  0  0  0  0
 32 33  1  0  0  0  0
 32 34  1  0  0  0  0
 30 35  1  6  0  0  0
 35 36  1  0  0  0  0
 36 37  2  0  0  0  0
 36 38  1  0  0  0  0
 38 39  2  0  0  0  0
 39 40  1  0  0  0  0
 40 41  1  0  0  0  0
 41 42  1  0  0  0  0
 42 43  1  0  0  0  0
 38 43  1  0  0  0  0
M  END
>  <CdId>
32

>  <Mol Weight>
603.805

>  <Formula>
C32H53N5O6

>  <CMPD_CHEMBLID>
CHEMBL367450

>  <MOLREGNO>
295230

>  <PARENT_CMPD_CHEMBLID>
CHEMBL367450

>  <PARENT_MOLREGNO>
295230

>  <COMPOUND_KEY>
6

>  <MOLWEIGHT>
603.79

>  <ALOGP>
2.4

>  <PSA>
145.93

>  <NUM_RO5_VIOLATIONS>
1

>  <ACTIVITY_ID>
276184

>  <STANDARD_TYPE>
T1/2

>  <RELATION>
>

>  <STANDARD_VALUE>
6.0

>  <STANDARD_UNITS>
hr

>  <PUBLISHED_TYPE>
T1/2

>  <PUBLISHED_RELATION>
>

>  <PUBLISHED_VALUE>
360.0

>  <PUBLISHED_UNITS>
min

>  <POTENTIAL_DUPLICATE>
0

>  <BAO_ENDPOINT>
BAO_0002115

>  <UO_UNITS>
UO_0000032

>  <QUDT_UNITS>
http://qudt.org/vocab/unit#Hour

>  <ASSAY_ID>
5270

>  <ASSAY_CHEMBLID>
CHEMBL618354

>  <ASSAY_TYPE>
A

>  <DESCRIPTION>
Half life in human plasma

>  <ASSAY_SRC_ID>
1

>  <ASSAY_SRC_DESCRIPTION>
Scientific Literature

>  <ASSAY_ORGANISM>
Homo sapiens

>  <ASSAY_TAX_ID>
9606

>  <CURATED_BY>
Autocuration

>  <BAO_FORMAT>
BAO_0000366

>  <TID>
22224

>  <TARGET_CHEMBLID>
CHEMBL612558

>  <TARGET_TYPE>
ADMET

>  <PREF_NAME>
ADMET

>  <CONFIDENCE_SCORE>
0

>  <TARGET_MAPPING>
Unassigned

>  <DOC_ID>
6787

>  <DOC_CHEMBLID>
CHEMBL1147523

>  <PUBMED_ID>
15050638

>  <JOURNAL>
Bioorg. Med. Chem. Lett.

>  <YEAR>
2004

>  <VOLUME>
14

>  <ISSUE>
8

>  <FIRST_PAGE>
1965

$$$$

  Mrv1533001291818262D          

 40 42  0  0  1  0            999 V2000
    6.0557   -2.6954    0.0000 C   0  0  0  0  0  0  0  0  0  0  0  0
    6.3258   -1.9158    0.0000 O   0  0  0  0  0  0  0  0  0  0  0  0
    5.7857   -1.2922    0.0000 C   0  0  0  0  0  0  0  0  0  0  0  0
    6.0557   -0.5126    0.0000 O   0  0  0  0  0  0  0  0  0  0  0  0
    4.9755   -1.4481    0.0000 C   0  0  0  0  0  0  0  0  0  0  0  0
    5.1315   -2.2582    0.0000 C   0  0  0  0  0  0  0  0  0  0  0  0
    4.3519   -1.9882    0.0000 C   0  0  0  0  0  0  0  0  0  0  0  0
    3.5724   -1.7181    0.0000 C   0  0  0  0  0  0  0  0  0  0  0  0
    3.4164   -0.9080    0.0000 C   0  0  0  0  0  0  0  0  0  0  0  0
    4.0401   -0.3679    0.0000 N   0  0  0  0  0  0  0  0  0  0  0  0
    4.8196   -0.6379    0.0000 C   0  0  0  0  0  0  0  0  0  0  0  0
    3.8842    0.4422    0.0000 C   0  0  0  0  0  0  0  0  0  0  0  0
    3.1046    0.7123    0.0000 O   0  0  0  0  0  0  0  0  0  0  0  0
    4.5078    0.9823    0.0000 C   0  0  2  0  0  0  0  0  0  0  0  0
    4.3519    1.7925    0.0000 C   0  0  0  0  0  0  0  0  0  0  0  0
    3.5724    2.0625    0.0000 C   0  0  0  0  0  0  0  0  0  0  0  0
    2.9487    1.5224    0.0000 C   0  0  0  0  0  0  0  0  0  0  0  0
    3.4164    2.8726    0.0000 C   0  0  0  0  0  0  0  0  0  0  0  0
    5.2874    0.7123    0.0000 N   0  0  0  0  0  0  0  0  0  0  0  0
    5.9110    1.2524    0.0000 C   0  0  0  0  0  0  0  0  0  0  0  0
    5.7551    2.0625    0.0000 O   0  0  0  0  0  0  0  0  0  0  0  0
    6.6906    0.9823    0.0000 C   0  0  2  0  0  0  0  0  0  0  0  0
    6.8465    0.1722    0.0000 C   0  0  0  0  0  0  0  0  0  0  0  0
    7.6260   -0.0979    0.0000 O   0  0  0  0  0  0  0  0  0  0  0  0
    7.3142    1.5224    0.0000 N   0  0  0  0  0  0  0  0  0  0  0  0
    8.0938    1.2524    0.0000 C   0  0  0  0  0  0  0  0  0  0  0  0
    8.2497    0.4422    0.0000 O   0  0  0  0  0  0  0  0  0  0  0  0
    8.7174    1.7925    0.0000 C   0  0  1  0  0  0  0  0  0  0  0  0
    9.4969    1.5224    0.0000 N   0  0  0  0  0  0  0  0  0  0  0  0
   10.1206    2.0625    0.0000 C   0  0  0  0  0  0  0  0  0  0  0  0
    9.9647    2.8726    0.0000 O   0  0  0  0  0  0  0  0  0  0  0  0
   10.9001    1.7925    0.0000 C   0  0  0  0  0  0  0  0  0  0  0  0
   11.5238    2.3325    0.0000 C   0  0  0  0  0  0  0  0  0  0  0  0
   12.3033    2.0625    0.0000 C   0  0  0  0  0  0  0  0  0  0  0  0
   12.4592    1.2524    0.0000 C   0  0  0  0  0  0  0  0  0  0  0  0
   11.8356    0.7123    0.0000 N   0  0  0  0  0  0  0  0  0  0  0  0
   11.0561    0.9823    0.0000 C   0  0  0  0  0  0  0  0  0  0  0  0
    8.5615    2.6026    0.0000 C   0  0  0  0  0  0  0  0  0  0  0  0
    9.1851    3.1427    0.0000 C   0  0  0  0  0  0  0  0  0  0  0  0
    7.7819    2.8726    0.0000 C   0  0  0  0  0  0  0  0  0  0  0  0
  1  2  1  0  0  0  0
  2  3  1  0  0  0  0
  3  4  2  0  0  0  0
  3  5  1  0  0  0  0
  5  6  1  0  0  0  0
  6  7  1  0  0  0  0
  5  7  1  0  0  0  0
  7  8  1  0  0  0  0
  8  9  1  0  0  0  0
  9 10  1  0  0  0  0
 10 11  1  0  0  0  0
  5 11  1  0  0  0  0
 10 12  1  0  0  0  0
 12 13  2  0  0  0  0
 12 14  1  0  0  0  0
 14 15  1  0  0  0  0
 15 16  1  0  0  0  0
 16 17  1  0  0  0  0
 16 18  1  0  0  0  0
 14 19  1  6  0  0  0
 19 20  1  0  0  0  0
 20 21  2  0  0  0  0
 20 22  1  0  0  0  0
 22 23  1  0  0  0  0
 23 24  1  0  0  0  0
 22 25  1  1  0  0  0
 25 26  1  0  0  0  0
 26 27  2  0  0  0  0
 26 28  1  0  0  0  0
 28 29  1  6  0  0  0
 29 30  1  0  0  0  0
 30 31  2  0  0  0  0
 30 32  1  0  0  0  0
 32 33  2  0  0  0  0
 33 34  1  0  0  0  0
 34 35  1  0  0  0  0
 35 36  1  0  0  0  0
 36 37  1  0  0  0  0
 32 37  1  0  0  0  0
 28 38  1  0  0  0  0
 38 39  1  0  0  0  0
 38 40  1  0  0  0  0
M  END
>  <CdId>
33

>  <Mol Weight>
563.696

>  <Formula>
C28H45N5O7

>  <CMPD_CHEMBLID>
CHEMBL174385

>  <MOLREGNO>
294196

>  <PARENT_CMPD_CHEMBLID>
CHEMBL174385

>  <PARENT_MOLREGNO>
294196

>  <COMPOUND_KEY>
3

>  <MOLWEIGHT>
563.69

>  <ALOGP>
-0.11

>  <PSA>
166.16

>  <NUM_RO5_VIOLATIONS>
1

>  <ACTIVITY_ID>
281073

>  <STANDARD_TYPE>
T1/2

>  <RELATION>
=

>  <STANDARD_VALUE>
4.917

>  <STANDARD_UNITS>
hr

>  <PUBLISHED_TYPE>
T1/2

>  <PUBLISHED_RELATION>
=

>  <PUBLISHED_VALUE>
295.0

>  <PUBLISHED_UNITS>
min

>  <POTENTIAL_DUPLICATE>
0

>  <BAO_ENDPOINT>
BAO_0002115

>  <UO_UNITS>
UO_0000032

>  <QUDT_UNITS>
http://qudt.org/vocab/unit#Hour

>  <ASSAY_ID>
5270

>  <ASSAY_CHEMBLID>
CHEMBL618354

>  <ASSAY_TYPE>
A

>  <DESCRIPTION>
Half life in human plasma

>  <ASSAY_SRC_ID>
1

>  <ASSAY_SRC_DESCRIPTION>
Scientific Literature

>  <ASSAY_ORGANISM>
Homo sapiens

>  <ASSAY_TAX_ID>
9606

>  <CURATED_BY>
Autocuration

>  <BAO_FORMAT>
BAO_0000366

>  <TID>
22224

>  <TARGET_CHEMBLID>
CHEMBL612558

>  <TARGET_TYPE>
ADMET

>  <PREF_NAME>
ADMET

>  <CONFIDENCE_SCORE>
0

>  <TARGET_MAPPING>
Unassigned

>  <DOC_ID>
6787

>  <DOC_CHEMBLID>
CHEMBL1147523

>  <PUBMED_ID>
15050638

>  <JOURNAL>
Bioorg. Med. Chem. Lett.

>  <YEAR>
2004

>  <VOLUME>
14

>  <ISSUE>
8

>  <FIRST_PAGE>
1965

$$$$

  Mrv1533001291818262D          

 42 44  0  0  1  0            999 V2000
    6.0557   -2.6954    0.0000 C   0  0  0  0  0  0  0  0  0  0  0  0
    6.3258   -1.9158    0.0000 O   0  0  0  0  0  0  0  0  0  0  0  0
    5.7857   -1.2922    0.0000 C   0  0  0  0  0  0  0  0  0  0  0  0
    6.0557   -0.5126    0.0000 O   0  0  0  0  0  0  0  0  0  0  0  0
    4.9755   -1.4481    0.0000 C   0  0  0  0  0  0  0  0  0  0  0  0
    5.1315   -2.2582    0.0000 C   0  0  0  0  0  0  0  0  0  0  0  0
    4.3519   -1.9882    0.0000 C   0  0  0  0  0  0  0  0  0  0  0  0
    3.5724   -1.7181    0.0000 C   0  0  0  0  0  0  0  0  0  0  0  0
    3.4164   -0.9080    0.0000 C   0  0  0  0  0  0  0  0  0  0  0  0
    4.0401   -0.3679    0.0000 N   0  0  0  0  0  0  0  0  0  0  0  0
    4.8196   -0.6379    0.0000 C   0  0  0  0  0  0  0  0  0  0  0  0
    3.8842    0.4422    0.0000 C   0  0  0  0  0  0  0  0  0  0  0  0
    3.1046    0.7123    0.0000 O   0  0  0  0  0  0  0  0  0  0  0  0
    4.5078    0.9823    0.0000 C   0  0  2  0  0  0  0  0  0  0  0  0
    4.3519    1.7925    0.0000 C   0  0  0  0  0  0  0  0  0  0  0  0
    3.5724    2.0625    0.0000 C   0  0  0  0  0  0  0  0  0  0  0  0
    2.9487    1.5224    0.0000 C   0  0  0  0  0  0  0  0  0  0  0  0
    3.4164    2.8726    0.0000 C   0  0  0  0  0  0  0  0  0  0  0  0
    5.2874    0.7123    0.0000 N   0  0  0  0  0  0  0  0  0  0  0  0
    5.9110    1.2524    0.0000 C   0  0  0  0  0  0  0  0  0  0  0  0
    5.7551    2.0625    0.0000 O   0  0  0  0  0  0  0  0  0  0  0  0
    6.6906    0.9823    0.0000 C   0  0  2  0  0  0  0  0  0  0  0  0
    6.8465    0.1722    0.0000 C   0  0  0  0  0  0  0  0  0  0  0  0
    7.6260   -0.0979    0.0000 O   0  0  0  0  0  0  0  0  0  0  0  0
    7.3142    1.5224    0.0000 N   0  0  0  0  0  0  0  0  0  0  0  0
    8.0938    1.2524    0.0000 C   0  0  0  0  0  0  0  0  0  0  0  0
    8.2497    0.4422    0.0000 O   0  0  0  0  0  0  0  0  0  0  0  0
    8.7174    1.7925    0.0000 C   0  0  1  0  0  0  0  0  0  0  0  0
    9.4969    1.5224    0.0000 N   0  0  0  0  0  0  0  0  0  0  0  0
   10.1206    2.0625    0.0000 C   0  0  0  0  0  0  0  0  0  0  0  0
    9.9647    2.8726    0.0000 O   0  0  0  0  0  0  0  0  0  0  0  0
   10.9001    1.7925    0.0000 C   0  0  0  0  0  0  0  0  0  0  0  0
   11.5238    2.3325    0.0000 C   0  0  0  0  0  0  0  0  0  0  0  0
   12.3033    2.0625    0.0000 C   0  0  0  0  0  0  0  0  0  0  0  0
   12.4592    1.2524    0.0000 C   0  0  0  0  0  0  0  0  0  0  0  0
   11.8356    0.7123    0.0000 C   0  0  0  0  0  0  0  0  0  0  0  0
   11.9915   -0.0979    0.0000 O   0  0  0  0  0  0  0  0  0  0  0  0
   11.0561    0.9823    0.0000 C   0  0  0  0  0  0  0  0  0  0  0  0
   10.4324    0.4422    0.0000 C   0  0  0  0  0  0  0  0  0  0  0  0
    8.5615    2.6026    0.0000 C   0  0  0  0  0  0  0  0  0  0  0  0
    9.1851    3.1427    0.0000 C   0  0  0  0  0  0  0  0  0  0  0  0
    7.7819    2.8726    0.0000 C   0  0  0  0  0  0  0  0  0  0  0  0
  1  2  1  0  0  0  0
  2  3  1  0  0  0  0
  3  4  2  0  0  0  0
  3  5  1  0  0  0  0
  5  6  1  0  0  0  0
  6  7  1  0  0  0  0
  5  7  1  0  0  0  0
  7  8  1  0  0  0  0
  8  9  1  0  0  0  0
  9 10  1  0  0  0  0
 10 11  1  0  0  0  0
  5 11  1  0  0  0  0
 10 12  1  0  0  0  0
 12 13  2  0  0  0  0
 12 14  1  0  0  0  0
 14 15  1  0  0  0  0
 15 16  1  0  0  0  0
 16 17  1  0  0  0  0
 16 18  1  0  0  0  0
 14 19  1  6  0  0  0
 19 20  1  0  0  0  0
 20 21  2  0  0  0  0
 20 22  1  0  0  0  0
 22 23  1  0  0  0  0
 23 24  1  0  0  0  0
 22 25  1  1  0  0  0
 25 26  1  0  0  0  0
 26 27  2  0  0  0  0
 26 28  1  0  0  0  0
 28 29  1  6  0  0  0
 29 30  1  0  0  0  0
 30 31  2  0  0  0  0
 30 32  1  0  0  0  0
 32 33  4  0  0  0  0
 33 34  4  0  0  0  0
 34 35  4  0  0  0  0
 35 36  4  0  0  0  0
 36 37  1  0  0  0  0
 36 38  4  0  0  0  0
 32 38  4  0  0  0  0
 38 39  1  0  0  0  0
 28 40  1  0  0  0  0
 40 41  1  0  0  0  0
 40 42  1  0  0  0  0
M  END
>  <CdId>
34

>  <Mol Weight>
588.702

>  <Formula>
C30H44N4O8

>  <CMPD_CHEMBLID>
CHEMBL176899

>  <MOLREGNO>
295014

>  <PARENT_CMPD_CHEMBLID>
CHEMBL176899

>  <PARENT_MOLREGNO>
295014

>  <COMPOUND_KEY>
2

>  <MOLWEIGHT>
588.69

>  <ALOGP>
1.61

>  <PSA>
174.36

>  <NUM_RO5_VIOLATIONS>
1

>  <ACTIVITY_ID>
294297

>  <STANDARD_TYPE>
T1/2

>  <RELATION>
>

>  <STANDARD_VALUE>
6.0

>  <STANDARD_UNITS>
hr

>  <PUBLISHED_TYPE>
T1/2

>  <PUBLISHED_RELATION>
>

>  <PUBLISHED_VALUE>
360.0

>  <PUBLISHED_UNITS>
min

>  <POTENTIAL_DUPLICATE>
0

>  <BAO_ENDPOINT>
BAO_0002115

>  <UO_UNITS>
UO_0000032

>  <QUDT_UNITS>
http://qudt.org/vocab/unit#Hour

>  <ASSAY_ID>
5270

>  <ASSAY_CHEMBLID>
CHEMBL618354

>  <ASSAY_TYPE>
A

>  <DESCRIPTION>
Half life in human plasma

>  <ASSAY_SRC_ID>
1

>  <ASSAY_SRC_DESCRIPTION>
Scientific Literature

>  <ASSAY_ORGANISM>
Homo sapiens

>  <ASSAY_TAX_ID>
9606

>  <CURATED_BY>
Autocuration

>  <BAO_FORMAT>
BAO_0000366

>  <TID>
22224

>  <TARGET_CHEMBLID>
CHEMBL612558

>  <TARGET_TYPE>
ADMET

>  <PREF_NAME>
ADMET

>  <CONFIDENCE_SCORE>
0

>  <TARGET_MAPPING>
Unassigned

>  <DOC_ID>
6787

>  <DOC_CHEMBLID>
CHEMBL1147523

>  <PUBMED_ID>
15050638

>  <JOURNAL>
Bioorg. Med. Chem. Lett.

>  <YEAR>
2004

>  <VOLUME>
14

>  <ISSUE>
8

>  <FIRST_PAGE>
1965

$$$$

  Mrv1533001291818262D          

 45 47  0  0  1  0            999 V2000
    0.6936    1.0997    0.0000 C   0  0  0  0  0  0  0  0  0  0  0  0
    1.2122    1.7413    0.0000 O   0  0  0  0  0  0  0  0  0  0  0  0
    2.0272    1.6130    0.0000 C   0  0  0  0  0  0  0  0  0  0  0  0
    2.3235    0.8431    0.0000 O   0  0  0  0  0  0  0  0  0  0  0  0
    2.5458    2.2546    0.0000 C   0  0  0  0  0  0  0  0  0  0  0  0
    1.9042    2.7732    0.0000 C   0  0  0  0  0  0  0  0  0  0  0  0
    2.6741    3.0696    0.0000 C   0  0  0  0  0  0  0  0  0  0  0  0
    3.4440    3.3659    0.0000 C   0  0  0  0  0  0  0  0  0  0  0  0
    4.0856    2.8473    0.0000 C   0  0  0  0  0  0  0  0  0  0  0  0
    3.9573    2.0324    0.0000 N   0  0  0  0  0  0  0  0  0  0  0  0
    3.1874    1.7360    0.0000 C   0  0  0  0  0  0  0  0  0  0  0  0
    4.5989    1.5138    0.0000 C   0  0  0  0  0  0  0  0  0  0  0  0
    5.3689    1.8101    0.0000 O   0  0  0  0  0  0  0  0  0  0  0  0
    4.4706    0.6988    0.0000 C   0  0  2  0  0  0  0  0  0  0  0  0
    3.7007    0.4025    0.0000 C   0  0  0  0  0  0  0  0  0  0  0  0
    3.5724   -0.4125    0.0000 C   0  0  0  0  0  0  0  0  0  0  0  0
    4.2140   -0.9311    0.0000 C   0  0  0  0  0  0  0  0  0  0  0  0
    2.8024   -0.7088    0.0000 C   0  0  0  0  0  0  0  0  0  0  0  0
    5.1122    0.1802    0.0000 N   0  0  0  0  0  0  0  0  0  0  0  0
    5.8822    0.4765    0.0000 C   0  0  0  0  0  0  0  0  0  0  0  0
    6.0105    1.2915    0.0000 O   0  0  0  0  0  0  0  0  0  0  0  0
    6.5238   -0.0421    0.0000 C   0  0  2  0  0  0  0  0  0  0  0  0
    6.3955   -0.8570    0.0000 C   0  0  0  0  0  0  0  0  0  0  0  0
    5.6255   -1.1534    0.0000 C   0  0  0  0  0  0  0  0  0  0  0  0
    5.4972   -1.9683    0.0000 C   0  0  0  0  0  0  0  0  0  0  0  0
    4.9839   -0.6348    0.0000 C   0  0  0  0  0  0  0  0  0  0  0  0
    7.2937    0.2543    0.0000 N   0  0  0  0  0  0  0  0  0  0  0  0
    7.9353   -0.2643    0.0000 C   0  0  0  0  0  0  0  0  0  0  0  0
    7.8070   -1.0793    0.0000 O   0  0  0  0  0  0  0  0  0  0  0  0
    8.7053    0.0320    0.0000 C   0  0  2  0  0  0  0  0  0  0  0  0
    8.8336    0.8470    0.0000 C   0  0  0  0  0  0  0  0  0  0  0  0
    8.1920    1.3656    0.0000 C   0  0  0  0  0  0  0  0  0  0  0  0
    7.4220    1.0692    0.0000 C   0  0  0  0  0  0  0  0  0  0  0  0
    8.3203    2.1806    0.0000 C   0  0  0  0  0  0  0  0  0  0  0  0
    9.3469   -0.4866    0.0000 N   0  0  0  0  0  0  0  0  0  0  0  0
   10.1168   -0.1902    0.0000 C   0  0  0  0  0  0  0  0  0  0  0  0
   10.2451    0.6247    0.0000 O   0  0  0  0  0  0  0  0  0  0  0  0
   10.7584   -0.7088    0.0000 O   0  0  0  0  0  0  0  0  0  0  0  0
   11.5284   -0.4125    0.0000 C   0  0  0  0  0  0  0  0  0  0  0  0
   12.1700   -0.9311    0.0000 C   0  0  0  0  0  0  0  0  0  0  0  0
   12.9399   -0.6348    0.0000 C   0  0  0  0  0  0  0  0  0  0  0  0
   13.5815   -1.1534    0.0000 C   0  0  0  0  0  0  0  0  0  0  0  0
   13.4532   -1.9683    0.0000 C   0  0  0  0  0  0  0  0  0  0  0  0
   12.6833   -2.2647    0.0000 C   0  0  0  0  0  0  0  0  0  0  0  0
   12.0417   -1.7461    0.0000 C   0  0  0  0  0  0  0  0  0  0  0  0
  1  2  1  0  0  0  0
  2  3  1  0  0  0  0
  3  4  2  0  0  0  0
  3  5  1  0  0  0  0
  5  6  1  0  0  0  0
  6  7  1  0  0  0  0
  5  7  1  0  0  0  0
  7  8  1  0  0  0  0
  8  9  1  0  0  0  0
  9 10  1  0  0  0  0
 10 11  1  0  0  0  0
  5 11  1  0  0  0  0
 10 12  1  0  0  0  0
 12 13  2  0  0  0  0
 12 14  1  0  0  0  0
 14 15  1  0  0  0  0
 15 16  1  0  0  0  0
 16 17  1  0  0  0  0
 16 18  1  0  0  0  0
 14 19  1  1  0  0  0
 19 20  1  0  0  0  0
 20 21  2  0  0  0  0
 20 22  1  0  0  0  0
 22 23  1  0  0  0  0
 23 24  1  0  0  0  0
 24 25  1  0  0  0  0
 24 26  1  0  0  0  0
 22 27  1  1  0  0  0
 27 28  1  0  0  0  0
 28 29  2  0  0  0  0
 28 30  1  0  0  0  0
 30 31  1  0  0  0  0
 31 32  1  0  0  0  0
 32 33  1  0  0  0  0
 32 34  1  0  0  0  0
 30 35  1  6  0  0  0
 35 36  1  0  0  0  0
 36 37  2  0  0  0  0
 36 38  1  0  0  0  0
 38 39  1  0  0  0  0
 39 40  1  0  0  0  0
 40 41  4  0  0  0  0
 41 42  4  0  0  0  0
 42 43  4  0  0  0  0
 43 44  4  0  0  0  0
 44 45  4  0  0  0  0
 40 45  4  0  0  0  0
M  END
>  <CdId>
35

>  <Mol Weight>
628.811

>  <Formula>
C34H52N4O7

>  <CMPD_CHEMBLID>
CHEMBL177272

>  <MOLREGNO>
294691

>  <PARENT_CMPD_CHEMBLID>
CHEMBL177272

>  <PARENT_MOLREGNO>
294691

>  <COMPOUND_KEY>
4

>  <MOLWEIGHT>
628.8

>  <ALOGP>
4.44

>  <PSA>
143.13

>  <NUM_RO5_VIOLATIONS>
1

>  <ACTIVITY_ID>
295543

>  <STANDARD_TYPE>
T1/2

>  <RELATION>
=

>  <STANDARD_VALUE>
3.217

>  <STANDARD_UNITS>
hr

>  <PUBLISHED_TYPE>
T1/2

>  <PUBLISHED_RELATION>
=

>  <PUBLISHED_VALUE>
193.0

>  <PUBLISHED_UNITS>
min

>  <POTENTIAL_DUPLICATE>
0

>  <BAO_ENDPOINT>
BAO_0002115

>  <UO_UNITS>
UO_0000032

>  <QUDT_UNITS>
http://qudt.org/vocab/unit#Hour

>  <ASSAY_ID>
5270

>  <ASSAY_CHEMBLID>
CHEMBL618354

>  <ASSAY_TYPE>
A

>  <DESCRIPTION>
Half life in human plasma

>  <ASSAY_SRC_ID>
1

>  <ASSAY_SRC_DESCRIPTION>
Scientific Literature

>  <ASSAY_ORGANISM>
Homo sapiens

>  <ASSAY_TAX_ID>
9606

>  <CURATED_BY>
Autocuration

>  <BAO_FORMAT>
BAO_0000366

>  <TID>
22224

>  <TARGET_CHEMBLID>
CHEMBL612558

>  <TARGET_TYPE>
ADMET

>  <PREF_NAME>
ADMET

>  <CONFIDENCE_SCORE>
0

>  <TARGET_MAPPING>
Unassigned

>  <DOC_ID>
6787

>  <DOC_CHEMBLID>
CHEMBL1147523

>  <PUBMED_ID>
15050638

>  <JOURNAL>
Bioorg. Med. Chem. Lett.

>  <YEAR>
2004

>  <VOLUME>
14

>  <ISSUE>
8

>  <FIRST_PAGE>
1965

$$$$

  Mrv1533001291818262D          

 29 32  0  0  1  0            999 V2000
   -0.2549   -2.1195    0.0000 C   0  0  0  0  0  0  0  0  0  0  0  0
    0.0000   -1.3349    0.0000 C   0  0  1  0  0  0  0  0  0  0  0  0
    0.7846   -1.0799    0.0000 C   0  0  2  0  0  0  0  0  0  0  0  0
    0.7846   -0.2549    0.0000 C   0  0  2  0  0  0  0  0  0  0  0  0
    1.5692    0.0000    0.0000 C   0  0  0  0  0  0  0  0  0  0  0  0
    2.0542   -0.6674    0.0000 C   0  0  0  0  0  0  0  0  0  0  0  0
    1.5692   -1.3349    0.0000 N   0  0  0  0  0  0  0  0  0  0  0  0
    1.8242   -2.1195    0.0000 C   0  0  0  0  0  0  0  0  0  0  0  0
    1.2721   -2.7326    0.0000 O   0  0  0  0  0  0  0  0  0  0  0  0
    2.6312   -2.2910    0.0000 O   0  0  0  0  0  0  0  0  0  0  0  0
    2.8861   -3.0756    0.0000 C   0  0  0  0  0  0  0  0  0  0  0  0
    3.6931   -3.2472    0.0000 C   0  0  0  0  0  0  0  0  0  0  0  0
    4.2451   -2.6341    0.0000 C   0  0  0  0  0  0  0  0  0  0  0  0
    5.0521   -2.8056    0.0000 C   0  0  0  0  0  0  0  0  0  0  0  0
    5.3070   -3.5902    0.0000 C   0  0  0  0  0  0  0  0  0  0  0  0
    4.7550   -4.2033    0.0000 C   0  0  0  0  0  0  0  0  0  0  0  0
    3.9480   -4.0318    0.0000 C   0  0  0  0  0  0  0  0  0  0  0  0
    0.0000    0.0000    0.0000 N   0  0  0  0  0  0  0  0  0  0  0  0
   -0.2549    0.7846    0.0000 C   0  0  0  0  0  0  0  0  0  0  0  0
   -1.0619    0.9561    0.0000 O   0  0  0  0  0  0  0  0  0  0  0  0
    0.2971    1.3977    0.0000 C   0  0  0  0  0  0  0  0  0  0  0  0
    0.4686    2.2047    0.0000 C   0  0  0  0  0  0  0  0  0  0  0  0
   -0.2963    2.5137    0.0000 C   0  0  0  0  0  0  0  0  0  0  0  0
    0.9058    2.9043    0.0000 C   0  0  0  0  0  0  0  0  0  0  0  0
    1.0817    1.6527    0.0000 C   0  0  0  0  0  0  0  0  0  0  0  0
    1.8411    1.9750    0.0000 C   0  0  0  0  0  0  0  0  0  0  0  0
    1.6444    1.0493    0.0000 C   0  0  0  0  0  0  0  0  0  0  0  0
   -0.4849   -0.6674    0.0000 C   0  0  0  0  0  0  0  0  0  0  0  0
   -1.3099   -0.6674    0.0000 O   0  0  0  0  0  0  0  0  0  0  0  0
  2  1  1  6  0  0  0
  2  3  1  0  0  0  0
  3  4  1  0  0  0  0
  4  5  1  0  0  0  0
  5  6  1  0  0  0  0
  6  7  1  0  0  0  0
  3  7  1  6  0  0  0
  7  8  1  0  0  0  0
  8  9  2  0  0  0  0
  8 10  1  0  0  0  0
 10 11  1  0  0  0  0
 11 12  1  0  0  0  0
 12 13  4  0  0  0  0
 13 14  4  0  0  0  0
 14 15  4  0  0  0  0
 15 16  4  0  0  0  0
 16 17  4  0  0  0  0
 12 17  4  0  0  0  0
  4 18  1  1  0  0  0
 18 19  1  0  0  0  0
 19 20  2  0  0  0  0
 19 21  1  0  0  0  0
 21 22  1  0  0  0  0
 22 23  1  0  0  0  0
 22 24  1  0  0  0  0
 22 25  1  0  0  0  0
 21 25  1  0  0  0  0
 25 26  1  0  0  0  0
 25 27  1  0  0  0  0
 18 28  1  0  0  0  0
  2 28  1  0  0  0  0
 28 29  2  0  0  0  0
M  END
>  <CdId>
36

>  <Mol Weight>
398.503

>  <Formula>
C23H30N2O4

>  <CMPD_CHEMBLID>
CHEMBL296301

>  <MOLREGNO>
72050

>  <PARENT_CMPD_CHEMBLID>
CHEMBL296301

>  <PARENT_MOLREGNO>
72050

>  <COMPOUND_KEY>
14

>  <MOLWEIGHT>
398.5

>  <ALOGP>
3.0

>  <PSA>
66.92

>  <NUM_RO5_VIOLATIONS>
0

>  <ACTIVITY_ID>
114339

>  <STANDARD_TYPE>
T1/2

>  <RELATION>
=

>  <STANDARD_VALUE>
33.0

>  <STANDARD_UNITS>
hr

>  <PUBLISHED_TYPE>
T1/2

>  <PUBLISHED_RELATION>
=

>  <PUBLISHED_VALUE>
33.0

>  <PUBLISHED_UNITS>
hr

>  <POTENTIAL_DUPLICATE>
0

>  <BAO_ENDPOINT>
BAO_0002115

>  <UO_UNITS>
UO_0000032

>  <QUDT_UNITS>
http://qudt.org/vocab/unit#Hour

>  <ASSAY_ID>
5271

>  <ASSAY_CHEMBLID>
CHEMBL875583

>  <ASSAY_TYPE>
A

>  <DESCRIPTION>
Half life in human plasma was reported

>  <ASSAY_SRC_ID>
1

>  <ASSAY_SRC_DESCRIPTION>
Scientific Literature

>  <ASSAY_ORGANISM>
Homo sapiens

>  <ASSAY_TAX_ID>
9606

>  <CURATED_BY>
Autocuration

>  <BAO_FORMAT>
BAO_0000366

>  <TID>
22224

>  <TARGET_CHEMBLID>
CHEMBL612558

>  <TARGET_TYPE>
ADMET

>  <PREF_NAME>
ADMET

>  <CONFIDENCE_SCORE>
0

>  <TARGET_MAPPING>
Unassigned

>  <DOC_ID>
4898

>  <DOC_CHEMBLID>
CHEMBL1135165

>  <PUBMED_ID>
12067545

>  <JOURNAL>
Bioorg. Med. Chem. Lett.

>  <YEAR>
2002

>  <VOLUME>
12

>  <ISSUE>
13

>  <FIRST_PAGE>
1719

$$$$

  Mrv1533001291818262D          

 29 32  0  0  1  0            999 V2000
   -0.2549   -2.1195    0.0000 C   0  0  0  0  0  0  0  0  0  0  0  0
    0.0000   -1.3349    0.0000 C   0  0  1  0  0  0  0  0  0  0  0  0
    0.7846   -1.0799    0.0000 C   0  0  2  0  0  0  0  0  0  0  0  0
    0.7846   -0.2549    0.0000 C   0  0  2  0  0  0  0  0  0  0  0  0
    1.5692    0.0000    0.0000 C   0  0  0  0  0  0  0  0  0  0  0  0
    2.0542   -0.6674    0.0000 C   0  0  0  0  0  0  0  0  0  0  0  0
    1.5692   -1.3349    0.0000 N   0  0  0  0  0  0  0  0  0  0  0  0
    1.8242   -2.1195    0.0000 C   0  0  0  0  0  0  0  0  0  0  0  0
    1.2721   -2.7326    0.0000 O   0  0  0  0  0  0  0  0  0  0  0  0
    2.6312   -2.2910    0.0000 O   0  0  0  0  0  0  0  0  0  0  0  0
    2.8861   -3.0756    0.0000 C   0  0  0  0  0  0  0  0  0  0  0  0
    3.6931   -3.2472    0.0000 C   0  0  0  0  0  0  0  0  0  0  0  0
    4.2451   -2.6341    0.0000 C   0  0  0  0  0  0  0  0  0  0  0  0
    5.0521   -2.8056    0.0000 C   0  0  0  0  0  0  0  0  0  0  0  0
    5.3070   -3.5902    0.0000 C   0  0  0  0  0  0  0  0  0  0  0  0
    4.7550   -4.2033    0.0000 C   0  0  0  0  0  0  0  0  0  0  0  0
    3.9480   -4.0318    0.0000 C   0  0  0  0  0  0  0  0  0  0  0  0
    0.0000    0.0000    0.0000 N   0  0  0  0  0  0  0  0  0  0  0  0
   -0.4849   -0.6674    0.0000 C   0  0  0  0  0  0  0  0  0  0  0  0
   -1.3099   -0.6674    0.0000 O   0  0  0  0  0  0  0  0  0  0  0  0
   -0.2549    0.7846    0.0000 C   0  0  0  0  0  0  0  0  0  0  0  0
   -1.0619    0.9561    0.0000 C   0  0  0  0  0  0  0  0  0  0  0  0
   -1.3168    1.7408    0.0000 C   0  0  0  0  0  0  0  0  0  0  0  0
   -0.7648    2.3539    0.0000 C   0  0  0  0  0  0  0  0  0  0  0  0
    0.0422    2.1823    0.0000 C   0  0  0  0  0  0  0  0  0  0  0  0
    0.2971    1.3977    0.0000 C   0  0  0  0  0  0  0  0  0  0  0  0
   -1.0198    3.1385    0.0000 N   0  3  0  0  0  0  0  0  0  0  0  0
   -1.8267    3.3100    0.0000 O   0  0  0  0  0  0  0  0  0  0  0  0
   -0.4677    3.7516    0.0000 O   0  5  0  0  0  0  0  0  0  0  0  0
  2  1  1  6  0  0  0
  2  3  1  0  0  0  0
  3  4  1  0  0  0  0
  4  5  1  0  0  0  0
  5  6  1  0  0  0  0
  6  7  1  0  0  0  0
  3  7  1  6  0  0  0
  7  8  1  0  0  0  0
  8  9  2  0  0  0  0
  8 10  1  0  0  0  0
 10 11  1  0  0  0  0
 11 12  1  0  0  0  0
 12 13  4  0  0  0  0
 13 14  4  0  0  0  0
 14 15  4  0  0  0  0
 15 16  4  0  0  0  0
 16 17  4  0  0  0  0
 12 17  4  0  0  0  0
  4 18  1  1  0  0  0
 18 19  1  0  0  0  0
  2 19  1  0  0  0  0
 19 20  2  0  0  0  0
 18 21  1  0  0  0  0
 21 22  4  0  0  0  0
 22 23  4  0  0  0  0
 23 24  4  0  0  0  0
 24 25  4  0  0  0  0
 25 26  4  0  0  0  0
 21 26  4  0  0  0  0
 24 27  1  0  0  0  0
 27 28  2  0  0  0  0
 27 29  1  0  0  0  0
M  CHG  2  27   1  29  -1
M  END
>  <CdId>
37

>  <Mol Weight>
395.415

>  <Formula>
C21H21N3O5

>  <CMPD_CHEMBLID>
CHEMBL49788

>  <MOLREGNO>
72623

>  <PARENT_CMPD_CHEMBLID>
CHEMBL49788

>  <PARENT_MOLREGNO>
72623

>  <COMPOUND_KEY>
16

>  <MOLWEIGHT>
395.41

>  <ALOGP>
3.01

>  <PSA>
95.66

>  <NUM_RO5_VIOLATIONS>
0

>  <ACTIVITY_ID>
138131

>  <STANDARD_TYPE>
T1/2

>  <RELATION>
=

>  <STANDARD_VALUE>
40.0

>  <STANDARD_UNITS>
hr

>  <PUBLISHED_TYPE>
T1/2

>  <PUBLISHED_RELATION>
=

>  <PUBLISHED_VALUE>
40.0

>  <PUBLISHED_UNITS>
hr

>  <POTENTIAL_DUPLICATE>
0

>  <BAO_ENDPOINT>
BAO_0002115

>  <UO_UNITS>
UO_0000032

>  <QUDT_UNITS>
http://qudt.org/vocab/unit#Hour

>  <ASSAY_ID>
5271

>  <ASSAY_CHEMBLID>
CHEMBL875583

>  <ASSAY_TYPE>
A

>  <DESCRIPTION>
Half life in human plasma was reported

>  <ASSAY_SRC_ID>
1

>  <ASSAY_SRC_DESCRIPTION>
Scientific Literature

>  <ASSAY_ORGANISM>
Homo sapiens

>  <ASSAY_TAX_ID>
9606

>  <CURATED_BY>
Autocuration

>  <BAO_FORMAT>
BAO_0000366

>  <TID>
22224

>  <TARGET_CHEMBLID>
CHEMBL612558

>  <TARGET_TYPE>
ADMET

>  <PREF_NAME>
ADMET

>  <CONFIDENCE_SCORE>
0

>  <TARGET_MAPPING>
Unassigned

>  <DOC_ID>
4898

>  <DOC_CHEMBLID>
CHEMBL1135165

>  <PUBMED_ID>
12067545

>  <JOURNAL>
Bioorg. Med. Chem. Lett.

>  <YEAR>
2002

>  <VOLUME>
12

>  <ISSUE>
13

>  <FIRST_PAGE>
1719

$$$$

  Mrv1533001291818262D          

 37 41  0  0  1  0            999 V2000
    7.5314   -5.3026    0.0000 C   0  0  0  0  0  0  0  0  0  0  0  0
    6.9183   -4.7505    0.0000 N   0  0  0  0  0  0  0  0  0  0  0  0
    6.1336   -5.0055    0.0000 C   0  0  0  0  0  0  0  0  0  0  0  0
    5.9621   -5.8124    0.0000 O   0  0  0  0  0  0  0  0  0  0  0  0
    5.5205   -4.4534    0.0000 N   0  0  0  0  0  0  0  0  0  0  0  0
    4.7136   -4.6250    0.0000 C   0  0  1  0  0  0  0  0  0  0  0  0
    4.1615   -5.2381    0.0000 C   0  0  0  0  0  0  0  0  0  0  0  0
    3.4079   -4.9025    0.0000 C   0  0  0  0  0  0  0  0  0  0  0  0
    3.4941   -4.0820    0.0000 N   0  0  0  0  0  0  0  0  0  0  0  0
    4.3011   -3.9105    0.0000 C   0  0  2  0  0  0  0  0  0  0  0  0
    4.8531   -3.2974    0.0000 C   0  0  2  0  0  0  0  0  0  0  0  0
    4.6816   -2.4904    0.0000 C   0  0  0  0  0  0  0  0  0  0  0  0
    5.6068   -3.6330    0.0000 C   0  0  0  0  0  0  0  0  0  0  0  0
    6.3212   -3.2205    0.0000 O   0  0  0  0  0  0  0  0  0  0  0  0
    2.8810   -3.5300    0.0000 C   0  0  0  0  0  0  0  0  0  0  0  0
    3.0525   -2.7230    0.0000 O   0  0  0  0  0  0  0  0  0  0  0  0
    2.0964   -3.7849    0.0000 C   0  0  2  0  0  0  0  0  0  0  0  0
    1.8414   -4.5695    0.0000 C   0  0  0  0  0  0  0  0  0  0  0  0
    1.0164   -4.5695    0.0000 C   0  0  0  0  0  0  0  0  0  0  0  0
    0.7615   -3.7849    0.0000 C   0  0  0  0  0  0  0  0  0  0  0  0
    1.4289   -3.3000    0.0000 N   0  0  0  0  0  0  0  0  0  0  0  0
    1.4289   -2.4750    0.0000 S   0  0  0  0  0  0  0  0  0  0  0  0
    2.2539   -2.4750    0.0000 O   0  0  0  0  0  0  0  0  0  0  0  0
    0.6039   -2.4750    0.0000 O   0  0  0  0  0  0  0  0  0  0  0  0
    1.4289   -1.6500    0.0000 C   0  0  0  0  0  0  0  0  0  0  0  0
    0.7145   -1.2375    0.0000 C   0  0  0  0  0  0  0  0  0  0  0  0
    0.7145   -0.4125    0.0000 C   0  0  0  0  0  0  0  0  0  0  0  0
    1.4289    0.0000    0.0000 C   0  0  0  0  0  0  0  0  0  0  0  0
    2.1434   -0.4125    0.0000 C   0  0  0  0  0  0  0  0  0  0  0  0
    2.8579    0.0000    0.0000 C   0  0  0  0  0  0  0  0  0  0  0  0
    3.5724   -0.4125    0.0000 C   0  0  0  0  0  0  0  0  0  0  0  0
    3.5724   -1.2375    0.0000 C   0  0  0  0  0  0  0  0  0  0  0  0
    2.8579   -1.6500    0.0000 C   0  0  0  0  0  0  0  0  0  0  0  0
    2.1434   -1.2375    0.0000 C   0  0  0  0  0  0  0  0  0  0  0  0
    2.8579    0.8250    0.0000 N   0  0  0  0  0  0  0  0  0  0  0  0
    2.1434    1.2375    0.0000 C   0  0  0  0  0  0  0  0  0  0  0  0
    3.5724    1.2375    0.0000 C   0  0  0  0  0  0  0  0  0  0  0  0
  1  2  1  0  0  0  0
  2  3  1  0  0  0  0
  3  4  2  0  0  0  0
  3  5  1  0  0  0  0
  6  5  1  1  0  0  0
  6  7  1  0  0  0  0
  7  8  1  0  0  0  0
  8  9  1  0  0  0  0
 10  9  1  6  0  0  0
  6 10  1  0  0  0  0
 10 11  1  0  0  0  0
 11 12  1  6  0  0  0
 11 13  1  0  0  0  0
  5 13  1  0  0  0  0
 13 14  2  0  0  0  0
  9 15  1  0  0  0  0
 15 16  2  0  0  0  0
 17 15  1  6  0  0  0
 17 18  1  0  0  0  0
 18 19  1  0  0  0  0
 19 20  1  0  0  0  0
 20 21  1  0  0  0  0
 17 21  1  0  0  0  0
 21 22  1  0  0  0  0
 22 23  2  0  0  0  0
 22 24  2  0  0  0  0
 22 25  1  0  0  0  0
 25 26  4  0  0  0  0
 26 27  4  0  0  0  0
 27 28  4  0  0  0  0
 28 29  4  0  0  0  0
 29 30  4  0  0  0  0
 30 31  4  0  0  0  0
 31 32  4  0  0  0  0
 32 33  4  0  0  0  0
 33 34  4  0  0  0  0
 25 34  4  0  0  0  0
 29 34  4  0  0  0  0
 30 35  1  0  0  0  0
 35 36  1  0  0  0  0
 35 37  1  0  0  0  0
M  END
>  <CdId>
38

>  <Mol Weight>
527.64

>  <Formula>
C26H33N5O5S

>  <CMPD_CHEMBLID>
CHEMBL48421

>  <MOLREGNO>
72522

>  <PARENT_CMPD_CHEMBLID>
CHEMBL48421

>  <PARENT_MOLREGNO>
72522

>  <COMPOUND_KEY>
21

>  <MOLWEIGHT>
527.64

>  <ALOGP>
1.39

>  <PSA>
118.72

>  <NUM_RO5_VIOLATIONS>
1

>  <ACTIVITY_ID>
110149

>  <STANDARD_TYPE>
T1/2

>  <RELATION>
=

>  <STANDARD_VALUE>
12.0

>  <STANDARD_UNITS>
hr

>  <PUBLISHED_TYPE>
T1/2

>  <PUBLISHED_RELATION>
=

>  <PUBLISHED_VALUE>
12.0

>  <PUBLISHED_UNITS>
hr

>  <POTENTIAL_DUPLICATE>
0

>  <BAO_ENDPOINT>
BAO_0002115

>  <UO_UNITS>
UO_0000032

>  <QUDT_UNITS>
http://qudt.org/vocab/unit#Hour

>  <ASSAY_ID>
5271

>  <ASSAY_CHEMBLID>
CHEMBL875583

>  <ASSAY_TYPE>
A

>  <DESCRIPTION>
Half life in human plasma was reported

>  <ASSAY_SRC_ID>
1

>  <ASSAY_SRC_DESCRIPTION>
Scientific Literature

>  <ASSAY_ORGANISM>
Homo sapiens

>  <ASSAY_TAX_ID>
9606

>  <CURATED_BY>
Autocuration

>  <BAO_FORMAT>
BAO_0000366

>  <TID>
22224

>  <TARGET_CHEMBLID>
CHEMBL612558

>  <TARGET_TYPE>
ADMET

>  <PREF_NAME>
ADMET

>  <CONFIDENCE_SCORE>
0

>  <TARGET_MAPPING>
Unassigned

>  <DOC_ID>
4898

>  <DOC_CHEMBLID>
CHEMBL1135165

>  <PUBMED_ID>
12067545

>  <JOURNAL>
Bioorg. Med. Chem. Lett.

>  <YEAR>
2002

>  <VOLUME>
12

>  <ISSUE>
13

>  <FIRST_PAGE>
1719

$$$$

  Mrv1533001291818262D          

 40 45  0  0  1  0            999 V2000
    7.6418   -3.3305    0.0000 C   0  0  0  0  0  0  0  0  0  0  0  0
    7.4703   -4.1374    0.0000 C   0  0  2  0  0  0  0  0  0  0  0  0
    7.7252   -4.9221    0.0000 C   0  0  2  0  0  0  0  0  0  0  0  0
    8.3383   -5.4741    0.0000 C   0  0  0  0  0  0  0  0  0  0  0  0
    6.9183   -4.7505    0.0000 C   0  0  2  0  0  0  0  0  0  0  0  0
    6.1336   -5.0055    0.0000 C   0  0  0  0  0  0  0  0  0  0  0  0
    5.9621   -5.8124    0.0000 O   0  0  0  0  0  0  0  0  0  0  0  0
    5.5205   -4.4534    0.0000 N   0  0  0  0  0  0  0  0  0  0  0  0
    4.7136   -4.6250    0.0000 C   0  0  1  0  0  0  0  0  0  0  0  0
    4.1615   -5.2381    0.0000 C   0  0  0  0  0  0  0  0  0  0  0  0
    3.4079   -4.9025    0.0000 C   0  0  0  0  0  0  0  0  0  0  0  0
    3.4941   -4.0820    0.0000 N   0  0  0  0  0  0  0  0  0  0  0  0
    4.3011   -3.9105    0.0000 C   0  0  2  0  0  0  0  0  0  0  0  0
    4.8531   -3.2974    0.0000 C   0  0  2  0  0  0  0  0  0  0  0  0
    4.6816   -2.4904    0.0000 C   0  0  0  0  0  0  0  0  0  0  0  0
    5.6068   -3.6330    0.0000 C   0  0  0  0  0  0  0  0  0  0  0  0
    6.3212   -3.2205    0.0000 O   0  0  0  0  0  0  0  0  0  0  0  0
    2.8810   -3.5300    0.0000 C   0  0  0  0  0  0  0  0  0  0  0  0
    3.0525   -2.7230    0.0000 O   0  0  0  0  0  0  0  0  0  0  0  0
    2.0964   -3.7849    0.0000 C   0  0  2  0  0  0  0  0  0  0  0  0
    1.8414   -4.5695    0.0000 C   0  0  0  0  0  0  0  0  0  0  0  0
    1.0164   -4.5695    0.0000 C   0  0  0  0  0  0  0  0  0  0  0  0
    0.7615   -3.7849    0.0000 C   0  0  0  0  0  0  0  0  0  0  0  0
    1.4289   -3.3000    0.0000 N   0  0  0  0  0  0  0  0  0  0  0  0
    1.4289   -2.4750    0.0000 S   0  0  0  0  0  0  0  0  0  0  0  0
    2.2539   -2.4750    0.0000 O   0  0  0  0  0  0  0  0  0  0  0  0
    0.6039   -2.4750    0.0000 O   0  0  0  0  0  0  0  0  0  0  0  0
    1.4289   -1.6500    0.0000 C   0  0  0  0  0  0  0  0  0  0  0  0
    0.7145   -1.2375    0.0000 C   0  0  0  0  0  0  0  0  0  0  0  0
    0.7145   -0.4125    0.0000 C   0  0  0  0  0  0  0  0  0  0  0  0
    1.4289    0.0000    0.0000 C   0  0  0  0  0  0  0  0  0  0  0  0
    2.1434   -0.4125    0.0000 C   0  0  0  0  0  0  0  0  0  0  0  0
    2.8579    0.0000    0.0000 C   0  0  0  0  0  0  0  0  0  0  0  0
    3.5724   -0.4125    0.0000 C   0  0  0  0  0  0  0  0  0  0  0  0
    3.5724   -1.2375    0.0000 C   0  0  0  0  0  0  0  0  0  0  0  0
    2.8579   -1.6500    0.0000 C   0  0  0  0  0  0  0  0  0  0  0  0
    2.1434   -1.2375    0.0000 C   0  0  0  0  0  0  0  0  0  0  0  0
    2.8579    0.8250    0.0000 N   0  0  0  0  0  0  0  0  0  0  0  0
    2.1434    1.2375    0.0000 C   0  0  0  0  0  0  0  0  0  0  0  0
    3.5724    1.2375    0.0000 C   0  0  0  0  0  0  0  0  0  0  0  0
  2  1  1  6  0  0  0
  2  3  1  0  0  0  0
  3  4  1  6  0  0  0
  3  5  1  0  0  0  0
  2  5  1  0  0  0  0
  5  6  1  6  0  0  0
  6  7  2  0  0  0  0
  6  8  1  0  0  0  0
  9  8  1  1  0  0  0
  9 10  1  0  0  0  0
 10 11  1  0  0  0  0
 11 12  1  0  0  0  0
 13 12  1  6  0  0  0
  9 13  1  0  0  0  0
 13 14  1  0  0  0  0
 14 15  1  6  0  0  0
 14 16  1  0  0  0  0
  8 16  1  0  0  0  0
 16 17  2  0  0  0  0
 12 18  1  0  0  0  0
 18 19  2  0  0  0  0
 20 18  1  6  0  0  0
 20 21  1  0  0  0  0
 21 22  1  0  0  0  0
 22 23  1  0  0  0  0
 23 24  1  0  0  0  0
 20 24  1  0  0  0  0
 24 25  1  0  0  0  0
 25 26  2  0  0  0  0
 25 27  2  0  0  0  0
 25 28  1  0  0  0  0
 28 29  4  0  0  0  0
 29 30  4  0  0  0  0
 30 31  4  0  0  0  0
 31 32  4  0  0  0  0
 32 33  4  0  0  0  0
 33 34  4  0  0  0  0
 34 35  4  0  0  0  0
 35 36  4  0  0  0  0
 36 37  4  0  0  0  0
 28 37  4  0  0  0  0
 32 37  4  0  0  0  0
 33 38  1  0  0  0  0
 38 39  1  0  0  0  0
 38 40  1  0  0  0  0
M  END
>  <CdId>
39

>  <Mol Weight>
566.72

>  <Formula>
C30H38N4O5S

>  <CMPD_CHEMBLID>
CHEMBL49877

>  <MOLREGNO>
72524

>  <PARENT_CMPD_CHEMBLID>
CHEMBL49877

>  <PARENT_MOLREGNO>
72524

>  <COMPOUND_KEY>
19

>  <MOLWEIGHT>
566.71

>  <ALOGP>
2.66

>  <PSA>
106.68

>  <NUM_RO5_VIOLATIONS>
1

>  <ACTIVITY_ID>
105426

>  <STANDARD_TYPE>
T1/2

>  <RELATION>
=

>  <STANDARD_VALUE>
20.0

>  <STANDARD_UNITS>
hr

>  <PUBLISHED_TYPE>
T1/2

>  <PUBLISHED_RELATION>
=

>  <PUBLISHED_VALUE>
20.0

>  <PUBLISHED_UNITS>
hr

>  <POTENTIAL_DUPLICATE>
0

>  <BAO_ENDPOINT>
BAO_0002115

>  <UO_UNITS>
UO_0000032

>  <QUDT_UNITS>
http://qudt.org/vocab/unit#Hour

>  <ASSAY_ID>
5271

>  <ASSAY_CHEMBLID>
CHEMBL875583

>  <ASSAY_TYPE>
A

>  <DESCRIPTION>
Half life in human plasma was reported

>  <ASSAY_SRC_ID>
1

>  <ASSAY_SRC_DESCRIPTION>
Scientific Literature

>  <ASSAY_ORGANISM>
Homo sapiens

>  <ASSAY_TAX_ID>
9606

>  <CURATED_BY>
Autocuration

>  <BAO_FORMAT>
BAO_0000366

>  <TID>
22224

>  <TARGET_CHEMBLID>
CHEMBL612558

>  <TARGET_TYPE>
ADMET

>  <PREF_NAME>
ADMET

>  <CONFIDENCE_SCORE>
0

>  <TARGET_MAPPING>
Unassigned

>  <DOC_ID>
4898

>  <DOC_CHEMBLID>
CHEMBL1135165

>  <PUBMED_ID>
12067545

>  <JOURNAL>
Bioorg. Med. Chem. Lett.

>  <YEAR>
2002

>  <VOLUME>
12

>  <ISSUE>
13

>  <FIRST_PAGE>
1719

$$$$

  Mrv1533001291818262D          

 26 28  0  0  1  0            999 V2000
   -0.2549   -2.1195    0.0000 C   0  0  0  0  0  0  0  0  0  0  0  0
    0.0000   -1.3349    0.0000 C   0  0  1  0  0  0  0  0  0  0  0  0
    0.7846   -1.0799    0.0000 C   0  0  2  0  0  0  0  0  0  0  0  0
    0.7846   -0.2549    0.0000 C   0  0  2  0  0  0  0  0  0  0  0  0
    1.5692    0.0000    0.0000 C   0  0  0  0  0  0  0  0  0  0  0  0
    2.0542   -0.6674    0.0000 C   0  0  0  0  0  0  0  0  0  0  0  0
    1.5692   -1.3349    0.0000 N   0  0  0  0  0  0  0  0  0  0  0  0
    1.8242   -2.1195    0.0000 C   0  0  0  0  0  0  0  0  0  0  0  0
    1.2721   -2.7326    0.0000 O   0  0  0  0  0  0  0  0  0  0  0  0
    2.6312   -2.2910    0.0000 O   0  0  0  0  0  0  0  0  0  0  0  0
    2.8861   -3.0756    0.0000 C   0  0  0  0  0  0  0  0  0  0  0  0
    3.6931   -3.2472    0.0000 C   0  0  0  0  0  0  0  0  0  0  0  0
    4.2451   -2.6341    0.0000 C   0  0  0  0  0  0  0  0  0  0  0  0
    5.0521   -2.8056    0.0000 C   0  0  0  0  0  0  0  0  0  0  0  0
    5.3070   -3.5902    0.0000 C   0  0  0  0  0  0  0  0  0  0  0  0
    4.7550   -4.2033    0.0000 C   0  0  0  0  0  0  0  0  0  0  0  0
    3.9480   -4.0318    0.0000 C   0  0  0  0  0  0  0  0  0  0  0  0
    0.0000    0.0000    0.0000 N   0  0  0  0  0  0  0  0  0  0  0  0
   -0.2549    0.7846    0.0000 C   0  0  0  0  0  0  0  0  0  0  0  0
    0.2971    1.3977    0.0000 O   0  0  0  0  0  0  0  0  0  0  0  0
   -1.0619    0.9561    0.0000 C   0  0  0  0  0  0  0  0  0  0  0  0
   -1.8689    1.1277    0.0000 C   0  0  0  0  0  0  0  0  0  0  0  0
   -0.8904    1.7631    0.0000 C   0  0  0  0  0  0  0  0  0  0  0  0
   -1.2334    0.1492    0.0000 C   0  0  0  0  0  0  0  0  0  0  0  0
   -0.4849   -0.6674    0.0000 C   0  0  0  0  0  0  0  0  0  0  0  0
   -1.3099   -0.6674    0.0000 O   0  0  0  0  0  0  0  0  0  0  0  0
  2  1  1  6  0  0  0
  2  3  1  0  0  0  0
  3  4  1  0  0  0  0
  4  5  1  0  0  0  0
  5  6  1  0  0  0  0
  6  7  1  0  0  0  0
  3  7  1  6  0  0  0
  7  8  1  0  0  0  0
  8  9  2  0  0  0  0
  8 10  1  0  0  0  0
 10 11  1  0  0  0  0
 11 12  1  0  0  0  0
 12 13  4  0  0  0  0
 13 14  4  0  0  0  0
 14 15  4  0  0  0  0
 15 16  4  0  0  0  0
 16 17  4  0  0  0  0
 12 17  4  0  0  0  0
  4 18  1  1  0  0  0
 18 19  1  0  0  0  0
 19 20  2  0  0  0  0
 19 21  1  0  0  0  0
 21 22  1  0  0  0  0
 21 23  1  0  0  0  0
 21 24  1  0  0  0  0
 18 25  1  0  0  0  0
  2 25  1  0  0  0  0
 25 26  2  0  0  0  0
M  END
>  <CdId>
40

>  <Mol Weight>
358.438

>  <Formula>
C20H26N2O4

>  <CMPD_CHEMBLID>
CHEMBL298789

>  <MOLREGNO>
72680

>  <PARENT_CMPD_CHEMBLID>
CHEMBL298789

>  <PARENT_MOLREGNO>
72680

>  <COMPOUND_KEY>
5

>  <MOLWEIGHT>
358.43

>  <ALOGP>
2.87

>  <PSA>
66.92

>  <NUM_RO5_VIOLATIONS>
0

>  <ACTIVITY_ID>
121730

>  <STANDARD_TYPE>
T1/2

>  <RELATION>
=

>  <STANDARD_VALUE>
3.7

>  <STANDARD_UNITS>
hr

>  <PUBLISHED_TYPE>
T1/2

>  <PUBLISHED_RELATION>
=

>  <PUBLISHED_VALUE>
3.7

>  <PUBLISHED_UNITS>
hr

>  <POTENTIAL_DUPLICATE>
0

>  <BAO_ENDPOINT>
BAO_0002115

>  <UO_UNITS>
UO_0000032

>  <QUDT_UNITS>
http://qudt.org/vocab/unit#Hour

>  <ASSAY_ID>
5271

>  <ASSAY_CHEMBLID>
CHEMBL875583

>  <ASSAY_TYPE>
A

>  <DESCRIPTION>
Half life in human plasma was reported

>  <ASSAY_SRC_ID>
1

>  <ASSAY_SRC_DESCRIPTION>
Scientific Literature

>  <ASSAY_ORGANISM>
Homo sapiens

>  <ASSAY_TAX_ID>
9606

>  <CURATED_BY>
Autocuration

>  <BAO_FORMAT>
BAO_0000366

>  <TID>
22224

>  <TARGET_CHEMBLID>
CHEMBL612558

>  <TARGET_TYPE>
ADMET

>  <PREF_NAME>
ADMET

>  <CONFIDENCE_SCORE>
0

>  <TARGET_MAPPING>
Unassigned

>  <DOC_ID>
4898

>  <DOC_CHEMBLID>
CHEMBL1135165

>  <PUBMED_ID>
12067545

>  <JOURNAL>
Bioorg. Med. Chem. Lett.

>  <YEAR>
2002

>  <VOLUME>
12

>  <ISSUE>
13

>  <FIRST_PAGE>
1719

$$$$

  Mrv1533001291818262D          

 42 47  0  0  1  0            999 V2000
    4.6816   -2.4904    0.0000 C   0  0  0  0  0  0  0  0  0  0  0  0
    4.8531   -3.2974    0.0000 C   0  0  1  0  0  0  0  0  0  0  0  0
    4.3011   -3.9105    0.0000 C   0  0  2  0  0  0  0  0  0  0  0  0
    4.7136   -4.6250    0.0000 C   0  0  2  0  0  0  0  0  0  0  0  0
    4.1615   -5.2381    0.0000 C   0  0  0  0  0  0  0  0  0  0  0  0
    3.4079   -4.9025    0.0000 C   0  0  0  0  0  0  0  0  0  0  0  0
    3.4941   -4.0820    0.0000 N   0  0  0  0  0  0  0  0  0  0  0  0
    2.8810   -3.5300    0.0000 C   0  0  0  0  0  0  0  0  0  0  0  0
    3.0525   -2.7230    0.0000 O   0  0  0  0  0  0  0  0  0  0  0  0
    2.0964   -3.7849    0.0000 C   0  0  2  0  0  0  0  0  0  0  0  0
    1.8414   -4.5695    0.0000 C   0  0  0  0  0  0  0  0  0  0  0  0
    1.0164   -4.5695    0.0000 C   0  0  0  0  0  0  0  0  0  0  0  0
    0.7615   -3.7849    0.0000 C   0  0  0  0  0  0  0  0  0  0  0  0
    1.4289   -3.3000    0.0000 N   0  0  0  0  0  0  0  0  0  0  0  0
    1.4289   -2.4750    0.0000 S   0  0  0  0  0  0  0  0  0  0  0  0
    0.6039   -2.4750    0.0000 O   0  0  0  0  0  0  0  0  0  0  0  0
    2.2539   -2.4750    0.0000 O   0  0  0  0  0  0  0  0  0  0  0  0
    1.4289   -1.6500    0.0000 C   0  0  0  0  0  0  0  0  0  0  0  0
    0.7145   -1.2375    0.0000 C   0  0  0  0  0  0  0  0  0  0  0  0
    0.7145   -0.4125    0.0000 C   0  0  0  0  0  0  0  0  0  0  0  0
    1.4289    0.0000    0.0000 C   0  0  0  0  0  0  0  0  0  0  0  0
    2.1434   -0.4125    0.0000 C   0  0  0  0  0  0  0  0  0  0  0  0
    2.8579    0.0000    0.0000 C   0  0  0  0  0  0  0  0  0  0  0  0
    3.5724   -0.4125    0.0000 C   0  0  0  0  0  0  0  0  0  0  0  0
    3.5724   -1.2375    0.0000 C   0  0  0  0  0  0  0  0  0  0  0  0
    2.8579   -1.6500    0.0000 C   0  0  0  0  0  0  0  0  0  0  0  0
    2.1434   -1.2375    0.0000 C   0  0  0  0  0  0  0  0  0  0  0  0
    2.8579    0.8250    0.0000 N   0  0  0  0  0  0  0  0  0  0  0  0
    3.5724    1.2375    0.0000 C   0  0  0  0  0  0  0  0  0  0  0  0
    2.1434    1.2375    0.0000 C   0  0  0  0  0  0  0  0  0  0  0  0
    5.5205   -4.4534    0.0000 N   0  0  0  0  0  0  0  0  0  0  0  0
    6.1336   -5.0055    0.0000 C   0  0  0  0  0  0  0  0  0  0  0  0
    6.9183   -4.7505    0.0000 O   0  0  0  0  0  0  0  0  0  0  0  0
    5.9621   -5.8124    0.0000 C   0  0  0  0  0  0  0  0  0  0  0  0
    6.2170   -6.5971    0.0000 C   0  0  0  0  0  0  0  0  0  0  0  0
    7.0340   -6.4822    0.0000 C   0  0  0  0  0  0  0  0  0  0  0  0
    6.1883   -7.4216    0.0000 C   0  0  0  0  0  0  0  0  0  0  0  0
    5.4101   -6.4255    0.0000 C   0  0  0  0  0  0  0  0  0  0  0  0
    4.9136   -7.0844    0.0000 C   0  0  0  0  0  0  0  0  0  0  0  0
    4.6211   -6.1843    0.0000 C   0  0  0  0  0  0  0  0  0  0  0  0
    5.6068   -3.6330    0.0000 C   0  0  0  0  0  0  0  0  0  0  0  0
    6.3212   -3.2205    0.0000 O   0  0  0  0  0  0  0  0  0  0  0  0
  2  1  1  6  0  0  0
  2  3  1  0  0  0  0
  3  4  1  0  0  0  0
  4  5  1  0  0  0  0
  5  6  1  0  0  0  0
  6  7  1  0  0  0  0
  3  7  1  6  0  0  0
  7  8  1  0  0  0  0
  8  9  2  0  0  0  0
 10  8  1  6  0  0  0
 10 11  1  0  0  0  0
 11 12  1  0  0  0  0
 12 13  1  0  0  0  0
 13 14  1  0  0  0  0
 10 14  1  0  0  0  0
 14 15  1  0  0  0  0
 15 16  2  0  0  0  0
 15 17  2  0  0  0  0
 15 18  1  0  0  0  0
 18 19  4  0  0  0  0
 19 20  4  0  0  0  0
 20 21  4  0  0  0  0
 21 22  4  0  0  0  0
 22 23  4  0  0  0  0
 23 24  4  0  0  0  0
 24 25  4  0  0  0  0
 25 26  4  0  0  0  0
 26 27  4  0  0  0  0
 18 27  4  0  0  0  0
 22 27  4  0  0  0  0
 23 28  1  0  0  0  0
 28 29  1  0  0  0  0
 28 30  1  0  0  0  0
  4 31  1  1  0  0  0
 31 32  1  0  0  0  0
 32 33  2  0  0  0  0
 32 34  1  0  0  0  0
 34 35  1  0  0  0  0
 35 36  1  0  0  0  0
 35 37  1  0  0  0  0
 35 38  1  0  0  0  0
 34 38  1  0  0  0  0
 38 39  1  0  0  0  0
 38 40  1  0  0  0  0
 31 41  1  0  0  0  0
  2 41  1  0  0  0  0
 41 42  2  0  0  0  0
M  END
>  <CdId>
42

>  <Mol Weight>
594.77

>  <Formula>
C32H42N4O5S

>  <CMPD_CHEMBLID>
CHEMBL47429

>  <MOLREGNO>
72862

>  <PARENT_CMPD_CHEMBLID>
CHEMBL47429

>  <PARENT_MOLREGNO>
72862

>  <COMPOUND_KEY>
20

>  <MOLWEIGHT>
594.76

>  <ALOGP>
3.07

>  <PSA>
106.68

>  <NUM_RO5_VIOLATIONS>
1

>  <ACTIVITY_ID>
115469

>  <STANDARD_TYPE>
T1/2

>  <RELATION>
>

>  <STANDARD_VALUE>
24.0

>  <STANDARD_UNITS>
hr

>  <PUBLISHED_TYPE>
T1/2

>  <PUBLISHED_RELATION>
>

>  <PUBLISHED_VALUE>
24.0

>  <PUBLISHED_UNITS>
hr

>  <POTENTIAL_DUPLICATE>
0

>  <BAO_ENDPOINT>
BAO_0002115

>  <UO_UNITS>
UO_0000032

>  <QUDT_UNITS>
http://qudt.org/vocab/unit#Hour

>  <ASSAY_ID>
5271

>  <ASSAY_CHEMBLID>
CHEMBL875583

>  <ASSAY_TYPE>
A

>  <DESCRIPTION>
Half life in human plasma was reported

>  <ASSAY_SRC_ID>
1

>  <ASSAY_SRC_DESCRIPTION>
Scientific Literature

>  <ASSAY_ORGANISM>
Homo sapiens

>  <ASSAY_TAX_ID>
9606

>  <CURATED_BY>
Autocuration

>  <BAO_FORMAT>
BAO_0000366

>  <TID>
22224

>  <TARGET_CHEMBLID>
CHEMBL612558

>  <TARGET_TYPE>
ADMET

>  <PREF_NAME>
ADMET

>  <CONFIDENCE_SCORE>
0

>  <TARGET_MAPPING>
Unassigned

>  <DOC_ID>
4898

>  <DOC_CHEMBLID>
CHEMBL1135165

>  <PUBMED_ID>
12067545

>  <JOURNAL>
Bioorg. Med. Chem. Lett.

>  <YEAR>
2002

>  <VOLUME>
12

>  <ISSUE>
13

>  <FIRST_PAGE>
1719

$$$$

  Mrv1533001291818262D          

 38 43  0  0  1  0            999 V2000
    4.6816   -2.4904    0.0000 C   0  0  0  0  0  0  0  0  0  0  0  0
    4.8531   -3.2974    0.0000 C   0  0  1  0  0  0  0  0  0  0  0  0
    4.3011   -3.9105    0.0000 C   0  0  2  0  0  0  0  0  0  0  0  0
    4.7136   -4.6250    0.0000 C   0  0  2  0  0  0  0  0  0  0  0  0
    4.1615   -5.2381    0.0000 C   0  0  0  0  0  0  0  0  0  0  0  0
    3.4079   -4.9025    0.0000 C   0  0  0  0  0  0  0  0  0  0  0  0
    3.4941   -4.0820    0.0000 N   0  0  0  0  0  0  0  0  0  0  0  0
    2.8810   -3.5300    0.0000 C   0  0  0  0  0  0  0  0  0  0  0  0
    3.0525   -2.7230    0.0000 O   0  0  0  0  0  0  0  0  0  0  0  0
    2.0964   -3.7849    0.0000 C   0  0  2  0  0  0  0  0  0  0  0  0
    1.8414   -4.5695    0.0000 C   0  0  0  0  0  0  0  0  0  0  0  0
    1.0164   -4.5695    0.0000 C   0  0  0  0  0  0  0  0  0  0  0  0
    0.7615   -3.7849    0.0000 C   0  0  0  0  0  0  0  0  0  0  0  0
    1.4289   -3.3000    0.0000 N   0  0  0  0  0  0  0  0  0  0  0  0
    1.4289   -2.4750    0.0000 S   0  0  0  0  0  0  0  0  0  0  0  0
    0.6039   -2.4750    0.0000 O   0  0  0  0  0  0  0  0  0  0  0  0
    2.2539   -2.4750    0.0000 O   0  0  0  0  0  0  0  0  0  0  0  0
    1.4289   -1.6500    0.0000 C   0  0  0  0  0  0  0  0  0  0  0  0
    0.7145   -1.2375    0.0000 C   0  0  0  0  0  0  0  0  0  0  0  0
    0.7145   -0.4125    0.0000 C   0  0  0  0  0  0  0  0  0  0  0  0
    1.4289    0.0000    0.0000 C   0  0  0  0  0  0  0  0  0  0  0  0
    2.1434   -0.4125    0.0000 C   0  0  0  0  0  0  0  0  0  0  0  0
    2.8579    0.0000    0.0000 C   0  0  0  0  0  0  0  0  0  0  0  0
    3.5724   -0.4125    0.0000 C   0  0  0  0  0  0  0  0  0  0  0  0
    3.5724   -1.2375    0.0000 C   0  0  0  0  0  0  0  0  0  0  0  0
    2.8579   -1.6500    0.0000 C   0  0  0  0  0  0  0  0  0  0  0  0
    2.1434   -1.2375    0.0000 C   0  0  0  0  0  0  0  0  0  0  0  0
    2.8579    0.8250    0.0000 N   0  0  0  0  0  0  0  0  0  0  0  0
    3.5724    1.2375    0.0000 C   0  0  0  0  0  0  0  0  0  0  0  0
    2.1434    1.2375    0.0000 C   0  0  0  0  0  0  0  0  0  0  0  0
    5.5205   -4.4534    0.0000 N   0  0  0  0  0  0  0  0  0  0  0  0
    6.1336   -5.0055    0.0000 C   0  0  0  0  0  0  0  0  0  0  0  0
    6.9183   -4.7505    0.0000 O   0  0  0  0  0  0  0  0  0  0  0  0
    5.9621   -5.8124    0.0000 C   0  0  0  0  0  0  0  0  0  0  0  0
    6.2170   -6.5971    0.0000 C   0  0  0  0  0  0  0  0  0  0  0  0
    5.4101   -6.4255    0.0000 C   0  0  0  0  0  0  0  0  0  0  0  0
    5.6068   -3.6330    0.0000 C   0  0  0  0  0  0  0  0  0  0  0  0
    6.3212   -3.2205    0.0000 O   0  0  0  0  0  0  0  0  0  0  0  0
  2  1  1  6  0  0  0
  2  3  1  0  0  0  0
  3  4  1  0  0  0  0
  4  5  1  0  0  0  0
  5  6  1  0  0  0  0
  6  7  1  0  0  0  0
  3  7  1  6  0  0  0
  7  8  1  0  0  0  0
  8  9  2  0  0  0  0
 10  8  1  6  0  0  0
 10 11  1  0  0  0  0
 11 12  1  0  0  0  0
 12 13  1  0  0  0  0
 13 14  1  0  0  0  0
 10 14  1  0  0  0  0
 14 15  1  0  0  0  0
 15 16  2  0  0  0  0
 15 17  2  0  0  0  0
 15 18  1  0  0  0  0
 18 19  4  0  0  0  0
 19 20  4  0  0  0  0
 20 21  4  0  0  0  0
 21 22  4  0  0  0  0
 22 23  4  0  0  0  0
 23 24  4  0  0  0  0
 24 25  4  0  0  0  0
 25 26  4  0  0  0  0
 26 27  4  0  0  0  0
 18 27  4  0  0  0  0
 22 27  4  0  0  0  0
 23 28  1  0  0  0  0
 28 29  1  0  0  0  0
 28 30  1  0  0  0  0
  4 31  1  1  0  0  0
 31 32  1  0  0  0  0
 32 33  2  0  0  0  0
 32 34  1  0  0  0  0
 34 35  1  0  0  0  0
 35 36  1  0  0  0  0
 34 36  1  0  0  0  0
 31 37  1  0  0  0  0
  2 37  1  0  0  0  0
 37 38  2  0  0  0  0
M  END
>  <CdId>
43

>  <Mol Weight>
538.66

>  <Formula>
C28H34N4O5S

>  <CMPD_CHEMBLID>
CHEMBL299435

>  <MOLREGNO>
72620

>  <PARENT_CMPD_CHEMBLID>
CHEMBL299435

>  <PARENT_MOLREGNO>
72620

>  <COMPOUND_KEY>
2

>  <MOLWEIGHT>
538.66

>  <ALOGP>
2.15

>  <PSA>
106.69

>  <NUM_RO5_VIOLATIONS>
1

>  <ACTIVITY_ID>
144105

>  <STANDARD_TYPE>
T1/2

>  <RELATION>
=

>  <STANDARD_VALUE>
5.0

>  <STANDARD_UNITS>
hr

>  <PUBLISHED_TYPE>
T1/2

>  <PUBLISHED_RELATION>
=

>  <PUBLISHED_VALUE>
5.0

>  <PUBLISHED_UNITS>
hr

>  <POTENTIAL_DUPLICATE>
0

>  <BAO_ENDPOINT>
BAO_0002115

>  <UO_UNITS>
UO_0000032

>  <QUDT_UNITS>
http://qudt.org/vocab/unit#Hour

>  <ASSAY_ID>
5271

>  <ASSAY_CHEMBLID>
CHEMBL875583

>  <ASSAY_TYPE>
A

>  <DESCRIPTION>
Half life in human plasma was reported

>  <ASSAY_SRC_ID>
1

>  <ASSAY_SRC_DESCRIPTION>
Scientific Literature

>  <ASSAY_ORGANISM>
Homo sapiens

>  <ASSAY_TAX_ID>
9606

>  <CURATED_BY>
Autocuration

>  <BAO_FORMAT>
BAO_0000366

>  <TID>
22224

>  <TARGET_CHEMBLID>
CHEMBL612558

>  <TARGET_TYPE>
ADMET

>  <PREF_NAME>
ADMET

>  <CONFIDENCE_SCORE>
0

>  <TARGET_MAPPING>
Unassigned

>  <DOC_ID>
4898

>  <DOC_CHEMBLID>
CHEMBL1135165

>  <PUBMED_ID>
12067545

>  <JOURNAL>
Bioorg. Med. Chem. Lett.

>  <YEAR>
2002

>  <VOLUME>
12

>  <ISSUE>
13

>  <FIRST_PAGE>
1719

$$$$

  Mrv1533001291818262D          

 39 44  0  0  1  0            999 V2000
    7.6418   -3.3305    0.0000 C   0  0  0  0  0  0  0  0  0  0  0  0
    7.4703   -4.1374    0.0000 C   0  0  0  0  0  0  0  0  0  0  0  0
    7.7252   -4.9221    0.0000 C   0  0  0  0  0  0  0  0  0  0  0  0
    6.9183   -4.7505    0.0000 C   0  0  0  0  0  0  0  0  0  0  0  0
    6.1336   -5.0055    0.0000 C   0  0  0  0  0  0  0  0  0  0  0  0
    5.9621   -5.8124    0.0000 O   0  0  0  0  0  0  0  0  0  0  0  0
    5.5205   -4.4534    0.0000 N   0  0  0  0  0  0  0  0  0  0  0  0
    4.7136   -4.6250    0.0000 C   0  0  1  0  0  0  0  0  0  0  0  0
    4.1615   -5.2381    0.0000 C   0  0  0  0  0  0  0  0  0  0  0  0
    3.4079   -4.9025    0.0000 C   0  0  0  0  0  0  0  0  0  0  0  0
    3.4941   -4.0820    0.0000 N   0  0  0  0  0  0  0  0  0  0  0  0
    4.3011   -3.9105    0.0000 C   0  0  2  0  0  0  0  0  0  0  0  0
    4.8531   -3.2974    0.0000 C   0  0  2  0  0  0  0  0  0  0  0  0
    4.6816   -2.4904    0.0000 C   0  0  0  0  0  0  0  0  0  0  0  0
    5.6068   -3.6330    0.0000 C   0  0  0  0  0  0  0  0  0  0  0  0
    6.3212   -3.2205    0.0000 O   0  0  0  0  0  0  0  0  0  0  0  0
    2.8810   -3.5300    0.0000 C   0  0  0  0  0  0  0  0  0  0  0  0
    3.0525   -2.7230    0.0000 O   0  0  0  0  0  0  0  0  0  0  0  0
    2.0964   -3.7849    0.0000 C   0  0  2  0  0  0  0  0  0  0  0  0
    1.8414   -4.5695    0.0000 C   0  0  0  0  0  0  0  0  0  0  0  0
    1.0164   -4.5695    0.0000 C   0  0  0  0  0  0  0  0  0  0  0  0
    0.7615   -3.7849    0.0000 C   0  0  0  0  0  0  0  0  0  0  0  0
    1.4289   -3.3000    0.0000 N   0  0  0  0  0  0  0  0  0  0  0  0
    1.4289   -2.4750    0.0000 S   0  0  0  0  0  0  0  0  0  0  0  0
    2.2539   -2.4750    0.0000 O   0  0  0  0  0  0  0  0  0  0  0  0
    0.6039   -2.4750    0.0000 O   0  0  0  0  0  0  0  0  0  0  0  0
    1.4289   -1.6500    0.0000 C   0  0  0  0  0  0  0  0  0  0  0  0
    0.7145   -1.2375    0.0000 C   0  0  0  0  0  0  0  0  0  0  0  0
    0.7145   -0.4125    0.0000 C   0  0  0  0  0  0  0  0  0  0  0  0
    1.4289    0.0000    0.0000 C   0  0  0  0  0  0  0  0  0  0  0  0
    2.1434   -0.4125    0.0000 C   0  0  0  0  0  0  0  0  0  0  0  0
    2.8579    0.0000    0.0000 C   0  0  0  0  0  0  0  0  0  0  0  0
    3.5724   -0.4125    0.0000 C   0  0  0  0  0  0  0  0  0  0  0  0
    3.5724   -1.2375    0.0000 C   0  0  0  0  0  0  0  0  0  0  0  0
    2.8579   -1.6500    0.0000 C   0  0  0  0  0  0  0  0  0  0  0  0
    2.1434   -1.2375    0.0000 C   0  0  0  0  0  0  0  0  0  0  0  0
    2.8579    0.8250    0.0000 N   0  0  0  0  0  0  0  0  0  0  0  0
    2.1434    1.2375    0.0000 C   0  0  0  0  0  0  0  0  0  0  0  0
    3.5724    1.2375    0.0000 C   0  0  0  0  0  0  0  0  0  0  0  0
  1  2  1  0  0  0  0
  2  3  1  0  0  0  0
  3  4  1  0  0  0  0
  2  4  1  0  0  0  0
  4  5  1  0  0  0  0
  5  6  2  0  0  0  0
  5  7  1  0  0  0  0
  8  7  1  1  0  0  0
  8  9  1  0  0  0  0
  9 10  1  0  0  0  0
 10 11  1  0  0  0  0
 12 11  1  6  0  0  0
  8 12  1  0  0  0  0
 12 13  1  0  0  0  0
 13 14  1  6  0  0  0
 13 15  1  0  0  0  0
  7 15  1  0  0  0  0
 15 16  2  0  0  0  0
 11 17  1  0  0  0  0
 17 18  2  0  0  0  0
 19 17  1  6  0  0  0
 19 20  1  0  0  0  0
 20 21  1  0  0  0  0
 21 22  1  0  0  0  0
 22 23  1  0  0  0  0
 19 23  1  0  0  0  0
 23 24  1  0  0  0  0
 24 25  2  0  0  0  0
 24 26  2  0  0  0  0
 24 27  1  0  0  0  0
 27 28  4  0  0  0  0
 28 29  4  0  0  0  0
 29 30  4  0  0  0  0
 30 31  4  0  0  0  0
 31 32  4  0  0  0  0
 32 33  4  0  0  0  0
 33 34  4  0  0  0  0
 34 35  4  0  0  0  0
 35 36  4  0  0  0  0
 27 36  4  0  0  0  0
 31 36  4  0  0  0  0
 32 37  1  0  0  0  0
 37 38  1  0  0  0  0
 37 39  1  0  0  0  0
M  END
>  <CdId>
44

>  <Mol Weight>
552.69

>  <Formula>
C29H36N4O5S

>  <CMPD_CHEMBLID>
CHEMBL295394

>  <MOLREGNO>
72590

>  <PARENT_CMPD_CHEMBLID>
CHEMBL295394

>  <PARENT_MOLREGNO>
72590

>  <COMPOUND_KEY>
18

>  <MOLWEIGHT>
552.68

>  <ALOGP>
2.41

>  <PSA>
106.68

>  <NUM_RO5_VIOLATIONS>
1

>  <ACTIVITY_ID>
129390

>  <STANDARD_TYPE>
T1/2

>  <RELATION>
=

>  <STANDARD_VALUE>
2.5

>  <STANDARD_UNITS>
hr

>  <PUBLISHED_TYPE>
T1/2

>  <PUBLISHED_RELATION>
=

>  <PUBLISHED_VALUE>
2.5

>  <PUBLISHED_UNITS>
hr

>  <POTENTIAL_DUPLICATE>
0

>  <BAO_ENDPOINT>
BAO_0002115

>  <UO_UNITS>
UO_0000032

>  <QUDT_UNITS>
http://qudt.org/vocab/unit#Hour

>  <ASSAY_ID>
5271

>  <ASSAY_CHEMBLID>
CHEMBL875583

>  <ASSAY_TYPE>
A

>  <DESCRIPTION>
Half life in human plasma was reported

>  <ASSAY_SRC_ID>
1

>  <ASSAY_SRC_DESCRIPTION>
Scientific Literature

>  <ASSAY_ORGANISM>
Homo sapiens

>  <ASSAY_TAX_ID>
9606

>  <CURATED_BY>
Autocuration

>  <BAO_FORMAT>
BAO_0000366

>  <TID>
22224

>  <TARGET_CHEMBLID>
CHEMBL612558

>  <TARGET_TYPE>
ADMET

>  <PREF_NAME>
ADMET

>  <CONFIDENCE_SCORE>
0

>  <TARGET_MAPPING>
Unassigned

>  <DOC_ID>
4898

>  <DOC_CHEMBLID>
CHEMBL1135165

>  <PUBMED_ID>
12067545

>  <JOURNAL>
Bioorg. Med. Chem. Lett.

>  <YEAR>
2002

>  <VOLUME>
12

>  <ISSUE>
13

>  <FIRST_PAGE>
1719

$$$$

  Mrv1533001291818262D          

 26 28  0  0  1  0            999 V2000
   -0.0473    2.1533    0.0000 C   0  0  0  0  0  0  0  0  0  0  0  0
    0.7597    1.9817    0.0000 O   0  0  0  0  0  0  0  0  0  0  0  0
    1.0146    1.1971    0.0000 P   0  0  0  0  0  0  0  0  0  0  0  0
    0.2300    0.9422    0.0000 O   0  0  0  0  0  0  0  0  0  0  0  0
    1.7992    1.4521    0.0000 O   0  0  0  0  0  0  0  0  0  0  0  0
    2.4123    0.9000    0.0000 C   0  0  0  0  0  0  0  0  0  0  0  0
    1.2695    0.4125    0.0000 N   0  0  0  0  0  0  0  0  0  0  0  0
    2.0542    0.1576    0.0000 C   0  0  1  0  0  0  0  0  0  0  0  0
    2.8388    0.4125    0.0000 C   0  0  0  0  0  0  0  0  0  0  0  0
    3.3237   -0.2549    0.0000 C   0  0  0  0  0  0  0  0  0  0  0  0
    2.8388   -0.9224    0.0000 N   0  0  0  0  0  0  0  0  0  0  0  0
    2.0542   -0.6674    0.0000 C   0  0  2  0  0  0  0  0  0  0  0  0
    1.2695   -0.9224    0.0000 C   0  0  2  0  0  0  0  0  0  0  0  0
    1.0146   -1.7070    0.0000 C   0  0  0  0  0  0  0  0  0  0  0  0
    0.7846   -0.2549    0.0000 C   0  0  0  0  0  0  0  0  0  0  0  0
   -0.0404   -0.2549    0.0000 O   0  0  0  0  0  0  0  0  0  0  0  0
    3.0937   -1.7070    0.0000 C   0  0  0  0  0  0  0  0  0  0  0  0
    3.9007   -1.8785    0.0000 O   0  0  0  0  0  0  0  0  0  0  0  0
    2.5417   -2.3201    0.0000 O   0  0  0  0  0  0  0  0  0  0  0  0
    2.7966   -3.1047    0.0000 C   0  0  0  0  0  0  0  0  0  0  0  0
    2.2446   -3.7178    0.0000 C   0  0  0  0  0  0  0  0  0  0  0  0
    2.4995   -4.5024    0.0000 C   0  0  0  0  0  0  0  0  0  0  0  0
    1.9475   -5.1155    0.0000 C   0  0  0  0  0  0  0  0  0  0  0  0
    1.1405   -4.9440    0.0000 C   0  0  0  0  0  0  0  0  0  0  0  0
    0.8856   -4.1594    0.0000 C   0  0  0  0  0  0  0  0  0  0  0  0
    1.4376   -3.5463    0.0000 C   0  0  0  0  0  0  0  0  0  0  0  0
  1  2  1  0  0  0  0
  2  3  1  0  0  0  0
  3  4  2  0  0  0  0
  3  5  1  0  0  0  0
  5  6  1  0  0  0  0
  3  7  1  0  0  0  0
  8  7  1  1  0  0  0
  8  9  1  0  0  0  0
  9 10  1  0  0  0  0
 10 11  1  0  0  0  0
 12 11  1  6  0  0  0
  8 12  1  0  0  0  0
 12 13  1  0  0  0  0
 13 14  1  6  0  0  0
 13 15  1  0  0  0  0
  7 15  1  0  0  0  0
 15 16  2  0  0  0  0
 11 17  1  0  0  0  0
 17 18  2  0  0  0  0
 17 19  1  0  0  0  0
 19 20  1  0  0  0  0
 20 21  1  0  0  0  0
 21 22  4  0  0  0  0
 22 23  4  0  0  0  0
 23 24  4  0  0  0  0
 24 25  4  0  0  0  0
 25 26  4  0  0  0  0
 21 26  4  0  0  0  0
M  END
>  <CdId>
45

>  <Mol Weight>
382.353

>  <Formula>
C17H23N2O6P

>  <CMPD_CHEMBLID>
CHEMBL48562

>  <MOLREGNO>
72528

>  <PARENT_CMPD_CHEMBLID>
CHEMBL48562

>  <PARENT_MOLREGNO>
72528

>  <COMPOUND_KEY>
10

>  <MOLWEIGHT>
382.35

>  <ALOGP>
1.14

>  <PSA>
95.19

>  <NUM_RO5_VIOLATIONS>
0

>  <ACTIVITY_ID>
111613

>  <STANDARD_TYPE>
T1/2

>  <RELATION>
>

>  <STANDARD_VALUE>
24.0

>  <STANDARD_UNITS>
hr

>  <PUBLISHED_TYPE>
T1/2

>  <PUBLISHED_RELATION>
>

>  <PUBLISHED_VALUE>
24.0

>  <PUBLISHED_UNITS>
hr

>  <POTENTIAL_DUPLICATE>
0

>  <BAO_ENDPOINT>
BAO_0002115

>  <UO_UNITS>
UO_0000032

>  <QUDT_UNITS>
http://qudt.org/vocab/unit#Hour

>  <ASSAY_ID>
5271

>  <ASSAY_CHEMBLID>
CHEMBL875583

>  <ASSAY_TYPE>
A

>  <DESCRIPTION>
Half life in human plasma was reported

>  <ASSAY_SRC_ID>
1

>  <ASSAY_SRC_DESCRIPTION>
Scientific Literature

>  <ASSAY_ORGANISM>
Homo sapiens

>  <ASSAY_TAX_ID>
9606

>  <CURATED_BY>
Autocuration

>  <BAO_FORMAT>
BAO_0000366

>  <TID>
22224

>  <TARGET_CHEMBLID>
CHEMBL612558

>  <TARGET_TYPE>
ADMET

>  <PREF_NAME>
ADMET

>  <CONFIDENCE_SCORE>
0

>  <TARGET_MAPPING>
Unassigned

>  <DOC_ID>
4898

>  <DOC_CHEMBLID>
CHEMBL1135165

>  <PUBMED_ID>
12067545

>  <JOURNAL>
Bioorg. Med. Chem. Lett.

>  <YEAR>
2002

>  <VOLUME>
12

>  <ISSUE>
13

>  <FIRST_PAGE>
1719

$$$$

  Mrv1533001291818262D          

 30 33  0  0  1  0            999 V2000
   -0.2549   -2.1195    0.0000 C   0  0  0  0  0  0  0  0  0  0  0  0
    0.0000   -1.3349    0.0000 C   0  0  1  0  0  0  0  0  0  0  0  0
    0.7846   -1.0799    0.0000 C   0  0  2  0  0  0  0  0  0  0  0  0
    0.7846   -0.2549    0.0000 C   0  0  2  0  0  0  0  0  0  0  0  0
    1.5692    0.0000    0.0000 C   0  0  0  0  0  0  0  0  0  0  0  0
    2.0542   -0.6674    0.0000 C   0  0  0  0  0  0  0  0  0  0  0  0
    1.5692   -1.3349    0.0000 N   0  0  0  0  0  0  0  0  0  0  0  0
    1.8242   -2.1195    0.0000 C   0  0  0  0  0  0  0  0  0  0  0  0
    1.2721   -2.7326    0.0000 O   0  0  0  0  0  0  0  0  0  0  0  0
    2.6312   -2.2910    0.0000 O   0  0  0  0  0  0  0  0  0  0  0  0
    2.8861   -3.0756    0.0000 C   0  0  0  0  0  0  0  0  0  0  0  0
    3.6931   -3.2472    0.0000 C   0  0  0  0  0  0  0  0  0  0  0  0
    4.2451   -2.6341    0.0000 C   0  0  0  0  0  0  0  0  0  0  0  0
    5.0521   -2.8056    0.0000 C   0  0  0  0  0  0  0  0  0  0  0  0
    5.3070   -3.5902    0.0000 C   0  0  0  0  0  0  0  0  0  0  0  0
    4.7550   -4.2033    0.0000 C   0  0  0  0  0  0  0  0  0  0  0  0
    3.9480   -4.0318    0.0000 C   0  0  0  0  0  0  0  0  0  0  0  0
    0.0000    0.0000    0.0000 N   0  0  0  0  0  0  0  0  0  0  0  0
   -0.2549    0.7846    0.0000 C   0  0  0  0  0  0  0  0  0  0  0  0
   -1.0619    0.9561    0.0000 O   0  0  0  0  0  0  0  0  0  0  0  0
    0.2971    1.3977    0.0000 N   0  0  0  0  0  0  0  0  0  0  0  0
    0.0422    2.1823    0.0000 C   0  0  0  0  0  0  0  0  0  0  0  0
   -0.7648    2.3539    0.0000 C   0  0  0  0  0  0  0  0  0  0  0  0
   -1.3168    1.7408    0.0000 C   0  0  0  0  0  0  0  0  0  0  0  0
   -2.1238    1.9123    0.0000 C   0  0  0  0  0  0  0  0  0  0  0  0
   -2.3788    2.6969    0.0000 C   0  0  0  0  0  0  0  0  0  0  0  0
   -1.8267    3.3100    0.0000 C   0  0  0  0  0  0  0  0  0  0  0  0
   -1.0198    3.1385    0.0000 C   0  0  0  0  0  0  0  0  0  0  0  0
   -0.4849   -0.6674    0.0000 C   0  0  0  0  0  0  0  0  0  0  0  0
   -1.3099   -0.6674    0.0000 O   0  0  0  0  0  0  0  0  0  0  0  0
  2  1  1  6  0  0  0
  2  3  1  0  0  0  0
  3  4  1  0  0  0  0
  4  5  1  0  0  0  0
  5  6  1  0  0  0  0
  6  7  1  0  0  0  0
  3  7  1  6  0  0  0
  7  8  1  0  0  0  0
  8  9  2  0  0  0  0
  8 10  1  0  0  0  0
 10 11  1  0  0  0  0
 11 12  1  0  0  0  0
 12 13  4  0  0  0  0
 13 14  4  0  0  0  0
 14 15  4  0  0  0  0
 15 16  4  0  0  0  0
 16 17  4  0  0  0  0
 12 17  4  0  0  0  0
  4 18  1  1  0  0  0
 18 19  1  0  0  0  0
 19 20  2  0  0  0  0
 19 21  1  0  0  0  0
 21 22  1  0  0  0  0
 22 23  1  0  0  0  0
 23 24  4  0  0  0  0
 24 25  4  0  0  0  0
 25 26  4  0  0  0  0
 26 27  4  0  0  0  0
 27 28  4  0  0  0  0
 23 28  4  0  0  0  0
 18 29  1  0  0  0  0
  2 29  1  0  0  0  0
 29 30  2  0  0  0  0
M  END
>  <CdId>
46

>  <Mol Weight>
407.47

>  <Formula>
C23H25N3O4

>  <CMPD_CHEMBLID>
CHEMBL46944

>  <MOLREGNO>
72047

>  <PARENT_CMPD_CHEMBLID>
CHEMBL46944

>  <PARENT_MOLREGNO>
72047

>  <COMPOUND_KEY>
15

>  <MOLWEIGHT>
407.46

>  <ALOGP>
2.9

>  <PSA>
78.95

>  <NUM_RO5_VIOLATIONS>
0

>  <ACTIVITY_ID>
113038

>  <STANDARD_TYPE>
T1/2

>  <RELATION>
=

>  <STANDARD_VALUE>
12.0

>  <STANDARD_UNITS>
hr

>  <PUBLISHED_TYPE>
T1/2

>  <PUBLISHED_RELATION>
=

>  <PUBLISHED_VALUE>
12.0

>  <PUBLISHED_UNITS>
hr

>  <POTENTIAL_DUPLICATE>
0

>  <BAO_ENDPOINT>
BAO_0002115

>  <UO_UNITS>
UO_0000032

>  <QUDT_UNITS>
http://qudt.org/vocab/unit#Hour

>  <ASSAY_ID>
5271

>  <ASSAY_CHEMBLID>
CHEMBL875583

>  <ASSAY_TYPE>
A

>  <DESCRIPTION>
Half life in human plasma was reported

>  <ASSAY_SRC_ID>
1

>  <ASSAY_SRC_DESCRIPTION>
Scientific Literature

>  <ASSAY_ORGANISM>
Homo sapiens

>  <ASSAY_TAX_ID>
9606

>  <CURATED_BY>
Autocuration

>  <BAO_FORMAT>
BAO_0000366

>  <TID>
22224

>  <TARGET_CHEMBLID>
CHEMBL612558

>  <TARGET_TYPE>
ADMET

>  <PREF_NAME>
ADMET

>  <CONFIDENCE_SCORE>
0

>  <TARGET_MAPPING>
Unassigned

>  <DOC_ID>
4898

>  <DOC_CHEMBLID>
CHEMBL1135165

>  <PUBMED_ID>
12067545

>  <JOURNAL>
Bioorg. Med. Chem. Lett.

>  <YEAR>
2002

>  <VOLUME>
12

>  <ISSUE>
13

>  <FIRST_PAGE>
1719

$$$$

  Mrv1533001291818262D          

 27 30  0  0  1  0            999 V2000
   -1.1290    0.5006    0.0000 C   0  0  0  0  0  0  0  0  0  0  0  0
   -0.5770    1.1137    0.0000 C   0  0  2  0  0  0  0  0  0  0  0  0
   -0.4055    1.9207    0.0000 C   0  0  2  0  0  0  0  0  0  0  0  0
   -0.6604    2.7053    0.0000 C   0  0  0  0  0  0  0  0  0  0  0  0
    0.2076    1.3686    0.0000 C   0  0  2  0  0  0  0  0  0  0  0  0
    1.0146    1.1971    0.0000 C   0  0  0  0  0  0  0  0  0  0  0  0
    1.5666    1.8102    0.0000 O   0  0  0  0  0  0  0  0  0  0  0  0
    1.2695    0.4125    0.0000 N   0  0  0  0  0  0  0  0  0  0  0  0
    2.0542    0.1576    0.0000 C   0  0  1  0  0  0  0  0  0  0  0  0
    2.8388    0.4125    0.0000 C   0  0  0  0  0  0  0  0  0  0  0  0
    3.3237   -0.2549    0.0000 C   0  0  0  0  0  0  0  0  0  0  0  0
    2.8388   -0.9224    0.0000 N   0  0  0  0  0  0  0  0  0  0  0  0
    2.0542   -0.6674    0.0000 C   0  0  2  0  0  0  0  0  0  0  0  0
    1.2695   -0.9224    0.0000 C   0  0  2  0  0  0  0  0  0  0  0  0
    1.0146   -1.7070    0.0000 C   0  0  0  0  0  0  0  0  0  0  0  0
    0.7846   -0.2549    0.0000 C   0  0  0  0  0  0  0  0  0  0  0  0
   -0.0404   -0.2549    0.0000 O   0  0  0  0  0  0  0  0  0  0  0  0
    3.0937   -1.7070    0.0000 C   0  0  0  0  0  0  0  0  0  0  0  0
    3.9007   -1.8785    0.0000 O   0  0  0  0  0  0  0  0  0  0  0  0
    2.5417   -2.3201    0.0000 O   0  0  0  0  0  0  0  0  0  0  0  0
    2.7966   -3.1047    0.0000 C   0  0  0  0  0  0  0  0  0  0  0  0
    2.2446   -3.7178    0.0000 C   0  0  0  0  0  0  0  0  0  0  0  0
    2.4995   -4.5024    0.0000 C   0  0  0  0  0  0  0  0  0  0  0  0
    1.9475   -5.1155    0.0000 C   0  0  0  0  0  0  0  0  0  0  0  0
    1.1405   -4.9440    0.0000 C   0  0  0  0  0  0  0  0  0  0  0  0
    0.8856   -4.1594    0.0000 C   0  0  0  0  0  0  0  0  0  0  0  0
    1.4376   -3.5463    0.0000 C   0  0  0  0  0  0  0  0  0  0  0  0
  2  1  1  6  0  0  0
  2  3  1  0  0  0  0
  3  4  1  6  0  0  0
  3  5  1  0  0  0  0
  2  5  1  0  0  0  0
  5  6  1  6  0  0  0
  6  7  2  0  0  0  0
  6  8  1  0  0  0  0
  9  8  1  1  0  0  0
  9 10  1  0  0  0  0
 10 11  1  0  0  0  0
 11 12  1  0  0  0  0
 13 12  1  6  0  0  0
  9 13  1  0  0  0  0
 13 14  1  0  0  0  0
 14 15  1  6  0  0  0
 14 16  1  0  0  0  0
  8 16  1  0  0  0  0
 16 17  2  0  0  0  0
 12 18  1  0  0  0  0
 18 19  2  0  0  0  0
 18 20  1  0  0  0  0
 20 21  1  0  0  0  0
 21 22  1  0  0  0  0
 22 23  4  0  0  0  0
 23 24  4  0  0  0  0
 24 25  4  0  0  0  0
 25 26  4  0  0  0  0
 26 27  4  0  0  0  0
 22 27  4  0  0  0  0
M  END
>  <CdId>
47

>  <Mol Weight>
370.449

>  <Formula>
C21H26N2O4

>  <CMPD_CHEMBLID>
CHEMBL297341

>  <MOLREGNO>
71994

>  <PARENT_CMPD_CHEMBLID>
CHEMBL297341

>  <PARENT_MOLREGNO>
71994

>  <COMPOUND_KEY>
13

>  <MOLWEIGHT>
370.44

>  <ALOGP>
2.59

>  <PSA>
66.92

>  <NUM_RO5_VIOLATIONS>
0

>  <ACTIVITY_ID>
120545

>  <STANDARD_TYPE>
T1/2

>  <RELATION>
=

>  <STANDARD_VALUE>
9.8

>  <STANDARD_UNITS>
hr

>  <PUBLISHED_TYPE>
T1/2

>  <PUBLISHED_RELATION>
=

>  <PUBLISHED_VALUE>
9.8

>  <PUBLISHED_UNITS>
hr

>  <POTENTIAL_DUPLICATE>
0

>  <BAO_ENDPOINT>
BAO_0002115

>  <UO_UNITS>
UO_0000032

>  <QUDT_UNITS>
http://qudt.org/vocab/unit#Hour

>  <ASSAY_ID>
5271

>  <ASSAY_CHEMBLID>
CHEMBL875583

>  <ASSAY_TYPE>
A

>  <DESCRIPTION>
Half life in human plasma was reported

>  <ASSAY_SRC_ID>
1

>  <ASSAY_SRC_DESCRIPTION>
Scientific Literature

>  <ASSAY_ORGANISM>
Homo sapiens

>  <ASSAY_TAX_ID>
9606

>  <CURATED_BY>
Autocuration

>  <BAO_FORMAT>
BAO_0000366

>  <TID>
22224

>  <TARGET_CHEMBLID>
CHEMBL612558

>  <TARGET_TYPE>
ADMET

>  <PREF_NAME>
ADMET

>  <CONFIDENCE_SCORE>
0

>  <TARGET_MAPPING>
Unassigned

>  <DOC_ID>
4898

>  <DOC_CHEMBLID>
CHEMBL1135165

>  <PUBMED_ID>
12067545

>  <JOURNAL>
Bioorg. Med. Chem. Lett.

>  <YEAR>
2002

>  <VOLUME>
12

>  <ISSUE>
13

>  <FIRST_PAGE>
1719

$$$$

  Mrv1533001291818262D          

 24 26  0  0  1  0            999 V2000
    0.2076    1.3686    0.0000 C   0  0  0  0  0  0  0  0  0  0  0  0
    1.0146    1.1971    0.0000 C   0  0  0  0  0  0  0  0  0  0  0  0
    1.5666    1.8102    0.0000 O   0  0  0  0  0  0  0  0  0  0  0  0
    1.2695    0.4125    0.0000 N   0  0  0  0  0  0  0  0  0  0  0  0
    2.0542    0.1576    0.0000 C   0  0  1  0  0  0  0  0  0  0  0  0
    2.8388    0.4125    0.0000 C   0  0  0  0  0  0  0  0  0  0  0  0
    3.3237   -0.2549    0.0000 C   0  0  0  0  0  0  0  0  0  0  0  0
    2.8388   -0.9224    0.0000 N   0  0  0  0  0  0  0  0  0  0  0  0
    2.0542   -0.6674    0.0000 C   0  0  2  0  0  0  0  0  0  0  0  0
    1.2695   -0.9224    0.0000 C   0  0  0  0  0  0  0  0  0  0  0  0
    1.6051   -1.6761    0.0000 C   0  0  0  0  0  0  0  0  0  0  0  0
    0.5551   -1.3349    0.0000 C   0  0  0  0  0  0  0  0  0  0  0  0
    0.7846   -0.2549    0.0000 C   0  0  0  0  0  0  0  0  0  0  0  0
   -0.0404   -0.2549    0.0000 O   0  0  0  0  0  0  0  0  0  0  0  0
    3.0937   -1.7070    0.0000 C   0  0  0  0  0  0  0  0  0  0  0  0
    3.9007   -1.8785    0.0000 O   0  0  0  0  0  0  0  0  0  0  0  0
    2.5417   -2.3201    0.0000 O   0  0  0  0  0  0  0  0  0  0  0  0
    2.7966   -3.1047    0.0000 C   0  0  0  0  0  0  0  0  0  0  0  0
    2.2446   -3.7178    0.0000 C   0  0  0  0  0  0  0  0  0  0  0  0
    2.4995   -4.5024    0.0000 C   0  0  0  0  0  0  0  0  0  0  0  0
    1.9475   -5.1155    0.0000 C   0  0  0  0  0  0  0  0  0  0  0  0
    1.1405   -4.9440    0.0000 C   0  0  0  0  0  0  0  0  0  0  0  0
    0.8856   -4.1594    0.0000 C   0  0  0  0  0  0  0  0  0  0  0  0
    1.4376   -3.5463    0.0000 C   0  0  0  0  0  0  0  0  0  0  0  0
  1  2  1  0  0  0  0
  2  3  2  0  0  0  0
  2  4  1  0  0  0  0
  5  4  1  1  0  0  0
  5  6  1  0  0  0  0
  6  7  1  0  0  0  0
  7  8  1  0  0  0  0
  9  8  1  6  0  0  0
  5  9  1  0  0  0  0
  9 10  1  0  0  0  0
 10 11  1  0  0  0  0
 10 12  1  0  0  0  0
 10 13  1  0  0  0  0
  4 13  1  0  0  0  0
 13 14  2  0  0  0  0
  8 15  1  0  0  0  0
 15 16  2  0  0  0  0
 15 17  1  0  0  0  0
 17 18  1  0  0  0  0
 18 19  1  0  0  0  0
 19 20  4  0  0  0  0
 20 21  4  0  0  0  0
 21 22  4  0  0  0  0
 22 23  4  0  0  0  0
 23 24  4  0  0  0  0
 19 24  4  0  0  0  0
M  END
>  <CdId>
49

>  <Mol Weight>
330.384

>  <Formula>
C18H22N2O4

>  <CMPD_CHEMBLID>
CHEMBL47226

>  <MOLREGNO>
71632

>  <PARENT_CMPD_CHEMBLID>
CHEMBL47226

>  <PARENT_MOLREGNO>
71632

>  <COMPOUND_KEY>
3

>  <MOLWEIGHT>
330.38

>  <ALOGP>
1.74

>  <PSA>
66.92

>  <NUM_RO5_VIOLATIONS>
0

>  <ACTIVITY_ID>
111611

>  <STANDARD_TYPE>
T1/2

>  <RELATION>
=

>  <STANDARD_VALUE>
6.5

>  <STANDARD_UNITS>
hr

>  <PUBLISHED_TYPE>
T1/2

>  <PUBLISHED_RELATION>
=

>  <PUBLISHED_VALUE>
6.5

>  <PUBLISHED_UNITS>
hr

>  <POTENTIAL_DUPLICATE>
0

>  <BAO_ENDPOINT>
BAO_0002115

>  <UO_UNITS>
UO_0000032

>  <QUDT_UNITS>
http://qudt.org/vocab/unit#Hour

>  <ASSAY_ID>
5271

>  <ASSAY_CHEMBLID>
CHEMBL875583

>  <ASSAY_TYPE>
A

>  <DESCRIPTION>
Half life in human plasma was reported

>  <ASSAY_SRC_ID>
1

>  <ASSAY_SRC_DESCRIPTION>
Scientific Literature

>  <ASSAY_ORGANISM>
Homo sapiens

>  <ASSAY_TAX_ID>
9606

>  <CURATED_BY>
Autocuration

>  <BAO_FORMAT>
BAO_0000366

>  <TID>
22224

>  <TARGET_CHEMBLID>
CHEMBL612558

>  <TARGET_TYPE>
ADMET

>  <PREF_NAME>
ADMET

>  <CONFIDENCE_SCORE>
0

>  <TARGET_MAPPING>
Unassigned

>  <DOC_ID>
4898

>  <DOC_CHEMBLID>
CHEMBL1135165

>  <PUBMED_ID>
12067545

>  <JOURNAL>
Bioorg. Med. Chem. Lett.

>  <YEAR>
2002

>  <VOLUME>
12

>  <ISSUE>
13

>  <FIRST_PAGE>
1719

$$$$

  Mrv1533001291818262D          

 43 48  0  0  1  0            999 V2000
    4.6816   -2.4904    0.0000 C   0  0  0  0  0  0  0  0  0  0  0  0
    4.8531   -3.2974    0.0000 C   0  0  1  0  0  0  0  0  0  0  0  0
    4.3011   -3.9105    0.0000 C   0  0  2  0  0  0  0  0  0  0  0  0
    4.7136   -4.6250    0.0000 C   0  0  2  0  0  0  0  0  0  0  0  0
    4.1615   -5.2381    0.0000 C   0  0  0  0  0  0  0  0  0  0  0  0
    3.4079   -4.9025    0.0000 C   0  0  0  0  0  0  0  0  0  0  0  0
    3.4941   -4.0820    0.0000 N   0  0  0  0  0  0  0  0  0  0  0  0
    2.8810   -3.5300    0.0000 C   0  0  0  0  0  0  0  0  0  0  0  0
    3.0525   -2.7230    0.0000 O   0  0  0  0  0  0  0  0  0  0  0  0
    2.0964   -3.7849    0.0000 C   0  0  2  0  0  0  0  0  0  0  0  0
    1.8414   -4.5695    0.0000 C   0  0  0  0  0  0  0  0  0  0  0  0
    1.0164   -4.5695    0.0000 C   0  0  0  0  0  0  0  0  0  0  0  0
    0.7615   -3.7849    0.0000 C   0  0  0  0  0  0  0  0  0  0  0  0
    1.4289   -3.3000    0.0000 N   0  0  0  0  0  0  0  0  0  0  0  0
    1.4289   -2.4750    0.0000 S   0  0  0  0  0  0  0  0  0  0  0  0
    0.6039   -2.4750    0.0000 O   0  0  0  0  0  0  0  0  0  0  0  0
    2.2539   -2.4750    0.0000 O   0  0  0  0  0  0  0  0  0  0  0  0
    1.4289   -1.6500    0.0000 C   0  0  0  0  0  0  0  0  0  0  0  0
    0.7145   -1.2375    0.0000 C   0  0  0  0  0  0  0  0  0  0  0  0
    0.7145   -0.4125    0.0000 C   0  0  0  0  0  0  0  0  0  0  0  0
    1.4289    0.0000    0.0000 C   0  0  0  0  0  0  0  0  0  0  0  0
    2.1434   -0.4125    0.0000 C   0  0  0  0  0  0  0  0  0  0  0  0
    2.8579    0.0000    0.0000 C   0  0  0  0  0  0  0  0  0  0  0  0
    3.5724   -0.4125    0.0000 C   0  0  0  0  0  0  0  0  0  0  0  0
    3.5724   -1.2375    0.0000 C   0  0  0  0  0  0  0  0  0  0  0  0
    2.8579   -1.6500    0.0000 C   0  0  0  0  0  0  0  0  0  0  0  0
    2.1434   -1.2375    0.0000 C   0  0  0  0  0  0  0  0  0  0  0  0
    2.8579    0.8250    0.0000 N   0  0  0  0  0  0  0  0  0  0  0  0
    2.1434    1.2375    0.0000 C   0  0  0  0  0  0  0  0  0  0  0  0
    3.5724    1.2375    0.0000 C   0  0  0  0  0  0  0  0  0  0  0  0
    5.5205   -4.4534    0.0000 N   0  0  0  0  0  0  0  0  0  0  0  0
    6.1336   -5.0055    0.0000 C   0  0  0  0  0  0  0  0  0  0  0  0
    6.9183   -4.7505    0.0000 O   0  0  0  0  0  0  0  0  0  0  0  0
    5.9621   -5.8124    0.0000 N   0  0  0  0  0  0  0  0  0  0  0  0
    6.5752   -6.3645    0.0000 C   0  0  0  0  0  0  0  0  0  0  0  0
    6.4037   -7.1714    0.0000 C   0  0  0  0  0  0  0  0  0  0  0  0
    7.0168   -7.7235    0.0000 C   0  0  0  0  0  0  0  0  0  0  0  0
    6.8452   -8.5304    0.0000 C   0  0  0  0  0  0  0  0  0  0  0  0
    6.0606   -8.7854    0.0000 C   0  0  0  0  0  0  0  0  0  0  0  0
    5.4475   -8.2334    0.0000 C   0  0  0  0  0  0  0  0  0  0  0  0
    5.6191   -7.4264    0.0000 C   0  0  0  0  0  0  0  0  0  0  0  0
    5.6068   -3.6330    0.0000 C   0  0  0  0  0  0  0  0  0  0  0  0
    6.3212   -3.2205    0.0000 O   0  0  0  0  0  0  0  0  0  0  0  0
  2  1  1  6  0  0  0
  2  3  1  0  0  0  0
  3  4  1  0  0  0  0
  4  5  1  0  0  0  0
  5  6  1  0  0  0  0
  6  7  1  0  0  0  0
  3  7  1  6  0  0  0
  7  8  1  0  0  0  0
  8  9  2  0  0  0  0
 10  8  1  6  0  0  0
 10 11  1  0  0  0  0
 11 12  1  0  0  0  0
 12 13  1  0  0  0  0
 13 14  1  0  0  0  0
 10 14  1  0  0  0  0
 14 15  1  0  0  0  0
 15 16  2  0  0  0  0
 15 17  2  0  0  0  0
 15 18  1  0  0  0  0
 18 19  4  0  0  0  0
 19 20  4  0  0  0  0
 20 21  4  0  0  0  0
 21 22  4  0  0  0  0
 22 23  4  0  0  0  0
 23 24  4  0  0  0  0
 24 25  4  0  0  0  0
 25 26  4  0  0  0  0
 26 27  4  0  0  0  0
 18 27  4  0  0  0  0
 22 27  4  0  0  0  0
 23 28  1  0  0  0  0
 28 29  1  0  0  0  0
 28 30  1  0  0  0  0
  4 31  1  1  0  0  0
 31 32  1  0  0  0  0
 32 33  2  0  0  0  0
 32 34  1  0  0  0  0
 34 35  1  0  0  0  0
 35 36  1  0  0  0  0
 36 37  4  0  0  0  0
 37 38  4  0  0  0  0
 38 39  4  0  0  0  0
 39 40  4  0  0  0  0
 40 41  4  0  0  0  0
 36 41  4  0  0  0  0
 31 42  1  0  0  0  0
  2 42  1  0  0  0  0
 42 43  2  0  0  0  0
M  END
>  <CdId>
50

>  <Mol Weight>
603.74

>  <Formula>
C32H37N5O5S

>  <CMPD_CHEMBLID>
CHEMBL431337

>  <MOLREGNO>
72540

>  <PARENT_CMPD_CHEMBLID>
CHEMBL431337

>  <PARENT_MOLREGNO>
72540

>  <COMPOUND_KEY>
22

>  <MOLWEIGHT>
603.73

>  <ALOGP>
2.98

>  <PSA>
118.72

>  <NUM_RO5_VIOLATIONS>
1

>  <ACTIVITY_ID>
107747

>  <STANDARD_TYPE>
T1/2

>  <RELATION>
>

>  <STANDARD_VALUE>
33.0

>  <STANDARD_UNITS>
hr

>  <PUBLISHED_TYPE>
T1/2

>  <PUBLISHED_RELATION>
>

>  <PUBLISHED_VALUE>
33.0

>  <PUBLISHED_UNITS>
hr

>  <POTENTIAL_DUPLICATE>
0

>  <BAO_ENDPOINT>
BAO_0002115

>  <UO_UNITS>
UO_0000032

>  <QUDT_UNITS>
http://qudt.org/vocab/unit#Hour

>  <ASSAY_ID>
5271

>  <ASSAY_CHEMBLID>
CHEMBL875583

>  <ASSAY_TYPE>
A

>  <DESCRIPTION>
Half life in human plasma was reported

>  <ASSAY_SRC_ID>
1

>  <ASSAY_SRC_DESCRIPTION>
Scientific Literature

>  <ASSAY_ORGANISM>
Homo sapiens

>  <ASSAY_TAX_ID>
9606

>  <CURATED_BY>
Autocuration

>  <BAO_FORMAT>
BAO_0000366

>  <TID>
22224

>  <TARGET_CHEMBLID>
CHEMBL612558

>  <TARGET_TYPE>
ADMET

>  <PREF_NAME>
ADMET

>  <CONFIDENCE_SCORE>
0

>  <TARGET_MAPPING>
Unassigned

>  <DOC_ID>
4898

>  <DOC_CHEMBLID>
CHEMBL1135165

>  <PUBMED_ID>
12067545

>  <JOURNAL>
Bioorg. Med. Chem. Lett.

>  <YEAR>
2002

>  <VOLUME>
12

>  <ISSUE>
13

>  <FIRST_PAGE>
1719

$$$$

  Mrv1533001291818262D          

 32 35  0  0  1  0            999 V2000
   -0.2549   -2.1195    0.0000 C   0  0  0  0  0  0  0  0  0  0  0  0
    0.0000   -1.3349    0.0000 C   0  0  1  0  0  0  0  0  0  0  0  0
    0.7846   -1.0799    0.0000 C   0  0  2  0  0  0  0  0  0  0  0  0
    0.7846   -0.2549    0.0000 C   0  0  2  0  0  0  0  0  0  0  0  0
    1.5692    0.0000    0.0000 C   0  0  0  0  0  0  0  0  0  0  0  0
    2.0542   -0.6674    0.0000 C   0  0  0  0  0  0  0  0  0  0  0  0
    1.5692   -1.3349    0.0000 N   0  0  0  0  0  0  0  0  0  0  0  0
    1.8242   -2.1195    0.0000 C   0  0  0  0  0  0  0  0  0  0  0  0
    1.2721   -2.7326    0.0000 O   0  0  0  0  0  0  0  0  0  0  0  0
    2.6312   -2.2910    0.0000 O   0  0  0  0  0  0  0  0  0  0  0  0
    2.8861   -3.0756    0.0000 C   0  0  0  0  0  0  0  0  0  0  0  0
    3.6931   -3.2472    0.0000 C   0  0  0  0  0  0  0  0  0  0  0  0
    4.2451   -2.6341    0.0000 C   0  0  0  0  0  0  0  0  0  0  0  0
    5.0521   -2.8056    0.0000 C   0  0  0  0  0  0  0  0  0  0  0  0
    5.3070   -3.5902    0.0000 C   0  0  0  0  0  0  0  0  0  0  0  0
    4.7550   -4.2033    0.0000 C   0  0  0  0  0  0  0  0  0  0  0  0
    3.9480   -4.0318    0.0000 C   0  0  0  0  0  0  0  0  0  0  0  0
    0.0000    0.0000    0.0000 N   0  0  0  0  0  0  0  0  0  0  0  0
   -0.4849   -0.6674    0.0000 C   0  0  0  0  0  0  0  0  0  0  0  0
   -1.3099   -0.6674    0.0000 O   0  0  0  0  0  0  0  0  0  0  0  0
   -0.2549    0.7846    0.0000 C   0  0  0  0  0  0  0  0  0  0  0  0
   -1.0619    0.9561    0.0000 C   0  0  0  0  0  0  0  0  0  0  0  0
   -1.3168    1.7408    0.0000 C   0  0  0  0  0  0  0  0  0  0  0  0
   -0.7648    2.3539    0.0000 C   0  0  0  0  0  0  0  0  0  0  0  0
    0.0422    2.1823    0.0000 C   0  0  0  0  0  0  0  0  0  0  0  0
    0.2971    1.3977    0.0000 C   0  0  0  0  0  0  0  0  0  0  0  0
    1.1041    1.2262    0.0000 N   0  3  0  0  0  0  0  0  0  0  0  0
    1.3590    0.4416    0.0000 O   0  0  0  0  0  0  0  0  0  0  0  0
    1.6561    1.8393    0.0000 O   0  5  0  0  0  0  0  0  0  0  0  0
   -1.0198    3.1385    0.0000 N   0  3  0  0  0  0  0  0  0  0  0  0
   -1.8267    3.3100    0.0000 O   0  0  0  0  0  0  0  0  0  0  0  0
   -0.4677    3.7516    0.0000 O   0  5  0  0  0  0  0  0  0  0  0  0
  2  1  1  6  0  0  0
  2  3  1  0  0  0  0
  3  4  1  0  0  0  0
  4  5  1  0  0  0  0
  5  6  1  0  0  0  0
  6  7  1  0  0  0  0
  3  7  1  6  0  0  0
  7  8  1  0  0  0  0
  8  9  2  0  0  0  0
  8 10  1  0  0  0  0
 10 11  1  0  0  0  0
 11 12  1  0  0  0  0
 12 13  4  0  0  0  0
 13 14  4  0  0  0  0
 14 15  4  0  0  0  0
 15 16  4  0  0  0  0
 16 17  4  0  0  0  0
 12 17  4  0  0  0  0
  4 18  1  1  0  0  0
 18 19  1  0  0  0  0
  2 19  1  0  0  0  0
 19 20  2  0  0  0  0
 18 21  1  0  0  0  0
 21 22  4  0  0  0  0
 22 23  4  0  0  0  0
 23 24  4  0  0  0  0
 24 25  4  0  0  0  0
 25 26  4  0  0  0  0
 21 26  4  0  0  0  0
 26 27  1  0  0  0  0
 27 28  2  0  0  0  0
 27 29  1  0  0  0  0
 24 30  1  0  0  0  0
 30 31  2  0  0  0  0
 30 32  1  0  0  0  0
M  CHG  4  27   1  29  -1  30   1  32  -1
M  END
>  <CdId>
51

>  <Mol Weight>
440.412

>  <Formula>
C21H20N4O7

>  <CMPD_CHEMBLID>
CHEMBL50373

>  <MOLREGNO>
72678

>  <PARENT_CMPD_CHEMBLID>
CHEMBL50373

>  <PARENT_MOLREGNO>
72678

>  <COMPOUND_KEY>
11

>  <MOLWEIGHT>
440.41

>  <ALOGP>
2.91

>  <PSA>
141.48

>  <NUM_RO5_VIOLATIONS>
0

>  <ACTIVITY_ID>
119312

>  <STANDARD_TYPE>
T1/2

>  <RELATION>
>

>  <STANDARD_VALUE>
24.0

>  <STANDARD_UNITS>
hr

>  <PUBLISHED_TYPE>
T1/2

>  <PUBLISHED_RELATION>
>

>  <PUBLISHED_VALUE>
24.0

>  <PUBLISHED_UNITS>
hr

>  <POTENTIAL_DUPLICATE>
0

>  <BAO_ENDPOINT>
BAO_0002115

>  <UO_UNITS>
UO_0000032

>  <QUDT_UNITS>
http://qudt.org/vocab/unit#Hour

>  <ASSAY_ID>
5271

>  <ASSAY_CHEMBLID>
CHEMBL875583

>  <ASSAY_TYPE>
A

>  <DESCRIPTION>
Half life in human plasma was reported

>  <ASSAY_SRC_ID>
1

>  <ASSAY_SRC_DESCRIPTION>
Scientific Literature

>  <ASSAY_ORGANISM>
Homo sapiens

>  <ASSAY_TAX_ID>
9606

>  <CURATED_BY>
Autocuration

>  <BAO_FORMAT>
BAO_0000366

>  <TID>
22224

>  <TARGET_CHEMBLID>
CHEMBL612558

>  <TARGET_TYPE>
ADMET

>  <PREF_NAME>
ADMET

>  <CONFIDENCE_SCORE>
0

>  <TARGET_MAPPING>
Unassigned

>  <DOC_ID>
4898

>  <DOC_CHEMBLID>
CHEMBL1135165

>  <PUBMED_ID>
12067545

>  <JOURNAL>
Bioorg. Med. Chem. Lett.

>  <YEAR>
2002

>  <VOLUME>
12

>  <ISSUE>
13

>  <FIRST_PAGE>
1719

$$$$

  Mrv1533001291818262D          

 25 28  0  0  1  0            999 V2000
   -0.2549   -2.1195    0.0000 C   0  0  0  0  0  0  0  0  0  0  0  0
    0.0000   -1.3349    0.0000 C   0  0  1  0  0  0  0  0  0  0  0  0
    0.7846   -1.0799    0.0000 C   0  0  2  0  0  0  0  0  0  0  0  0
    0.7846   -0.2549    0.0000 C   0  0  2  0  0  0  0  0  0  0  0  0
    1.5692    0.0000    0.0000 C   0  0  0  0  0  0  0  0  0  0  0  0
    2.0542   -0.6674    0.0000 C   0  0  0  0  0  0  0  0  0  0  0  0
    1.5692   -1.3349    0.0000 N   0  0  0  0  0  0  0  0  0  0  0  0
    1.8242   -2.1195    0.0000 C   0  0  0  0  0  0  0  0  0  0  0  0
    1.2721   -2.7326    0.0000 O   0  0  0  0  0  0  0  0  0  0  0  0
    2.6312   -2.2910    0.0000 O   0  0  0  0  0  0  0  0  0  0  0  0
    2.8861   -3.0756    0.0000 C   0  0  0  0  0  0  0  0  0  0  0  0
    3.6931   -3.2472    0.0000 C   0  0  0  0  0  0  0  0  0  0  0  0
    4.2451   -2.6341    0.0000 C   0  0  0  0  0  0  0  0  0  0  0  0
    5.0521   -2.8056    0.0000 C   0  0  0  0  0  0  0  0  0  0  0  0
    5.3070   -3.5902    0.0000 C   0  0  0  0  0  0  0  0  0  0  0  0
    4.7550   -4.2033    0.0000 C   0  0  0  0  0  0  0  0  0  0  0  0
    3.9480   -4.0318    0.0000 C   0  0  0  0  0  0  0  0  0  0  0  0
    0.0000    0.0000    0.0000 N   0  0  0  0  0  0  0  0  0  0  0  0
   -0.4849   -0.6674    0.0000 C   0  0  0  0  0  0  0  0  0  0  0  0
   -1.3099   -0.6674    0.0000 O   0  0  0  0  0  0  0  0  0  0  0  0
   -0.2549    0.7846    0.0000 C   0  0  0  0  0  0  0  0  0  0  0  0
   -1.0396    1.0396    0.0000 N   0  0  0  0  0  0  0  0  0  0  0  0
   -1.0396    1.8646    0.0000 C   0  0  0  0  0  0  0  0  0  0  0  0
   -0.2549    2.1195    0.0000 C   0  0  0  0  0  0  0  0  0  0  0  0
    0.2300    1.4521    0.0000 S   0  0  0  0  0  0  0  0  0  0  0  0
  2  1  1  6  0  0  0
  2  3  1  0  0  0  0
  3  4  1  0  0  0  0
  4  5  1  0  0  0  0
  5  6  1  0  0  0  0
  6  7  1  0  0  0  0
  3  7  1  6  0  0  0
  7  8  1  0  0  0  0
  8  9  2  0  0  0  0
  8 10  1  0  0  0  0
 10 11  1  0  0  0  0
 11 12  1  0  0  0  0
 12 13  4  0  0  0  0
 13 14  4  0  0  0  0
 14 15  4  0  0  0  0
 15 16  4  0  0  0  0
 16 17  4  0  0  0  0
 12 17  4  0  0  0  0
  4 18  1  1  0  0  0
 18 19  1  0  0  0  0
  2 19  1  0  0  0  0
 19 20  2  0  0  0  0
 18 21  1  0  0  0  0
 21 22  4  0  0  0  0
 22 23  4  0  0  0  0
 23 24  4  0  0  0  0
 24 25  4  0  0  0  0
 21 25  4  0  0  0  0
M  END
>  <CdId>
52

>  <Mol Weight>
357.43

>  <Formula>
C18H19N3O3S

>  <CMPD_CHEMBLID>
CHEMBL49731

>  <MOLREGNO>
72621

>  <PARENT_CMPD_CHEMBLID>
CHEMBL49731

>  <PARENT_MOLREGNO>
72621

>  <COMPOUND_KEY>
17

>  <MOLWEIGHT>
357.43

>  <ALOGP>
2.11

>  <PSA>
90.98

>  <NUM_RO5_VIOLATIONS>
0

>  <ACTIVITY_ID>
114341

>  <STANDARD_TYPE>
T1/2

>  <RELATION>
=

>  <STANDARD_VALUE>
44.0

>  <STANDARD_UNITS>
hr

>  <PUBLISHED_TYPE>
T1/2

>  <PUBLISHED_RELATION>
=

>  <PUBLISHED_VALUE>
44.0

>  <PUBLISHED_UNITS>
hr

>  <POTENTIAL_DUPLICATE>
0

>  <BAO_ENDPOINT>
BAO_0002115

>  <UO_UNITS>
UO_0000032

>  <QUDT_UNITS>
http://qudt.org/vocab/unit#Hour

>  <ASSAY_ID>
5271

>  <ASSAY_CHEMBLID>
CHEMBL875583

>  <ASSAY_TYPE>
A

>  <DESCRIPTION>
Half life in human plasma was reported

>  <ASSAY_SRC_ID>
1

>  <ASSAY_SRC_DESCRIPTION>
Scientific Literature

>  <ASSAY_ORGANISM>
Homo sapiens

>  <ASSAY_TAX_ID>
9606

>  <CURATED_BY>
Autocuration

>  <BAO_FORMAT>
BAO_0000366

>  <TID>
22224

>  <TARGET_CHEMBLID>
CHEMBL612558

>  <TARGET_TYPE>
ADMET

>  <PREF_NAME>
ADMET

>  <CONFIDENCE_SCORE>
0

>  <TARGET_MAPPING>
Unassigned

>  <DOC_ID>
4898

>  <DOC_CHEMBLID>
CHEMBL1135165

>  <PUBMED_ID>
12067545

>  <JOURNAL>
Bioorg. Med. Chem. Lett.

>  <YEAR>
2002

>  <VOLUME>
12

>  <ISSUE>
13

>  <FIRST_PAGE>
1719

$$$$

  Mrv1533001291818262D          

 24 26  0  0  1  0            999 V2000
   -0.0473    2.1533    0.0000 C   0  0  0  0  0  0  0  0  0  0  0  0
    0.2076    1.3686    0.0000 N   0  0  0  0  0  0  0  0  0  0  0  0
    1.0146    1.1971    0.0000 C   0  0  0  0  0  0  0  0  0  0  0  0
    1.5666    1.8102    0.0000 O   0  0  0  0  0  0  0  0  0  0  0  0
    1.2695    0.4125    0.0000 N   0  0  0  0  0  0  0  0  0  0  0  0
    2.0542    0.1576    0.0000 C   0  0  1  0  0  0  0  0  0  0  0  0
    2.8388    0.4125    0.0000 C   0  0  0  0  0  0  0  0  0  0  0  0
    3.3237   -0.2549    0.0000 C   0  0  0  0  0  0  0  0  0  0  0  0
    2.8388   -0.9224    0.0000 N   0  0  0  0  0  0  0  0  0  0  0  0
    2.0542   -0.6674    0.0000 C   0  0  2  0  0  0  0  0  0  0  0  0
    1.2695   -0.9224    0.0000 C   0  0  2  0  0  0  0  0  0  0  0  0
    1.0146   -1.7070    0.0000 C   0  0  0  0  0  0  0  0  0  0  0  0
    0.7846   -0.2549    0.0000 C   0  0  0  0  0  0  0  0  0  0  0  0
   -0.0404   -0.2549    0.0000 O   0  0  0  0  0  0  0  0  0  0  0  0
    3.0937   -1.7070    0.0000 C   0  0  0  0  0  0  0  0  0  0  0  0
    3.9007   -1.8785    0.0000 O   0  0  0  0  0  0  0  0  0  0  0  0
    2.5417   -2.3201    0.0000 O   0  0  0  0  0  0  0  0  0  0  0  0
    2.7966   -3.1047    0.0000 C   0  0  0  0  0  0  0  0  0  0  0  0
    3.6036   -3.2762    0.0000 C   0  0  0  0  0  0  0  0  0  0  0  0
    4.1556   -2.6631    0.0000 C   0  0  0  0  0  0  0  0  0  0  0  0
    4.9626   -2.8347    0.0000 C   0  0  0  0  0  0  0  0  0  0  0  0
    5.2175   -3.6193    0.0000 C   0  0  0  0  0  0  0  0  0  0  0  0
    4.6655   -4.2324    0.0000 C   0  0  0  0  0  0  0  0  0  0  0  0
    3.8585   -4.0609    0.0000 C   0  0  0  0  0  0  0  0  0  0  0  0
  1  2  1  0  0  0  0
  2  3  1  0  0  0  0
  3  4  2  0  0  0  0
  3  5  1  0  0  0  0
  6  5  1  1  0  0  0
  6  7  1  0  0  0  0
  7  8  1  0  0  0  0
  8  9  1  0  0  0  0
 10  9  1  6  0  0  0
  6 10  1  0  0  0  0
 10 11  1  0  0  0  0
 11 12  1  6  0  0  0
 11 13  1  0  0  0  0
  5 13  1  0  0  0  0
 13 14  2  0  0  0  0
  9 15  1  0  0  0  0
 15 16  2  0  0  0  0
 15 17  1  0  0  0  0
 17 18  1  0  0  0  0
 18 19  1  0  0  0  0
 19 20  4  0  0  0  0
 20 21  4  0  0  0  0
 21 22  4  0  0  0  0
 22 23  4  0  0  0  0
 23 24  4  0  0  0  0
 19 24  4  0  0  0  0
M  END
>  <CdId>
53

>  <Mol Weight>
331.372

>  <Formula>
C17H21N3O4

>  <CMPD_CHEMBLID>
CHEMBL300091

>  <MOLREGNO>
72679

>  <PARENT_CMPD_CHEMBLID>
CHEMBL300091

>  <PARENT_MOLREGNO>
72679

>  <COMPOUND_KEY>
9

>  <MOLWEIGHT>
331.37

>  <ALOGP>
1.32

>  <PSA>
78.95

>  <NUM_RO5_VIOLATIONS>
0

>  <ACTIVITY_ID>
122962

>  <STANDARD_TYPE>
T1/2

>  <RELATION>
>

>  <STANDARD_VALUE>
24.0

>  <STANDARD_UNITS>
hr

>  <PUBLISHED_TYPE>
T1/2

>  <PUBLISHED_RELATION>
>

>  <PUBLISHED_VALUE>
24.0

>  <PUBLISHED_UNITS>
hr

>  <POTENTIAL_DUPLICATE>
0

>  <BAO_ENDPOINT>
BAO_0002115

>  <UO_UNITS>
UO_0000032

>  <QUDT_UNITS>
http://qudt.org/vocab/unit#Hour

>  <ASSAY_ID>
5271

>  <ASSAY_CHEMBLID>
CHEMBL875583

>  <ASSAY_TYPE>
A

>  <DESCRIPTION>
Half life in human plasma was reported

>  <ASSAY_SRC_ID>
1

>  <ASSAY_SRC_DESCRIPTION>
Scientific Literature

>  <ASSAY_ORGANISM>
Homo sapiens

>  <ASSAY_TAX_ID>
9606

>  <CURATED_BY>
Autocuration

>  <BAO_FORMAT>
BAO_0000366

>  <TID>
22224

>  <TARGET_CHEMBLID>
CHEMBL612558

>  <TARGET_TYPE>
ADMET

>  <PREF_NAME>
ADMET

>  <CONFIDENCE_SCORE>
0

>  <TARGET_MAPPING>
Unassigned

>  <DOC_ID>
4898

>  <DOC_CHEMBLID>
CHEMBL1135165

>  <PUBMED_ID>
12067545

>  <JOURNAL>
Bioorg. Med. Chem. Lett.

>  <YEAR>
2002

>  <VOLUME>
12

>  <ISSUE>
13

>  <FIRST_PAGE>
1719

$$$$

  Mrv1533001291818262D          

 26 29  0  0  1  0            999 V2000
   -1.1290    0.5006    0.0000 C   0  0  0  0  0  0  0  0  0  0  0  0
   -0.5770    1.1137    0.0000 C   0  0  0  0  0  0  0  0  0  0  0  0
   -0.4055    1.9207    0.0000 C   0  0  0  0  0  0  0  0  0  0  0  0
    0.2076    1.3686    0.0000 C   0  0  0  0  0  0  0  0  0  0  0  0
    1.0146    1.1971    0.0000 C   0  0  0  0  0  0  0  0  0  0  0  0
    1.5666    1.8102    0.0000 O   0  0  0  0  0  0  0  0  0  0  0  0
    1.2695    0.4125    0.0000 N   0  0  0  0  0  0  0  0  0  0  0  0
    2.0542    0.1576    0.0000 C   0  0  1  0  0  0  0  0  0  0  0  0
    2.8388    0.4125    0.0000 C   0  0  0  0  0  0  0  0  0  0  0  0
    3.3237   -0.2549    0.0000 C   0  0  0  0  0  0  0  0  0  0  0  0
    2.8388   -0.9224    0.0000 N   0  0  0  0  0  0  0  0  0  0  0  0
    2.0542   -0.6674    0.0000 C   0  0  2  0  0  0  0  0  0  0  0  0
    1.2695   -0.9224    0.0000 C   0  0  2  0  0  0  0  0  0  0  0  0
    1.0146   -1.7070    0.0000 C   0  0  0  0  0  0  0  0  0  0  0  0
    0.7846   -0.2549    0.0000 C   0  0  0  0  0  0  0  0  0  0  0  0
   -0.0404   -0.2549    0.0000 O   0  0  0  0  0  0  0  0  0  0  0  0
    3.0937   -1.7070    0.0000 C   0  0  0  0  0  0  0  0  0  0  0  0
    3.9007   -1.8785    0.0000 O   0  0  0  0  0  0  0  0  0  0  0  0
    2.5417   -2.3201    0.0000 O   0  0  0  0  0  0  0  0  0  0  0  0
    2.7966   -3.1047    0.0000 C   0  0  0  0  0  0  0  0  0  0  0  0
    2.2446   -3.7178    0.0000 C   0  0  0  0  0  0  0  0  0  0  0  0
    2.4995   -4.5024    0.0000 C   0  0  0  0  0  0  0  0  0  0  0  0
    1.9475   -5.1155    0.0000 C   0  0  0  0  0  0  0  0  0  0  0  0
    1.1405   -4.9440    0.0000 C   0  0  0  0  0  0  0  0  0  0  0  0
    0.8856   -4.1594    0.0000 C   0  0  0  0  0  0  0  0  0  0  0  0
    1.4376   -3.5463    0.0000 C   0  0  0  0  0  0  0  0  0  0  0  0
  1  2  1  0  0  0  0
  2  3  1  0  0  0  0
  3  4  1  0  0  0  0
  2  4  1  0  0  0  0
  4  5  1  0  0  0  0
  5  6  2  0  0  0  0
  5  7  1  0  0  0  0
  8  7  1  1  0  0  0
  8  9  1  0  0  0  0
  9 10  1  0  0  0  0
 10 11  1  0  0  0  0
 12 11  1  6  0  0  0
  8 12  1  0  0  0  0
 12 13  1  0  0  0  0
 13 14  1  6  0  0  0
 13 15  1  0  0  0  0
  7 15  1  0  0  0  0
 15 16  2  0  0  0  0
 11 17  1  0  0  0  0
 17 18  2  0  0  0  0
 17 19  1  0  0  0  0
 19 20  1  0  0  0  0
 20 21  1  0  0  0  0
 21 22  4  0  0  0  0
 22 23  4  0  0  0  0
 23 24  4  0  0  0  0
 24 25  4  0  0  0  0
 25 26  4  0  0  0  0
 21 26  4  0  0  0  0
M  END
>  <CdId>
55

>  <Mol Weight>
356.422

>  <Formula>
C20H24N2O4

>  <CMPD_CHEMBLID>
CHEMBL301787

>  <MOLREGNO>
72575

>  <PARENT_CMPD_CHEMBLID>
CHEMBL301787

>  <PARENT_MOLREGNO>
72575

>  <COMPOUND_KEY>
12

>  <MOLWEIGHT>
356.42

>  <ALOGP>
2.33

>  <PSA>
66.92

>  <NUM_RO5_VIOLATIONS>
0

>  <ACTIVITY_ID>
125560

>  <STANDARD_TYPE>
T1/2

>  <RELATION>
=

>  <STANDARD_VALUE>
2.6

>  <STANDARD_UNITS>
hr

>  <PUBLISHED_TYPE>
T1/2

>  <PUBLISHED_RELATION>
=

>  <PUBLISHED_VALUE>
2.6

>  <PUBLISHED_UNITS>
hr

>  <POTENTIAL_DUPLICATE>
0

>  <BAO_ENDPOINT>
BAO_0002115

>  <UO_UNITS>
UO_0000032

>  <QUDT_UNITS>
http://qudt.org/vocab/unit#Hour

>  <ASSAY_ID>
5271

>  <ASSAY_CHEMBLID>
CHEMBL875583

>  <ASSAY_TYPE>
A

>  <DESCRIPTION>
Half life in human plasma was reported

>  <ASSAY_SRC_ID>
1

>  <ASSAY_SRC_DESCRIPTION>
Scientific Literature

>  <ASSAY_ORGANISM>
Homo sapiens

>  <ASSAY_TAX_ID>
9606

>  <CURATED_BY>
Autocuration

>  <BAO_FORMAT>
BAO_0000366

>  <TID>
22224

>  <TARGET_CHEMBLID>
CHEMBL612558

>  <TARGET_TYPE>
ADMET

>  <PREF_NAME>
ADMET

>  <CONFIDENCE_SCORE>
0

>  <TARGET_MAPPING>
Unassigned

>  <DOC_ID>
4898

>  <DOC_CHEMBLID>
CHEMBL1135165

>  <PUBMED_ID>
12067545

>  <JOURNAL>
Bioorg. Med. Chem. Lett.

>  <YEAR>
2002

>  <VOLUME>
12

>  <ISSUE>
13

>  <FIRST_PAGE>
1719

$$$$

  Mrv1533001291818262D          

 38 43  0  0  1  0            999 V2000
    4.6816   -2.4904    0.0000 C   0  0  0  0  0  0  0  0  0  0  0  0
    4.8531   -3.2974    0.0000 C   0  0  1  0  0  0  0  0  0  0  0  0
    4.3011   -3.9105    0.0000 C   0  0  2  0  0  0  0  0  0  0  0  0
    4.7136   -4.6250    0.0000 C   0  0  2  0  0  0  0  0  0  0  0  0
    4.1615   -5.2381    0.0000 C   0  0  0  0  0  0  0  0  0  0  0  0
    3.4079   -4.9025    0.0000 C   0  0  0  0  0  0  0  0  0  0  0  0
    3.4941   -4.0820    0.0000 N   0  0  0  0  0  0  0  0  0  0  0  0
    2.8810   -3.5300    0.0000 C   0  0  0  0  0  0  0  0  0  0  0  0
    3.0525   -2.7230    0.0000 O   0  0  0  0  0  0  0  0  0  0  0  0
    2.0964   -3.7849    0.0000 C   0  0  2  0  0  0  0  0  0  0  0  0
    1.8414   -4.5695    0.0000 C   0  0  0  0  0  0  0  0  0  0  0  0
    1.0164   -4.5695    0.0000 C   0  0  0  0  0  0  0  0  0  0  0  0
    0.7615   -3.7849    0.0000 C   0  0  0  0  0  0  0  0  0  0  0  0
    1.4289   -3.3000    0.0000 N   0  0  0  0  0  0  0  0  0  0  0  0
    1.4289   -2.4750    0.0000 S   0  0  0  0  0  0  0  0  0  0  0  0
    0.6039   -2.4750    0.0000 O   0  0  0  0  0  0  0  0  0  0  0  0
    2.2539   -2.4750    0.0000 O   0  0  0  0  0  0  0  0  0  0  0  0
    1.4289   -1.6500    0.0000 C   0  0  0  0  0  0  0  0  0  0  0  0
    0.7145   -1.2375    0.0000 C   0  0  0  0  0  0  0  0  0  0  0  0
    0.7145   -0.4125    0.0000 C   0  0  0  0  0  0  0  0  0  0  0  0
    1.4289    0.0000    0.0000 C   0  0  0  0  0  0  0  0  0  0  0  0
    2.1434   -0.4125    0.0000 C   0  0  0  0  0  0  0  0  0  0  0  0
    2.8579    0.0000    0.0000 C   0  0  0  0  0  0  0  0  0  0  0  0
    3.5724   -0.4125    0.0000 C   0  0  0  0  0  0  0  0  0  0  0  0
    3.5724   -1.2375    0.0000 C   0  0  0  0  0  0  0  0  0  0  0  0
    2.8579   -1.6500    0.0000 C   0  0  0  0  0  0  0  0  0  0  0  0
    2.1434   -1.2375    0.0000 C   0  0  0  0  0  0  0  0  0  0  0  0
    2.8579    0.8250    0.0000 N   0  0  0  0  0  0  0  0  0  0  0  0
    3.5724    1.2375    0.0000 C   0  0  0  0  0  0  0  0  0  0  0  0
    2.1434    1.2375    0.0000 C   0  0  0  0  0  0  0  0  0  0  0  0
    5.5205   -4.4534    0.0000 N   0  0  0  0  0  0  0  0  0  0  0  0
    5.6068   -3.6330    0.0000 C   0  0  0  0  0  0  0  0  0  0  0  0
    6.3212   -3.2205    0.0000 O   0  0  0  0  0  0  0  0  0  0  0  0
    6.1336   -5.0055    0.0000 C   0  0  0  0  0  0  0  0  0  0  0  0
    6.9406   -4.8339    0.0000 N   0  0  0  0  0  0  0  0  0  0  0  0
    7.3531   -5.5484    0.0000 C   0  0  0  0  0  0  0  0  0  0  0  0
    6.8011   -6.1615    0.0000 C   0  0  0  0  0  0  0  0  0  0  0  0
    6.0474   -5.8259    0.0000 S   0  0  0  0  0  0  0  0  0  0  0  0
  2  1  1  6  0  0  0
  2  3  1  0  0  0  0
  3  4  1  0  0  0  0
  4  5  1  0  0  0  0
  5  6  1  0  0  0  0
  6  7  1  0  0  0  0
  3  7  1  6  0  0  0
  7  8  1  0  0  0  0
  8  9  2  0  0  0  0
 10  8  1  6  0  0  0
 10 11  1  0  0  0  0
 11 12  1  0  0  0  0
 12 13  1  0  0  0  0
 13 14  1  0  0  0  0
 10 14  1  0  0  0  0
 14 15  1  0  0  0  0
 15 16  2  0  0  0  0
 15 17  2  0  0  0  0
 15 18  1  0  0  0  0
 18 19  4  0  0  0  0
 19 20  4  0  0  0  0
 20 21  4  0  0  0  0
 21 22  4  0  0  0  0
 22 23  4  0  0  0  0
 23 24  4  0  0  0  0
 24 25  4  0  0  0  0
 25 26  4  0  0  0  0
 26 27  4  0  0  0  0
 18 27  4  0  0  0  0
 22 27  4  0  0  0  0
 23 28  1  0  0  0  0
 28 29  1  0  0  0  0
 28 30  1  0  0  0  0
  4 31  1  1  0  0  0
 31 32  1  0  0  0  0
  2 32  1  0  0  0  0
 32 33  2  0  0  0  0
 31 34  1  0  0  0  0
 34 35  4  0  0  0  0
 35 36  4  0  0  0  0
 36 37  4  0  0  0  0
 37 38  4  0  0  0  0
 34 38  4  0  0  0  0
M  END
>  <CdId>
57

>  <Mol Weight>
553.7

>  <Formula>
C27H31N5O4S2

>  <CMPD_CHEMBLID>
CHEMBL45799

>  <MOLREGNO>
72049

>  <PARENT_CMPD_CHEMBLID>
CHEMBL45799

>  <PARENT_MOLREGNO>
72049

>  <COMPOUND_KEY>
24

>  <MOLWEIGHT>
553.7

>  <ALOGP>
2.19

>  <PSA>
130.75

>  <NUM_RO5_VIOLATIONS>
1

>  <ACTIVITY_ID>
141617

>  <STANDARD_TYPE>
T1/2

>  <RELATION>
>

>  <STANDARD_VALUE>
50.0

>  <STANDARD_UNITS>
hr

>  <PUBLISHED_TYPE>
T1/2

>  <PUBLISHED_RELATION>
>

>  <PUBLISHED_VALUE>
50.0

>  <PUBLISHED_UNITS>
hr

>  <POTENTIAL_DUPLICATE>
0

>  <BAO_ENDPOINT>
BAO_0002115

>  <UO_UNITS>
UO_0000032

>  <QUDT_UNITS>
http://qudt.org/vocab/unit#Hour

>  <ASSAY_ID>
5271

>  <ASSAY_CHEMBLID>
CHEMBL875583

>  <ASSAY_TYPE>
A

>  <DESCRIPTION>
Half life in human plasma was reported

>  <ASSAY_SRC_ID>
1

>  <ASSAY_SRC_DESCRIPTION>
Scientific Literature

>  <ASSAY_ORGANISM>
Homo sapiens

>  <ASSAY_TAX_ID>
9606

>  <CURATED_BY>
Autocuration

>  <BAO_FORMAT>
BAO_0000366

>  <TID>
22224

>  <TARGET_CHEMBLID>
CHEMBL612558

>  <TARGET_TYPE>
ADMET

>  <PREF_NAME>
ADMET

>  <CONFIDENCE_SCORE>
0

>  <TARGET_MAPPING>
Unassigned

>  <DOC_ID>
4898

>  <DOC_CHEMBLID>
CHEMBL1135165

>  <PUBMED_ID>
12067545

>  <JOURNAL>
Bioorg. Med. Chem. Lett.

>  <YEAR>
2002

>  <VOLUME>
12

>  <ISSUE>
13

>  <FIRST_PAGE>
1719

$$$$

  Mrv1533001291818262D          

 49 50  0  0  1  0            999 V2000
   -6.4302   -3.7125    0.0000 C   0  0  0  0  0  0  0  0  0  0  0  0
   -6.4302   -2.8875    0.0000 O   0  0  0  0  0  0  0  0  0  0  0  0
   -5.7158   -2.4750    0.0000 C   0  0  0  0  0  0  0  0  0  0  0  0
   -5.0013   -2.8875    0.0000 O   0  0  0  0  0  0  0  0  0  0  0  0
   -5.7158   -1.6500    0.0000 C   0  0  2  0  0  0  0  0  0  0  0  0
   -6.4302   -1.2375    0.0000 C   0  0  0  0  0  0  0  0  0  0  0  0
   -6.4302   -0.4125    0.0000 C   0  0  0  0  0  0  0  0  0  0  0  0
   -5.7158    0.0000    0.0000 C   0  0  0  0  0  0  0  0  0  0  0  0
   -5.7158    0.8250    0.0000 C   0  0  0  0  0  0  0  0  0  0  0  0
   -6.4302    1.2375    0.0000 C   0  0  0  0  0  0  0  0  0  0  0  0
   -6.4302    2.0625    0.0000 O   0  0  0  0  0  0  0  0  0  0  0  0
   -5.7158    2.4750    0.0000 C   0  0  0  0  0  0  0  0  0  0  0  0
   -5.0013    2.0625    0.0000 O   0  0  0  0  0  0  0  0  0  0  0  0
   -5.7158    3.3000    0.0000 C   0  0  0  0  0  0  0  0  0  0  0  0
   -7.1447    0.8250    0.0000 C   0  0  0  0  0  0  0  0  0  0  0  0
   -7.8592    1.2375    0.0000 O   0  0  0  0  0  0  0  0  0  0  0  0
   -7.8592    2.0625    0.0000 C   0  0  0  0  0  0  0  0  0  0  0  0
   -8.5737    2.4750    0.0000 O   0  0  0  0  0  0  0  0  0  0  0  0
   -7.1447    2.4750    0.0000 C   0  0  0  0  0  0  0  0  0  0  0  0
   -7.1447    0.0000    0.0000 C   0  0  0  0  0  0  0  0  0  0  0  0
   -5.0013   -1.2375    0.0000 N   0  0  0  0  0  0  0  0  0  0  0  0
   -4.2868   -1.6500    0.0000 C   0  0  0  0  0  0  0  0  0  0  0  0
   -4.2868   -2.4750    0.0000 O   0  0  0  0  0  0  0  0  0  0  0  0
   -3.5724   -1.2375    0.0000 C   0  0  0  0  0  0  0  0  0  0  0  0
   -2.8579   -1.6500    0.0000 C   0  0  0  0  0  0  0  0  0  0  0  0
   -2.1434   -1.2375    0.0000 C   0  0  0  0  0  0  0  0  0  0  0  0
   -1.4289   -1.6500    0.0000 C   0  0  0  0  0  0  0  0  0  0  0  0
   -1.4289   -2.4750    0.0000 O   0  0  0  0  0  0  0  0  0  0  0  0
   -0.7145   -1.2375    0.0000 N   0  0  0  0  0  0  0  0  0  0  0  0
    0.0000   -1.6500    0.0000 C   0  0  1  0  0  0  0  0  0  0  0  0
    0.7145   -1.2375    0.0000 C   0  0  0  0  0  0  0  0  0  0  0  0
    0.7145   -0.4125    0.0000 C   0  0  0  0  0  0  0  0  0  0  0  0
    0.0000    0.0000    0.0000 C   0  0  0  0  0  0  0  0  0  0  0  0
    0.0000    0.8250    0.0000 C   0  0  0  0  0  0  0  0  0  0  0  0
    0.7145    1.2375    0.0000 C   0  0  0  0  0  0  0  0  0  0  0  0
    0.7145    2.0625    0.0000 O   0  0  0  0  0  0  0  0  0  0  0  0
    0.0000    2.4750    0.0000 C   0  0  0  0  0  0  0  0  0  0  0  0
   -0.7145    2.0625    0.0000 O   0  0  0  0  0  0  0  0  0  0  0  0
    0.0000    3.3000    0.0000 C   0  0  0  0  0  0  0  0  0  0  0  0
    1.4289    0.8250    0.0000 C   0  0  0  0  0  0  0  0  0  0  0  0
    2.1434    1.2375    0.0000 O   0  0  0  0  0  0  0  0  0  0  0  0
    2.8579    0.8250    0.0000 C   0  0  0  0  0  0  0  0  0  0  0  0
    2.8579    0.0000    0.0000 O   0  0  0  0  0  0  0  0  0  0  0  0
    3.5724    1.2375    0.0000 C   0  0  0  0  0  0  0  0  0  0  0  0
    1.4289    0.0000    0.0000 C   0  0  0  0  0  0  0  0  0  0  0  0
    0.0000   -2.4750    0.0000 C   0  0  0  0  0  0  0  0  0  0  0  0
   -0.7145   -2.8875    0.0000 O   0  0  0  0  0  0  0  0  0  0  0  0
    0.7145   -2.8875    0.0000 O   0  0  0  0  0  0  0  0  0  0  0  0
    0.7145   -3.7125    0.0000 C   0  0  0  0  0  0  0  0  0  0  0  0
  1  2  1  0  0  0  0
  2  3  1  0  0  0  0
  3  4  2  0  0  0  0
  3  5  1  0  0  0  0
  5  6  1  0  0  0  0
  6  7  1  0  0  0  0
  7  8  4  0  0  0  0
  8  9  4  0  0  0  0
  9 10  4  0  0  0  0
 10 11  1  0  0  0  0
 11 12  1  0  0  0  0
 12 13  2  0  0  0  0
 12 14  1  0  0  0  0
 10 15  4  0  0  0  0
 15 16  1  0  0  0  0
 16 17  1  0  0  0  0
 17 18  2  0  0  0  0
 17 19  1  0  0  0  0
 15 20  4  0  0  0  0
  7 20  4  0  0  0  0
  5 21  1  6  0  0  0
 21 22  1  0  0  0  0
 22 23  2  0  0  0  0
 22 24  1  0  0  0  0
 24 25  1  0  0  0  0
 25 26  1  0  0  0  0
 26 27  1  0  0  0  0
 27 28  2  0  0  0  0
 27 29  1  0  0  0  0
 30 29  1  1  0  0  0
 30 31  1  0  0  0  0
 31 32  1  0  0  0  0
 32 33  4  0  0  0  0
 33 34  4  0  0  0  0
 34 35  4  0  0  0  0
 35 36  1  0  0  0  0
 36 37  1  0  0  0  0
 37 38  2  0  0  0  0
 37 39  1  0  0  0  0
 35 40  4  0  0  0  0
 40 41  1  0  0  0  0
 41 42  1  0  0  0  0
 42 43  2  0  0  0  0
 42 44  1  0  0  0  0
 40 45  4  0  0  0  0
 32 45  4  0  0  0  0
 30 46  1  0  0  0  0
 46 47  2  0  0  0  0
 46 48  1  0  0  0  0
 48 49  1  0  0  0  0
M  END
>  <CdId>
61

>  <Mol Weight>
686.667

>  <Formula>
C33H38N2O14

>  <CMPD_CHEMBLID>
CHEMBL11748

>  <MOLREGNO>
9377

>  <PARENT_CMPD_CHEMBLID>
CHEMBL11748

>  <PARENT_MOLREGNO>
9377

>  <COMPOUND_KEY>
(+)-3c

>  <MOLWEIGHT>
686.66

>  <ALOGP>
1.82

>  <PSA>
215.99

>  <NUM_RO5_VIOLATIONS>
2

>  <ACTIVITY_ID>
1221027

>  <STANDARD_TYPE>
T1/2

>  <RELATION>
=

>  <STANDARD_VALUE>
2.567

>  <STANDARD_UNITS>
hr

>  <PUBLISHED_TYPE>
T1/2

>  <PUBLISHED_RELATION>
=

>  <PUBLISHED_VALUE>
154.0

>  <PUBLISHED_UNITS>
min

>  <POTENTIAL_DUPLICATE>
0

>  <BAO_ENDPOINT>
BAO_0002115

>  <UO_UNITS>
UO_0000032

>  <QUDT_UNITS>
http://qudt.org/vocab/unit#Hour

>  <ASSAY_ID>
5275

>  <ASSAY_CHEMBLID>
CHEMBL618358

>  <ASSAY_TYPE>
A

>  <DESCRIPTION>
Half life period in 80% human plasma at 37 degree Centigrade

>  <ASSAY_SRC_ID>
1

>  <ASSAY_SRC_DESCRIPTION>
Scientific Literature

>  <ASSAY_ORGANISM>
Homo sapiens

>  <ASSAY_TAX_ID>
9606

>  <CURATED_BY>
Autocuration

>  <BAO_FORMAT>
BAO_0000366

>  <TID>
22224

>  <TARGET_CHEMBLID>
CHEMBL612558

>  <TARGET_TYPE>
ADMET

>  <PREF_NAME>
ADMET

>  <CONFIDENCE_SCORE>
0

>  <TARGET_MAPPING>
Unassigned

>  <DOC_ID>
4755

>  <DOC_CHEMBLID>
CHEMBL1134031

>  <PUBMED_ID>
11327596

>  <JOURNAL>
Bioorg. Med. Chem. Lett.

>  <YEAR>
2001

>  <VOLUME>
11

>  <ISSUE>
8

>  <FIRST_PAGE>
1085

$$$$

  Mrv1533001291818262D          

 44 45  0  0  1  0            999 V2000
    2.4454   -4.8395    0.0000 C   0  0  0  0  0  0  0  0  0  0  0  0
    2.8579   -4.1250    0.0000 O   0  0  0  0  0  0  0  0  0  0  0  0
    3.6829   -4.1250    0.0000 C   0  0  0  0  0  0  0  0  0  0  0  0
    4.0954   -4.8395    0.0000 O   0  0  0  0  0  0  0  0  0  0  0  0
    4.0954   -3.4105    0.0000 C   0  0  2  0  0  0  0  0  0  0  0  0
    3.6829   -2.6961    0.0000 C   0  0  0  0  0  0  0  0  0  0  0  0
    4.0954   -1.9816    0.0000 C   0  0  0  0  0  0  0  0  0  0  0  0
    4.9204   -1.9816    0.0000 C   0  0  0  0  0  0  0  0  0  0  0  0
    5.3329   -1.2671    0.0000 C   0  0  0  0  0  0  0  0  0  0  0  0
    4.9204   -0.5526    0.0000 C   0  0  0  0  0  0  0  0  0  0  0  0
    5.3329    0.1618    0.0000 O   0  0  0  0  0  0  0  0  0  0  0  0
    6.1579    0.1618    0.0000 C   0  0  0  0  0  0  0  0  0  0  0  0
    6.5704   -0.5526    0.0000 O   0  0  0  0  0  0  0  0  0  0  0  0
    6.5704    0.8763    0.0000 C   0  0  0  0  0  0  0  0  0  0  0  0
    4.0954   -0.5526    0.0000 C   0  0  0  0  0  0  0  0  0  0  0  0
    3.6829    0.1618    0.0000 O   0  0  0  0  0  0  0  0  0  0  0  0
    4.0954    0.8763    0.0000 C   0  0  0  0  0  0  0  0  0  0  0  0
    3.6829    1.5908    0.0000 O   0  0  0  0  0  0  0  0  0  0  0  0
    4.9204    0.8763    0.0000 C   0  0  0  0  0  0  0  0  0  0  0  0
    3.6829   -1.2671    0.0000 C   0  0  0  0  0  0  0  0  0  0  0  0
    4.9204   -3.4105    0.0000 N   0  0  0  0  0  0  0  0  0  0  0  0
    5.3329   -4.1250    0.0000 C   0  0  0  0  0  0  0  0  0  0  0  0
    4.9204   -4.8395    0.0000 O   0  0  0  0  0  0  0  0  0  0  0  0
    6.1579   -4.1250    0.0000 N   0  0  0  0  0  0  0  0  0  0  0  0
    6.5704   -4.8395    0.0000 C   0  0  1  0  0  0  0  0  0  0  0  0
    6.1579   -5.5539    0.0000 C   0  0  0  0  0  0  0  0  0  0  0  0
    6.5704   -6.2684    0.0000 C   0  0  0  0  0  0  0  0  0  0  0  0
    7.3954   -6.2684    0.0000 C   0  0  0  0  0  0  0  0  0  0  0  0
    7.8079   -6.9829    0.0000 C   0  0  0  0  0  0  0  0  0  0  0  0
    7.3954   -7.6974    0.0000 C   0  0  0  0  0  0  0  0  0  0  0  0
    7.8079   -8.4118    0.0000 O   0  0  0  0  0  0  0  0  0  0  0  0
    8.6329   -8.4118    0.0000 C   0  0  0  0  0  0  0  0  0  0  0  0
    9.0454   -7.6974    0.0000 O   0  0  0  0  0  0  0  0  0  0  0  0
    9.0454   -9.1263    0.0000 C   0  0  0  0  0  0  0  0  0  0  0  0
    6.5704   -7.6974    0.0000 C   0  0  0  0  0  0  0  0  0  0  0  0
    6.1579   -8.4118    0.0000 O   0  0  0  0  0  0  0  0  0  0  0  0
    5.3329   -8.4118    0.0000 C   0  0  0  0  0  0  0  0  0  0  0  0
    4.9204   -7.6974    0.0000 O   0  0  0  0  0  0  0  0  0  0  0  0
    4.9204   -9.1263    0.0000 C   0  0  0  0  0  0  0  0  0  0  0  0
    6.1579   -6.9829    0.0000 C   0  0  0  0  0  0  0  0  0  0  0  0
    7.3954   -4.8395    0.0000 C   0  0  0  0  0  0  0  0  0  0  0  0
    7.8079   -5.5539    0.0000 O   0  0  0  0  0  0  0  0  0  0  0  0
    7.8079   -4.1250    0.0000 O   0  0  0  0  0  0  0  0  0  0  0  0
    8.6329   -4.1250    0.0000 C   0  0  0  0  0  0  0  0  0  0  0  0
  1  2  1  0  0  0  0
  2  3  1  0  0  0  0
  3  4  2  0  0  0  0
  3  5  1  0  0  0  0
  5  6  1  0  0  0  0
  6  7  1  0  0  0  0
  7  8  4  0  0  0  0
  8  9  4  0  0  0  0
  9 10  4  0  0  0  0
 10 11  1  0  0  0  0
 11 12  1  0  0  0  0
 12 13  2  0  0  0  0
 12 14  1  0  0  0  0
 10 15  4  0  0  0  0
 15 16  1  0  0  0  0
 16 17  1  0  0  0  0
 17 18  2  0  0  0  0
 17 19  1  0  0  0  0
 15 20  4  0  0  0  0
  7 20  4  0  0  0  0
  5 21  1  6  0  0  0
 21 22  1  0  0  0  0
 22 23  2  0  0  0  0
 22 24  1  0  0  0  0
 25 24  1  6  0  0  0
 25 26  1  0  0  0  0
 26 27  1  0  0  0  0
 27 28  4  0  0  0  0
 28 29  4  0  0  0  0
 29 30  4  0  0  0  0
 30 31  1  0  0  0  0
 31 32  1  0  0  0  0
 32 33  2  0  0  0  0
 32 34  1  0  0  0  0
 30 35  4  0  0  0  0
 35 36  1  0  0  0  0
 36 37  1  0  0  0  0
 37 38  2  0  0  0  0
 37 39  1  0  0  0  0
 35 40  4  0  0  0  0
 27 40  4  0  0  0  0
 25 41  1  0  0  0  0
 41 42  2  0  0  0  0
 41 43  1  0  0  0  0
 43 44  1  0  0  0  0
M  END
>  <CdId>
63

>  <Mol Weight>
616.576

>  <Formula>
C29H32N2O13

>  <CMPD_CHEMBLID>
CHEMBL11259

>  <MOLREGNO>
9418

>  <PARENT_CMPD_CHEMBLID>
CHEMBL11259

>  <PARENT_MOLREGNO>
9418

>  <COMPOUND_KEY>
(+)-1

>  <MOLWEIGHT>
616.57

>  <ALOGP>
1.93

>  <PSA>
198.92

>  <NUM_RO5_VIOLATIONS>
2

>  <ACTIVITY_ID>
1215686

>  <STANDARD_TYPE>
T1/2

>  <RELATION>
=

>  <STANDARD_VALUE>
4.62

>  <STANDARD_UNITS>
hr

>  <PUBLISHED_TYPE>
T1/2

>  <PUBLISHED_RELATION>
=

>  <PUBLISHED_VALUE>
277.2

>  <PUBLISHED_UNITS>
min

>  <POTENTIAL_DUPLICATE>
0

>  <BAO_ENDPOINT>
BAO_0002115

>  <UO_UNITS>
UO_0000032

>  <QUDT_UNITS>
http://qudt.org/vocab/unit#Hour

>  <ASSAY_ID>
5275

>  <ASSAY_CHEMBLID>
CHEMBL618358

>  <ASSAY_TYPE>
A

>  <DESCRIPTION>
Half life period in 80% human plasma at 37 degree Centigrade

>  <ASSAY_SRC_ID>
1

>  <ASSAY_SRC_DESCRIPTION>
Scientific Literature

>  <ASSAY_ORGANISM>
Homo sapiens

>  <ASSAY_TAX_ID>
9606

>  <CURATED_BY>
Autocuration

>  <BAO_FORMAT>
BAO_0000366

>  <TID>
22224

>  <TARGET_CHEMBLID>
CHEMBL612558

>  <TARGET_TYPE>
ADMET

>  <PREF_NAME>
ADMET

>  <CONFIDENCE_SCORE>
0

>  <TARGET_MAPPING>
Unassigned

>  <DOC_ID>
4755

>  <DOC_CHEMBLID>
CHEMBL1134031

>  <PUBMED_ID>
11327596

>  <JOURNAL>
Bioorg. Med. Chem. Lett.

>  <YEAR>
2001

>  <VOLUME>
11

>  <ISSUE>
8

>  <FIRST_PAGE>
1085

$$$$

  Mrv1533001291818262D          

 46 47  0  0  1  0            999 V2000
    0.0000   -4.1250    0.0000 C   0  0  0  0  0  0  0  0  0  0  0  0
    0.0000   -4.9500    0.0000 O   0  0  0  0  0  0  0  0  0  0  0  0
    0.7145   -5.3625    0.0000 C   0  0  0  0  0  0  0  0  0  0  0  0
    1.4289   -4.9500    0.0000 O   0  0  0  0  0  0  0  0  0  0  0  0
    0.7145   -6.1875    0.0000 C   0  0  2  0  0  0  0  0  0  0  0  0
    0.0000   -6.6000    0.0000 C   0  0  0  0  0  0  0  0  0  0  0  0
    0.0000   -7.4250    0.0000 C   0  0  0  0  0  0  0  0  0  0  0  0
    0.7145   -7.8375    0.0000 C   0  0  0  0  0  0  0  0  0  0  0  0
    0.7145   -8.6625    0.0000 C   0  0  0  0  0  0  0  0  0  0  0  0
    0.0000   -9.0750    0.0000 C   0  0  0  0  0  0  0  0  0  0  0  0
    0.0000   -9.9000    0.0000 O   0  0  0  0  0  0  0  0  0  0  0  0
    0.7145  -10.3125    0.0000 C   0  0  0  0  0  0  0  0  0  0  0  0
    1.4289   -9.9000    0.0000 O   0  0  0  0  0  0  0  0  0  0  0  0
    0.7145  -11.1375    0.0000 C   0  0  0  0  0  0  0  0  0  0  0  0
   -0.7145   -8.6625    0.0000 C   0  0  0  0  0  0  0  0  0  0  0  0
   -1.4289   -9.0750    0.0000 O   0  0  0  0  0  0  0  0  0  0  0  0
   -1.4289   -9.9000    0.0000 C   0  0  0  0  0  0  0  0  0  0  0  0
   -2.1434  -10.3125    0.0000 O   0  0  0  0  0  0  0  0  0  0  0  0
   -0.7145  -10.3125    0.0000 C   0  0  0  0  0  0  0  0  0  0  0  0
   -0.7145   -7.8375    0.0000 C   0  0  0  0  0  0  0  0  0  0  0  0
    1.4289   -6.6000    0.0000 N   0  0  0  0  0  0  0  0  0  0  0  0
    2.1434   -6.1875    0.0000 C   0  0  0  0  0  0  0  0  0  0  0  0
    2.1434   -5.3625    0.0000 O   0  0  0  0  0  0  0  0  0  0  0  0
    2.8579   -6.6000    0.0000 C   0  0  0  0  0  0  0  0  0  0  0  0
    2.8579   -7.4250    0.0000 O   0  0  0  0  0  0  0  0  0  0  0  0
    3.5724   -6.1875    0.0000 N   0  0  0  0  0  0  0  0  0  0  0  0
    4.2868   -6.6000    0.0000 C   0  0  1  0  0  0  0  0  0  0  0  0
    4.2868   -7.4250    0.0000 C   0  0  0  0  0  0  0  0  0  0  0  0
    5.0013   -7.8375    0.0000 C   0  0  0  0  0  0  0  0  0  0  0  0
    5.7158   -7.4250    0.0000 C   0  0  0  0  0  0  0  0  0  0  0  0
    6.4302   -7.8375    0.0000 C   0  0  0  0  0  0  0  0  0  0  0  0
    6.4302   -8.6625    0.0000 C   0  0  0  0  0  0  0  0  0  0  0  0
    7.1447   -9.0750    0.0000 O   0  0  0  0  0  0  0  0  0  0  0  0
    7.8592   -8.6625    0.0000 C   0  0  0  0  0  0  0  0  0  0  0  0
    7.8592   -7.8375    0.0000 O   0  0  0  0  0  0  0  0  0  0  0  0
    8.5737   -9.0750    0.0000 C   0  0  0  0  0  0  0  0  0  0  0  0
    5.7158   -9.0750    0.0000 C   0  0  0  0  0  0  0  0  0  0  0  0
    5.7158   -9.9000    0.0000 O   0  0  0  0  0  0  0  0  0  0  0  0
    5.0013  -10.3125    0.0000 C   0  0  0  0  0  0  0  0  0  0  0  0
    4.2868   -9.9000    0.0000 O   0  0  0  0  0  0  0  0  0  0  0  0
    5.0013  -11.1375    0.0000 C   0  0  0  0  0  0  0  0  0  0  0  0
    5.0013   -8.6625    0.0000 C   0  0  0  0  0  0  0  0  0  0  0  0
    5.0013   -6.1875    0.0000 C   0  0  0  0  0  0  0  0  0  0  0  0
    5.7158   -6.6000    0.0000 O   0  0  0  0  0  0  0  0  0  0  0  0
    5.0013   -5.3625    0.0000 O   0  0  0  0  0  0  0  0  0  0  0  0
    5.7158   -4.9500    0.0000 C   0  0  0  0  0  0  0  0  0  0  0  0
  1  2  1  0  0  0  0
  2  3  1  0  0  0  0
  3  4  2  0  0  0  0
  3  5  1  0  0  0  0
  5  6  1  0  0  0  0
  6  7  1  0  0  0  0
  7  8  4  0  0  0  0
  8  9  4  0  0  0  0
  9 10  4  0  0  0  0
 10 11  1  0  0  0  0
 11 12  1  0  0  0  0
 12 13  2  0  0  0  0
 12 14  1  0  0  0  0
 10 15  4  0  0  0  0
 15 16  1  0  0  0  0
 16 17  1  0  0  0  0
 17 18  2  0  0  0  0
 17 19  1  0  0  0  0
 15 20  4  0  0  0  0
  7 20  4  0  0  0  0
  5 21  1  1  0  0  0
 21 22  1  0  0  0  0
 22 23  2  0  0  0  0
 22 24  1  0  0  0  0
 24 25  2  0  0  0  0
 24 26  1  0  0  0  0
 27 26  1  6  0  0  0
 27 28  1  0  0  0  0
 28 29  1  0  0  0  0
 29 30  4  0  0  0  0
 30 31  4  0  0  0  0
 31 32  4  0  0  0  0
 32 33  1  0  0  0  0
 33 34  1  0  0  0  0
 34 35  2  0  0  0  0
 34 36  1  0  0  0  0
 32 37  4  0  0  0  0
 37 38  1  0  0  0  0
 38 39  1  0  0  0  0
 39 40  2  0  0  0  0
 39 41  1  0  0  0  0
 37 42  4  0  0  0  0
 29 42  4  0  0  0  0
 27 43  1  0  0  0  0
 43 44  2  0  0  0  0
 43 45  1  0  0  0  0
 45 46  1  0  0  0  0
M  END
>  <CdId>
67

>  <Mol Weight>
644.586

>  <Formula>
C30H32N2O14

>  <CMPD_CHEMBLID>
CHEMBL11682

>  <MOLREGNO>
9389

>  <PARENT_CMPD_CHEMBLID>
CHEMBL11682

>  <PARENT_MOLREGNO>
9389

>  <COMPOUND_KEY>
(+)-2

>  <MOLWEIGHT>
644.58

>  <ALOGP>
1.29

>  <PSA>
215.99

>  <NUM_RO5_VIOLATIONS>
2

>  <ACTIVITY_ID>
1195909

>  <STANDARD_TYPE>
T1/2

>  <RELATION>
=

>  <STANDARD_VALUE>
2.547

>  <STANDARD_UNITS>
hr

>  <PUBLISHED_TYPE>
T1/2

>  <PUBLISHED_RELATION>
=

>  <PUBLISHED_VALUE>
152.8

>  <PUBLISHED_UNITS>
min

>  <POTENTIAL_DUPLICATE>
0

>  <BAO_ENDPOINT>
BAO_0002115

>  <UO_UNITS>
UO_0000032

>  <QUDT_UNITS>
http://qudt.org/vocab/unit#Hour

>  <ASSAY_ID>
5275

>  <ASSAY_CHEMBLID>
CHEMBL618358

>  <ASSAY_TYPE>
A

>  <DESCRIPTION>
Half life period in 80% human plasma at 37 degree Centigrade

>  <ASSAY_SRC_ID>
1

>  <ASSAY_SRC_DESCRIPTION>
Scientific Literature

>  <ASSAY_ORGANISM>
Homo sapiens

>  <ASSAY_TAX_ID>
9606

>  <CURATED_BY>
Autocuration

>  <BAO_FORMAT>
BAO_0000366

>  <TID>
22224

>  <TARGET_CHEMBLID>
CHEMBL612558

>  <TARGET_TYPE>
ADMET

>  <PREF_NAME>
ADMET

>  <CONFIDENCE_SCORE>
0

>  <TARGET_MAPPING>
Unassigned

>  <DOC_ID>
4755

>  <DOC_CHEMBLID>
CHEMBL1134031

>  <PUBMED_ID>
11327596

>  <JOURNAL>
Bioorg. Med. Chem. Lett.

>  <YEAR>
2001

>  <VOLUME>
11

>  <ISSUE>
8

>  <FIRST_PAGE>
1085

$$$$

  Mrv1533001291818262D          

 66 72  0  0  1  0            999 V2000
    4.2868    4.1250    0.0000 Na  0  3  0  0  0  0  0  0  0  0  0  0
    2.1434   -1.2375    0.0000 C   0  0  0  0  0  0  0  0  0  0  0  0
    2.8579   -1.6500    0.0000 O   0  0  0  0  0  0  0  0  0  0  0  0
    2.8579   -2.4750    0.0000 C   0  0  0  0  0  0  0  0  0  0  0  0
    2.1434   -2.8875    0.0000 C   0  0  0  0  0  0  0  0  0  0  0  0
    2.1434   -3.7125    0.0000 C   0  0  0  0  0  0  0  0  0  0  0  0
    2.8579   -4.1250    0.0000 C   0  0  0  0  0  0  0  0  0  0  0  0
    3.5724   -3.7125    0.0000 C   0  0  0  0  0  0  0  0  0  0  0  0
    4.2868   -4.1250    0.0000 C   0  0  0  0  0  0  0  0  0  0  0  0
    4.2868   -4.9500    0.0000 O   0  0  0  0  0  0  0  0  0  0  0  0
    5.0013   -3.7125    0.0000 C   0  0  0  0  0  0  0  0  0  0  0  0
    5.0013   -2.8875    0.0000 C   0  0  0  0  0  0  0  0  0  0  0  0
    5.7158   -2.4750    0.0000 C   0  0  0  0  0  0  0  0  0  0  0  0
    5.7158   -1.6500    0.0000 O   0  0  0  0  0  0  0  0  0  0  0  0
    6.4302   -2.8875    0.0000 C   0  0  0  0  0  0  0  0  0  0  0  0
    7.1447   -2.4750    0.0000 C   0  0  0  0  0  0  0  0  0  0  0  0
    7.8592   -2.8875    0.0000 C   0  0  0  0  0  0  0  0  0  0  0  0
    7.8592   -3.7125    0.0000 C   0  0  0  0  0  0  0  0  0  0  0  0
    8.6716   -3.5692    0.0000 O   0  0  0  0  0  0  0  0  0  0  0  0
    7.1447   -4.1250    0.0000 C   0  0  0  0  0  0  0  0  0  0  0  0
    6.4302   -3.7125    0.0000 C   0  0  0  0  0  0  0  0  0  0  0  0
    5.7158   -4.1250    0.0000 C   0  0  0  0  0  0  0  0  0  0  0  0
    5.7158   -4.9500    0.0000 O   0  0  0  0  0  0  0  0  0  0  0  0
    8.1413   -4.4877    0.0000 C   0  0  0  0  0  0  0  0  0  0  0  0
    7.6110   -5.1197    0.0000 O   0  0  0  0  0  0  0  0  0  0  0  0
    8.9538   -4.6310    0.0000 C   0  0  0  0  0  0  0  0  0  0  0  0
    9.2360   -5.4063    0.0000 O   0  0  0  0  0  0  0  0  0  0  0  0
    7.1447   -1.6500    0.0000 O   0  0  0  0  0  0  0  0  0  0  0  0
    7.8592   -1.2375    0.0000 C   0  0  0  0  0  0  0  0  0  0  0  0
    7.8592   -0.4125    0.0000 C   0  0  0  0  0  0  0  0  0  0  0  0
    8.5737    0.0000    0.0000 C   0  0  0  0  0  0  0  0  0  0  0  0
    8.5737    0.8250    0.0000 N   0  0  0  0  0  0  0  0  0  0  0  0
    7.8592    1.2375    0.0000 C   0  0  0  0  0  0  0  0  0  0  0  0
    7.1447    0.8250    0.0000 O   0  0  0  0  0  0  0  0  0  0  0  0
    7.8592    2.0625    0.0000 O   0  0  0  0  0  0  0  0  0  0  0  0
    7.1447    2.4750    0.0000 C   0  0  0  0  0  0  0  0  0  0  0  0
    7.1447    3.3000    0.0000 C   0  0  0  0  0  0  0  0  0  0  0  0
    6.4302    3.7125    0.0000 C   0  0  0  0  0  0  0  0  0  0  0  0
    6.4302    4.5375    0.0000 N   0  0  0  0  0  0  0  0  0  0  0  0
    7.1447    4.9500    0.0000 C   0  0  0  0  0  0  0  0  0  0  0  0
    7.8592    4.5375    0.0000 S   0  0  0  0  0  0  0  0  0  0  0  0
    7.8592    3.7125    0.0000 C   0  0  0  0  0  0  0  0  0  0  0  0
    6.7322    5.6645    0.0000 C   0  0  0  0  0  0  0  0  0  0  0  0
    6.9457    6.4614    0.0000 N   0  0  0  0  0  0  0  0  0  0  0  0
    7.7426    6.6749    0.0000 C   0  0  0  0  0  0  0  0  0  0  0  0
    8.3260    6.0915    0.0000 O   0  0  0  0  0  0  0  0  0  0  0  0
    7.9561    7.4718    0.0000 C   0  0  0  0  0  0  0  0  0  0  0  0
    7.3728    8.0551    0.0000 C   0  0  0  0  0  0  0  0  0  0  0  0
    6.5759    7.8416    0.0000 C   0  0  0  0  0  0  0  0  0  0  0  0
    5.9925    8.4250    0.0000 C   0  0  0  0  0  0  0  0  0  0  0  0
    6.2061    9.2219    0.0000 C   0  0  0  0  0  0  0  0  0  0  0  0
    7.0029    9.4354    0.0000 C   0  0  0  0  0  0  0  0  0  0  0  0
    7.5863    8.8520    0.0000 C   0  0  0  0  0  0  0  0  0  0  0  0
    6.0177    5.2520    0.0000 C   0  0  0  0  0  0  0  0  0  0  0  0
    5.2208    5.4655    0.0000 O   0  0  0  0  0  0  0  0  0  0  0  0
    5.7158    3.3000    0.0000 C   0  0  0  0  0  0  0  0  0  0  0  0
    5.7158    2.4750    0.0000 O   0  0  0  0  0  0  0  0  0  0  0  0
    5.0013    3.7125    0.0000 O   0  5  0  0  0  0  0  0  0  0  0  0
    9.2881   -0.4125    0.0000 C   0  0  0  0  0  0  0  0  0  0  0  0
   10.0026    0.0000    0.0000 O   0  0  0  0  0  0  0  0  0  0  0  0
    9.2881   -1.2375    0.0000 C   0  0  0  0  0  0  0  0  0  0  0  0
   10.0026   -1.6500    0.0000 C   0  0  0  0  0  0  0  0  0  0  0  0
    8.5737   -1.6500    0.0000 O   0  0  0  0  0  0  0  0  0  0  0  0
    4.2868   -2.4750    0.0000 C   0  0  0  0  0  0  0  0  0  0  0  0
    4.2868   -1.6500    0.0000 O   0  0  0  0  0  0  0  0  0  0  0  0
    3.5724   -2.8875    0.0000 C   0  0  0  0  0  0  0  0  0  0  0  0
  2  3  1  0  0  0  0
  3  4  1  0  0  0  0
  4  5  4  0  0  0  0
  5  6  4  0  0  0  0
  6  7  4  0  0  0  0
  7  8  4  0  0  0  0
  8  9  1  0  0  0  0
  9 10  2  0  0  0  0
  9 11  1  0  0  0  0
 11 12  2  0  0  0  0
 12 13  1  0  0  0  0
 13 14  1  0  0  0  0
 13 15  1  0  0  0  0
 15 16  1  0  0  0  0
 16 17  1  0  0  0  0
 17 18  1  0  0  0  0
 18 19  1  0  0  0  0
 18 20  1  0  0  0  0
 20 21  1  0  0  0  0
 15 21  1  0  0  0  0
 21 22  1  0  0  0  0
 11 22  1  0  0  0  0
 22 23  1  0  0  0  0
 18 24  1  0  0  0  0
 24 25  2  0  0  0  0
 24 26  1  0  0  0  0
 26 27  1  0  0  0  0
 16 28  1  0  0  0  0
 28 29  1  0  0  0  0
 29 30  1  0  0  0  0
 30 31  1  0  0  0  0
 31 32  1  0  0  0  0
 32 33  1  0  0  0  0
 33 34  2  0  0  0  0
 33 35  1  0  0  0  0
 35 36  1  0  0  0  0
 36 37  1  0  0  0  0
 37 38  2  0  0  0  0
 38 39  1  0  0  0  0
 39 40  1  0  0  0  0
 40 41  1  0  0  0  0
 41 42  1  0  0  0  0
 37 42  1  0  0  0  0
 40 43  1  0  0  0  0
 43 44  1  0  0  0  0
 44 45  1  0  0  0  0
 45 46  2  0  0  0  0
 45 47  1  0  0  0  0
 47 48  1  0  0  0  0
 48 49  4  0  0  0  0
 49 50  4  0  0  0  0
 50 51  4  0  0  0  0
 51 52  4  0  0  0  0
 52 53  4  0  0  0  0
 48 53  4  0  0  0  0
 43 54  1  0  0  0  0
 39 54  1  0  0  0  0
 54 55  2  0  0  0  0
 38 56  1  0  0  0  0
 56 57  2  0  0  0  0
 56 58  1  0  0  0  0
 31 59  1  0  0  0  0
 59 60  1  0  0  0  0
 59 61  1  0  0  0  0
 61 62  1  0  0  0  0
 61 63  1  0  0  0  0
 29 63  1  0  0  0  0
 12 64  1  0  0  0  0
 64 65  2  0  0  0  0
 64 66  1  0  0  0  0
  4 66  4  0  0  0  0
  8 66  4  0  0  0  0
M  CHG  2   1   1  58  -1
M  END
>  <CdId>
71

>  <Mol Weight>
943.91

>  <Formula>
C44H46N3NaO17S

>  <CMPD_CHEMBLID>
CHEMBL109658

>  <MOLREGNO>
183096

>  <PARENT_CMPD_CHEMBLID>
CHEMBL1205537

>  <PARENT_MOLREGNO>
679488

>  <COMPOUND_KEY>
4

>  <MOLWEIGHT>
921.92

>  <ALOGP>
-0.75

>  <PSA>
330.39

>  <NUM_RO5_VIOLATIONS>
3

>  <ACTIVITY_ID>
434325

>  <STANDARD_TYPE>
T1/2

>  <RELATION>
=

>  <STANDARD_VALUE>
12.0

>  <STANDARD_UNITS>
hr

>  <PUBLISHED_TYPE>
T1/2

>  <PUBLISHED_RELATION>
=

>  <PUBLISHED_VALUE>
12.0

>  <PUBLISHED_UNITS>
hr

>  <POTENTIAL_DUPLICATE>
0

>  <BAO_ENDPOINT>
BAO_0002115

>  <UO_UNITS>
UO_0000032

>  <QUDT_UNITS>
http://qudt.org/vocab/unit#Hour

>  <ASSAY_ID>
5292

>  <ASSAY_CHEMBLID>
CHEMBL618373

>  <ASSAY_TYPE>
A

>  <DESCRIPTION>
In vitro half life in human plasma

>  <ASSAY_SRC_ID>
1

>  <ASSAY_SRC_DESCRIPTION>
Scientific Literature

>  <ASSAY_ORGANISM>
Homo sapiens

>  <ASSAY_TAX_ID>
9606

>  <CURATED_BY>
Autocuration

>  <BAO_FORMAT>
BAO_0000366

>  <TID>
22224

>  <TARGET_CHEMBLID>
CHEMBL612558

>  <TARGET_TYPE>
ADMET

>  <PREF_NAME>
ADMET

>  <CONFIDENCE_SCORE>
0

>  <TARGET_MAPPING>
Unassigned

>  <DOC_ID>
530

>  <DOC_CHEMBLID>
CHEMBL1127190

>  <JOURNAL>
Bioorg. Med. Chem. Lett.

>  <YEAR>
1993

>  <VOLUME>
3

>  <ISSUE>
2

>  <FIRST_PAGE>
323

$$$$

  Mrv1533001291818262D          

 22 23  0  0  0  0            999 V2000
   -0.7145   -0.4125    0.0000 C   0  0  0  0  0  0  0  0  0  0  0  0
   -0.7145   -1.2375    0.0000 C   0  0  0  0  0  0  0  0  0  0  0  0
   -1.4289   -1.6500    0.0000 C   0  0  0  0  0  0  0  0  0  0  0  0
    0.0000   -1.6500    0.0000 O   0  0  0  0  0  0  0  0  0  0  0  0
    0.7145   -1.2375    0.0000 C   0  0  0  0  0  0  0  0  0  0  0  0
    1.4289   -1.6500    0.0000 N   0  0  0  0  0  0  0  0  0  0  0  0
    1.4289   -2.4750    0.0000 S   0  0  0  0  0  0  0  0  0  0  0  0
    2.2539   -2.4750    0.0000 O   0  0  0  0  0  0  0  0  0  0  0  0
    0.6039   -2.4750    0.0000 O   0  0  0  0  0  0  0  0  0  0  0  0
    1.4289   -3.3000    0.0000 C   0  0  0  0  0  0  0  0  0  0  0  0
    2.1434   -3.7125    0.0000 C   0  0  0  0  0  0  0  0  0  0  0  0
    2.1434   -4.5375    0.0000 C   0  0  0  0  0  0  0  0  0  0  0  0
    1.4289   -4.9500    0.0000 C   0  0  0  0  0  0  0  0  0  0  0  0
    1.4289   -5.7750    0.0000 C   0  0  0  0  0  0  0  0  0  0  0  0
    0.7145   -4.5375    0.0000 C   0  0  0  0  0  0  0  0  0  0  0  0
    0.7145   -3.7125    0.0000 C   0  0  0  0  0  0  0  0  0  0  0  0
    0.7145   -0.4125    0.0000 C   0  0  0  0  0  0  0  0  0  0  0  0
    0.0000    0.0000    0.0000 C   0  0  0  0  0  0  0  0  0  0  0  0
    0.0000    0.8250    0.0000 C   0  0  0  0  0  0  0  0  0  0  0  0
    0.7145    1.2375    0.0000 C   0  0  0  0  0  0  0  0  0  0  0  0
    1.4289    0.8250    0.0000 C   0  0  0  0  0  0  0  0  0  0  0  0
    1.4289    0.0000    0.0000 C   0  0  0  0  0  0  0  0  0  0  0  0
  1  2  1  0  0  0  0
  2  3  1  0  0  0  0
  2  4  1  0  0  0  0
  4  5  1  0  0  0  0
  5  6  2  0  0  0  0
  6  7  1  0  0  0  0
  7  8  2  0  0  0  0
  7  9  2  0  0  0  0
  7 10  1  0  0  0  0
 10 11  4  0  0  0  0
 11 12  4  0  0  0  0
 12 13  4  0  0  0  0
 13 14  1  0  0  0  0
 13 15  4  0  0  0  0
 15 16  4  0  0  0  0
 10 16  4  0  0  0  0
  5 17  1  0  0  0  0
 17 18  4  0  0  0  0
 18 19  4  0  0  0  0
 19 20  4  0  0  0  0
 20 21  4  0  0  0  0
 21 22  4  0  0  0  0
 17 22  4  0  0  0  0
M  END
>  <CdId>
80

>  <Mol Weight>
317.4

>  <Formula>
C17H19NO3S

>  <CMPD_CHEMBLID>
CHEMBL65322

>  <MOLREGNO>
100234

>  <PARENT_CMPD_CHEMBLID>
CHEMBL65322

>  <PARENT_MOLREGNO>
100234

>  <COMPOUND_KEY>
10

>  <MOLWEIGHT>
317.4

>  <ALOGP>
3.66

>  <PSA>
64.11

>  <NUM_RO5_VIOLATIONS>
0

>  <ACTIVITY_ID>
1134271

>  <STANDARD_TYPE>
T1/2

>  <RELATION>
=

>  <STANDARD_VALUE>
3.25

>  <STANDARD_UNITS>
hr

>  <PUBLISHED_TYPE>
T1/2

>  <PUBLISHED_RELATION>
=

>  <PUBLISHED_VALUE>
195.0

>  <PUBLISHED_UNITS>
min

>  <POTENTIAL_DUPLICATE>
0

>  <BAO_ENDPOINT>
BAO_0002115

>  <UO_UNITS>
UO_0000032

>  <QUDT_UNITS>
http://qudt.org/vocab/unit#Hour

>  <ASSAY_ID>
22038

>  <ASSAY_CHEMBLID>
CHEMBL638092

>  <ASSAY_TYPE>
A

>  <DESCRIPTION>
Half life of 80% diluted human plasma with 0.01 M phosphate buffer of pH 7.4

>  <ASSAY_SRC_ID>
1

>  <ASSAY_SRC_DESCRIPTION>
Scientific Literature

>  <ASSAY_ORGANISM>
Homo sapiens

>  <ASSAY_TAX_ID>
9606

>  <CURATED_BY>
Intermediate

>  <BAO_FORMAT>
BAO_0000218

>  <TID>
50587

>  <TARGET_CHEMBLID>
CHEMBL372

>  <TARGET_TYPE>
ORGANISM

>  <PREF_NAME>
Homo sapiens

>  <CONFIDENCE_SCORE>
1

>  <TARGET_MAPPING>
Non-molecular

>  <DOC_ID>
9566

>  <DOC_CHEMBLID>
CHEMBL1123995

>  <PUBMED_ID>
3184119

>  <JOURNAL>
J. Med. Chem.

>  <YEAR>
1988

>  <VOLUME>
31

>  <ISSUE>
11

>  <FIRST_PAGE>
2066

>  <ORGANISM>
Homo sapiens

$$$$

  Mrv1533001291818262D          

 56 57  0  0  1  0            999 V2000
   -2.7287   -0.1455    0.0000 C   0  0  0  0  0  0  0  0  0  0  0  0
   -2.1887    0.4781    0.0000 C   0  0  0  0  0  0  0  0  0  0  0  0
   -1.3785    0.3222    0.0000 C   0  0  0  0  0  0  0  0  0  0  0  0
   -2.4587    1.2577    0.0000 C   0  0  0  0  0  0  0  0  0  0  0  0
   -1.9186    1.8813    0.0000 C   0  0  2  0  0  0  0  0  0  0  0  0
   -2.1887    2.6609    0.0000 N   0  0  0  0  0  0  0  0  0  0  0  0
   -2.9988    2.8168    0.0000 C   0  0  0  0  0  0  0  0  0  0  0  0
   -3.5389    2.1931    0.0000 O   0  0  0  0  0  0  0  0  0  0  0  0
   -3.2688    3.5963    0.0000 C   0  0  2  0  0  0  0  0  0  0  0  0
   -2.7287    4.2200    0.0000 N   0  0  0  0  0  0  0  0  0  0  0  0
   -4.0790    3.7522    0.0000 C   0  0  0  0  0  0  0  0  0  0  0  0
   -4.3490    4.5318    0.0000 C   0  0  0  0  0  0  0  0  0  0  0  0
   -4.6191    3.1286    0.0000 C   0  0  0  0  0  0  0  0  0  0  0  0
   -1.1085    1.7254    0.0000 C   0  0  0  0  0  0  0  0  0  0  0  0
   -0.5684    2.3490    0.0000 O   0  0  0  0  0  0  0  0  0  0  0  0
   -0.8384    0.9458    0.0000 N   0  0  0  0  0  0  0  0  0  0  0  0
   -0.0283    0.7899    0.0000 C   0  0  1  0  0  0  0  0  0  0  0  0
    0.5118    1.4136    0.0000 C   0  0  0  0  0  0  0  0  0  0  0  0
    0.2417    2.1931    0.0000 C   0  0  0  0  0  0  0  0  0  0  0  0
    0.7818    2.8168    0.0000 C   0  0  0  0  0  0  0  0  0  0  0  0
    0.5118    3.5963    0.0000 C   0  0  0  0  0  0  0  0  0  0  0  0
    1.0519    4.2200    0.0000 N   0  0  0  0  0  0  0  0  0  0  0  0
    0.2417    0.0104    0.0000 C   0  0  0  0  0  0  0  0  0  0  0  0
   -0.2983   -0.6133    0.0000 O   0  0  0  0  0  0  0  0  0  0  0  0
    1.0519   -0.1455    0.0000 N   0  0  0  0  0  0  0  0  0  0  0  0
    1.5920    0.4781    0.0000 C   0  0  0  0  0  0  0  0  0  0  0  0
    1.3219   -0.9251    0.0000 C   0  0  0  0  0  0  0  0  0  0  0  0
    2.1321   -1.0810    0.0000 N   0  0  0  0  0  0  0  0  0  0  0  0
    2.4021   -1.8605    0.0000 C   0  0  0  0  0  0  0  0  0  0  0  0
    3.2122   -2.0165    0.0000 O   0  0  0  0  0  0  0  0  0  0  0  0
    1.8620   -2.4842    0.0000 N   0  0  0  0  0  0  0  0  0  0  0  0
    1.0519   -2.3283    0.0000 C   0  0  0  0  0  0  0  0  0  0  0  0
    0.7818   -1.5487    0.0000 C   0  0  0  0  0  0  0  0  0  0  0  0
    2.1321   -3.2637    0.0000 C   0  0  2  0  0  0  0  0  0  0  0  0
    2.9215   -3.5035    0.0000 O   0  0  0  0  0  0  0  0  0  0  0  0
    2.9374   -4.3283    0.0000 C   0  0  2  0  0  0  0  0  0  0  0  0
    3.6141   -4.8003    0.0000 C   0  0  0  0  0  0  0  0  0  0  0  0
    4.3611   -4.4502    0.0000 O   0  0  0  0  0  0  0  0  0  0  0  0
    2.1578   -4.5984    0.0000 C   0  0  1  0  0  0  0  0  0  0  0  0
    1.9181   -5.3878    0.0000 O   0  0  0  0  0  0  0  0  0  0  0  0
    1.6601   -3.9404    0.0000 C   0  0  2  0  0  0  0  0  0  0  0  0
    0.8353   -3.9563    0.0000 O   0  0  0  0  0  0  0  0  0  0  0  0
    6.7183    2.3866    0.0000 N   0  0  0  0  0  0  0  0  0  0  0  0
    7.4327    1.9741    0.0000 C   0  0  0  0  0  0  0  0  0  0  0  0
    8.1472    2.3866    0.0000 N   0  0  0  0  0  0  0  0  0  0  0  0
    7.4327    1.1491    0.0000 C   0  0  0  0  0  0  0  0  0  0  0  0
    8.1472    0.7366    0.0000 C   0  0  0  0  0  0  0  0  0  0  0  0
    8.1472   -0.0884    0.0000 C   0  0  0  0  0  0  0  0  0  0  0  0
    7.4327   -0.5009    0.0000 C   0  0  0  0  0  0  0  0  0  0  0  0
    7.4327   -1.3259    0.0000 C   0  0  0  0  0  0  0  0  0  0  0  0
    8.1472   -1.7384    0.0000 S   0  0  0  0  0  0  0  0  0  0  0  0
    8.8617   -2.1509    0.0000 O   0  0  0  0  0  0  0  0  0  0  0  0
    7.7347   -2.4529    0.0000 O   0  0  0  0  0  0  0  0  0  0  0  0
    8.5597   -1.0239    0.0000 F   0  0  0  0  0  0  0  0  0  0  0  0
    6.7183   -0.0884    0.0000 C   0  0  0  0  0  0  0  0  0  0  0  0
    6.7183    0.7366    0.0000 C   0  0  0  0  0  0  0  0  0  0  0  0
  1  2  1  0  0  0  0
  2  3  1  0  0  0  0
  2  4  1  0  0  0  0
  4  5  1  0  0  0  0
  5  6  1  6  0  0  0
  6  7  1  0  0  0  0
  7  8  2  0  0  0  0
  7  9  1  0  0  0  0
  9 10  1  1  0  0  0
  9 11  1  0  0  0  0
 11 12  1  0  0  0  0
 11 13  1  0  0  0  0
  5 14  1  0  0  0  0
 14 15  2  0  0  0  0
 14 16  1  0  0  0  0
 17 16  1  1  0  0  0
 17 18  1  0  0  0  0
 18 19  1  0  0  0  0
 19 20  1  0  0  0  0
 20 21  1  0  0  0  0
 21 22  1  0  0  0  0
 17 23  1  0  0  0  0
 23 24  2  0  0  0  0
 23 25  1  0  0  0  0
 25 26  1  0  0  0  0
 25 27  1  0  0  0  0
 27 28  2  0  0  0  0
 28 29  1  0  0  0  0
 29 30  2  0  0  0  0
 29 31  1  0  0  0  0
 31 32  1  0  0  0  0
 32 33  2  0  0  0  0
 27 33  1  0  0  0  0
 34 31  1  6  0  0  0
 34 35  1  0  0  0  0
 35 36  1  0  0  0  0
 36 37  1  6  0  0  0
 37 38  1  0  0  0  0
 36 39  1  0  0  0  0
 39 40  1  1  0  0  0
 39 41  1  0  0  0  0
 34 41  1  0  0  0  0
 41 42  1  6  0  0  0
 43 44  1  0  0  0  0
 44 45  2  0  0  0  0
 44 46  1  0  0  0  0
 46 47  4  0  0  0  0
 47 48  4  0  0  0  0
 48 49  4  0  0  0  0
 49 50  1  0  0  0  0
 50 51  1  0  0  0  0
 51 52  2  0  0  0  0
 51 53  2  0  0  0  0
 51 54  1  0  0  0  0
 49 55  4  0  0  0  0
 55 56  4  0  0  0  0
 46 56  4  0  0  0  0
M  END
>  <CdId>
97

>  <Mol Weight>
813.94

>  <Formula>
C35H56FN9O10S

>  <CMPD_CHEMBLID>
CHEMBL3350435

>  <MOLREGNO>
1799042

>  <PARENT_CMPD_CHEMBLID>
CHEMBL3350435

>  <PARENT_MOLREGNO>
1799042

>  <COMPOUND_KEY>
2+APMES

>  <ACTIVITY_ID>
965805

>  <STANDARD_TYPE>
T1/2

>  <RELATION>
=

>  <STANDARD_VALUE>
5.5

>  <STANDARD_UNITS>
hr

>  <PUBLISHED_TYPE>
T1/2

>  <PUBLISHED_RELATION>
=

>  <PUBLISHED_VALUE>
5.5

>  <PUBLISHED_UNITS>
hr

>  <POTENTIAL_DUPLICATE>
0

>  <BAO_ENDPOINT>
BAO_0002115

>  <UO_UNITS>
UO_0000032

>  <QUDT_UNITS>
http://qudt.org/vocab/unit#Hour

>  <ASSAY_ID>
22291

>  <ASSAY_CHEMBLID>
CHEMBL637954

>  <ASSAY_TYPE>
A

>  <DESCRIPTION>
Half life in human plasma

>  <ASSAY_SRC_ID>
1

>  <ASSAY_SRC_DESCRIPTION>
Scientific Literature

>  <ASSAY_ORGANISM>
Homo sapiens

>  <ASSAY_TAX_ID>
9606

>  <CURATED_BY>
Intermediate

>  <BAO_FORMAT>
BAO_0000218

>  <TID>
50587

>  <TARGET_CHEMBLID>
CHEMBL372

>  <TARGET_TYPE>
ORGANISM

>  <PREF_NAME>
Homo sapiens

>  <CONFIDENCE_SCORE>
1

>  <TARGET_MAPPING>
Non-molecular

>  <DOC_ID>
11411

>  <DOC_CHEMBLID>
CHEMBL1126194

>  <PUBMED_ID>
1527783

>  <JOURNAL>
J. Med. Chem.

>  <YEAR>
1992

>  <VOLUME>
35

>  <ISSUE>
18

>  <FIRST_PAGE>
3344

>  <ORGANISM>
Homo sapiens

$$$$

  Mrv1533001291818262D          

 27 29  0  0  1  0            999 V2000
    3.5724   -3.7125    0.0000 C   0  0  0  0  0  0  0  0  0  0  0  0
    2.8579   -4.1250    0.0000 O   0  0  0  0  0  0  0  0  0  0  0  0
    2.8579   -4.9500    0.0000 C   0  0  0  0  0  0  0  0  0  0  0  0
    3.5724   -5.3625    0.0000 C   0  0  0  0  0  0  0  0  0  0  0  0
    3.5724   -6.1875    0.0000 C   0  0  0  0  0  0  0  0  0  0  0  0
    2.8579   -6.6000    0.0000 C   0  0  0  0  0  0  0  0  0  0  0  0
    2.1434   -6.1875    0.0000 C   0  0  0  0  0  0  0  0  0  0  0  0
    1.4289   -6.6000    0.0000 C   0  0  2  0  0  0  0  0  0  0  0  0
    1.4289   -7.4250    0.0000 O   0  0  0  0  0  0  0  0  0  0  0  0
    0.7145   -6.1875    0.0000 C   0  0  0  0  0  0  0  0  0  0  0  0
    0.0000   -6.6000    0.0000 C   0  0  0  0  0  0  0  0  0  0  0  0
   -0.7145   -6.1875    0.0000 C   0  0  0  0  0  0  0  0  0  0  0  0
   -0.7145   -5.3625    0.0000 N   0  0  0  0  0  0  0  0  0  0  0  0
   -1.4289   -4.9500    0.0000 C   0  0  0  0  0  0  0  0  0  0  0  0
   -2.1434   -5.3625    0.0000 C   0  0  0  0  0  0  0  0  0  0  0  0
   -2.8579   -4.9500    0.0000 C   0  0  0  0  0  0  0  0  0  0  0  0
   -3.5724   -5.3625    0.0000 C   0  0  0  0  0  0  0  0  0  0  0  0
   -4.2868   -4.9500    0.0000 C   0  0  0  0  0  0  0  0  0  0  0  0
   -4.2868   -4.1250    0.0000 C   0  0  0  0  0  0  0  0  0  0  0  0
   -5.0013   -3.7125    0.0000 F   0  0  0  0  0  0  0  0  0  0  0  0
   -3.5724   -3.7125    0.0000 C   0  0  0  0  0  0  0  0  0  0  0  0
   -2.8579   -4.1250    0.0000 C   0  0  0  0  0  0  0  0  0  0  0  0
    0.0000   -4.9500    0.0000 C   0  0  0  0  0  0  0  0  0  0  0  0
    0.7145   -5.3625    0.0000 C   0  0  0  0  0  0  0  0  0  0  0  0
    2.1434   -5.3625    0.0000 C   0  0  0  0  0  0  0  0  0  0  0  0
    1.4289   -4.9500    0.0000 O   0  0  0  0  0  0  0  0  0  0  0  0
    1.4289   -4.1250    0.0000 C   0  0  0  0  0  0  0  0  0  0  0  0
  1  2  1  0  0  0  0
  2  3  1  0  0  0  0
  3  4  4  0  0  0  0
  4  5  4  0  0  0  0
  5  6  4  0  0  0  0
  6  7  4  0  0  0  0
  7  8  1  0  0  0  0
  8  9  1  6  0  0  0
  8 10  1  0  0  0  0
 10 11  1  0  0  0  0
 11 12  1  0  0  0  0
 12 13  1  0  0  0  0
 13 14  1  0  0  0  0
 14 15  1  0  0  0  0
 15 16  1  0  0  0  0
 16 17  4  0  0  0  0
 17 18  4  0  0  0  0
 18 19  4  0  0  0  0
 19 20  1  0  0  0  0
 19 21  4  0  0  0  0
 21 22  4  0  0  0  0
 16 22  4  0  0  0  0
 13 23  1  0  0  0  0
 23 24  1  0  0  0  0
 10 24  1  0  0  0  0
  7 25  4  0  0  0  0
  3 25  4  0  0  0  0
 25 26  1  0  0  0  0
 26 27  1  0  0  0  0
M  END
>  <CdId>
99

>  <Mol Weight>
373.468

>  <Formula>
C22H28FNO3

>  <CMPD_CHEMBLID>
CHEMBL74355

>  <MOLREGNO>
120674

>  <PARENT_CMPD_CHEMBLID>
CHEMBL74355

>  <PARENT_MOLREGNO>
120674

>  <COMPOUND_KEY>
11, M 100907

>  <MOLWEIGHT>
373.46

>  <ALOGP>
4.02

>  <PSA>
41.93

>  <NUM_RO5_VIOLATIONS>
0

>  <ACTIVITY_ID>
688690

>  <STANDARD_TYPE>
T1/2

>  <RELATION>
=

>  <STANDARD_VALUE>
6.6

>  <STANDARD_UNITS>
hr

>  <PUBLISHED_TYPE>
T1/2

>  <PUBLISHED_RELATION>
=

>  <PUBLISHED_VALUE>
6.6

>  <PUBLISHED_UNITS>
hr

>  <POTENTIAL_DUPLICATE>
0

>  <BAO_ENDPOINT>
BAO_0002115

>  <UO_UNITS>
UO_0000032

>  <QUDT_UNITS>
http://qudt.org/vocab/unit#Hour

>  <ASSAY_ID>
24798

>  <ASSAY_CHEMBLID>
CHEMBL640715

>  <ASSAY_TYPE>
A

>  <DESCRIPTION>
Plasma half life period was determined in human

>  <ASSAY_SRC_ID>
1

>  <ASSAY_SRC_DESCRIPTION>
Scientific Literature

>  <ASSAY_ORGANISM>
Homo sapiens

>  <ASSAY_TAX_ID>
9606

>  <CURATED_BY>
Intermediate

>  <BAO_FORMAT>
BAO_0000218

>  <TID>
50587

>  <TARGET_CHEMBLID>
CHEMBL372

>  <TARGET_TYPE>
ORGANISM

>  <PREF_NAME>
Homo sapiens

>  <CONFIDENCE_SCORE>
1

>  <TARGET_MAPPING>
Non-molecular

>  <DOC_ID>
16293

>  <DOC_CHEMBLID>
CHEMBL1134342

>  <PUBMED_ID>
11170639

>  <JOURNAL>
J. Med. Chem.

>  <YEAR>
2001

>  <VOLUME>
44

>  <ISSUE>
4

>  <FIRST_PAGE>
477

>  <MOL_PREF_NAME>
VOLINANSERIN

>  <ORGANISM>
Homo sapiens

$$$$

  Mrv1533001291818262D          

 37 42  0  0  1  0            999 V2000
    2.7398   -1.3271    0.0000 C   0  0  0  0  0  0  0  0  0  0  0  0
    2.4893   -2.1132    0.0000 C   0  0  0  0  0  0  0  0  0  0  0  0
    3.0447   -2.7231    0.0000 C   0  0  0  0  0  0  0  0  0  0  0  0
    3.8507   -2.5471    0.0000 C   0  0  2  0  0  0  0  0  0  0  0  0
    4.1820   -1.7915    0.0000 O   0  0  0  0  0  0  0  0  0  0  0  0
    5.0030   -1.8731    0.0000 C   0  0  2  0  0  0  0  0  0  0  0  0
    5.7151   -1.4566    0.0000 C   0  0  0  0  0  0  0  0  0  0  0  0
    6.3313   -2.0052    0.0000 C   0  0  0  0  0  0  0  0  0  0  0  0
    7.1513   -1.9143    0.0000 C   0  0  0  0  0  0  0  0  0  0  0  0
    7.4826   -1.1588    0.0000 C   0  0  0  0  0  0  0  0  0  0  0  0
    8.3026   -1.0679    0.0000 C   0  0  2  0  0  0  0  0  0  0  0  0
    8.6339   -0.3124    0.0000 F   0  0  0  0  0  0  0  0  0  0  0  0
    8.7913   -1.7326    0.0000 C   0  0  0  0  0  0  0  0  0  0  0  0
    9.6112   -1.6417    0.0000 C   0  0  0  0  0  0  0  0  0  0  0  0
   10.0999   -2.3064    0.0000 C   0  0  0  0  0  0  0  0  0  0  0  0
   10.9199   -2.2156    0.0000 O   0  0  0  0  0  0  0  0  0  0  0  0
    9.7686   -3.0620    0.0000 C   0  0  0  0  0  0  0  0  0  0  0  0
    8.9486   -3.1529    0.0000 C   0  0  0  0  0  0  0  0  0  0  0  0
    8.4600   -2.4882    0.0000 C   0  0  1  0  0  0  0  0  0  0  0  0
    8.1286   -3.2437    0.0000 C   0  0  0  0  0  0  0  0  0  0  0  0
    7.6400   -2.5790    0.0000 C   0  0  2  0  0  0  0  0  0  0  0  0
    7.6446   -3.4040    0.0000 F   0  0  0  0  0  0  0  0  0  0  0  0
    7.3087   -3.3346    0.0000 C   0  0  1  0  0  0  0  0  0  0  0  0
    7.7973   -3.9993    0.0000 O   0  0  0  0  0  0  0  0  0  0  0  0
    6.4887   -3.4254    0.0000 C   0  0  0  0  0  0  0  0  0  0  0  0
    6.0000   -2.7607    0.0000 C   0  0  1  0  0  0  0  0  0  0  0  0
    5.8330   -3.5687    0.0000 C   0  0  0  0  0  0  0  0  0  0  0  0
    5.1791   -2.6791    0.0000 C   0  0  2  0  0  0  0  0  0  0  0  0
    4.4669   -3.0956    0.0000 O   0  0  0  0  0  0  0  0  0  0  0  0
    5.3551   -3.4851    0.0000 S   0  0  0  0  0  0  0  0  0  0  0  0
    4.7452   -4.0406    0.0000 C   0  0  0  0  0  0  0  0  0  0  0  0
    4.9212   -4.8466    0.0000 C   0  0  0  0  0  0  0  0  0  0  0  0
    4.3727   -5.4628    0.0000 C   0  0  0  0  0  0  0  0  0  0  0  0
    4.7892   -6.1749    0.0000 C   0  0  0  0  0  0  0  0  0  0  0  0
    5.5952   -5.9988    0.0000 O   0  0  0  0  0  0  0  0  0  0  0  0
    5.6768   -5.1779    0.0000 C   0  0  0  0  0  0  0  0  0  0  0  0
    6.3889   -4.7614    0.0000 O   0  0  0  0  0  0  0  0  0  0  0  0
  1  2  1  0  0  0  0
  2  3  1  0  0  0  0
  4  3  1  6  0  0  0
  4  5  1  0  0  0  0
  6  5  1  6  0  0  0
  6  7  1  0  0  0  0
  7  8  1  0  0  0  0
  8  9  1  0  0  0  0
  9 10  1  0  0  0  0
 10 11  1  0  0  0  0
 11 12  1  6  0  0  0
 11 13  1  0  0  0  0
 13 14  2  0  0  0  0
 14 15  1  0  0  0  0
 15 16  2  0  0  0  0
 15 17  1  0  0  0  0
 17 18  1  0  0  0  0
 18 19  1  0  0  0  0
 13 19  1  0  0  0  0
 19 20  1  1  0  0  0
 19 21  1  0  0  0  0
  9 21  1  0  0  0  0
 21 22  1  6  0  0  0
 21 23  1  0  0  0  0
 23 24  1  1  0  0  0
 23 25  1  0  0  0  0
 25 26  1  0  0  0  0
  8 26  1  0  0  0  0
 26 27  1  1  0  0  0
 26 28  1  0  0  0  0
  6 28  1  0  0  0  0
 28 29  1  0  0  0  0
  4 29  1  0  0  0  0
 28 30  1  1  0  0  0
 30 31  1  0  0  0  0
 31 32  1  0  0  0  0
 32 33  1  0  0  0  0
 33 34  1  0  0  0  0
 34 35  1  0  0  0  0
 35 36  1  0  0  0  0
 32 36  1  0  0  0  0
 36 37  2  0  0  0  0
M  END
>  <CdId>
101

>  <Mol Weight>
540.66

>  <Formula>
C28H38F2O6S

>  <CMPD_CHEMBLID>
CHEMBL433899

>  <MOLREGNO>
260831

>  <PARENT_CMPD_CHEMBLID>
CHEMBL433899

>  <PARENT_MOLREGNO>
260831

>  <COMPOUND_KEY>
28

>  <MOLWEIGHT>
540.66

>  <ALOGP>
3.98

>  <PSA>
107.36

>  <NUM_RO5_VIOLATIONS>
1

>  <ACTIVITY_ID>
513945

>  <STANDARD_TYPE>
T1/2

>  <RELATION>
>

>  <STANDARD_VALUE>
4.0

>  <STANDARD_UNITS>
hr

>  <PUBLISHED_TYPE>
T1/2

>  <PUBLISHED_RELATION>
>

>  <PUBLISHED_VALUE>
240.0

>  <PUBLISHED_UNITS>
min

>  <POTENTIAL_DUPLICATE>
0

>  <BAO_ENDPOINT>
BAO_0002115

>  <UO_UNITS>
UO_0000032

>  <QUDT_UNITS>
http://qudt.org/vocab/unit#Hour

>  <ASSAY_ID>
28066

>  <ASSAY_CHEMBLID>
CHEMBL643059

>  <ASSAY_TYPE>
A

>  <DESCRIPTION>
half life in human plasma.

>  <ASSAY_SRC_ID>
1

>  <ASSAY_SRC_DESCRIPTION>
Scientific Literature

>  <ASSAY_ORGANISM>
Homo sapiens

>  <ASSAY_TAX_ID>
9606

>  <CURATED_BY>
Intermediate

>  <BAO_FORMAT>
BAO_0000218

>  <TID>
50587

>  <TARGET_CHEMBLID>
CHEMBL372

>  <TARGET_TYPE>
ORGANISM

>  <PREF_NAME>
Homo sapiens

>  <CONFIDENCE_SCORE>
1

>  <TARGET_MAPPING>
Non-molecular

>  <DOC_ID>
16303

>  <DOC_CHEMBLID>
CHEMBL1134348

>  <PUBMED_ID>
11170650

>  <JOURNAL>
J. Med. Chem.

>  <YEAR>
2001

>  <VOLUME>
44

>  <ISSUE>
4

>  <FIRST_PAGE>
602

>  <ORGANISM>
Homo sapiens

$$$$

  Mrv1533001291818262D          

 27 29  0  0  0  0            999 V2000
    1.8313   -4.2715    0.0000 C   0  0  0  0  0  0  0  0  0  0  0  0
    1.8313   -5.0965    0.0000 C   0  0  0  0  0  0  0  0  0  0  0  0
    2.5458   -5.5090    0.0000 C   0  0  0  0  0  0  0  0  0  0  0  0
    2.5458   -6.3340    0.0000 C   0  0  0  0  0  0  0  0  0  0  0  0
    1.8313   -6.7465    0.0000 C   0  0  0  0  0  0  0  0  0  0  0  0
    1.8313   -7.5715    0.0000 C   0  0  0  0  0  0  0  0  0  0  0  0
    2.5458   -7.9840    0.0000 N   0  0  0  0  0  0  0  0  0  0  0  0
    2.5458   -8.8090    0.0000 C   0  0  0  0  0  0  0  0  0  0  0  0
    3.2603   -9.2215    0.0000 C   0  0  0  0  0  0  0  0  0  0  0  0
    2.7300   -9.8534    0.0000 F   0  0  0  0  0  0  0  0  0  0  0  0
    3.5424   -8.4462    0.0000 C   0  0  0  0  0  0  0  0  0  0  0  0
    4.3549   -8.3029    0.0000 C   0  0  0  0  0  0  0  0  0  0  0  0
    4.8852   -8.9349    0.0000 N   0  0  0  0  0  0  0  0  0  0  0  0
    4.6030   -9.7102    0.0000 C   0  0  0  0  0  0  0  0  0  0  0  0
    3.7906   -9.8534    0.0000 C   0  0  0  0  0  0  0  0  0  0  0  0
    5.6977   -8.7917    0.0000 C   0  0  0  0  0  0  0  0  0  0  0  0
    5.9798   -8.0164    0.0000 O   0  0  0  0  0  0  0  0  0  0  0  0
    6.2280   -9.4237    0.0000 C   0  0  0  0  0  0  0  0  0  0  0  0
    7.0404   -9.2804    0.0000 C   0  0  0  0  0  0  0  0  0  0  0  0
    7.5707   -9.9124    0.0000 C   0  0  0  0  0  0  0  0  0  0  0  0
    7.2886  -10.6876    0.0000 C   0  0  0  0  0  0  0  0  0  0  0  0
    7.8189  -11.3196    0.0000 F   0  0  0  0  0  0  0  0  0  0  0  0
    6.4761  -10.8309    0.0000 C   0  0  0  0  0  0  0  0  0  0  0  0
    6.1939  -11.6061    0.0000 Cl  0  0  0  0  0  0  0  0  0  0  0  0
    5.9458  -10.1989    0.0000 C   0  0  0  0  0  0  0  0  0  0  0  0
    1.1168   -6.3340    0.0000 N   0  0  0  0  0  0  0  0  0  0  0  0
    1.1168   -5.5090    0.0000 C   0  0  0  0  0  0  0  0  0  0  0  0
  1  2  1  0  0  0  0
  2  3  4  0  0  0  0
  3  4  4  0  0  0  0
  4  5  4  0  0  0  0
  5  6  1  0  0  0  0
  6  7  1  0  0  0  0
  7  8  1  0  0  0  0
  8  9  1  0  0  0  0
  9 10  1  0  0  0  0
  9 11  1  0  0  0  0
 11 12  1  0  0  0  0
 12 13  1  0  0  0  0
 13 14  1  0  0  0  0
 14 15  1  0  0  0  0
  9 15  1  0  0  0  0
 13 16  1  0  0  0  0
 16 17  2  0  0  0  0
 16 18  1  0  0  0  0
 18 19  4  0  0  0  0
 19 20  4  0  0  0  0
 20 21  4  0  0  0  0
 21 22  1  0  0  0  0
 21 23  4  0  0  0  0
 23 24  1  0  0  0  0
 23 25  4  0  0  0  0
 18 25  4  0  0  0  0
  5 26  4  0  0  0  0
 26 27  4  0  0  0  0
  2 27  4  0  0  0  0
M  END
>  <CdId>
105

>  <Mol Weight>
393.86

>  <Formula>
C20H22ClF2N3O

>  <CMPD_CHEMBLID>
CHEMBL45305

>  <MOLREGNO>
66547

>  <PARENT_CMPD_CHEMBLID>
CHEMBL45305

>  <PARENT_MOLREGNO>
66547

>  <COMPOUND_KEY>
1

>  <MOLWEIGHT>
393.86

>  <ALOGP>
3.08

>  <PSA>
45.23

>  <NUM_RO5_VIOLATIONS>
0

>  <ACTIVITY_ID>
1939117

>  <STANDARD_TYPE>
T1/2

>  <RELATION>
=

>  <STANDARD_VALUE>
35.0

>  <STANDARD_UNITS>
hr

>  <PUBLISHED_TYPE>
t1/2

>  <PUBLISHED_RELATION>
=

>  <PUBLISHED_VALUE>
35.0

>  <PUBLISHED_UNITS>
hr

>  <POTENTIAL_DUPLICATE>
0

>  <BAO_ENDPOINT>
BAO_0002115

>  <UO_UNITS>
UO_0000032

>  <QUDT_UNITS>
http://qudt.org/vocab/unit#Hour

>  <ASSAY_ID>
446127

>  <ASSAY_CHEMBLID>
CHEMBL895222

>  <ASSAY_TYPE>
A

>  <DESCRIPTION>
Half life in human plasma

>  <ASSAY_SRC_ID>
1

>  <ASSAY_SRC_DESCRIPTION>
Scientific Literature

>  <ASSAY_ORGANISM>
Homo sapiens

>  <ASSAY_TAX_ID>
9606

>  <CURATED_BY>
Autocuration

>  <BAO_FORMAT>
BAO_0000366

>  <TID>
102352

>  <TARGET_CHEMBLID>
CHEMBL613652

>  <TARGET_TYPE>
TISSUE

>  <PREF_NAME>
Plasma

>  <CONFIDENCE_SCORE>
1

>  <TARGET_MAPPING>
Non-molecular

>  <DOC_ID>
36689

>  <DOC_CHEMBLID>
CHEMBL1148798

>  <PUBMED_ID>
17803293

>  <JOURNAL>
J. Med. Chem.

>  <YEAR>
2007

>  <VOLUME>
50

>  <ISSUE>
20

>  <FIRST_PAGE>
5024

>  <MOL_PREF_NAME>
BEFIRADOL

>  <ORGANISM>
Rattus norvegicus

$$$$

  Mrv1533001291818262D          

 66 72  0  0  1  0            999 V2000
    5.6777    2.1298    0.0000 C   0  0  0  0  0  0  0  0  0  0  0  0
    4.8616    2.0088    0.0000 C   0  0  0  0  0  0  0  0  0  0  0  0
    4.3488    2.6550    0.0000 O   0  0  0  0  0  0  0  0  0  0  0  0
    4.5584    1.2415    0.0000 O   0  0  0  0  0  0  0  0  0  0  0  0
    5.0712    0.5953    0.0000 C   0  0  1  0  0  0  0  0  0  0  0  0
    5.5627    1.2579    0.0000 C   0  0  0  0  0  0  0  0  0  0  0  0
    6.2253    0.7664    0.0000 O   0  0  0  0  0  0  0  0  0  0  0  0
    5.7339    0.1038    0.0000 C   0  0  2  0  0  0  0  0  0  0  0  0
    5.6395   -0.7158    0.0000 C   0  0  0  0  0  0  0  0  0  0  0  0
    4.8826   -1.0439    0.0000 C   0  0  2  0  0  0  0  0  0  0  0  0
    4.7882   -1.8635    0.0000 O   0  0  0  0  0  0  0  0  0  0  0  0
    4.2200   -0.5524    0.0000 C   0  0  2  0  0  0  0  0  0  0  0  0
    4.2180   -1.3774    0.0000 C   0  0  0  0  0  0  0  0  0  0  0  0
    4.3143    0.2672    0.0000 C   0  0  2  0  0  0  0  0  0  0  0  0
    3.7646    0.9378    0.0000 C   0  0  2  0  0  0  0  0  0  0  0  0
    4.1794    1.6509    0.0000 O   0  0  0  0  0  0  0  0  0  0  0  0
    3.7692    2.3667    0.0000 C   0  0  0  0  0  0  0  0  0  0  0  0
    2.9442    2.3694    0.0000 O   0  0  0  0  0  0  0  0  0  0  0  0
    4.1839    3.0799    0.0000 C   0  0  0  0  0  0  0  0  0  0  0  0
    3.7737    3.7957    0.0000 C   0  0  0  0  0  0  0  0  0  0  0  0
    4.1885    4.5088    0.0000 C   0  0  0  0  0  0  0  0  0  0  0  0
    5.0135    4.5062    0.0000 C   0  0  0  0  0  0  0  0  0  0  0  0
    5.4237    3.7904    0.0000 C   0  0  0  0  0  0  0  0  0  0  0  0
    5.0089    3.0772    0.0000 C   0  0  0  0  0  0  0  0  0  0  0  0
    2.9040    1.0850    0.0000 C   0  0  2  0  0  0  0  0  0  0  0  0
    3.1675    1.8668    0.0000 O   0  0  0  0  0  0  0  0  0  0  0  0
    2.1358    1.4856    0.0000 C   0  0  0  0  0  0  0  0  0  0  0  0
    1.3880    1.0914    0.0000 C   0  0  2  0  0  0  0  0  0  0  0  0
    0.6745    1.5056    0.0000 O   0  0  0  0  0  0  0  0  0  0  0  0
   -0.0409    1.0948    0.0000 C   0  0  0  0  0  0  0  0  0  0  0  0
   -0.0428    0.2698    0.0000 O   0  0  0  0  0  0  0  0  0  0  0  0
   -0.7544    1.5089    0.0000 C   0  0  2  0  0  0  0  0  0  0  0  0
   -0.7525    2.3339    0.0000 O   0  0  0  0  0  0  0  0  0  0  0  0
   -1.4698    1.0981    0.0000 C   0  0  1  0  0  0  0  0  0  0  0  0
   -2.1833    1.5123    0.0000 N   0  0  0  0  0  0  0  0  0  0  0  0
   -2.8988    1.1015    0.0000 C   0  0  0  0  0  0  0  0  0  0  0  0
   -2.9007    0.2765    0.0000 O   0  0  0  0  0  0  0  0  0  0  0  0
   -3.6123    1.5156    0.0000 C   0  0  0  0  0  0  0  0  0  0  0  0
   -4.3277    1.1048    0.0000 C   0  0  0  0  0  0  0  0  0  0  0  0
   -5.0412    1.5190    0.0000 C   0  0  0  0  0  0  0  0  0  0  0  0
   -5.0393    2.3440    0.0000 C   0  0  0  0  0  0  0  0  0  0  0  0
   -4.3239    2.7548    0.0000 C   0  0  0  0  0  0  0  0  0  0  0  0
   -3.6103    2.3406    0.0000 C   0  0  0  0  0  0  0  0  0  0  0  0
   -1.4718    0.2731    0.0000 C   0  0  0  0  0  0  0  0  0  0  0  0
   -0.7583   -0.1411    0.0000 C   0  0  0  0  0  0  0  0  0  0  0  0
   -0.7602   -0.9661    0.0000 C   0  0  0  0  0  0  0  0  0  0  0  0
   -1.4756   -1.3769    0.0000 C   0  0  0  0  0  0  0  0  0  0  0  0
   -2.1891   -0.9627    0.0000 C   0  0  0  0  0  0  0  0  0  0  0  0
   -2.1872   -0.1377    0.0000 C   0  0  0  0  0  0  0  0  0  0  0  0
    1.4166    0.2466    0.0000 C   0  0  0  0  0  0  0  0  0  0  0  0
    2.1454   -0.2218    0.0000 C   0  0  0  0  0  0  0  0  0  0  0  0
    2.7001   -0.8961    0.0000 C   0  0  1  0  0  0  0  0  0  0  0  0
    2.2816   -1.6071    0.0000 O   0  0  0  0  0  0  0  0  0  0  0  0
    1.4567   -1.6002    0.0000 C   0  0  0  0  0  0  0  0  0  0  0  0
    1.0501   -0.8823    0.0000 O   0  0  0  0  0  0  0  0  0  0  0  0
    1.0382   -2.3112    0.0000 C   0  0  0  0  0  0  0  0  0  0  0  0
    0.2132   -2.3043    0.0000 C   0  0  0  0  0  0  0  0  0  0  0  0
   -0.2052   -3.0153    0.0000 C   0  0  0  0  0  0  0  0  0  0  0  0
    0.2013   -3.7332    0.0000 O   0  0  0  0  0  0  0  0  0  0  0  0
   -1.0302   -3.0084    0.0000 O   0  0  0  0  0  0  0  0  0  0  0  0
    3.5418   -1.0505    0.0000 C   0  0  0  0  0  0  0  0  0  0  0  0
    3.7267   -1.8545    0.0000 O   0  0  0  0  0  0  0  0  0  0  0  0
    2.5824    0.3981    0.0000 C   0  0  0  0  0  0  0  0  0  0  0  0
    3.0868   -0.2547    0.0000 C   0  0  0  0  0  0  0  0  0  0  0  0
    3.3995    0.2839    0.0000 C   0  0  0  0  0  0  0  0  0  0  0  0
    0.6993   -0.1610    0.0000 C   0  0  0  0  0  0  0  0  0  0  0  0
  1  2  1  0  0  0  0
  2  3  2  0  0  0  0
  2  4  1  0  0  0  0
  5  4  1  1  0  0  0
  5  6  1  0  0  0  0
  6  7  1  0  0  0  0
  8  7  1  6  0  0  0
  5  8  1  0  0  0  0
  8  9  1  0  0  0  0
  9 10  1  0  0  0  0
 10 11  1  6  0  0  0
 10 12  1  0  0  0  0
 12 13  1  6  0  0  0
 12 14  1  0  0  0  0
  5 14  1  0  0  0  0
 14 15  1  6  0  0  0
 15 16  1  1  0  0  0
 16 17  1  0  0  0  0
 17 18  2  0  0  0  0
 17 19  1  0  0  0  0
 19 20  4  0  0  0  0
 20 21  4  0  0  0  0
 21 22  4  0  0  0  0
 22 23  4  0  0  0  0
 23 24  4  0  0  0  0
 19 24  4  0  0  0  0
 15 25  1  0  0  0  0
 25 26  1  6  0  0  0
 25 27  1  0  0  0  0
 27 28  1  0  0  0  0
 28 29  1  1  0  0  0
 29 30  1  0  0  0  0
 30 31  2  0  0  0  0
 30 32  1  0  0  0  0
 32 33  1  1  0  0  0
 32 34  1  0  0  0  0
 34 35  1  6  0  0  0
 35 36  1  0  0  0  0
 36 37  2  0  0  0  0
 36 38  1  0  0  0  0
 38 39  4  0  0  0  0
 39 40  4  0  0  0  0
 40 41  4  0  0  0  0
 41 42  4  0  0  0  0
 42 43  4  0  0  0  0
 38 43  4  0  0  0  0
 34 44  1  0  0  0  0
 44 45  4  0  0  0  0
 45 46  4  0  0  0  0
 46 47  4  0  0  0  0
 47 48  4  0  0  0  0
 48 49  4  0  0  0  0
 44 49  4  0  0  0  0
 28 50  1  0  0  0  0
 50 51  2  0  0  0  0
 51 52  1  0  0  0  0
 52 53  1  6  0  0  0
 53 54  1  0  0  0  0
 54 55  2  0  0  0  0
 54 56  1  0  0  0  0
 56 57  1  0  0  0  0
 57 58  1  0  0  0  0
 58 59  2  0  0  0  0
 58 60  1  0  0  0  0
 52 61  1  0  0  0  0
 12 61  1  0  0  0  0
 61 62  2  0  0  0  0
 51 63  1  0  0  0  0
 25 63  1  0  0  0  0
 63 64  1  0  0  0  0
 63 65  1  0  0  0  0
 50 66  1  0  0  0  0
M  END
>  <CdId>
106

>  <Mol Weight>
911.954

>  <Formula>
C49H53NO16

>  <CMPD_CHEMBLID>
CHEMBL238121

>  <MOLREGNO>
396777

>  <PARENT_CMPD_CHEMBLID>
CHEMBL238121

>  <PARENT_MOLREGNO>
396777

>  <COMPOUND_KEY>
3, TX-67

>  <MOLWEIGHT>
911.94

>  <ALOGP>
2.9

>  <PSA>
258.58

>  <NUM_RO5_VIOLATIONS>
2

>  <ACTIVITY_ID>
1967497

>  <STANDARD_TYPE>
T1/2

>  <RELATION>
=

>  <STANDARD_VALUE>
15.3

>  <STANDARD_UNITS>
hr

>  <PUBLISHED_TYPE>
t1/2

>  <PUBLISHED_RELATION>
=

>  <PUBLISHED_VALUE>
15.3

>  <PUBLISHED_UNITS>
hr

>  <POTENTIAL_DUPLICATE>
0

>  <BAO_ENDPOINT>
BAO_0002115

>  <UO_UNITS>
UO_0000032

>  <QUDT_UNITS>
http://qudt.org/vocab/unit#Hour

>  <ASSAY_ID>
447284

>  <ASSAY_CHEMBLID>
CHEMBL896317

>  <ASSAY_TYPE>
A

>  <DESCRIPTION>
Stability assessed as half life in human plasma

>  <ASSAY_SRC_ID>
1

>  <ASSAY_SRC_DESCRIPTION>
Scientific Literature

>  <ASSAY_ORGANISM>
Homo sapiens

>  <ASSAY_TAX_ID>
9606

>  <CURATED_BY>
Autocuration

>  <BAO_FORMAT>
BAO_0000366

>  <TID>
102352

>  <TARGET_CHEMBLID>
CHEMBL613652

>  <TARGET_TYPE>
TISSUE

>  <PREF_NAME>
Plasma

>  <CONFIDENCE_SCORE>
1

>  <TARGET_MAPPING>
Non-molecular

>  <DOC_ID>
36767

>  <DOC_CHEMBLID>
CHEMBL1148876

>  <PUBMED_ID>
17485207

>  <JOURNAL>
Bioorg. Med. Chem. Lett.

>  <YEAR>
2007

>  <VOLUME>
17

>  <ISSUE>
13

>  <FIRST_PAGE>
3642

>  <ORGANISM>
Rattus norvegicus

$$$$

  Mrv1533001291818262D          

 62 68  0  0  1  0            999 V2000
    1.4439   -2.4359    0.0000 C   0  0  0  0  0  0  0  0  0  0  0  0
    1.8623   -1.7249    0.0000 C   0  0  0  0  0  0  0  0  0  0  0  0
    2.6873   -1.7318    0.0000 O   0  0  0  0  0  0  0  0  0  0  0  0
    1.4558   -1.0071    0.0000 O   0  0  0  0  0  0  0  0  0  0  0  0
    1.8742   -0.2961    0.0000 C   0  0  1  0  0  0  0  0  0  0  0  0
    2.7160   -0.4505    0.0000 C   0  0  0  0  0  0  0  0  0  0  0  0
    2.9009   -1.2545    0.0000 O   0  0  0  0  0  0  0  0  0  0  0  0
    3.3941    0.0476    0.0000 C   0  0  2  0  0  0  0  0  0  0  0  0
    3.3922   -0.7774    0.0000 C   0  0  0  0  0  0  0  0  0  0  0  0
    4.0567   -0.4439    0.0000 C   0  0  1  0  0  0  0  0  0  0  0  0
    3.9624   -1.2635    0.0000 O   0  0  0  0  0  0  0  0  0  0  0  0
    4.8137   -0.1158    0.0000 C   0  0  0  0  0  0  0  0  0  0  0  0
    4.9080    0.7038    0.0000 C   0  0  1  0  0  0  0  0  0  0  0  0
    5.3995    1.3664    0.0000 O   0  0  0  0  0  0  0  0  0  0  0  0
    4.7369    1.8579    0.0000 C   0  0  0  0  0  0  0  0  0  0  0  0
    4.2454    1.1953    0.0000 C   0  0  2  0  0  0  0  0  0  0  0  0
    3.7326    1.8415    0.0000 O   0  0  0  0  0  0  0  0  0  0  0  0
    4.0358    2.6088    0.0000 C   0  0  0  0  0  0  0  0  0  0  0  0
    3.5230    3.2550    0.0000 O   0  0  0  0  0  0  0  0  0  0  0  0
    4.8519    2.7298    0.0000 C   0  0  0  0  0  0  0  0  0  0  0  0
    3.4884    0.8672    0.0000 C   0  0  1  0  0  0  0  0  0  0  0  0
    2.9387    1.5378    0.0000 C   0  0  2  0  0  0  0  0  0  0  0  0
    3.3535    2.2509    0.0000 O   0  0  0  0  0  0  0  0  0  0  0  0
    2.9433    2.9667    0.0000 C   0  0  0  0  0  0  0  0  0  0  0  0
    2.1183    2.9694    0.0000 O   0  0  0  0  0  0  0  0  0  0  0  0
    3.3581    3.6799    0.0000 C   0  0  0  0  0  0  0  0  0  0  0  0
    2.9479    4.3957    0.0000 C   0  0  0  0  0  0  0  0  0  0  0  0
    3.3627    5.1088    0.0000 C   0  0  0  0  0  0  0  0  0  0  0  0
    4.1877    5.1062    0.0000 C   0  0  0  0  0  0  0  0  0  0  0  0
    4.5979    4.3904    0.0000 C   0  0  0  0  0  0  0  0  0  0  0  0
    4.1831    3.6772    0.0000 C   0  0  0  0  0  0  0  0  0  0  0  0
    2.0781    1.6850    0.0000 C   0  0  2  0  0  0  0  0  0  0  0  0
    2.3416    2.4668    0.0000 O   0  0  0  0  0  0  0  0  0  0  0  0
    1.3100    2.0856    0.0000 C   0  0  0  0  0  0  0  0  0  0  0  0
    0.5622    1.6914    0.0000 C   0  0  2  0  0  0  0  0  0  0  0  0
   -0.1513    2.1056    0.0000 O   0  0  0  0  0  0  0  0  0  0  0  0
   -0.8667    1.6948    0.0000 C   0  0  0  0  0  0  0  0  0  0  0  0
   -0.8687    0.8698    0.0000 O   0  0  0  0  0  0  0  0  0  0  0  0
   -1.5802    2.1089    0.0000 C   0  0  2  0  0  0  0  0  0  0  0  0
   -1.5783    2.9339    0.0000 O   0  0  0  0  0  0  0  0  0  0  0  0
   -2.2957    1.6981    0.0000 C   0  0  1  0  0  0  0  0  0  0  0  0
   -3.0092    2.1123    0.0000 N   0  0  0  0  0  0  0  0  0  0  0  0
   -3.7246    1.7015    0.0000 C   0  0  0  0  0  0  0  0  0  0  0  0
   -3.7265    0.8765    0.0000 O   0  0  0  0  0  0  0  0  0  0  0  0
   -4.4381    2.1156    0.0000 C   0  0  0  0  0  0  0  0  0  0  0  0
   -5.1536    1.7048    0.0000 C   0  0  0  0  0  0  0  0  0  0  0  0
   -5.8671    2.1190    0.0000 C   0  0  0  0  0  0  0  0  0  0  0  0
   -5.8651    2.9440    0.0000 C   0  0  0  0  0  0  0  0  0  0  0  0
   -5.1497    3.3548    0.0000 C   0  0  0  0  0  0  0  0  0  0  0  0
   -4.4362    2.9406    0.0000 C   0  0  0  0  0  0  0  0  0  0  0  0
   -2.2976    0.8731    0.0000 C   0  0  0  0  0  0  0  0  0  0  0  0
   -1.5841    0.4589    0.0000 C   0  0  0  0  0  0  0  0  0  0  0  0
   -1.5860   -0.3660    0.0000 C   0  0  0  0  0  0  0  0  0  0  0  0
   -2.3015   -0.7769    0.0000 C   0  0  0  0  0  0  0  0  0  0  0  0
   -3.0150   -0.3627    0.0000 C   0  0  0  0  0  0  0  0  0  0  0  0
   -3.0130    0.4623    0.0000 C   0  0  0  0  0  0  0  0  0  0  0  0
    0.5908    0.8466    0.0000 C   0  0  0  0  0  0  0  0  0  0  0  0
    1.3196    0.3782    0.0000 C   0  0  0  0  0  0  0  0  0  0  0  0
    1.7566    0.9981    0.0000 C   0  0  0  0  0  0  0  0  0  0  0  0
    2.2609    0.3453    0.0000 C   0  0  0  0  0  0  0  0  0  0  0  0
    2.5736    0.8839    0.0000 C   0  0  0  0  0  0  0  0  0  0  0  0
   -0.1265    0.4390    0.0000 C   0  0  0  0  0  0  0  0  0  0  0  0
  1  2  1  0  0  0  0
  2  3  2  0  0  0  0
  2  4  1  0  0  0  0
  5  4  1  6  0  0  0
  5  6  1  0  0  0  0
  6  7  2  0  0  0  0
  6  8  1  0  0  0  0
  8  9  1  6  0  0  0
  8 10  1  0  0  0  0
 10 11  1  6  0  0  0
 10 12  1  0  0  0  0
 12 13  1  0  0  0  0
 13 14  1  6  0  0  0
 14 15  1  0  0  0  0
 15 16  1  0  0  0  0
 13 16  1  0  0  0  0
 16 17  1  1  0  0  0
 17 18  1  0  0  0  0
 18 19  2  0  0  0  0
 18 20  1  0  0  0  0
 16 21  1  0  0  0  0
  8 21  1  0  0  0  0
 21 22  1  6  0  0  0
 22 23  1  1  0  0  0
 23 24  1  0  0  0  0
 24 25  2  0  0  0  0
 24 26  1  0  0  0  0
 26 27  4  0  0  0  0
 27 28  4  0  0  0  0
 28 29  4  0  0  0  0
 29 30  4  0  0  0  0
 30 31  4  0  0  0  0
 26 31  4  0  0  0  0
 22 32  1  0  0  0  0
 32 33  1  6  0  0  0
 32 34  1  0  0  0  0
 34 35  1  0  0  0  0
 35 36  1  1  0  0  0
 36 37  1  0  0  0  0
 37 38  2  0  0  0  0
 37 39  1  0  0  0  0
 39 40  1  1  0  0  0
 39 41  1  0  0  0  0
 41 42  1  6  0  0  0
 42 43  1  0  0  0  0
 43 44  2  0  0  0  0
 43 45  1  0  0  0  0
 45 46  4  0  0  0  0
 46 47  4  0  0  0  0
 47 48  4  0  0  0  0
 48 49  4  0  0  0  0
 49 50  4  0  0  0  0
 45 50  4  0  0  0  0
 41 51  1  0  0  0  0
 51 52  4  0  0  0  0
 52 53  4  0  0  0  0
 53 54  4  0  0  0  0
 54 55  4  0  0  0  0
 55 56  4  0  0  0  0
 51 56  4  0  0  0  0
 35 57  1  0  0  0  0
 57 58  2  0  0  0  0
  5 58  1  0  0  0  0
 58 59  1  0  0  0  0
 32 59  1  0  0  0  0
 59 60  1  0  0  0  0
 59 61  1  0  0  0  0
 57 62  1  0  0  0  0
M  END
>  <CdId>
107

>  <Mol Weight>
853.918

>  <Formula>
C47H51NO14

>  <CMPD_CHEMBLID>
CHEMBL428647

>  <MOLREGNO>
8062

>  <PARENT_CMPD_CHEMBLID>
CHEMBL428647

>  <PARENT_MOLREGNO>
8062

>  <COMPOUND_KEY>
1

>  <MOLWEIGHT>
853.91

>  <ALOGP>
3.06

>  <PSA>
221.28

>  <NUM_RO5_VIOLATIONS>
2

>  <ACTIVITY_ID>
1967494

>  <STANDARD_TYPE>
T1/2

>  <RELATION>
=

>  <STANDARD_VALUE>
18.2

>  <STANDARD_UNITS>
hr

>  <PUBLISHED_TYPE>
t1/2

>  <PUBLISHED_RELATION>
=

>  <PUBLISHED_VALUE>
18.2

>  <PUBLISHED_UNITS>
hr

>  <POTENTIAL_DUPLICATE>
0

>  <BAO_ENDPOINT>
BAO_0002115

>  <UO_UNITS>
UO_0000032

>  <QUDT_UNITS>
http://qudt.org/vocab/unit#Hour

>  <ASSAY_ID>
447284

>  <ASSAY_CHEMBLID>
CHEMBL896317

>  <ASSAY_TYPE>
A

>  <DESCRIPTION>
Stability assessed as half life in human plasma

>  <ASSAY_SRC_ID>
1

>  <ASSAY_SRC_DESCRIPTION>
Scientific Literature

>  <ASSAY_ORGANISM>
Homo sapiens

>  <ASSAY_TAX_ID>
9606

>  <CURATED_BY>
Autocuration

>  <BAO_FORMAT>
BAO_0000366

>  <TID>
102352

>  <TARGET_CHEMBLID>
CHEMBL613652

>  <TARGET_TYPE>
TISSUE

>  <PREF_NAME>
Plasma

>  <CONFIDENCE_SCORE>
1

>  <TARGET_MAPPING>
Non-molecular

>  <DOC_ID>
36767

>  <DOC_CHEMBLID>
CHEMBL1148876

>  <PUBMED_ID>
17485207

>  <JOURNAL>
Bioorg. Med. Chem. Lett.

>  <YEAR>
2007

>  <VOLUME>
17

>  <ISSUE>
13

>  <FIRST_PAGE>
3642

>  <MOL_PREF_NAME>
PACLITAXEL

>  <ORGANISM>
Rattus norvegicus

$$$$

  Mrv1533001291818262D          

 66 72  0  0  1  0            999 V2000
    5.6777    2.1298    0.0000 C   0  0  0  0  0  0  0  0  0  0  0  0
    4.8616    2.0088    0.0000 C   0  0  0  0  0  0  0  0  0  0  0  0
    4.3488    2.6550    0.0000 O   0  0  0  0  0  0  0  0  0  0  0  0
    4.5584    1.2415    0.0000 O   0  0  0  0  0  0  0  0  0  0  0  0
    5.0712    0.5953    0.0000 C   0  0  1  0  0  0  0  0  0  0  0  0
    5.5627    1.2579    0.0000 C   0  0  0  0  0  0  0  0  0  0  0  0
    6.2253    0.7664    0.0000 O   0  0  0  0  0  0  0  0  0  0  0  0
    5.7339    0.1038    0.0000 C   0  0  2  0  0  0  0  0  0  0  0  0
    5.6395   -0.7158    0.0000 C   0  0  0  0  0  0  0  0  0  0  0  0
    4.8826   -1.0439    0.0000 C   0  0  2  0  0  0  0  0  0  0  0  0
    4.7882   -1.8635    0.0000 O   0  0  0  0  0  0  0  0  0  0  0  0
    4.2200   -0.5524    0.0000 C   0  0  2  0  0  0  0  0  0  0  0  0
    4.2180   -1.3774    0.0000 C   0  0  0  0  0  0  0  0  0  0  0  0
    4.3143    0.2672    0.0000 C   0  0  2  0  0  0  0  0  0  0  0  0
    3.7646    0.9378    0.0000 C   0  0  2  0  0  0  0  0  0  0  0  0
    4.1794    1.6509    0.0000 O   0  0  0  0  0  0  0  0  0  0  0  0
    3.7692    2.3667    0.0000 C   0  0  0  0  0  0  0  0  0  0  0  0
    2.9442    2.3694    0.0000 O   0  0  0  0  0  0  0  0  0  0  0  0
    4.1839    3.0799    0.0000 C   0  0  0  0  0  0  0  0  0  0  0  0
    3.7737    3.7957    0.0000 C   0  0  0  0  0  0  0  0  0  0  0  0
    4.1885    4.5088    0.0000 C   0  0  0  0  0  0  0  0  0  0  0  0
    5.0135    4.5062    0.0000 C   0  0  0  0  0  0  0  0  0  0  0  0
    5.4237    3.7904    0.0000 C   0  0  0  0  0  0  0  0  0  0  0  0
    5.0089    3.0772    0.0000 C   0  0  0  0  0  0  0  0  0  0  0  0
    2.9040    1.0850    0.0000 C   0  0  2  0  0  0  0  0  0  0  0  0
    3.1675    1.8668    0.0000 O   0  0  0  0  0  0  0  0  0  0  0  0
    2.1358    1.4856    0.0000 C   0  0  0  0  0  0  0  0  0  0  0  0
    1.3880    1.0914    0.0000 C   0  0  2  0  0  0  0  0  0  0  0  0
    0.6745    1.5056    0.0000 O   0  0  0  0  0  0  0  0  0  0  0  0
   -0.0409    1.0948    0.0000 C   0  0  0  0  0  0  0  0  0  0  0  0
   -0.0428    0.2698    0.0000 O   0  0  0  0  0  0  0  0  0  0  0  0
   -0.7544    1.5089    0.0000 C   0  0  2  0  0  0  0  0  0  0  0  0
   -0.7525    2.3339    0.0000 O   0  0  0  0  0  0  0  0  0  0  0  0
   -1.4698    1.0981    0.0000 C   0  0  1  0  0  0  0  0  0  0  0  0
   -2.1833    1.5123    0.0000 N   0  0  0  0  0  0  0  0  0  0  0  0
   -2.8988    1.1015    0.0000 C   0  0  0  0  0  0  0  0  0  0  0  0
   -2.9007    0.2765    0.0000 O   0  0  0  0  0  0  0  0  0  0  0  0
   -3.6123    1.5156    0.0000 C   0  0  0  0  0  0  0  0  0  0  0  0
   -4.3277    1.1048    0.0000 C   0  0  0  0  0  0  0  0  0  0  0  0
   -5.0412    1.5190    0.0000 C   0  0  0  0  0  0  0  0  0  0  0  0
   -5.0393    2.3440    0.0000 C   0  0  0  0  0  0  0  0  0  0  0  0
   -4.3239    2.7548    0.0000 C   0  0  0  0  0  0  0  0  0  0  0  0
   -3.6103    2.3406    0.0000 C   0  0  0  0  0  0  0  0  0  0  0  0
   -1.4718    0.2731    0.0000 C   0  0  0  0  0  0  0  0  0  0  0  0
   -0.7583   -0.1411    0.0000 C   0  0  0  0  0  0  0  0  0  0  0  0
   -0.7602   -0.9661    0.0000 C   0  0  0  0  0  0  0  0  0  0  0  0
   -1.4756   -1.3769    0.0000 C   0  0  0  0  0  0  0  0  0  0  0  0
   -2.1891   -0.9627    0.0000 C   0  0  0  0  0  0  0  0  0  0  0  0
   -2.1872   -0.1377    0.0000 C   0  0  0  0  0  0  0  0  0  0  0  0
    1.4166    0.2466    0.0000 C   0  0  0  0  0  0  0  0  0  0  0  0
    2.1454   -0.2218    0.0000 C   0  0  0  0  0  0  0  0  0  0  0  0
    2.7001   -0.8961    0.0000 C   0  0  1  0  0  0  0  0  0  0  0  0
    2.2816   -1.6071    0.0000 O   0  0  0  0  0  0  0  0  0  0  0  0
    1.4567   -1.6002    0.0000 C   0  0  0  0  0  0  0  0  0  0  0  0
    1.0501   -0.8823    0.0000 O   0  0  0  0  0  0  0  0  0  0  0  0
    1.0382   -2.3112    0.0000 N   0  0  0  0  0  0  0  0  0  0  0  0
    0.2132   -2.3043    0.0000 C   0  0  0  0  0  0  0  0  0  0  0  0
   -0.2052   -3.0153    0.0000 C   0  0  0  0  0  0  0  0  0  0  0  0
    0.2013   -3.7332    0.0000 O   0  0  0  0  0  0  0  0  0  0  0  0
   -1.0302   -3.0084    0.0000 O   0  0  0  0  0  0  0  0  0  0  0  0
    3.5418   -1.0505    0.0000 C   0  0  0  0  0  0  0  0  0  0  0  0
    3.7267   -1.8545    0.0000 O   0  0  0  0  0  0  0  0  0  0  0  0
    2.5824    0.3981    0.0000 C   0  0  0  0  0  0  0  0  0  0  0  0
    3.0868   -0.2547    0.0000 C   0  0  0  0  0  0  0  0  0  0  0  0
    3.3995    0.2839    0.0000 C   0  0  0  0  0  0  0  0  0  0  0  0
    0.6993   -0.1610    0.0000 C   0  0  0  0  0  0  0  0  0  0  0  0
  1  2  1  0  0  0  0
  2  3  2  0  0  0  0
  2  4  1  0  0  0  0
  5  4  1  1  0  0  0
  5  6  1  0  0  0  0
  6  7  1  0  0  0  0
  8  7  1  6  0  0  0
  5  8  1  0  0  0  0
  8  9  1  0  0  0  0
  9 10  1  0  0  0  0
 10 11  1  6  0  0  0
 10 12  1  0  0  0  0
 12 13  1  6  0  0  0
 12 14  1  0  0  0  0
  5 14  1  0  0  0  0
 14 15  1  6  0  0  0
 15 16  1  1  0  0  0
 16 17  1  0  0  0  0
 17 18  2  0  0  0  0
 17 19  1  0  0  0  0
 19 20  4  0  0  0  0
 20 21  4  0  0  0  0
 21 22  4  0  0  0  0
 22 23  4  0  0  0  0
 23 24  4  0  0  0  0
 19 24  4  0  0  0  0
 15 25  1  0  0  0  0
 25 26  1  6  0  0  0
 25 27  1  0  0  0  0
 27 28  1  0  0  0  0
 28 29  1  1  0  0  0
 29 30  1  0  0  0  0
 30 31  2  0  0  0  0
 30 32  1  0  0  0  0
 32 33  1  1  0  0  0
 32 34  1  0  0  0  0
 34 35  1  6  0  0  0
 35 36  1  0  0  0  0
 36 37  2  0  0  0  0
 36 38  1  0  0  0  0
 38 39  4  0  0  0  0
 39 40  4  0  0  0  0
 40 41  4  0  0  0  0
 41 42  4  0  0  0  0
 42 43  4  0  0  0  0
 38 43  4  0  0  0  0
 34 44  1  0  0  0  0
 44 45  4  0  0  0  0
 45 46  4  0  0  0  0
 46 47  4  0  0  0  0
 47 48  4  0  0  0  0
 48 49  4  0  0  0  0
 44 49  4  0  0  0  0
 28 50  1  0  0  0  0
 50 51  2  0  0  0  0
 51 52  1  0  0  0  0
 52 53  1  6  0  0  0
 53 54  1  0  0  0  0
 54 55  2  0  0  0  0
 54 56  1  0  0  0  0
 56 57  1  0  0  0  0
 57 58  1  0  0  0  0
 58 59  2  0  0  0  0
 58 60  1  0  0  0  0
 52 61  1  0  0  0  0
 12 61  1  0  0  0  0
 61 62  2  0  0  0  0
 51 63  1  0  0  0  0
 25 63  1  0  0  0  0
 63 64  1  0  0  0  0
 63 65  1  0  0  0  0
 50 66  1  0  0  0  0
M  END
>  <CdId>
108

>  <Mol Weight>
912.942

>  <Formula>
C48H52N2O16

>  <CMPD_CHEMBLID>
CHEMBL391337

>  <MOLREGNO>
396780

>  <PARENT_CMPD_CHEMBLID>
CHEMBL391337

>  <PARENT_MOLREGNO>
396780

>  <COMPOUND_KEY>
4, CNDR-3

>  <MOLWEIGHT>
912.93

>  <ALOGP>
2.53

>  <PSA>
270.61

>  <NUM_RO5_VIOLATIONS>
3

>  <ACTIVITY_ID>
1967496

>  <STANDARD_TYPE>
T1/2

>  <RELATION>
=

>  <STANDARD_VALUE>
52.0

>  <STANDARD_UNITS>
hr

>  <PUBLISHED_TYPE>
t1/2

>  <PUBLISHED_RELATION>
=

>  <PUBLISHED_VALUE>
52.0

>  <PUBLISHED_UNITS>
hr

>  <POTENTIAL_DUPLICATE>
0

>  <BAO_ENDPOINT>
BAO_0002115

>  <UO_UNITS>
UO_0000032

>  <QUDT_UNITS>
http://qudt.org/vocab/unit#Hour

>  <ASSAY_ID>
447284

>  <ASSAY_CHEMBLID>
CHEMBL896317

>  <ASSAY_TYPE>
A

>  <DESCRIPTION>
Stability assessed as half life in human plasma

>  <ASSAY_SRC_ID>
1

>  <ASSAY_SRC_DESCRIPTION>
Scientific Literature

>  <ASSAY_ORGANISM>
Homo sapiens

>  <ASSAY_TAX_ID>
9606

>  <CURATED_BY>
Autocuration

>  <BAO_FORMAT>
BAO_0000366

>  <TID>
102352

>  <TARGET_CHEMBLID>
CHEMBL613652

>  <TARGET_TYPE>
TISSUE

>  <PREF_NAME>
Plasma

>  <CONFIDENCE_SCORE>
1

>  <TARGET_MAPPING>
Non-molecular

>  <DOC_ID>
36767

>  <DOC_CHEMBLID>
CHEMBL1148876

>  <PUBMED_ID>
17485207

>  <JOURNAL>
Bioorg. Med. Chem. Lett.

>  <YEAR>
2007

>  <VOLUME>
17

>  <ISSUE>
13

>  <FIRST_PAGE>
3642

>  <ORGANISM>
Rattus norvegicus

$$$$

  Mrv1533001291818262D          

 41 41  0  0  1  0            999 V2000
    0.0000    0.0000    0.0000 Cl  0  0  0  0  0  0  0  0  0  0  0  0
    2.3571    2.6150    0.0000 C   0  0  0  0  0  0  0  0  0  0  0  0
    3.1821    2.6150    0.0000 C   0  0  0  0  0  0  0  0  0  0  0  0
    3.5946    3.3295    0.0000 C   0  0  0  0  0  0  0  0  0  0  0  0
    3.5946    1.9005    0.0000 C   0  0  0  0  0  0  0  0  0  0  0  0
    4.4196    1.9005    0.0000 C   0  0  2  0  0  0  0  0  0  0  0  0
    4.8321    2.6150    0.0000 N   0  0  0  0  0  0  0  0  0  0  0  0
    4.8321    1.1861    0.0000 C   0  0  0  0  0  0  0  0  0  0  0  0
    4.4196    0.4716    0.0000 O   0  0  0  0  0  0  0  0  0  0  0  0
    5.6571    1.1861    0.0000 O   0  0  0  0  0  0  0  0  0  0  0  0
    6.0696    0.4716    0.0000 C   0  0  0  0  0  0  0  0  0  0  0  0
    6.8946    0.4716    0.0000 C   0  0  0  0  0  0  0  0  0  0  0  0
    7.3071   -0.2429    0.0000 O   0  0  0  0  0  0  0  0  0  0  0  0
    8.1321   -0.2429    0.0000 P   0  0  0  0  0  0  0  0  0  0  0  0
    8.1321   -1.0679    0.0000 O   0  0  0  0  0  0  0  0  0  0  0  0
    8.9571   -0.2429    0.0000 C   0  0  0  0  0  0  0  0  0  0  0  0
    9.3696   -0.9574    0.0000 O   0  0  0  0  0  0  0  0  0  0  0  0
   10.1946   -0.9574    0.0000 C   0  0  0  0  0  0  0  0  0  0  0  0
   10.6071   -1.6718    0.0000 C   0  0  0  0  0  0  0  0  0  0  0  0
   11.4321   -1.6718    0.0000 N   0  0  0  0  0  0  0  0  0  0  0  0
   11.9171   -1.0044    0.0000 C   0  0  0  0  0  0  0  0  0  0  0  0
   12.7017   -1.2593    0.0000 N   0  0  0  0  0  0  0  0  0  0  0  0
   12.7017   -2.0843    0.0000 C   0  0  0  0  0  0  0  0  0  0  0  0
   13.3148   -2.6364    0.0000 C   0  0  0  0  0  0  0  0  0  0  0  0
   14.0994   -2.3814    0.0000 N   0  0  0  0  0  0  0  0  0  0  0  0
   13.1433   -3.4433    0.0000 N   0  0  0  0  0  0  0  0  0  0  0  0
   12.3586   -3.6983    0.0000 C   0  0  0  0  0  0  0  0  0  0  0  0
   11.7455   -3.1462    0.0000 N   0  0  0  0  0  0  0  0  0  0  0  0
   11.9171   -2.3393    0.0000 C   0  0  0  0  0  0  0  0  0  0  0  0
    8.1321    0.5821    0.0000 O   0  0  0  0  0  0  0  0  0  0  0  0
    8.8466    0.9946    0.0000 C   0  0  0  0  0  0  0  0  0  0  0  0
    9.5611    0.5821    0.0000 C   0  0  0  0  0  0  0  0  0  0  0  0
   10.2756    0.9946    0.0000 O   0  0  0  0  0  0  0  0  0  0  0  0
   10.9900    0.5821    0.0000 C   0  0  0  0  0  0  0  0  0  0  0  0
   10.9900   -0.2429    0.0000 O   0  0  0  0  0  0  0  0  0  0  0  0
   11.7045    0.9946    0.0000 C   0  0  1  0  0  0  0  0  0  0  0  0
   11.7045    1.8196    0.0000 N   0  0  0  0  0  0  0  0  0  0  0  0
   12.4190    0.5821    0.0000 C   0  0  0  0  0  0  0  0  0  0  0  0
   13.1334    0.9946    0.0000 C   0  0  0  0  0  0  0  0  0  0  0  0
   13.1334    1.8196    0.0000 C   0  0  0  0  0  0  0  0  0  0  0  0
   13.8479    0.5821    0.0000 C   0  0  0  0  0  0  0  0  0  0  0  0
  2  3  1  0  0  0  0
  3  4  1  0  0  0  0
  3  5  1  0  0  0  0
  5  6  1  0  0  0  0
  6  7  1  6  0  0  0
  6  8  1  0  0  0  0
  8  9  2  0  0  0  0
  8 10  1  0  0  0  0
 10 11  1  0  0  0  0
 11 12  1  0  0  0  0
 12 13  1  0  0  0  0
 13 14  1  0  0  0  0
 14 15  2  0  0  0  0
 14 16  1  0  0  0  0
 16 17  1  0  0  0  0
 17 18  1  0  0  0  0
 18 19  1  0  0  0  0
 19 20  1  0  0  0  0
 20 21  4  0  0  0  0
 21 22  4  0  0  0  0
 22 23  4  0  0  0  0
 23 24  4  0  0  0  0
 24 25  1  0  0  0  0
 24 26  4  0  0  0  0
 26 27  4  0  0  0  0
 27 28  4  0  0  0  0
 28 29  4  0  0  0  0
 20 29  4  0  0  0  0
 23 29  4  0  0  0  0
 14 30  1  0  0  0  0
 30 31  1  0  0  0  0
 31 32  1  0  0  0  0
 32 33  1  0  0  0  0
 33 34  1  0  0  0  0
 34 35  2  0  0  0  0
 34 36  1  0  0  0  0
 36 37  1  1  0  0  0
 36 38  1  0  0  0  0
 38 39  1  0  0  0  0
 39 40  1  0  0  0  0
 39 41  1  0  0  0  0
M  END
>  <CdId>
110

>  <Mol Weight>
624.07

>  <Formula>
C24H43ClN7O8P

>  <CMPD_CHEMBLID>
CHEMBL557564

>  <MOLREGNO>
549820

>  <PARENT_CMPD_CHEMBLID>
CHEMBL1196587

>  <PARENT_MOLREGNO>
670537

>  <COMPOUND_KEY>
11

>  <MOLWEIGHT>
587.61

>  <ALOGP>
0.12

>  <PSA>
228.83

>  <NUM_RO5_VIOLATIONS>
2

>  <ACTIVITY_ID>
2013523

>  <STANDARD_TYPE>
T1/2

>  <RELATION>
=

>  <STANDARD_VALUE>
4.5

>  <STANDARD_UNITS>
hr

>  <PUBLISHED_TYPE>
t1/2

>  <PUBLISHED_RELATION>
=

>  <PUBLISHED_VALUE>
270.0

>  <PUBLISHED_UNITS>
min

>  <POTENTIAL_DUPLICATE>
0

>  <BAO_ENDPOINT>
BAO_0002115

>  <UO_UNITS>
UO_0000032

>  <QUDT_UNITS>
http://qudt.org/vocab/unit#Hour

>  <ASSAY_ID>
453264

>  <ASSAY_CHEMBLID>
CHEMBL901412

>  <ASSAY_TYPE>
A

>  <DESCRIPTION>
Metabolic stability assessed as half life in human plasma

>  <ASSAY_SRC_ID>
1

>  <ASSAY_SRC_DESCRIPTION>
Scientific Literature

>  <ASSAY_ORGANISM>
Homo sapiens

>  <ASSAY_TAX_ID>
9606

>  <CURATED_BY>
Autocuration

>  <BAO_FORMAT>
BAO_0000366

>  <TID>
102352

>  <TARGET_CHEMBLID>
CHEMBL613652

>  <TARGET_TYPE>
TISSUE

>  <PREF_NAME>
Plasma

>  <CONFIDENCE_SCORE>
1

>  <TARGET_MAPPING>
Non-molecular

>  <DOC_ID>
37321

>  <DOC_CHEMBLID>
CHEMBL1138398

>  <PUBMED_ID>
17074481

>  <JOURNAL>
Bioorg. Med. Chem. Lett.

>  <YEAR>
2007

>  <VOLUME>
17

>  <ISSUE>
2

>  <FIRST_PAGE>
465

>  <ORGANISM>
Rattus norvegicus

$$$$

  Mrv1533001291818262D          

 48 49  0  0  1  0            999 V2000
    0.0000    3.2408    0.0000 C   0  0  0  0  0  0  0  0  0  0  0  0
    0.7145    3.6533    0.0000 C   0  0  0  0  0  0  0  0  0  0  0  0
    0.7145    4.4783    0.0000 O   0  0  0  0  0  0  0  0  0  0  0  0
    1.4289    4.8908    0.0000 C   0  0  0  0  0  0  0  0  0  0  0  0
    2.1434    4.4783    0.0000 O   0  0  0  0  0  0  0  0  0  0  0  0
    1.4289    5.7158    0.0000 C   0  0  0  0  0  0  0  0  0  0  0  0
    2.1434    6.1283    0.0000 C   0  0  0  0  0  0  0  0  0  0  0  0
    2.1434    6.9533    0.0000 C   0  0  2  0  0  0  0  0  0  0  0  0
    1.4289    7.3658    0.0000 C   0  0  0  0  0  0  0  0  0  0  0  0
    0.7145    6.9533    0.0000 C   0  0  0  0  0  0  0  0  0  0  0  0
    0.7145    6.1283    0.0000 C   0  0  0  0  0  0  0  0  0  0  0  0
    0.0000    7.3658    0.0000 C   0  0  0  0  0  0  0  0  0  0  0  0
    2.8579    7.3658    0.0000 N   0  0  0  0  0  0  0  0  0  0  0  0
    3.5724    6.9533    0.0000 C   0  0  0  0  0  0  0  0  0  0  0  0
    3.5724    6.1283    0.0000 O   0  0  0  0  0  0  0  0  0  0  0  0
    4.2868    7.3658    0.0000 C   0  0  0  0  0  0  0  0  0  0  0  0
    5.0013    6.9533    0.0000 C   0  0  0  0  0  0  0  0  0  0  0  0
    5.7158    7.3658    0.0000 C   0  0  2  0  0  0  0  0  0  0  0  0
    6.4302    6.9533    0.0000 N   0  0  0  0  0  0  0  0  0  0  0  0
    6.8427    6.2388    0.0000 C   0  0  0  0  0  0  0  0  0  0  0  0
    6.4302    5.5243    0.0000 O   0  0  0  0  0  0  0  0  0  0  0  0
    7.6677    6.2388    0.0000 C   0  0  2  0  0  0  0  0  0  0  0  0
    8.0802    5.5243    0.0000 C   0  0  0  0  0  0  0  0  0  0  0  0
    8.9052    5.5243    0.0000 C   0  0  0  0  0  0  0  0  0  0  0  0
    9.3177    6.2388    0.0000 C   0  0  0  0  0  0  0  0  0  0  0  0
    9.3177    4.8099    0.0000 C   0  0  0  0  0  0  0  0  0  0  0  0
    8.0802    6.9533    0.0000 N   0  0  0  0  0  0  0  0  0  0  0  0
    8.7947    7.3658    0.0000 C   0  0  0  0  0  0  0  0  0  0  0  0
    9.5092    6.9533    0.0000 O   0  0  0  0  0  0  0  0  0  0  0  0
    8.7947    8.1908    0.0000 C   0  0  2  0  0  0  0  0  0  0  0  0
    9.5092    8.6033    0.0000 C   0  0  0  0  0  0  0  0  0  0  0  0
   10.2237    8.1908    0.0000 C   0  0  0  0  0  0  0  0  0  0  0  0
   10.9381    8.6033    0.0000 C   0  0  0  0  0  0  0  0  0  0  0  0
   10.2237    7.3658    0.0000 C   0  0  0  0  0  0  0  0  0  0  0  0
    8.0802    8.6033    0.0000 N   0  0  0  0  0  0  0  0  0  0  0  0
    7.6677    9.3177    0.0000 C   0  0  0  0  0  0  0  0  0  0  0  0
    8.0802   10.0322    0.0000 O   0  0  0  0  0  0  0  0  0  0  0  0
    6.8427    9.3177    0.0000 C   0  0  2  0  0  0  0  0  0  0  0  0
    6.4302   10.0322    0.0000 C   0  0  0  0  0  0  0  0  0  0  0  0
    5.6052   10.0322    0.0000 C   0  0  0  0  0  0  0  0  0  0  0  0
    5.1927    9.3177    0.0000 C   0  0  0  0  0  0  0  0  0  0  0  0
    4.3677    9.3177    0.0000 C   0  0  0  0  0  0  0  0  0  0  0  0
    3.9552   10.0322    0.0000 C   0  0  0  0  0  0  0  0  0  0  0  0
    4.3677   10.7467    0.0000 C   0  0  0  0  0  0  0  0  0  0  0  0
    5.1927   10.7467    0.0000 C   0  0  0  0  0  0  0  0  0  0  0  0
    6.4302    8.6033    0.0000 N   0  0  0  0  0  0  0  0  0  0  0  0
    5.7158    8.1908    0.0000 C   0  0  0  0  0  0  0  0  0  0  0  0
    5.0013    8.6033    0.0000 O   0  0  0  0  0  0  0  0  0  0  0  0
  1  2  1  0  0  0  0
  2  3  1  0  0  0  0
  3  4  1  0  0  0  0
  4  5  2  0  0  0  0
  4  6  1  0  0  0  0
  6  7  2  0  0  0  0
  7  8  1  0  0  0  0
  8  9  1  0  0  0  0
  9 10  1  0  0  0  0
 10 11  1  0  0  0  0
 10 12  1  0  0  0  0
  8 13  1  6  0  0  0
 13 14  1  0  0  0  0
 14 15  2  0  0  0  0
 14 16  1  0  0  0  0
 16 17  1  0  0  0  0
 18 17  1  1  0  0  0
 18 19  1  0  0  0  0
 19 20  1  0  0  0  0
 20 21  2  0  0  0  0
 20 22  1  0  0  0  0
 22 23  1  1  0  0  0
 23 24  1  0  0  0  0
 24 25  1  0  0  0  0
 24 26  1  0  0  0  0
 22 27  1  0  0  0  0
 27 28  1  0  0  0  0
 28 29  2  0  0  0  0
 28 30  1  0  0  0  0
 30 31  1  1  0  0  0
 31 32  1  0  0  0  0
 32 33  1  0  0  0  0
 32 34  1  0  0  0  0
 30 35  1  0  0  0  0
 35 36  1  0  0  0  0
 36 37  2  0  0  0  0
 36 38  1  0  0  0  0
 38 39  1  1  0  0  0
 39 40  1  0  0  0  0
 40 41  4  0  0  0  0
 41 42  4  0  0  0  0
 42 43  4  0  0  0  0
 43 44  4  0  0  0  0
 44 45  4  0  0  0  0
 40 45  4  0  0  0  0
 38 46  1  0  0  0  0
 46 47  1  0  0  0  0
 18 47  1  0  0  0  0
 47 48  2  0  0  0  0
M  END
>  <CdId>
113

>  <Mol Weight>
669.864

>  <Formula>
C36H55N5O7

>  <CMPD_CHEMBLID>
CHEMBL250260

>  <MOLREGNO>
433865

>  <PARENT_CMPD_CHEMBLID>
CHEMBL250260

>  <PARENT_MOLREGNO>
433865

>  <COMPOUND_KEY>
4

>  <MOLWEIGHT>
669.85

>  <ALOGP>
3.82

>  <PSA>
171.8

>  <NUM_RO5_VIOLATIONS>
1

>  <ACTIVITY_ID>
2115574

>  <STANDARD_TYPE>
T1/2

>  <RELATION>
>

>  <STANDARD_VALUE>
6.0

>  <STANDARD_UNITS>
hr

>  <PUBLISHED_TYPE>
t1/2

>  <PUBLISHED_RELATION>
>

>  <PUBLISHED_VALUE>
360.0

>  <PUBLISHED_UNITS>
min

>  <POTENTIAL_DUPLICATE>
0

>  <BAO_ENDPOINT>
BAO_0002115

>  <UO_UNITS>
UO_0000032

>  <QUDT_UNITS>
http://qudt.org/vocab/unit#Hour

>  <ASSAY_ID>
465853

>  <ASSAY_CHEMBLID>
CHEMBL950137

>  <ASSAY_TYPE>
A

>  <DESCRIPTION>
Half life in human plasma

>  <ASSAY_SRC_ID>
1

>  <ASSAY_SRC_DESCRIPTION>
Scientific Literature

>  <ASSAY_ORGANISM>
Homo sapiens

>  <ASSAY_TAX_ID>
9606

>  <CURATED_BY>
Autocuration

>  <BAO_FORMAT>
BAO_0000366

>  <TID>
102352

>  <TARGET_CHEMBLID>
CHEMBL613652

>  <TARGET_TYPE>
TISSUE

>  <PREF_NAME>
Plasma

>  <CONFIDENCE_SCORE>
1

>  <TARGET_MAPPING>
Non-molecular

>  <DOC_ID>
38569

>  <DOC_CHEMBLID>
CHEMBL1142341

>  <PUBMED_ID>
18294845

>  <JOURNAL>
Bioorg. Med. Chem. Lett.

>  <YEAR>
2008

>  <VOLUME>
18

>  <ISSUE>
6

>  <FIRST_PAGE>
1849

>  <ORGANISM>
Rattus norvegicus

$$$$

  Mrv1533001291818262D          

 44 45  0  0  1  0            999 V2000
   -2.5855    6.9533    0.0000 C   0  0  0  0  0  0  0  0  0  0  0  0
   -2.9980    6.2388    0.0000 C   0  0  0  0  0  0  0  0  0  0  0  0
   -2.5855    5.5243    0.0000 O   0  0  0  0  0  0  0  0  0  0  0  0
   -2.9980    4.8099    0.0000 C   0  0  0  0  0  0  0  0  0  0  0  0
   -3.8230    4.8099    0.0000 O   0  0  0  0  0  0  0  0  0  0  0  0
   -2.5855    4.0954    0.0000 C   0  0  0  0  0  0  0  0  0  0  0  0
   -1.7605    4.0954    0.0000 C   0  0  0  0  0  0  0  0  0  0  0  0
   -1.3480    3.3809    0.0000 C   0  0  2  0  0  0  0  0  0  0  0  0
   -1.7605    2.6664    0.0000 C   0  0  0  0  0  0  0  0  0  0  0  0
   -1.3480    1.9520    0.0000 C   0  0  0  0  0  0  0  0  0  0  0  0
   -0.5230    1.9520    0.0000 C   0  0  0  0  0  0  0  0  0  0  0  0
   -1.7605    1.2375    0.0000 C   0  0  0  0  0  0  0  0  0  0  0  0
   -0.5230    3.3809    0.0000 N   0  0  0  0  0  0  0  0  0  0  0  0
   -0.1105    2.6664    0.0000 C   0  0  0  0  0  0  0  0  0  0  0  0
   -0.0243    1.8460    0.0000 O   0  0  0  0  0  0  0  0  0  0  0  0
    0.7145    2.6664    0.0000 C   0  0  0  0  0  0  0  0  0  0  0  0
    1.1270    1.9520    0.0000 C   0  0  2  0  0  0  0  0  0  0  0  0
    0.7145    1.2375    0.0000 N   0  0  0  0  0  0  0  0  0  0  0  0
    0.0000    0.8250    0.0000 C   0  0  0  0  0  0  0  0  0  0  0  0
   -0.7145    1.2375    0.0000 O   0  0  0  0  0  0  0  0  0  0  0  0
    0.0000    0.0000    0.0000 C   0  0  2  0  0  0  0  0  0  0  0  0
   -0.7145   -0.4125    0.0000 C   0  0  0  0  0  0  0  0  0  0  0  0
   -0.7145   -1.2375    0.0000 O   0  0  0  0  0  0  0  0  0  0  0  0
    0.7145   -0.4125    0.0000 N   0  0  0  0  0  0  0  0  0  0  0  0
    1.1270   -1.1270    0.0000 C   0  0  0  0  0  0  0  0  0  0  0  0
    0.7145   -1.8414    0.0000 O   0  0  0  0  0  0  0  0  0  0  0  0
    1.9520   -1.1270    0.0000 C   0  0  1  0  0  0  0  0  0  0  0  0
    2.3645   -0.4125    0.0000 N   0  0  0  0  0  0  0  0  0  0  0  0
    3.0789    0.0000    0.0000 C   0  0  0  0  0  0  0  0  0  0  0  0
    3.7934   -0.4125    0.0000 O   0  0  0  0  0  0  0  0  0  0  0  0
    3.0789    0.8250    0.0000 C   0  0  2  0  0  0  0  0  0  0  0  0
    3.7934    1.2375    0.0000 C   0  0  0  0  0  0  0  0  0  0  0  0
    4.5079    0.8250    0.0000 C   0  0  0  0  0  0  0  0  0  0  0  0
    5.2224    1.2375    0.0000 C   0  0  0  0  0  0  0  0  0  0  0  0
    5.9368    0.8250    0.0000 C   0  0  0  0  0  0  0  0  0  0  0  0
    5.9368    0.0000    0.0000 C   0  0  0  0  0  0  0  0  0  0  0  0
    5.2224   -0.4125    0.0000 C   0  0  0  0  0  0  0  0  0  0  0  0
    4.5079    0.0000    0.0000 C   0  0  0  0  0  0  0  0  0  0  0  0
    2.3645    1.2375    0.0000 N   0  0  0  0  0  0  0  0  0  0  0  0
    1.9520    1.9520    0.0000 C   0  0  0  0  0  0  0  0  0  0  0  0
    2.3645    2.6664    0.0000 O   0  0  0  0  0  0  0  0  0  0  0  0
    2.3645   -1.8414    0.0000 C   0  0  0  0  0  0  0  0  0  0  0  0
    3.1895   -1.8414    0.0000 C   0  0  0  0  0  0  0  0  0  0  0  0
    1.9520   -2.5559    0.0000 C   0  0  0  0  0  0  0  0  0  0  0  0
  1  2  1  0  0  0  0
  2  3  1  0  0  0  0
  3  4  1  0  0  0  0
  4  5  2  0  0  0  0
  4  6  1  0  0  0  0
  6  7  2  0  0  0  0
  7  8  1  0  0  0  0
  8  9  1  0  0  0  0
  9 10  1  0  0  0  0
 10 11  1  0  0  0  0
 10 12  1  0  0  0  0
  8 13  1  1  0  0  0
 13 14  1  0  0  0  0
 14 15  2  0  0  0  0
 14 16  1  0  0  0  0
 17 16  1  1  0  0  0
 17 18  1  0  0  0  0
 18 19  1  0  0  0  0
 19 20  2  0  0  0  0
 19 21  1  0  0  0  0
 21 22  1  1  0  0  0
 22 23  1  0  0  0  0
 21 24  1  0  0  0  0
 24 25  1  0  0  0  0
 25 26  2  0  0  0  0
 25 27  1  0  0  0  0
 27 28  1  0  0  0  0
 28 29  1  0  0  0  0
 29 30  2  0  0  0  0
 29 31  1  0  0  0  0
 31 32  1  1  0  0  0
 32 33  1  0  0  0  0
 33 34  4  0  0  0  0
 34 35  4  0  0  0  0
 35 36  4  0  0  0  0
 36 37  4  0  0  0  0
 37 38  4  0  0  0  0
 33 38  4  0  0  0  0
 31 39  1  0  0  0  0
 39 40  1  0  0  0  0
 17 40  1  0  0  0  0
 40 41  2  0  0  0  0
 27 42  1  1  0  0  0
 42 43  1  0  0  0  0
 42 44  1  0  0  0  0
M  END
>  <CdId>
114

>  <Mol Weight>
615.728

>  <Formula>
C31H45N5O8

>  <CMPD_CHEMBLID>
CHEMBL257878

>  <MOLREGNO>
433800

>  <PARENT_CMPD_CHEMBLID>
CHEMBL257878

>  <PARENT_MOLREGNO>
433800

>  <COMPOUND_KEY>
6

>  <MOLWEIGHT>
615.72

>  <ALOGP>
0.99

>  <PSA>
192.03

>  <NUM_RO5_VIOLATIONS>
2

>  <ACTIVITY_ID>
2115573

>  <STANDARD_TYPE>
T1/2

>  <RELATION>
>

>  <STANDARD_VALUE>
6.0

>  <STANDARD_UNITS>
hr

>  <PUBLISHED_TYPE>
t1/2

>  <PUBLISHED_RELATION>
>

>  <PUBLISHED_VALUE>
360.0

>  <PUBLISHED_UNITS>
min

>  <POTENTIAL_DUPLICATE>
0

>  <BAO_ENDPOINT>
BAO_0002115

>  <UO_UNITS>
UO_0000032

>  <QUDT_UNITS>
http://qudt.org/vocab/unit#Hour

>  <ASSAY_ID>
465853

>  <ASSAY_CHEMBLID>
CHEMBL950137

>  <ASSAY_TYPE>
A

>  <DESCRIPTION>
Half life in human plasma

>  <ASSAY_SRC_ID>
1

>  <ASSAY_SRC_DESCRIPTION>
Scientific Literature

>  <ASSAY_ORGANISM>
Homo sapiens

>  <ASSAY_TAX_ID>
9606

>  <CURATED_BY>
Autocuration

>  <BAO_FORMAT>
BAO_0000366

>  <TID>
102352

>  <TARGET_CHEMBLID>
CHEMBL613652

>  <TARGET_TYPE>
TISSUE

>  <PREF_NAME>
Plasma

>  <CONFIDENCE_SCORE>
1

>  <TARGET_MAPPING>
Non-molecular

>  <DOC_ID>
38569

>  <DOC_CHEMBLID>
CHEMBL1142341

>  <PUBMED_ID>
18294845

>  <JOURNAL>
Bioorg. Med. Chem. Lett.

>  <YEAR>
2008

>  <VOLUME>
18

>  <ISSUE>
6

>  <FIRST_PAGE>
1849

>  <ORGANISM>
Rattus norvegicus

$$$$

  Mrv1533001291818262D          

 47 48  0  0  1  0            999 V2000
   -1.3480    1.9520    0.0000 C   0  0  0  0  0  0  0  0  0  0  0  0
   -0.5230    1.9520    0.0000 C   0  0  0  0  0  0  0  0  0  0  0  0
   -0.1105    2.6664    0.0000 O   0  0  0  0  0  0  0  0  0  0  0  0
    0.7145    2.6664    0.0000 C   0  0  0  0  0  0  0  0  0  0  0  0
    1.1270    1.9520    0.0000 O   0  0  0  0  0  0  0  0  0  0  0  0
    1.1270    3.3809    0.0000 C   0  0  0  0  0  0  0  0  0  0  0  0
    1.9520    3.3809    0.0000 C   0  0  0  0  0  0  0  0  0  0  0  0
    2.3645    4.0954    0.0000 C   0  0  2  0  0  0  0  0  0  0  0  0
    1.9520    4.8099    0.0000 C   0  0  0  0  0  0  0  0  0  0  0  0
    1.1270    4.8099    0.0000 C   0  0  0  0  0  0  0  0  0  0  0  0
    0.7145    4.0954    0.0000 C   0  0  0  0  0  0  0  0  0  0  0  0
    0.7145    5.5243    0.0000 C   0  0  0  0  0  0  0  0  0  0  0  0
    3.1895    4.0954    0.0000 N   0  0  0  0  0  0  0  0  0  0  0  0
    3.6020    4.8099    0.0000 C   0  0  0  0  0  0  0  0  0  0  0  0
    3.1895    5.5243    0.0000 O   0  0  0  0  0  0  0  0  0  0  0  0
    4.4270    4.8099    0.0000 C   0  0  0  0  0  0  0  0  0  0  0  0
    4.8395    5.5243    0.0000 C   0  0  2  0  0  0  0  0  0  0  0  0
    5.6645    5.5243    0.0000 N   0  0  0  0  0  0  0  0  0  0  0  0
    6.3789    5.1118    0.0000 C   0  0  0  0  0  0  0  0  0  0  0  0
    6.3789    4.2868    0.0000 O   0  0  0  0  0  0  0  0  0  0  0  0
    7.0934    5.5243    0.0000 C   0  0  2  0  0  0  0  0  0  0  0  0
    7.8079    5.1118    0.0000 C   0  0  0  0  0  0  0  0  0  0  0  0
    8.5224    5.5243    0.0000 C   0  0  0  0  0  0  0  0  0  0  0  0
    8.5224    6.3493    0.0000 C   0  0  0  0  0  0  0  0  0  0  0  0
    9.2368    5.1118    0.0000 C   0  0  0  0  0  0  0  0  0  0  0  0
    7.0934    6.3493    0.0000 N   0  0  0  0  0  0  0  0  0  0  0  0
    7.5059    7.0638    0.0000 C   0  0  0  0  0  0  0  0  0  0  0  0
    8.3309    7.0638    0.0000 O   0  0  0  0  0  0  0  0  0  0  0  0
    7.0934    7.7783    0.0000 C   0  0  2  0  0  0  0  0  0  0  0  0
    7.5059    8.4927    0.0000 C   0  0  0  0  0  0  0  0  0  0  0  0
    8.3309    8.4927    0.0000 C   0  0  0  0  0  0  0  0  0  0  0  0
    8.7434    9.2072    0.0000 C   0  0  0  0  0  0  0  0  0  0  0  0
    8.7434    7.7783    0.0000 C   0  0  0  0  0  0  0  0  0  0  0  0
    6.2684    7.7783    0.0000 N   0  0  0  0  0  0  0  0  0  0  0  0
    5.5539    8.1908    0.0000 C   0  0  0  0  0  0  0  0  0  0  0  0
    5.5539    9.0158    0.0000 O   0  0  0  0  0  0  0  0  0  0  0  0
    4.8395    7.7783    0.0000 C   0  0  2  0  0  0  0  0  0  0  0  0
    4.1250    8.1908    0.0000 C   0  0  0  0  0  0  0  0  0  0  0  0
    3.4105    7.7783    0.0000 C   0  0  0  0  0  0  0  0  0  0  0  0
    3.4105    6.9533    0.0000 C   0  0  0  0  0  0  0  0  0  0  0  0
    2.6961    6.5408    0.0000 C   0  0  0  0  0  0  0  0  0  0  0  0
    1.9816    6.9533    0.0000 C   0  0  0  0  0  0  0  0  0  0  0  0
    1.9816    7.7783    0.0000 C   0  0  0  0  0  0  0  0  0  0  0  0
    2.6961    8.1908    0.0000 C   0  0  0  0  0  0  0  0  0  0  0  0
    4.8395    6.9533    0.0000 N   0  0  0  0  0  0  0  0  0  0  0  0
    4.4270    6.2388    0.0000 C   0  0  0  0  0  0  0  0  0  0  0  0
    3.6020    6.2388    0.0000 O   0  0  0  0  0  0  0  0  0  0  0  0
  1  2  1  0  0  0  0
  2  3  1  0  0  0  0
  3  4  1  0  0  0  0
  4  5  2  0  0  0  0
  4  6  1  0  0  0  0
  6  7  2  0  0  0  0
  7  8  1  0  0  0  0
  8  9  1  0  0  0  0
  9 10  1  0  0  0  0
 10 11  1  0  0  0  0
 10 12  1  0  0  0  0
  8 13  1  6  0  0  0
 13 14  1  0  0  0  0
 14 15  2  0  0  0  0
 14 16  1  0  0  0  0
 17 16  1  1  0  0  0
 17 18  1  0  0  0  0
 18 19  1  0  0  0  0
 19 20  2  0  0  0  0
 19 21  1  0  0  0  0
 21 22  1  1  0  0  0
 22 23  1  0  0  0  0
 23 24  1  0  0  0  0
 23 25  1  0  0  0  0
 21 26  1  0  0  0  0
 26 27  1  0  0  0  0
 27 28  2  0  0  0  0
 27 29  1  0  0  0  0
 29 30  1  1  0  0  0
 30 31  1  0  0  0  0
 31 32  1  0  0  0  0
 31 33  1  0  0  0  0
 29 34  1  0  0  0  0
 34 35  1  0  0  0  0
 35 36  2  0  0  0  0
 35 37  1  0  0  0  0
 37 38  1  1  0  0  0
 38 39  1  0  0  0  0
 39 40  4  0  0  0  0
 40 41  4  0  0  0  0
 41 42  4  0  0  0  0
 42 43  4  0  0  0  0
 43 44  4  0  0  0  0
 39 44  4  0  0  0  0
 37 45  1  0  0  0  0
 45 46  1  0  0  0  0
 17 46  1  0  0  0  0
 46 47  2  0  0  0  0
M  END
>  <CdId>
115

>  <Mol Weight>
655.837

>  <Formula>
C35H53N5O7

>  <CMPD_CHEMBLID>
CHEMBL255202

>  <MOLREGNO>
433898

>  <PARENT_CMPD_CHEMBLID>
CHEMBL255202

>  <PARENT_MOLREGNO>
433898

>  <COMPOUND_KEY>
2

>  <MOLWEIGHT>
655.82

>  <ALOGP>
3.5

>  <PSA>
171.8

>  <NUM_RO5_VIOLATIONS>
1

>  <ACTIVITY_ID>
2115572

>  <STANDARD_TYPE>
T1/2

>  <RELATION>
>

>  <STANDARD_VALUE>
6.0

>  <STANDARD_UNITS>
hr

>  <PUBLISHED_TYPE>
t1/2

>  <PUBLISHED_RELATION>
>

>  <PUBLISHED_VALUE>
360.0

>  <PUBLISHED_UNITS>
min

>  <POTENTIAL_DUPLICATE>
0

>  <BAO_ENDPOINT>
BAO_0002115

>  <UO_UNITS>
UO_0000032

>  <QUDT_UNITS>
http://qudt.org/vocab/unit#Hour

>  <ASSAY_ID>
465853

>  <ASSAY_CHEMBLID>
CHEMBL950137

>  <ASSAY_TYPE>
A

>  <DESCRIPTION>
Half life in human plasma

>  <ASSAY_SRC_ID>
1

>  <ASSAY_SRC_DESCRIPTION>
Scientific Literature

>  <ASSAY_ORGANISM>
Homo sapiens

>  <ASSAY_TAX_ID>
9606

>  <CURATED_BY>
Autocuration

>  <BAO_FORMAT>
BAO_0000366

>  <TID>
102352

>  <TARGET_CHEMBLID>
CHEMBL613652

>  <TARGET_TYPE>
TISSUE

>  <PREF_NAME>
Plasma

>  <CONFIDENCE_SCORE>
1

>  <TARGET_MAPPING>
Non-molecular

>  <DOC_ID>
38569

>  <DOC_CHEMBLID>
CHEMBL1142341

>  <PUBMED_ID>
18294845

>  <JOURNAL>
Bioorg. Med. Chem. Lett.

>  <YEAR>
2008

>  <VOLUME>
18

>  <ISSUE>
6

>  <FIRST_PAGE>
1849

>  <ORGANISM>
Rattus norvegicus

$$$$

  Mrv1533001291818262D          

 26 28  0  0  0  0            999 V2000
    0.7145    2.0625    0.0000 C   0  0  0  0  0  0  0  0  0  0  0  0
    0.7145    1.2375    0.0000 C   0  0  0  0  0  0  0  0  0  0  0  0
    1.4289    0.8250    0.0000 C   0  0  0  0  0  0  0  0  0  0  0  0
    1.4289    0.0000    0.0000 C   0  0  0  0  0  0  0  0  0  0  0  0
    0.7145   -0.4125    0.0000 C   0  0  0  0  0  0  0  0  0  0  0  0
    0.0000    0.0000    0.0000 C   0  0  0  0  0  0  0  0  0  0  0  0
    0.0000    0.8250    0.0000 C   0  0  0  0  0  0  0  0  0  0  0  0
    0.7145   -1.2375    0.0000 C   0  0  0  0  0  0  0  0  0  0  0  0
    1.3819   -1.7224    0.0000 C   0  0  0  0  0  0  0  0  0  0  0  0
    1.1270   -2.5070    0.0000 C   0  0  0  0  0  0  0  0  0  0  0  0
    0.3020   -2.5070    0.0000 N   0  0  0  0  0  0  0  0  0  0  0  0
    0.0470   -1.7224    0.0000 N   0  0  0  0  0  0  0  0  0  0  0  0
   -0.7376   -1.4675    0.0000 C   0  0  0  0  0  0  0  0  0  0  0  0
   -1.3507   -2.0195    0.0000 C   0  0  0  0  0  0  0  0  0  0  0  0
   -2.1353   -1.7646    0.0000 C   0  0  0  0  0  0  0  0  0  0  0  0
   -2.3068   -0.9576    0.0000 C   0  0  0  0  0  0  0  0  0  0  0  0
   -1.6937   -0.4056    0.0000 C   0  0  0  0  0  0  0  0  0  0  0  0
   -0.9091   -0.6605    0.0000 C   0  0  0  0  0  0  0  0  0  0  0  0
   -3.0915   -0.7027    0.0000 S   0  0  0  0  0  0  0  0  0  0  0  0
   -3.8761   -0.4477    0.0000 O   0  0  0  0  0  0  0  0  0  0  0  0
   -2.8365    0.0820    0.0000 O   0  0  0  0  0  0  0  0  0  0  0  0
   -3.3464   -1.4873    0.0000 N   0  0  0  0  0  0  0  0  0  0  0  0
    1.6119   -3.1745    0.0000 C   0  0  0  0  0  0  0  0  0  0  0  0
    2.0968   -3.8419    0.0000 F   0  0  0  0  0  0  0  0  0  0  0  0
    0.9445   -3.6594    0.0000 F   0  0  0  0  0  0  0  0  0  0  0  0
    2.2793   -2.6896    0.0000 F   0  0  0  0  0  0  0  0  0  0  0  0
  1  2  1  0  0  0  0
  2  3  4  0  0  0  0
  3  4  4  0  0  0  0
  4  5  4  0  0  0  0
  5  6  4  0  0  0  0
  6  7  4  0  0  0  0
  2  7  4  0  0  0  0
  5  8  1  0  0  0  0
  8  9  4  0  0  0  0
  9 10  4  0  0  0  0
 10 11  4  0  0  0  0
 11 12  4  0  0  0  0
  8 12  4  0  0  0  0
 12 13  1  0  0  0  0
 13 14  4  0  0  0  0
 14 15  4  0  0  0  0
 15 16  4  0  0  0  0
 16 17  4  0  0  0  0
 17 18  4  0  0  0  0
 13 18  4  0  0  0  0
 16 19  1  0  0  0  0
 19 20  2  0  0  0  0
 19 21  2  0  0  0  0
 19 22  1  0  0  0  0
 10 23  1  0  0  0  0
 23 24  1  0  0  0  0
 23 25  1  0  0  0  0
 23 26  1  0  0  0  0
M  END
>  <CdId>
116

>  <Mol Weight>
381.37

>  <Formula>
C17H14F3N3O2S

>  <CMPD_CHEMBLID>
CHEMBL118

>  <MOLREGNO>
18694

>  <PARENT_CMPD_CHEMBLID>
CHEMBL118

>  <PARENT_MOLREGNO>
18694

>  <COMPOUND_KEY>
70

>  <MOLWEIGHT>
381.37

>  <ALOGP>
4.43

>  <PSA>
86.36

>  <NUM_RO5_VIOLATIONS>
0

>  <ACTIVITY_ID>
2556725

>  <STANDARD_TYPE>
T1/2

>  <RELATION>
=

>  <STANDARD_VALUE>
11.2

>  <STANDARD_UNITS>
hr

>  <PUBLISHED_TYPE>
t1/2

>  <PUBLISHED_RELATION>
=

>  <PUBLISHED_VALUE>
11.2

>  <PUBLISHED_UNITS>
hr

>  <POTENTIAL_DUPLICATE>
0

>  <BAO_ENDPOINT>
BAO_0002115

>  <UO_UNITS>
UO_0000032

>  <QUDT_UNITS>
http://qudt.org/vocab/unit#Hour

>  <ASSAY_ID>
490492

>  <ASSAY_CHEMBLID>
CHEMBL991843

>  <ASSAY_TYPE>
A

>  <DESCRIPTION>
Half life in human plasma

>  <ASSAY_SRC_ID>
1

>  <ASSAY_SRC_DESCRIPTION>
Scientific Literature

>  <ASSAY_ORGANISM>
Homo sapiens

>  <ASSAY_TAX_ID>
9606

>  <CURATED_BY>
Autocuration

>  <BAO_FORMAT>
BAO_0000218

>  <TID>
50587

>  <TARGET_CHEMBLID>
CHEMBL372

>  <TARGET_TYPE>
ORGANISM

>  <PREF_NAME>
Homo sapiens

>  <CONFIDENCE_SCORE>
1

>  <TARGET_MAPPING>
Non-molecular

>  <DOC_ID>
43931

>  <DOC_CHEMBLID>
CHEMBL1155778

>  <PUBMED_ID>
18570365

>  <JOURNAL>
J. Med. Chem.

>  <YEAR>
2008

>  <VOLUME>
51

>  <ISSUE>
15

>  <FIRST_PAGE>
4359

>  <MOL_PREF_NAME>
CELECOXIB

>  <ORGANISM>
Homo sapiens

$$$$

  Mrv1533001291818262D          

 19 19  0  0  1  0            999 V2000
    4.2868   -4.1250    0.0000 C   0  0  0  0  0  0  0  0  0  0  0  0
    4.2868   -4.9500    0.0000 C   0  0  2  0  0  0  0  0  0  0  0  0
    3.5724   -5.3625    0.0000 N   0  0  0  0  0  0  0  0  0  0  0  0
    2.8579   -4.9500    0.0000 C   0  0  0  0  0  0  0  0  0  0  0  0
    2.1434   -5.3625    0.0000 O   0  0  0  0  0  0  0  0  0  0  0  0
    2.8579   -4.1250    0.0000 C   0  0  0  0  0  0  0  0  0  0  0  0
    5.0013   -5.3625    0.0000 C   0  0  0  0  0  0  0  0  0  0  0  0
    5.0013   -6.1875    0.0000 O   0  0  0  0  0  0  0  0  0  0  0  0
    5.7158   -4.9500    0.0000 N   0  0  0  0  0  0  0  0  0  0  0  0
    5.7158   -4.1250    0.0000 C   0  0  0  0  0  0  0  0  0  0  0  0
    6.4302   -5.3625    0.0000 N   0  0  0  0  0  0  0  0  0  0  0  0
    7.1447   -4.9500    0.0000 N   0  0  0  0  0  0  0  0  0  0  0  0
    7.8592   -5.3625    0.0000 C   0  0  0  0  0  0  0  0  0  0  0  0
    8.5737   -4.9500    0.0000 C   0  0  0  0  0  0  0  0  0  0  0  0
    9.2881   -5.3625    0.0000 C   0  0  0  0  0  0  0  0  0  0  0  0
    9.2881   -6.1875    0.0000 C   0  0  0  0  0  0  0  0  0  0  0  0
   10.0026   -6.6000    0.0000 Br  0  0  0  0  0  0  0  0  0  0  0  0
    8.5737   -6.6000    0.0000 C   0  0  0  0  0  0  0  0  0  0  0  0
    7.8592   -6.1875    0.0000 C   0  0  0  0  0  0  0  0  0  0  0  0
  2  1  1  1  0  0  0
  2  3  1  0  0  0  0
  3  4  1  0  0  0  0
  4  5  2  0  0  0  0
  4  6  1  0  0  0  0
  2  7  1  0  0  0  0
  7  8  2  0  0  0  0
  7  9  1  0  0  0  0
  9 10  1  0  0  0  0
 11  9  1  4  0  0  0
 11 12  2  0  0  0  0
 12 13  1  0  0  0  0
 13 14  4  0  0  0  0
 14 15  4  0  0  0  0
 15 16  4  0  0  0  0
 16 17  1  0  0  0  0
 16 18  4  0  0  0  0
 18 19  4  0  0  0  0
 13 19  4  0  0  0  0
M  END
>  <CdId>
121

>  <Mol Weight>
327.182

>  <Formula>
C12H15BrN4O2

>  <CMPD_CHEMBLID>
CHEMBL445467

>  <MOLREGNO>
500577

>  <PARENT_CMPD_CHEMBLID>
CHEMBL445467

>  <PARENT_MOLREGNO>
500577

>  <COMPOUND_KEY>
6k

>  <MOLWEIGHT>
327.18

>  <ALOGP>
2.29

>  <PSA>
74.13

>  <NUM_RO5_VIOLATIONS>
0

>  <ACTIVITY_ID>
2307789

>  <STANDARD_TYPE>
T1/2

>  <RELATION>
=

>  <STANDARD_VALUE>
5.7

>  <STANDARD_UNITS>
hr

>  <PUBLISHED_TYPE>
t1/2

>  <PUBLISHED_RELATION>
=

>  <PUBLISHED_VALUE>
5.7

>  <PUBLISHED_UNITS>
hr

>  <POTENTIAL_DUPLICATE>
0

>  <BAO_ENDPOINT>
BAO_0002115

>  <UO_UNITS>
UO_0000032

>  <QUDT_UNITS>
http://qudt.org/vocab/unit#Hour

>  <ASSAY_ID>
521138

>  <ASSAY_CHEMBLID>
CHEMBL941630

>  <ASSAY_TYPE>
A

>  <DESCRIPTION>
Stability in 80% human plasma assessed as half life by HPLC

>  <ASSAY_SRC_ID>
1

>  <ASSAY_SRC_DESCRIPTION>
Scientific Literature

>  <ASSAY_ORGANISM>
Homo sapiens

>  <ASSAY_TAX_ID>
9606

>  <CURATED_BY>
Autocuration

>  <BAO_FORMAT>
BAO_0000366

>  <TID>
102222

>  <TARGET_CHEMBLID>
CHEMBL613424

>  <TARGET_TYPE>
TISSUE

>  <PREF_NAME>
Plasma

>  <CONFIDENCE_SCORE>
1

>  <TARGET_MAPPING>
Non-molecular

>  <DOC_ID>
46902

>  <DOC_CHEMBLID>
CHEMBL1137695

>  <PUBMED_ID>
18687506

>  <JOURNAL>
Eur. J. Med. Chem.

>  <YEAR>
2009

>  <VOLUME>
44

>  <ISSUE>
3

>  <FIRST_PAGE>
1049

>  <ORGANISM>
Homo sapiens

$$$$

  Mrv1533001291818262D          

 22 22  0  0  1  0            999 V2000
    5.0013   -3.7125    0.0000 C   0  0  0  0  0  0  0  0  0  0  0  0
    4.2868   -4.1250    0.0000 C   0  0  0  0  0  0  0  0  0  0  0  0
    3.5724   -3.7125    0.0000 C   0  0  0  0  0  0  0  0  0  0  0  0
    4.2868   -4.9500    0.0000 C   0  0  2  0  0  0  0  0  0  0  0  0
    3.5724   -5.3625    0.0000 N   0  0  0  0  0  0  0  0  0  0  0  0
    2.8579   -4.9500    0.0000 C   0  0  0  0  0  0  0  0  0  0  0  0
    2.1434   -5.3625    0.0000 O   0  0  0  0  0  0  0  0  0  0  0  0
    2.8579   -4.1250    0.0000 C   0  0  0  0  0  0  0  0  0  0  0  0
    5.0013   -5.3625    0.0000 C   0  0  0  0  0  0  0  0  0  0  0  0
    5.0013   -6.1875    0.0000 O   0  0  0  0  0  0  0  0  0  0  0  0
    5.7158   -4.9500    0.0000 N   0  0  0  0  0  0  0  0  0  0  0  0
    5.7158   -4.1250    0.0000 C   0  0  0  0  0  0  0  0  0  0  0  0
    6.4302   -5.3625    0.0000 N   0  0  0  0  0  0  0  0  0  0  0  0
    7.1447   -4.9500    0.0000 N   0  0  0  0  0  0  0  0  0  0  0  0
    7.8592   -5.3625    0.0000 C   0  0  0  0  0  0  0  0  0  0  0  0
    8.5737   -4.9500    0.0000 C   0  0  0  0  0  0  0  0  0  0  0  0
    9.2881   -5.3625    0.0000 C   0  0  0  0  0  0  0  0  0  0  0  0
    9.2881   -6.1875    0.0000 C   0  0  0  0  0  0  0  0  0  0  0  0
    8.5737   -6.6000    0.0000 C   0  0  0  0  0  0  0  0  0  0  0  0
    7.8592   -6.1875    0.0000 C   0  0  0  0  0  0  0  0  0  0  0  0
   10.0026   -6.6000    0.0000 C   0  0  0  0  0  0  0  0  0  0  0  0
   10.7171   -7.0125    0.0000 N   0  0  0  0  0  0  0  0  0  0  0  0
  1  2  1  0  0  0  0
  2  3  1  0  0  0  0
  2  4  1  0  0  0  0
  4  5  1  1  0  0  0
  5  6  1  0  0  0  0
  6  7  2  0  0  0  0
  6  8  1  0  0  0  0
  4  9  1  0  0  0  0
  9 10  2  0  0  0  0
  9 11  1  0  0  0  0
 11 12  1  0  0  0  0
 13 11  1  4  0  0  0
 13 14  2  0  0  0  0
 14 15  1  0  0  0  0
 15 16  4  0  0  0  0
 16 17  4  0  0  0  0
 17 18  4  0  0  0  0
 18 19  4  0  0  0  0
 19 20  4  0  0  0  0
 15 20  4  0  0  0  0
 18 21  1  0  0  0  0
 21 22  3  0  0  0  0
M  END
>  <CdId>
123

>  <Mol Weight>
301.35

>  <Formula>
C15H19N5O2

>  <CMPD_CHEMBLID>
CHEMBL486076

>  <MOLREGNO>
500497

>  <PARENT_CMPD_CHEMBLID>
CHEMBL486076

>  <PARENT_MOLREGNO>
500497

>  <COMPOUND_KEY>
6d

>  <MOLWEIGHT>
301.34

>  <ALOGP>
2.26

>  <PSA>
97.91

>  <NUM_RO5_VIOLATIONS>
0

>  <ACTIVITY_ID>
2307782

>  <STANDARD_TYPE>
T1/2

>  <RELATION>
=

>  <STANDARD_VALUE>
5.7

>  <STANDARD_UNITS>
hr

>  <PUBLISHED_TYPE>
t1/2

>  <PUBLISHED_RELATION>
=

>  <PUBLISHED_VALUE>
5.7

>  <PUBLISHED_UNITS>
hr

>  <POTENTIAL_DUPLICATE>
0

>  <BAO_ENDPOINT>
BAO_0002115

>  <UO_UNITS>
UO_0000032

>  <QUDT_UNITS>
http://qudt.org/vocab/unit#Hour

>  <ASSAY_ID>
521138

>  <ASSAY_CHEMBLID>
CHEMBL941630

>  <ASSAY_TYPE>
A

>  <DESCRIPTION>
Stability in 80% human plasma assessed as half life by HPLC

>  <ASSAY_SRC_ID>
1

>  <ASSAY_SRC_DESCRIPTION>
Scientific Literature

>  <ASSAY_ORGANISM>
Homo sapiens

>  <ASSAY_TAX_ID>
9606

>  <CURATED_BY>
Autocuration

>  <BAO_FORMAT>
BAO_0000366

>  <TID>
102222

>  <TARGET_CHEMBLID>
CHEMBL613424

>  <TARGET_TYPE>
TISSUE

>  <PREF_NAME>
Plasma

>  <CONFIDENCE_SCORE>
1

>  <TARGET_MAPPING>
Non-molecular

>  <DOC_ID>
46902

>  <DOC_CHEMBLID>
CHEMBL1137695

>  <PUBMED_ID>
18687506

>  <JOURNAL>
Eur. J. Med. Chem.

>  <YEAR>
2009

>  <VOLUME>
44

>  <ISSUE>
3

>  <FIRST_PAGE>
1049

>  <ORGANISM>
Homo sapiens

$$$$

  Mrv1533001291818262D          

 19 19  0  0  1  0            999 V2000
    4.2868   -4.1250    0.0000 C   0  0  0  0  0  0  0  0  0  0  0  0
    4.2868   -4.9500    0.0000 C   0  0  2  0  0  0  0  0  0  0  0  0
    3.5724   -5.3625    0.0000 N   0  0  0  0  0  0  0  0  0  0  0  0
    2.8579   -4.9500    0.0000 C   0  0  0  0  0  0  0  0  0  0  0  0
    2.1434   -5.3625    0.0000 O   0  0  0  0  0  0  0  0  0  0  0  0
    2.8579   -4.1250    0.0000 C   0  0  0  0  0  0  0  0  0  0  0  0
    5.0013   -5.3625    0.0000 C   0  0  0  0  0  0  0  0  0  0  0  0
    5.0013   -6.1875    0.0000 O   0  0  0  0  0  0  0  0  0  0  0  0
    5.7158   -4.9500    0.0000 N   0  0  0  0  0  0  0  0  0  0  0  0
    5.7158   -4.1250    0.0000 C   0  0  0  0  0  0  0  0  0  0  0  0
    6.4302   -5.3625    0.0000 N   0  0  0  0  0  0  0  0  0  0  0  0
    7.1447   -4.9500    0.0000 N   0  0  0  0  0  0  0  0  0  0  0  0
    7.8592   -5.3625    0.0000 C   0  0  0  0  0  0  0  0  0  0  0  0
    8.5737   -4.9500    0.0000 C   0  0  0  0  0  0  0  0  0  0  0  0
    9.2881   -5.3625    0.0000 C   0  0  0  0  0  0  0  0  0  0  0  0
    9.2881   -6.1875    0.0000 C   0  0  0  0  0  0  0  0  0  0  0  0
   10.0026   -6.6000    0.0000 C   0  0  0  0  0  0  0  0  0  0  0  0
    8.5737   -6.6000    0.0000 C   0  0  0  0  0  0  0  0  0  0  0  0
    7.8592   -6.1875    0.0000 C   0  0  0  0  0  0  0  0  0  0  0  0
  2  1  1  1  0  0  0
  2  3  1  0  0  0  0
  3  4  1  0  0  0  0
  4  5  2  0  0  0  0
  4  6  1  0  0  0  0
  2  7  1  0  0  0  0
  7  8  2  0  0  0  0
  7  9  1  0  0  0  0
  9 10  1  0  0  0  0
 11  9  1  4  0  0  0
 11 12  2  0  0  0  0
 12 13  1  0  0  0  0
 13 14  4  0  0  0  0
 14 15  4  0  0  0  0
 15 16  4  0  0  0  0
 16 17  1  0  0  0  0
 16 18  4  0  0  0  0
 18 19  4  0  0  0  0
 13 19  4  0  0  0  0
M  END
>  <CdId>
124

>  <Mol Weight>
262.313

>  <Formula>
C13H18N4O2

>  <CMPD_CHEMBLID>
CHEMBL484692

>  <MOLREGNO>
500644

>  <PARENT_CMPD_CHEMBLID>
CHEMBL484692

>  <PARENT_MOLREGNO>
500644

>  <COMPOUND_KEY>
6l

>  <MOLWEIGHT>
262.31

>  <ALOGP>
2.03

>  <PSA>
74.13

>  <NUM_RO5_VIOLATIONS>
0

>  <ACTIVITY_ID>
2307790

>  <STANDARD_TYPE>
T1/2

>  <RELATION>
=

>  <STANDARD_VALUE>
15.1

>  <STANDARD_UNITS>
hr

>  <PUBLISHED_TYPE>
t1/2

>  <PUBLISHED_RELATION>
=

>  <PUBLISHED_VALUE>
15.1

>  <PUBLISHED_UNITS>
hr

>  <POTENTIAL_DUPLICATE>
0

>  <BAO_ENDPOINT>
BAO_0002115

>  <UO_UNITS>
UO_0000032

>  <QUDT_UNITS>
http://qudt.org/vocab/unit#Hour

>  <ASSAY_ID>
521138

>  <ASSAY_CHEMBLID>
CHEMBL941630

>  <ASSAY_TYPE>
A

>  <DESCRIPTION>
Stability in 80% human plasma assessed as half life by HPLC

>  <ASSAY_SRC_ID>
1

>  <ASSAY_SRC_DESCRIPTION>
Scientific Literature

>  <ASSAY_ORGANISM>
Homo sapiens

>  <ASSAY_TAX_ID>
9606

>  <CURATED_BY>
Autocuration

>  <BAO_FORMAT>
BAO_0000366

>  <TID>
102222

>  <TARGET_CHEMBLID>
CHEMBL613424

>  <TARGET_TYPE>
TISSUE

>  <PREF_NAME>
Plasma

>  <CONFIDENCE_SCORE>
1

>  <TARGET_MAPPING>
Non-molecular

>  <DOC_ID>
46902

>  <DOC_CHEMBLID>
CHEMBL1137695

>  <PUBMED_ID>
18687506

>  <JOURNAL>
Eur. J. Med. Chem.

>  <YEAR>
2009

>  <VOLUME>
44

>  <ISSUE>
3

>  <FIRST_PAGE>
1049

>  <ORGANISM>
Homo sapiens

$$$$

  Mrv1533001291818262D          

 26 27  0  0  1  0            999 V2000
    0.3020   -3.6020    0.0000 C   0  0  0  0  0  0  0  0  0  0  0  0
    0.7145   -2.8875    0.0000 N   0  0  0  0  0  0  0  0  0  0  0  0
    0.3020   -2.1730    0.0000 N   0  0  0  0  0  0  0  0  0  0  0  0
   -0.5230   -2.1730    0.0000 N   0  0  0  0  0  0  0  0  0  0  0  0
   -0.9355   -1.4586    0.0000 C   0  0  0  0  0  0  0  0  0  0  0  0
   -1.7605   -1.4586    0.0000 C   0  0  0  0  0  0  0  0  0  0  0  0
   -2.1730   -0.7441    0.0000 C   0  0  0  0  0  0  0  0  0  0  0  0
   -1.7605   -0.0296    0.0000 C   0  0  0  0  0  0  0  0  0  0  0  0
   -0.9355   -0.0296    0.0000 C   0  0  0  0  0  0  0  0  0  0  0  0
   -0.5230   -0.7441    0.0000 C   0  0  0  0  0  0  0  0  0  0  0  0
   -2.1730    0.6849    0.0000 C   0  0  0  0  0  0  0  0  0  0  0  0
   -2.5855    1.3993    0.0000 N   0  0  0  0  0  0  0  0  0  0  0  0
    1.5395   -2.8875    0.0000 C   0  0  0  0  0  0  0  0  0  0  0  0
    1.9520   -2.1730    0.0000 O   0  0  0  0  0  0  0  0  0  0  0  0
    1.9520   -3.6020    0.0000 C   0  0  2  0  0  0  0  0  0  0  0  0
    1.5395   -4.3164    0.0000 C   0  0  0  0  0  0  0  0  0  0  0  0
    1.9520   -5.0309    0.0000 C   0  0  0  0  0  0  0  0  0  0  0  0
    2.7770   -5.0309    0.0000 C   0  0  0  0  0  0  0  0  0  0  0  0
    3.1895   -5.7454    0.0000 C   0  0  0  0  0  0  0  0  0  0  0  0
    2.7770   -6.4599    0.0000 C   0  0  0  0  0  0  0  0  0  0  0  0
    1.9520   -6.4599    0.0000 C   0  0  0  0  0  0  0  0  0  0  0  0
    1.5395   -5.7454    0.0000 C   0  0  0  0  0  0  0  0  0  0  0  0
    2.7770   -3.6020    0.0000 N   0  0  0  0  0  0  0  0  0  0  0  0
    3.1895   -2.8875    0.0000 C   0  0  0  0  0  0  0  0  0  0  0  0
    2.7770   -2.1730    0.0000 O   0  0  0  0  0  0  0  0  0  0  0  0
    4.0145   -2.8875    0.0000 C   0  0  0  0  0  0  0  0  0  0  0  0
  1  2  1  0  0  0  0
  3  2  1  4  0  0  0
  3  4  2  0  0  0  0
  4  5  1  0  0  0  0
  5  6  4  0  0  0  0
  6  7  4  0  0  0  0
  7  8  4  0  0  0  0
  8  9  4  0  0  0  0
  9 10  4  0  0  0  0
  5 10  4  0  0  0  0
  8 11  1  0  0  0  0
 11 12  3  0  0  0  0
  2 13  1  0  0  0  0
 13 14  2  0  0  0  0
 13 15  1  0  0  0  0
 15 16  1  0  0  0  0
 16 17  1  0  0  0  0
 17 18  4  0  0  0  0
 18 19  4  0  0  0  0
 19 20  4  0  0  0  0
 20 21  4  0  0  0  0
 21 22  4  0  0  0  0
 17 22  4  0  0  0  0
 15 23  1  1  0  0  0
 23 24  1  0  0  0  0
 24 25  2  0  0  0  0
 24 26  1  0  0  0  0
M  END
>  <CdId>
127

>  <Mol Weight>
349.394

>  <Formula>
C19H19N5O2

>  <CMPD_CHEMBLID>
CHEMBL520859

>  <MOLREGNO>
500496

>  <PARENT_CMPD_CHEMBLID>
CHEMBL520859

>  <PARENT_MOLREGNO>
500496

>  <COMPOUND_KEY>
6c

>  <MOLWEIGHT>
349.39

>  <ALOGP>
2.98

>  <PSA>
97.91

>  <NUM_RO5_VIOLATIONS>
0

>  <ACTIVITY_ID>
2307781

>  <STANDARD_TYPE>
T1/2

>  <RELATION>
=

>  <STANDARD_VALUE>
2.4

>  <STANDARD_UNITS>
hr

>  <PUBLISHED_TYPE>
t1/2

>  <PUBLISHED_RELATION>
=

>  <PUBLISHED_VALUE>
2.4

>  <PUBLISHED_UNITS>
hr

>  <POTENTIAL_DUPLICATE>
0

>  <BAO_ENDPOINT>
BAO_0002115

>  <UO_UNITS>
UO_0000032

>  <QUDT_UNITS>
http://qudt.org/vocab/unit#Hour

>  <ASSAY_ID>
521138

>  <ASSAY_CHEMBLID>
CHEMBL941630

>  <ASSAY_TYPE>
A

>  <DESCRIPTION>
Stability in 80% human plasma assessed as half life by HPLC

>  <ASSAY_SRC_ID>
1

>  <ASSAY_SRC_DESCRIPTION>
Scientific Literature

>  <ASSAY_ORGANISM>
Homo sapiens

>  <ASSAY_TAX_ID>
9606

>  <CURATED_BY>
Autocuration

>  <BAO_FORMAT>
BAO_0000366

>  <TID>
102222

>  <TARGET_CHEMBLID>
CHEMBL613424

>  <TARGET_TYPE>
TISSUE

>  <PREF_NAME>
Plasma

>  <CONFIDENCE_SCORE>
1

>  <TARGET_MAPPING>
Non-molecular

>  <DOC_ID>
46902

>  <DOC_CHEMBLID>
CHEMBL1137695

>  <PUBMED_ID>
18687506

>  <JOURNAL>
Eur. J. Med. Chem.

>  <YEAR>
2009

>  <VOLUME>
44

>  <ISSUE>
3

>  <FIRST_PAGE>
1049

>  <ORGANISM>
Homo sapiens

$$$$

  Mrv1533001291818262D          

 23 23  0  0  1  0            999 V2000
   -4.2868    5.7750    0.0000 C   0  0  0  0  0  0  0  0  0  0  0  0
   -3.5724    6.1875    0.0000 C   0  0  0  0  0  0  0  0  0  0  0  0
   -2.8579    5.7750    0.0000 O   0  0  0  0  0  0  0  0  0  0  0  0
   -2.1434    6.1875    0.0000 C   0  0  0  0  0  0  0  0  0  0  0  0
   -2.1434    7.0125    0.0000 O   0  0  0  0  0  0  0  0  0  0  0  0
   -1.4289    5.7750    0.0000 C   0  0  0  0  0  0  0  0  0  0  0  0
   -0.7145    6.1875    0.0000 C   0  0  0  0  0  0  0  0  0  0  0  0
    0.0000    5.7750    0.0000 C   0  0  0  0  0  0  0  0  0  0  0  0
    0.0000    4.9500    0.0000 C   0  0  0  0  0  0  0  0  0  0  0  0
   -0.7145    4.5375    0.0000 C   0  0  0  0  0  0  0  0  0  0  0  0
   -1.4289    4.9500    0.0000 C   0  0  0  0  0  0  0  0  0  0  0  0
    0.7145    4.5375    0.0000 N   0  0  0  0  0  0  0  0  0  0  0  0
    0.7145    3.7125    0.0000 N   0  0  0  0  0  0  0  0  0  0  0  0
    1.4289    3.3000    0.0000 N   0  0  0  0  0  0  0  0  0  0  0  0
    1.4289    2.4750    0.0000 C   0  0  0  0  0  0  0  0  0  0  0  0
    2.1434    3.7125    0.0000 C   0  0  0  0  0  0  0  0  0  0  0  0
    2.1434    4.5375    0.0000 O   0  0  0  0  0  0  0  0  0  0  0  0
    2.8579    3.3000    0.0000 C   0  0  2  0  0  0  0  0  0  0  0  0
    2.8579    2.4750    0.0000 C   0  0  0  0  0  0  0  0  0  0  0  0
    3.5724    3.7125    0.0000 N   0  0  0  0  0  0  0  0  0  0  0  0
    4.2868    3.3000    0.0000 C   0  0  0  0  0  0  0  0  0  0  0  0
    5.0013    3.7125    0.0000 O   0  0  0  0  0  0  0  0  0  0  0  0
    4.2868    2.4750    0.0000 C   0  0  0  0  0  0  0  0  0  0  0  0
  1  2  1  0  0  0  0
  2  3  1  0  0  0  0
  3  4  1  0  0  0  0
  4  5  2  0  0  0  0
  4  6  1  0  0  0  0
  6  7  4  0  0  0  0
  7  8  4  0  0  0  0
  8  9  4  0  0  0  0
  9 10  4  0  0  0  0
 10 11  4  0  0  0  0
  6 11  4  0  0  0  0
 12  9  1  4  0  0  0
 12 13  2  0  0  0  0
 13 14  1  0  0  0  0
 14 15  1  0  0  0  0
 14 16  1  0  0  0  0
 16 17  2  0  0  0  0
 16 18  1  0  0  0  0
 18 19  1  1  0  0  0
 18 20  1  0  0  0  0
 20 21  1  0  0  0  0
 21 22  2  0  0  0  0
 21 23  1  0  0  0  0
M  END
>  <CdId>
128

>  <Mol Weight>
320.349

>  <Formula>
C15H20N4O4

>  <CMPD_CHEMBLID>
CHEMBL519209

>  <MOLREGNO>
500575

>  <PARENT_CMPD_CHEMBLID>
CHEMBL519209

>  <PARENT_MOLREGNO>
500575

>  <COMPOUND_KEY>
6i

>  <MOLWEIGHT>
320.34

>  <ALOGP>
1.75

>  <PSA>
100.43

>  <NUM_RO5_VIOLATIONS>
0

>  <ACTIVITY_ID>
2307787

>  <STANDARD_TYPE>
T1/2

>  <RELATION>
=

>  <STANDARD_VALUE>
4.6

>  <STANDARD_UNITS>
hr

>  <PUBLISHED_TYPE>
t1/2

>  <PUBLISHED_RELATION>
=

>  <PUBLISHED_VALUE>
4.6

>  <PUBLISHED_UNITS>
hr

>  <POTENTIAL_DUPLICATE>
0

>  <BAO_ENDPOINT>
BAO_0002115

>  <UO_UNITS>
UO_0000032

>  <QUDT_UNITS>
http://qudt.org/vocab/unit#Hour

>  <ASSAY_ID>
521138

>  <ASSAY_CHEMBLID>
CHEMBL941630

>  <ASSAY_TYPE>
A

>  <DESCRIPTION>
Stability in 80% human plasma assessed as half life by HPLC

>  <ASSAY_SRC_ID>
1

>  <ASSAY_SRC_DESCRIPTION>
Scientific Literature

>  <ASSAY_ORGANISM>
Homo sapiens

>  <ASSAY_TAX_ID>
9606

>  <CURATED_BY>
Autocuration

>  <BAO_FORMAT>
BAO_0000366

>  <TID>
102222

>  <TARGET_CHEMBLID>
CHEMBL613424

>  <TARGET_TYPE>
TISSUE

>  <PREF_NAME>
Plasma

>  <CONFIDENCE_SCORE>
1

>  <TARGET_MAPPING>
Non-molecular

>  <DOC_ID>
46902

>  <DOC_CHEMBLID>
CHEMBL1137695

>  <PUBMED_ID>
18687506

>  <JOURNAL>
Eur. J. Med. Chem.

>  <YEAR>
2009

>  <VOLUME>
44

>  <ISSUE>
3

>  <FIRST_PAGE>
1049

>  <ORGANISM>
Homo sapiens

$$$$

  Mrv1533001291818262D          

 21 21  0  0  1  0            999 V2000
    4.2868   -4.1250    0.0000 C   0  0  0  0  0  0  0  0  0  0  0  0
    4.2868   -4.9500    0.0000 C   0  0  2  0  0  0  0  0  0  0  0  0
    3.5724   -5.3625    0.0000 N   0  0  0  0  0  0  0  0  0  0  0  0
    2.8579   -4.9500    0.0000 C   0  0  0  0  0  0  0  0  0  0  0  0
    2.1434   -5.3625    0.0000 O   0  0  0  0  0  0  0  0  0  0  0  0
    2.8579   -4.1250    0.0000 C   0  0  0  0  0  0  0  0  0  0  0  0
    5.0013   -5.3625    0.0000 C   0  0  0  0  0  0  0  0  0  0  0  0
    5.0013   -6.1875    0.0000 O   0  0  0  0  0  0  0  0  0  0  0  0
    5.7158   -4.9500    0.0000 N   0  0  0  0  0  0  0  0  0  0  0  0
    5.7158   -4.1250    0.0000 C   0  0  0  0  0  0  0  0  0  0  0  0
    6.4302   -5.3625    0.0000 N   0  0  0  0  0  0  0  0  0  0  0  0
    7.1447   -4.9500    0.0000 N   0  0  0  0  0  0  0  0  0  0  0  0
    7.8592   -5.3625    0.0000 C   0  0  0  0  0  0  0  0  0  0  0  0
    8.5737   -4.9500    0.0000 C   0  0  0  0  0  0  0  0  0  0  0  0
    9.2881   -5.3625    0.0000 C   0  0  0  0  0  0  0  0  0  0  0  0
    9.2881   -6.1875    0.0000 C   0  0  0  0  0  0  0  0  0  0  0  0
    8.5737   -6.6000    0.0000 C   0  0  0  0  0  0  0  0  0  0  0  0
    7.8592   -6.1875    0.0000 C   0  0  0  0  0  0  0  0  0  0  0  0
   10.0026   -6.6000    0.0000 C   0  0  0  0  0  0  0  0  0  0  0  0
   10.7171   -6.1875    0.0000 O   0  0  0  0  0  0  0  0  0  0  0  0
   10.0026   -7.4250    0.0000 N   0  0  0  0  0  0  0  0  0  0  0  0
  2  1  1  1  0  0  0
  2  3  1  0  0  0  0
  3  4  1  0  0  0  0
  4  5  2  0  0  0  0
  4  6  1  0  0  0  0
  2  7  1  0  0  0  0
  7  8  2  0  0  0  0
  7  9  1  0  0  0  0
  9 10  1  0  0  0  0
 11  9  1  4  0  0  0
 11 12  2  0  0  0  0
 12 13  1  0  0  0  0
 13 14  4  0  0  0  0
 14 15  4  0  0  0  0
 15 16  4  0  0  0  0
 16 17  4  0  0  0  0
 17 18  4  0  0  0  0
 13 18  4  0  0  0  0
 16 19  1  0  0  0  0
 19 20  2  0  0  0  0
 19 21  1  0  0  0  0
M  END
>  <CdId>
130

>  <Mol Weight>
291.311

>  <Formula>
C13H17N5O3

>  <CMPD_CHEMBLID>
CHEMBL485512

>  <MOLREGNO>
500576

>  <PARENT_CMPD_CHEMBLID>
CHEMBL485512

>  <PARENT_MOLREGNO>
500576

>  <COMPOUND_KEY>
6j

>  <MOLWEIGHT>
291.31

>  <ALOGP>
0.54

>  <PSA>
117.22

>  <NUM_RO5_VIOLATIONS>
0

>  <ACTIVITY_ID>
2307788

>  <STANDARD_TYPE>
T1/2

>  <RELATION>
=

>  <STANDARD_VALUE>
7.6

>  <STANDARD_UNITS>
hr

>  <PUBLISHED_TYPE>
t1/2

>  <PUBLISHED_RELATION>
=

>  <PUBLISHED_VALUE>
7.6

>  <PUBLISHED_UNITS>
hr

>  <POTENTIAL_DUPLICATE>
0

>  <BAO_ENDPOINT>
BAO_0002115

>  <UO_UNITS>
UO_0000032

>  <QUDT_UNITS>
http://qudt.org/vocab/unit#Hour

>  <ASSAY_ID>
521138

>  <ASSAY_CHEMBLID>
CHEMBL941630

>  <ASSAY_TYPE>
A

>  <DESCRIPTION>
Stability in 80% human plasma assessed as half life by HPLC

>  <ASSAY_SRC_ID>
1

>  <ASSAY_SRC_DESCRIPTION>
Scientific Literature

>  <ASSAY_ORGANISM>
Homo sapiens

>  <ASSAY_TAX_ID>
9606

>  <CURATED_BY>
Autocuration

>  <BAO_FORMAT>
BAO_0000366

>  <TID>
102222

>  <TARGET_CHEMBLID>
CHEMBL613424

>  <TARGET_TYPE>
TISSUE

>  <PREF_NAME>
Plasma

>  <CONFIDENCE_SCORE>
1

>  <TARGET_MAPPING>
Non-molecular

>  <DOC_ID>
46902

>  <DOC_CHEMBLID>
CHEMBL1137695

>  <PUBMED_ID>
18687506

>  <JOURNAL>
Eur. J. Med. Chem.

>  <YEAR>
2009

>  <VOLUME>
44

>  <ISSUE>
3

>  <FIRST_PAGE>
1049

>  <ORGANISM>
Homo sapiens

$$$$

  Mrv1533001291818262D          

 26 26  0  0  1  0            999 V2000
   -1.6990   -2.4296    0.0000 C   0  0  0  0  0  0  0  0  0  0  0  0
   -1.4289   -1.6500    0.0000 O   0  0  0  0  0  0  0  0  0  0  0  0
   -1.9690   -1.0264    0.0000 C   0  0  0  0  0  0  0  0  0  0  0  0
   -2.7792   -1.1823    0.0000 O   0  0  0  0  0  0  0  0  0  0  0  0
   -1.6990   -0.2468    0.0000 C   0  0  2  0  0  0  0  0  0  0  0  0
   -2.2391    0.3768    0.0000 C   0  0  0  0  0  0  0  0  0  0  0  0
   -3.0492    0.2209    0.0000 C   0  0  0  0  0  0  0  0  0  0  0  0
   -3.3193   -0.5586    0.0000 C   0  0  0  0  0  0  0  0  0  0  0  0
   -4.1294   -0.7145    0.0000 C   0  0  0  0  0  0  0  0  0  0  0  0
   -4.6695   -0.0909    0.0000 C   0  0  0  0  0  0  0  0  0  0  0  0
   -5.4796   -0.2468    0.0000 O   0  0  0  0  0  0  0  0  0  0  0  0
   -4.3994    0.6887    0.0000 C   0  0  0  0  0  0  0  0  0  0  0  0
   -4.9395    1.3123    0.0000 O   0  0  0  0  0  0  0  0  0  0  0  0
   -3.5893    0.8446    0.0000 C   0  0  0  0  0  0  0  0  0  0  0  0
   -0.8889   -0.0909    0.0000 N   0  0  0  0  0  0  0  0  0  0  0  0
   -0.3488   -0.7145    0.0000 C   0  0  0  0  0  0  0  0  0  0  0  0
   -0.6188   -1.4941    0.0000 O   0  0  0  0  0  0  0  0  0  0  0  0
    0.4614   -0.5586    0.0000 C   0  0  2  0  0  0  0  0  0  0  0  0
    1.0015   -1.1823    0.0000 C   0  0  0  0  0  0  0  0  0  0  0  0
    1.8116   -1.0264    0.0000 C   0  0  0  0  0  0  0  0  0  0  0  0
    2.3517   -1.6500    0.0000 S   0  0  0  0  0  0  0  0  0  0  0  0
    3.1618   -1.4941    0.0000 C   0  0  0  0  0  0  0  0  0  0  0  0
    0.7314    0.2209    0.0000 N   0  0  0  0  0  0  0  0  0  0  0  0
    0.1913    0.8446    0.0000 C   0  0  0  0  0  0  0  0  0  0  0  0
   -0.6188    0.6887    0.0000 O   0  0  0  0  0  0  0  0  0  0  0  0
    0.4614    1.6241    0.0000 C   0  0  0  0  0  0  0  0  0  0  0  0
  1  2  1  0  0  0  0
  2  3  1  0  0  0  0
  3  4  2  0  0  0  0
  3  5  1  0  0  0  0
  5  6  1  0  0  0  0
  6  7  1  0  0  0  0
  7  8  4  0  0  0  0
  8  9  4  0  0  0  0
  9 10  4  0  0  0  0
 10 11  1  0  0  0  0
 10 12  4  0  0  0  0
 12 13  1  0  0  0  0
 12 14  4  0  0  0  0
  7 14  4  0  0  0  0
  5 15  1  6  0  0  0
 15 16  1  0  0  0  0
 16 17  2  0  0  0  0
 16 18  1  0  0  0  0
 18 19  1  0  0  0  0
 19 20  1  0  0  0  0
 20 21  1  0  0  0  0
 21 22  1  0  0  0  0
 18 23  1  1  0  0  0
 23 24  1  0  0  0  0
 24 25  2  0  0  0  0
 24 26  1  0  0  0  0
M  END
>  <CdId>
131

>  <Mol Weight>
384.45

>  <Formula>
C17H24N2O6S

>  <CMPD_CHEMBLID>
CHEMBL497393

>  <MOLREGNO>
494752

>  <PARENT_CMPD_CHEMBLID>
CHEMBL497393

>  <PARENT_MOLREGNO>
494752

>  <COMPOUND_KEY>
3, Ac-Met-LD-OMe

>  <MOLWEIGHT>
384.45

>  <ALOGP>
0.51

>  <PSA>
150.26

>  <NUM_RO5_VIOLATIONS>
0

>  <ACTIVITY_ID>
2249064

>  <STANDARD_TYPE>
T1/2

>  <RELATION>
=

>  <STANDARD_VALUE>
5.25

>  <STANDARD_UNITS>
hr

>  <PUBLISHED_TYPE>
t1/2

>  <PUBLISHED_RELATION>
=

>  <PUBLISHED_VALUE>
315.0

>  <PUBLISHED_UNITS>
min

>  <POTENTIAL_DUPLICATE>
0

>  <BAO_ENDPOINT>
BAO_0002115

>  <UO_UNITS>
UO_0000032

>  <QUDT_UNITS>
http://qudt.org/vocab/unit#Hour

>  <ASSAY_ID>
559044

>  <ASSAY_CHEMBLID>
CHEMBL1010241

>  <ASSAY_TYPE>
A

>  <DESCRIPTION>
Stability in human plasma assessed as half life

>  <ASSAY_SRC_ID>
1

>  <ASSAY_SRC_DESCRIPTION>
Scientific Literature

>  <ASSAY_ORGANISM>
Homo sapiens

>  <ASSAY_TAX_ID>
9606

>  <CURATED_BY>
Autocuration

>  <BAO_FORMAT>
BAO_0000366

>  <TID>
102222

>  <TARGET_CHEMBLID>
CHEMBL613424

>  <TARGET_TYPE>
TISSUE

>  <PREF_NAME>
Plasma

>  <CONFIDENCE_SCORE>
1

>  <TARGET_MAPPING>
Non-molecular

>  <DOC_ID>
45078

>  <DOC_CHEMBLID>
CHEMBL1139364

>  <PUBMED_ID>
19093882

>  <JOURNAL>
J. Med. Chem.

>  <YEAR>
2009

>  <VOLUME>
52

>  <ISSUE>
2

>  <FIRST_PAGE>
559

>  <ORGANISM>
Homo sapiens

$$$$

  Mrv1533001291818262D          

 26 26  0  0  1  0            999 V2000
    5.5539    4.1218    0.0000 C   0  0  0  0  0  0  0  0  0  0  0  0
    5.3558    3.3210    0.0000 O   0  0  0  0  0  0  0  0  0  0  0  0
    5.9503    2.7489    0.0000 C   0  0  0  0  0  0  0  0  0  0  0  0
    6.7429    2.9778    0.0000 O   0  0  0  0  0  0  0  0  0  0  0  0
    5.7521    1.9481    0.0000 C   0  0  2  0  0  0  0  0  0  0  0  0
    4.9595    1.7193    0.0000 C   0  0  0  0  0  0  0  0  0  0  0  0
    4.3650    2.2913    0.0000 C   0  0  0  0  0  0  0  0  0  0  0  0
    3.5724    2.0625    0.0000 S   0  0  0  0  0  0  0  0  0  0  0  0
    2.9779    2.6345    0.0000 C   0  0  0  0  0  0  0  0  0  0  0  0
    6.3466    1.3761    0.0000 N   0  0  0  0  0  0  0  0  0  0  0  0
    7.1392    1.6049    0.0000 C   0  0  0  0  0  0  0  0  0  0  0  0
    7.3374    2.4057    0.0000 O   0  0  0  0  0  0  0  0  0  0  0  0
    7.7337    1.0328    0.0000 C   0  0  2  0  0  0  0  0  0  0  0  0
    7.5355    0.2320    0.0000 C   0  0  0  0  0  0  0  0  0  0  0  0
    6.7429    0.0032    0.0000 C   0  0  0  0  0  0  0  0  0  0  0  0
    6.5447   -0.7977    0.0000 C   0  0  0  0  0  0  0  0  0  0  0  0
    5.7521   -1.0265    0.0000 C   0  0  0  0  0  0  0  0  0  0  0  0
    5.1576   -0.4545    0.0000 C   0  0  0  0  0  0  0  0  0  0  0  0
    4.3650   -0.6833    0.0000 O   0  0  0  0  0  0  0  0  0  0  0  0
    5.3558    0.3464    0.0000 C   0  0  0  0  0  0  0  0  0  0  0  0
    4.7613    0.9184    0.0000 O   0  0  0  0  0  0  0  0  0  0  0  0
    6.1484    0.5752    0.0000 C   0  0  0  0  0  0  0  0  0  0  0  0
    8.5263    1.2617    0.0000 N   0  0  0  0  0  0  0  0  0  0  0  0
    8.7245    2.0625    0.0000 C   0  0  0  0  0  0  0  0  0  0  0  0
    9.5171    2.2913    0.0000 O   0  0  0  0  0  0  0  0  0  0  0  0
    8.1300    2.6345    0.0000 C   0  0  0  0  0  0  0  0  0  0  0  0
  1  2  1  0  0  0  0
  2  3  1  0  0  0  0
  3  4  2  0  0  0  0
  3  5  1  0  0  0  0
  5  6  1  0  0  0  0
  6  7  1  0  0  0  0
  7  8  1  0  0  0  0
  8  9  1  0  0  0  0
  5 10  1  1  0  0  0
 10 11  1  0  0  0  0
 11 12  2  0  0  0  0
 11 13  1  0  0  0  0
 13 14  1  0  0  0  0
 14 15  1  0  0  0  0
 15 16  4  0  0  0  0
 16 17  4  0  0  0  0
 17 18  4  0  0  0  0
 18 19  1  0  0  0  0
 18 20  4  0  0  0  0
 20 21  1  0  0  0  0
 20 22  4  0  0  0  0
 15 22  4  0  0  0  0
 13 23  1  1  0  0  0
 23 24  1  0  0  0  0
 24 25  2  0  0  0  0
 24 26  1  0  0  0  0
M  END
>  <CdId>
132

>  <Mol Weight>
384.45

>  <Formula>
C17H24N2O6S

>  <CMPD_CHEMBLID>
CHEMBL498418

>  <MOLREGNO>
494825

>  <PARENT_CMPD_CHEMBLID>
CHEMBL498418

>  <PARENT_MOLREGNO>
494825

>  <COMPOUND_KEY>
4, Ac-LD-Met-OMe

>  <MOLWEIGHT>
384.45

>  <ALOGP>
0.51

>  <PSA>
150.26

>  <NUM_RO5_VIOLATIONS>
0

>  <ACTIVITY_ID>
2249066

>  <STANDARD_TYPE>
T1/2

>  <RELATION>
=

>  <STANDARD_VALUE>
4.39

>  <STANDARD_UNITS>
hr

>  <PUBLISHED_TYPE>
t1/2

>  <PUBLISHED_RELATION>
=

>  <PUBLISHED_VALUE>
263.4

>  <PUBLISHED_UNITS>
min

>  <POTENTIAL_DUPLICATE>
0

>  <BAO_ENDPOINT>
BAO_0002115

>  <UO_UNITS>
UO_0000032

>  <QUDT_UNITS>
http://qudt.org/vocab/unit#Hour

>  <ASSAY_ID>
559044

>  <ASSAY_CHEMBLID>
CHEMBL1010241

>  <ASSAY_TYPE>
A

>  <DESCRIPTION>
Stability in human plasma assessed as half life

>  <ASSAY_SRC_ID>
1

>  <ASSAY_SRC_DESCRIPTION>
Scientific Literature

>  <ASSAY_ORGANISM>
Homo sapiens

>  <ASSAY_TAX_ID>
9606

>  <CURATED_BY>
Autocuration

>  <BAO_FORMAT>
BAO_0000366

>  <TID>
102222

>  <TARGET_CHEMBLID>
CHEMBL613424

>  <TARGET_TYPE>
TISSUE

>  <PREF_NAME>
Plasma

>  <CONFIDENCE_SCORE>
1

>  <TARGET_MAPPING>
Non-molecular

>  <DOC_ID>
45078

>  <DOC_CHEMBLID>
CHEMBL1139364

>  <PUBMED_ID>
19093882

>  <JOURNAL>
J. Med. Chem.

>  <YEAR>
2009

>  <VOLUME>
52

>  <ISSUE>
2

>  <FIRST_PAGE>
559

>  <ORGANISM>
Homo sapiens

$$$$

  Mrv1533001291818262D          

 30 30  0  0  1  0            999 V2000
   -1.6271   -2.4508    0.0000 C   0  0  0  0  0  0  0  0  0  0  0  0
   -1.4289   -1.6500    0.0000 O   0  0  0  0  0  0  0  0  0  0  0  0
   -2.0234   -1.0780    0.0000 C   0  0  0  0  0  0  0  0  0  0  0  0
   -2.8161   -1.3068    0.0000 O   0  0  0  0  0  0  0  0  0  0  0  0
   -1.8253   -0.2771    0.0000 C   0  0  2  0  0  0  0  0  0  0  0  0
   -2.4197    0.2949    0.0000 C   0  0  0  0  0  0  0  0  0  0  0  0
   -3.2124    0.0661    0.0000 C   0  0  0  0  0  0  0  0  0  0  0  0
   -3.4105   -0.7347    0.0000 C   0  0  0  0  0  0  0  0  0  0  0  0
   -4.2032   -0.9636    0.0000 C   0  0  0  0  0  0  0  0  0  0  0  0
   -4.7976   -0.3915    0.0000 C   0  0  0  0  0  0  0  0  0  0  0  0
   -5.5903   -0.6203    0.0000 O   0  0  0  0  0  0  0  0  0  0  0  0
   -4.5995    0.4093    0.0000 C   0  0  0  0  0  0  0  0  0  0  0  0
   -5.1940    0.9814    0.0000 O   0  0  0  0  0  0  0  0  0  0  0  0
   -3.8068    0.6381    0.0000 C   0  0  0  0  0  0  0  0  0  0  0  0
   -1.0326   -0.0483    0.0000 N   0  0  0  0  0  0  0  0  0  0  0  0
   -0.4381   -0.6203    0.0000 C   0  0  0  0  0  0  0  0  0  0  0  0
   -0.6363   -1.4212    0.0000 O   0  0  0  0  0  0  0  0  0  0  0  0
    0.3545   -0.3915    0.0000 C   0  0  2  0  0  0  0  0  0  0  0  0
    0.5526    0.4093    0.0000 C   0  0  0  0  0  0  0  0  0  0  0  0
    1.3453    0.6381    0.0000 S   0  0  0  0  0  0  0  0  0  0  0  0
    0.9490   -0.9636    0.0000 N   0  0  0  0  0  0  0  0  0  0  0  0
    1.7416   -0.7347    0.0000 C   0  0  0  0  0  0  0  0  0  0  0  0
    1.9398    0.0661    0.0000 O   0  0  0  0  0  0  0  0  0  0  0  0
    2.3361   -1.3068    0.0000 C   0  0  1  0  0  0  0  0  0  0  0  0
    2.1379   -2.1076    0.0000 C   0  0  0  0  0  0  0  0  0  0  0  0
    2.7324   -2.6797    0.0000 S   0  0  0  0  0  0  0  0  0  0  0  0
    3.1287   -1.0780    0.0000 N   0  0  0  0  0  0  0  0  0  0  0  0
    3.7232   -1.6500    0.0000 C   0  0  0  0  0  0  0  0  0  0  0  0
    4.5158   -1.4212    0.0000 O   0  0  0  0  0  0  0  0  0  0  0  0
    3.5250   -2.4508    0.0000 C   0  0  0  0  0  0  0  0  0  0  0  0
  1  2  1  0  0  0  0
  2  3  1  0  0  0  0
  3  4  2  0  0  0  0
  3  5  1  0  0  0  0
  5  6  1  0  0  0  0
  6  7  1  0  0  0  0
  7  8  4  0  0  0  0
  8  9  4  0  0  0  0
  9 10  4  0  0  0  0
 10 11  1  0  0  0  0
 10 12  4  0  0  0  0
 12 13  1  0  0  0  0
 12 14  4  0  0  0  0
  7 14  4  0  0  0  0
  5 15  1  6  0  0  0
 15 16  1  0  0  0  0
 16 17  2  0  0  0  0
 16 18  1  0  0  0  0
 18 19  1  0  0  0  0
 19 20  1  0  0  0  0
 18 21  1  6  0  0  0
 21 22  1  0  0  0  0
 22 23  2  0  0  0  0
 22 24  1  0  0  0  0
 24 25  1  0  0  0  0
 25 26  1  0  0  0  0
 24 27  1  6  0  0  0
 27 28  1  0  0  0  0
 28 29  2  0  0  0  0
 28 30  1  0  0  0  0
M  END
>  <CdId>
136

>  <Mol Weight>
459.53

>  <Formula>
C18H25N3O7S2

>  <CMPD_CHEMBLID>
CHEMBL498419

>  <MOLREGNO>
494826

>  <PARENT_CMPD_CHEMBLID>
CHEMBL498419

>  <PARENT_MOLREGNO>
494826

>  <COMPOUND_KEY>
5, Ac-Cys-Cys-LD-OMe

>  <MOLWEIGHT>
459.54

>  <ALOGP>
-0.11

>  <PSA>
231.65

>  <NUM_RO5_VIOLATIONS>
1

>  <ACTIVITY_ID>
2249068

>  <STANDARD_TYPE>
T1/2

>  <RELATION>
=

>  <STANDARD_VALUE>
3.39

>  <STANDARD_UNITS>
hr

>  <PUBLISHED_TYPE>
t1/2

>  <PUBLISHED_RELATION>
=

>  <PUBLISHED_VALUE>
203.4

>  <PUBLISHED_UNITS>
min

>  <POTENTIAL_DUPLICATE>
0

>  <BAO_ENDPOINT>
BAO_0002115

>  <UO_UNITS>
UO_0000032

>  <QUDT_UNITS>
http://qudt.org/vocab/unit#Hour

>  <ASSAY_ID>
559044

>  <ASSAY_CHEMBLID>
CHEMBL1010241

>  <ASSAY_TYPE>
A

>  <DESCRIPTION>
Stability in human plasma assessed as half life

>  <ASSAY_SRC_ID>
1

>  <ASSAY_SRC_DESCRIPTION>
Scientific Literature

>  <ASSAY_ORGANISM>
Homo sapiens

>  <ASSAY_TAX_ID>
9606

>  <CURATED_BY>
Autocuration

>  <BAO_FORMAT>
BAO_0000366

>  <TID>
102222

>  <TARGET_CHEMBLID>
CHEMBL613424

>  <TARGET_TYPE>
TISSUE

>  <PREF_NAME>
Plasma

>  <CONFIDENCE_SCORE>
1

>  <TARGET_MAPPING>
Non-molecular

>  <DOC_ID>
45078

>  <DOC_CHEMBLID>
CHEMBL1139364

>  <PUBMED_ID>
19093882

>  <JOURNAL>
J. Med. Chem.

>  <YEAR>
2009

>  <VOLUME>
52

>  <ISSUE>
2

>  <FIRST_PAGE>
559

>  <ORGANISM>
Homo sapiens

$$$$

  Mrv1533001291818262D          

 42 42  0  0  1  0            999 V2000
    6.4302   -0.4125    0.0000 C   0  0  0  0  0  0  0  0  0  0  0  0
    5.7158    0.0000    0.0000 C   0  0  0  0  0  0  0  0  0  0  0  0
    5.7158    0.8250    0.0000 C   0  0  0  0  0  0  0  0  0  0  0  0
    5.0013   -0.4125    0.0000 C   0  0  0  0  0  0  0  0  0  0  0  0
    5.0013   -1.2375    0.0000 C   0  0  2  0  0  0  0  0  0  0  0  0
    4.2868   -1.6500    0.0000 N   0  0  0  0  0  0  0  0  0  0  0  0
    3.5724   -1.2375    0.0000 C   0  0  0  0  0  0  0  0  0  0  0  0
    3.5724   -0.4125    0.0000 O   0  0  0  0  0  0  0  0  0  0  0  0
    2.8579   -1.6500    0.0000 C   0  0  0  0  0  0  0  0  0  0  0  0
    2.1434   -1.2375    0.0000 C   0  0  0  0  0  0  0  0  0  0  0  0
    1.4289   -1.6500    0.0000 N   0  0  0  0  0  0  0  0  0  0  0  0
    0.7145   -1.2375    0.0000 C   0  0  0  0  0  0  0  0  0  0  0  0
    0.7145   -0.4125    0.0000 O   0  0  0  0  0  0  0  0  0  0  0  0
    0.0000   -1.6500    0.0000 O   0  0  0  0  0  0  0  0  0  0  0  0
   -0.7145   -1.2375    0.0000 C   0  0  0  0  0  0  0  0  0  0  0  0
   -1.4289   -1.6500    0.0000 C   0  0  0  0  0  0  0  0  0  0  0  0
   -1.4289   -2.4750    0.0000 C   0  0  0  0  0  0  0  0  0  0  0  0
   -2.1434   -2.8875    0.0000 C   0  0  0  0  0  0  0  0  0  0  0  0
   -2.8579   -2.4750    0.0000 C   0  0  0  0  0  0  0  0  0  0  0  0
   -2.8579   -1.6500    0.0000 C   0  0  0  0  0  0  0  0  0  0  0  0
   -2.1434   -1.2375    0.0000 C   0  0  0  0  0  0  0  0  0  0  0  0
    5.7158   -1.6500    0.0000 C   0  0  0  0  0  0  0  0  0  0  0  0
    5.7158   -2.4750    0.0000 O   0  0  0  0  0  0  0  0  0  0  0  0
    6.4302   -1.2375    0.0000 N   0  0  0  0  0  0  0  0  0  0  0  0
    7.1447   -1.6500    0.0000 C   0  0  1  0  0  0  0  0  0  0  0  0
    7.1447   -2.4750    0.0000 C   0  0  0  0  0  0  0  0  0  0  0  0
    7.8592   -2.8875    0.0000 C   0  0  0  0  0  0  0  0  0  0  0  0
    8.5737   -2.4750    0.0000 C   0  0  0  0  0  0  0  0  0  0  0  0
    7.8592   -3.7125    0.0000 C   0  0  0  0  0  0  0  0  0  0  0  0
    7.8592   -1.2375    0.0000 C   0  0  0  0  0  0  0  0  0  0  0  0
    7.8592   -0.4125    0.0000 O   0  0  0  0  0  0  0  0  0  0  0  0
    8.5737   -1.6500    0.0000 N   0  0  0  0  0  0  0  0  0  0  0  0
    9.2881   -1.2375    0.0000 C   0  0  1  0  0  0  0  0  0  0  0  0
    9.2881   -0.4125    0.0000 C   0  0  0  0  0  0  0  0  0  0  0  0
   10.0026    0.0000    0.0000 C   0  0  0  0  0  0  0  0  0  0  0  0
   10.0026    0.8250    0.0000 C   0  0  0  0  0  0  0  0  0  0  0  0
   10.7171   -0.4125    0.0000 C   0  0  0  0  0  0  0  0  0  0  0  0
   10.0026   -1.6500    0.0000 C   0  0  0  0  0  0  0  0  0  0  0  0
   10.0026   -2.4750    0.0000 O   0  0  0  0  0  0  0  0  0  0  0  0
   10.7171   -1.2375    0.0000 O   0  0  0  0  0  0  0  0  0  0  0  0
   11.4315   -1.6500    0.0000 C   0  0  0  0  0  0  0  0  0  0  0  0
   12.1460   -1.2375    0.0000 C   0  0  0  0  0  0  0  0  0  0  0  0
  1  2  1  0  0  0  0
  2  3  1  0  0  0  0
  2  4  1  0  0  0  0
  4  5  1  0  0  0  0
  5  6  1  1  0  0  0
  6  7  1  0  0  0  0
  7  8  2  0  0  0  0
  7  9  1  0  0  0  0
  9 10  1  0  0  0  0
 10 11  1  0  0  0  0
 11 12  1  0  0  0  0
 12 13  2  0  0  0  0
 12 14  1  0  0  0  0
 14 15  1  0  0  0  0
 15 16  1  0  0  0  0
 16 17  4  0  0  0  0
 17 18  4  0  0  0  0
 18 19  4  0  0  0  0
 19 20  4  0  0  0  0
 20 21  4  0  0  0  0
 16 21  4  0  0  0  0
  5 22  1  0  0  0  0
 22 23  2  0  0  0  0
 22 24  1  0  0  0  0
 25 24  1  6  0  0  0
 25 26  1  0  0  0  0
 26 27  1  0  0  0  0
 27 28  1  0  0  0  0
 27 29  1  0  0  0  0
 25 30  1  0  0  0  0
 30 31  2  0  0  0  0
 30 32  1  0  0  0  0
 33 32  1  1  0  0  0
 33 34  1  0  0  0  0
 34 35  1  0  0  0  0
 35 36  1  0  0  0  0
 35 37  1  0  0  0  0
 33 38  1  0  0  0  0
 38 39  2  0  0  0  0
 38 40  1  0  0  0  0
 40 41  1  0  0  0  0
 41 42  2  0  0  0  0
M  END
>  <CdId>
137

>  <Mol Weight>
588.746

>  <Formula>
C31H48N4O7

>  <CMPD_CHEMBLID>
CHEMBL559132

>  <MOLREGNO>
563668

>  <PARENT_CMPD_CHEMBLID>
CHEMBL559132

>  <PARENT_MOLREGNO>
563668

>  <COMPOUND_KEY>
2

>  <MOLWEIGHT>
588.74

>  <ALOGP>
3.97

>  <PSA>
151.93

>  <NUM_RO5_VIOLATIONS>
1

>  <ACTIVITY_ID>
2698092

>  <STANDARD_TYPE>
T1/2

>  <RELATION>
>

>  <STANDARD_VALUE>
6.0

>  <STANDARD_UNITS>
hr

>  <PUBLISHED_TYPE>
t1/2

>  <PUBLISHED_RELATION>
>

>  <PUBLISHED_VALUE>
360.0

>  <PUBLISHED_UNITS>
min

>  <POTENTIAL_DUPLICATE>
0

>  <BAO_ENDPOINT>
BAO_0002115

>  <UO_UNITS>
UO_0000032

>  <QUDT_UNITS>
http://qudt.org/vocab/unit#Hour

>  <ASSAY_ID>
578211

>  <ASSAY_CHEMBLID>
CHEMBL1062214

>  <ASSAY_TYPE>
A

>  <DESCRIPTION>
Stability in human plasma assessed as half life

>  <ASSAY_SRC_ID>
1

>  <ASSAY_SRC_DESCRIPTION>
Scientific Literature

>  <ASSAY_ORGANISM>
Homo sapiens

>  <ASSAY_TAX_ID>
9606

>  <CURATED_BY>
Autocuration

>  <BAO_FORMAT>
BAO_0000366

>  <TID>
102352

>  <TARGET_CHEMBLID>
CHEMBL613652

>  <TARGET_TYPE>
TISSUE

>  <PREF_NAME>
Plasma

>  <CONFIDENCE_SCORE>
1

>  <TARGET_MAPPING>
Non-molecular

>  <DOC_ID>
47738

>  <DOC_CHEMBLID>
CHEMBL1152416

>  <PUBMED_ID>
19577931

>  <JOURNAL>
Bioorg. Med. Chem.

>  <YEAR>
2009

>  <VOLUME>
17

>  <ISSUE>
15

>  <FIRST_PAGE>
5535

>  <ORGANISM>
Rattus norvegicus

$$$$

  Mrv1533001291818262D          

 42 42  0  0  1  0            999 V2000
   14.2894    0.0000    0.0000 C   0  0  0  0  0  0  0  0  0  0  0  0
   13.5749    0.4125    0.0000 C   0  0  0  0  0  0  0  0  0  0  0  0
   13.5749    1.2375    0.0000 C   0  0  0  0  0  0  0  0  0  0  0  0
   12.8605    0.0000    0.0000 C   0  0  0  0  0  0  0  0  0  0  0  0
   12.8605   -0.8250    0.0000 C   0  0  2  0  0  0  0  0  0  0  0  0
   12.1460   -1.2375    0.0000 N   0  0  0  0  0  0  0  0  0  0  0  0
   11.4315   -0.8250    0.0000 C   0  0  0  0  0  0  0  0  0  0  0  0
   11.4315    0.0000    0.0000 O   0  0  0  0  0  0  0  0  0  0  0  0
   10.7171   -1.2375    0.0000 C   0  0  2  0  0  0  0  0  0  0  0  0
   10.7171   -2.0625    0.0000 C   0  0  0  0  0  0  0  0  0  0  0  0
   10.0026   -2.4750    0.0000 O   0  0  0  0  0  0  0  0  0  0  0  0
   10.0026   -0.8250    0.0000 N   0  0  0  0  0  0  0  0  0  0  0  0
    9.2881   -1.2375    0.0000 C   0  0  0  0  0  0  0  0  0  0  0  0
    9.2881   -2.0625    0.0000 O   0  0  0  0  0  0  0  0  0  0  0  0
    8.5737   -0.8250    0.0000 C   0  0  1  0  0  0  0  0  0  0  0  0
    7.8592   -1.2375    0.0000 N   0  0  0  0  0  0  0  0  0  0  0  0
    7.1447   -0.8250    0.0000 C   0  0  0  0  0  0  0  0  0  0  0  0
    7.1447    0.0000    0.0000 O   0  0  0  0  0  0  0  0  0  0  0  0
    6.4302   -1.2375    0.0000 C   0  0  0  0  0  0  0  0  0  0  0  0
    5.7158   -0.8250    0.0000 C   0  0  0  0  0  0  0  0  0  0  0  0
    5.0013   -1.2375    0.0000 C   0  0  0  0  0  0  0  0  0  0  0  0
    4.2868   -0.8250    0.0000 C   0  0  0  0  0  0  0  0  0  0  0  0
    3.5724   -1.2375    0.0000 C   0  0  0  0  0  0  0  0  0  0  0  0
    2.8579   -0.8250    0.0000 N   0  0  0  0  0  0  0  0  0  0  0  0
    2.1434   -1.2375    0.0000 C   0  0  0  0  0  0  0  0  0  0  0  0
    2.1434   -2.0625    0.0000 O   0  0  0  0  0  0  0  0  0  0  0  0
    1.4289   -0.8250    0.0000 O   0  0  0  0  0  0  0  0  0  0  0  0
    0.7145   -1.2375    0.0000 C   0  0  0  0  0  0  0  0  0  0  0  0
    0.0000   -0.8250    0.0000 C   0  0  0  0  0  0  0  0  0  0  0  0
   -0.7145   -1.2375    0.0000 C   0  0  0  0  0  0  0  0  0  0  0  0
   -1.4289   -0.8250    0.0000 C   0  0  0  0  0  0  0  0  0  0  0  0
   -1.4289    0.0000    0.0000 C   0  0  0  0  0  0  0  0  0  0  0  0
   -0.7145    0.4125    0.0000 C   0  0  0  0  0  0  0  0  0  0  0  0
    0.0000    0.0000    0.0000 C   0  0  0  0  0  0  0  0  0  0  0  0
    8.5737    0.0000    0.0000 C   0  0  0  0  0  0  0  0  0  0  0  0
    7.8592    0.4125    0.0000 C   0  0  0  0  0  0  0  0  0  0  0  0
    9.2881    0.4125    0.0000 C   0  0  0  0  0  0  0  0  0  0  0  0
   13.5749   -1.2375    0.0000 C   0  0  0  0  0  0  0  0  0  0  0  0
   13.5749   -2.0625    0.0000 O   0  0  0  0  0  0  0  0  0  0  0  0
   14.2894   -0.8250    0.0000 O   0  0  0  0  0  0  0  0  0  0  0  0
   15.0039   -1.2375    0.0000 C   0  0  0  0  0  0  0  0  0  0  0  0
   15.7184   -0.8250    0.0000 C   0  0  0  0  0  0  0  0  0  0  0  0
  1  2  1  0  0  0  0
  2  3  1  0  0  0  0
  2  4  1  0  0  0  0
  4  5  1  0  0  0  0
  5  6  1  1  0  0  0
  6  7  1  0  0  0  0
  7  8  2  0  0  0  0
  7  9  1  0  0  0  0
  9 10  1  0  0  0  0
 10 11  1  0  0  0  0
  9 12  1  6  0  0  0
 12 13  1  0  0  0  0
 13 14  2  0  0  0  0
 13 15  1  0  0  0  0
 15 16  1  1  0  0  0
 16 17  1  0  0  0  0
 17 18  2  0  0  0  0
 17 19  1  0  0  0  0
 19 20  1  0  0  0  0
 20 21  1  0  0  0  0
 21 22  1  0  0  0  0
 22 23  1  0  0  0  0
 23 24  1  0  0  0  0
 24 25  1  0  0  0  0
 25 26  2  0  0  0  0
 25 27  1  0  0  0  0
 27 28  1  0  0  0  0
 28 29  1  0  0  0  0
 29 30  4  0  0  0  0
 30 31  4  0  0  0  0
 31 32  4  0  0  0  0
 32 33  4  0  0  0  0
 33 34  4  0  0  0  0
 29 34  4  0  0  0  0
 15 35  1  0  0  0  0
 35 36  1  0  0  0  0
 35 37  1  0  0  0  0
  5 38  1  0  0  0  0
 38 39  2  0  0  0  0
 38 40  1  0  0  0  0
 40 41  1  0  0  0  0
 41 42  2  0  0  0  0
M  END
>  <CdId>
138

>  <Mol Weight>
590.718

>  <Formula>
C30H46N4O8

>  <CMPD_CHEMBLID>
CHEMBL539909

>  <MOLREGNO>
556691

>  <PARENT_CMPD_CHEMBLID>
CHEMBL539909

>  <PARENT_MOLREGNO>
556691

>  <COMPOUND_KEY>
12

>  <MOLWEIGHT>
590.71

>  <ALOGP>
2.69

>  <PSA>
172.16

>  <NUM_RO5_VIOLATIONS>
1

>  <ACTIVITY_ID>
2698097

>  <STANDARD_TYPE>
T1/2

>  <RELATION>
>

>  <STANDARD_VALUE>
6.0

>  <STANDARD_UNITS>
hr

>  <PUBLISHED_TYPE>
t1/2

>  <PUBLISHED_RELATION>
>

>  <PUBLISHED_VALUE>
360.0

>  <PUBLISHED_UNITS>
min

>  <POTENTIAL_DUPLICATE>
0

>  <BAO_ENDPOINT>
BAO_0002115

>  <UO_UNITS>
UO_0000032

>  <QUDT_UNITS>
http://qudt.org/vocab/unit#Hour

>  <ASSAY_ID>
578211

>  <ASSAY_CHEMBLID>
CHEMBL1062214

>  <ASSAY_TYPE>
A

>  <DESCRIPTION>
Stability in human plasma assessed as half life

>  <ASSAY_SRC_ID>
1

>  <ASSAY_SRC_DESCRIPTION>
Scientific Literature

>  <ASSAY_ORGANISM>
Homo sapiens

>  <ASSAY_TAX_ID>
9606

>  <CURATED_BY>
Autocuration

>  <BAO_FORMAT>
BAO_0000366

>  <TID>
102352

>  <TARGET_CHEMBLID>
CHEMBL613652

>  <TARGET_TYPE>
TISSUE

>  <PREF_NAME>
Plasma

>  <CONFIDENCE_SCORE>
1

>  <TARGET_MAPPING>
Non-molecular

>  <DOC_ID>
47738

>  <DOC_CHEMBLID>
CHEMBL1152416

>  <PUBMED_ID>
19577931

>  <JOURNAL>
Bioorg. Med. Chem.

>  <YEAR>
2009

>  <VOLUME>
17

>  <ISSUE>
15

>  <FIRST_PAGE>
5535

>  <ORGANISM>
Rattus norvegicus

$$$$

  Mrv1533001291818262D          

 43 43  0  0  1  0            999 V2000
    8.5737    0.0000    0.0000 C   0  0  0  0  0  0  0  0  0  0  0  0
    7.8592    0.4125    0.0000 C   0  0  0  0  0  0  0  0  0  0  0  0
    7.8592    1.2375    0.0000 C   0  0  0  0  0  0  0  0  0  0  0  0
    7.1447    0.0000    0.0000 C   0  0  0  0  0  0  0  0  0  0  0  0
    7.1447   -0.8250    0.0000 C   0  0  2  0  0  0  0  0  0  0  0  0
    6.4302   -1.2375    0.0000 N   0  0  0  0  0  0  0  0  0  0  0  0
    5.7158   -0.8250    0.0000 C   0  0  0  0  0  0  0  0  0  0  0  0
    5.7158    0.0000    0.0000 O   0  0  0  0  0  0  0  0  0  0  0  0
    5.0013   -1.2375    0.0000 C   0  0  0  0  0  0  0  0  0  0  0  0
    4.2868   -0.8250    0.0000 C   0  0  0  0  0  0  0  0  0  0  0  0
    3.5724   -1.2375    0.0000 C   0  0  0  0  0  0  0  0  0  0  0  0
    2.8579   -0.8250    0.0000 N   0  0  0  0  0  0  0  0  0  0  0  0
    2.1434   -1.2375    0.0000 C   0  0  0  0  0  0  0  0  0  0  0  0
    2.1434   -2.0625    0.0000 O   0  0  0  0  0  0  0  0  0  0  0  0
    1.4289   -0.8250    0.0000 O   0  0  0  0  0  0  0  0  0  0  0  0
    0.7145   -1.2375    0.0000 C   0  0  0  0  0  0  0  0  0  0  0  0
    0.0000   -0.8250    0.0000 C   0  0  0  0  0  0  0  0  0  0  0  0
   -0.7145   -1.2375    0.0000 C   0  0  0  0  0  0  0  0  0  0  0  0
   -1.4289   -0.8250    0.0000 C   0  0  0  0  0  0  0  0  0  0  0  0
   -1.4289    0.0000    0.0000 C   0  0  0  0  0  0  0  0  0  0  0  0
   -0.7145    0.4125    0.0000 C   0  0  0  0  0  0  0  0  0  0  0  0
    0.0000    0.0000    0.0000 C   0  0  0  0  0  0  0  0  0  0  0  0
    7.8592   -1.2375    0.0000 C   0  0  0  0  0  0  0  0  0  0  0  0
    7.8592   -2.0625    0.0000 O   0  0  0  0  0  0  0  0  0  0  0  0
    8.5737   -0.8250    0.0000 N   0  0  0  0  0  0  0  0  0  0  0  0
    9.2881   -1.2375    0.0000 C   0  0  1  0  0  0  0  0  0  0  0  0
    9.2881   -2.0625    0.0000 C   0  0  0  0  0  0  0  0  0  0  0  0
   10.0026   -2.4750    0.0000 C   0  0  0  0  0  0  0  0  0  0  0  0
   10.7171   -2.0625    0.0000 C   0  0  0  0  0  0  0  0  0  0  0  0
   10.0026   -3.3000    0.0000 C   0  0  0  0  0  0  0  0  0  0  0  0
   10.0026   -0.8250    0.0000 C   0  0  0  0  0  0  0  0  0  0  0  0
   10.0026    0.0000    0.0000 O   0  0  0  0  0  0  0  0  0  0  0  0
   10.7171   -1.2375    0.0000 N   0  0  0  0  0  0  0  0  0  0  0  0
   11.4315   -0.8250    0.0000 C   0  0  1  0  0  0  0  0  0  0  0  0
   11.4315    0.0000    0.0000 C   0  0  0  0  0  0  0  0  0  0  0  0
   12.1460    0.4125    0.0000 C   0  0  0  0  0  0  0  0  0  0  0  0
   12.1460    1.2375    0.0000 C   0  0  0  0  0  0  0  0  0  0  0  0
   12.8605    0.0000    0.0000 C   0  0  0  0  0  0  0  0  0  0  0  0
   12.1460   -1.2375    0.0000 C   0  0  0  0  0  0  0  0  0  0  0  0
   12.1460   -2.0625    0.0000 O   0  0  0  0  0  0  0  0  0  0  0  0
   12.8605   -0.8250    0.0000 O   0  0  0  0  0  0  0  0  0  0  0  0
   13.5749   -1.2375    0.0000 C   0  0  0  0  0  0  0  0  0  0  0  0
   14.2894   -0.8250    0.0000 C   0  0  0  0  0  0  0  0  0  0  0  0
  1  2  1  0  0  0  0
  2  3  1  0  0  0  0
  2  4  1  0  0  0  0
  4  5  1  0  0  0  0
  5  6  1  1  0  0  0
  6  7  1  0  0  0  0
  7  8  2  0  0  0  0
  7  9  1  0  0  0  0
  9 10  1  0  0  0  0
 10 11  1  0  0  0  0
 11 12  1  0  0  0  0
 12 13  1  0  0  0  0
 13 14  2  0  0  0  0
 13 15  1  0  0  0  0
 15 16  1  0  0  0  0
 16 17  1  0  0  0  0
 17 18  4  0  0  0  0
 18 19  4  0  0  0  0
 19 20  4  0  0  0  0
 20 21  4  0  0  0  0
 21 22  4  0  0  0  0
 17 22  4  0  0  0  0
  5 23  1  0  0  0  0
 23 24  2  0  0  0  0
 23 25  1  0  0  0  0
 26 25  1  6  0  0  0
 26 27  1  0  0  0  0
 27 28  1  0  0  0  0
 28 29  1  0  0  0  0
 28 30  1  0  0  0  0
 26 31  1  0  0  0  0
 31 32  2  0  0  0  0
 31 33  1  0  0  0  0
 34 33  1  1  0  0  0
 34 35  1  0  0  0  0
 35 36  1  0  0  0  0
 36 37  1  0  0  0  0
 36 38  1  0  0  0  0
 34 39  1  0  0  0  0
 39 40  2  0  0  0  0
 39 41  1  0  0  0  0
 41 42  1  0  0  0  0
 42 43  2  0  0  0  0
M  END
>  <CdId>
139

>  <Mol Weight>
602.773

>  <Formula>
C32H50N4O7

>  <CMPD_CHEMBLID>
CHEMBL538413

>  <MOLREGNO>
560197

>  <PARENT_CMPD_CHEMBLID>
CHEMBL538413

>  <PARENT_MOLREGNO>
560197

>  <COMPOUND_KEY>
3

>  <MOLWEIGHT>
602.76

>  <ALOGP>
4.29

>  <PSA>
151.93

>  <NUM_RO5_VIOLATIONS>
1

>  <ACTIVITY_ID>
2698093

>  <STANDARD_TYPE>
T1/2

>  <RELATION>
>

>  <STANDARD_VALUE>
6.0

>  <STANDARD_UNITS>
hr

>  <PUBLISHED_TYPE>
t1/2

>  <PUBLISHED_RELATION>
>

>  <PUBLISHED_VALUE>
360.0

>  <PUBLISHED_UNITS>
min

>  <POTENTIAL_DUPLICATE>
0

>  <BAO_ENDPOINT>
BAO_0002115

>  <UO_UNITS>
UO_0000032

>  <QUDT_UNITS>
http://qudt.org/vocab/unit#Hour

>  <ASSAY_ID>
578211

>  <ASSAY_CHEMBLID>
CHEMBL1062214

>  <ASSAY_TYPE>
A

>  <DESCRIPTION>
Stability in human plasma assessed as half life

>  <ASSAY_SRC_ID>
1

>  <ASSAY_SRC_DESCRIPTION>
Scientific Literature

>  <ASSAY_ORGANISM>
Homo sapiens

>  <ASSAY_TAX_ID>
9606

>  <CURATED_BY>
Autocuration

>  <BAO_FORMAT>
BAO_0000366

>  <TID>
102352

>  <TARGET_CHEMBLID>
CHEMBL613652

>  <TARGET_TYPE>
TISSUE

>  <PREF_NAME>
Plasma

>  <CONFIDENCE_SCORE>
1

>  <TARGET_MAPPING>
Non-molecular

>  <DOC_ID>
47738

>  <DOC_CHEMBLID>
CHEMBL1152416

>  <PUBMED_ID>
19577931

>  <JOURNAL>
Bioorg. Med. Chem.

>  <YEAR>
2009

>  <VOLUME>
17

>  <ISSUE>
15

>  <FIRST_PAGE>
5535

>  <ORGANISM>
Rattus norvegicus

$$$$

  Mrv1533001291818262D          

 45 45  0  0  1  0            999 V2000
   10.0026    0.0000    0.0000 C   0  0  0  0  0  0  0  0  0  0  0  0
    9.2881    0.4125    0.0000 C   0  0  0  0  0  0  0  0  0  0  0  0
    9.2881    1.2375    0.0000 C   0  0  0  0  0  0  0  0  0  0  0  0
    8.5737    0.0000    0.0000 C   0  0  0  0  0  0  0  0  0  0  0  0
    8.5737   -0.8250    0.0000 C   0  0  2  0  0  0  0  0  0  0  0  0
    7.8592   -1.2375    0.0000 N   0  0  0  0  0  0  0  0  0  0  0  0
    7.1447   -0.8250    0.0000 C   0  0  0  0  0  0  0  0  0  0  0  0
    7.1447    0.0000    0.0000 O   0  0  0  0  0  0  0  0  0  0  0  0
    6.4302   -1.2375    0.0000 C   0  0  0  0  0  0  0  0  0  0  0  0
    5.7158   -0.8250    0.0000 C   0  0  0  0  0  0  0  0  0  0  0  0
    5.0013   -1.2375    0.0000 C   0  0  0  0  0  0  0  0  0  0  0  0
    4.2868   -0.8250    0.0000 C   0  0  0  0  0  0  0  0  0  0  0  0
    3.5724   -1.2375    0.0000 C   0  0  0  0  0  0  0  0  0  0  0  0
    2.8579   -0.8250    0.0000 N   0  0  0  0  0  0  0  0  0  0  0  0
    2.1434   -1.2375    0.0000 C   0  0  0  0  0  0  0  0  0  0  0  0
    2.1434   -2.0625    0.0000 O   0  0  0  0  0  0  0  0  0  0  0  0
    1.4289   -0.8250    0.0000 O   0  0  0  0  0  0  0  0  0  0  0  0
    0.7145   -1.2375    0.0000 C   0  0  0  0  0  0  0  0  0  0  0  0
    0.0000   -0.8250    0.0000 C   0  0  0  0  0  0  0  0  0  0  0  0
   -0.7145   -1.2375    0.0000 C   0  0  0  0  0  0  0  0  0  0  0  0
   -1.4289   -0.8250    0.0000 C   0  0  0  0  0  0  0  0  0  0  0  0
   -1.4289    0.0000    0.0000 C   0  0  0  0  0  0  0  0  0  0  0  0
   -0.7145    0.4125    0.0000 C   0  0  0  0  0  0  0  0  0  0  0  0
    0.0000    0.0000    0.0000 C   0  0  0  0  0  0  0  0  0  0  0  0
    9.2881   -1.2375    0.0000 C   0  0  0  0  0  0  0  0  0  0  0  0
    9.2881   -2.0625    0.0000 O   0  0  0  0  0  0  0  0  0  0  0  0
   10.0026   -0.8250    0.0000 N   0  0  0  0  0  0  0  0  0  0  0  0
   10.7171   -1.2375    0.0000 C   0  0  1  0  0  0  0  0  0  0  0  0
   10.7171   -2.0625    0.0000 C   0  0  0  0  0  0  0  0  0  0  0  0
   11.4315   -2.4750    0.0000 C   0  0  0  0  0  0  0  0  0  0  0  0
   12.1460   -2.0625    0.0000 C   0  0  0  0  0  0  0  0  0  0  0  0
   11.4315   -3.3000    0.0000 C   0  0  0  0  0  0  0  0  0  0  0  0
   11.4315   -0.8250    0.0000 C   0  0  0  0  0  0  0  0  0  0  0  0
   11.4315    0.0000    0.0000 O   0  0  0  0  0  0  0  0  0  0  0  0
   12.1460   -1.2375    0.0000 N   0  0  0  0  0  0  0  0  0  0  0  0
   12.8605   -0.8250    0.0000 C   0  0  1  0  0  0  0  0  0  0  0  0
   12.8605    0.0000    0.0000 C   0  0  0  0  0  0  0  0  0  0  0  0
   13.5749    0.4125    0.0000 C   0  0  0  0  0  0  0  0  0  0  0  0
   13.5749    1.2375    0.0000 C   0  0  0  0  0  0  0  0  0  0  0  0
   14.2894    0.0000    0.0000 C   0  0  0  0  0  0  0  0  0  0  0  0
   13.5749   -1.2375    0.0000 C   0  0  0  0  0  0  0  0  0  0  0  0
   13.5749   -2.0625    0.0000 O   0  0  0  0  0  0  0  0  0  0  0  0
   14.2894   -0.8250    0.0000 O   0  0  0  0  0  0  0  0  0  0  0  0
   15.0039   -1.2375    0.0000 C   0  0  0  0  0  0  0  0  0  0  0  0
   15.7184   -0.8250    0.0000 C   0  0  0  0  0  0  0  0  0  0  0  0
  1  2  1  0  0  0  0
  2  3  1  0  0  0  0
  2  4  1  0  0  0  0
  4  5  1  0  0  0  0
  5  6  1  1  0  0  0
  6  7  1  0  0  0  0
  7  8  2  0  0  0  0
  7  9  1  0  0  0  0
  9 10  1  0  0  0  0
 10 11  1  0  0  0  0
 11 12  1  0  0  0  0
 12 13  1  0  0  0  0
 13 14  1  0  0  0  0
 14 15  1  0  0  0  0
 15 16  2  0  0  0  0
 15 17  1  0  0  0  0
 17 18  1  0  0  0  0
 18 19  1  0  0  0  0
 19 20  4  0  0  0  0
 20 21  4  0  0  0  0
 21 22  4  0  0  0  0
 22 23  4  0  0  0  0
 23 24  4  0  0  0  0
 19 24  4  0  0  0  0
  5 25  1  0  0  0  0
 25 26  2  0  0  0  0
 25 27  1  0  0  0  0
 28 27  1  6  0  0  0
 28 29  1  0  0  0  0
 29 30  1  0  0  0  0
 30 31  1  0  0  0  0
 30 32  1  0  0  0  0
 28 33  1  0  0  0  0
 33 34  2  0  0  0  0
 33 35  1  0  0  0  0
 36 35  1  1  0  0  0
 36 37  1  0  0  0  0
 37 38  1  0  0  0  0
 38 39  1  0  0  0  0
 38 40  1  0  0  0  0
 36 41  1  0  0  0  0
 41 42  2  0  0  0  0
 41 43  1  0  0  0  0
 43 44  1  0  0  0  0
 44 45  2  0  0  0  0
M  END
>  <CdId>
140

>  <Mol Weight>
630.827

>  <Formula>
C34H54N4O7

>  <CMPD_CHEMBLID>
CHEMBL559141

>  <MOLREGNO>
558401

>  <PARENT_CMPD_CHEMBLID>
CHEMBL559141

>  <PARENT_MOLREGNO>
558401

>  <COMPOUND_KEY>
5

>  <MOLWEIGHT>
630.82

>  <ALOGP>
5.2

>  <PSA>
151.93

>  <NUM_RO5_VIOLATIONS>
2

>  <ACTIVITY_ID>
2698095

>  <STANDARD_TYPE>
T1/2

>  <RELATION>
>

>  <STANDARD_VALUE>
6.0

>  <STANDARD_UNITS>
hr

>  <PUBLISHED_TYPE>
t1/2

>  <PUBLISHED_RELATION>
>

>  <PUBLISHED_VALUE>
360.0

>  <PUBLISHED_UNITS>
min

>  <POTENTIAL_DUPLICATE>
0

>  <BAO_ENDPOINT>
BAO_0002115

>  <UO_UNITS>
UO_0000032

>  <QUDT_UNITS>
http://qudt.org/vocab/unit#Hour

>  <ASSAY_ID>
578211

>  <ASSAY_CHEMBLID>
CHEMBL1062214

>  <ASSAY_TYPE>
A

>  <DESCRIPTION>
Stability in human plasma assessed as half life

>  <ASSAY_SRC_ID>
1

>  <ASSAY_SRC_DESCRIPTION>
Scientific Literature

>  <ASSAY_ORGANISM>
Homo sapiens

>  <ASSAY_TAX_ID>
9606

>  <CURATED_BY>
Autocuration

>  <BAO_FORMAT>
BAO_0000366

>  <TID>
102352

>  <TARGET_CHEMBLID>
CHEMBL613652

>  <TARGET_TYPE>
TISSUE

>  <PREF_NAME>
Plasma

>  <CONFIDENCE_SCORE>
1

>  <TARGET_MAPPING>
Non-molecular

>  <DOC_ID>
47738

>  <DOC_CHEMBLID>
CHEMBL1152416

>  <PUBMED_ID>
19577931

>  <JOURNAL>
Bioorg. Med. Chem.

>  <YEAR>
2009

>  <VOLUME>
17

>  <ISSUE>
15

>  <FIRST_PAGE>
5535

>  <ORGANISM>
Rattus norvegicus

$$$$

  Mrv1533001291818262D          

 44 44  0  0  1  0            999 V2000
   15.7184    0.0000    0.0000 C   0  0  0  0  0  0  0  0  0  0  0  0
   15.0039    0.4125    0.0000 C   0  0  0  0  0  0  0  0  0  0  0  0
   15.0039    1.2375    0.0000 C   0  0  0  0  0  0  0  0  0  0  0  0
   14.2894    0.0000    0.0000 C   0  0  0  0  0  0  0  0  0  0  0  0
   14.2894   -0.8250    0.0000 C   0  0  2  0  0  0  0  0  0  0  0  0
   13.5749   -1.2375    0.0000 N   0  0  0  0  0  0  0  0  0  0  0  0
   12.8605   -0.8250    0.0000 C   0  0  0  0  0  0  0  0  0  0  0  0
   12.8605    0.0000    0.0000 O   0  0  0  0  0  0  0  0  0  0  0  0
   12.1460   -1.2375    0.0000 C   0  0  2  0  0  0  0  0  0  0  0  0
   12.1460   -2.0625    0.0000 C   0  0  0  0  0  0  0  0  0  0  0  0
   11.4315   -2.4750    0.0000 O   0  0  0  0  0  0  0  0  0  0  0  0
   11.4315   -0.8250    0.0000 N   0  0  0  0  0  0  0  0  0  0  0  0
   10.7171   -1.2375    0.0000 C   0  0  0  0  0  0  0  0  0  0  0  0
   10.7171   -2.0625    0.0000 O   0  0  0  0  0  0  0  0  0  0  0  0
   10.0026   -0.8250    0.0000 C   0  0  1  0  0  0  0  0  0  0  0  0
    9.2881   -1.2375    0.0000 N   0  0  0  0  0  0  0  0  0  0  0  0
    8.5737   -0.8250    0.0000 C   0  0  0  0  0  0  0  0  0  0  0  0
    8.5737    0.0000    0.0000 O   0  0  0  0  0  0  0  0  0  0  0  0
    7.8592   -1.2375    0.0000 C   0  0  0  0  0  0  0  0  0  0  0  0
    7.1447   -0.8250    0.0000 C   0  0  0  0  0  0  0  0  0  0  0  0
    6.4302   -1.2375    0.0000 C   0  0  0  0  0  0  0  0  0  0  0  0
    5.7158   -0.8250    0.0000 C   0  0  0  0  0  0  0  0  0  0  0  0
    5.0013   -1.2375    0.0000 C   0  0  0  0  0  0  0  0  0  0  0  0
    4.2868   -0.8250    0.0000 C   0  0  0  0  0  0  0  0  0  0  0  0
    3.5724   -1.2375    0.0000 C   0  0  0  0  0  0  0  0  0  0  0  0
    2.8579   -0.8250    0.0000 N   0  0  0  0  0  0  0  0  0  0  0  0
    2.1434   -1.2375    0.0000 C   0  0  0  0  0  0  0  0  0  0  0  0
    2.1434   -2.0625    0.0000 O   0  0  0  0  0  0  0  0  0  0  0  0
    1.4289   -0.8250    0.0000 O   0  0  0  0  0  0  0  0  0  0  0  0
    0.7145   -1.2375    0.0000 C   0  0  0  0  0  0  0  0  0  0  0  0
    0.0000   -0.8250    0.0000 C   0  0  0  0  0  0  0  0  0  0  0  0
   -0.7145   -1.2375    0.0000 C   0  0  0  0  0  0  0  0  0  0  0  0
   -1.4289   -0.8250    0.0000 C   0  0  0  0  0  0  0  0  0  0  0  0
   -1.4289    0.0000    0.0000 C   0  0  0  0  0  0  0  0  0  0  0  0
   -0.7145    0.4125    0.0000 C   0  0  0  0  0  0  0  0  0  0  0  0
    0.0000    0.0000    0.0000 C   0  0  0  0  0  0  0  0  0  0  0  0
   10.0026    0.0000    0.0000 C   0  0  0  0  0  0  0  0  0  0  0  0
    9.2881    0.4125    0.0000 C   0  0  0  0  0  0  0  0  0  0  0  0
   10.7171    0.4125    0.0000 C   0  0  0  0  0  0  0  0  0  0  0  0
   15.0039   -1.2375    0.0000 C   0  0  0  0  0  0  0  0  0  0  0  0
   15.0039   -2.0625    0.0000 O   0  0  0  0  0  0  0  0  0  0  0  0
   15.7184   -0.8250    0.0000 O   0  0  0  0  0  0  0  0  0  0  0  0
   16.4328   -1.2375    0.0000 C   0  0  0  0  0  0  0  0  0  0  0  0
   17.1473   -0.8250    0.0000 C   0  0  0  0  0  0  0  0  0  0  0  0
  1  2  1  0  0  0  0
  2  3  1  0  0  0  0
  2  4  1  0  0  0  0
  4  5  1  0  0  0  0
  5  6  1  1  0  0  0
  6  7  1  0  0  0  0
  7  8  2  0  0  0  0
  7  9  1  0  0  0  0
  9 10  1  0  0  0  0
 10 11  1  0  0  0  0
  9 12  1  6  0  0  0
 12 13  1  0  0  0  0
 13 14  2  0  0  0  0
 13 15  1  0  0  0  0
 15 16  1  1  0  0  0
 16 17  1  0  0  0  0
 17 18  2  0  0  0  0
 17 19  1  0  0  0  0
 19 20  1  0  0  0  0
 20 21  1  0  0  0  0
 21 22  1  0  0  0  0
 22 23  1  0  0  0  0
 23 24  1  0  0  0  0
 24 25  1  0  0  0  0
 25 26  1  0  0  0  0
 26 27  1  0  0  0  0
 27 28  2  0  0  0  0
 27 29  1  0  0  0  0
 29 30  1  0  0  0  0
 30 31  1  0  0  0  0
 31 32  4  0  0  0  0
 32 33  4  0  0  0  0
 33 34  4  0  0  0  0
 34 35  4  0  0  0  0
 35 36  4  0  0  0  0
 31 36  4  0  0  0  0
 15 37  1  0  0  0  0
 37 38  1  0  0  0  0
 37 39  1  0  0  0  0
  5 40  1  0  0  0  0
 40 41  2  0  0  0  0
 40 42  1  0  0  0  0
 42 43  1  0  0  0  0
 43 44  2  0  0  0  0
M  END
>  <CdId>
141

>  <Mol Weight>
618.772

>  <Formula>
C32H50N4O8

>  <CMPD_CHEMBLID>
CHEMBL558733

>  <MOLREGNO>
565523

>  <PARENT_CMPD_CHEMBLID>
CHEMBL558733

>  <PARENT_MOLREGNO>
565523

>  <COMPOUND_KEY>
14

>  <MOLWEIGHT>
618.76

>  <ALOGP>
3.6

>  <PSA>
172.16

>  <NUM_RO5_VIOLATIONS>
1

>  <ACTIVITY_ID>
2698099

>  <STANDARD_TYPE>
T1/2

>  <RELATION>
>

>  <STANDARD_VALUE>
6.0

>  <STANDARD_UNITS>
hr

>  <PUBLISHED_TYPE>
t1/2

>  <PUBLISHED_RELATION>
>

>  <PUBLISHED_VALUE>
360.0

>  <PUBLISHED_UNITS>
min

>  <POTENTIAL_DUPLICATE>
0

>  <BAO_ENDPOINT>
BAO_0002115

>  <UO_UNITS>
UO_0000032

>  <QUDT_UNITS>
http://qudt.org/vocab/unit#Hour

>  <ASSAY_ID>
578211

>  <ASSAY_CHEMBLID>
CHEMBL1062214

>  <ASSAY_TYPE>
A

>  <DESCRIPTION>
Stability in human plasma assessed as half life

>  <ASSAY_SRC_ID>
1

>  <ASSAY_SRC_DESCRIPTION>
Scientific Literature

>  <ASSAY_ORGANISM>
Homo sapiens

>  <ASSAY_TAX_ID>
9606

>  <CURATED_BY>
Autocuration

>  <BAO_FORMAT>
BAO_0000366

>  <TID>
102352

>  <TARGET_CHEMBLID>
CHEMBL613652

>  <TARGET_TYPE>
TISSUE

>  <PREF_NAME>
Plasma

>  <CONFIDENCE_SCORE>
1

>  <TARGET_MAPPING>
Non-molecular

>  <DOC_ID>
47738

>  <DOC_CHEMBLID>
CHEMBL1152416

>  <PUBMED_ID>
19577931

>  <JOURNAL>
Bioorg. Med. Chem.

>  <YEAR>
2009

>  <VOLUME>
17

>  <ISSUE>
15

>  <FIRST_PAGE>
5535

>  <ORGANISM>
Rattus norvegicus

$$$$

  Mrv1533001291818262D          

 43 43  0  0  1  0            999 V2000
   13.5749   -0.4125    0.0000 C   0  0  0  0  0  0  0  0  0  0  0  0
   12.8605    0.0000    0.0000 C   0  0  0  0  0  0  0  0  0  0  0  0
   12.8605    0.8250    0.0000 C   0  0  0  0  0  0  0  0  0  0  0  0
   12.1460   -0.4125    0.0000 C   0  0  0  0  0  0  0  0  0  0  0  0
   12.1460   -1.2375    0.0000 C   0  0  2  0  0  0  0  0  0  0  0  0
   11.4315   -1.6500    0.0000 N   0  0  0  0  0  0  0  0  0  0  0  0
   10.7171   -1.2375    0.0000 C   0  0  0  0  0  0  0  0  0  0  0  0
   10.7171   -0.4125    0.0000 O   0  0  0  0  0  0  0  0  0  0  0  0
   10.0026   -1.6500    0.0000 C   0  0  2  0  0  0  0  0  0  0  0  0
   10.0026   -2.4750    0.0000 C   0  0  0  0  0  0  0  0  0  0  0  0
    9.2881   -2.8875    0.0000 O   0  0  0  0  0  0  0  0  0  0  0  0
    9.2881   -1.2375    0.0000 N   0  0  0  0  0  0  0  0  0  0  0  0
    8.5737   -1.6500    0.0000 C   0  0  0  0  0  0  0  0  0  0  0  0
    8.5737   -2.4750    0.0000 O   0  0  0  0  0  0  0  0  0  0  0  0
    7.8592   -1.2375    0.0000 C   0  0  1  0  0  0  0  0  0  0  0  0
    7.1447   -1.6500    0.0000 N   0  0  0  0  0  0  0  0  0  0  0  0
    6.4302   -1.2375    0.0000 C   0  0  0  0  0  0  0  0  0  0  0  0
    6.4302   -0.4125    0.0000 O   0  0  0  0  0  0  0  0  0  0  0  0
    5.7158   -1.6500    0.0000 C   0  0  0  0  0  0  0  0  0  0  0  0
    5.0013   -1.2375    0.0000 C   0  0  0  0  0  0  0  0  0  0  0  0
    4.2868   -1.6500    0.0000 C   0  0  0  0  0  0  0  0  0  0  0  0
    3.5724   -1.2375    0.0000 C   0  0  0  0  0  0  0  0  0  0  0  0
    2.8579   -1.6500    0.0000 C   0  0  0  0  0  0  0  0  0  0  0  0
    2.1434   -1.2375    0.0000 C   0  0  0  0  0  0  0  0  0  0  0  0
    1.4289   -1.6500    0.0000 N   0  0  0  0  0  0  0  0  0  0  0  0
    0.7145   -1.2375    0.0000 C   0  0  0  0  0  0  0  0  0  0  0  0
    0.7145   -0.4125    0.0000 O   0  0  0  0  0  0  0  0  0  0  0  0
    0.0000   -1.6500    0.0000 O   0  0  0  0  0  0  0  0  0  0  0  0
   -0.7145   -1.2375    0.0000 C   0  0  0  0  0  0  0  0  0  0  0  0
   -1.4289   -1.6500    0.0000 C   0  0  0  0  0  0  0  0  0  0  0  0
   -1.4289   -2.4750    0.0000 C   0  0  0  0  0  0  0  0  0  0  0  0
   -2.1434   -2.8875    0.0000 C   0  0  0  0  0  0  0  0  0  0  0  0
   -2.8579   -2.4750    0.0000 C   0  0  0  0  0  0  0  0  0  0  0  0
   -2.8579   -1.6500    0.0000 C   0  0  0  0  0  0  0  0  0  0  0  0
   -2.1434   -1.2375    0.0000 C   0  0  0  0  0  0  0  0  0  0  0  0
    7.8592   -0.4125    0.0000 C   0  0  0  0  0  0  0  0  0  0  0  0
    7.1447    0.0000    0.0000 C   0  0  0  0  0  0  0  0  0  0  0  0
    8.5737    0.0000    0.0000 C   0  0  0  0  0  0  0  0  0  0  0  0
   12.8605   -1.6500    0.0000 C   0  0  0  0  0  0  0  0  0  0  0  0
   12.8605   -2.4750    0.0000 O   0  0  0  0  0  0  0  0  0  0  0  0
   13.5749   -1.2375    0.0000 O   0  0  0  0  0  0  0  0  0  0  0  0
   14.2894   -1.6500    0.0000 C   0  0  0  0  0  0  0  0  0  0  0  0
   15.0039   -1.2375    0.0000 C   0  0  0  0  0  0  0  0  0  0  0  0
  1  2  1  0  0  0  0
  2  3  1  0  0  0  0
  2  4  1  0  0  0  0
  4  5  1  0  0  0  0
  5  6  1  1  0  0  0
  6  7  1  0  0  0  0
  7  8  2  0  0  0  0
  7  9  1  0  0  0  0
  9 10  1  0  0  0  0
 10 11  1  0  0  0  0
  9 12  1  6  0  0  0
 12 13  1  0  0  0  0
 13 14  2  0  0  0  0
 13 15  1  0  0  0  0
 15 16  1  1  0  0  0
 16 17  1  0  0  0  0
 17 18  2  0  0  0  0
 17 19  1  0  0  0  0
 19 20  1  0  0  0  0
 20 21  1  0  0  0  0
 21 22  1  0  0  0  0
 22 23  1  0  0  0  0
 23 24  1  0  0  0  0
 24 25  1  0  0  0  0
 25 26  1  0  0  0  0
 26 27  2  0  0  0  0
 26 28  1  0  0  0  0
 28 29  1  0  0  0  0
 29 30  1  0  0  0  0
 30 31  4  0  0  0  0
 31 32  4  0  0  0  0
 32 33  4  0  0  0  0
 33 34  4  0  0  0  0
 34 35  4  0  0  0  0
 30 35  4  0  0  0  0
 15 36  1  0  0  0  0
 36 37  1  0  0  0  0
 36 38  1  0  0  0  0
  5 39  1  0  0  0  0
 39 40  2  0  0  0  0
 39 41  1  0  0  0  0
 41 42  1  0  0  0  0
 42 43  2  0  0  0  0
M  END
>  <CdId>
142

>  <Mol Weight>
604.745

>  <Formula>
C31H48N4O8

>  <CMPD_CHEMBLID>
CHEMBL556440

>  <MOLREGNO>
554969

>  <PARENT_CMPD_CHEMBLID>
CHEMBL556440

>  <PARENT_MOLREGNO>
554969

>  <COMPOUND_KEY>
13

>  <MOLWEIGHT>
604.73

>  <ALOGP>
3.15

>  <PSA>
172.16

>  <NUM_RO5_VIOLATIONS>
1

>  <ACTIVITY_ID>
2698098

>  <STANDARD_TYPE>
T1/2

>  <RELATION>
>

>  <STANDARD_VALUE>
6.0

>  <STANDARD_UNITS>
hr

>  <PUBLISHED_TYPE>
t1/2

>  <PUBLISHED_RELATION>
>

>  <PUBLISHED_VALUE>
360.0

>  <PUBLISHED_UNITS>
min

>  <POTENTIAL_DUPLICATE>
0

>  <BAO_ENDPOINT>
BAO_0002115

>  <UO_UNITS>
UO_0000032

>  <QUDT_UNITS>
http://qudt.org/vocab/unit#Hour

>  <ASSAY_ID>
578211

>  <ASSAY_CHEMBLID>
CHEMBL1062214

>  <ASSAY_TYPE>
A

>  <DESCRIPTION>
Stability in human plasma assessed as half life

>  <ASSAY_SRC_ID>
1

>  <ASSAY_SRC_DESCRIPTION>
Scientific Literature

>  <ASSAY_ORGANISM>
Homo sapiens

>  <ASSAY_TAX_ID>
9606

>  <CURATED_BY>
Autocuration

>  <BAO_FORMAT>
BAO_0000366

>  <TID>
102352

>  <TARGET_CHEMBLID>
CHEMBL613652

>  <TARGET_TYPE>
TISSUE

>  <PREF_NAME>
Plasma

>  <CONFIDENCE_SCORE>
1

>  <TARGET_MAPPING>
Non-molecular

>  <DOC_ID>
47738

>  <DOC_CHEMBLID>
CHEMBL1152416

>  <PUBMED_ID>
19577931

>  <JOURNAL>
Bioorg. Med. Chem.

>  <YEAR>
2009

>  <VOLUME>
17

>  <ISSUE>
15

>  <FIRST_PAGE>
5535

>  <ORGANISM>
Rattus norvegicus

$$$$

  Mrv1533001291818262D          

 41 41  0  0  1  0            999 V2000
   12.1460   -0.4125    0.0000 C   0  0  0  0  0  0  0  0  0  0  0  0
   11.4315    0.0000    0.0000 C   0  0  0  0  0  0  0  0  0  0  0  0
   11.4315    0.8250    0.0000 C   0  0  0  0  0  0  0  0  0  0  0  0
   10.7171   -0.4125    0.0000 C   0  0  0  0  0  0  0  0  0  0  0  0
   10.7171   -1.2375    0.0000 C   0  0  2  0  0  0  0  0  0  0  0  0
   10.0026   -1.6500    0.0000 N   0  0  0  0  0  0  0  0  0  0  0  0
    9.2881   -1.2375    0.0000 C   0  0  0  0  0  0  0  0  0  0  0  0
    9.2881   -0.4125    0.0000 O   0  0  0  0  0  0  0  0  0  0  0  0
    8.5737   -1.6500    0.0000 C   0  0  2  0  0  0  0  0  0  0  0  0
    8.5737   -2.4750    0.0000 C   0  0  0  0  0  0  0  0  0  0  0  0
    7.8592   -2.8875    0.0000 O   0  0  0  0  0  0  0  0  0  0  0  0
    7.8592   -1.2375    0.0000 N   0  0  0  0  0  0  0  0  0  0  0  0
    7.1447   -1.6500    0.0000 C   0  0  0  0  0  0  0  0  0  0  0  0
    7.1447   -2.4750    0.0000 O   0  0  0  0  0  0  0  0  0  0  0  0
    6.4302   -1.2375    0.0000 C   0  0  1  0  0  0  0  0  0  0  0  0
    5.7158   -1.6500    0.0000 N   0  0  0  0  0  0  0  0  0  0  0  0
    5.0013   -1.2375    0.0000 C   0  0  0  0  0  0  0  0  0  0  0  0
    5.0013   -0.4125    0.0000 O   0  0  0  0  0  0  0  0  0  0  0  0
    4.2868   -1.6500    0.0000 C   0  0  0  0  0  0  0  0  0  0  0  0
    3.5724   -1.2375    0.0000 C   0  0  0  0  0  0  0  0  0  0  0  0
    2.8579   -1.6500    0.0000 C   0  0  0  0  0  0  0  0  0  0  0  0
    2.1434   -1.2375    0.0000 C   0  0  0  0  0  0  0  0  0  0  0  0
    1.4289   -1.6500    0.0000 N   0  0  0  0  0  0  0  0  0  0  0  0
    0.7145   -1.2375    0.0000 C   0  0  0  0  0  0  0  0  0  0  0  0
    0.7145   -0.4125    0.0000 O   0  0  0  0  0  0  0  0  0  0  0  0
    0.0000   -1.6500    0.0000 O   0  0  0  0  0  0  0  0  0  0  0  0
   -0.7145   -1.2375    0.0000 C   0  0  0  0  0  0  0  0  0  0  0  0
   -1.4289   -1.6500    0.0000 C   0  0  0  0  0  0  0  0  0  0  0  0
   -1.4289   -2.4750    0.0000 C   0  0  0  0  0  0  0  0  0  0  0  0
   -2.1434   -2.8875    0.0000 C   0  0  0  0  0  0  0  0  0  0  0  0
   -2.8579   -2.4750    0.0000 C   0  0  0  0  0  0  0  0  0  0  0  0
   -2.8579   -1.6500    0.0000 C   0  0  0  0  0  0  0  0  0  0  0  0
   -2.1434   -1.2375    0.0000 C   0  0  0  0  0  0  0  0  0  0  0  0
    6.4302   -0.4125    0.0000 C   0  0  0  0  0  0  0  0  0  0  0  0
    5.7158    0.0000    0.0000 C   0  0  0  0  0  0  0  0  0  0  0  0
    7.1447    0.0000    0.0000 C   0  0  0  0  0  0  0  0  0  0  0  0
   11.4315   -1.6500    0.0000 C   0  0  0  0  0  0  0  0  0  0  0  0
   11.4315   -2.4750    0.0000 O   0  0  0  0  0  0  0  0  0  0  0  0
   12.1460   -1.2375    0.0000 O   0  0  0  0  0  0  0  0  0  0  0  0
   12.8605   -1.6500    0.0000 C   0  0  0  0  0  0  0  0  0  0  0  0
   13.5749   -1.2375    0.0000 C   0  0  0  0  0  0  0  0  0  0  0  0
  1  2  1  0  0  0  0
  2  3  1  0  0  0  0
  2  4  1  0  0  0  0
  4  5  1  0  0  0  0
  5  6  1  1  0  0  0
  6  7  1  0  0  0  0
  7  8  2  0  0  0  0
  7  9  1  0  0  0  0
  9 10  1  0  0  0  0
 10 11  1  0  0  0  0
  9 12  1  6  0  0  0
 12 13  1  0  0  0  0
 13 14  2  0  0  0  0
 13 15  1  0  0  0  0
 15 16  1  1  0  0  0
 16 17  1  0  0  0  0
 17 18  2  0  0  0  0
 17 19  1  0  0  0  0
 19 20  1  0  0  0  0
 20 21  1  0  0  0  0
 21 22  1  0  0  0  0
 22 23  1  0  0  0  0
 23 24  1  0  0  0  0
 24 25  2  0  0  0  0
 24 26  1  0  0  0  0
 26 27  1  0  0  0  0
 27 28  1  0  0  0  0
 28 29  4  0  0  0  0
 29 30  4  0  0  0  0
 30 31  4  0  0  0  0
 31 32  4  0  0  0  0
 32 33  4  0  0  0  0
 28 33  4  0  0  0  0
 15 34  1  0  0  0  0
 34 35  1  0  0  0  0
 34 36  1  0  0  0  0
  5 37  1  0  0  0  0
 37 38  2  0  0  0  0
 37 39  1  0  0  0  0
 39 40  1  0  0  0  0
 40 41  2  0  0  0  0
M  END
>  <CdId>
143

>  <Mol Weight>
576.691

>  <Formula>
C29H44N4O8

>  <CMPD_CHEMBLID>
CHEMBL560974

>  <MOLREGNO>
558414

>  <PARENT_CMPD_CHEMBLID>
CHEMBL560974

>  <PARENT_MOLREGNO>
558414

>  <COMPOUND_KEY>
11

>  <MOLWEIGHT>
576.68

>  <ALOGP>
2.24

>  <PSA>
172.16

>  <NUM_RO5_VIOLATIONS>
1

>  <ACTIVITY_ID>
2698096

>  <STANDARD_TYPE>
T1/2

>  <RELATION>
>

>  <STANDARD_VALUE>
6.0

>  <STANDARD_UNITS>
hr

>  <PUBLISHED_TYPE>
t1/2

>  <PUBLISHED_RELATION>
>

>  <PUBLISHED_VALUE>
360.0

>  <PUBLISHED_UNITS>
min

>  <POTENTIAL_DUPLICATE>
0

>  <BAO_ENDPOINT>
BAO_0002115

>  <UO_UNITS>
UO_0000032

>  <QUDT_UNITS>
http://qudt.org/vocab/unit#Hour

>  <ASSAY_ID>
578211

>  <ASSAY_CHEMBLID>
CHEMBL1062214

>  <ASSAY_TYPE>
A

>  <DESCRIPTION>
Stability in human plasma assessed as half life

>  <ASSAY_SRC_ID>
1

>  <ASSAY_SRC_DESCRIPTION>
Scientific Literature

>  <ASSAY_ORGANISM>
Homo sapiens

>  <ASSAY_TAX_ID>
9606

>  <CURATED_BY>
Autocuration

>  <BAO_FORMAT>
BAO_0000366

>  <TID>
102352

>  <TARGET_CHEMBLID>
CHEMBL613652

>  <TARGET_TYPE>
TISSUE

>  <PREF_NAME>
Plasma

>  <CONFIDENCE_SCORE>
1

>  <TARGET_MAPPING>
Non-molecular

>  <DOC_ID>
47738

>  <DOC_CHEMBLID>
CHEMBL1152416

>  <PUBMED_ID>
19577931

>  <JOURNAL>
Bioorg. Med. Chem.

>  <YEAR>
2009

>  <VOLUME>
17

>  <ISSUE>
15

>  <FIRST_PAGE>
5535

>  <ORGANISM>
Rattus norvegicus

$$$$

  Mrv1533001291818262D          

 44 44  0  0  1  0            999 V2000
    7.8592   -0.4125    0.0000 C   0  0  0  0  0  0  0  0  0  0  0  0
    7.1447    0.0000    0.0000 C   0  0  0  0  0  0  0  0  0  0  0  0
    7.1447    0.8250    0.0000 C   0  0  0  0  0  0  0  0  0  0  0  0
    6.4302   -0.4125    0.0000 C   0  0  0  0  0  0  0  0  0  0  0  0
    6.4302   -1.2375    0.0000 C   0  0  2  0  0  0  0  0  0  0  0  0
    5.7158   -1.6500    0.0000 N   0  0  0  0  0  0  0  0  0  0  0  0
    5.0013   -1.2375    0.0000 C   0  0  0  0  0  0  0  0  0  0  0  0
    5.0013   -0.4125    0.0000 O   0  0  0  0  0  0  0  0  0  0  0  0
    4.2868   -1.6500    0.0000 C   0  0  0  0  0  0  0  0  0  0  0  0
    3.5724   -1.2375    0.0000 C   0  0  0  0  0  0  0  0  0  0  0  0
    2.8579   -1.6500    0.0000 C   0  0  0  0  0  0  0  0  0  0  0  0
    2.1434   -1.2375    0.0000 C   0  0  0  0  0  0  0  0  0  0  0  0
    1.4289   -1.6500    0.0000 N   0  0  0  0  0  0  0  0  0  0  0  0
    0.7145   -1.2375    0.0000 C   0  0  0  0  0  0  0  0  0  0  0  0
    0.7145   -0.4125    0.0000 O   0  0  0  0  0  0  0  0  0  0  0  0
    0.0000   -1.6500    0.0000 O   0  0  0  0  0  0  0  0  0  0  0  0
   -0.7145   -1.2375    0.0000 C   0  0  0  0  0  0  0  0  0  0  0  0
   -1.4289   -1.6500    0.0000 C   0  0  0  0  0  0  0  0  0  0  0  0
   -1.4289   -2.4750    0.0000 C   0  0  0  0  0  0  0  0  0  0  0  0
   -2.1434   -2.8875    0.0000 C   0  0  0  0  0  0  0  0  0  0  0  0
   -2.8579   -2.4750    0.0000 C   0  0  0  0  0  0  0  0  0  0  0  0
   -2.8579   -1.6500    0.0000 C   0  0  0  0  0  0  0  0  0  0  0  0
   -2.1434   -1.2375    0.0000 C   0  0  0  0  0  0  0  0  0  0  0  0
    7.1447   -1.6500    0.0000 C   0  0  0  0  0  0  0  0  0  0  0  0
    7.1447   -2.4750    0.0000 O   0  0  0  0  0  0  0  0  0  0  0  0
    7.8592   -1.2375    0.0000 N   0  0  0  0  0  0  0  0  0  0  0  0
    8.5737   -1.6500    0.0000 C   0  0  1  0  0  0  0  0  0  0  0  0
    8.5737   -2.4750    0.0000 C   0  0  0  0  0  0  0  0  0  0  0  0
    9.2881   -2.8875    0.0000 C   0  0  0  0  0  0  0  0  0  0  0  0
   10.0026   -2.4750    0.0000 C   0  0  0  0  0  0  0  0  0  0  0  0
    9.2881   -3.7125    0.0000 C   0  0  0  0  0  0  0  0  0  0  0  0
    9.2881   -1.2375    0.0000 C   0  0  0  0  0  0  0  0  0  0  0  0
    9.2881   -0.4125    0.0000 O   0  0  0  0  0  0  0  0  0  0  0  0
   10.0026   -1.6500    0.0000 N   0  0  0  0  0  0  0  0  0  0  0  0
   10.7171   -1.2375    0.0000 C   0  0  1  0  0  0  0  0  0  0  0  0
   10.7171   -0.4125    0.0000 C   0  0  0  0  0  0  0  0  0  0  0  0
   11.4315    0.0000    0.0000 C   0  0  0  0  0  0  0  0  0  0  0  0
   11.4315    0.8250    0.0000 C   0  0  0  0  0  0  0  0  0  0  0  0
   12.1460   -0.4125    0.0000 C   0  0  0  0  0  0  0  0  0  0  0  0
   11.4315   -1.6500    0.0000 C   0  0  0  0  0  0  0  0  0  0  0  0
   11.4315   -2.4750    0.0000 O   0  0  0  0  0  0  0  0  0  0  0  0
   12.1460   -1.2375    0.0000 O   0  0  0  0  0  0  0  0  0  0  0  0
   12.8605   -1.6500    0.0000 C   0  0  0  0  0  0  0  0  0  0  0  0
   13.5749   -1.2375    0.0000 C   0  0  0  0  0  0  0  0  0  0  0  0
  1  2  1  0  0  0  0
  2  3  1  0  0  0  0
  2  4  1  0  0  0  0
  4  5  1  0  0  0  0
  5  6  1  1  0  0  0
  6  7  1  0  0  0  0
  7  8  2  0  0  0  0
  7  9  1  0  0  0  0
  9 10  1  0  0  0  0
 10 11  1  0  0  0  0
 11 12  1  0  0  0  0
 12 13  1  0  0  0  0
 13 14  1  0  0  0  0
 14 15  2  0  0  0  0
 14 16  1  0  0  0  0
 16 17  1  0  0  0  0
 17 18  1  0  0  0  0
 18 19  4  0  0  0  0
 19 20  4  0  0  0  0
 20 21  4  0  0  0  0
 21 22  4  0  0  0  0
 22 23  4  0  0  0  0
 18 23  4  0  0  0  0
  5 24  1  0  0  0  0
 24 25  2  0  0  0  0
 24 26  1  0  0  0  0
 27 26  1  6  0  0  0
 27 28  1  0  0  0  0
 28 29  1  0  0  0  0
 29 30  1  0  0  0  0
 29 31  1  0  0  0  0
 27 32  1  0  0  0  0
 32 33  2  0  0  0  0
 32 34  1  0  0  0  0
 35 34  1  1  0  0  0
 35 36  1  0  0  0  0
 36 37  1  0  0  0  0
 37 38  1  0  0  0  0
 37 39  1  0  0  0  0
 35 40  1  0  0  0  0
 40 41  2  0  0  0  0
 40 42  1  0  0  0  0
 42 43  1  0  0  0  0
 43 44  2  0  0  0  0
M  END
>  <CdId>
144

>  <Mol Weight>
616.8

>  <Formula>
C33H52N4O7

>  <CMPD_CHEMBLID>
CHEMBL538414

>  <MOLREGNO>
560198

>  <PARENT_CMPD_CHEMBLID>
CHEMBL538414

>  <PARENT_MOLREGNO>
560198

>  <COMPOUND_KEY>
4

>  <MOLWEIGHT>
616.79

>  <ALOGP>
4.74

>  <PSA>
151.93

>  <NUM_RO5_VIOLATIONS>
1

>  <ACTIVITY_ID>
2698094

>  <STANDARD_TYPE>
T1/2

>  <RELATION>
>

>  <STANDARD_VALUE>
6.0

>  <STANDARD_UNITS>
hr

>  <PUBLISHED_TYPE>
t1/2

>  <PUBLISHED_RELATION>
>

>  <PUBLISHED_VALUE>
360.0

>  <PUBLISHED_UNITS>
min

>  <POTENTIAL_DUPLICATE>
0

>  <BAO_ENDPOINT>
BAO_0002115

>  <UO_UNITS>
UO_0000032

>  <QUDT_UNITS>
http://qudt.org/vocab/unit#Hour

>  <ASSAY_ID>
578211

>  <ASSAY_CHEMBLID>
CHEMBL1062214

>  <ASSAY_TYPE>
A

>  <DESCRIPTION>
Stability in human plasma assessed as half life

>  <ASSAY_SRC_ID>
1

>  <ASSAY_SRC_DESCRIPTION>
Scientific Literature

>  <ASSAY_ORGANISM>
Homo sapiens

>  <ASSAY_TAX_ID>
9606

>  <CURATED_BY>
Autocuration

>  <BAO_FORMAT>
BAO_0000366

>  <TID>
102352

>  <TARGET_CHEMBLID>
CHEMBL613652

>  <TARGET_TYPE>
TISSUE

>  <PREF_NAME>
Plasma

>  <CONFIDENCE_SCORE>
1

>  <TARGET_MAPPING>
Non-molecular

>  <DOC_ID>
47738

>  <DOC_CHEMBLID>
CHEMBL1152416

>  <PUBMED_ID>
19577931

>  <JOURNAL>
Bioorg. Med. Chem.

>  <YEAR>
2009

>  <VOLUME>
17

>  <ISSUE>
15

>  <FIRST_PAGE>
5535

>  <ORGANISM>
Rattus norvegicus

$$$$

  Mrv1533001291818262D          

 37 38  0  0  1  0            999 V2000
   -1.1234    2.2056    0.0000 C   0  0  0  0  0  0  0  0  0  0  0  0
   -1.9479    2.1768    0.0000 O   0  0  0  0  0  0  0  0  0  0  0  0
   -2.3352    1.4484    0.0000 C   0  0  0  0  0  0  0  0  0  0  0  0
   -3.1597    1.4196    0.0000 O   0  0  0  0  0  0  0  0  0  0  0  0
   -1.8980    0.7488    0.0000 C   0  0  2  0  0  0  0  0  0  0  0  0
   -1.0735    0.7776    0.0000 C   0  0  0  0  0  0  0  0  0  0  0  0
   -0.6363    0.0779    0.0000 C   0  0  0  0  0  0  0  0  0  0  0  0
   -0.6862    1.5060    0.0000 C   0  0  0  0  0  0  0  0  0  0  0  0
   -2.2853    0.0203    0.0000 N   0  0  0  0  0  0  0  0  0  0  0  0
   -3.1098   -0.0085    0.0000 C   0  0  0  0  0  0  0  0  0  0  0  0
   -3.4971   -0.7369    0.0000 C   0  0  0  0  0  0  0  0  0  0  0  0
   -3.0599   -1.4365    0.0000 C   0  0  0  0  0  0  0  0  0  0  0  0
   -2.2354   -1.4077    0.0000 O   0  0  0  0  0  0  0  0  0  0  0  0
   -1.8481   -0.6793    0.0000 P   0  0  1  0  0  0  0  0  0  0  0  0
   -1.1066   -1.0410    0.0000 O   0  0  0  0  0  0  0  0  0  0  0  0
   -1.1337   -0.2668    0.0000 C   0  0  0  0  0  0  0  0  0  0  0  0
   -0.4192   -0.6793    0.0000 O   0  0  0  0  0  0  0  0  0  0  0  0
    0.2953   -0.2668    0.0000 C   0  0  0  0  0  0  0  0  0  0  0  0
    1.0098   -0.6793    0.0000 C   0  0  0  0  0  0  0  0  0  0  0  0
    1.7242   -0.2668    0.0000 N   0  0  0  0  0  0  0  0  0  0  0  0
    1.8105    0.5537    0.0000 C   0  0  0  0  0  0  0  0  0  0  0  0
    2.6174    0.7252    0.0000 N   0  0  0  0  0  0  0  0  0  0  0  0
    3.0299    0.0107    0.0000 C   0  0  0  0  0  0  0  0  0  0  0  0
    3.8369   -0.1608    0.0000 C   0  0  0  0  0  0  0  0  0  0  0  0
    4.3889    0.4523    0.0000 N   0  0  0  0  0  0  0  0  0  0  0  0
    4.0918   -0.9454    0.0000 N   0  0  0  0  0  0  0  0  0  0  0  0
    3.5398   -1.5585    0.0000 C   0  0  0  0  0  0  0  0  0  0  0  0
    2.7328   -1.3870    0.0000 N   0  0  0  0  0  0  0  0  0  0  0  0
    2.4779   -0.6024    0.0000 C   0  0  0  0  0  0  0  0  0  0  0  0
    9.5747    0.7145    0.0000 O   0  0  0  0  0  0  0  0  0  0  0  0
    8.7497    0.7145    0.0000 C   0  0  0  0  0  0  0  0  0  0  0  0
    8.3372    1.4289    0.0000 O   0  0  0  0  0  0  0  0  0  0  0  0
    8.3372    0.0000    0.0000 C   0  0  0  0  0  0  0  0  0  0  0  0
    7.5122    0.0000    0.0000 C   0  0  0  0  0  0  0  0  0  0  0  0
    7.0997   -0.7145    0.0000 C   0  0  0  0  0  0  0  0  0  0  0  0
    7.5122   -1.4289    0.0000 O   0  0  0  0  0  0  0  0  0  0  0  0
    6.2747   -0.7145    0.0000 O   0  0  0  0  0  0  0  0  0  0  0  0
  1  2  1  0  0  0  0
  2  3  1  0  0  0  0
  3  4  2  0  0  0  0
  3  5  1  0  0  0  0
  5  6  1  0  0  0  0
  6  7  1  0  0  0  0
  6  8  1  0  0  0  0
  5  9  1  6  0  0  0
  9 10  1  0  0  0  0
 10 11  1  0  0  0  0
 11 12  1  0  0  0  0
 12 13  1  0  0  0  0
 13 14  1  0  0  0  0
  9 14  1  0  0  0  0
 14 15  2  0  0  0  0
 14 16  1  1  0  0  0
 16 17  1  0  0  0  0
 17 18  1  0  0  0  0
 18 19  1  0  0  0  0
 19 20  1  0  0  0  0
 20 21  4  0  0  0  0
 21 22  4  0  0  0  0
 22 23  4  0  0  0  0
 23 24  4  0  0  0  0
 24 25  1  0  0  0  0
 24 26  4  0  0  0  0
 26 27  4  0  0  0  0
 27 28  4  0  0  0  0
 28 29  4  0  0  0  0
 20 29  4  0  0  0  0
 23 29  4  0  0  0  0
 30 31  1  0  0  0  0
 31 32  2  0  0  0  0
 31 33  1  0  0  0  0
 33 34  2  0  0  0  0
 34 35  1  0  0  0  0
 35 36  2  0  0  0  0
 35 37  1  0  0  0  0
M  END
>  <CdId>
145

>  <Mol Weight>
542.486

>  <Formula>
C21H31N6O9P

>  <CMPD_CHEMBLID>
CHEMBL566630

>  <MOLREGNO>
583058

>  <PARENT_CMPD_CHEMBLID>
CHEMBL1197310

>  <PARENT_MOLREGNO>
671260

>  <COMPOUND_KEY>
(Sp,S)-7c

>  <MOLWEIGHT>
426.41

>  <ALOGP>
-0.41

>  <PSA>
144.5

>  <NUM_RO5_VIOLATIONS>
0

>  <ACTIVITY_ID>
2987792

>  <STANDARD_TYPE>
T1/2

>  <RELATION>
>

>  <STANDARD_VALUE>
6.0

>  <STANDARD_UNITS>
hr

>  <PUBLISHED_TYPE>
t1/2

>  <PUBLISHED_RELATION>
>

>  <PUBLISHED_VALUE>
6.0

>  <PUBLISHED_UNITS>
hr

>  <POTENTIAL_DUPLICATE>
0

>  <BAO_ENDPOINT>
BAO_0002115

>  <UO_UNITS>
UO_0000032

>  <QUDT_UNITS>
http://qudt.org/vocab/unit#Hour

>  <ASSAY_ID>
595117

>  <ASSAY_CHEMBLID>
CHEMBL1050604

>  <ASSAY_TYPE>
A

>  <DESCRIPTION>
Metabolic stability in human plasma assessed as half life

>  <ASSAY_SRC_ID>
1

>  <ASSAY_SRC_DESCRIPTION>
Scientific Literature

>  <ASSAY_ORGANISM>
Homo sapiens

>  <ASSAY_TAX_ID>
9606

>  <CURATED_BY>
Autocuration

>  <BAO_FORMAT>
BAO_0000366

>  <TID>
102352

>  <TARGET_CHEMBLID>
CHEMBL613652

>  <TARGET_TYPE>
TISSUE

>  <PREF_NAME>
Plasma

>  <CONFIDENCE_SCORE>
1

>  <TARGET_MAPPING>
Non-molecular

>  <DOC_ID>
49063

>  <DOC_CHEMBLID>
CHEMBL1156738

>  <PUBMED_ID>
19889538

>  <JOURNAL>
Bioorg. Med. Chem. Lett.

>  <YEAR>
2009

>  <VOLUME>
19

>  <ISSUE>
24

>  <FIRST_PAGE>
6918

>  <ORGANISM>
Rattus norvegicus

$$$$

  Mrv1533001291818262D          

 34 36  0  0  1  0            999 V2000
    0.0315   -1.3630    0.0000 C   0  0  0  0  0  0  0  0  0  0  0  0
    0.3671   -0.6093    0.0000 C   0  0  0  0  0  0  0  0  0  0  0  0
    1.1876   -0.5231    0.0000 C   0  0  2  0  0  0  0  0  0  0  0  0
    1.6725   -1.1905    0.0000 C   0  0  0  0  0  0  0  0  0  0  0  0
    1.5231    0.2306    0.0000 C   0  0  1  0  0  0  0  0  0  0  0  0
    1.0382    0.8980    0.0000 N   0  0  0  0  0  0  0  0  0  0  0  0
    2.3436    0.3168    0.0000 C   0  0  0  0  0  0  0  0  0  0  0  0
    2.8285   -0.3506    0.0000 O   0  0  0  0  0  0  0  0  0  0  0  0
    2.6791    1.0705    0.0000 N   0  0  0  0  0  0  0  0  0  0  0  0
    2.2666    1.7850    0.0000 C   0  0  0  0  0  0  0  0  0  0  0  0
    2.8187    2.3981    0.0000 C   0  0  0  0  0  0  0  0  0  0  0  0
    2.6472    3.2050    0.0000 O   0  0  0  0  0  0  0  0  0  0  0  0
    3.5724    2.0625    0.0000 N   0  0  0  0  0  0  0  0  0  0  0  0
    4.2868    2.4750    0.0000 C   0  0  0  0  0  0  0  0  0  0  0  0
    5.0013    2.0625    0.0000 C   0  0  0  0  0  0  0  0  0  0  0  0
    5.7158    2.4750    0.0000 C   0  0  0  0  0  0  0  0  0  0  0  0
    6.4302    2.0625    0.0000 C   0  0  0  0  0  0  0  0  0  0  0  0
    6.4302    1.2375    0.0000 C   0  0  0  0  0  0  0  0  0  0  0  0
    7.1447    2.4750    0.0000 N   0  0  0  0  0  0  0  0  0  0  0  0
    7.8592    2.0625    0.0000 C   0  0  0  0  0  0  0  0  0  0  0  0
    8.5737    2.4750    0.0000 C   0  0  0  0  0  0  0  0  0  0  0  0
    9.2881    2.0625    0.0000 C   0  0  0  0  0  0  0  0  0  0  0  0
   10.0026    2.4750    0.0000 O   0  0  0  0  0  0  0  0  0  0  0  0
   10.0026    3.3000    0.0000 C   0  0  0  0  0  0  0  0  0  0  0  0
    9.2881    1.2375    0.0000 C   0  0  0  0  0  0  0  0  0  0  0  0
    8.5737    0.8250    0.0000 C   0  0  0  0  0  0  0  0  0  0  0  0
    8.5737    0.0000    0.0000 C   0  0  0  0  0  0  0  0  0  0  0  0
    7.8592   -0.4125    0.0000 C   0  0  0  0  0  0  0  0  0  0  0  0
    7.1447    0.0000    0.0000 C   0  0  0  0  0  0  0  0  0  0  0  0
    7.1447    0.8250    0.0000 N   0  0  0  0  0  0  0  0  0  0  0  0
    7.8592    1.2375    0.0000 C   0  0  0  0  0  0  0  0  0  0  0  0
    3.4861    1.2420    0.0000 C   0  0  0  0  0  0  0  0  0  0  0  0
    4.2913    1.0621    0.0000 C   0  0  0  0  0  0  0  0  0  0  0  0
    3.7493    0.4601    0.0000 C   0  0  0  0  0  0  0  0  0  0  0  0
  1  2  1  0  0  0  0
  2  3  1  0  0  0  0
  3  4  1  1  0  0  0
  3  5  1  0  0  0  0
  5  6  1  1  0  0  0
  5  7  1  0  0  0  0
  7  8  2  0  0  0  0
  7  9  1  0  0  0  0
  9 10  1  0  0  0  0
 10 11  1  0  0  0  0
 11 12  2  0  0  0  0
 11 13  1  0  0  0  0
 13 14  1  0  0  0  0
 14 15  1  0  0  0  0
 15 16  1  0  0  0  0
 16 17  1  0  0  0  0
 17 18  1  0  0  0  0
 17 19  1  0  0  0  0
 19 20  1  0  0  0  0
 20 21  4  0  0  0  0
 21 22  4  0  0  0  0
 22 23  1  0  0  0  0
 23 24  1  0  0  0  0
 22 25  4  0  0  0  0
 25 26  4  0  0  0  0
 26 27  4  0  0  0  0
 27 28  4  0  0  0  0
 28 29  4  0  0  0  0
 29 30  4  0  0  0  0
 30 31  4  0  0  0  0
 20 31  4  0  0  0  0
 26 31  4  0  0  0  0
 13 32  1  0  0  0  0
  9 32  1  0  0  0  0
 32 33  1  0  0  0  0
 32 34  1  0  0  0  0
M  END
>  <CdId>
147

>  <Mol Weight>
469.63

>  <Formula>
C26H39N5O3

>  <CMPD_CHEMBLID>
CHEMBL570651

>  <MOLREGNO>
579107

>  <PARENT_CMPD_CHEMBLID>
CHEMBL570651

>  <PARENT_MOLREGNO>
579107

>  <COMPOUND_KEY>
5e

>  <MOLWEIGHT>
469.62

>  <ALOGP>
2.23

>  <PSA>
100.79

>  <NUM_RO5_VIOLATIONS>
0

>  <ACTIVITY_ID>
3005253

>  <STANDARD_TYPE>
T1/2

>  <RELATION>
>

>  <STANDARD_VALUE>
3.0

>  <STANDARD_UNITS>
hr

>  <PUBLISHED_TYPE>
t1/2

>  <PUBLISHED_RELATION>
>

>  <PUBLISHED_VALUE>
3.0

>  <PUBLISHED_UNITS>
hr

>  <POTENTIAL_DUPLICATE>
0

>  <BAO_ENDPOINT>
BAO_0002115

>  <UO_UNITS>
UO_0000032

>  <QUDT_UNITS>
http://qudt.org/vocab/unit#Hour

>  <ASSAY_ID>
595243

>  <ASSAY_CHEMBLID>
CHEMBL1043595

>  <ASSAY_TYPE>
A

>  <DESCRIPTION>
Half life in human plasma by HPLC analysis

>  <ASSAY_SRC_ID>
1

>  <ASSAY_SRC_DESCRIPTION>
Scientific Literature

>  <ASSAY_ORGANISM>
Homo sapiens

>  <ASSAY_TAX_ID>
9606

>  <CURATED_BY>
Autocuration

>  <BAO_FORMAT>
BAO_0000366

>  <TID>
102352

>  <TARGET_CHEMBLID>
CHEMBL613652

>  <TARGET_TYPE>
TISSUE

>  <PREF_NAME>
Plasma

>  <CONFIDENCE_SCORE>
1

>  <TARGET_MAPPING>
Non-molecular

>  <DOC_ID>
48992

>  <DOC_CHEMBLID>
CHEMBL1156079

>  <PUBMED_ID>
19799426

>  <JOURNAL>
J. Med. Chem.

>  <YEAR>
2009

>  <VOLUME>
52

>  <ISSUE>
23

>  <FIRST_PAGE>
7800

>  <ORGANISM>
Rattus norvegicus

$$$$

  Mrv1533001291818262D          

 37 40  0  0  1  0            999 V2000
   -2.1434    1.2375    0.0000 C   0  0  0  0  0  0  0  0  0  0  0  0
   -1.4289    0.8250    0.0000 O   0  0  0  0  0  0  0  0  0  0  0  0
   -1.4289    0.0000    0.0000 C   0  0  0  0  0  0  0  0  0  0  0  0
   -0.7145   -0.4125    0.0000 C   0  0  0  0  0  0  0  0  0  0  0  0
   -0.7145   -1.2375    0.0000 C   0  0  0  0  0  0  0  0  0  0  0  0
    0.0000   -1.6500    0.0000 N   0  0  0  0  0  0  0  0  0  0  0  0
    0.7145   -1.2375    0.0000 C   0  0  0  0  0  0  0  0  0  0  0  0
    0.7145   -0.4125    0.0000 C   0  0  0  0  0  0  0  0  0  0  0  0
    1.4289   -1.6500    0.0000 C   0  0  0  0  0  0  0  0  0  0  0  0
    2.1434   -1.2375    0.0000 C   0  0  0  0  0  0  0  0  0  0  0  0
    2.8579   -1.6500    0.0000 C   0  0  0  0  0  0  0  0  0  0  0  0
    3.5724   -1.2375    0.0000 N   0  0  0  0  0  0  0  0  0  0  0  0
    3.6586   -0.4170    0.0000 C   0  0  0  0  0  0  0  0  0  0  0  0
    3.0455    0.1350    0.0000 O   0  0  0  0  0  0  0  0  0  0  0  0
    4.4656   -0.2455    0.0000 C   0  0  0  0  0  0  0  0  0  0  0  0
    4.8781   -0.9600    0.0000 N   0  0  0  0  0  0  0  0  0  0  0  0
    5.6985   -1.0462    0.0000 C   0  0  0  0  0  0  0  0  0  0  0  0
    6.1835   -0.3788    0.0000 O   0  0  0  0  0  0  0  0  0  0  0  0
    6.0341   -1.7999    0.0000 C   0  0  2  0  0  0  0  0  0  0  0  0
    5.5492   -2.4673    0.0000 N   0  0  0  0  0  0  0  0  0  0  0  0
    6.8546   -1.8861    0.0000 C   0  0  0  0  0  0  0  0  0  0  0  0
    7.3395   -1.2187    0.0000 C   0  0  0  0  0  0  0  0  0  0  0  0
    7.0039   -0.4650    0.0000 C   0  0  0  0  0  0  0  0  0  0  0  0
    7.4889    0.2024    0.0000 C   0  0  0  0  0  0  0  0  0  0  0  0
    8.3093    0.1162    0.0000 C   0  0  0  0  0  0  0  0  0  0  0  0
    8.6449   -0.6375    0.0000 C   0  0  0  0  0  0  0  0  0  0  0  0
    8.1600   -1.3049    0.0000 C   0  0  0  0  0  0  0  0  0  0  0  0
    4.3260   -1.5731    0.0000 C   0  0  0  0  0  0  0  0  0  0  0  0
    4.8716   -2.1919    0.0000 C   0  0  0  0  0  0  0  0  0  0  0  0
    4.0793   -2.3603    0.0000 C   0  0  0  0  0  0  0  0  0  0  0  0
   -1.4289   -1.6500    0.0000 C   0  0  0  0  0  0  0  0  0  0  0  0
   -1.4289   -2.4750    0.0000 N   0  0  0  0  0  0  0  0  0  0  0  0
   -2.1434   -2.8875    0.0000 C   0  0  0  0  0  0  0  0  0  0  0  0
   -2.8579   -2.4750    0.0000 C   0  0  0  0  0  0  0  0  0  0  0  0
   -2.8579   -1.6500    0.0000 C   0  0  0  0  0  0  0  0  0  0  0  0
   -2.1434   -1.2375    0.0000 C   0  0  0  0  0  0  0  0  0  0  0  0
   -2.1434   -0.4125    0.0000 C   0  0  0  0  0  0  0  0  0  0  0  0
  1  2  1  0  0  0  0
  2  3  1  0  0  0  0
  3  4  4  0  0  0  0
  4  5  4  0  0  0  0
  5  6  1  0  0  0  0
  6  7  1  0  0  0  0
  7  8  1  0  0  0  0
  7  9  1  0  0  0  0
  9 10  1  0  0  0  0
 10 11  1  0  0  0  0
 11 12  1  0  0  0  0
 12 13  1  0  0  0  0
 13 14  2  0  0  0  0
 13 15  1  0  0  0  0
 15 16  1  0  0  0  0
 16 17  1  0  0  0  0
 17 18  2  0  0  0  0
 17 19  1  0  0  0  0
 19 20  1  1  0  0  0
 19 21  1  0  0  0  0
 21 22  1  0  0  0  0
 22 23  4  0  0  0  0
 23 24  4  0  0  0  0
 24 25  4  0  0  0  0
 25 26  4  0  0  0  0
 26 27  4  0  0  0  0
 22 27  4  0  0  0  0
 16 28  1  0  0  0  0
 12 28  1  0  0  0  0
 28 29  1  0  0  0  0
 28 30  1  0  0  0  0
  5 31  4  0  0  0  0
 31 32  4  0  0  0  0
 32 33  4  0  0  0  0
 33 34  4  0  0  0  0
 34 35  4  0  0  0  0
 35 36  4  0  0  0  0
 31 36  4  0  0  0  0
 36 37  4  0  0  0  0
  3 37  4  0  0  0  0
M  END
>  <CdId>
148

>  <Mol Weight>
503.647

>  <Formula>
C29H37N5O3

>  <CMPD_CHEMBLID>
CHEMBL570440

>  <MOLREGNO>
579120

>  <PARENT_CMPD_CHEMBLID>
CHEMBL570440

>  <PARENT_MOLREGNO>
579120

>  <COMPOUND_KEY>
5g

>  <MOLWEIGHT>
503.64

>  <ALOGP>
2.49

>  <PSA>
100.79

>  <NUM_RO5_VIOLATIONS>
1

>  <ACTIVITY_ID>
3005359

>  <STANDARD_TYPE>
T1/2

>  <RELATION>
>

>  <STANDARD_VALUE>
3.0

>  <STANDARD_UNITS>
hr

>  <PUBLISHED_TYPE>
t1/2

>  <PUBLISHED_RELATION>
>

>  <PUBLISHED_VALUE>
3.0

>  <PUBLISHED_UNITS>
hr

>  <POTENTIAL_DUPLICATE>
0

>  <BAO_ENDPOINT>
BAO_0002115

>  <UO_UNITS>
UO_0000032

>  <QUDT_UNITS>
http://qudt.org/vocab/unit#Hour

>  <ASSAY_ID>
595243

>  <ASSAY_CHEMBLID>
CHEMBL1043595

>  <ASSAY_TYPE>
A

>  <DESCRIPTION>
Half life in human plasma by HPLC analysis

>  <ASSAY_SRC_ID>
1

>  <ASSAY_SRC_DESCRIPTION>
Scientific Literature

>  <ASSAY_ORGANISM>
Homo sapiens

>  <ASSAY_TAX_ID>
9606

>  <CURATED_BY>
Autocuration

>  <BAO_FORMAT>
BAO_0000366

>  <TID>
102352

>  <TARGET_CHEMBLID>
CHEMBL613652

>  <TARGET_TYPE>
TISSUE

>  <PREF_NAME>
Plasma

>  <CONFIDENCE_SCORE>
1

>  <TARGET_MAPPING>
Non-molecular

>  <DOC_ID>
48992

>  <DOC_CHEMBLID>
CHEMBL1156079

>  <PUBMED_ID>
19799426

>  <JOURNAL>
J. Med. Chem.

>  <YEAR>
2009

>  <VOLUME>
52

>  <ISSUE>
23

>  <FIRST_PAGE>
7800

>  <ORGANISM>
Rattus norvegicus

$$$$

  Mrv1533001291818262D          

 26 28  0  0  0  0            999 V2000
   -3.5724   -2.0625    0.0000 C   0  0  0  0  0  0  0  0  0  0  0  0
   -2.8579   -1.6500    0.0000 O   0  0  0  0  0  0  0  0  0  0  0  0
   -2.1434   -2.0625    0.0000 C   0  0  0  0  0  0  0  0  0  0  0  0
   -1.4289   -1.6500    0.0000 C   0  0  0  0  0  0  0  0  0  0  0  0
   -0.7145   -2.0625    0.0000 C   0  0  0  0  0  0  0  0  0  0  0  0
    0.0000   -1.6500    0.0000 N   0  0  0  0  0  0  0  0  0  0  0  0
    0.7145   -2.0625    0.0000 C   0  0  0  0  0  0  0  0  0  0  0  0
    0.7145   -2.8875    0.0000 C   0  0  0  0  0  0  0  0  0  0  0  0
    1.4289   -1.6500    0.0000 C   0  0  0  0  0  0  0  0  0  0  0  0
    2.1434   -2.0625    0.0000 C   0  0  0  0  0  0  0  0  0  0  0  0
    2.8579   -1.6500    0.0000 C   0  0  0  0  0  0  0  0  0  0  0  0
    3.5724   -2.0625    0.0000 N   0  0  0  0  0  0  0  0  0  0  0  0
    4.3260   -1.7269    0.0000 C   0  0  0  0  0  0  0  0  0  0  0  0
    4.4976   -0.9200    0.0000 O   0  0  0  0  0  0  0  0  0  0  0  0
    4.8781   -2.3400    0.0000 C   0  0  0  0  0  0  0  0  0  0  0  0
    4.4656   -3.0545    0.0000 N   0  0  0  0  0  0  0  0  0  0  0  0
    3.6586   -2.8830    0.0000 C   0  0  0  0  0  0  0  0  0  0  0  0
    3.3954   -3.6649    0.0000 C   0  0  0  0  0  0  0  0  0  0  0  0
    2.8535   -3.0629    0.0000 C   0  0  0  0  0  0  0  0  0  0  0  0
   -0.7145   -2.8875    0.0000 C   0  0  0  0  0  0  0  0  0  0  0  0
    0.0000   -3.3000    0.0000 N   0  0  0  0  0  0  0  0  0  0  0  0
    0.0000   -4.1250    0.0000 C   0  0  0  0  0  0  0  0  0  0  0  0
   -0.7145   -4.5375    0.0000 C   0  0  0  0  0  0  0  0  0  0  0  0
   -1.4289   -4.1250    0.0000 C   0  0  0  0  0  0  0  0  0  0  0  0
   -1.4289   -3.3000    0.0000 C   0  0  0  0  0  0  0  0  0  0  0  0
   -2.1434   -2.8875    0.0000 C   0  0  0  0  0  0  0  0  0  0  0  0
  1  2  1  0  0  0  0
  2  3  1  0  0  0  0
  3  4  4  0  0  0  0
  4  5  4  0  0  0  0
  5  6  1  0  0  0  0
  6  7  1  0  0  0  0
  7  8  1  0  0  0  0
  7  9  1  0  0  0  0
  9 10  1  0  0  0  0
 10 11  1  0  0  0  0
 11 12  1  0  0  0  0
 12 13  1  0  0  0  0
 13 14  2  0  0  0  0
 13 15  1  0  0  0  0
 15 16  1  0  0  0  0
 16 17  1  0  0  0  0
 12 17  1  0  0  0  0
 17 18  1  0  0  0  0
 17 19  1  0  0  0  0
  5 20  4  0  0  0  0
 20 21  4  0  0  0  0
 21 22  4  0  0  0  0
 22 23  4  0  0  0  0
 23 24  4  0  0  0  0
 24 25  4  0  0  0  0
 20 25  4  0  0  0  0
 25 26  4  0  0  0  0
  3 26  4  0  0  0  0
M  END
>  <CdId>
149

>  <Mol Weight>
356.47

>  <Formula>
C20H28N4O2

>  <CMPD_CHEMBLID>
CHEMBL426276

>  <MOLREGNO>
323628

>  <PARENT_CMPD_CHEMBLID>
CHEMBL426276

>  <PARENT_MOLREGNO>
323628

>  <COMPOUND_KEY>
4a

>  <MOLWEIGHT>
356.46

>  <ALOGP>
1.62

>  <PSA>
66.49

>  <NUM_RO5_VIOLATIONS>
0

>  <ACTIVITY_ID>
3005259

>  <STANDARD_TYPE>
T1/2

>  <RELATION>
>

>  <STANDARD_VALUE>
3.0

>  <STANDARD_UNITS>
hr

>  <PUBLISHED_TYPE>
t1/2

>  <PUBLISHED_RELATION>
>

>  <PUBLISHED_VALUE>
3.0

>  <PUBLISHED_UNITS>
hr

>  <POTENTIAL_DUPLICATE>
0

>  <BAO_ENDPOINT>
BAO_0002115

>  <UO_UNITS>
UO_0000032

>  <QUDT_UNITS>
http://qudt.org/vocab/unit#Hour

>  <ASSAY_ID>
595243

>  <ASSAY_CHEMBLID>
CHEMBL1043595

>  <ASSAY_TYPE>
A

>  <DESCRIPTION>
Half life in human plasma by HPLC analysis

>  <ASSAY_SRC_ID>
1

>  <ASSAY_SRC_DESCRIPTION>
Scientific Literature

>  <ASSAY_ORGANISM>
Homo sapiens

>  <ASSAY_TAX_ID>
9606

>  <CURATED_BY>
Autocuration

>  <BAO_FORMAT>
BAO_0000366

>  <TID>
102352

>  <TARGET_CHEMBLID>
CHEMBL613652

>  <TARGET_TYPE>
TISSUE

>  <PREF_NAME>
Plasma

>  <CONFIDENCE_SCORE>
1

>  <TARGET_MAPPING>
Non-molecular

>  <DOC_ID>
48992

>  <DOC_CHEMBLID>
CHEMBL1156079

>  <PUBMED_ID>
19799426

>  <JOURNAL>
J. Med. Chem.

>  <YEAR>
2009

>  <VOLUME>
52

>  <ISSUE>
23

>  <FIRST_PAGE>
7800

>  <ORGANISM>
Rattus norvegicus

$$$$

  Mrv1533001291818262D          

 34 36  0  0  1  0            999 V2000
   -2.1434    1.2375    0.0000 C   0  0  0  0  0  0  0  0  0  0  0  0
   -1.4289    0.8250    0.0000 O   0  0  0  0  0  0  0  0  0  0  0  0
   -1.4289    0.0000    0.0000 C   0  0  0  0  0  0  0  0  0  0  0  0
   -0.7145   -0.4125    0.0000 C   0  0  0  0  0  0  0  0  0  0  0  0
   -0.7145   -1.2375    0.0000 C   0  0  0  0  0  0  0  0  0  0  0  0
    0.0000   -1.6500    0.0000 N   0  0  0  0  0  0  0  0  0  0  0  0
    0.7145   -1.2375    0.0000 C   0  0  0  0  0  0  0  0  0  0  0  0
    0.7145   -0.4125    0.0000 C   0  0  0  0  0  0  0  0  0  0  0  0
    1.4289   -1.6500    0.0000 C   0  0  0  0  0  0  0  0  0  0  0  0
    2.1434   -1.2375    0.0000 C   0  0  0  0  0  0  0  0  0  0  0  0
    2.8579   -1.6500    0.0000 C   0  0  0  0  0  0  0  0  0  0  0  0
    3.5724   -1.2375    0.0000 N   0  0  0  0  0  0  0  0  0  0  0  0
    3.6586   -0.4170    0.0000 C   0  0  0  0  0  0  0  0  0  0  0  0
    3.0455    0.1350    0.0000 O   0  0  0  0  0  0  0  0  0  0  0  0
    4.4656   -0.2455    0.0000 C   0  0  0  0  0  0  0  0  0  0  0  0
    4.8781   -0.9600    0.0000 N   0  0  0  0  0  0  0  0  0  0  0  0
    5.6985   -1.0462    0.0000 C   0  0  0  0  0  0  0  0  0  0  0  0
    6.1835   -0.3788    0.0000 O   0  0  0  0  0  0  0  0  0  0  0  0
    6.0341   -1.7999    0.0000 C   0  0  2  0  0  0  0  0  0  0  0  0
    5.5492   -2.4673    0.0000 N   0  0  0  0  0  0  0  0  0  0  0  0
    6.8546   -1.8861    0.0000 C   0  0  0  0  0  0  0  0  0  0  0  0
    7.1901   -2.6398    0.0000 C   0  0  0  0  0  0  0  0  0  0  0  0
    8.0106   -2.7260    0.0000 C   0  0  0  0  0  0  0  0  0  0  0  0
    6.7052   -3.3072    0.0000 C   0  0  0  0  0  0  0  0  0  0  0  0
    4.3260   -1.5731    0.0000 C   0  0  0  0  0  0  0  0  0  0  0  0
    4.8716   -2.1919    0.0000 C   0  0  0  0  0  0  0  0  0  0  0  0
    4.0793   -2.3603    0.0000 C   0  0  0  0  0  0  0  0  0  0  0  0
   -1.4289   -1.6500    0.0000 C   0  0  0  0  0  0  0  0  0  0  0  0
   -1.4289   -2.4750    0.0000 N   0  0  0  0  0  0  0  0  0  0  0  0
   -2.1434   -2.8875    0.0000 C   0  0  0  0  0  0  0  0  0  0  0  0
   -2.8579   -2.4750    0.0000 C   0  0  0  0  0  0  0  0  0  0  0  0
   -2.8579   -1.6500    0.0000 C   0  0  0  0  0  0  0  0  0  0  0  0
   -2.1434   -1.2375    0.0000 C   0  0  0  0  0  0  0  0  0  0  0  0
   -2.1434   -0.4125    0.0000 C   0  0  0  0  0  0  0  0  0  0  0  0
  1  2  1  0  0  0  0
  2  3  1  0  0  0  0
  3  4  4  0  0  0  0
  4  5  4  0  0  0  0
  5  6  1  0  0  0  0
  6  7  1  0  0  0  0
  7  8  1  0  0  0  0
  7  9  1  0  0  0  0
  9 10  1  0  0  0  0
 10 11  1  0  0  0  0
 11 12  1  0  0  0  0
 12 13  1  0  0  0  0
 13 14  2  0  0  0  0
 13 15  1  0  0  0  0
 15 16  1  0  0  0  0
 16 17  1  0  0  0  0
 17 18  2  0  0  0  0
 17 19  1  0  0  0  0
 19 20  1  1  0  0  0
 19 21  1  0  0  0  0
 21 22  1  0  0  0  0
 22 23  1  0  0  0  0
 22 24  1  0  0  0  0
 16 25  1  0  0  0  0
 12 25  1  0  0  0  0
 25 26  1  0  0  0  0
 25 27  1  0  0  0  0
  5 28  4  0  0  0  0
 28 29  4  0  0  0  0
 29 30  4  0  0  0  0
 30 31  4  0  0  0  0
 31 32  4  0  0  0  0
 32 33  4  0  0  0  0
 28 33  4  0  0  0  0
 33 34  4  0  0  0  0
  3 34  4  0  0  0  0
M  END
>  <CdId>
150

>  <Mol Weight>
469.63

>  <Formula>
C26H39N5O3

>  <CMPD_CHEMBLID>
CHEMBL576676

>  <MOLREGNO>
579081

>  <PARENT_CMPD_CHEMBLID>
CHEMBL576676

>  <PARENT_MOLREGNO>
579081

>  <COMPOUND_KEY>
5d

>  <MOLWEIGHT>
469.62

>  <ALOGP>
2.16

>  <PSA>
100.79

>  <NUM_RO5_VIOLATIONS>
0

>  <ACTIVITY_ID>
3005254

>  <STANDARD_TYPE>
T1/2

>  <RELATION>
>

>  <STANDARD_VALUE>
3.0

>  <STANDARD_UNITS>
hr

>  <PUBLISHED_TYPE>
t1/2

>  <PUBLISHED_RELATION>
>

>  <PUBLISHED_VALUE>
3.0

>  <PUBLISHED_UNITS>
hr

>  <POTENTIAL_DUPLICATE>
0

>  <BAO_ENDPOINT>
BAO_0002115

>  <UO_UNITS>
UO_0000032

>  <QUDT_UNITS>
http://qudt.org/vocab/unit#Hour

>  <ASSAY_ID>
595243

>  <ASSAY_CHEMBLID>
CHEMBL1043595

>  <ASSAY_TYPE>
A

>  <DESCRIPTION>
Half life in human plasma by HPLC analysis

>  <ASSAY_SRC_ID>
1

>  <ASSAY_SRC_DESCRIPTION>
Scientific Literature

>  <ASSAY_ORGANISM>
Homo sapiens

>  <ASSAY_TAX_ID>
9606

>  <CURATED_BY>
Autocuration

>  <BAO_FORMAT>
BAO_0000366

>  <TID>
102352

>  <TARGET_CHEMBLID>
CHEMBL613652

>  <TARGET_TYPE>
TISSUE

>  <PREF_NAME>
Plasma

>  <CONFIDENCE_SCORE>
1

>  <TARGET_MAPPING>
Non-molecular

>  <DOC_ID>
48992

>  <DOC_CHEMBLID>
CHEMBL1156079

>  <PUBMED_ID>
19799426

>  <JOURNAL>
J. Med. Chem.

>  <YEAR>
2009

>  <VOLUME>
52

>  <ISSUE>
23

>  <FIRST_PAGE>
7800

>  <ORGANISM>
Rattus norvegicus

$$$$

  Mrv1533001291818262D          

 33 35  0  0  1  0            999 V2000
   -2.1434    1.2375    0.0000 C   0  0  0  0  0  0  0  0  0  0  0  0
   -1.4289    0.8250    0.0000 O   0  0  0  0  0  0  0  0  0  0  0  0
   -1.4289    0.0000    0.0000 C   0  0  0  0  0  0  0  0  0  0  0  0
   -0.7145   -0.4125    0.0000 C   0  0  0  0  0  0  0  0  0  0  0  0
   -0.7145   -1.2375    0.0000 C   0  0  0  0  0  0  0  0  0  0  0  0
    0.0000   -1.6500    0.0000 N   0  0  0  0  0  0  0  0  0  0  0  0
    0.7145   -1.2375    0.0000 C   0  0  0  0  0  0  0  0  0  0  0  0
    0.7145   -0.4125    0.0000 C   0  0  0  0  0  0  0  0  0  0  0  0
    1.4289   -1.6500    0.0000 C   0  0  0  0  0  0  0  0  0  0  0  0
    2.1434   -1.2375    0.0000 C   0  0  0  0  0  0  0  0  0  0  0  0
    2.8579   -1.6500    0.0000 C   0  0  0  0  0  0  0  0  0  0  0  0
    3.5724   -1.2375    0.0000 N   0  0  0  0  0  0  0  0  0  0  0  0
    3.6586   -0.4170    0.0000 C   0  0  0  0  0  0  0  0  0  0  0  0
    3.0455    0.1350    0.0000 O   0  0  0  0  0  0  0  0  0  0  0  0
    4.4656   -0.2455    0.0000 C   0  0  0  0  0  0  0  0  0  0  0  0
    4.8781   -0.9600    0.0000 N   0  0  0  0  0  0  0  0  0  0  0  0
    5.6985   -1.0462    0.0000 C   0  0  0  0  0  0  0  0  0  0  0  0
    6.0341   -1.7999    0.0000 O   0  0  0  0  0  0  0  0  0  0  0  0
    6.1835   -0.3788    0.0000 C   0  0  2  0  0  0  0  0  0  0  0  0
    5.8479    0.3749    0.0000 N   0  0  0  0  0  0  0  0  0  0  0  0
    7.0039   -0.4650    0.0000 C   0  0  0  0  0  0  0  0  0  0  0  0
    7.4889    0.2024    0.0000 C   0  0  0  0  0  0  0  0  0  0  0  0
    7.3395   -1.2187    0.0000 C   0  0  0  0  0  0  0  0  0  0  0  0
    4.3260   -1.5731    0.0000 C   0  0  0  0  0  0  0  0  0  0  0  0
    4.8716   -2.1919    0.0000 C   0  0  0  0  0  0  0  0  0  0  0  0
    4.0793   -2.3603    0.0000 C   0  0  0  0  0  0  0  0  0  0  0  0
   -1.4289   -1.6500    0.0000 C   0  0  0  0  0  0  0  0  0  0  0  0
   -1.4289   -2.4750    0.0000 N   0  0  0  0  0  0  0  0  0  0  0  0
   -2.1434   -2.8875    0.0000 C   0  0  0  0  0  0  0  0  0  0  0  0
   -2.8579   -2.4750    0.0000 C   0  0  0  0  0  0  0  0  0  0  0  0
   -2.8579   -1.6500    0.0000 C   0  0  0  0  0  0  0  0  0  0  0  0
   -2.1434   -1.2375    0.0000 C   0  0  0  0  0  0  0  0  0  0  0  0
   -2.1434   -0.4125    0.0000 C   0  0  0  0  0  0  0  0  0  0  0  0
  1  2  1  0  0  0  0
  2  3  1  0  0  0  0
  3  4  4  0  0  0  0
  4  5  4  0  0  0  0
  5  6  1  0  0  0  0
  6  7  1  0  0  0  0
  7  8  1  0  0  0  0
  7  9  1  0  0  0  0
  9 10  1  0  0  0  0
 10 11  1  0  0  0  0
 11 12  1  0  0  0  0
 12 13  1  0  0  0  0
 13 14  2  0  0  0  0
 13 15  1  0  0  0  0
 15 16  1  0  0  0  0
 16 17  1  0  0  0  0
 17 18  2  0  0  0  0
 17 19  1  0  0  0  0
 19 20  1  6  0  0  0
 19 21  1  0  0  0  0
 21 22  1  0  0  0  0
 21 23  1  0  0  0  0
 16 24  1  0  0  0  0
 12 24  1  0  0  0  0
 24 25  1  0  0  0  0
 24 26  1  0  0  0  0
  5 27  4  0  0  0  0
 27 28  4  0  0  0  0
 28 29  4  0  0  0  0
 29 30  4  0  0  0  0
 30 31  4  0  0  0  0
 31 32  4  0  0  0  0
 27 32  4  0  0  0  0
 32 33  4  0  0  0  0
  3 33  4  0  0  0  0
M  END
>  <CdId>
151

>  <Mol Weight>
455.603

>  <Formula>
C25H37N5O3

>  <CMPD_CHEMBLID>
CHEMBL576477

>  <MOLREGNO>
578949

>  <PARENT_CMPD_CHEMBLID>
CHEMBL576477

>  <PARENT_MOLREGNO>
578949

>  <COMPOUND_KEY>
5c

>  <MOLWEIGHT>
455.59

>  <ALOGP>
1.78

>  <PSA>
100.79

>  <NUM_RO5_VIOLATIONS>
0

>  <ACTIVITY_ID>
3005255

>  <STANDARD_TYPE>
T1/2

>  <RELATION>
>

>  <STANDARD_VALUE>
3.0

>  <STANDARD_UNITS>
hr

>  <PUBLISHED_TYPE>
t1/2

>  <PUBLISHED_RELATION>
>

>  <PUBLISHED_VALUE>
3.0

>  <PUBLISHED_UNITS>
hr

>  <POTENTIAL_DUPLICATE>
0

>  <BAO_ENDPOINT>
BAO_0002115

>  <UO_UNITS>
UO_0000032

>  <QUDT_UNITS>
http://qudt.org/vocab/unit#Hour

>  <ASSAY_ID>
595243

>  <ASSAY_CHEMBLID>
CHEMBL1043595

>  <ASSAY_TYPE>
A

>  <DESCRIPTION>
Half life in human plasma by HPLC analysis

>  <ASSAY_SRC_ID>
1

>  <ASSAY_SRC_DESCRIPTION>
Scientific Literature

>  <ASSAY_ORGANISM>
Homo sapiens

>  <ASSAY_TAX_ID>
9606

>  <CURATED_BY>
Autocuration

>  <BAO_FORMAT>
BAO_0000366

>  <TID>
102352

>  <TARGET_CHEMBLID>
CHEMBL613652

>  <TARGET_TYPE>
TISSUE

>  <PREF_NAME>
Plasma

>  <CONFIDENCE_SCORE>
1

>  <TARGET_MAPPING>
Non-molecular

>  <DOC_ID>
48992

>  <DOC_CHEMBLID>
CHEMBL1156079

>  <PUBMED_ID>
19799426

>  <JOURNAL>
J. Med. Chem.

>  <YEAR>
2009

>  <VOLUME>
52

>  <ISSUE>
23

>  <FIRST_PAGE>
7800

>  <ORGANISM>
Rattus norvegicus

$$$$

  Mrv1533001291818262D          

 31 33  0  0  1  0            999 V2000
   -2.1434    1.2375    0.0000 C   0  0  0  0  0  0  0  0  0  0  0  0
   -1.4289    0.8250    0.0000 O   0  0  0  0  0  0  0  0  0  0  0  0
   -1.4289    0.0000    0.0000 C   0  0  0  0  0  0  0  0  0  0  0  0
   -0.7145   -0.4125    0.0000 C   0  0  0  0  0  0  0  0  0  0  0  0
   -0.7145   -1.2375    0.0000 C   0  0  0  0  0  0  0  0  0  0  0  0
    0.0000   -1.6500    0.0000 N   0  0  0  0  0  0  0  0  0  0  0  0
    0.7145   -1.2375    0.0000 C   0  0  0  0  0  0  0  0  0  0  0  0
    0.7145   -0.4125    0.0000 C   0  0  0  0  0  0  0  0  0  0  0  0
    1.4289   -1.6500    0.0000 C   0  0  0  0  0  0  0  0  0  0  0  0
    2.1434   -1.2375    0.0000 C   0  0  0  0  0  0  0  0  0  0  0  0
    2.8579   -1.6500    0.0000 C   0  0  0  0  0  0  0  0  0  0  0  0
    3.5724   -1.2375    0.0000 N   0  0  0  0  0  0  0  0  0  0  0  0
    3.6586   -0.4170    0.0000 C   0  0  0  0  0  0  0  0  0  0  0  0
    3.0455    0.1350    0.0000 O   0  0  0  0  0  0  0  0  0  0  0  0
    4.4656   -0.2455    0.0000 C   0  0  1  0  0  0  0  0  0  0  0  0
    4.8011    0.5082    0.0000 C   0  0  0  0  0  0  0  0  0  0  0  0
    4.8781   -0.9600    0.0000 N   0  0  0  0  0  0  0  0  0  0  0  0
    5.6985   -1.0462    0.0000 C   0  0  0  0  0  0  0  0  0  0  0  0
    6.1835   -0.3788    0.0000 O   0  0  0  0  0  0  0  0  0  0  0  0
    6.0341   -1.7999    0.0000 C   0  0  0  0  0  0  0  0  0  0  0  0
    6.8546   -1.8861    0.0000 N   0  0  0  0  0  0  0  0  0  0  0  0
    4.3260   -1.5731    0.0000 C   0  0  0  0  0  0  0  0  0  0  0  0
    4.8716   -2.1919    0.0000 C   0  0  0  0  0  0  0  0  0  0  0  0
    4.0793   -2.3603    0.0000 C   0  0  0  0  0  0  0  0  0  0  0  0
   -1.4289   -1.6500    0.0000 C   0  0  0  0  0  0  0  0  0  0  0  0
   -1.4289   -2.4750    0.0000 N   0  0  0  0  0  0  0  0  0  0  0  0
   -2.1434   -2.8875    0.0000 C   0  0  0  0  0  0  0  0  0  0  0  0
   -2.8579   -2.4750    0.0000 C   0  0  0  0  0  0  0  0  0  0  0  0
   -2.8579   -1.6500    0.0000 C   0  0  0  0  0  0  0  0  0  0  0  0
   -2.1434   -1.2375    0.0000 C   0  0  0  0  0  0  0  0  0  0  0  0
   -2.1434   -0.4125    0.0000 C   0  0  0  0  0  0  0  0  0  0  0  0
  1  2  1  0  0  0  0
  2  3  1  0  0  0  0
  3  4  4  0  0  0  0
  4  5  4  0  0  0  0
  5  6  1  0  0  0  0
  6  7  1  0  0  0  0
  7  8  1  0  0  0  0
  7  9  1  0  0  0  0
  9 10  1  0  0  0  0
 10 11  1  0  0  0  0
 11 12  1  0  0  0  0
 12 13  1  0  0  0  0
 13 14  2  0  0  0  0
 13 15  1  0  0  0  0
 15 16  1  1  0  0  0
 15 17  1  0  0  0  0
 17 18  1  0  0  0  0
 18 19  2  0  0  0  0
 18 20  1  0  0  0  0
 20 21  1  0  0  0  0
 17 22  1  0  0  0  0
 12 22  1  0  0  0  0
 22 23  1  0  0  0  0
 22 24  1  0  0  0  0
  5 25  4  0  0  0  0
 25 26  4  0  0  0  0
 26 27  4  0  0  0  0
 27 28  4  0  0  0  0
 28 29  4  0  0  0  0
 29 30  4  0  0  0  0
 25 30  4  0  0  0  0
 30 31  4  0  0  0  0
  3 31  4  0  0  0  0
M  END
>  <CdId>
152

>  <Mol Weight>
427.549

>  <Formula>
C23H33N5O3

>  <CMPD_CHEMBLID>
CHEMBL570211

>  <MOLREGNO>
578904

>  <PARENT_CMPD_CHEMBLID>
CHEMBL570211

>  <PARENT_MOLREGNO>
578904

>  <COMPOUND_KEY>
5h

>  <MOLWEIGHT>
427.54

>  <ALOGP>
0.93

>  <PSA>
100.79

>  <NUM_RO5_VIOLATIONS>
0

>  <ACTIVITY_ID>
3005360

>  <STANDARD_TYPE>
T1/2

>  <RELATION>
>

>  <STANDARD_VALUE>
3.0

>  <STANDARD_UNITS>
hr

>  <PUBLISHED_TYPE>
t1/2

>  <PUBLISHED_RELATION>
>

>  <PUBLISHED_VALUE>
3.0

>  <PUBLISHED_UNITS>
hr

>  <POTENTIAL_DUPLICATE>
0

>  <BAO_ENDPOINT>
BAO_0002115

>  <UO_UNITS>
UO_0000032

>  <QUDT_UNITS>
http://qudt.org/vocab/unit#Hour

>  <ASSAY_ID>
595243

>  <ASSAY_CHEMBLID>
CHEMBL1043595

>  <ASSAY_TYPE>
A

>  <DESCRIPTION>
Half life in human plasma by HPLC analysis

>  <ASSAY_SRC_ID>
1

>  <ASSAY_SRC_DESCRIPTION>
Scientific Literature

>  <ASSAY_ORGANISM>
Homo sapiens

>  <ASSAY_TAX_ID>
9606

>  <CURATED_BY>
Autocuration

>  <BAO_FORMAT>
BAO_0000366

>  <TID>
102352

>  <TARGET_CHEMBLID>
CHEMBL613652

>  <TARGET_TYPE>
TISSUE

>  <PREF_NAME>
Plasma

>  <CONFIDENCE_SCORE>
1

>  <TARGET_MAPPING>
Non-molecular

>  <DOC_ID>
48992

>  <DOC_CHEMBLID>
CHEMBL1156079

>  <PUBMED_ID>
19799426

>  <JOURNAL>
J. Med. Chem.

>  <YEAR>
2009

>  <VOLUME>
52

>  <ISSUE>
23

>  <FIRST_PAGE>
7800

>  <ORGANISM>
Rattus norvegicus

$$$$

  Mrv1533001291818262D          

 30 32  0  0  0  0            999 V2000
   -2.1434    1.2375    0.0000 C   0  0  0  0  0  0  0  0  0  0  0  0
   -1.4289    0.8250    0.0000 O   0  0  0  0  0  0  0  0  0  0  0  0
   -1.4289    0.0000    0.0000 C   0  0  0  0  0  0  0  0  0  0  0  0
   -0.7145   -0.4125    0.0000 C   0  0  0  0  0  0  0  0  0  0  0  0
   -0.7145   -1.2375    0.0000 C   0  0  0  0  0  0  0  0  0  0  0  0
    0.0000   -1.6500    0.0000 N   0  0  0  0  0  0  0  0  0  0  0  0
    0.7145   -1.2375    0.0000 C   0  0  0  0  0  0  0  0  0  0  0  0
    0.7145   -0.4125    0.0000 C   0  0  0  0  0  0  0  0  0  0  0  0
    1.4289   -1.6500    0.0000 C   0  0  0  0  0  0  0  0  0  0  0  0
    2.1434   -1.2375    0.0000 C   0  0  0  0  0  0  0  0  0  0  0  0
    2.8579   -1.6500    0.0000 C   0  0  0  0  0  0  0  0  0  0  0  0
    3.5724   -1.2375    0.0000 N   0  0  0  0  0  0  0  0  0  0  0  0
    3.6586   -0.4170    0.0000 C   0  0  0  0  0  0  0  0  0  0  0  0
    3.0455    0.1350    0.0000 O   0  0  0  0  0  0  0  0  0  0  0  0
    4.4656   -0.2455    0.0000 C   0  0  0  0  0  0  0  0  0  0  0  0
    4.8781   -0.9600    0.0000 N   0  0  0  0  0  0  0  0  0  0  0  0
    5.6985   -1.0462    0.0000 C   0  0  0  0  0  0  0  0  0  0  0  0
    6.1835   -0.3788    0.0000 O   0  0  0  0  0  0  0  0  0  0  0  0
    6.0341   -1.7999    0.0000 C   0  0  0  0  0  0  0  0  0  0  0  0
    6.8546   -1.8861    0.0000 N   0  0  0  0  0  0  0  0  0  0  0  0
    4.3260   -1.5731    0.0000 C   0  0  0  0  0  0  0  0  0  0  0  0
    4.8716   -2.1919    0.0000 C   0  0  0  0  0  0  0  0  0  0  0  0
    4.0793   -2.3603    0.0000 C   0  0  0  0  0  0  0  0  0  0  0  0
   -1.4289   -1.6500    0.0000 C   0  0  0  0  0  0  0  0  0  0  0  0
   -1.4289   -2.4750    0.0000 N   0  0  0  0  0  0  0  0  0  0  0  0
   -2.1434   -2.8875    0.0000 C   0  0  0  0  0  0  0  0  0  0  0  0
   -2.8579   -2.4750    0.0000 C   0  0  0  0  0  0  0  0  0  0  0  0
   -2.8579   -1.6500    0.0000 C   0  0  0  0  0  0  0  0  0  0  0  0
   -2.1434   -1.2375    0.0000 C   0  0  0  0  0  0  0  0  0  0  0  0
   -2.1434   -0.4125    0.0000 C   0  0  0  0  0  0  0  0  0  0  0  0
  1  2  1  0  0  0  0
  2  3  1  0  0  0  0
  3  4  4  0  0  0  0
  4  5  4  0  0  0  0
  5  6  1  0  0  0  0
  6  7  1  0  0  0  0
  7  8  1  0  0  0  0
  7  9  1  0  0  0  0
  9 10  1  0  0  0  0
 10 11  1  0  0  0  0
 11 12  1  0  0  0  0
 12 13  1  0  0  0  0
 13 14  2  0  0  0  0
 13 15  1  0  0  0  0
 15 16  1  0  0  0  0
 16 17  1  0  0  0  0
 17 18  2  0  0  0  0
 17 19  1  0  0  0  0
 19 20  1  0  0  0  0
 16 21  1  0  0  0  0
 12 21  1  0  0  0  0
 21 22  1  0  0  0  0
 21 23  1  0  0  0  0
  5 24  4  0  0  0  0
 24 25  4  0  0  0  0
 25 26  4  0  0  0  0
 26 27  4  0  0  0  0
 27 28  4  0  0  0  0
 28 29  4  0  0  0  0
 24 29  4  0  0  0  0
 29 30  4  0  0  0  0
  3 30  4  0  0  0  0
M  END
>  <CdId>
153

>  <Mol Weight>
413.522

>  <Formula>
C22H31N5O3

>  <CMPD_CHEMBLID>
CHEMBL487441

>  <MOLREGNO>
449060

>  <PARENT_CMPD_CHEMBLID>
CHEMBL487441

>  <PARENT_MOLREGNO>
449060

>  <COMPOUND_KEY>
5a

>  <MOLWEIGHT>
413.51

>  <ALOGP>
0.45

>  <PSA>
100.79

>  <NUM_RO5_VIOLATIONS>
0

>  <ACTIVITY_ID>
3005257

>  <STANDARD_TYPE>
T1/2

>  <RELATION>
>

>  <STANDARD_VALUE>
3.0

>  <STANDARD_UNITS>
hr

>  <PUBLISHED_TYPE>
t1/2

>  <PUBLISHED_RELATION>
>

>  <PUBLISHED_VALUE>
3.0

>  <PUBLISHED_UNITS>
hr

>  <POTENTIAL_DUPLICATE>
0

>  <BAO_ENDPOINT>
BAO_0002115

>  <UO_UNITS>
UO_0000032

>  <QUDT_UNITS>
http://qudt.org/vocab/unit#Hour

>  <ASSAY_ID>
595243

>  <ASSAY_CHEMBLID>
CHEMBL1043595

>  <ASSAY_TYPE>
A

>  <DESCRIPTION>
Half life in human plasma by HPLC analysis

>  <ASSAY_SRC_ID>
1

>  <ASSAY_SRC_DESCRIPTION>
Scientific Literature

>  <ASSAY_ORGANISM>
Homo sapiens

>  <ASSAY_TAX_ID>
9606

>  <CURATED_BY>
Autocuration

>  <BAO_FORMAT>
BAO_0000366

>  <TID>
102352

>  <TARGET_CHEMBLID>
CHEMBL613652

>  <TARGET_TYPE>
TISSUE

>  <PREF_NAME>
Plasma

>  <CONFIDENCE_SCORE>
1

>  <TARGET_MAPPING>
Non-molecular

>  <DOC_ID>
48992

>  <DOC_CHEMBLID>
CHEMBL1156079

>  <PUBMED_ID>
19799426

>  <JOURNAL>
J. Med. Chem.

>  <YEAR>
2009

>  <VOLUME>
52

>  <ISSUE>
23

>  <FIRST_PAGE>
7800

>  <ORGANISM>
Rattus norvegicus

$$$$

  Mrv1533001291818262D          

 31 33  0  0  1  0            999 V2000
   -2.1434    1.2375    0.0000 C   0  0  0  0  0  0  0  0  0  0  0  0
   -1.4289    0.8250    0.0000 O   0  0  0  0  0  0  0  0  0  0  0  0
   -1.4289    0.0000    0.0000 C   0  0  0  0  0  0  0  0  0  0  0  0
   -0.7145   -0.4125    0.0000 C   0  0  0  0  0  0  0  0  0  0  0  0
   -0.7145   -1.2375    0.0000 C   0  0  0  0  0  0  0  0  0  0  0  0
    0.0000   -1.6500    0.0000 N   0  0  0  0  0  0  0  0  0  0  0  0
    0.7145   -1.2375    0.0000 C   0  0  0  0  0  0  0  0  0  0  0  0
    0.7145   -0.4125    0.0000 C   0  0  0  0  0  0  0  0  0  0  0  0
    1.4289   -1.6500    0.0000 C   0  0  0  0  0  0  0  0  0  0  0  0
    2.1434   -1.2375    0.0000 C   0  0  0  0  0  0  0  0  0  0  0  0
    2.8579   -1.6500    0.0000 C   0  0  0  0  0  0  0  0  0  0  0  0
    3.5724   -1.2375    0.0000 N   0  0  0  0  0  0  0  0  0  0  0  0
    3.6586   -0.4170    0.0000 C   0  0  0  0  0  0  0  0  0  0  0  0
    3.0455    0.1350    0.0000 O   0  0  0  0  0  0  0  0  0  0  0  0
    4.4656   -0.2455    0.0000 C   0  0  0  0  0  0  0  0  0  0  0  0
    4.8781   -0.9600    0.0000 N   0  0  0  0  0  0  0  0  0  0  0  0
    5.6985   -1.0462    0.0000 C   0  0  0  0  0  0  0  0  0  0  0  0
    6.1835   -0.3788    0.0000 O   0  0  0  0  0  0  0  0  0  0  0  0
    6.0341   -1.7999    0.0000 C   0  0  1  0  0  0  0  0  0  0  0  0
    6.8546   -1.8861    0.0000 C   0  0  0  0  0  0  0  0  0  0  0  0
    5.5492   -2.4673    0.0000 N   0  0  0  0  0  0  0  0  0  0  0  0
    4.3260   -1.5731    0.0000 C   0  0  0  0  0  0  0  0  0  0  0  0
    4.8716   -2.1919    0.0000 C   0  0  0  0  0  0  0  0  0  0  0  0
    4.0793   -2.3603    0.0000 C   0  0  0  0  0  0  0  0  0  0  0  0
   -1.4289   -1.6500    0.0000 C   0  0  0  0  0  0  0  0  0  0  0  0
   -1.4289   -2.4750    0.0000 N   0  0  0  0  0  0  0  0  0  0  0  0
   -2.1434   -2.8875    0.0000 C   0  0  0  0  0  0  0  0  0  0  0  0
   -2.8579   -2.4750    0.0000 C   0  0  0  0  0  0  0  0  0  0  0  0
   -2.8579   -1.6500    0.0000 C   0  0  0  0  0  0  0  0  0  0  0  0
   -2.1434   -1.2375    0.0000 C   0  0  0  0  0  0  0  0  0  0  0  0
   -2.1434   -0.4125    0.0000 C   0  0  0  0  0  0  0  0  0  0  0  0
  1  2  1  0  0  0  0
  2  3  1  0  0  0  0
  3  4  4  0  0  0  0
  4  5  4  0  0  0  0
  5  6  1  0  0  0  0
  6  7  1  0  0  0  0
  7  8  1  0  0  0  0
  7  9  1  0  0  0  0
  9 10  1  0  0  0  0
 10 11  1  0  0  0  0
 11 12  1  0  0  0  0
 12 13  1  0  0  0  0
 13 14  2  0  0  0  0
 13 15  1  0  0  0  0
 15 16  1  0  0  0  0
 16 17  1  0  0  0  0
 17 18  2  0  0  0  0
 17 19  1  0  0  0  0
 19 20  1  0  0  0  0
 19 21  1  1  0  0  0
 16 22  1  0  0  0  0
 12 22  1  0  0  0  0
 22 23  1  0  0  0  0
 22 24  1  0  0  0  0
  5 25  4  0  0  0  0
 25 26  4  0  0  0  0
 26 27  4  0  0  0  0
 27 28  4  0  0  0  0
 28 29  4  0  0  0  0
 29 30  4  0  0  0  0
 25 30  4  0  0  0  0
 30 31  4  0  0  0  0
  3 31  4  0  0  0  0
M  END
>  <CdId>
154

>  <Mol Weight>
427.549

>  <Formula>
C23H33N5O3

>  <CMPD_CHEMBLID>
CHEMBL569779

>  <MOLREGNO>
578948

>  <PARENT_CMPD_CHEMBLID>
CHEMBL569779

>  <PARENT_MOLREGNO>
578948

>  <COMPOUND_KEY>
5b

>  <MOLWEIGHT>
427.54

>  <ALOGP>
0.93

>  <PSA>
100.79

>  <NUM_RO5_VIOLATIONS>
0

>  <ACTIVITY_ID>
3005256

>  <STANDARD_TYPE>
T1/2

>  <RELATION>
>

>  <STANDARD_VALUE>
3.0

>  <STANDARD_UNITS>
hr

>  <PUBLISHED_TYPE>
t1/2

>  <PUBLISHED_RELATION>
>

>  <PUBLISHED_VALUE>
3.0

>  <PUBLISHED_UNITS>
hr

>  <POTENTIAL_DUPLICATE>
0

>  <BAO_ENDPOINT>
BAO_0002115

>  <UO_UNITS>
UO_0000032

>  <QUDT_UNITS>
http://qudt.org/vocab/unit#Hour

>  <ASSAY_ID>
595243

>  <ASSAY_CHEMBLID>
CHEMBL1043595

>  <ASSAY_TYPE>
A

>  <DESCRIPTION>
Half life in human plasma by HPLC analysis

>  <ASSAY_SRC_ID>
1

>  <ASSAY_SRC_DESCRIPTION>
Scientific Literature

>  <ASSAY_ORGANISM>
Homo sapiens

>  <ASSAY_TAX_ID>
9606

>  <CURATED_BY>
Autocuration

>  <BAO_FORMAT>
BAO_0000366

>  <TID>
102352

>  <TARGET_CHEMBLID>
CHEMBL613652

>  <TARGET_TYPE>
TISSUE

>  <PREF_NAME>
Plasma

>  <CONFIDENCE_SCORE>
1

>  <TARGET_MAPPING>
Non-molecular

>  <DOC_ID>
48992

>  <DOC_CHEMBLID>
CHEMBL1156079

>  <PUBMED_ID>
19799426

>  <JOURNAL>
J. Med. Chem.

>  <YEAR>
2009

>  <VOLUME>
52

>  <ISSUE>
23

>  <FIRST_PAGE>
7800

>  <ORGANISM>
Rattus norvegicus

$$$$

  Mrv1533001291818262D          

 27 29  0  0  1  0            999 V2000
   -3.5724   -2.0625    0.0000 C   0  0  0  0  0  0  0  0  0  0  0  0
   -2.8579   -1.6500    0.0000 O   0  0  0  0  0  0  0  0  0  0  0  0
   -2.1434   -2.0625    0.0000 C   0  0  0  0  0  0  0  0  0  0  0  0
   -1.4289   -1.6500    0.0000 C   0  0  0  0  0  0  0  0  0  0  0  0
   -0.7145   -2.0625    0.0000 C   0  0  0  0  0  0  0  0  0  0  0  0
    0.0000   -1.6500    0.0000 N   0  0  0  0  0  0  0  0  0  0  0  0
    0.7145   -2.0625    0.0000 C   0  0  0  0  0  0  0  0  0  0  0  0
    0.7145   -2.8875    0.0000 C   0  0  0  0  0  0  0  0  0  0  0  0
    1.4289   -1.6500    0.0000 C   0  0  0  0  0  0  0  0  0  0  0  0
    2.1434   -2.0625    0.0000 C   0  0  0  0  0  0  0  0  0  0  0  0
    2.8579   -1.6500    0.0000 C   0  0  0  0  0  0  0  0  0  0  0  0
    3.5724   -2.0625    0.0000 N   0  0  0  0  0  0  0  0  0  0  0  0
    4.3260   -1.7269    0.0000 C   0  0  0  0  0  0  0  0  0  0  0  0
    4.4976   -0.9200    0.0000 O   0  0  0  0  0  0  0  0  0  0  0  0
    4.8781   -2.3400    0.0000 C   0  0  1  0  0  0  0  0  0  0  0  0
    5.6985   -2.2538    0.0000 C   0  0  0  0  0  0  0  0  0  0  0  0
    4.4656   -3.0545    0.0000 N   0  0  0  0  0  0  0  0  0  0  0  0
    3.6586   -2.8830    0.0000 C   0  0  0  0  0  0  0  0  0  0  0  0
    3.3954   -3.6649    0.0000 C   0  0  0  0  0  0  0  0  0  0  0  0
    2.8535   -3.0629    0.0000 C   0  0  0  0  0  0  0  0  0  0  0  0
   -0.7145   -2.8875    0.0000 C   0  0  0  0  0  0  0  0  0  0  0  0
    0.0000   -3.3000    0.0000 N   0  0  0  0  0  0  0  0  0  0  0  0
    0.0000   -4.1250    0.0000 C   0  0  0  0  0  0  0  0  0  0  0  0
   -0.7145   -4.5375    0.0000 C   0  0  0  0  0  0  0  0  0  0  0  0
   -1.4289   -4.1250    0.0000 C   0  0  0  0  0  0  0  0  0  0  0  0
   -1.4289   -3.3000    0.0000 C   0  0  0  0  0  0  0  0  0  0  0  0
   -2.1434   -2.8875    0.0000 C   0  0  0  0  0  0  0  0  0  0  0  0
  1  2  1  0  0  0  0
  2  3  1  0  0  0  0
  3  4  4  0  0  0  0
  4  5  4  0  0  0  0
  5  6  1  0  0  0  0
  6  7  1  0  0  0  0
  7  8  1  0  0  0  0
  7  9  1  0  0  0  0
  9 10  1  0  0  0  0
 10 11  1  0  0  0  0
 11 12  1  0  0  0  0
 12 13  1  0  0  0  0
 13 14  2  0  0  0  0
 13 15  1  0  0  0  0
 15 16  1  1  0  0  0
 15 17  1  0  0  0  0
 17 18  1  0  0  0  0
 12 18  1  0  0  0  0
 18 19  1  0  0  0  0
 18 20  1  0  0  0  0
  5 21  4  0  0  0  0
 21 22  4  0  0  0  0
 22 23  4  0  0  0  0
 23 24  4  0  0  0  0
 24 25  4  0  0  0  0
 25 26  4  0  0  0  0
 21 26  4  0  0  0  0
 26 27  4  0  0  0  0
  3 27  4  0  0  0  0
M  END
>  <CdId>
155

>  <Mol Weight>
370.497

>  <Formula>
C21H30N4O2

>  <CMPD_CHEMBLID>
CHEMBL576084

>  <MOLREGNO>
578903

>  <PARENT_CMPD_CHEMBLID>
CHEMBL576084

>  <PARENT_MOLREGNO>
578903

>  <COMPOUND_KEY>
4b

>  <MOLWEIGHT>
370.49

>  <ALOGP>
2.1

>  <PSA>
66.49

>  <NUM_RO5_VIOLATIONS>
0

>  <ACTIVITY_ID>
3005258

>  <STANDARD_TYPE>
T1/2

>  <RELATION>
>

>  <STANDARD_VALUE>
3.0

>  <STANDARD_UNITS>
hr

>  <PUBLISHED_TYPE>
t1/2

>  <PUBLISHED_RELATION>
>

>  <PUBLISHED_VALUE>
3.0

>  <PUBLISHED_UNITS>
hr

>  <POTENTIAL_DUPLICATE>
0

>  <BAO_ENDPOINT>
BAO_0002115

>  <UO_UNITS>
UO_0000032

>  <QUDT_UNITS>
http://qudt.org/vocab/unit#Hour

>  <ASSAY_ID>
595243

>  <ASSAY_CHEMBLID>
CHEMBL1043595

>  <ASSAY_TYPE>
A

>  <DESCRIPTION>
Half life in human plasma by HPLC analysis

>  <ASSAY_SRC_ID>
1

>  <ASSAY_SRC_DESCRIPTION>
Scientific Literature

>  <ASSAY_ORGANISM>
Homo sapiens

>  <ASSAY_TAX_ID>
9606

>  <CURATED_BY>
Autocuration

>  <BAO_FORMAT>
BAO_0000366

>  <TID>
102352

>  <TARGET_CHEMBLID>
CHEMBL613652

>  <TARGET_TYPE>
TISSUE

>  <PREF_NAME>
Plasma

>  <CONFIDENCE_SCORE>
1

>  <TARGET_MAPPING>
Non-molecular

>  <DOC_ID>
48992

>  <DOC_CHEMBLID>
CHEMBL1156079

>  <PUBMED_ID>
19799426

>  <JOURNAL>
J. Med. Chem.

>  <YEAR>
2009

>  <VOLUME>
52

>  <ISSUE>
23

>  <FIRST_PAGE>
7800

>  <ORGANISM>
Rattus norvegicus

$$$$

  Mrv1533001291818262D          

 34 36  0  0  1  0            999 V2000
   -8.5615   -1.6111    0.0000 C   0  0  0  0  0  0  0  0  0  0  0  0
   -8.0766   -2.2785    0.0000 O   0  0  0  0  0  0  0  0  0  0  0  0
   -8.4121   -3.0322    0.0000 C   0  0  0  0  0  0  0  0  0  0  0  0
   -7.9272   -3.6997    0.0000 C   0  0  0  0  0  0  0  0  0  0  0  0
   -8.2628   -4.4533    0.0000 C   0  0  0  0  0  0  0  0  0  0  0  0
   -7.7778   -5.1208    0.0000 N   0  0  0  0  0  0  0  0  0  0  0  0
   -6.9574   -5.0345    0.0000 C   0  0  0  0  0  0  0  0  0  0  0  0
   -6.6218   -4.2809    0.0000 C   0  0  0  0  0  0  0  0  0  0  0  0
   -6.4724   -5.7020    0.0000 C   0  0  0  0  0  0  0  0  0  0  0  0
   -5.6519   -5.6157    0.0000 C   0  0  0  0  0  0  0  0  0  0  0  0
   -5.1670   -6.2832    0.0000 C   0  0  0  0  0  0  0  0  0  0  0  0
   -4.3465   -6.1969    0.0000 N   0  0  0  0  0  0  0  0  0  0  0  0
   -3.9340   -5.4825    0.0000 C   0  0  0  0  0  0  0  0  0  0  0  0
   -4.2696   -4.7288    0.0000 O   0  0  0  0  0  0  0  0  0  0  0  0
   -3.1271   -5.6540    0.0000 C   0  0  0  0  0  0  0  0  0  0  0  0
   -3.0408   -6.4745    0.0000 N   0  0  0  0  0  0  0  0  0  0  0  0
   -2.3264   -6.8870    0.0000 C   0  0  0  0  0  0  0  0  0  0  0  0
   -2.3264   -7.7120    0.0000 O   0  0  0  0  0  0  0  0  0  0  0  0
   -1.6119   -6.4745    0.0000 C   0  0  2  0  0  0  0  0  0  0  0  0
   -1.6119   -5.6495    0.0000 N   0  0  0  0  0  0  0  0  0  0  0  0
   -0.8974   -6.8870    0.0000 C   0  0  0  0  0  0  0  0  0  0  0  0
   -0.1830   -6.4745    0.0000 C   0  0  0  0  0  0  0  0  0  0  0  0
    0.5315   -6.8870    0.0000 S   0  0  0  0  0  0  0  0  0  0  0  0
    1.2460   -6.4745    0.0000 C   0  0  0  0  0  0  0  0  0  0  0  0
   -3.7945   -6.8100    0.0000 C   0  0  0  0  0  0  0  0  0  0  0  0
   -3.5478   -7.5973    0.0000 C   0  0  0  0  0  0  0  0  0  0  0  0
   -4.3401   -7.4289    0.0000 C   0  0  0  0  0  0  0  0  0  0  0  0
   -9.0832   -4.5396    0.0000 C   0  0  0  0  0  0  0  0  0  0  0  0
   -9.4188   -5.2932    0.0000 N   0  0  0  0  0  0  0  0  0  0  0  0
  -10.2393   -5.3795    0.0000 C   0  0  0  0  0  0  0  0  0  0  0  0
  -10.7242   -4.7120    0.0000 C   0  0  0  0  0  0  0  0  0  0  0  0
  -10.3886   -3.9584    0.0000 C   0  0  0  0  0  0  0  0  0  0  0  0
   -9.5682   -3.8721    0.0000 C   0  0  0  0  0  0  0  0  0  0  0  0
   -9.2326   -3.1185    0.0000 C   0  0  0  0  0  0  0  0  0  0  0  0
  1  2  1  0  0  0  0
  2  3  1  0  0  0  0
  3  4  4  0  0  0  0
  4  5  4  0  0  0  0
  5  6  1  0  0  0  0
  6  7  1  0  0  0  0
  7  8  1  0  0  0  0
  7  9  1  0  0  0  0
  9 10  1  0  0  0  0
 10 11  1  0  0  0  0
 11 12  1  0  0  0  0
 12 13  1  0  0  0  0
 13 14  2  0  0  0  0
 13 15  1  0  0  0  0
 15 16  1  0  0  0  0
 16 17  1  0  0  0  0
 17 18  2  0  0  0  0
 17 19  1  0  0  0  0
 19 20  1  6  0  0  0
 19 21  1  0  0  0  0
 21 22  1  0  0  0  0
 22 23  1  0  0  0  0
 23 24  1  0  0  0  0
 16 25  1  0  0  0  0
 12 25  1  0  0  0  0
 25 26  1  0  0  0  0
 25 27  1  0  0  0  0
  5 28  4  0  0  0  0
 28 29  4  0  0  0  0
 29 30  4  0  0  0  0
 30 31  4  0  0  0  0
 31 32  4  0  0  0  0
 32 33  4  0  0  0  0
 28 33  4  0  0  0  0
 33 34  4  0  0  0  0
  3 34  4  0  0  0  0
M  END
>  <CdId>
156

>  <Mol Weight>
487.66

>  <Formula>
C25H37N5O3S

>  <CMPD_CHEMBLID>
CHEMBL583540

>  <MOLREGNO>
579119

>  <PARENT_CMPD_CHEMBLID>
CHEMBL583540

>  <PARENT_MOLREGNO>
579119

>  <COMPOUND_KEY>
5f

>  <MOLWEIGHT>
487.66

>  <ALOGP>
1.26

>  <PSA>
126.09

>  <NUM_RO5_VIOLATIONS>
0

>  <ACTIVITY_ID>
3005358

>  <STANDARD_TYPE>
T1/2

>  <RELATION>
>

>  <STANDARD_VALUE>
3.0

>  <STANDARD_UNITS>
hr

>  <PUBLISHED_TYPE>
t1/2

>  <PUBLISHED_RELATION>
>

>  <PUBLISHED_VALUE>
3.0

>  <PUBLISHED_UNITS>
hr

>  <POTENTIAL_DUPLICATE>
0

>  <BAO_ENDPOINT>
BAO_0002115

>  <UO_UNITS>
UO_0000032

>  <QUDT_UNITS>
http://qudt.org/vocab/unit#Hour

>  <ASSAY_ID>
595243

>  <ASSAY_CHEMBLID>
CHEMBL1043595

>  <ASSAY_TYPE>
A

>  <DESCRIPTION>
Half life in human plasma by HPLC analysis

>  <ASSAY_SRC_ID>
1

>  <ASSAY_SRC_DESCRIPTION>
Scientific Literature

>  <ASSAY_ORGANISM>
Homo sapiens

>  <ASSAY_TAX_ID>
9606

>  <CURATED_BY>
Autocuration

>  <BAO_FORMAT>
BAO_0000366

>  <TID>
102352

>  <TARGET_CHEMBLID>
CHEMBL613652

>  <TARGET_TYPE>
TISSUE

>  <PREF_NAME>
Plasma

>  <CONFIDENCE_SCORE>
1

>  <TARGET_MAPPING>
Non-molecular

>  <DOC_ID>
48992

>  <DOC_CHEMBLID>
CHEMBL1156079

>  <PUBMED_ID>
19799426

>  <JOURNAL>
J. Med. Chem.

>  <YEAR>
2009

>  <VOLUME>
52

>  <ISSUE>
23

>  <FIRST_PAGE>
7800

>  <ORGANISM>
Rattus norvegicus

$$$$

  Mrv1533001291818262D          

 11 11  0  0  0  0            999 V2000
    0.0000    3.3000    0.0000 C   0  0  0  0  0  0  0  0  0  0  0  0
    0.0000    2.4750    0.0000 O   0  0  0  0  0  0  0  0  0  0  0  0
    0.7145    2.0625    0.0000 C   0  0  0  0  0  0  0  0  0  0  0  0
    1.4289    2.4750    0.0000 O   0  0  0  0  0  0  0  0  0  0  0  0
    0.7145    1.2375    0.0000 C   0  0  0  0  0  0  0  0  0  0  0  0
    1.4289    0.8250    0.0000 C   0  0  0  0  0  0  0  0  0  0  0  0
    1.4289    0.0000    0.0000 C   0  0  0  0  0  0  0  0  0  0  0  0
    0.7145   -0.4125    0.0000 C   0  0  0  0  0  0  0  0  0  0  0  0
    0.0000    0.0000    0.0000 C   0  0  0  0  0  0  0  0  0  0  0  0
    0.0000    0.8250    0.0000 C   0  0  0  0  0  0  0  0  0  0  0  0
   -0.7145    1.2375    0.0000 O   0  0  0  0  0  0  0  0  0  0  0  0
  1  2  1  0  0  0  0
  2  3  1  0  0  0  0
  3  4  2  0  0  0  0
  3  5  1  0  0  0  0
  5  6  4  0  0  0  0
  6  7  4  0  0  0  0
  7  8  4  0  0  0  0
  8  9  4  0  0  0  0
  9 10  4  0  0  0  0
  5 10  4  0  0  0  0
 10 11  1  0  0  0  0
M  END
>  <CdId>
191

>  <Mol Weight>
152.149

>  <Formula>
C8H8O3

>  <CMPD_CHEMBLID>
CHEMBL108545

>  <MOLREGNO>
178495

>  <PARENT_CMPD_CHEMBLID>
CHEMBL108545

>  <PARENT_MOLREGNO>
178495

>  <COMPOUND_KEY>
methyl salicylate

>  <MOLWEIGHT>
152.15

>  <ALOGP>
1.44

>  <PSA>
46.53

>  <NUM_RO5_VIOLATIONS>
0

>  <ACTIVITY_ID>
3008072

>  <STANDARD_TYPE>
T1/2

>  <RELATION>
=

>  <STANDARD_VALUE>
17.6

>  <STANDARD_UNITS>
hr

>  <PUBLISHED_TYPE>
t1/2

>  <PUBLISHED_RELATION>
=

>  <PUBLISHED_VALUE>
17.6

>  <PUBLISHED_UNITS>
hr

>  <POTENTIAL_DUPLICATE>
0

>  <BAO_ENDPOINT>
BAO_0002115

>  <UO_UNITS>
UO_0000032

>  <QUDT_UNITS>
http://qudt.org/vocab/unit#Hour

>  <ASSAY_ID>
595689

>  <ASSAY_CHEMBLID>
CHEMBL1041752

>  <ASSAY_TYPE>
A

>  <DESCRIPTION>
Metabolic stability in 80% human plasma assessed as half life at pH 7.4 by RP-HPLC

>  <ASSAY_SRC_ID>
1

>  <ASSAY_SRC_DESCRIPTION>
Scientific Literature

>  <ASSAY_ORGANISM>
Homo sapiens

>  <ASSAY_TAX_ID>
9606

>  <CURATED_BY>
Autocuration

>  <BAO_FORMAT>
BAO_0000366

>  <TID>
102352

>  <TARGET_CHEMBLID>
CHEMBL613652

>  <TARGET_TYPE>
TISSUE

>  <PREF_NAME>
Plasma

>  <CONFIDENCE_SCORE>
1

>  <TARGET_MAPPING>
Non-molecular

>  <DOC_ID>
49018

>  <DOC_CHEMBLID>
CHEMBL1156105

>  <PUBMED_ID>
19821574

>  <JOURNAL>
J. Med. Chem.

>  <YEAR>
2009

>  <VOLUME>
52

>  <ISSUE>
21

>  <FIRST_PAGE>
6588

>  <MOL_PREF_NAME>
METHYL SALICYLATE

>  <ORGANISM>
Rattus norvegicus

$$$$

  Mrv1533001291818262D          

 21 23  0  0  0  0            999 V2000
    0.7145    0.4125    0.0000 N   0  0  0  0  0  0  0  0  0  0  0  0
    0.7145   -0.4125    0.0000 C   0  0  0  0  0  0  0  0  0  0  0  0
    0.7145   -1.2375    0.0000 C   0  0  0  0  0  0  0  0  0  0  0  0
    1.4289   -1.6500    0.0000 N   0  0  0  0  0  0  0  0  0  0  0  0
    1.4289   -2.4750    0.0000 C   0  0  0  0  0  0  0  0  0  0  0  0
    2.1434   -2.8875    0.0000 N   0  0  0  0  0  0  0  0  0  0  0  0
    2.8579   -2.4750    0.0000 C   0  0  0  0  0  0  0  0  0  0  0  0
    2.8579   -1.6500    0.0000 C   0  0  0  0  0  0  0  0  0  0  0  0
    3.5724   -1.2375    0.0000 C   0  0  0  0  0  0  0  0  0  0  0  0
    4.2868   -1.6500    0.0000 C   0  0  0  0  0  0  0  0  0  0  0  0
    4.2868   -2.4750    0.0000 C   0  0  0  0  0  0  0  0  0  0  0  0
    3.5724   -2.8875    0.0000 C   0  0  0  0  0  0  0  0  0  0  0  0
    0.7145   -2.8875    0.0000 N   0  0  0  0  0  0  0  0  0  0  0  0
    0.0000   -2.4750    0.0000 C   0  0  0  0  0  0  0  0  0  0  0  0
    0.0000   -1.6500    0.0000 N   0  0  0  0  0  0  0  0  0  0  0  0
   -0.7145   -2.8875    0.0000 N   0  0  0  0  0  0  0  0  0  0  0  0
   -0.7145   -3.7125    0.0000 C   0  0  0  0  0  0  0  0  0  0  0  0
   -1.4289   -4.1250    0.0000 C   0  0  0  0  0  0  0  0  0  0  0  0
   -2.1434   -3.7125    0.0000 N   0  0  0  0  0  0  0  0  0  0  0  0
   -2.1434   -2.8875    0.0000 C   0  0  0  0  0  0  0  0  0  0  0  0
   -1.4289   -2.4750    0.0000 C   0  0  0  0  0  0  0  0  0  0  0  0
  1  2  3  0  0  0  0
  2  3  1  0  0  0  0
  3  4  4  0  0  0  0
  4  5  4  0  0  0  0
  5  6  1  0  0  0  0
  6  7  1  0  0  0  0
  7  8  1  0  0  0  0
  8  9  1  0  0  0  0
  9 10  1  0  0  0  0
 10 11  1  0  0  0  0
 11 12  1  0  0  0  0
  7 12  1  0  0  0  0
  5 13  4  0  0  0  0
 13 14  4  0  0  0  0
 14 15  4  0  0  0  0
  3 15  4  0  0  0  0
 14 16  1  0  0  0  0
 16 17  1  0  0  0  0
 17 18  1  0  0  0  0
 18 19  1  0  0  0  0
 19 20  1  0  0  0  0
 20 21  1  0  0  0  0
 16 21  1  0  0  0  0
M  END
>  <CdId>
199

>  <Mol Weight>
287.371

>  <Formula>
C14H21N7

>  <CMPD_CHEMBLID>
CHEMBL1084679

>  <MOLREGNO>
615668

>  <PARENT_CMPD_CHEMBLID>
CHEMBL1084679

>  <PARENT_MOLREGNO>
615668

>  <COMPOUND_KEY>
1

>  <MOLWEIGHT>
287.36

>  <ALOGP>
2.22

>  <PSA>
89.76

>  <NUM_RO5_VIOLATIONS>
0

>  <ACTIVITY_ID>
3190982

>  <STANDARD_TYPE>
T1/2

>  <RELATION>
>

>  <STANDARD_VALUE>
2.5

>  <STANDARD_UNITS>
hr

>  <PUBLISHED_TYPE>
t1/2

>  <PUBLISHED_RELATION>
>

>  <PUBLISHED_VALUE>
150.0

>  <PUBLISHED_UNITS>
min

>  <POTENTIAL_DUPLICATE>
0

>  <BAO_ENDPOINT>
BAO_0002115

>  <UO_UNITS>
UO_0000032

>  <QUDT_UNITS>
http://qudt.org/vocab/unit#Hour

>  <ASSAY_ID>
617387

>  <ASSAY_CHEMBLID>
CHEMBL1101898

>  <ASSAY_TYPE>
A

>  <DESCRIPTION>
Half life in human plasma

>  <ASSAY_SRC_ID>
1

>  <ASSAY_SRC_DESCRIPTION>
Scientific Literature

>  <ASSAY_ORGANISM>
Homo sapiens

>  <ASSAY_TAX_ID>
9606

>  <CURATED_BY>
Autocuration

>  <BAO_FORMAT>
BAO_0000366

>  <TID>
102352

>  <TARGET_CHEMBLID>
CHEMBL613652

>  <TARGET_TYPE>
TISSUE

>  <PREF_NAME>
Plasma

>  <CONFIDENCE_SCORE>
1

>  <TARGET_MAPPING>
Non-molecular

>  <DOC_ID>
50505

>  <DOC_CHEMBLID>
CHEMBL1155369

>  <PUBMED_ID>
20149657

>  <JOURNAL>
Bioorg. Med. Chem. Lett.

>  <YEAR>
2010

>  <VOLUME>
20

>  <ISSUE>
5

>  <FIRST_PAGE>
1524

>  <ORGANISM>
Rattus norvegicus

$$$$

  Mrv1533001291818262D          

 34 36  0  0  1  0            999 V2000
    3.0750    0.0519    0.0000 C   0  0  0  0  0  0  0  0  0  0  0  0
    3.8350   -0.2691    0.0000 C   0  0  0  0  0  0  0  0  0  0  0  0
    4.4929    0.2286    0.0000 C   0  0  0  0  0  0  0  0  0  0  0  0
    4.3909    1.0473    0.0000 C   0  0  0  0  0  0  0  0  0  0  0  0
    5.2529   -0.0923    0.0000 O   0  0  0  0  0  0  0  0  0  0  0  0
    5.9109    0.4054    0.0000 C   0  0  2  0  0  0  0  0  0  0  0  0
    5.8950    1.2303    0.0000 O   0  0  0  0  0  0  0  0  0  0  0  0
    6.6745    1.5003    0.0000 C   0  0  0  0  0  0  0  0  0  0  0  0
    6.9142    2.2897    0.0000 O   0  0  0  0  0  0  0  0  0  0  0  0
    7.1722    0.8424    0.0000 C   0  0  0  0  0  0  0  0  0  0  0  0
    6.7003    0.1657    0.0000 C   0  0  2  0  0  0  0  0  0  0  0  0
    6.9703   -0.6139    0.0000 N   0  0  0  0  0  0  0  0  0  0  0  0
    6.4302   -1.2375    0.0000 C   0  0  0  0  0  0  0  0  0  0  0  0
    5.6201   -1.0816    0.0000 O   0  0  0  0  0  0  0  0  0  0  0  0
    6.7003   -2.0171    0.0000 C   0  0  1  0  0  0  0  0  0  0  0  0
    7.5104   -2.1730    0.0000 C   0  0  0  0  0  0  0  0  0  0  0  0
    8.0505   -1.5493    0.0000 C   0  0  0  0  0  0  0  0  0  0  0  0
    7.7805   -0.7698    0.0000 O   0  0  0  0  0  0  0  0  0  0  0  0
    8.8606   -1.7052    0.0000 N   0  0  0  0  0  0  0  0  0  0  0  0
    9.4007   -1.0816    0.0000 C   0  0  0  0  0  0  0  0  0  0  0  0
   10.2109   -1.2375    0.0000 C   0  0  0  0  0  0  0  0  0  0  0  0
   10.7510   -0.6139    0.0000 C   0  0  0  0  0  0  0  0  0  0  0  0
   10.4809    0.1657    0.0000 C   0  0  0  0  0  0  0  0  0  0  0  0
   11.0210    0.7893    0.0000 C   0  0  0  0  0  0  0  0  0  0  0  0
   11.8311    0.6334    0.0000 C   0  0  0  0  0  0  0  0  0  0  0  0
   12.1012   -0.1461    0.0000 C   0  0  0  0  0  0  0  0  0  0  0  0
   12.9113   -0.3020    0.0000 N   0  0  0  0  0  0  0  0  0  0  0  0
   13.1814   -1.0816    0.0000 C   0  0  0  0  0  0  0  0  0  0  0  0
   12.6413   -1.7052    0.0000 C   0  0  0  0  0  0  0  0  0  0  0  0
   11.8311   -1.5493    0.0000 C   0  0  0  0  0  0  0  0  0  0  0  0
   11.5611   -0.7698    0.0000 C   0  0  0  0  0  0  0  0  0  0  0  0
    6.1602   -2.6407    0.0000 C   0  0  0  0  0  0  0  0  0  0  0  0
    6.4302   -3.4202    0.0000 C   0  0  0  0  0  0  0  0  0  0  0  0
    5.3501   -2.4848    0.0000 C   0  0  0  0  0  0  0  0  0  0  0  0
  1  2  1  0  0  0  0
  2  3  1  0  0  0  0
  3  4  1  0  0  0  0
  3  5  1  0  0  0  0
  6  5  1  6  0  0  0
  6  7  1  0  0  0  0
  7  8  1  0  0  0  0
  8  9  2  0  0  0  0
  8 10  1  0  0  0  0
 10 11  1  0  0  0  0
  6 11  1  0  0  0  0
 11 12  1  6  0  0  0
 12 13  1  0  0  0  0
 13 14  2  0  0  0  0
 13 15  1  0  0  0  0
 15 16  1  1  0  0  0
 16 17  1  0  0  0  0
 17 18  2  0  0  0  0
 17 19  1  0  0  0  0
 19 20  1  0  0  0  0
 20 21  1  0  0  0  0
 21 22  1  0  0  0  0
 22 23  4  0  0  0  0
 23 24  4  0  0  0  0
 24 25  4  0  0  0  0
 25 26  4  0  0  0  0
 26 27  4  0  0  0  0
 27 28  4  0  0  0  0
 28 29  4  0  0  0  0
 29 30  4  0  0  0  0
 30 31  4  0  0  0  0
 22 31  4  0  0  0  0
 26 31  4  0  0  0  0
 15 32  1  0  0  0  0
 32 33  1  0  0  0  0
 32 34  1  0  0  0  0
M  END
>  <CdId>
216

>  <Mol Weight>
469.582

>  <Formula>
C26H35N3O5

>  <CMPD_CHEMBLID>
CHEMBL1221926

>  <MOLREGNO>
688357

>  <PARENT_CMPD_CHEMBLID>
CHEMBL1221926

>  <PARENT_MOLREGNO>
688357

>  <COMPOUND_KEY>
17h

>  <MOLWEIGHT>
469.57

>  <ALOGP>
3.18

>  <PSA>
106.62

>  <NUM_RO5_VIOLATIONS>
0

>  <ACTIVITY_ID>
3423975

>  <STANDARD_TYPE>
T1/2

>  <RELATION>
=

>  <STANDARD_VALUE>
3.9

>  <STANDARD_UNITS>
hr

>  <PUBLISHED_TYPE>
t1/2

>  <PUBLISHED_RELATION>
=

>  <PUBLISHED_VALUE>
3.9

>  <PUBLISHED_UNITS>
hr

>  <POTENTIAL_DUPLICATE>
0

>  <BAO_ENDPOINT>
BAO_0002115

>  <UO_UNITS>
UO_0000032

>  <QUDT_UNITS>
http://qudt.org/vocab/unit#Hour

>  <ASSAY_ID>
651551

>  <ASSAY_CHEMBLID>
CHEMBL1227803

>  <ASSAY_TYPE>
A

>  <DESCRIPTION>
Half life in human plasma

>  <ASSAY_SRC_ID>
1

>  <ASSAY_SRC_DESCRIPTION>
Scientific Literature

>  <ASSAY_ORGANISM>
Homo sapiens

>  <ASSAY_TAX_ID>
9606

>  <CURATED_BY>
Autocuration

>  <BAO_FORMAT>
BAO_0000366

>  <TID>
102352

>  <TARGET_CHEMBLID>
CHEMBL613652

>  <TARGET_TYPE>
TISSUE

>  <PREF_NAME>
Plasma

>  <CONFIDENCE_SCORE>
1

>  <TARGET_MAPPING>
Non-molecular

>  <DOC_ID>
52378

>  <DOC_CHEMBLID>
CHEMBL1221254

>  <PUBMED_ID>
20656488

>  <JOURNAL>
Bioorg. Med. Chem. Lett.

>  <YEAR>
2010

>  <VOLUME>
20

>  <ISSUE>
17

>  <FIRST_PAGE>
5184

>  <ORGANISM>
Rattus norvegicus

$$$$

  Mrv1533001291818262D          

 35 38  0  0  1  0            999 V2000
    7.1447   -1.6500    0.0000 C   0  0  0  0  0  0  0  0  0  0  0  0
    6.4302   -1.2375    0.0000 C   0  0  0  0  0  0  0  0  0  0  0  0
    5.7158   -1.6500    0.0000 C   0  0  0  0  0  0  0  0  0  0  0  0
    6.4302   -0.4125    0.0000 C   0  0  2  0  0  0  0  0  0  0  0  0
    5.7158    0.0000    0.0000 C   0  0  0  0  0  0  0  0  0  0  0  0
    5.0013   -0.4125    0.0000 C   0  0  0  0  0  0  0  0  0  0  0  0
    5.0013   -1.2375    0.0000 O   0  0  0  0  0  0  0  0  0  0  0  0
    4.2868    0.0000    0.0000 N   0  0  0  0  0  0  0  0  0  0  0  0
    3.5724   -0.4125    0.0000 C   0  0  0  0  0  0  0  0  0  0  0  0
    2.8579    0.0000    0.0000 C   0  0  0  0  0  0  0  0  0  0  0  0
    2.1434   -0.4125    0.0000 C   0  0  0  0  0  0  0  0  0  0  0  0
    2.1434   -1.2375    0.0000 C   0  0  0  0  0  0  0  0  0  0  0  0
    1.4289   -1.6500    0.0000 C   0  0  0  0  0  0  0  0  0  0  0  0
    0.7145   -1.2375    0.0000 C   0  0  0  0  0  0  0  0  0  0  0  0
    0.7145   -0.4125    0.0000 C   0  0  0  0  0  0  0  0  0  0  0  0
    0.0000    0.0000    0.0000 N   0  0  0  0  0  0  0  0  0  0  0  0
    0.0000    0.8250    0.0000 C   0  0  0  0  0  0  0  0  0  0  0  0
    0.7145    1.2375    0.0000 C   0  0  0  0  0  0  0  0  0  0  0  0
    1.4289    0.8250    0.0000 C   0  0  0  0  0  0  0  0  0  0  0  0
    1.4289    0.0000    0.0000 C   0  0  0  0  0  0  0  0  0  0  0  0
    7.1447    0.0000    0.0000 C   0  0  0  0  0  0  0  0  0  0  0  0
    7.1447    0.8250    0.0000 O   0  0  0  0  0  0  0  0  0  0  0  0
    7.8592   -0.4125    0.0000 N   0  0  0  0  0  0  0  0  0  0  0  0
    8.5737    0.0000    0.0000 C   0  0  1  0  0  0  0  0  0  0  0  0
    8.6599    0.8205    0.0000 C   0  0  0  0  0  0  0  0  0  0  0  0
    9.4669    0.9920    0.0000 C   0  0  0  0  0  0  0  0  0  0  0  0
    9.8024    1.7457    0.0000 O   0  0  0  0  0  0  0  0  0  0  0  0
    9.8794    0.2775    0.0000 O   0  0  0  0  0  0  0  0  0  0  0  0
    9.3273   -0.3356    0.0000 C   0  0  2  0  0  0  0  0  0  0  0  0
    9.4989   -1.1425    0.0000 O   0  0  0  0  0  0  0  0  0  0  0  0
   10.2835   -1.3975    0.0000 C   0  0  0  0  0  0  0  0  0  0  0  0
   10.9509   -0.9125    0.0000 C   0  0  0  0  0  0  0  0  0  0  0  0
   11.6184   -1.3975    0.0000 C   0  0  0  0  0  0  0  0  0  0  0  0
   11.3634   -2.1821    0.0000 C   0  0  0  0  0  0  0  0  0  0  0  0
   10.5384   -2.1821    0.0000 C   0  0  0  0  0  0  0  0  0  0  0  0
  1  2  1  0  0  0  0
  2  3  1  0  0  0  0
  2  4  1  0  0  0  0
  4  5  1  0  0  0  0
  5  6  1  0  0  0  0
  6  7  2  0  0  0  0
  6  8  1  0  0  0  0
  8  9  1  0  0  0  0
  9 10  1  0  0  0  0
 10 11  1  0  0  0  0
 11 12  4  0  0  0  0
 12 13  4  0  0  0  0
 13 14  4  0  0  0  0
 14 15  4  0  0  0  0
 15 16  4  0  0  0  0
 16 17  4  0  0  0  0
 17 18  4  0  0  0  0
 18 19  4  0  0  0  0
 19 20  4  0  0  0  0
 11 20  4  0  0  0  0
 15 20  4  0  0  0  0
  4 21  1  6  0  0  0
 21 22  2  0  0  0  0
 21 23  1  0  0  0  0
 24 23  1  1  0  0  0
 24 25  1  0  0  0  0
 25 26  1  0  0  0  0
 26 27  2  0  0  0  0
 26 28  1  0  0  0  0
 28 29  1  0  0  0  0
 24 29  1  0  0  0  0
 29 30  1  6  0  0  0
 30 31  1  0  0  0  0
 31 32  1  0  0  0  0
 32 33  1  0  0  0  0
 33 34  1  0  0  0  0
 34 35  1  0  0  0  0
 31 35  1  0  0  0  0
M  END
>  <CdId>
217

>  <Mol Weight>
481.593

>  <Formula>
C27H35N3O5

>  <CMPD_CHEMBLID>
CHEMBL1221871

>  <MOLREGNO>
688302

>  <PARENT_CMPD_CHEMBLID>
CHEMBL1221871

>  <PARENT_MOLREGNO>
688302

>  <COMPOUND_KEY>
17j

>  <MOLWEIGHT>
481.58

>  <ALOGP>
3.33

>  <PSA>
106.62

>  <NUM_RO5_VIOLATIONS>
0

>  <ACTIVITY_ID>
3423973

>  <STANDARD_TYPE>
T1/2

>  <RELATION>
=

>  <STANDARD_VALUE>
5.1

>  <STANDARD_UNITS>
hr

>  <PUBLISHED_TYPE>
t1/2

>  <PUBLISHED_RELATION>
=

>  <PUBLISHED_VALUE>
5.1

>  <PUBLISHED_UNITS>
hr

>  <POTENTIAL_DUPLICATE>
0

>  <BAO_ENDPOINT>
BAO_0002115

>  <UO_UNITS>
UO_0000032

>  <QUDT_UNITS>
http://qudt.org/vocab/unit#Hour

>  <ASSAY_ID>
651551

>  <ASSAY_CHEMBLID>
CHEMBL1227803

>  <ASSAY_TYPE>
A

>  <DESCRIPTION>
Half life in human plasma

>  <ASSAY_SRC_ID>
1

>  <ASSAY_SRC_DESCRIPTION>
Scientific Literature

>  <ASSAY_ORGANISM>
Homo sapiens

>  <ASSAY_TAX_ID>
9606

>  <CURATED_BY>
Autocuration

>  <BAO_FORMAT>
BAO_0000366

>  <TID>
102352

>  <TARGET_CHEMBLID>
CHEMBL613652

>  <TARGET_TYPE>
TISSUE

>  <PREF_NAME>
Plasma

>  <CONFIDENCE_SCORE>
1

>  <TARGET_MAPPING>
Non-molecular

>  <DOC_ID>
52378

>  <DOC_CHEMBLID>
CHEMBL1221254

>  <PUBMED_ID>
20656488

>  <JOURNAL>
Bioorg. Med. Chem. Lett.

>  <YEAR>
2010

>  <VOLUME>
20

>  <ISSUE>
17

>  <FIRST_PAGE>
5184

>  <ORGANISM>
Rattus norvegicus

$$$$

  Mrv1533001291818262D          

 34 36  0  0  1  0            999 V2000
    3.0750    0.0519    0.0000 C   0  0  0  0  0  0  0  0  0  0  0  0
    3.8350   -0.2691    0.0000 C   0  0  0  0  0  0  0  0  0  0  0  0
    4.4929    0.2286    0.0000 C   0  0  0  0  0  0  0  0  0  0  0  0
    4.3909    1.0473    0.0000 C   0  0  0  0  0  0  0  0  0  0  0  0
    5.2529   -0.0923    0.0000 O   0  0  0  0  0  0  0  0  0  0  0  0
    5.9109    0.4054    0.0000 C   0  0  1  0  0  0  0  0  0  0  0  0
    5.8950    1.2303    0.0000 O   0  0  0  0  0  0  0  0  0  0  0  0
    6.6745    1.5003    0.0000 C   0  0  0  0  0  0  0  0  0  0  0  0
    6.9142    2.2897    0.0000 O   0  0  0  0  0  0  0  0  0  0  0  0
    7.1722    0.8424    0.0000 C   0  0  0  0  0  0  0  0  0  0  0  0
    6.7003    0.1657    0.0000 C   0  0  2  0  0  0  0  0  0  0  0  0
    6.9703   -0.6139    0.0000 N   0  0  0  0  0  0  0  0  0  0  0  0
    6.4302   -1.2375    0.0000 C   0  0  0  0  0  0  0  0  0  0  0  0
    5.6201   -1.0816    0.0000 O   0  0  0  0  0  0  0  0  0  0  0  0
    6.7003   -2.0171    0.0000 C   0  0  1  0  0  0  0  0  0  0  0  0
    7.5104   -2.1730    0.0000 C   0  0  0  0  0  0  0  0  0  0  0  0
    8.0505   -1.5493    0.0000 C   0  0  0  0  0  0  0  0  0  0  0  0
    7.7805   -0.7698    0.0000 O   0  0  0  0  0  0  0  0  0  0  0  0
    8.8606   -1.7052    0.0000 N   0  0  0  0  0  0  0  0  0  0  0  0
    9.4007   -1.0816    0.0000 C   0  0  0  0  0  0  0  0  0  0  0  0
   10.2109   -1.2375    0.0000 C   0  0  0  0  0  0  0  0  0  0  0  0
   10.7510   -0.6139    0.0000 C   0  0  0  0  0  0  0  0  0  0  0  0
   10.4809    0.1657    0.0000 C   0  0  0  0  0  0  0  0  0  0  0  0
   11.0210    0.7893    0.0000 C   0  0  0  0  0  0  0  0  0  0  0  0
   11.8311    0.6334    0.0000 C   0  0  0  0  0  0  0  0  0  0  0  0
   12.1012   -0.1461    0.0000 C   0  0  0  0  0  0  0  0  0  0  0  0
   12.9113   -0.3020    0.0000 N   0  0  0  0  0  0  0  0  0  0  0  0
   13.1814   -1.0816    0.0000 C   0  0  0  0  0  0  0  0  0  0  0  0
   12.6413   -1.7052    0.0000 C   0  0  0  0  0  0  0  0  0  0  0  0
   11.8311   -1.5493    0.0000 C   0  0  0  0  0  0  0  0  0  0  0  0
   11.5611   -0.7698    0.0000 C   0  0  0  0  0  0  0  0  0  0  0  0
    6.1602   -2.6407    0.0000 C   0  0  0  0  0  0  0  0  0  0  0  0
    6.4302   -3.4202    0.0000 C   0  0  0  0  0  0  0  0  0  0  0  0
    5.3501   -2.4848    0.0000 C   0  0  0  0  0  0  0  0  0  0  0  0
  1  2  1  0  0  0  0
  2  3  1  0  0  0  0
  3  4  1  0  0  0  0
  3  5  1  0  0  0  0
  6  5  1  1  0  0  0
  6  7  1  0  0  0  0
  7  8  1  0  0  0  0
  8  9  2  0  0  0  0
  8 10  1  0  0  0  0
 10 11  1  0  0  0  0
  6 11  1  0  0  0  0
 11 12  1  6  0  0  0
 12 13  1  0  0  0  0
 13 14  2  0  0  0  0
 13 15  1  0  0  0  0
 15 16  1  1  0  0  0
 16 17  1  0  0  0  0
 17 18  2  0  0  0  0
 17 19  1  0  0  0  0
 19 20  1  0  0  0  0
 20 21  1  0  0  0  0
 21 22  1  0  0  0  0
 22 23  4  0  0  0  0
 23 24  4  0  0  0  0
 24 25  4  0  0  0  0
 25 26  4  0  0  0  0
 26 27  4  0  0  0  0
 27 28  4  0  0  0  0
 28 29  4  0  0  0  0
 29 30  4  0  0  0  0
 30 31  4  0  0  0  0
 22 31  4  0  0  0  0
 26 31  4  0  0  0  0
 15 32  1  0  0  0  0
 32 33  1  0  0  0  0
 32 34  1  0  0  0  0
M  END
>  <CdId>
219

>  <Mol Weight>
469.582

>  <Formula>
C26H35N3O5

>  <CMPD_CHEMBLID>
CHEMBL1221927

>  <MOLREGNO>
688358

>  <PARENT_CMPD_CHEMBLID>
CHEMBL1221927

>  <PARENT_MOLREGNO>
688358

>  <COMPOUND_KEY>
17i

>  <MOLWEIGHT>
469.57

>  <ALOGP>
3.18

>  <PSA>
106.62

>  <NUM_RO5_VIOLATIONS>
0

>  <ACTIVITY_ID>
3423976

>  <STANDARD_TYPE>
T1/2

>  <RELATION>
=

>  <STANDARD_VALUE>
7.7

>  <STANDARD_UNITS>
hr

>  <PUBLISHED_TYPE>
t1/2

>  <PUBLISHED_RELATION>
=

>  <PUBLISHED_VALUE>
7.7

>  <PUBLISHED_UNITS>
hr

>  <POTENTIAL_DUPLICATE>
0

>  <BAO_ENDPOINT>
BAO_0002115

>  <UO_UNITS>
UO_0000032

>  <QUDT_UNITS>
http://qudt.org/vocab/unit#Hour

>  <ASSAY_ID>
651551

>  <ASSAY_CHEMBLID>
CHEMBL1227803

>  <ASSAY_TYPE>
A

>  <DESCRIPTION>
Half life in human plasma

>  <ASSAY_SRC_ID>
1

>  <ASSAY_SRC_DESCRIPTION>
Scientific Literature

>  <ASSAY_ORGANISM>
Homo sapiens

>  <ASSAY_TAX_ID>
9606

>  <CURATED_BY>
Autocuration

>  <BAO_FORMAT>
BAO_0000366

>  <TID>
102352

>  <TARGET_CHEMBLID>
CHEMBL613652

>  <TARGET_TYPE>
TISSUE

>  <PREF_NAME>
Plasma

>  <CONFIDENCE_SCORE>
1

>  <TARGET_MAPPING>
Non-molecular

>  <DOC_ID>
52378

>  <DOC_CHEMBLID>
CHEMBL1221254

>  <PUBMED_ID>
20656488

>  <JOURNAL>
Bioorg. Med. Chem. Lett.

>  <YEAR>
2010

>  <VOLUME>
20

>  <ISSUE>
17

>  <FIRST_PAGE>
5184

>  <ORGANISM>
Rattus norvegicus

$$$$

  Mrv1533001291818262D          

 32 34  0  0  1  0            999 V2000
    3.8350   -0.2691    0.0000 C   0  0  0  0  0  0  0  0  0  0  0  0
    4.4929    0.2286    0.0000 C   0  0  0  0  0  0  0  0  0  0  0  0
    5.2529   -0.0923    0.0000 O   0  0  0  0  0  0  0  0  0  0  0  0
    5.9109    0.4054    0.0000 C   0  0  1  0  0  0  0  0  0  0  0  0
    5.8950    1.2303    0.0000 O   0  0  0  0  0  0  0  0  0  0  0  0
    6.6745    1.5003    0.0000 C   0  0  0  0  0  0  0  0  0  0  0  0
    6.9142    2.2897    0.0000 O   0  0  0  0  0  0  0  0  0  0  0  0
    7.1722    0.8424    0.0000 C   0  0  0  0  0  0  0  0  0  0  0  0
    6.7003    0.1657    0.0000 C   0  0  2  0  0  0  0  0  0  0  0  0
    6.9703   -0.6139    0.0000 N   0  0  0  0  0  0  0  0  0  0  0  0
    6.4302   -1.2375    0.0000 C   0  0  0  0  0  0  0  0  0  0  0  0
    5.6201   -1.0816    0.0000 O   0  0  0  0  0  0  0  0  0  0  0  0
    6.7003   -2.0171    0.0000 C   0  0  1  0  0  0  0  0  0  0  0  0
    7.5104   -2.1730    0.0000 C   0  0  0  0  0  0  0  0  0  0  0  0
    8.0505   -1.5493    0.0000 C   0  0  0  0  0  0  0  0  0  0  0  0
    7.7805   -0.7698    0.0000 O   0  0  0  0  0  0  0  0  0  0  0  0
    8.8606   -1.7052    0.0000 N   0  0  0  0  0  0  0  0  0  0  0  0
    9.4007   -1.0816    0.0000 C   0  0  0  0  0  0  0  0  0  0  0  0
   10.2109   -1.2375    0.0000 C   0  0  0  0  0  0  0  0  0  0  0  0
   10.7510   -0.6139    0.0000 C   0  0  0  0  0  0  0  0  0  0  0  0
   10.4809    0.1657    0.0000 C   0  0  0  0  0  0  0  0  0  0  0  0
   11.0210    0.7893    0.0000 C   0  0  0  0  0  0  0  0  0  0  0  0
   11.8311    0.6334    0.0000 C   0  0  0  0  0  0  0  0  0  0  0  0
   12.1012   -0.1461    0.0000 C   0  0  0  0  0  0  0  0  0  0  0  0
   12.9113   -0.3020    0.0000 N   0  0  0  0  0  0  0  0  0  0  0  0
   13.1814   -1.0816    0.0000 C   0  0  0  0  0  0  0  0  0  0  0  0
   12.6413   -1.7052    0.0000 C   0  0  0  0  0  0  0  0  0  0  0  0
   11.8311   -1.5493    0.0000 C   0  0  0  0  0  0  0  0  0  0  0  0
   11.5611   -0.7698    0.0000 C   0  0  0  0  0  0  0  0  0  0  0  0
    6.1602   -2.6407    0.0000 C   0  0  0  0  0  0  0  0  0  0  0  0
    6.4302   -3.4202    0.0000 C   0  0  0  0  0  0  0  0  0  0  0  0
    5.3501   -2.4848    0.0000 C   0  0  0  0  0  0  0  0  0  0  0  0
  1  2  1  0  0  0  0
  2  3  1  0  0  0  0
  4  3  1  1  0  0  0
  4  5  1  0  0  0  0
  5  6  1  0  0  0  0
  6  7  2  0  0  0  0
  6  8  1  0  0  0  0
  8  9  1  0  0  0  0
  4  9  1  0  0  0  0
  9 10  1  6  0  0  0
 10 11  1  0  0  0  0
 11 12  2  0  0  0  0
 11 13  1  0  0  0  0
 13 14  1  1  0  0  0
 14 15  1  0  0  0  0
 15 16  2  0  0  0  0
 15 17  1  0  0  0  0
 17 18  1  0  0  0  0
 18 19  1  0  0  0  0
 19 20  1  0  0  0  0
 20 21  4  0  0  0  0
 21 22  4  0  0  0  0
 22 23  4  0  0  0  0
 23 24  4  0  0  0  0
 24 25  4  0  0  0  0
 25 26  4  0  0  0  0
 26 27  4  0  0  0  0
 27 28  4  0  0  0  0
 28 29  4  0  0  0  0
 20 29  4  0  0  0  0
 24 29  4  0  0  0  0
 13 30  1  0  0  0  0
 30 31  1  0  0  0  0
 30 32  1  0  0  0  0
M  END
>  <CdId>
220

>  <Mol Weight>
441.528

>  <Formula>
C24H31N3O5

>  <CMPD_CHEMBLID>
CHEMBL1221872

>  <MOLREGNO>
688303

>  <PARENT_CMPD_CHEMBLID>
CHEMBL1221872

>  <PARENT_MOLREGNO>
688303

>  <COMPOUND_KEY>
17e

>  <MOLWEIGHT>
441.52

>  <ALOGP>
2.28

>  <PSA>
106.62

>  <NUM_RO5_VIOLATIONS>
0

>  <ACTIVITY_ID>
3423974

>  <STANDARD_TYPE>
T1/2

>  <RELATION>
=

>  <STANDARD_VALUE>
4.3

>  <STANDARD_UNITS>
hr

>  <PUBLISHED_TYPE>
t1/2

>  <PUBLISHED_RELATION>
=

>  <PUBLISHED_VALUE>
4.3

>  <PUBLISHED_UNITS>
hr

>  <POTENTIAL_DUPLICATE>
0

>  <BAO_ENDPOINT>
BAO_0002115

>  <UO_UNITS>
UO_0000032

>  <QUDT_UNITS>
http://qudt.org/vocab/unit#Hour

>  <ASSAY_ID>
651551

>  <ASSAY_CHEMBLID>
CHEMBL1227803

>  <ASSAY_TYPE>
A

>  <DESCRIPTION>
Half life in human plasma

>  <ASSAY_SRC_ID>
1

>  <ASSAY_SRC_DESCRIPTION>
Scientific Literature

>  <ASSAY_ORGANISM>
Homo sapiens

>  <ASSAY_TAX_ID>
9606

>  <CURATED_BY>
Autocuration

>  <BAO_FORMAT>
BAO_0000366

>  <TID>
102352

>  <TARGET_CHEMBLID>
CHEMBL613652

>  <TARGET_TYPE>
TISSUE

>  <PREF_NAME>
Plasma

>  <CONFIDENCE_SCORE>
1

>  <TARGET_MAPPING>
Non-molecular

>  <DOC_ID>
52378

>  <DOC_CHEMBLID>
CHEMBL1221254

>  <PUBMED_ID>
20656488

>  <JOURNAL>
Bioorg. Med. Chem. Lett.

>  <YEAR>
2010

>  <VOLUME>
20

>  <ISSUE>
17

>  <FIRST_PAGE>
5184

>  <ORGANISM>
Rattus norvegicus

$$$$

  Mrv1533001291818262D          

 33 35  0  0  1  0            999 V2000
    3.0750    0.0519    0.0000 C   0  0  0  0  0  0  0  0  0  0  0  0
    3.8350   -0.2691    0.0000 C   0  0  0  0  0  0  0  0  0  0  0  0
    4.4929    0.2286    0.0000 C   0  0  0  0  0  0  0  0  0  0  0  0
    5.2529   -0.0923    0.0000 O   0  0  0  0  0  0  0  0  0  0  0  0
    5.9109    0.4054    0.0000 C   0  0  1  0  0  0  0  0  0  0  0  0
    5.8950    1.2303    0.0000 O   0  0  0  0  0  0  0  0  0  0  0  0
    6.6745    1.5003    0.0000 C   0  0  0  0  0  0  0  0  0  0  0  0
    6.9142    2.2897    0.0000 O   0  0  0  0  0  0  0  0  0  0  0  0
    7.1722    0.8424    0.0000 C   0  0  0  0  0  0  0  0  0  0  0  0
    6.7003    0.1657    0.0000 C   0  0  2  0  0  0  0  0  0  0  0  0
    6.9703   -0.6139    0.0000 N   0  0  0  0  0  0  0  0  0  0  0  0
    6.4302   -1.2375    0.0000 C   0  0  0  0  0  0  0  0  0  0  0  0
    5.6201   -1.0816    0.0000 O   0  0  0  0  0  0  0  0  0  0  0  0
    6.7003   -2.0171    0.0000 C   0  0  1  0  0  0  0  0  0  0  0  0
    7.5104   -2.1730    0.0000 C   0  0  0  0  0  0  0  0  0  0  0  0
    8.0505   -1.5493    0.0000 C   0  0  0  0  0  0  0  0  0  0  0  0
    7.7805   -0.7698    0.0000 O   0  0  0  0  0  0  0  0  0  0  0  0
    8.8606   -1.7052    0.0000 N   0  0  0  0  0  0  0  0  0  0  0  0
    9.4007   -1.0816    0.0000 C   0  0  0  0  0  0  0  0  0  0  0  0
   10.2109   -1.2375    0.0000 C   0  0  0  0  0  0  0  0  0  0  0  0
   10.7510   -0.6139    0.0000 C   0  0  0  0  0  0  0  0  0  0  0  0
   10.4809    0.1657    0.0000 C   0  0  0  0  0  0  0  0  0  0  0  0
   11.0210    0.7893    0.0000 C   0  0  0  0  0  0  0  0  0  0  0  0
   11.8311    0.6334    0.0000 C   0  0  0  0  0  0  0  0  0  0  0  0
   12.1012   -0.1461    0.0000 C   0  0  0  0  0  0  0  0  0  0  0  0
   12.9113   -0.3020    0.0000 N   0  0  0  0  0  0  0  0  0  0  0  0
   13.1814   -1.0816    0.0000 C   0  0  0  0  0  0  0  0  0  0  0  0
   12.6413   -1.7052    0.0000 C   0  0  0  0  0  0  0  0  0  0  0  0
   11.8311   -1.5493    0.0000 C   0  0  0  0  0  0  0  0  0  0  0  0
   11.5611   -0.7698    0.0000 C   0  0  0  0  0  0  0  0  0  0  0  0
    6.1602   -2.6407    0.0000 C   0  0  0  0  0  0  0  0  0  0  0  0
    6.4302   -3.4202    0.0000 C   0  0  0  0  0  0  0  0  0  0  0  0
    5.3501   -2.4848    0.0000 C   0  0  0  0  0  0  0  0  0  0  0  0
  1  2  1  0  0  0  0
  2  3  1  0  0  0  0
  3  4  1  0  0  0  0
  5  4  1  1  0  0  0
  5  6  1  0  0  0  0
  6  7  1  0  0  0  0
  7  8  2  0  0  0  0
  7  9  1  0  0  0  0
  9 10  1  0  0  0  0
  5 10  1  0  0  0  0
 10 11  1  6  0  0  0
 11 12  1  0  0  0  0
 12 13  2  0  0  0  0
 12 14  1  0  0  0  0
 14 15  1  1  0  0  0
 15 16  1  0  0  0  0
 16 17  2  0  0  0  0
 16 18  1  0  0  0  0
 18 19  1  0  0  0  0
 19 20  1  0  0  0  0
 20 21  1  0  0  0  0
 21 22  4  0  0  0  0
 22 23  4  0  0  0  0
 23 24  4  0  0  0  0
 24 25  4  0  0  0  0
 25 26  4  0  0  0  0
 26 27  4  0  0  0  0
[truncated: 2,073,728 more chars]
