# Supplementary material for: MetStabOn—Online Platform for Metabolic Stability Predictions
Source: Int J Mol Sci. 2018 Mar 30;19(4):1040. doi: 10.3390/ijms19041040 (PMC5979396; doi:10.3390/ijms19041040)
Supplement: Supplementary file 1 [file ijms-19-01040-s001.zip › Supplementary_Material/File_S5_Dataset.sdf]

  Mrv1533001291818312D          

 46 49  0  0  1  0            999 V2000
    0.0000    0.0000    0.0000 I   0  5  0  0  0  0  0  0  0  0  0  0
    3.8905    0.4371    0.0000 C   0  0  0  0  0  0  0  0  0  0  0  0
    4.6050    0.0246    0.0000 C   0  0  1  0  0  0  0  0  0  0  0  0
    4.6050   -0.8004    0.0000 C   0  0  0  0  0  0  0  0  0  0  0  0
    3.9375   -1.2854    0.0000 N   0  0  0  0  0  0  0  0  0  0  0  0
    4.1925   -2.0700    0.0000 C   0  0  0  0  0  0  0  0  0  0  0  0
    5.0175   -2.0700    0.0000 C   0  0  0  0  0  0  0  0  0  0  0  0
    5.2724   -1.2854    0.0000 S   0  0  0  0  0  0  0  0  0  0  0  0
    3.7075   -2.7374    0.0000 C   0  0  0  0  0  0  0  0  0  0  0  0
    4.0431   -3.4911    0.0000 C   0  0  0  0  0  0  0  0  0  0  0  0
    3.5582   -4.1585    0.0000 C   0  0  0  0  0  0  0  0  0  0  0  0
    2.7377   -4.0723    0.0000 C   0  0  0  0  0  0  0  0  0  0  0  0
    2.4021   -3.3186    0.0000 C   0  0  0  0  0  0  0  0  0  0  0  0
    2.8871   -2.6512    0.0000 C   0  0  0  0  0  0  0  0  0  0  0  0
    2.2528   -4.7397    0.0000 C   0  0  0  0  0  0  0  0  0  0  0  0
    1.7679   -5.4072    0.0000 N   0  0  0  0  0  0  0  0  0  0  0  0
    5.3194    0.4371    0.0000 C   0  0  2  0  0  0  0  0  0  0  0  0
    5.7319   -0.2774    0.0000 O   0  0  0  0  0  0  0  0  0  0  0  0
    6.0339    0.8496    0.0000 C   0  0  0  0  0  0  0  0  0  0  0  0
    6.7484    0.4371    0.0000 N   0  0  0  0  0  0  0  0  0  0  0  0
    7.5021    0.7726    0.0000 C   0  0  0  0  0  0  0  0  0  0  0  0
    8.0541    0.1595    0.0000 N   0  3  0  0  0  0  0  0  0  0  0  0
    8.8746    0.2458    0.0000 C   0  0  0  0  0  0  0  0  0  0  0  0
    9.2101    0.9994    0.0000 O   0  0  0  0  0  0  0  0  0  0  0  0
   10.0306    1.0857    0.0000 C   0  0  0  0  0  0  0  0  0  0  0  0
   10.5155    0.4182    0.0000 O   0  0  0  0  0  0  0  0  0  0  0  0
   10.3662    1.8394    0.0000 N   0  0  0  0  0  0  0  0  0  0  0  0
    9.9537    2.5538    0.0000 C   0  0  0  0  0  0  0  0  0  0  0  0
   10.5057    3.1669    0.0000 C   0  0  0  0  0  0  0  0  0  0  0  0
   11.2594    2.8314    0.0000 C   0  0  0  0  0  0  0  0  0  0  0  0
   11.1731    2.0109    0.0000 C   0  0  1  0  0  0  0  0  0  0  0  0
   11.7862    1.4588    0.0000 C   0  0  0  0  0  0  0  0  0  0  0  0
   12.5709    1.7138    0.0000 O   0  0  0  0  0  0  0  0  0  0  0  0
   13.1840    1.1618    0.0000 C   0  0  0  0  0  0  0  0  0  0  0  0
   13.9686    1.4167    0.0000 O   0  0  0  0  0  0  0  0  0  0  0  0
   13.0124    0.3548    0.0000 C   0  0  0  0  0  0  0  0  0  0  0  0
    7.6416   -0.5549    0.0000 C   0  0  0  0  0  0  0  0  0  0  0  0
    6.8346   -0.3834    0.0000 N   0  0  0  0  0  0  0  0  0  0  0  0
    4.9069    1.1515    0.0000 C   0  0  0  0  0  0  0  0  0  0  0  0
    4.0819    1.1515    0.0000 C   0  0  0  0  0  0  0  0  0  0  0  0
    3.6694    1.8660    0.0000 C   0  0  0  0  0  0  0  0  0  0  0  0
    2.8444    1.8660    0.0000 F   0  0  0  0  0  0  0  0  0  0  0  0
    4.0819    2.5805    0.0000 C   0  0  0  0  0  0  0  0  0  0  0  0
    4.9069    2.5805    0.0000 C   0  0  0  0  0  0  0  0  0  0  0  0
    5.3194    1.8660    0.0000 C   0  0  0  0  0  0  0  0  0  0  0  0
    6.1444    1.8660    0.0000 F   0  0  0  0  0  0  0  0  0  0  0  0
  3  2  1  6  0  0  0
  3  4  1  0  0  0  0
  4  5  4  0  0  0  0
  5  6  4  0  0  0  0
  6  7  4  0  0  0  0
  7  8  4  0  0  0  0
  4  8  4  0  0  0  0
  6  9  1  0  0  0  0
  9 10  4  0  0  0  0
 10 11  4  0  0  0  0
 11 12  4  0  0  0  0
 12 13  4  0  0  0  0
 13 14  4  0  0  0  0
  9 14  4  0  0  0  0
 12 15  1  0  0  0  0
 15 16  3  0  0  0  0
  3 17  1  0  0  0  0
 17 18  1  6  0  0  0
 17 19  1  0  0  0  0
 19 20  1  0  0  0  0
 20 21  4  0  0  0  0
 21 22  4  0  0  0  0
 22 23  1  0  0  0  0
 23 24  1  0  0  0  0
 24 25  1  0  0  0  0
 25 26  2  0  0  0  0
 25 27  1  0  0  0  0
 27 28  1  0  0  0  0
 28 29  1  0  0  0  0
 29 30  1  0  0  0  0
 30 31  1  0  0  0  0
 27 31  1  0  0  0  0
 31 32  1  1  0  0  0
 32 33  1  0  0  0  0
 33 34  1  0  0  0  0
 34 35  2  0  0  0  0
 34 36  1  0  0  0  0
 22 37  4  0  0  0  0
 37 38  4  0  0  0  0
 20 38  4  0  0  0  0
 17 39  1  6  0  0  0
 39 40  4  0  0  0  0
 40 41  4  0  0  0  0
 41 42  1  0  0  0  0
 41 43  4  0  0  0  0
 43 44  4  0  0  0  0
 44 45  4  0  0  0  0
 39 45  4  0  0  0  0
 45 46  1  0  0  0  0
M  CHG  2   1  -1  22   1
M  END
>  <CdId>
3

>  <Mol Weight>
764.59

>  <Formula>
C31H31F2IN6O5S

>  <CMPD_CHEMBLID>
CHEMBL435175

>  <MOLREGNO>
91795

>  <PARENT_CMPD_CHEMBLID>
CHEMBL1185829

>  <PARENT_MOLREGNO>
659779

>  <COMPOUND_KEY>
10

>  <MOLWEIGHT>
637.68

>  <ALOGP>
5.02

>  <PSA>
162.68

>  <NUM_RO5_VIOLATIONS>
2

>  <ACTIVITY_ID>
217892

>  <STANDARD_TYPE>
T1/2

>  <RELATION>
=

>  <STANDARD_VALUE>
3.8

>  <STANDARD_UNITS>
hr

>  <PUBLISHED_TYPE>
T1/2

>  <PUBLISHED_RELATION>
=

>  <PUBLISHED_VALUE>
3.8

>  <PUBLISHED_UNITS>
hr

>  <POTENTIAL_DUPLICATE>
0

>  <BAO_ENDPOINT>
BAO_0002115

>  <UO_UNITS>
UO_0000032

>  <QUDT_UNITS>
http://qudt.org/vocab/unit#Hour

>  <ASSAY_ID>
7574

>  <ASSAY_CHEMBLID>
CHEMBL621380

>  <ASSAY_TYPE>
A

>  <DESCRIPTION>
Half life in rat plasma

>  <ASSAY_SRC_ID>
1

>  <ASSAY_SRC_DESCRIPTION>
Scientific Literature

>  <ASSAY_ORGANISM>
Rattus norvegicus

>  <ASSAY_TAX_ID>
10116

>  <CURATED_BY>
Intermediate

>  <BAO_FORMAT>
BAO_0000218

>  <TID>
50597

>  <TARGET_CHEMBLID>
CHEMBL376

>  <TARGET_TYPE>
ORGANISM

>  <PREF_NAME>
Rattus norvegicus

>  <ORGANISM>
Rattus norvegicus

>  <CONFIDENCE_SCORE>
1

>  <TARGET_MAPPING>
Non-molecular

>  <DOC_ID>
5819

>  <DOC_CHEMBLID>
CHEMBL1136258

>  <PUBMED_ID>
12482421

>  <JOURNAL>
Bioorg. Med. Chem. Lett.

>  <YEAR>
2003

>  <VOLUME>
13

>  <ISSUE>
2

>  <FIRST_PAGE>
191

$$$$

  Mrv1533001291818312D          

 45 47  0  0  1  0            999 V2000
    0.0000    0.0000    0.0000 I   0  5  0  0  0  0  0  0  0  0  0  0
    6.9203    1.8356    0.0000 C   0  0  0  0  0  0  0  0  0  0  0  0
    7.2558    1.0819    0.0000 C   0  0  1  0  0  0  0  0  0  0  0  0
    6.7709    0.4145    0.0000 C   0  0  0  0  0  0  0  0  0  0  0  0
    5.9459    0.4145    0.0000 N   0  0  0  0  0  0  0  0  0  0  0  0
    5.6910   -0.3701    0.0000 C   0  0  0  0  0  0  0  0  0  0  0  0
    6.3584   -0.8551    0.0000 C   0  0  0  0  0  0  0  0  0  0  0  0
    7.0258   -0.3701    0.0000 S   0  0  0  0  0  0  0  0  0  0  0  0
    4.9063   -0.6251    0.0000 C   0  0  0  0  0  0  0  0  0  0  0  0
    4.7348   -1.4320    0.0000 C   0  0  0  0  0  0  0  0  0  0  0  0
    3.9502   -1.6870    0.0000 C   0  0  0  0  0  0  0  0  0  0  0  0
    3.3371   -1.1349    0.0000 C   0  0  0  0  0  0  0  0  0  0  0  0
    3.5086   -0.3280    0.0000 C   0  0  0  0  0  0  0  0  0  0  0  0
    4.2932   -0.0730    0.0000 C   0  0  0  0  0  0  0  0  0  0  0  0
    2.5525   -1.3899    0.0000 C   0  0  0  0  0  0  0  0  0  0  0  0
    1.7679   -1.6448    0.0000 N   0  0  0  0  0  0  0  0  0  0  0  0
    8.0763    0.9957    0.0000 C   0  0  2  0  0  0  0  0  0  0  0  0
    7.9901    0.1752    0.0000 O   0  0  0  0  0  0  0  0  0  0  0  0
    8.8968    0.9095    0.0000 C   0  0  0  0  0  0  0  0  0  0  0  0
    9.2323    0.1558    0.0000 N   0  0  0  0  0  0  0  0  0  0  0  0
   10.0393   -0.0157    0.0000 C   0  0  0  0  0  0  0  0  0  0  0  0
   10.1256   -0.8362    0.0000 N   0  3  0  0  0  0  0  0  0  0  0  0
   10.8400   -1.2487    0.0000 C   0  0  0  0  0  0  0  0  0  0  0  0
   11.5545   -0.8362    0.0000 O   0  0  0  0  0  0  0  0  0  0  0  0
   12.2690   -1.2487    0.0000 C   0  0  0  0  0  0  0  0  0  0  0  0
   12.2690   -2.0737    0.0000 O   0  0  0  0  0  0  0  0  0  0  0  0
   12.9834   -0.8362    0.0000 N   0  0  0  0  0  0  0  0  0  0  0  0
   12.9834   -0.0112    0.0000 C   0  0  0  0  0  0  0  0  0  0  0  0
   13.6979   -1.2487    0.0000 C   0  0  0  0  0  0  0  0  0  0  0  0
   14.4124   -0.8362    0.0000 C   0  0  0  0  0  0  0  0  0  0  0  0
   15.1269   -1.2487    0.0000 C   0  0  0  0  0  0  0  0  0  0  0  0
   15.8413   -0.8362    0.0000 O   0  0  0  0  0  0  0  0  0  0  0  0
   16.5558   -1.2487    0.0000 C   0  0  0  0  0  0  0  0  0  0  0  0
   17.2703   -0.8362    0.0000 O   0  0  0  0  0  0  0  0  0  0  0  0
   16.5558   -2.0737    0.0000 C   0  0  0  0  0  0  0  0  0  0  0  0
    9.3719   -1.1718    0.0000 C   0  0  0  0  0  0  0  0  0  0  0  0
    8.8198   -0.5587    0.0000 N   0  0  0  0  0  0  0  0  0  0  0  0
    8.1625    1.8162    0.0000 C   0  0  0  0  0  0  0  0  0  0  0  0
    7.4951    2.3011    0.0000 C   0  0  0  0  0  0  0  0  0  0  0  0
    7.5813    3.1216    0.0000 C   0  0  0  0  0  0  0  0  0  0  0  0
    6.9139    3.6065    0.0000 F   0  0  0  0  0  0  0  0  0  0  0  0
    8.3350    3.4571    0.0000 C   0  0  0  0  0  0  0  0  0  0  0  0
    9.0025    2.9722    0.0000 C   0  0  0  0  0  0  0  0  0  0  0  0
    8.9162    2.1517    0.0000 C   0  0  0  0  0  0  0  0  0  0  0  0
    9.5837    1.6668    0.0000 F   0  0  0  0  0  0  0  0  0  0  0  0
  3  2  1  6  0  0  0
  3  4  1  0  0  0  0
  4  5  4  0  0  0  0
  5  6  4  0  0  0  0
  6  7  4  0  0  0  0
  7  8  4  0  0  0  0
  4  8  4  0  0  0  0
  6  9  1  0  0  0  0
  9 10  4  0  0  0  0
 10 11  4  0  0  0  0
 11 12  4  0  0  0  0
 12 13  4  0  0  0  0
 13 14  4  0  0  0  0
  9 14  4  0  0  0  0
 12 15  1  0  0  0  0
 15 16  3  0  0  0  0
  3 17  1  0  0  0  0
 17 18  1  6  0  0  0
 17 19  1  0  0  0  0
 19 20  1  0  0  0  0
 20 21  4  0  0  0  0
 21 22  4  0  0  0  0
 22 23  1  0  0  0  0
 23 24  1  0  0  0  0
 24 25  1  0  0  0  0
 25 26  2  0  0  0  0
 25 27  1  0  0  0  0
 27 28  1  0  0  0  0
 27 29  1  0  0  0  0
 29 30  1  0  0  0  0
 30 31  1  0  0  0  0
 31 32  1  0  0  0  0
 32 33  1  0  0  0  0
 33 34  2  0  0  0  0
 33 35  1  0  0  0  0
 22 36  4  0  0  0  0
 36 37  4  0  0  0  0
 20 37  4  0  0  0  0
 17 38  1  6  0  0  0
 38 39  4  0  0  0  0
 39 40  4  0  0  0  0
 40 41  1  0  0  0  0
 40 42  4  0  0  0  0
 42 43  4  0  0  0  0
 43 44  4  0  0  0  0
 38 44  4  0  0  0  0
 44 45  1  0  0  0  0
M  CHG  2   1  -1  22   1
M  END
>  <CdId>
14

>  <Mol Weight>
752.58

>  <Formula>
C30H31F2IN6O5S

>  <CMPD_CHEMBLID>
CHEMBL292220

>  <MOLREGNO>
92145

>  <PARENT_CMPD_CHEMBLID>
CHEMBL1183354

>  <PARENT_MOLREGNO>
657304

>  <COMPOUND_KEY>
3

>  <MOLWEIGHT>
625.67

>  <ALOGP>
4.59

>  <PSA>
162.68

>  <NUM_RO5_VIOLATIONS>
1

>  <ACTIVITY_ID>
193041

>  <STANDARD_TYPE>
T1/2

>  <RELATION>
>

>  <STANDARD_VALUE>
10.0

>  <STANDARD_UNITS>
hr

>  <PUBLISHED_TYPE>
T1/2

>  <PUBLISHED_RELATION>
>

>  <PUBLISHED_VALUE>
10.0

>  <PUBLISHED_UNITS>
hr

>  <POTENTIAL_DUPLICATE>
0

>  <BAO_ENDPOINT>
BAO_0002115

>  <UO_UNITS>
UO_0000032

>  <QUDT_UNITS>
http://qudt.org/vocab/unit#Hour

>  <ASSAY_ID>
7574

>  <ASSAY_CHEMBLID>
CHEMBL621380

>  <ASSAY_TYPE>
A

>  <DESCRIPTION>
Half life in rat plasma

>  <ASSAY_SRC_ID>
1

>  <ASSAY_SRC_DESCRIPTION>
Scientific Literature

>  <ASSAY_ORGANISM>
Rattus norvegicus

>  <ASSAY_TAX_ID>
10116

>  <CURATED_BY>
Intermediate

>  <BAO_FORMAT>
BAO_0000218

>  <TID>
50597

>  <TARGET_CHEMBLID>
CHEMBL376

>  <TARGET_TYPE>
ORGANISM

>  <PREF_NAME>
Rattus norvegicus

>  <ORGANISM>
Rattus norvegicus

>  <CONFIDENCE_SCORE>
1

>  <TARGET_MAPPING>
Non-molecular

>  <DOC_ID>
5819

>  <DOC_CHEMBLID>
CHEMBL1136258

>  <PUBMED_ID>
12482421

>  <JOURNAL>
Bioorg. Med. Chem. Lett.

>  <YEAR>
2003

>  <VOLUME>
13

>  <ISSUE>
2

>  <FIRST_PAGE>
191

$$$$

  Mrv1533001291818312D          

 44 47  0  0  1  0            999 V2000
    0.0000    0.0000    0.0000 Cl  0  5  0  0  0  0  0  0  0  0  0  0
    3.8905    0.4857    0.0000 C   0  0  0  0  0  0  0  0  0  0  0  0
    4.6050    0.0732    0.0000 C   0  0  1  0  0  0  0  0  0  0  0  0
    4.6050   -0.7518    0.0000 C   0  0  0  0  0  0  0  0  0  0  0  0
    3.9375   -1.2367    0.0000 N   0  0  0  0  0  0  0  0  0  0  0  0
    4.1925   -2.0213    0.0000 C   0  0  0  0  0  0  0  0  0  0  0  0
    5.0175   -2.0213    0.0000 C   0  0  0  0  0  0  0  0  0  0  0  0
    5.2724   -1.2367    0.0000 S   0  0  0  0  0  0  0  0  0  0  0  0
    3.7075   -2.6888    0.0000 C   0  0  0  0  0  0  0  0  0  0  0  0
    4.0431   -3.4425    0.0000 C   0  0  0  0  0  0  0  0  0  0  0  0
    3.5582   -4.1099    0.0000 C   0  0  0  0  0  0  0  0  0  0  0  0
    2.7377   -4.0237    0.0000 C   0  0  0  0  0  0  0  0  0  0  0  0
    2.4021   -3.2700    0.0000 C   0  0  0  0  0  0  0  0  0  0  0  0
    2.8871   -2.6025    0.0000 C   0  0  0  0  0  0  0  0  0  0  0  0
    2.2528   -4.6911    0.0000 C   0  0  0  0  0  0  0  0  0  0  0  0
    1.7679   -5.3585    0.0000 N   0  0  0  0  0  0  0  0  0  0  0  0
    5.3194    0.4857    0.0000 C   0  0  2  0  0  0  0  0  0  0  0  0
    5.7319   -0.2288    0.0000 O   0  0  0  0  0  0  0  0  0  0  0  0
    6.0339    0.8982    0.0000 C   0  0  0  0  0  0  0  0  0  0  0  0
    6.7484    0.4857    0.0000 N   0  0  0  0  0  0  0  0  0  0  0  0
    7.5021    0.8213    0.0000 C   0  0  0  0  0  0  0  0  0  0  0  0
    8.0541    0.2082    0.0000 N   0  3  0  0  0  0  0  0  0  0  0  0
    8.8746    0.2944    0.0000 C   0  0  0  0  0  0  0  0  0  0  0  0
    9.2101    1.0481    0.0000 O   0  0  0  0  0  0  0  0  0  0  0  0
   10.0306    1.1343    0.0000 C   0  0  0  0  0  0  0  0  0  0  0  0
   10.5155    0.4669    0.0000 O   0  0  0  0  0  0  0  0  0  0  0  0
   10.3662    1.8880    0.0000 N   0  0  0  0  0  0  0  0  0  0  0  0
    9.8812    2.5554    0.0000 C   0  0  0  0  0  0  0  0  0  0  0  0
   11.1866    1.9742    0.0000 C   0  0  0  0  0  0  0  0  0  0  0  0
   11.5222    2.7279    0.0000 C   0  0  0  0  0  0  0  0  0  0  0  0
   12.3427    2.8141    0.0000 C   0  0  0  0  0  0  0  0  0  0  0  0
   12.8276    2.1467    0.0000 C   0  0  0  0  0  0  0  0  0  0  0  0
   12.4921    1.3930    0.0000 C   0  0  0  0  0  0  0  0  0  0  0  0
   11.6716    1.3068    0.0000 C   0  0  0  0  0  0  0  0  0  0  0  0
    7.6416   -0.5063    0.0000 C   0  0  0  0  0  0  0  0  0  0  0  0
    6.8346   -0.3348    0.0000 N   0  0  0  0  0  0  0  0  0  0  0  0
    4.9069    1.2002    0.0000 C   0  0  0  0  0  0  0  0  0  0  0  0
    4.0819    1.2002    0.0000 C   0  0  0  0  0  0  0  0  0  0  0  0
    3.6694    1.9146    0.0000 C   0  0  0  0  0  0  0  0  0  0  0  0
    2.8444    1.9146    0.0000 F   0  0  0  0  0  0  0  0  0  0  0  0
    4.0819    2.6291    0.0000 C   0  0  0  0  0  0  0  0  0  0  0  0
    4.9069    2.6291    0.0000 C   0  0  0  0  0  0  0  0  0  0  0  0
    5.3194    1.9146    0.0000 C   0  0  0  0  0  0  0  0  0  0  0  0
    6.1444    1.9146    0.0000 F   0  0  0  0  0  0  0  0  0  0  0  0
  3  2  1  6  0  0  0
  3  4  1  0  0  0  0
  4  5  4  0  0  0  0
  5  6  4  0  0  0  0
  6  7  4  0  0  0  0
  7  8  4  0  0  0  0
  4  8  4  0  0  0  0
  6  9  1  0  0  0  0
  9 10  4  0  0  0  0
 10 11  4  0  0  0  0
 11 12  4  0  0  0  0
 12 13  4  0  0  0  0
 13 14  4  0  0  0  0
  9 14  4  0  0  0  0
 12 15  1  0  0  0  0
 15 16  3  0  0  0  0
  3 17  1  0  0  0  0
 17 18  1  6  0  0  0
 17 19  1  0  0  0  0
 19 20  1  0  0  0  0
 20 21  4  0  0  0  0
 21 22  4  0  0  0  0
 22 23  1  0  0  0  0
 23 24  1  0  0  0  0
 24 25  1  0  0  0  0
 25 26  2  0  0  0  0
 25 27  1  0  0  0  0
 27 28  1  0  0  0  0
 27 29  1  0  0  0  0
 29 30  4  0  0  0  0
 30 31  4  0  0  0  0
 31 32  4  0  0  0  0
 32 33  4  0  0  0  0
 33 34  4  0  0  0  0
 29 34  4  0  0  0  0
 22 35  4  0  0  0  0
 35 36  4  0  0  0  0
 20 36  4  0  0  0  0
 17 37  1  6  0  0  0
 37 38  4  0  0  0  0
 38 39  4  0  0  0  0
 39 40  1  0  0  0  0
 39 41  4  0  0  0  0
 41 42  4  0  0  0  0
 42 43  4  0  0  0  0
 37 43  4  0  0  0  0
 43 44  1  0  0  0  0
M  CHG  2   1  -1  22   1
M  END
>  <CdId>
16

>  <Mol Weight>
637.1

>  <Formula>
C31H27ClF2N6O3S

>  <CMPD_CHEMBLID>
CHEMBL294090

>  <MOLREGNO>
91981

>  <PARENT_CMPD_CHEMBLID>
CHEMBL1183379

>  <PARENT_MOLREGNO>
657329

>  <COMPOUND_KEY>
6

>  <MOLWEIGHT>
601.65

>  <ALOGP>
6.27

>  <PSA>
136.38

>  <NUM_RO5_VIOLATIONS>
2

>  <ACTIVITY_ID>
189405

>  <STANDARD_TYPE>
T1/2

>  <RELATION>
=

>  <STANDARD_VALUE>
29.0

>  <STANDARD_UNITS>
hr

>  <PUBLISHED_TYPE>
T1/2

>  <PUBLISHED_RELATION>
=

>  <PUBLISHED_VALUE>
29.0

>  <PUBLISHED_UNITS>
hr

>  <POTENTIAL_DUPLICATE>
0

>  <BAO_ENDPOINT>
BAO_0002115

>  <UO_UNITS>
UO_0000032

>  <QUDT_UNITS>
http://qudt.org/vocab/unit#Hour

>  <ASSAY_ID>
7574

>  <ASSAY_CHEMBLID>
CHEMBL621380

>  <ASSAY_TYPE>
A

>  <DESCRIPTION>
Half life in rat plasma

>  <ASSAY_SRC_ID>
1

>  <ASSAY_SRC_DESCRIPTION>
Scientific Literature

>  <ASSAY_ORGANISM>
Rattus norvegicus

>  <ASSAY_TAX_ID>
10116

>  <CURATED_BY>
Intermediate

>  <BAO_FORMAT>
BAO_0000218

>  <TID>
50597

>  <TARGET_CHEMBLID>
CHEMBL376

>  <TARGET_TYPE>
ORGANISM

>  <PREF_NAME>
Rattus norvegicus

>  <ORGANISM>
Rattus norvegicus

>  <CONFIDENCE_SCORE>
1

>  <TARGET_MAPPING>
Non-molecular

>  <DOC_ID>
5819

>  <DOC_CHEMBLID>
CHEMBL1136258

>  <PUBMED_ID>
12482421

>  <JOURNAL>
Bioorg. Med. Chem. Lett.

>  <YEAR>
2003

>  <VOLUME>
13

>  <ISSUE>
2

>  <FIRST_PAGE>
191

$$$$

  Mrv1533001291818312D          

 44 46  0  0  1  0            999 V2000
    0.0000    0.0000    0.0000 I   0  5  0  0  0  0  0  0  0  0  0  0
    3.3047    0.0714    0.0000 C   0  0  0  0  0  0  0  0  0  0  0  0
    4.1252   -0.0149    0.0000 C   0  0  1  0  0  0  0  0  0  0  0  0
    4.4607   -0.7686    0.0000 C   0  0  0  0  0  0  0  0  0  0  0  0
    4.0482   -1.4830    0.0000 N   0  0  0  0  0  0  0  0  0  0  0  0
    4.6003   -2.0961    0.0000 C   0  0  0  0  0  0  0  0  0  0  0  0
    5.3539   -1.7606    0.0000 C   0  0  0  0  0  0  0  0  0  0  0  0
    5.2677   -0.9401    0.0000 S   0  0  0  0  0  0  0  0  0  0  0  0
    4.4287   -2.9031    0.0000 C   0  0  0  0  0  0  0  0  0  0  0  0
    5.0418   -3.4551    0.0000 C   0  0  0  0  0  0  0  0  0  0  0  0
    4.8703   -4.2621    0.0000 C   0  0  0  0  0  0  0  0  0  0  0  0
    4.0857   -4.5170    0.0000 C   0  0  0  0  0  0  0  0  0  0  0  0
    3.4726   -3.9650    0.0000 C   0  0  0  0  0  0  0  0  0  0  0  0
    3.6441   -3.1580    0.0000 C   0  0  0  0  0  0  0  0  0  0  0  0
    3.9141   -5.3240    0.0000 C   0  0  0  0  0  0  0  0  0  0  0  0
    3.7426   -6.1310    0.0000 N   0  0  0  0  0  0  0  0  0  0  0  0
    4.6101    0.6526    0.0000 C   0  0  2  0  0  0  0  0  0  0  0  0
    5.2775    0.1676    0.0000 O   0  0  0  0  0  0  0  0  0  0  0  0
    5.0950    1.3200    0.0000 C   0  0  0  0  0  0  0  0  0  0  0  0
    5.9155    1.2338    0.0000 N   0  0  0  0  0  0  0  0  0  0  0  0
    6.4675    1.8469    0.0000 C   0  0  0  0  0  0  0  0  0  0  0  0
    7.2212    1.5113    0.0000 N   0  3  0  0  0  0  0  0  0  0  0  0
    7.9357    1.9238    0.0000 C   0  0  0  0  0  0  0  0  0  0  0  0
    8.6501    1.5113    0.0000 O   0  0  0  0  0  0  0  0  0  0  0  0
    9.3646    1.9238    0.0000 C   0  0  0  0  0  0  0  0  0  0  0  0
    9.3646    2.7488    0.0000 O   0  0  0  0  0  0  0  0  0  0  0  0
   10.0791    1.5113    0.0000 N   0  0  0  0  0  0  0  0  0  0  0  0
   10.0791    0.6863    0.0000 C   0  0  0  0  0  0  0  0  0  0  0  0
   10.7936    1.9238    0.0000 C   0  0  0  0  0  0  0  0  0  0  0  0
   11.5080    1.5113    0.0000 C   0  0  0  0  0  0  0  0  0  0  0  0
   12.2225    1.9238    0.0000 O   0  0  0  0  0  0  0  0  0  0  0  0
   12.9370    1.5113    0.0000 C   0  0  0  0  0  0  0  0  0  0  0  0
   13.6514    1.9238    0.0000 O   0  0  0  0  0  0  0  0  0  0  0  0
   12.9370    0.6863    0.0000 C   0  0  0  0  0  0  0  0  0  0  0  0
    7.1350    0.6908    0.0000 C   0  0  0  0  0  0  0  0  0  0  0  0
    6.3280    0.5193    0.0000 N   0  0  0  0  0  0  0  0  0  0  0  0
    3.9426    1.1375    0.0000 C   0  0  0  0  0  0  0  0  0  0  0  0
    3.1890    0.8019    0.0000 C   0  0  0  0  0  0  0  0  0  0  0  0
    2.5215    1.2869    0.0000 C   0  0  0  0  0  0  0  0  0  0  0  0
    1.7679    0.9513    0.0000 F   0  0  0  0  0  0  0  0  0  0  0  0
    2.6078    2.1073    0.0000 C   0  0  0  0  0  0  0  0  0  0  0  0
    3.3614    2.4429    0.0000 C   0  0  0  0  0  0  0  0  0  0  0  0
    4.0289    1.9580    0.0000 C   0  0  0  0  0  0  0  0  0  0  0  0
    4.7826    2.2935    0.0000 F   0  0  0  0  0  0  0  0  0  0  0  0
  3  2  1  6  0  0  0
  3  4  1  0  0  0  0
  4  5  4  0  0  0  0
  5  6  4  0  0  0  0
  6  7  4  0  0  0  0
  7  8  4  0  0  0  0
  4  8  4  0  0  0  0
  6  9  1  0  0  0  0
  9 10  4  0  0  0  0
 10 11  4  0  0  0  0
 11 12  4  0  0  0  0
 12 13  4  0  0  0  0
 13 14  4  0  0  0  0
  9 14  4  0  0  0  0
 12 15  1  0  0  0  0
 15 16  3  0  0  0  0
  3 17  1  0  0  0  0
 17 18  1  6  0  0  0
 17 19  1  0  0  0  0
 19 20  1  0  0  0  0
 20 21  4  0  0  0  0
 21 22  4  0  0  0  0
 22 23  1  0  0  0  0
 23 24  1  0  0  0  0
 24 25  1  0  0  0  0
 25 26  2  0  0  0  0
 25 27  1  0  0  0  0
 27 28  1  0  0  0  0
 27 29  1  0  0  0  0
 29 30  1  0  0  0  0
 30 31  1  0  0  0  0
 31 32  1  0  0  0  0
 32 33  2  0  0  0  0
 32 34  1  0  0  0  0
 22 35  4  0  0  0  0
 35 36  4  0  0  0  0
 20 36  4  0  0  0  0
 17 37  1  6  0  0  0
 37 38  4  0  0  0  0
 38 39  4  0  0  0  0
 39 40  1  0  0  0  0
 39 41  4  0  0  0  0
 41 42  4  0  0  0  0
 42 43  4  0  0  0  0
 37 43  4  0  0  0  0
 43 44  1  0  0  0  0
M  CHG  2   1  -1  22   1
M  END
>  <CdId>
18

>  <Mol Weight>
738.55

>  <Formula>
C29H29F2IN6O5S

>  <CMPD_CHEMBLID>
CHEMBL58916

>  <MOLREGNO>
91532

>  <PARENT_CMPD_CHEMBLID>
CHEMBL1179076

>  <PARENT_MOLREGNO>
653026

>  <COMPOUND_KEY>
9

>  <MOLWEIGHT>
611.64

>  <ALOGP>
4.53

>  <PSA>
162.68

>  <NUM_RO5_VIOLATIONS>
1

>  <ACTIVITY_ID>
186922

>  <STANDARD_TYPE>
T1/2

>  <RELATION>
>

>  <STANDARD_VALUE>
10.0

>  <STANDARD_UNITS>
hr

>  <PUBLISHED_TYPE>
T1/2

>  <PUBLISHED_RELATION>
>

>  <PUBLISHED_VALUE>
10.0

>  <PUBLISHED_UNITS>
hr

>  <POTENTIAL_DUPLICATE>
0

>  <BAO_ENDPOINT>
BAO_0002115

>  <UO_UNITS>
UO_0000032

>  <QUDT_UNITS>
http://qudt.org/vocab/unit#Hour

>  <ASSAY_ID>
7574

>  <ASSAY_CHEMBLID>
CHEMBL621380

>  <ASSAY_TYPE>
A

>  <DESCRIPTION>
Half life in rat plasma

>  <ASSAY_SRC_ID>
1

>  <ASSAY_SRC_DESCRIPTION>
Scientific Literature

>  <ASSAY_ORGANISM>
Rattus norvegicus

>  <ASSAY_TAX_ID>
10116

>  <CURATED_BY>
Intermediate

>  <BAO_FORMAT>
BAO_0000218

>  <TID>
50597

>  <TARGET_CHEMBLID>
CHEMBL376

>  <TARGET_TYPE>
ORGANISM

>  <PREF_NAME>
Rattus norvegicus

>  <ORGANISM>
Rattus norvegicus

>  <CONFIDENCE_SCORE>
1

>  <TARGET_MAPPING>
Non-molecular

>  <DOC_ID>
5819

>  <DOC_CHEMBLID>
CHEMBL1136258

>  <PUBMED_ID>
12482421

>  <JOURNAL>
Bioorg. Med. Chem. Lett.

>  <YEAR>
2003

>  <VOLUME>
13

>  <ISSUE>
2

>  <FIRST_PAGE>
191

$$$$

  Mrv1533001291818312D          

 34 37  0  0  0  0            999 V2000
    4.1801   -2.5366    0.0000 C   0  0  0  0  0  0  0  0  0  0  0  0
    3.4656   -2.9491    0.0000 C   0  0  0  0  0  0  0  0  0  0  0  0
    2.7512   -2.5366    0.0000 C   0  0  0  0  0  0  0  0  0  0  0  0
    2.0367   -2.9491    0.0000 C   0  0  0  0  0  0  0  0  0  0  0  0
    2.0367   -3.7741    0.0000 C   0  0  0  0  0  0  0  0  0  0  0  0
    2.7041   -4.2590    0.0000 N   0  0  0  0  0  0  0  0  0  0  0  0
    2.4492   -5.0437    0.0000 N   0  0  0  0  0  0  0  0  0  0  0  0
    2.9341   -5.7111    0.0000 C   0  0  0  0  0  0  0  0  0  0  0  0
    3.7546   -5.6249    0.0000 C   0  0  0  0  0  0  0  0  0  0  0  0
    4.2395   -6.2923    0.0000 C   0  0  0  0  0  0  0  0  0  0  0  0
    5.0600   -6.2061    0.0000 C   0  0  0  0  0  0  0  0  0  0  0  0
    1.6242   -5.0437    0.0000 C   0  0  0  0  0  0  0  0  0  0  0  0
    1.1393   -5.7111    0.0000 C   0  0  0  0  0  0  0  0  0  0  0  0
    0.3188   -5.6249    0.0000 O   0  0  0  0  0  0  0  0  0  0  0  0
    1.4748   -6.4648    0.0000 O   0  0  0  0  0  0  0  0  0  0  0  0
    1.3693   -4.2590    0.0000 C   0  0  0  0  0  0  0  0  0  0  0  0
    0.5846   -4.0041    0.0000 C   0  0  0  0  0  0  0  0  0  0  0  0
    0.4131   -3.1971    0.0000 C   0  0  0  0  0  0  0  0  0  0  0  0
   -0.3715   -2.9422    0.0000 C   0  0  0  0  0  0  0  0  0  0  0  0
   -0.5430   -2.1352    0.0000 C   0  0  0  0  0  0  0  0  0  0  0  0
    0.0701   -1.5832    0.0000 C   0  0  0  0  0  0  0  0  0  0  0  0
    0.8547   -1.8381    0.0000 C   0  0  0  0  0  0  0  0  0  0  0  0
    1.0262   -2.6451    0.0000 C   0  0  0  0  0  0  0  0  0  0  0  0
   -0.1015   -0.7762    0.0000 C   0  0  0  0  0  0  0  0  0  0  0  0
   -0.8861   -0.5213    0.0000 C   0  0  0  0  0  0  0  0  0  0  0  0
   -1.0576    0.2857    0.0000 C   0  0  0  0  0  0  0  0  0  0  0  0
   -0.4445    0.8377    0.0000 C   0  0  0  0  0  0  0  0  0  0  0  0
    0.3401    0.5828    0.0000 C   0  0  0  0  0  0  0  0  0  0  0  0
    0.5116   -0.2242    0.0000 C   0  0  0  0  0  0  0  0  0  0  0  0
    1.2963   -0.4791    0.0000 C   0  0  0  0  0  0  0  0  0  0  0  0
    1.9637    0.0058    0.0000 N   0  0  0  0  0  0  0  0  0  0  0  0
    2.6311   -0.4791    0.0000 N   0  0  0  0  0  0  0  0  0  0  0  0
    2.3762   -1.2637    0.0000 N   0  0  0  0  0  0  0  0  0  0  0  0
    1.5512   -1.2637    0.0000 N   0  0  0  0  0  0  0  0  0  0  0  0
  1  2  1  0  0  0  0
  2  3  1  0  0  0  0
  3  4  1  0  0  0  0
  4  5  1  0  0  0  0
  5  6  4  0  0  0  0
  6  7  4  0  0  0  0
  7  8  1  0  0  0  0
  8  9  1  0  0  0  0
  9 10  1  0  0  0  0
 10 11  1  0  0  0  0
  7 12  4  0  0  0  0
 12 13  1  0  0  0  0
 13 14  2  0  0  0  0
 13 15  1  0  0  0  0
 12 16  4  0  0  0  0
  5 16  4  0  0  0  0
 16 17  1  0  0  0  0
 17 18  1  0  0  0  0
 18 19  4  0  0  0  0
 19 20  4  0  0  0  0
 20 21  4  0  0  0  0
 21 22  4  0  0  0  0
 22 23  4  0  0  0  0
 18 23  4  0  0  0  0
 21 24  1  0  0  0  0
 24 25  4  0  0  0  0
 25 26  4  0  0  0  0
 26 27  4  0  0  0  0
 27 28  4  0  0  0  0
 28 29  4  0  0  0  0
 24 29  4  0  0  0  0
 29 30  1  0  0  0  0
 30 31  4  0  0  0  0
 31 32  4  0  0  0  0
 32 33  4  0  0  0  0
 33 34  4  0  0  0  0
 30 34  4  0  0  0  0
M  STY  1   1 DAT
M  SAL   1  1  33
M  SDT   1 MRV_IMPLICIT_H                                        
M  SDD   1     0.0000    0.0000    DR    ALL  0       0  
M  SED   1 IMPL_H1
M  END
>  <CdId>
19

>  <Mol Weight>
458.566

>  <Formula>
C26H30N6O2

>  <CMPD_CHEMBLID>
CHEMBL21791

>  <MOLREGNO>
26764

>  <PARENT_CMPD_CHEMBLID>
CHEMBL21791

>  <PARENT_MOLREGNO>
26764

>  <COMPOUND_KEY>
1b

>  <MOLWEIGHT>
458.56

>  <ALOGP>
6.55

>  <PSA>
109.58

>  <NUM_RO5_VIOLATIONS>
1

>  <ACTIVITY_ID>
1041968

>  <STANDARD_TYPE>
T1/2

>  <RELATION>
=

>  <STANDARD_VALUE>
14.8

>  <STANDARD_UNITS>
hr

>  <PUBLISHED_TYPE>
T1/2

>  <PUBLISHED_RELATION>
=

>  <PUBLISHED_VALUE>
14.8

>  <PUBLISHED_UNITS>
hr

>  <POTENTIAL_DUPLICATE>
0

>  <BAO_ENDPOINT>
BAO_0002115

>  <UO_UNITS>
UO_0000032

>  <QUDT_UNITS>
http://qudt.org/vocab/unit#Hour

>  <ASSAY_ID>
9248

>  <ASSAY_CHEMBLID>
CHEMBL631240

>  <ASSAY_TYPE>
A

>  <DESCRIPTION>
Compound was evaluated for plasma half life in rat

>  <ASSAY_SRC_ID>
1

>  <ASSAY_SRC_DESCRIPTION>
Scientific Literature

>  <ASSAY_ORGANISM>
Rattus norvegicus

>  <ASSAY_TAX_ID>
10116

>  <CURATED_BY>
Intermediate

>  <BAO_FORMAT>
BAO_0000218

>  <TID>
50597

>  <TARGET_CHEMBLID>
CHEMBL376

>  <TARGET_TYPE>
ORGANISM

>  <PREF_NAME>
Rattus norvegicus

>  <ORGANISM>
Rattus norvegicus

>  <CONFIDENCE_SCORE>
1

>  <TARGET_MAPPING>
Non-molecular

>  <DOC_ID>
740

>  <DOC_CHEMBLID>
CHEMBL1127865

>  <JOURNAL>
Bioorg. Med. Chem. Lett.

>  <YEAR>
1994

>  <VOLUME>
4

>  <ISSUE>
1

>  <FIRST_PAGE>
151

$$$$

  Mrv1533001291818312D          

 34 38  0  0  0  0            999 V2000
    1.7399   -2.2153    0.0000 C   0  0  0  0  0  0  0  0  0  0  0  0
    1.2550   -2.8828    0.0000 C   0  0  0  0  0  0  0  0  0  0  0  0
    0.4345   -2.7965    0.0000 C   0  0  0  0  0  0  0  0  0  0  0  0
   -0.0504   -3.4640    0.0000 C   0  0  0  0  0  0  0  0  0  0  0  0
    0.2851   -4.2176    0.0000 C   0  0  0  0  0  0  0  0  0  0  0  0
    1.0921   -4.3892    0.0000 N   0  0  0  0  0  0  0  0  0  0  0  0
    1.1783   -5.2097    0.0000 N   0  0  0  0  0  0  0  0  0  0  0  0
    1.8928   -5.6222    0.0000 C   0  0  0  0  0  0  0  0  0  0  0  0
    1.8928   -6.4472    0.0000 C   0  0  0  0  0  0  0  0  0  0  0  0
    2.3053   -7.1616    0.0000 C   0  0  0  0  0  0  0  0  0  0  0  0
    1.4803   -7.1616    0.0000 C   0  0  0  0  0  0  0  0  0  0  0  0
    0.4247   -5.5452    0.0000 C   0  0  0  0  0  0  0  0  0  0  0  0
    0.2531   -6.3522    0.0000 C   0  0  0  0  0  0  0  0  0  0  0  0
   -0.5315   -6.6071    0.0000 O   0  0  0  0  0  0  0  0  0  0  0  0
    0.8662   -6.9042    0.0000 O   0  0  0  0  0  0  0  0  0  0  0  0
   -0.1274   -4.9321    0.0000 C   0  0  0  0  0  0  0  0  0  0  0  0
   -0.9478   -5.0184    0.0000 C   0  0  0  0  0  0  0  0  0  0  0  0
   -1.4328   -4.3509    0.0000 C   0  0  0  0  0  0  0  0  0  0  0  0
   -2.2532   -4.4372    0.0000 C   0  0  0  0  0  0  0  0  0  0  0  0
   -2.7382   -3.7697    0.0000 C   0  0  0  0  0  0  0  0  0  0  0  0
   -2.4026   -3.0160    0.0000 C   0  0  0  0  0  0  0  0  0  0  0  0
   -1.5821   -2.9298    0.0000 C   0  0  0  0  0  0  0  0  0  0  0  0
   -1.0972   -3.5972    0.0000 C   0  0  0  0  0  0  0  0  0  0  0  0
   -2.8875   -2.3486    0.0000 C   0  0  0  0  0  0  0  0  0  0  0  0
   -3.7080   -2.4348    0.0000 C   0  0  0  0  0  0  0  0  0  0  0  0
   -4.1929   -1.7674    0.0000 C   0  0  0  0  0  0  0  0  0  0  0  0
   -3.8574   -1.0137    0.0000 C   0  0  0  0  0  0  0  0  0  0  0  0
   -3.0369   -0.9275    0.0000 C   0  0  0  0  0  0  0  0  0  0  0  0
   -2.5520   -1.5949    0.0000 C   0  0  0  0  0  0  0  0  0  0  0  0
   -1.7315   -1.5087    0.0000 C   0  0  0  0  0  0  0  0  0  0  0  0
   -1.3190   -0.7942    0.0000 N   0  0  0  0  0  0  0  0  0  0  0  0
   -0.5120   -0.9657    0.0000 N   0  0  0  0  0  0  0  0  0  0  0  0
   -0.4258   -1.7862    0.0000 N   0  0  0  0  0  0  0  0  0  0  0  0
   -1.1795   -2.1218    0.0000 N   0  0  0  0  0  0  0  0  0  0  0  0
  1  2  1  0  0  0  0
  2  3  1  0  0  0  0
  3  4  1  0  0  0  0
  4  5  1  0  0  0  0
  5  6  4  0  0  0  0
  6  7  4  0  0  0  0
  7  8  1  0  0  0  0
  8  9  1  0  0  0  0
  9 10  1  0  0  0  0
 10 11  1  0  0  0  0
  9 11  1  0  0  0  0
  7 12  4  0  0  0  0
 12 13  1  0  0  0  0
 13 14  2  0  0  0  0
 13 15  1  0  0  0  0
 12 16  4  0  0  0  0
  5 16  4  0  0  0  0
 16 17  1  0  0  0  0
 17 18  1  0  0  0  0
 18 19  4  0  0  0  0
 19 20  4  0  0  0  0
 20 21  4  0  0  0  0
 21 22  4  0  0  0  0
 22 23  4  0  0  0  0
 18 23  4  0  0  0  0
 21 24  1  0  0  0  0
 24 25  4  0  0  0  0
 25 26  4  0  0  0  0
 26 27  4  0  0  0  0
 27 28  4  0  0  0  0
 28 29  4  0  0  0  0
 24 29  4  0  0  0  0
 29 30  1  0  0  0  0
 30 31  4  0  0  0  0
 31 32  4  0  0  0  0
 32 33  4  0  0  0  0
 33 34  4  0  0  0  0
 30 34  4  0  0  0  0
M  STY  1   1 DAT
M  SAL   1  1  33
M  SDT   1 MRV_IMPLICIT_H                                        
M  SDD   1     0.0000    0.0000    DR    ALL  0       0  
M  SED   1 IMPL_H1
M  END
>  <CdId>
20

>  <Mol Weight>
456.55

>  <Formula>
C26H28N6O2

>  <CMPD_CHEMBLID>
CHEMBL23048

>  <MOLREGNO>
27363

>  <PARENT_CMPD_CHEMBLID>
CHEMBL23048

>  <PARENT_MOLREGNO>
27363

>  <COMPOUND_KEY>
1a

>  <MOLWEIGHT>
456.54

>  <ALOGP>
6.05

>  <PSA>
109.58

>  <NUM_RO5_VIOLATIONS>
1

>  <ACTIVITY_ID>
1061851

>  <STANDARD_TYPE>
T1/2

>  <RELATION>
=

>  <STANDARD_VALUE>
12.3

>  <STANDARD_UNITS>
hr

>  <PUBLISHED_TYPE>
T1/2

>  <PUBLISHED_RELATION>
=

>  <PUBLISHED_VALUE>
12.3

>  <PUBLISHED_UNITS>
hr

>  <POTENTIAL_DUPLICATE>
0

>  <BAO_ENDPOINT>
BAO_0002115

>  <UO_UNITS>
UO_0000032

>  <QUDT_UNITS>
http://qudt.org/vocab/unit#Hour

>  <ASSAY_ID>
9248

>  <ASSAY_CHEMBLID>
CHEMBL631240

>  <ASSAY_TYPE>
A

>  <DESCRIPTION>
Compound was evaluated for plasma half life in rat

>  <ASSAY_SRC_ID>
1

>  <ASSAY_SRC_DESCRIPTION>
Scientific Literature

>  <ASSAY_ORGANISM>
Rattus norvegicus

>  <ASSAY_TAX_ID>
10116

>  <CURATED_BY>
Intermediate

>  <BAO_FORMAT>
BAO_0000218

>  <TID>
50597

>  <TARGET_CHEMBLID>
CHEMBL376

>  <TARGET_TYPE>
ORGANISM

>  <PREF_NAME>
Rattus norvegicus

>  <ORGANISM>
Rattus norvegicus

>  <CONFIDENCE_SCORE>
1

>  <TARGET_MAPPING>
Non-molecular

>  <DOC_ID>
740

>  <DOC_CHEMBLID>
CHEMBL1127865

>  <JOURNAL>
Bioorg. Med. Chem. Lett.

>  <YEAR>
1994

>  <VOLUME>
4

>  <ISSUE>
1

>  <FIRST_PAGE>
151

$$$$

  Mrv1533001291818312D          

 28 30  0  0  1  0            999 V2000
   -1.4289    0.8250    0.0000 C   0  0  0  0  0  0  0  0  0  0  0  0
   -1.4289    0.0000    0.0000 C   0  0  1  0  0  0  0  0  0  0  0  0
   -2.1434   -0.4125    0.0000 O   0  0  0  0  0  0  0  0  0  0  0  0
   -2.8579    0.0000    0.0000 C   0  0  0  0  0  0  0  0  0  0  0  0
   -2.8579    0.8250    0.0000 O   0  0  0  0  0  0  0  0  0  0  0  0
   -3.5724   -0.4125    0.0000 C   0  0  0  0  0  0  0  0  0  0  0  0
   -3.5724   -1.2375    0.0000 C   0  0  0  0  0  0  0  0  0  0  0  0
   -4.2868   -1.6500    0.0000 C   0  0  0  0  0  0  0  0  0  0  0  0
   -5.0013   -1.2375    0.0000 C   0  0  0  0  0  0  0  0  0  0  0  0
   -5.0013   -0.4125    0.0000 C   0  0  0  0  0  0  0  0  0  0  0  0
   -4.2868    0.0000    0.0000 C   0  0  0  0  0  0  0  0  0  0  0  0
   -5.7158   -1.6500    0.0000 C   0  0  0  0  0  0  0  0  0  0  0  0
   -6.4302   -1.2375    0.0000 O   0  0  0  0  0  0  0  0  0  0  0  0
   -5.7158   -2.4750    0.0000 O   0  0  0  0  0  0  0  0  0  0  0  0
   -0.7145   -0.4125    0.0000 C   0  0  0  0  0  0  0  0  0  0  0  0
   -0.7145   -1.2375    0.0000 C   0  0  0  0  0  0  0  0  0  0  0  0
    0.0000   -1.6500    0.0000 C   0  0  0  0  0  0  0  0  0  0  0  0
    0.7145   -1.2375    0.0000 C   0  0  0  0  0  0  0  0  0  0  0  0
    0.7145   -0.4125    0.0000 C   0  0  0  0  0  0  0  0  0  0  0  0
    0.0000    0.0000    0.0000 C   0  0  0  0  0  0  0  0  0  0  0  0
    1.4289    0.0000    0.0000 C   0  0  0  0  0  0  0  0  0  0  0  0
    0.8986    0.6320    0.0000 C   0  0  0  0  0  0  0  0  0  0  0  0
    1.9592    0.6320    0.0000 C   0  0  0  0  0  0  0  0  0  0  0  0
    2.1434   -0.4125    0.0000 C   0  0  0  0  0  0  0  0  0  0  0  0
    2.1434   -1.2375    0.0000 C   0  0  0  0  0  0  0  0  0  0  0  0
    1.4289   -1.6500    0.0000 C   0  0  0  0  0  0  0  0  0  0  0  0
    1.8163   -2.3784    0.0000 C   0  0  0  0  0  0  0  0  0  0  0  0
    1.0416   -2.3784    0.0000 C   0  0  0  0  0  0  0  0  0  0  0  0
  2  1  1  6  0  0  0
  2  3  1  0  0  0  0
  3  4  1  0  0  0  0
  4  5  2  0  0  0  0
  4  6  1  0  0  0  0
  6  7  4  0  0  0  0
  7  8  4  0  0  0  0
  8  9  4  0  0  0  0
  9 10  4  0  0  0  0
 10 11  4  0  0  0  0
  6 11  4  0  0  0  0
  9 12  1  0  0  0  0
 12 13  2  0  0  0  0
 12 14  1  0  0  0  0
  2 15  1  0  0  0  0
 15 16  4  0  0  0  0
 16 17  4  0  0  0  0
 17 18  4  0  0  0  0
 18 19  4  0  0  0  0
 19 20  4  0  0  0  0
 15 20  4  0  0  0  0
 19 21  1  0  0  0  0
 21 22  1  0  0  0  0
 21 23  1  0  0  0  0
 21 24  1  0  0  0  0
 24 25  1  0  0  0  0
 25 26  1  0  0  0  0
 18 26  1  0  0  0  0
 26 27  1  0  0  0  0
 26 28  1  0  0  0  0
M  END
>  <CdId>
21

>  <Mol Weight>
380.484

>  <Formula>
C24H28O4

>  <CMPD_CHEMBLID>
CHEMBL97695

>  <MOLREGNO>
155208

>  <PARENT_CMPD_CHEMBLID>
CHEMBL97695

>  <PARENT_MOLREGNO>
155208

>  <COMPOUND_KEY>
IIa

>  <MOLWEIGHT>
380.48

>  <ALOGP>
5.71

>  <PSA>
63.6

>  <NUM_RO5_VIOLATIONS>
1

>  <ACTIVITY_ID>
1023660

>  <STANDARD_TYPE>
T1/2

>  <RELATION>
=

>  <STANDARD_VALUE>
6.0

>  <STANDARD_UNITS>
hr

>  <PUBLISHED_TYPE>
T1/2

>  <PUBLISHED_RELATION>
=

>  <PUBLISHED_VALUE>
6.0

>  <PUBLISHED_UNITS>
hr

>  <POTENTIAL_DUPLICATE>
0

>  <BAO_ENDPOINT>
BAO_0002115

>  <UO_UNITS>
UO_0000032

>  <QUDT_UNITS>
http://qudt.org/vocab/unit#Hour

>  <ASSAY_ID>
9438

>  <ASSAY_CHEMBLID>
CHEMBL627894

>  <ASSAY_TYPE>
A

>  <DESCRIPTION>
Half life in rat plasma was determined

>  <ASSAY_SRC_ID>
1

>  <ASSAY_SRC_DESCRIPTION>
Scientific Literature

>  <ASSAY_ORGANISM>
Rattus norvegicus

>  <ASSAY_TAX_ID>
10116

>  <CURATED_BY>
Intermediate

>  <BAO_FORMAT>
BAO_0000218

>  <TID>
50597

>  <TARGET_CHEMBLID>
CHEMBL376

>  <TARGET_TYPE>
ORGANISM

>  <PREF_NAME>
Rattus norvegicus

>  <ORGANISM>
Rattus norvegicus

>  <CONFIDENCE_SCORE>
1

>  <TARGET_MAPPING>
Non-molecular

>  <DOC_ID>
1435

>  <DOC_CHEMBLID>
CHEMBL1128619

>  <JOURNAL>
Bioorg. Med. Chem. Lett.

>  <YEAR>
1995

>  <VOLUME>
5

>  <ISSUE>
23

>  <FIRST_PAGE>
2801

$$$$

  Mrv1533001291818312D          

 28 30  0  0  0  0            999 V2000
   -1.4289    0.8250    0.0000 C   0  0  0  0  0  0  0  0  0  0  0  0
   -1.4289    0.0000    0.0000 C   0  0  0  0  0  0  0  0  0  0  0  0
   -2.1434   -0.4125    0.0000 O   0  0  0  0  0  0  0  0  0  0  0  0
   -2.8579    0.0000    0.0000 C   0  0  0  0  0  0  0  0  0  0  0  0
   -2.8579    0.8250    0.0000 O   0  0  0  0  0  0  0  0  0  0  0  0
   -3.5724   -0.4125    0.0000 C   0  0  0  0  0  0  0  0  0  0  0  0
   -3.5724   -1.2375    0.0000 C   0  0  0  0  0  0  0  0  0  0  0  0
   -4.2868   -1.6500    0.0000 C   0  0  0  0  0  0  0  0  0  0  0  0
   -5.0013   -1.2375    0.0000 C   0  0  0  0  0  0  0  0  0  0  0  0
   -5.0013   -0.4125    0.0000 C   0  0  0  0  0  0  0  0  0  0  0  0
   -4.2868    0.0000    0.0000 C   0  0  0  0  0  0  0  0  0  0  0  0
   -5.7158   -1.6500    0.0000 C   0  0  0  0  0  0  0  0  0  0  0  0
   -6.4302   -1.2375    0.0000 O   0  0  0  0  0  0  0  0  0  0  0  0
   -5.7158   -2.4750    0.0000 O   0  0  0  0  0  0  0  0  0  0  0  0
   -0.7145   -0.4125    0.0000 C   0  0  0  0  0  0  0  0  0  0  0  0
   -0.7145   -1.2375    0.0000 C   0  0  0  0  0  0  0  0  0  0  0  0
    0.0000   -1.6500    0.0000 C   0  0  0  0  0  0  0  0  0  0  0  0
    0.7145   -1.2375    0.0000 C   0  0  0  0  0  0  0  0  0  0  0  0
    0.7145   -0.4125    0.0000 C   0  0  0  0  0  0  0  0  0  0  0  0
    0.0000    0.0000    0.0000 C   0  0  0  0  0  0  0  0  0  0  0  0
    1.4289    0.0000    0.0000 C   0  0  0  0  0  0  0  0  0  0  0  0
    0.8986    0.6320    0.0000 C   0  0  0  0  0  0  0  0  0  0  0  0
    1.9592    0.6320    0.0000 C   0  0  0  0  0  0  0  0  0  0  0  0
    2.1434   -0.4125    0.0000 C   0  0  0  0  0  0  0  0  0  0  0  0
    2.1434   -1.2375    0.0000 C   0  0  0  0  0  0  0  0  0  0  0  0
    1.4289   -1.6500    0.0000 C   0  0  0  0  0  0  0  0  0  0  0  0
    1.8163   -2.3784    0.0000 C   0  0  0  0  0  0  0  0  0  0  0  0
    1.0416   -2.3784    0.0000 C   0  0  0  0  0  0  0  0  0  0  0  0
  1  2  1  0  0  0  0
  2  3  1  0  0  0  0
  3  4  1  0  0  0  0
  4  5  2  0  0  0  0
  4  6  1  0  0  0  0
  6  7  4  0  0  0  0
  7  8  4  0  0  0  0
  8  9  4  0  0  0  0
  9 10  4  0  0  0  0
 10 11  4  0  0  0  0
  6 11  4  0  0  0  0
  9 12  1  0  0  0  0
 12 13  2  0  0  0  0
 12 14  1  0  0  0  0
  2 15  1  0  0  0  0
 15 16  4  0  0  0  0
 16 17  4  0  0  0  0
 17 18  4  0  0  0  0
 18 19  4  0  0  0  0
 19 20  4  0  0  0  0
 15 20  4  0  0  0  0
 19 21  1  0  0  0  0
 21 22  1  0  0  0  0
 21 23  1  0  0  0  0
 21 24  1  0  0  0  0
 24 25  1  0  0  0  0
 25 26  1  0  0  0  0
 18 26  1  0  0  0  0
 26 27  1  0  0  0  0
 26 28  1  0  0  0  0
M  END
>  <CdId>
23

>  <Mol Weight>
380.484

>  <Formula>
C24H28O4

>  <CMPD_CHEMBLID>
CHEMBL97481

>  <MOLREGNO>
155209

>  <PARENT_CMPD_CHEMBLID>
CHEMBL97481

>  <PARENT_MOLREGNO>
155209

>  <COMPOUND_KEY>
II

>  <MOLWEIGHT>
380.48

>  <ALOGP>
5.71

>  <PSA>
63.6

>  <NUM_RO5_VIOLATIONS>
1

>  <ACTIVITY_ID>
989784

>  <STANDARD_TYPE>
T1/2

>  <RELATION>
>

>  <STANDARD_VALUE>
6.0

>  <STANDARD_UNITS>
hr

>  <PUBLISHED_TYPE>
T1/2

>  <PUBLISHED_RELATION>
>

>  <PUBLISHED_VALUE>
6.0

>  <PUBLISHED_UNITS>
hr

>  <POTENTIAL_DUPLICATE>
0

>  <BAO_ENDPOINT>
BAO_0002115

>  <UO_UNITS>
UO_0000032

>  <QUDT_UNITS>
http://qudt.org/vocab/unit#Hour

>  <ASSAY_ID>
9438

>  <ASSAY_CHEMBLID>
CHEMBL627894

>  <ASSAY_TYPE>
A

>  <DESCRIPTION>
Half life in rat plasma was determined

>  <ASSAY_SRC_ID>
1

>  <ASSAY_SRC_DESCRIPTION>
Scientific Literature

>  <ASSAY_ORGANISM>
Rattus norvegicus

>  <ASSAY_TAX_ID>
10116

>  <CURATED_BY>
Intermediate

>  <BAO_FORMAT>
BAO_0000218

>  <TID>
50597

>  <TARGET_CHEMBLID>
CHEMBL376

>  <TARGET_TYPE>
ORGANISM

>  <PREF_NAME>
Rattus norvegicus

>  <ORGANISM>
Rattus norvegicus

>  <CONFIDENCE_SCORE>
1

>  <TARGET_MAPPING>
Non-molecular

>  <DOC_ID>
1435

>  <DOC_CHEMBLID>
CHEMBL1128619

>  <JOURNAL>
Bioorg. Med. Chem. Lett.

>  <YEAR>
1995

>  <VOLUME>
5

>  <ISSUE>
23

>  <FIRST_PAGE>
2801

$$$$

  Mrv1533001291818312D          

 28 30  0  0  1  0            999 V2000
   -1.4289    0.8250    0.0000 C   0  0  0  0  0  0  0  0  0  0  0  0
   -1.4289    0.0000    0.0000 C   0  0  2  0  0  0  0  0  0  0  0  0
   -2.1434   -0.4125    0.0000 O   0  0  0  0  0  0  0  0  0  0  0  0
   -2.8579    0.0000    0.0000 C   0  0  0  0  0  0  0  0  0  0  0  0
   -2.8579    0.8250    0.0000 O   0  0  0  0  0  0  0  0  0  0  0  0
   -3.5724   -0.4125    0.0000 C   0  0  0  0  0  0  0  0  0  0  0  0
   -3.5724   -1.2375    0.0000 C   0  0  0  0  0  0  0  0  0  0  0  0
   -4.2868   -1.6500    0.0000 C   0  0  0  0  0  0  0  0  0  0  0  0
   -5.0013   -1.2375    0.0000 C   0  0  0  0  0  0  0  0  0  0  0  0
   -5.0013   -0.4125    0.0000 C   0  0  0  0  0  0  0  0  0  0  0  0
   -4.2868    0.0000    0.0000 C   0  0  0  0  0  0  0  0  0  0  0  0
   -5.7158   -1.6500    0.0000 C   0  0  0  0  0  0  0  0  0  0  0  0
   -6.4302   -1.2375    0.0000 O   0  0  0  0  0  0  0  0  0  0  0  0
   -5.7158   -2.4750    0.0000 O   0  0  0  0  0  0  0  0  0  0  0  0
   -0.7145   -0.4125    0.0000 C   0  0  0  0  0  0  0  0  0  0  0  0
   -0.7145   -1.2375    0.0000 C   0  0  0  0  0  0  0  0  0  0  0  0
    0.0000   -1.6500    0.0000 C   0  0  0  0  0  0  0  0  0  0  0  0
    0.7145   -1.2375    0.0000 C   0  0  0  0  0  0  0  0  0  0  0  0
    0.7145   -0.4125    0.0000 C   0  0  0  0  0  0  0  0  0  0  0  0
    0.0000    0.0000    0.0000 C   0  0  0  0  0  0  0  0  0  0  0  0
    1.4289    0.0000    0.0000 C   0  0  0  0  0  0  0  0  0  0  0  0
    0.8986    0.6320    0.0000 C   0  0  0  0  0  0  0  0  0  0  0  0
    1.9592    0.6320    0.0000 C   0  0  0  0  0  0  0  0  0  0  0  0
    2.1434   -0.4125    0.0000 C   0  0  0  0  0  0  0  0  0  0  0  0
    2.1434   -1.2375    0.0000 C   0  0  0  0  0  0  0  0  0  0  0  0
    1.4289   -1.6500    0.0000 C   0  0  0  0  0  0  0  0  0  0  0  0
    1.8163   -2.3784    0.0000 C   0  0  0  0  0  0  0  0  0  0  0  0
    1.0416   -2.3784    0.0000 C   0  0  0  0  0  0  0  0  0  0  0  0
  2  1  1  1  0  0  0
  2  3  1  0  0  0  0
  3  4  1  0  0  0  0
  4  5  2  0  0  0  0
  4  6  1  0  0  0  0
  6  7  4  0  0  0  0
  7  8  4  0  0  0  0
  8  9  4  0  0  0  0
  9 10  4  0  0  0  0
 10 11  4  0  0  0  0
  6 11  4  0  0  0  0
  9 12  1  0  0  0  0
 12 13  2  0  0  0  0
 12 14  1  0  0  0  0
  2 15  1  0  0  0  0
 15 16  4  0  0  0  0
 16 17  4  0  0  0  0
 17 18  4  0  0  0  0
 18 19  4  0  0  0  0
 19 20  4  0  0  0  0
 15 20  4  0  0  0  0
 19 21  1  0  0  0  0
 21 22  1  0  0  0  0
 21 23  1  0  0  0  0
 21 24  1  0  0  0  0
 24 25  1  0  0  0  0
 25 26  1  0  0  0  0
 18 26  1  0  0  0  0
 26 27  1  0  0  0  0
 26 28  1  0  0  0  0
M  END
>  <CdId>
24

>  <Mol Weight>
380.484

>  <Formula>
C24H28O4

>  <CMPD_CHEMBLID>
CHEMBL97657

>  <MOLREGNO>
155216

>  <PARENT_CMPD_CHEMBLID>
CHEMBL97657

>  <PARENT_MOLREGNO>
155216

>  <COMPOUND_KEY>
IIb

>  <MOLWEIGHT>
380.48

>  <ALOGP>
5.71

>  <PSA>
63.6

>  <NUM_RO5_VIOLATIONS>
1

>  <ACTIVITY_ID>
1003100

>  <STANDARD_TYPE>
T1/2

>  <RELATION>
>

>  <STANDARD_VALUE>
24.0

>  <STANDARD_UNITS>
hr

>  <PUBLISHED_TYPE>
T1/2

>  <PUBLISHED_RELATION>
>

>  <PUBLISHED_VALUE>
24.0

>  <PUBLISHED_UNITS>
hr

>  <POTENTIAL_DUPLICATE>
0

>  <BAO_ENDPOINT>
BAO_0002115

>  <UO_UNITS>
UO_0000032

>  <QUDT_UNITS>
http://qudt.org/vocab/unit#Hour

>  <ASSAY_ID>
9438

>  <ASSAY_CHEMBLID>
CHEMBL627894

>  <ASSAY_TYPE>
A

>  <DESCRIPTION>
Half life in rat plasma was determined

>  <ASSAY_SRC_ID>
1

>  <ASSAY_SRC_DESCRIPTION>
Scientific Literature

>  <ASSAY_ORGANISM>
Rattus norvegicus

>  <ASSAY_TAX_ID>
10116

>  <CURATED_BY>
Intermediate

>  <BAO_FORMAT>
BAO_0000218

>  <TID>
50597

>  <TARGET_CHEMBLID>
CHEMBL376

>  <TARGET_TYPE>
ORGANISM

>  <PREF_NAME>
Rattus norvegicus

>  <ORGANISM>
Rattus norvegicus

>  <CONFIDENCE_SCORE>
1

>  <TARGET_MAPPING>
Non-molecular

>  <DOC_ID>
1435

>  <DOC_CHEMBLID>
CHEMBL1128619

>  <JOURNAL>
Bioorg. Med. Chem. Lett.

>  <YEAR>
1995

>  <VOLUME>
5

>  <ISSUE>
23

>  <FIRST_PAGE>
2801

$$$$

  Mrv1533001291818312D          

 22 24  0  0  0  0            999 V2000
   -1.7347   -1.6011    0.0000 O   0  0  0  0  0  0  0  0  0  0  0  0
   -1.3222   -0.8866    0.0000 C   0  0  0  0  0  0  0  0  0  0  0  0
   -0.6078   -1.2991    0.0000 C   0  0  0  0  0  0  0  0  0  0  0  0
   -0.6078   -2.1241    0.0000 N   0  0  0  0  0  0  0  0  0  0  0  0
    0.0597   -2.6090    0.0000 C   0  0  0  0  0  0  0  0  0  0  0  0
   -0.1953   -3.3937    0.0000 N   0  0  0  0  0  0  0  0  0  0  0  0
   -1.0203   -3.3937    0.0000 C   0  0  0  0  0  0  0  0  0  0  0  0
   -1.2752   -2.6090    0.0000 N   0  0  0  0  0  0  0  0  0  0  0  0
   -0.9097   -0.1721    0.0000 C   0  0  0  0  0  0  0  0  0  0  0  0
   -0.0847   -0.1721    0.0000 N   0  0  0  0  0  0  0  0  0  0  0  0
    0.4002    0.4953    0.0000 C   0  0  0  0  0  0  0  0  0  0  0  0
    1.1848    0.2404    0.0000 N   0  0  0  0  0  0  0  0  0  0  0  0
    1.1848   -0.5846    0.0000 C   0  0  0  0  0  0  0  0  0  0  0  0
    0.4002   -0.8396    0.0000 N   0  0  0  0  0  0  0  0  0  0  0  0
   -2.0367   -0.4741    0.0000 C   0  0  0  0  0  0  0  0  0  0  0  0
   -2.7512   -0.8866    0.0000 C   0  0  0  0  0  0  0  0  0  0  0  0
   -3.4656   -0.4741    0.0000 C   0  0  0  0  0  0  0  0  0  0  0  0
   -3.4656    0.3509    0.0000 C   0  0  0  0  0  0  0  0  0  0  0  0
   -4.1801    0.7634    0.0000 F   0  0  0  0  0  0  0  0  0  0  0  0
   -2.7512    0.7634    0.0000 C   0  0  0  0  0  0  0  0  0  0  0  0
   -2.0367    0.3509    0.0000 C   0  0  0  0  0  0  0  0  0  0  0  0
   -1.3222    0.7634    0.0000 F   0  0  0  0  0  0  0  0  0  0  0  0
  1  2  1  0  0  0  0
  2  3  1  0  0  0  0
  3  4  1  0  0  0  0
  4  5  4  0  0  0  0
  5  6  4  0  0  0  0
  6  7  4  0  0  0  0
  7  8  4  0  0  0  0
  4  8  4  0  0  0  0
  2  9  1  0  0  0  0
  9 10  1  0  0  0  0
 10 11  4  0  0  0  0
 11 12  4  0  0  0  0
 12 13  4  0  0  0  0
 13 14  4  0  0  0  0
 10 14  4  0  0  0  0
  2 15  1  0  0  0  0
 15 16  4  0  0  0  0
 16 17  4  0  0  0  0
 17 18  4  0  0  0  0
 18 19  1  0  0  0  0
 18 20  4  0  0  0  0
 20 21  4  0  0  0  0
 15 21  4  0  0  0  0
 21 22  1  0  0  0  0
M  END
>  <CdId>
47

>  <Mol Weight>
306.277

>  <Formula>
C13H12F2N6O

>  <CMPD_CHEMBLID>
CHEMBL106

>  <MOLREGNO>
13758

>  <PARENT_CMPD_CHEMBLID>
CHEMBL106

>  <PARENT_MOLREGNO>
13758

>  <COMPOUND_KEY>
Fluconazole

>  <MOLWEIGHT>
306.27

>  <ALOGP>
0.75

>  <PSA>
81.65

>  <NUM_RO5_VIOLATIONS>
0

>  <ACTIVITY_ID>
1250543

>  <STANDARD_TYPE>
T1/2

>  <RELATION>
=

>  <STANDARD_VALUE>
4.0

>  <STANDARD_UNITS>
hr

>  <PUBLISHED_TYPE>
T1/2

>  <PUBLISHED_RELATION>
=

>  <PUBLISHED_VALUE>
4.0

>  <PUBLISHED_UNITS>
hr

>  <POTENTIAL_DUPLICATE>
0

>  <BAO_ENDPOINT>
BAO_0002115

>  <UO_UNITS>
UO_0000032

>  <QUDT_UNITS>
http://qudt.org/vocab/unit#Hour

>  <ASSAY_ID>
9774

>  <ASSAY_CHEMBLID>
CHEMBL626081

>  <ASSAY_TYPE>
A

>  <DESCRIPTION>
Half life period was evaluated in rat plasma

>  <ASSAY_SRC_ID>
1

>  <ASSAY_SRC_DESCRIPTION>
Scientific Literature

>  <ASSAY_ORGANISM>
Rattus norvegicus

>  <ASSAY_TAX_ID>
10116

>  <CURATED_BY>
Intermediate

>  <BAO_FORMAT>
BAO_0000218

>  <TID>
50597

>  <TARGET_CHEMBLID>
CHEMBL376

>  <TARGET_TYPE>
ORGANISM

>  <PREF_NAME>
Rattus norvegicus

>  <ORGANISM>
Rattus norvegicus

>  <CONFIDENCE_SCORE>
1

>  <TARGET_MAPPING>
Non-molecular

>  <DOC_ID>
5491

>  <DOC_CHEMBLID>
CHEMBL1136367

>  <PUBMED_ID>
12467623

>  <JOURNAL>
Bioorg. Med. Chem. Lett.

>  <YEAR>
2003

>  <VOLUME>
13

>  <ISSUE>
1

>  <FIRST_PAGE>
87

>  <MOL_PREF_NAME>
FLUCONAZOLE

$$$$

  Mrv1533001291818312D          

 30 32  0  0  1  0            999 V2000
    1.7843   -9.6045    0.0000 C   0  0  0  0  0  0  0  0  0  0  0  0
    1.9558   -8.7975    0.0000 C   0  0  0  0  0  0  0  0  0  0  0  0
    2.7404   -8.5426    0.0000 O   0  0  0  0  0  0  0  0  0  0  0  0
    1.3427   -8.2455    0.0000 N   0  0  0  0  0  0  0  0  0  0  0  0
    0.5357   -8.4170    0.0000 C   0  0  0  0  0  0  0  0  0  0  0  0
    0.1232   -7.7025    0.0000 S   0  0  0  0  0  0  0  0  0  0  0  0
    0.6753   -7.0894    0.0000 C   0  0  0  0  0  0  0  0  0  0  0  0
    1.4289   -7.4250    0.0000 C   0  0  2  0  0  0  0  0  0  0  0  0
    2.1434   -7.0125    0.0000 C   0  0  0  0  0  0  0  0  0  0  0  0
    2.8579   -7.4250    0.0000 O   0  0  0  0  0  0  0  0  0  0  0  0
    2.1434   -6.1875    0.0000 N   0  0  0  0  0  0  0  0  0  0  0  0
    2.8579   -5.7750    0.0000 C   0  0  1  0  0  0  0  0  0  0  0  0
    2.8579   -4.9500    0.0000 C   0  0  0  0  0  0  0  0  0  0  0  0
    3.5724   -4.5375    0.0000 C   0  0  0  0  0  0  0  0  0  0  0  0
    3.5724   -3.7125    0.0000 C   0  0  0  0  0  0  0  0  0  0  0  0
    4.2868   -3.3000    0.0000 C   0  0  0  0  0  0  0  0  0  0  0  0
    5.0013   -3.7125    0.0000 C   0  0  0  0  0  0  0  0  0  0  0  0
    5.7158   -3.3000    0.0000 O   0  0  0  0  0  0  0  0  0  0  0  0
    5.7158   -2.4750    0.0000 C   0  0  0  0  0  0  0  0  0  0  0  0
    6.4302   -2.0625    0.0000 C   0  0  0  0  0  0  0  0  0  0  0  0
    6.4302   -1.2375    0.0000 C   0  0  0  0  0  0  0  0  0  0  0  0
    7.1447   -0.8250    0.0000 C   0  0  0  0  0  0  0  0  0  0  0  0
    7.8592   -1.2375    0.0000 C   0  0  0  0  0  0  0  0  0  0  0  0
    7.8592   -2.0625    0.0000 C   0  0  0  0  0  0  0  0  0  0  0  0
    7.1447   -2.4750    0.0000 C   0  0  0  0  0  0  0  0  0  0  0  0
    5.0013   -4.5375    0.0000 C   0  0  0  0  0  0  0  0  0  0  0  0
    4.2868   -4.9500    0.0000 C   0  0  0  0  0  0  0  0  0  0  0  0
    3.5724   -6.1875    0.0000 C   0  0  0  0  0  0  0  0  0  0  0  0
    4.2868   -5.7750    0.0000 O   0  0  0  0  0  0  0  0  0  0  0  0
    3.5724   -7.0125    0.0000 O   0  0  0  0  0  0  0  0  0  0  0  0
  1  2  1  0  0  0  0
  2  3  2  0  0  0  0
  2  4  1  0  0  0  0
  4  5  1  0  0  0  0
  5  6  1  0  0  0  0
  6  7  1  0  0  0  0
  7  8  1  0  0  0  0
  4  8  1  0  0  0  0
  8  9  1  6  0  0  0
  9 10  2  0  0  0  0
  9 11  1  0  0  0  0
 12 11  1  1  0  0  0
 12 13  1  0  0  0  0
 13 14  1  0  0  0  0
 14 15  4  0  0  0  0
 15 16  4  0  0  0  0
 16 17  4  0  0  0  0
 17 18  1  0  0  0  0
 18 19  1  0  0  0  0
 19 20  1  0  0  0  0
 20 21  4  0  0  0  0
 21 22  4  0  0  0  0
 22 23  4  0  0  0  0
 23 24  4  0  0  0  0
 24 25  4  0  0  0  0
 20 25  4  0  0  0  0
 17 26  4  0  0  0  0
 26 27  4  0  0  0  0
 14 27  4  0  0  0  0
 12 28  1  0  0  0  0
 28 29  2  0  0  0  0
 28 30  1  0  0  0  0
M  END
>  <CdId>
49

>  <Mol Weight>
428.5

>  <Formula>
C22H24N2O5S

>  <CMPD_CHEMBLID>
CHEMBL178849

>  <MOLREGNO>
295091

>  <PARENT_CMPD_CHEMBLID>
CHEMBL178849

>  <PARENT_MOLREGNO>
295091

>  <COMPOUND_KEY>
8

>  <MOLWEIGHT>
428.5

>  <ALOGP>
2.28

>  <PSA>
121.24

>  <NUM_RO5_VIOLATIONS>
0

>  <ACTIVITY_ID>
43118

>  <STANDARD_TYPE>
T1/2

>  <RELATION>
>

>  <STANDARD_VALUE>
12.0

>  <STANDARD_UNITS>
hr

>  <PUBLISHED_TYPE>
T1/2

>  <PUBLISHED_RELATION>
>

>  <PUBLISHED_VALUE>
12.0

>  <PUBLISHED_UNITS>
hr

>  <POTENTIAL_DUPLICATE>
0

>  <BAO_ENDPOINT>
BAO_0002115

>  <UO_UNITS>
UO_0000032

>  <QUDT_UNITS>
http://qudt.org/vocab/unit#Hour

>  <ASSAY_ID>
9781

>  <ASSAY_CHEMBLID>
CHEMBL626254

>  <ASSAY_TYPE>
A

>  <DESCRIPTION>
Half life stability of compound was evaluated in rat plasma

>  <ASSAY_SRC_ID>
1

>  <ASSAY_SRC_DESCRIPTION>
Scientific Literature

>  <ASSAY_ORGANISM>
Rattus norvegicus

>  <ASSAY_TAX_ID>
10116

>  <CURATED_BY>
Intermediate

>  <BAO_FORMAT>
BAO_0000218

>  <TID>
50597

>  <TARGET_CHEMBLID>
CHEMBL376

>  <TARGET_TYPE>
ORGANISM

>  <PREF_NAME>
Rattus norvegicus

>  <ORGANISM>
Rattus norvegicus

>  <CONFIDENCE_SCORE>
1

>  <TARGET_MAPPING>
Non-molecular

>  <DOC_ID>
4188

>  <DOC_CHEMBLID>
CHEMBL1133363

>  <PUBMED_ID>
10853677

>  <JOURNAL>
Bioorg. Med. Chem. Lett.

>  <YEAR>
2000

>  <VOLUME>
10

>  <ISSUE>
9

>  <FIRST_PAGE>
997

$$$$

  Mrv1533001291818312D          

 33 35  0  0  1  0            999 V2000
    1.7843   -9.6045    0.0000 C   0  0  0  0  0  0  0  0  0  0  0  0
    1.9558   -8.7975    0.0000 C   0  0  0  0  0  0  0  0  0  0  0  0
    2.7404   -8.5426    0.0000 O   0  0  0  0  0  0  0  0  0  0  0  0
    1.3427   -8.2455    0.0000 N   0  0  0  0  0  0  0  0  0  0  0  0
    0.5357   -8.4170    0.0000 C   0  0  0  0  0  0  0  0  0  0  0  0
    0.1232   -7.7025    0.0000 S   0  0  0  0  0  0  0  0  0  0  0  0
    0.6753   -7.0894    0.0000 C   0  0  0  0  0  0  0  0  0  0  0  0
    1.4289   -7.4250    0.0000 C   0  0  2  0  0  0  0  0  0  0  0  0
    2.1434   -7.0125    0.0000 C   0  0  0  0  0  0  0  0  0  0  0  0
    2.8579   -7.4250    0.0000 O   0  0  0  0  0  0  0  0  0  0  0  0
    2.1434   -6.1875    0.0000 N   0  0  0  0  0  0  0  0  0  0  0  0
    2.8579   -5.7750    0.0000 C   0  0  1  0  0  0  0  0  0  0  0  0
    2.8579   -4.9500    0.0000 C   0  0  0  0  0  0  0  0  0  0  0  0
    3.5724   -4.5375    0.0000 C   0  0  0  0  0  0  0  0  0  0  0  0
    3.5724   -3.7125    0.0000 C   0  0  0  0  0  0  0  0  0  0  0  0
    4.2868   -3.3000    0.0000 C   0  0  0  0  0  0  0  0  0  0  0  0
    5.0013   -3.7125    0.0000 C   0  0  0  0  0  0  0  0  0  0  0  0
    5.7158   -3.3000    0.0000 O   0  0  0  0  0  0  0  0  0  0  0  0
    5.7158   -2.4750    0.0000 C   0  0  0  0  0  0  0  0  0  0  0  0
    5.0013   -2.0625    0.0000 O   0  0  0  0  0  0  0  0  0  0  0  0
    6.4302   -2.0625    0.0000 C   0  0  0  0  0  0  0  0  0  0  0  0
    6.4302   -1.2375    0.0000 C   0  0  0  0  0  0  0  0  0  0  0  0
    5.7158   -0.8250    0.0000 Cl  0  0  0  0  0  0  0  0  0  0  0  0
    7.1447   -0.8250    0.0000 C   0  0  0  0  0  0  0  0  0  0  0  0
    7.8592   -1.2375    0.0000 C   0  0  0  0  0  0  0  0  0  0  0  0
    7.8592   -2.0625    0.0000 C   0  0  0  0  0  0  0  0  0  0  0  0
    7.1447   -2.4750    0.0000 C   0  0  0  0  0  0  0  0  0  0  0  0
    7.1447   -3.3000    0.0000 Cl  0  0  0  0  0  0  0  0  0  0  0  0
    5.0013   -4.5375    0.0000 C   0  0  0  0  0  0  0  0  0  0  0  0
    4.2868   -4.9500    0.0000 C   0  0  0  0  0  0  0  0  0  0  0  0
    3.5724   -6.1875    0.0000 C   0  0  0  0  0  0  0  0  0  0  0  0
    4.2868   -5.7750    0.0000 O   0  0  0  0  0  0  0  0  0  0  0  0
    3.5724   -7.0125    0.0000 O   0  0  0  0  0  0  0  0  0  0  0  0
  1  2  1  0  0  0  0
  2  3  2  0  0  0  0
  2  4  1  0  0  0  0
  4  5  1  0  0  0  0
  5  6  1  0  0  0  0
  6  7  1  0  0  0  0
  7  8  1  0  0  0  0
  4  8  1  0  0  0  0
  8  9  1  6  0  0  0
  9 10  2  0  0  0  0
  9 11  1  0  0  0  0
 12 11  1  1  0  0  0
 12 13  1  0  0  0  0
 13 14  1  0  0  0  0
 14 15  4  0  0  0  0
 15 16  4  0  0  0  0
 16 17  4  0  0  0  0
 17 18  1  0  0  0  0
 18 19  1  0  0  0  0
 19 20  2  0  0  0  0
 19 21  1  0  0  0  0
 21 22  4  0  0  0  0
 22 23  1  0  0  0  0
 22 24  4  0  0  0  0
 24 25  4  0  0  0  0
 25 26  4  0  0  0  0
 26 27  4  0  0  0  0
 21 27  4  0  0  0  0
 27 28  1  0  0  0  0
 17 29  4  0  0  0  0
 29 30  4  0  0  0  0
 14 30  4  0  0  0  0
 12 31  1  0  0  0  0
 31 32  2  0  0  0  0
 31 33  1  0  0  0  0
M  END
>  <CdId>
52

>  <Mol Weight>
511.37

>  <Formula>
C22H20Cl2N2O6S

>  <CMPD_CHEMBLID>
CHEMBL177833

>  <MOLREGNO>
292106

>  <PARENT_CMPD_CHEMBLID>
CHEMBL177833

>  <PARENT_MOLREGNO>
292106

>  <COMPOUND_KEY>
11

>  <MOLWEIGHT>
511.37

>  <ALOGP>
3.47

>  <PSA>
138.3

>  <NUM_RO5_VIOLATIONS>
1

>  <ACTIVITY_ID>
44333

>  <STANDARD_TYPE>
T1/2

>  <RELATION>
>

>  <STANDARD_VALUE>
12.0

>  <STANDARD_UNITS>
hr

>  <PUBLISHED_TYPE>
T1/2

>  <PUBLISHED_RELATION>
>

>  <PUBLISHED_VALUE>
12.0

>  <PUBLISHED_UNITS>
hr

>  <POTENTIAL_DUPLICATE>
0

>  <BAO_ENDPOINT>
BAO_0002115

>  <UO_UNITS>
UO_0000032

>  <QUDT_UNITS>
http://qudt.org/vocab/unit#Hour

>  <ASSAY_ID>
9781

>  <ASSAY_CHEMBLID>
CHEMBL626254

>  <ASSAY_TYPE>
A

>  <DESCRIPTION>
Half life stability of compound was evaluated in rat plasma

>  <ASSAY_SRC_ID>
1

>  <ASSAY_SRC_DESCRIPTION>
Scientific Literature

>  <ASSAY_ORGANISM>
Rattus norvegicus

>  <ASSAY_TAX_ID>
10116

>  <CURATED_BY>
Intermediate

>  <BAO_FORMAT>
BAO_0000218

>  <TID>
50597

>  <TARGET_CHEMBLID>
CHEMBL376

>  <TARGET_TYPE>
ORGANISM

>  <PREF_NAME>
Rattus norvegicus

>  <ORGANISM>
Rattus norvegicus

>  <CONFIDENCE_SCORE>
1

>  <TARGET_MAPPING>
Non-molecular

>  <DOC_ID>
4188

>  <DOC_CHEMBLID>
CHEMBL1133363

>  <PUBMED_ID>
10853677

>  <JOURNAL>
Bioorg. Med. Chem. Lett.

>  <YEAR>
2000

>  <VOLUME>
10

>  <ISSUE>
9

>  <FIRST_PAGE>
997

$$$$

  Mrv1533001291818312D          

 32 34  0  0  1  0            999 V2000
    1.7843   -9.6045    0.0000 C   0  0  0  0  0  0  0  0  0  0  0  0
    1.9558   -8.7975    0.0000 C   0  0  0  0  0  0  0  0  0  0  0  0
    2.7404   -8.5426    0.0000 O   0  0  0  0  0  0  0  0  0  0  0  0
    1.3427   -8.2455    0.0000 N   0  0  0  0  0  0  0  0  0  0  0  0
    0.5357   -8.4170    0.0000 C   0  0  0  0  0  0  0  0  0  0  0  0
    0.1232   -7.7025    0.0000 S   0  0  0  0  0  0  0  0  0  0  0  0
    0.6753   -7.0894    0.0000 C   0  0  0  0  0  0  0  0  0  0  0  0
    1.4289   -7.4250    0.0000 C   0  0  2  0  0  0  0  0  0  0  0  0
    2.1434   -7.0125    0.0000 C   0  0  0  0  0  0  0  0  0  0  0  0
    2.8579   -7.4250    0.0000 O   0  0  0  0  0  0  0  0  0  0  0  0
    2.1434   -6.1875    0.0000 N   0  0  0  0  0  0  0  0  0  0  0  0
    2.8579   -5.7750    0.0000 C   0  0  1  0  0  0  0  0  0  0  0  0
    2.8579   -4.9500    0.0000 C   0  0  0  0  0  0  0  0  0  0  0  0
    3.5724   -4.5375    0.0000 C   0  0  0  0  0  0  0  0  0  0  0  0
    3.5724   -3.7125    0.0000 C   0  0  0  0  0  0  0  0  0  0  0  0
    4.2868   -3.3000    0.0000 C   0  0  0  0  0  0  0  0  0  0  0  0
    5.0013   -3.7125    0.0000 C   0  0  0  0  0  0  0  0  0  0  0  0
    5.7158   -3.3000    0.0000 O   0  0  0  0  0  0  0  0  0  0  0  0
    5.7158   -2.4750    0.0000 C   0  0  0  0  0  0  0  0  0  0  0  0
    6.4302   -2.0625    0.0000 C   0  0  0  0  0  0  0  0  0  0  0  0
    6.4302   -1.2375    0.0000 C   0  0  0  0  0  0  0  0  0  0  0  0
    5.7158   -0.8250    0.0000 Cl  0  0  0  0  0  0  0  0  0  0  0  0
    7.1447   -0.8250    0.0000 C   0  0  0  0  0  0  0  0  0  0  0  0
    7.8592   -1.2375    0.0000 C   0  0  0  0  0  0  0  0  0  0  0  0
    7.8592   -2.0625    0.0000 C   0  0  0  0  0  0  0  0  0  0  0  0
    7.1447   -2.4750    0.0000 C   0  0  0  0  0  0  0  0  0  0  0  0
    7.1447   -3.3000    0.0000 Cl  0  0  0  0  0  0  0  0  0  0  0  0
    5.0013   -4.5375    0.0000 C   0  0  0  0  0  0  0  0  0  0  0  0
    4.2868   -4.9500    0.0000 C   0  0  0  0  0  0  0  0  0  0  0  0
    3.5724   -6.1875    0.0000 C   0  0  0  0  0  0  0  0  0  0  0  0
    4.2868   -5.7750    0.0000 O   0  0  0  0  0  0  0  0  0  0  0  0
    3.5724   -7.0125    0.0000 O   0  0  0  0  0  0  0  0  0  0  0  0
  1  2  1  0  0  0  0
  2  3  2  0  0  0  0
  2  4  1  0  0  0  0
  4  5  1  0  0  0  0
  5  6  1  0  0  0  0
  6  7  1  0  0  0  0
  7  8  1  0  0  0  0
  4  8  1  0  0  0  0
  8  9  1  6  0  0  0
  9 10  2  0  0  0  0
  9 11  1  0  0  0  0
 12 11  1  1  0  0  0
 12 13  1  0  0  0  0
 13 14  1  0  0  0  0
 14 15  4  0  0  0  0
 15 16  4  0  0  0  0
 16 17  4  0  0  0  0
 17 18  1  0  0  0  0
 18 19  1  0  0  0  0
 19 20  1  0  0  0  0
 20 21  4  0  0  0  0
 21 22  1  0  0  0  0
 21 23  4  0  0  0  0
 23 24  4  0  0  0  0
 24 25  4  0  0  0  0
 25 26  4  0  0  0  0
 20 26  4  0  0  0  0
 26 27  1  0  0  0  0
 17 28  4  0  0  0  0
 28 29  4  0  0  0  0
 14 29  4  0  0  0  0
 12 30  1  0  0  0  0
 30 31  2  0  0  0  0
 30 32  1  0  0  0  0
M  END
>  <CdId>
53

>  <Mol Weight>
497.39

>  <Formula>
C22H22Cl2N2O5S

>  <CMPD_CHEMBLID>
CHEMBL351547

>  <MOLREGNO>
258636

>  <PARENT_CMPD_CHEMBLID>
CHEMBL351547

>  <PARENT_MOLREGNO>
258636

>  <COMPOUND_KEY>
2

>  <MOLWEIGHT>
497.39

>  <ALOGP>
3.61

>  <PSA>
121.24

>  <NUM_RO5_VIOLATIONS>
0

>  <ACTIVITY_ID>
56987

>  <STANDARD_TYPE>
T1/2

>  <RELATION>
>

>  <STANDARD_VALUE>
12.0

>  <STANDARD_UNITS>
hr

>  <PUBLISHED_TYPE>
T1/2

>  <PUBLISHED_RELATION>
>

>  <PUBLISHED_VALUE>
12.0

>  <PUBLISHED_UNITS>
hr

>  <POTENTIAL_DUPLICATE>
0

>  <BAO_ENDPOINT>
BAO_0002115

>  <UO_UNITS>
UO_0000032

>  <QUDT_UNITS>
http://qudt.org/vocab/unit#Hour

>  <ASSAY_ID>
9781

>  <ASSAY_CHEMBLID>
CHEMBL626254

>  <ASSAY_TYPE>
A

>  <DESCRIPTION>
Half life stability of compound was evaluated in rat plasma

>  <ASSAY_SRC_ID>
1

>  <ASSAY_SRC_DESCRIPTION>
Scientific Literature

>  <ASSAY_ORGANISM>
Rattus norvegicus

>  <ASSAY_TAX_ID>
10116

>  <CURATED_BY>
Intermediate

>  <BAO_FORMAT>
BAO_0000218

>  <TID>
50597

>  <TARGET_CHEMBLID>
CHEMBL376

>  <TARGET_TYPE>
ORGANISM

>  <PREF_NAME>
Rattus norvegicus

>  <ORGANISM>
Rattus norvegicus

>  <CONFIDENCE_SCORE>
1

>  <TARGET_MAPPING>
Non-molecular

>  <DOC_ID>
4188

>  <DOC_CHEMBLID>
CHEMBL1133363

>  <PUBMED_ID>
10853677

>  <JOURNAL>
Bioorg. Med. Chem. Lett.

>  <YEAR>
2000

>  <VOLUME>
10

>  <ISSUE>
9

>  <FIRST_PAGE>
997

$$$$

  Mrv1533001291818312D          

 66 72  0  0  1  0            999 V2000
    4.2868    4.1250    0.0000 Na  0  3  0  0  0  0  0  0  0  0  0  0
    2.1434   -1.2375    0.0000 C   0  0  0  0  0  0  0  0  0  0  0  0
    2.8579   -1.6500    0.0000 O   0  0  0  0  0  0  0  0  0  0  0  0
    2.8579   -2.4750    0.0000 C   0  0  0  0  0  0  0  0  0  0  0  0
    2.1434   -2.8875    0.0000 C   0  0  0  0  0  0  0  0  0  0  0  0
    2.1434   -3.7125    0.0000 C   0  0  0  0  0  0  0  0  0  0  0  0
    2.8579   -4.1250    0.0000 C   0  0  0  0  0  0  0  0  0  0  0  0
    3.5724   -3.7125    0.0000 C   0  0  0  0  0  0  0  0  0  0  0  0
    4.2868   -4.1250    0.0000 C   0  0  0  0  0  0  0  0  0  0  0  0
    4.2868   -4.9500    0.0000 O   0  0  0  0  0  0  0  0  0  0  0  0
    5.0013   -3.7125    0.0000 C   0  0  0  0  0  0  0  0  0  0  0  0
    5.0013   -2.8875    0.0000 C   0  0  0  0  0  0  0  0  0  0  0  0
    5.7158   -2.4750    0.0000 C   0  0  0  0  0  0  0  0  0  0  0  0
    5.7158   -1.6500    0.0000 O   0  0  0  0  0  0  0  0  0  0  0  0
    6.4302   -2.8875    0.0000 C   0  0  0  0  0  0  0  0  0  0  0  0
    7.1447   -2.4750    0.0000 C   0  0  0  0  0  0  0  0  0  0  0  0
    7.8592   -2.8875    0.0000 C   0  0  0  0  0  0  0  0  0  0  0  0
    7.8592   -3.7125    0.0000 C   0  0  0  0  0  0  0  0  0  0  0  0
    8.6716   -3.5692    0.0000 O   0  0  0  0  0  0  0  0  0  0  0  0
    7.1447   -4.1250    0.0000 C   0  0  0  0  0  0  0  0  0  0  0  0
    6.4302   -3.7125    0.0000 C   0  0  0  0  0  0  0  0  0  0  0  0
    5.7158   -4.1250    0.0000 C   0  0  0  0  0  0  0  0  0  0  0  0
    5.7158   -4.9500    0.0000 O   0  0  0  0  0  0  0  0  0  0  0  0
    8.1413   -4.4877    0.0000 C   0  0  0  0  0  0  0  0  0  0  0  0
    7.6110   -5.1197    0.0000 O   0  0  0  0  0  0  0  0  0  0  0  0
    8.9538   -4.6310    0.0000 C   0  0  0  0  0  0  0  0  0  0  0  0
    9.2360   -5.4063    0.0000 O   0  0  0  0  0  0  0  0  0  0  0  0
    7.1447   -1.6500    0.0000 O   0  0  0  0  0  0  0  0  0  0  0  0
    7.8592   -1.2375    0.0000 C   0  0  0  0  0  0  0  0  0  0  0  0
    7.8592   -0.4125    0.0000 C   0  0  0  0  0  0  0  0  0  0  0  0
    8.5737    0.0000    0.0000 C   0  0  0  0  0  0  0  0  0  0  0  0
    8.5737    0.8250    0.0000 N   0  0  0  0  0  0  0  0  0  0  0  0
    7.8592    1.2375    0.0000 C   0  0  0  0  0  0  0  0  0  0  0  0
    7.1447    0.8250    0.0000 O   0  0  0  0  0  0  0  0  0  0  0  0
    7.8592    2.0625    0.0000 O   0  0  0  0  0  0  0  0  0  0  0  0
    7.1447    2.4750    0.0000 C   0  0  0  0  0  0  0  0  0  0  0  0
    7.1447    3.3000    0.0000 C   0  0  0  0  0  0  0  0  0  0  0  0
    6.4302    3.7125    0.0000 C   0  0  0  0  0  0  0  0  0  0  0  0
    6.4302    4.5375    0.0000 N   0  0  0  0  0  0  0  0  0  0  0  0
    7.1447    4.9500    0.0000 C   0  0  0  0  0  0  0  0  0  0  0  0
    7.8592    4.5375    0.0000 S   0  0  0  0  0  0  0  0  0  0  0  0
    7.8592    3.7125    0.0000 C   0  0  0  0  0  0  0  0  0  0  0  0
    6.7322    5.6645    0.0000 C   0  0  0  0  0  0  0  0  0  0  0  0
    6.9457    6.4614    0.0000 N   0  0  0  0  0  0  0  0  0  0  0  0
    7.7426    6.6749    0.0000 C   0  0  0  0  0  0  0  0  0  0  0  0
    8.3260    6.0915    0.0000 O   0  0  0  0  0  0  0  0  0  0  0  0
    7.9561    7.4718    0.0000 C   0  0  0  0  0  0  0  0  0  0  0  0
    7.3728    8.0551    0.0000 C   0  0  0  0  0  0  0  0  0  0  0  0
    6.5759    7.8416    0.0000 C   0  0  0  0  0  0  0  0  0  0  0  0
    5.9925    8.4250    0.0000 C   0  0  0  0  0  0  0  0  0  0  0  0
    6.2061    9.2219    0.0000 C   0  0  0  0  0  0  0  0  0  0  0  0
    7.0029    9.4354    0.0000 C   0  0  0  0  0  0  0  0  0  0  0  0
    7.5863    8.8520    0.0000 C   0  0  0  0  0  0  0  0  0  0  0  0
    6.0177    5.2520    0.0000 C   0  0  0  0  0  0  0  0  0  0  0  0
    5.2208    5.4655    0.0000 O   0  0  0  0  0  0  0  0  0  0  0  0
    5.7158    3.3000    0.0000 C   0  0  0  0  0  0  0  0  0  0  0  0
    5.7158    2.4750    0.0000 O   0  0  0  0  0  0  0  0  0  0  0  0
    5.0013    3.7125    0.0000 O   0  5  0  0  0  0  0  0  0  0  0  0
    9.2881   -0.4125    0.0000 C   0  0  0  0  0  0  0  0  0  0  0  0
   10.0026    0.0000    0.0000 O   0  0  0  0  0  0  0  0  0  0  0  0
    9.2881   -1.2375    0.0000 C   0  0  0  0  0  0  0  0  0  0  0  0
   10.0026   -1.6500    0.0000 C   0  0  0  0  0  0  0  0  0  0  0  0
    8.5737   -1.6500    0.0000 O   0  0  0  0  0  0  0  0  0  0  0  0
    4.2868   -2.4750    0.0000 C   0  0  0  0  0  0  0  0  0  0  0  0
    4.2868   -1.6500    0.0000 O   0  0  0  0  0  0  0  0  0  0  0  0
    3.5724   -2.8875    0.0000 C   0  0  0  0  0  0  0  0  0  0  0  0
  2  3  1  0  0  0  0
  3  4  1  0  0  0  0
  4  5  4  0  0  0  0
  5  6  4  0  0  0  0
  6  7  4  0  0  0  0
  7  8  4  0  0  0  0
  8  9  1  0  0  0  0
  9 10  2  0  0  0  0
  9 11  1  0  0  0  0
 11 12  2  0  0  0  0
 12 13  1  0  0  0  0
 13 14  1  0  0  0  0
 13 15  1  0  0  0  0
 15 16  1  0  0  0  0
 16 17  1  0  0  0  0
 17 18  1  0  0  0  0
 18 19  1  0  0  0  0
 18 20  1  0  0  0  0
 20 21  1  0  0  0  0
 15 21  1  0  0  0  0
 21 22  1  0  0  0  0
 11 22  1  0  0  0  0
 22 23  1  0  0  0  0
 18 24  1  0  0  0  0
 24 25  2  0  0  0  0
 24 26  1  0  0  0  0
 26 27  1  0  0  0  0
 16 28  1  0  0  0  0
 28 29  1  0  0  0  0
 29 30  1  0  0  0  0
 30 31  1  0  0  0  0
 31 32  1  0  0  0  0
 32 33  1  0  0  0  0
 33 34  2  0  0  0  0
 33 35  1  0  0  0  0
 35 36  1  0  0  0  0
 36 37  1  0  0  0  0
 37 38  2  0  0  0  0
 38 39  1  0  0  0  0
 39 40  1  0  0  0  0
 40 41  1  0  0  0  0
 41 42  1  0  0  0  0
 37 42  1  0  0  0  0
 40 43  1  0  0  0  0
 43 44  1  0  0  0  0
 44 45  1  0  0  0  0
 45 46  2  0  0  0  0
 45 47  1  0  0  0  0
 47 48  1  0  0  0  0
 48 49  4  0  0  0  0
 49 50  4  0  0  0  0
 50 51  4  0  0  0  0
 51 52  4  0  0  0  0
 52 53  4  0  0  0  0
 48 53  4  0  0  0  0
 43 54  1  0  0  0  0
 39 54  1  0  0  0  0
 54 55  2  0  0  0  0
 38 56  1  0  0  0  0
 56 57  2  0  0  0  0
 56 58  1  0  0  0  0
 31 59  1  0  0  0  0
 59 60  1  0  0  0  0
 59 61  1  0  0  0  0
 61 62  1  0  0  0  0
 61 63  1  0  0  0  0
 29 63  1  0  0  0  0
 12 64  1  0  0  0  0
 64 65  2  0  0  0  0
 64 66  1  0  0  0  0
  4 66  4  0  0  0  0
  8 66  4  0  0  0  0
M  CHG  2   1   1  58  -1
M  END
>  <CdId>
54

>  <Mol Weight>
943.91

>  <Formula>
C44H46N3NaO17S

>  <CMPD_CHEMBLID>
CHEMBL109658

>  <MOLREGNO>
183096

>  <PARENT_CMPD_CHEMBLID>
CHEMBL1205537

>  <PARENT_MOLREGNO>
679488

>  <COMPOUND_KEY>
4

>  <MOLWEIGHT>
921.92

>  <ALOGP>
-0.75

>  <PSA>
330.39

>  <NUM_RO5_VIOLATIONS>
3

>  <ACTIVITY_ID>
434326

>  <STANDARD_TYPE>
T1/2

>  <RELATION>
=

>  <STANDARD_VALUE>
8.0

>  <STANDARD_UNITS>
hr

>  <PUBLISHED_TYPE>
T1/2

>  <PUBLISHED_RELATION>
=

>  <PUBLISHED_VALUE>
8.0

>  <PUBLISHED_UNITS>
hr

>  <POTENTIAL_DUPLICATE>
0

>  <BAO_ENDPOINT>
BAO_0002115

>  <UO_UNITS>
UO_0000032

>  <QUDT_UNITS>
http://qudt.org/vocab/unit#Hour

>  <ASSAY_ID>
10004

>  <ASSAY_CHEMBLID>
CHEMBL625850

>  <ASSAY_TYPE>
A

>  <DESCRIPTION>
In vitro half life in rat plasma

>  <ASSAY_SRC_ID>
1

>  <ASSAY_SRC_DESCRIPTION>
Scientific Literature

>  <ASSAY_ORGANISM>
Rattus norvegicus

>  <ASSAY_TAX_ID>
10116

>  <CURATED_BY>
Intermediate

>  <BAO_FORMAT>
BAO_0000218

>  <TID>
50597

>  <TARGET_CHEMBLID>
CHEMBL376

>  <TARGET_TYPE>
ORGANISM

>  <PREF_NAME>
Rattus norvegicus

>  <ORGANISM>
Rattus norvegicus

>  <CONFIDENCE_SCORE>
1

>  <TARGET_MAPPING>
Non-molecular

>  <DOC_ID>
530

>  <DOC_CHEMBLID>
CHEMBL1127190

>  <JOURNAL>
Bioorg. Med. Chem. Lett.

>  <YEAR>
1993

>  <VOLUME>
3

>  <ISSUE>
2

>  <FIRST_PAGE>
323

$$$$

  Mrv1533001291818312D          

 30 32  0  0  1  0            999 V2000
    6.4302    2.0625    0.0000 C   0  0  0  0  0  0  0  0  0  0  0  0
    5.7158    1.6500    0.0000 O   0  0  0  0  0  0  0  0  0  0  0  0
    5.7158    0.8250    0.0000 C   0  0  0  0  0  0  0  0  0  0  0  0
    6.4302    0.4125    0.0000 C   0  0  0  0  0  0  0  0  0  0  0  0
    6.4302   -0.4125    0.0000 C   0  0  0  0  0  0  0  0  0  0  0  0
    5.7158   -0.8250    0.0000 C   0  0  0  0  0  0  0  0  0  0  0  0
    5.0013   -0.4125    0.0000 C   0  0  0  0  0  0  0  0  0  0  0  0
    4.2868   -0.8250    0.0000 O   0  0  0  0  0  0  0  0  0  0  0  0
    3.5724   -0.4125    0.0000 C   0  0  0  0  0  0  0  0  0  0  0  0
    5.0013    0.4125    0.0000 C   0  0  0  0  0  0  0  0  0  0  0  0
    4.2868    0.8250    0.0000 C   0  0  0  0  0  0  0  0  0  0  0  0
    3.5724    0.4125    0.0000 C   0  0  0  0  0  0  0  0  0  0  0  0
    2.8579    0.8250    0.0000 C   0  0  0  0  0  0  0  0  0  0  0  0
    2.8579    1.6500    0.0000 C   0  0  0  0  0  0  0  0  0  0  0  0
    2.1434    2.0625    0.0000 C   0  0  0  0  0  0  0  0  0  0  0  0
    2.1434    2.8875    0.0000 C   0  0  2  0  0  0  0  0  0  0  0  0
    1.4289    3.3000    0.0000 N   0  0  0  0  0  0  0  0  0  0  0  0
    1.4289    4.1250    0.0000 C   0  0  0  0  0  0  0  0  0  0  0  0
    2.1434    4.5375    0.0000 O   0  0  0  0  0  0  0  0  0  0  0  0
    0.7145    4.5375    0.0000 C   0  0  1  0  0  0  0  0  0  0  0  0
    1.1994    5.2049    0.0000 C   0  0  0  0  0  0  0  0  0  0  0  0
    0.3789    3.7838    0.0000 C   0  0  0  0  0  0  0  0  0  0  0  0
   -0.4416    3.8701    0.0000 C   0  0  0  0  0  0  0  0  0  0  0  0
   -0.6131    4.6770    0.0000 C   0  0  0  0  0  0  0  0  0  0  0  0
    0.1014    5.0895    0.0000 O   0  0  0  0  0  0  0  0  0  0  0  0
    2.8579    3.3000    0.0000 C   0  0  0  0  0  0  0  0  0  0  0  0
    2.8579    4.1250    0.0000 O   0  0  0  0  0  0  0  0  0  0  0  0
    3.5724    2.8875    0.0000 O   0  0  0  0  0  0  0  0  0  0  0  0
    3.5724    2.0625    0.0000 C   0  0  0  0  0  0  0  0  0  0  0  0
    4.2868    1.6500    0.0000 C   0  0  0  0  0  0  0  0  0  0  0  0
  1  2  1  0  0  0  0
  2  3  1  0  0  0  0
  3  4  4  0  0  0  0
  4  5  4  0  0  0  0
  5  6  4  0  0  0  0
  6  7  4  0  0  0  0
  7  8  1  0  0  0  0
  8  9  1  0  0  0  0
  7 10  4  0  0  0  0
  3 10  4  0  0  0  0
 10 11  1  0  0  0  0
 11 12  4  0  0  0  0
 12 13  4  0  0  0  0
 13 14  4  0  0  0  0
 14 15  1  0  0  0  0
 15 16  1  0  0  0  0
 16 17  1  6  0  0  0
 17 18  1  0  0  0  0
 18 19  2  0  0  0  0
 20 18  1  1  0  0  0
 20 21  1  6  0  0  0
 20 22  1  0  0  0  0
 22 23  1  0  0  0  0
 23 24  1  0  0  0  0
 24 25  1  0  0  0  0
 20 25  1  0  0  0  0
 16 26  1  0  0  0  0
 26 27  2  0  0  0  0
 26 28  1  0  0  0  0
 14 29  4  0  0  0  0
 29 30  4  0  0  0  0
 11 30  4  0  0  0  0
M  END
>  <CdId>
57

>  <Mol Weight>
413.47

>  <Formula>
C23H27NO6

>  <CMPD_CHEMBLID>
CHEMBL34498

>  <MOLREGNO>
52526

>  <PARENT_CMPD_CHEMBLID>
CHEMBL34498

>  <PARENT_MOLREGNO>
52526

>  <COMPOUND_KEY>
17

>  <MOLWEIGHT>
413.46

>  <ALOGP>
3.03

>  <PSA>
94.09

>  <NUM_RO5_VIOLATIONS>
0

>  <ACTIVITY_ID>
208514

>  <STANDARD_TYPE>
T1/2

>  <RELATION>
=

>  <STANDARD_VALUE>
3.4

>  <STANDARD_UNITS>
hr

>  <PUBLISHED_TYPE>
T1/2

>  <PUBLISHED_RELATION>
=

>  <PUBLISHED_VALUE>
3.4

>  <PUBLISHED_UNITS>
hr

>  <POTENTIAL_DUPLICATE>
0

>  <BAO_ENDPOINT>
BAO_0002115

>  <UO_UNITS>
UO_0000032

>  <QUDT_UNITS>
http://qudt.org/vocab/unit#Hour

>  <ASSAY_ID>
10026

>  <ASSAY_CHEMBLID>
CHEMBL874451

>  <ASSAY_TYPE>
A

>  <DESCRIPTION>
Plasma half life period was calculated in rat

>  <ASSAY_SRC_ID>
1

>  <ASSAY_SRC_DESCRIPTION>
Scientific Literature

>  <ASSAY_ORGANISM>
Rattus norvegicus

>  <ASSAY_TAX_ID>
10116

>  <CURATED_BY>
Intermediate

>  <BAO_FORMAT>
BAO_0000218

>  <TID>
50597

>  <TARGET_CHEMBLID>
CHEMBL376

>  <TARGET_TYPE>
ORGANISM

>  <PREF_NAME>
Rattus norvegicus

>  <ORGANISM>
Rattus norvegicus

>  <CONFIDENCE_SCORE>
1

>  <TARGET_MAPPING>
Non-molecular

>  <DOC_ID>
4853

>  <DOC_CHEMBLID>
CHEMBL1135129

>  <PUBMED_ID>
12031328

>  <JOURNAL>
Bioorg. Med. Chem. Lett.

>  <YEAR>
2002

>  <VOLUME>
12

>  <ISSUE>
11

>  <FIRST_PAGE>
1497

$$$$

  Mrv1533001291818312D          

 38 42  0  0  0  0            999 V2000
    4.4259   -0.2440    0.0000 C   0  0  0  0  0  0  0  0  0  0  0  0
    4.2544    0.5629    0.0000 C   0  0  0  0  0  0  0  0  0  0  0  0
    4.8675    1.1150    0.0000 C   0  0  0  0  0  0  0  0  0  0  0  0
    5.6744    0.9434    0.0000 N   0  0  0  0  0  0  0  0  0  0  0  0
    6.0869    1.6579    0.0000 C   0  0  0  0  0  0  0  0  0  0  0  0
    6.9074    1.7441    0.0000 C   0  0  0  0  0  0  0  0  0  0  0  0
    7.5749    2.2291    0.0000 C   0  0  0  0  0  0  0  0  0  0  0  0
    7.6611    1.4086    0.0000 C   0  0  0  0  0  0  0  0  0  0  0  0
    5.5349    2.2710    0.0000 C   0  0  0  0  0  0  0  0  0  0  0  0
    5.7064    3.0780    0.0000 C   0  0  0  0  0  0  0  0  0  0  0  0
    5.0933    3.6300    0.0000 O   0  0  0  0  0  0  0  0  0  0  0  0
    6.4911    3.3329    0.0000 N   0  0  0  0  0  0  0  0  0  0  0  0
    4.7812    1.9354    0.0000 N   0  0  0  0  0  0  0  0  0  0  0  0
    4.0668    2.3479    0.0000 C   0  0  0  0  0  0  0  0  0  0  0  0
    3.3523    1.9354    0.0000 C   0  0  0  0  0  0  0  0  0  0  0  0
    3.3523    1.1104    0.0000 C   0  0  0  0  0  0  0  0  0  0  0  0
    2.6378    0.6979    0.0000 C   0  0  0  0  0  0  0  0  0  0  0  0
    1.9233    1.1104    0.0000 C   0  0  0  0  0  0  0  0  0  0  0  0
    1.1387    0.8555    0.0000 O   0  0  0  0  0  0  0  0  0  0  0  0
    0.6538    1.5229    0.0000 C   0  0  0  0  0  0  0  0  0  0  0  0
    1.1387    2.1904    0.0000 C   0  0  0  0  0  0  0  0  0  0  0  0
    0.8838    2.9750    0.0000 Br  0  0  0  0  0  0  0  0  0  0  0  0
    1.9233    1.9354    0.0000 C   0  0  0  0  0  0  0  0  0  0  0  0
    2.6378    2.3479    0.0000 C   0  0  0  0  0  0  0  0  0  0  0  0
   -0.1712    1.5229    0.0000 C   0  0  0  0  0  0  0  0  0  0  0  0
   -0.5837    0.8085    0.0000 C   0  0  0  0  0  0  0  0  0  0  0  0
   -1.4087    0.8085    0.0000 C   0  0  0  0  0  0  0  0  0  0  0  0
   -1.8212    1.5229    0.0000 C   0  0  0  0  0  0  0  0  0  0  0  0
   -1.4087    2.2374    0.0000 C   0  0  0  0  0  0  0  0  0  0  0  0
   -0.5837    2.2374    0.0000 C   0  0  0  0  0  0  0  0  0  0  0  0
   -0.1712    2.9519    0.0000 N   0  0  0  0  0  0  0  0  0  0  0  0
   -0.5837    3.6664    0.0000 S   0  0  0  0  0  0  0  0  0  0  0  0
   -1.2982    3.2539    0.0000 O   0  0  0  0  0  0  0  0  0  0  0  0
   -0.9962    4.3808    0.0000 O   0  0  0  0  0  0  0  0  0  0  0  0
    0.1308    4.0789    0.0000 C   0  0  0  0  0  0  0  0  0  0  0  0
    0.8452    4.4914    0.0000 F   0  0  0  0  0  0  0  0  0  0  0  0
    0.5433    3.3644    0.0000 F   0  0  0  0  0  0  0  0  0  0  0  0
   -0.2817    4.7933    0.0000 F   0  0  0  0  0  0  0  0  0  0  0  0
  1  2  1  0  0  0  0
  2  3  1  0  0  0  0
  3  4  4  0  0  0  0
  4  5  4  0  0  0  0
  5  6  1  0  0  0  0
  6  7  1  0  0  0  0
  7  8  1  0  0  0  0
  6  8  1  0  0  0  0
  5  9  4  0  0  0  0
  9 10  1  0  0  0  0
 10 11  2  0  0  0  0
 10 12  1  0  0  0  0
  9 13  4  0  0  0  0
  3 13  4  0  0  0  0
 13 14  1  0  0  0  0
 14 15  1  0  0  0  0
 15 16  4  0  0  0  0
 16 17  4  0  0  0  0
 17 18  4  0  0  0  0
 18 19  4  0  0  0  0
 19 20  4  0  0  0  0
 20 21  4  0  0  0  0
 21 22  1  0  0  0  0
 21 23  4  0  0  0  0
 18 23  4  0  0  0  0
 23 24  4  0  0  0  0
 15 24  4  0  0  0  0
 20 25  1  0  0  0  0
 25 26  4  0  0  0  0
 26 27  4  0  0  0  0
 27 28  4  0  0  0  0
 28 29  4  0  0  0  0
 29 30  4  0  0  0  0
 25 30  4  0  0  0  0
 30 31  1  0  0  0  0
 31 32  1  0  0  0  0
 32 33  2  0  0  0  0
 32 34  2  0  0  0  0
 32 35  1  0  0  0  0
 35 36  1  0  0  0  0
 35 37  1  0  0  0  0
 35 38  1  0  0  0  0
M  END
>  <CdId>
62

>  <Mol Weight>
611.43

>  <Formula>
C25H22BrF3N4O4S

>  <CMPD_CHEMBLID>
CHEMBL305544

>  <MOLREGNO>
98341

>  <PARENT_CMPD_CHEMBLID>
CHEMBL305544

>  <PARENT_MOLREGNO>
98341

>  <COMPOUND_KEY>
GR-138950

>  <MOLWEIGHT>
611.43

>  <ALOGP>
6.68

>  <PSA>
128.6

>  <NUM_RO5_VIOLATIONS>
2

>  <ACTIVITY_ID>
1206367

>  <STANDARD_TYPE>
T1/2

>  <RELATION>
=

>  <STANDARD_VALUE>
3.2

>  <STANDARD_UNITS>
hr

>  <PUBLISHED_TYPE>
T1/2

>  <PUBLISHED_RELATION>
=

>  <PUBLISHED_VALUE>
3.2

>  <PUBLISHED_UNITS>
hr

>  <POTENTIAL_DUPLICATE>
0

>  <BAO_ENDPOINT>
BAO_0002115

>  <UO_UNITS>
UO_0000032

>  <QUDT_UNITS>
http://qudt.org/vocab/unit#Hour

>  <ASSAY_ID>
10189

>  <ASSAY_CHEMBLID>
CHEMBL628610

>  <ASSAY_TYPE>
A

>  <DESCRIPTION>
The compound was evaluated for plasma half life period in rat

>  <ASSAY_SRC_ID>
1

>  <ASSAY_SRC_DESCRIPTION>
Scientific Literature

>  <ASSAY_ORGANISM>
Rattus norvegicus

>  <ASSAY_TAX_ID>
10116

>  <CURATED_BY>
Intermediate

>  <BAO_FORMAT>
BAO_0000218

>  <TID>
50597

>  <TARGET_CHEMBLID>
CHEMBL376

>  <TARGET_TYPE>
ORGANISM

>  <PREF_NAME>
Rattus norvegicus

>  <ORGANISM>
Rattus norvegicus

>  <CONFIDENCE_SCORE>
1

>  <TARGET_MAPPING>
Non-molecular

>  <DOC_ID>
406

>  <DOC_CHEMBLID>
CHEMBL1127121

>  <JOURNAL>
Bioorg. Med. Chem. Lett.

>  <YEAR>
1993

>  <VOLUME>
3

>  <ISSUE>
10

>  <FIRST_PAGE>
2047

>  <MOL_PREF_NAME>
SAPRISARTAN POTASSIUM

$$$$

  Mrv1533001291818312D          

 35 39  0  0  0  0            999 V2000
    0.6039    4.2521    0.0000 C   0  0  0  0  0  0  0  0  0  0  0  0
    1.2170    3.7000    0.0000 C   0  0  0  0  0  0  0  0  0  0  0  0
    2.0016    3.9550    0.0000 C   0  0  0  0  0  0  0  0  0  0  0  0
    2.6147    3.4029    0.0000 C   0  0  0  0  0  0  0  0  0  0  0  0
    3.3993    3.6579    0.0000 C   0  0  0  0  0  0  0  0  0  0  0  0
    3.6543    4.4425    0.0000 N   0  0  0  0  0  0  0  0  0  0  0  0
    4.4793    4.4425    0.0000 C   0  0  0  0  0  0  0  0  0  0  0  0
    4.9642    5.1099    0.0000 Cl  0  0  0  0  0  0  0  0  0  0  0  0
    4.7342    3.6579    0.0000 C   0  0  0  0  0  0  0  0  0  0  0  0
    5.5188    3.4029    0.0000 C   0  0  0  0  0  0  0  0  0  0  0  0
    5.6903    2.5960    0.0000 O   0  0  0  0  0  0  0  0  0  0  0  0
    6.1319    3.9550    0.0000 O   0  0  0  0  0  0  0  0  0  0  0  0
    4.0668    3.1729    0.0000 N   0  0  0  0  0  0  0  0  0  0  0  0
    4.0668    2.3479    0.0000 C   0  0  0  0  0  0  0  0  0  0  0  0
    3.3523    1.9354    0.0000 C   0  0  0  0  0  0  0  0  0  0  0  0
    3.3523    1.1104    0.0000 C   0  0  0  0  0  0  0  0  0  0  0  0
    2.6378    0.6979    0.0000 C   0  0  0  0  0  0  0  0  0  0  0  0
    1.9233    1.1104    0.0000 C   0  0  0  0  0  0  0  0  0  0  0  0
    1.1387    0.8555    0.0000 O   0  0  0  0  0  0  0  0  0  0  0  0
    0.6538    1.5229    0.0000 C   0  0  0  0  0  0  0  0  0  0  0  0
    1.1387    2.1904    0.0000 C   0  0  0  0  0  0  0  0  0  0  0  0
    0.8838    2.9750    0.0000 Br  0  0  0  0  0  0  0  0  0  0  0  0
    1.9233    1.9354    0.0000 C   0  0  0  0  0  0  0  0  0  0  0  0
    2.6378    2.3479    0.0000 C   0  0  0  0  0  0  0  0  0  0  0  0
   -0.1712    1.5229    0.0000 C   0  0  0  0  0  0  0  0  0  0  0  0
   -0.5837    2.2374    0.0000 C   0  0  0  0  0  0  0  0  0  0  0  0
   -1.4087    2.2374    0.0000 C   0  0  0  0  0  0  0  0  0  0  0  0
   -1.8212    1.5229    0.0000 C   0  0  0  0  0  0  0  0  0  0  0  0
   -1.4087    0.8085    0.0000 C   0  0  0  0  0  0  0  0  0  0  0  0
   -0.5837    0.8085    0.0000 C   0  0  0  0  0  0  0  0  0  0  0  0
   -0.1712    0.0940    0.0000 C   0  0  0  0  0  0  0  0  0  0  0  0
    0.6493    0.0078    0.0000 N   0  0  0  0  0  0  0  0  0  0  0  0
    0.8208   -0.7992    0.0000 N   0  0  0  0  0  0  0  0  0  0  0  0
    0.1063   -1.2117    0.0000 N   0  0  0  0  0  0  0  0  0  0  0  0
   -0.5068   -0.6597    0.0000 N   0  0  0  0  0  0  0  0  0  0  0  0
  1  2  1  0  0  0  0
  2  3  1  0  0  0  0
  3  4  1  0  0  0  0
  4  5  1  0  0  0  0
  5  6  4  0  0  0  0
  6  7  4  0  0  0  0
  7  8  1  0  0  0  0
  7  9  4  0  0  0  0
  9 10  1  0  0  0  0
 10 11  2  0  0  0  0
 10 12  1  0  0  0  0
  9 13  4  0  0  0  0
  5 13  4  0  0  0  0
 13 14  1  0  0  0  0
 14 15  1  0  0  0  0
 15 16  4  0  0  0  0
 16 17  4  0  0  0  0
 17 18  4  0  0  0  0
 18 19  4  0  0  0  0
 19 20  4  0  0  0  0
 20 21  4  0  0  0  0
 21 22  1  0  0  0  0
 21 23  4  0  0  0  0
 18 23  4  0  0  0  0
 23 24  4  0  0  0  0
 15 24  4  0  0  0  0
 20 25  1  0  0  0  0
 25 26  4  0  0  0  0
 26 27  4  0  0  0  0
 27 28  4  0  0  0  0
 28 29  4  0  0  0  0
 29 30  4  0  0  0  0
 25 30  4  0  0  0  0
 30 31  1  0  0  0  0
 31 32  4  0  0  0  0
 32 33  4  0  0  0  0
 33 34  4  0  0  0  0
 34 35  4  0  0  0  0
 31 35  4  0  0  0  0
M  STY  1   1 DAT
M  SAL   1  1  35
M  SDT   1 MRV_IMPLICIT_H                                        
M  SDD   1     0.0000    0.0000    DR    ALL  0       0  
M  SED   1 IMPL_H1
M  END
>  <CdId>
63

>  <Mol Weight>
555.82

>  <Formula>
C24H20BrClN6O3

>  <CMPD_CHEMBLID>
CHEMBL304639

>  <MOLREGNO>
98338

>  <PARENT_CMPD_CHEMBLID>
CHEMBL304639

>  <PARENT_MOLREGNO>
98338

>  <COMPOUND_KEY>
GR-117289

>  <MOLWEIGHT>
555.81

>  <ALOGP>
6.03

>  <PSA>
122.72

>  <NUM_RO5_VIOLATIONS>
2

>  <ACTIVITY_ID>
1186684

>  <STANDARD_TYPE>
T1/2

>  <RELATION>
=

>  <STANDARD_VALUE>
8.0

>  <STANDARD_UNITS>
hr

>  <PUBLISHED_TYPE>
T1/2

>  <PUBLISHED_RELATION>
=

>  <PUBLISHED_VALUE>
8.0

>  <PUBLISHED_UNITS>
hr

>  <POTENTIAL_DUPLICATE>
0

>  <BAO_ENDPOINT>
BAO_0002115

>  <UO_UNITS>
UO_0000032

>  <QUDT_UNITS>
http://qudt.org/vocab/unit#Hour

>  <ASSAY_ID>
10189

>  <ASSAY_CHEMBLID>
CHEMBL628610

>  <ASSAY_TYPE>
A

>  <DESCRIPTION>
The compound was evaluated for plasma half life period in rat

>  <ASSAY_SRC_ID>
1

>  <ASSAY_SRC_DESCRIPTION>
Scientific Literature

>  <ASSAY_ORGANISM>
Rattus norvegicus

>  <ASSAY_TAX_ID>
10116

>  <CURATED_BY>
Intermediate

>  <BAO_FORMAT>
BAO_0000218

>  <TID>
50597

>  <TARGET_CHEMBLID>
CHEMBL376

>  <TARGET_TYPE>
ORGANISM

>  <PREF_NAME>
Rattus norvegicus

>  <ORGANISM>
Rattus norvegicus

>  <CONFIDENCE_SCORE>
1

>  <TARGET_MAPPING>
Non-molecular

>  <DOC_ID>
406

>  <DOC_CHEMBLID>
CHEMBL1127121

>  <JOURNAL>
Bioorg. Med. Chem. Lett.

>  <YEAR>
1993

>  <VOLUME>
3

>  <ISSUE>
10

>  <FIRST_PAGE>
2047

>  <MOL_PREF_NAME>
ZOLASARTAN

$$$$

  Mrv1533001291818312D          

 32 35  0  0  1  0            999 V2000
   -5.7158   -1.6500    0.0000 C   0  0  0  0  0  0  0  0  0  0  0  0
   -5.7158   -2.4750    0.0000 C   0  0  0  0  0  0  0  0  0  0  0  0
   -5.0013   -2.8875    0.0000 N   0  0  0  0  0  0  0  0  0  0  0  0
   -4.2868   -2.4750    0.0000 O   0  0  0  0  0  0  0  0  0  0  0  0
   -3.5724   -2.8875    0.0000 C   0  0  1  0  0  0  0  0  0  0  0  0
   -3.5724   -3.7125    0.0000 C   0  0  0  0  0  0  0  0  0  0  0  0
   -2.8579   -4.1250    0.0000 C   0  0  0  0  0  0  0  0  0  0  0  0
   -2.8579   -4.9500    0.0000 C   0  0  0  0  0  0  0  0  0  0  0  0
   -3.5724   -5.3625    0.0000 C   0  0  0  0  0  0  0  0  0  0  0  0
   -4.2868   -4.9500    0.0000 C   0  0  0  0  0  0  0  0  0  0  0  0
   -4.2868   -4.1250    0.0000 C   0  0  0  0  0  0  0  0  0  0  0  0
   -2.8579   -2.4750    0.0000 C   0  0  0  0  0  0  0  0  0  0  0  0
   -2.8579   -1.6500    0.0000 C   0  0  0  0  0  0  0  0  0  0  0  0
   -2.1434   -1.2375    0.0000 C   0  0  0  0  0  0  0  0  0  0  0  0
   -1.4289   -1.6500    0.0000 C   0  0  0  0  0  0  0  0  0  0  0  0
   -0.7145   -1.2375    0.0000 O   0  0  0  0  0  0  0  0  0  0  0  0
    0.0000   -1.6500    0.0000 C   0  0  0  0  0  0  0  0  0  0  0  0
    0.7145   -1.2375    0.0000 C   0  0  0  0  0  0  0  0  0  0  0  0
    0.7145   -0.4125    0.0000 C   0  0  0  0  0  0  0  0  0  0  0  0
    1.4289    0.0000    0.0000 C   0  0  0  0  0  0  0  0  0  0  0  0
    2.1434   -0.4125    0.0000 C   0  0  0  0  0  0  0  0  0  0  0  0
    2.8579    0.0000    0.0000 C   0  0  0  0  0  0  0  0  0  0  0  0
    3.5724   -0.4125    0.0000 C   0  0  0  0  0  0  0  0  0  0  0  0
    3.5724   -1.2375    0.0000 C   0  0  0  0  0  0  0  0  0  0  0  0
    2.8579   -1.6500    0.0000 C   0  0  0  0  0  0  0  0  0  0  0  0
    2.1434   -1.2375    0.0000 C   0  0  0  0  0  0  0  0  0  0  0  0
    1.4289   -1.6500    0.0000 N   0  0  0  0  0  0  0  0  0  0  0  0
   -1.4289   -2.4750    0.0000 C   0  0  0  0  0  0  0  0  0  0  0  0
   -2.1434   -2.8875    0.0000 C   0  0  0  0  0  0  0  0  0  0  0  0
   -6.4302   -2.8875    0.0000 C   0  0  0  0  0  0  0  0  0  0  0  0
   -6.4302   -3.7125    0.0000 O   0  0  0  0  0  0  0  0  0  0  0  0
   -7.1447   -2.4750    0.0000 O   0  0  0  0  0  0  0  0  0  0  0  0
  1  2  1  0  0  0  0
  2  3  2  0  0  0  0
  3  4  1  0  0  0  0
  5  4  1  6  0  0  0
  5  6  1  0  0  0  0
  6  7  1  0  0  0  0
  7  8  1  0  0  0  0
  8  9  1  0  0  0  0
  9 10  1  0  0  0  0
 10 11  1  0  0  0  0
  6 11  1  0  0  0  0
  5 12  1  0  0  0  0
 12 13  4  0  0  0  0
 13 14  4  0  0  0  0
 14 15  4  0  0  0  0
 15 16  1  0  0  0  0
 16 17  1  0  0  0  0
 17 18  1  0  0  0  0
 18 19  4  0  0  0  0
 19 20  4  0  0  0  0
 20 21  4  0  0  0  0
 21 22  4  0  0  0  0
 22 23  4  0  0  0  0
 23 24  4  0  0  0  0
 24 25  4  0  0  0  0
 25 26  4  0  0  0  0
 21 26  4  0  0  0  0
 26 27  4  0  0  0  0
 18 27  4  0  0  0  0
 15 28  4  0  0  0  0
 28 29  4  0  0  0  0
 12 29  4  0  0  0  0
  2 30  1  0  0  0  0
 30 31  2  0  0  0  0
 30 32  1  0  0  0  0
M  END
>  <CdId>
69

>  <Mol Weight>
432.52

>  <Formula>
C26H28N2O4

>  <CMPD_CHEMBLID>
CHEMBL2093045

>  <MOLREGNO>
1368234

>  <PARENT_CMPD_CHEMBLID>
CHEMBL2093045

>  <PARENT_MOLREGNO>
1368234

>  <COMPOUND_KEY>
11(S-E)

>  <MOLWEIGHT>
432.51

>  <ALOGP>
5.55

>  <PSA>
81.01

>  <NUM_RO5_VIOLATIONS>
1

>  <ACTIVITY_ID>
1099149

>  <STANDARD_TYPE>
T1/2

>  <RELATION>
=

>  <STANDARD_VALUE>
11.8

>  <STANDARD_UNITS>
hr

>  <PUBLISHED_TYPE>
T1/2

>  <PUBLISHED_RELATION>
=

>  <PUBLISHED_VALUE>
11.8

>  <PUBLISHED_UNITS>
hr

>  <POTENTIAL_DUPLICATE>
0

>  <BAO_ENDPOINT>
BAO_0002115

>  <UO_UNITS>
UO_0000032

>  <QUDT_UNITS>
http://qudt.org/vocab/unit#Hour

>  <ASSAY_ID>
19894

>  <ASSAY_CHEMBLID>
CHEMBL633237

>  <ASSAY_TYPE>
A

>  <DESCRIPTION>
half life was determined in plasma of rat

>  <ASSAY_SRC_ID>
1

>  <ASSAY_SRC_DESCRIPTION>
Scientific Literature

>  <ASSAY_ORGANISM>
Rattus norvegicus

>  <ASSAY_TAX_ID>
10116

>  <CURATED_BY>
Intermediate

>  <BAO_FORMAT>
BAO_0000218

>  <TID>
50597

>  <TARGET_CHEMBLID>
CHEMBL376

>  <TARGET_TYPE>
ORGANISM

>  <PREF_NAME>
Rattus norvegicus

>  <ORGANISM>
Rattus norvegicus

>  <CONFIDENCE_SCORE>
1

>  <TARGET_MAPPING>
Non-molecular

>  <DOC_ID>
15812

>  <DOC_CHEMBLID>
CHEMBL1133707

>  <PUBMED_ID>
10691695

>  <JOURNAL>
J. Med. Chem.

>  <YEAR>
2000

>  <VOLUME>
43

>  <ISSUE>
4

>  <FIRST_PAGE>
690

$$$$

  Mrv1533001291818312D          

 33 35  0  0  1  0            999 V2000
   -5.7158   -5.7750    0.0000 Na  0  3  0  0  0  0  0  0  0  0  0  0
   -2.8579   -6.6000    0.0000 C   0  0  0  0  0  0  0  0  0  0  0  0
   -3.5724   -6.1875    0.0000 C   0  0  0  0  0  0  0  0  0  0  0  0
   -3.5724   -5.3625    0.0000 N   0  0  0  0  0  0  0  0  0  0  0  0
   -2.8579   -4.9500    0.0000 O   0  0  0  0  0  0  0  0  0  0  0  0
   -2.8579   -4.1250    0.0000 C   0  0  0  0  0  0  0  0  0  0  0  0
   -3.5724   -3.7125    0.0000 C   0  0  0  0  0  0  0  0  0  0  0  0
   -4.2868   -4.1250    0.0000 C   0  0  0  0  0  0  0  0  0  0  0  0
   -5.0013   -3.7125    0.0000 C   0  0  0  0  0  0  0  0  0  0  0  0
   -5.0013   -2.8875    0.0000 C   0  0  0  0  0  0  0  0  0  0  0  0
   -4.2868   -2.4750    0.0000 C   0  0  0  0  0  0  0  0  0  0  0  0
   -3.5724   -2.8875    0.0000 C   0  0  0  0  0  0  0  0  0  0  0  0
   -2.1434   -3.7125    0.0000 C   0  0  0  0  0  0  0  0  0  0  0  0
   -2.1434   -2.8875    0.0000 C   0  0  0  0  0  0  0  0  0  0  0  0
   -1.4289   -2.4750    0.0000 C   0  0  0  0  0  0  0  0  0  0  0  0
   -0.7145   -2.8875    0.0000 C   0  0  0  0  0  0  0  0  0  0  0  0
    0.0000   -2.4750    0.0000 O   0  0  0  0  0  0  0  0  0  0  0  0
    0.0000   -1.6500    0.0000 C   0  0  0  0  0  0  0  0  0  0  0  0
    0.7145   -1.2375    0.0000 C   0  0  0  0  0  0  0  0  0  0  0  0
    0.7145   -0.4125    0.0000 C   0  0  0  0  0  0  0  0  0  0  0  0
    1.4289    0.0000    0.0000 C   0  0  0  0  0  0  0  0  0  0  0  0
    2.1434   -0.4125    0.0000 C   0  0  0  0  0  0  0  0  0  0  0  0
    2.8579    0.0000    0.0000 C   0  0  0  0  0  0  0  0  0  0  0  0
    3.5724   -0.4125    0.0000 C   0  0  0  0  0  0  0  0  0  0  0  0
    3.5724   -1.2375    0.0000 C   0  0  0  0  0  0  0  0  0  0  0  0
    2.8579   -1.6500    0.0000 C   0  0  0  0  0  0  0  0  0  0  0  0
    2.1434   -1.2375    0.0000 C   0  0  0  0  0  0  0  0  0  0  0  0
    1.4289   -1.6500    0.0000 N   0  0  0  0  0  0  0  0  0  0  0  0
   -0.7145   -3.7125    0.0000 C   0  0  0  0  0  0  0  0  0  0  0  0
   -1.4289   -4.1250    0.0000 C   0  0  0  0  0  0  0  0  0  0  0  0
   -4.2868   -6.6000    0.0000 C   0  0  0  0  0  0  0  0  0  0  0  0
   -4.2868   -7.4250    0.0000 O   0  0  0  0  0  0  0  0  0  0  0  0
   -5.0013   -6.1875    0.0000 O   0  5  0  0  0  0  0  0  0  0  0  0
  2  3  1  0  0  0  0
  3  4  2  0  0  0  0
  4  5  1  0  0  0  0
  5  6  1  0  0  0  0
  6  7  1  0  0  0  0
  7  8  1  0  0  0  0
  8  9  1  0  0  0  0
  9 10  1  0  0  0  0
 10 11  1  0  0  0  0
 11 12  1  0  0  0  0
  7 12  1  0  0  0  0
  6 13  1  0  0  0  0
 13 14  4  0  0  0  0
 14 15  4  0  0  0  0
 15 16  4  0  0  0  0
 16 17  1  0  0  0  0
 17 18  1  0  0  0  0
 18 19  1  0  0  0  0
 19 20  4  0  0  0  0
 20 21  4  0  0  0  0
 21 22  4  0  0  0  0
 22 23  4  0  0  0  0
 23 24  4  0  0  0  0
 24 25  4  0  0  0  0
 25 26  4  0  0  0  0
 26 27  4  0  0  0  0
 22 27  4  0  0  0  0
 27 28  4  0  0  0  0
 19 28  4  0  0  0  0
 16 29  4  0  0  0  0
 29 30  4  0  0  0  0
 13 30  4  0  0  0  0
  3 31  1  0  0  0  0
 31 32  2  0  0  0  0
 31 33  1  0  0  0  0
M  CHG  2   1   1  33  -1
M  END
>  <CdId>
71

>  <Mol Weight>
454.502

>  <Formula>
C26H27N2NaO4

>  <CMPD_CHEMBLID>
CHEMBL2110174

>  <MOLREGNO>
1382614

>  <PARENT_CMPD_CHEMBLID>
CHEMBL2093045

>  <PARENT_MOLREGNO>
1368234

>  <COMPOUND_KEY>
11(S-E)

>  <MOLWEIGHT>
432.51

>  <ALOGP>
5.55

>  <PSA>
81.01

>  <NUM_RO5_VIOLATIONS>
1

>  <ACTIVITY_ID>
1086774

>  <STANDARD_TYPE>
T1/2

>  <RELATION>
=

>  <STANDARD_VALUE>
10.3

>  <STANDARD_UNITS>
hr

>  <PUBLISHED_TYPE>
T1/2

>  <PUBLISHED_RELATION>
=

>  <PUBLISHED_VALUE>
10.3

>  <PUBLISHED_UNITS>
hr

>  <POTENTIAL_DUPLICATE>
0

>  <BAO_ENDPOINT>
BAO_0002115

>  <UO_UNITS>
UO_0000032

>  <QUDT_UNITS>
http://qudt.org/vocab/unit#Hour

>  <ASSAY_ID>
19894

>  <ASSAY_CHEMBLID>
CHEMBL633237

>  <ASSAY_TYPE>
A

>  <DESCRIPTION>
half life was determined in plasma of rat

>  <ASSAY_SRC_ID>
1

>  <ASSAY_SRC_DESCRIPTION>
Scientific Literature

>  <ASSAY_ORGANISM>
Rattus norvegicus

>  <ASSAY_TAX_ID>
10116

>  <CURATED_BY>
Intermediate

>  <BAO_FORMAT>
BAO_0000218

>  <TID>
50597

>  <TARGET_CHEMBLID>
CHEMBL376

>  <TARGET_TYPE>
ORGANISM

>  <PREF_NAME>
Rattus norvegicus

>  <ORGANISM>
Rattus norvegicus

>  <CONFIDENCE_SCORE>
1

>  <TARGET_MAPPING>
Non-molecular

>  <DOC_ID>
15812

>  <DOC_CHEMBLID>
CHEMBL1133707

>  <PUBMED_ID>
10691695

>  <JOURNAL>
J. Med. Chem.

>  <YEAR>
2000

>  <VOLUME>
43

>  <ISSUE>
4

>  <FIRST_PAGE>
690

$$$$

  Mrv1533001291818312D          

 28 31  0  0  0  0            999 V2000
   -0.7145   -0.4125    0.0000 C   0  0  0  0  0  0  0  0  0  0  0  0
    0.0000    0.0000    0.0000 O   0  0  0  0  0  0  0  0  0  0  0  0
    0.7145   -0.4125    0.0000 C   0  0  0  0  0  0  0  0  0  0  0  0
    1.4289    0.0000    0.0000 C   0  0  0  0  0  0  0  0  0  0  0  0
    2.1434   -0.4125    0.0000 C   0  0  0  0  0  0  0  0  0  0  0  0
    2.8579    0.0000    0.0000 N   0  0  0  0  0  0  0  0  0  0  0  0
    3.5724   -0.4125    0.0000 C   0  0  0  0  0  0  0  0  0  0  0  0
    3.5724   -1.2375    0.0000 N   0  0  0  0  0  0  0  0  0  0  0  0
    2.8579   -1.6500    0.0000 C   0  0  0  0  0  0  0  0  0  0  0  0
    2.8579   -2.4750    0.0000 N   0  0  0  0  0  0  0  0  0  0  0  0
    2.1434   -1.2375    0.0000 C   0  0  0  0  0  0  0  0  0  0  0  0
    1.4289   -1.6500    0.0000 C   0  0  0  0  0  0  0  0  0  0  0  0
    0.7145   -1.2375    0.0000 C   0  0  0  0  0  0  0  0  0  0  0  0
    0.0000   -1.6500    0.0000 O   0  0  0  0  0  0  0  0  0  0  0  0
    0.0000   -2.4750    0.0000 C   0  0  0  0  0  0  0  0  0  0  0  0
    4.2868    0.0000    0.0000 N   0  0  0  0  0  0  0  0  0  0  0  0
    4.2868    0.8250    0.0000 C   0  0  0  0  0  0  0  0  0  0  0  0
    5.0013    1.2375    0.0000 C   0  0  0  0  0  0  0  0  0  0  0  0
    5.7158    0.8250    0.0000 N   0  0  0  0  0  0  0  0  0  0  0  0
    5.7158    0.0000    0.0000 C   0  0  0  0  0  0  0  0  0  0  0  0
    5.0013   -0.4125    0.0000 C   0  0  0  0  0  0  0  0  0  0  0  0
    6.4302    1.2375    0.0000 C   0  0  0  0  0  0  0  0  0  0  0  0
    6.4302    2.0625    0.0000 O   0  0  0  0  0  0  0  0  0  0  0  0
    7.1447    0.8250    0.0000 C   0  0  0  0  0  0  0  0  0  0  0  0
    7.8984    1.1606    0.0000 C   0  0  0  0  0  0  0  0  0  0  0  0
    8.4504    0.5475    0.0000 C   0  0  0  0  0  0  0  0  0  0  0  0
    8.0379   -0.1670    0.0000 C   0  0  0  0  0  0  0  0  0  0  0  0
    7.2309    0.0045    0.0000 O   0  0  0  0  0  0  0  0  0  0  0  0
  1  2  1  0  0  0  0
  2  3  1  0  0  0  0
  3  4  4  0  0  0  0
  4  5  4  0  0  0  0
  5  6  4  0  0  0  0
  6  7  4  0  0  0  0
  7  8  4  0  0  0  0
  8  9  4  0  0  0  0
  9 10  1  0  0  0  0
  9 11  4  0  0  0  0
  5 11  4  0  0  0  0
 11 12  4  0  0  0  0
 12 13  4  0  0  0  0
  3 13  4  0  0  0  0
 13 14  1  0  0  0  0
 14 15  1  0  0  0  0
  7 16  1  0  0  0  0
 16 17  1  0  0  0  0
 17 18  1  0  0  0  0
 18 19  1  0  0  0  0
 19 20  1  0  0  0  0
 20 21  1  0  0  0  0
 16 21  1  0  0  0  0
 19 22  1  0  0  0  0
 22 23  2  0  0  0  0
 22 24  1  0  0  0  0
 24 25  1  0  0  0  0
 25 26  1  0  0  0  0
 26 27  1  0  0  0  0
 27 28  1  0  0  0  0
 24 28  1  0  0  0  0
M  END
>  <CdId>
75

>  <Mol Weight>
387.44

>  <Formula>
C19H25N5O4

>  <CMPD_CHEMBLID>
CHEMBL611

>  <MOLREGNO>
23093

>  <PARENT_CMPD_CHEMBLID>
CHEMBL611

>  <PARENT_MOLREGNO>
23093

>  <COMPOUND_KEY>
Terazosin

>  <MOLWEIGHT>
387.43

>  <ALOGP>
1.38

>  <PSA>
103.04

>  <NUM_RO5_VIOLATIONS>
0

>  <ACTIVITY_ID>
354758

>  <STANDARD_TYPE>
T1/2

>  <RELATION>
=

>  <STANDARD_VALUE>
7.5

>  <STANDARD_UNITS>
hr

>  <PUBLISHED_TYPE>
T1/2

>  <PUBLISHED_RELATION>
=

>  <PUBLISHED_VALUE>
7.5

>  <PUBLISHED_UNITS>
hr

>  <POTENTIAL_DUPLICATE>
0

>  <BAO_ENDPOINT>
BAO_0002115

>  <UO_UNITS>
UO_0000032

>  <QUDT_UNITS>
http://qudt.org/vocab/unit#Hour

>  <ASSAY_ID>
20743

>  <ASSAY_CHEMBLID>
CHEMBL633670

>  <ASSAY_TYPE>
A

>  <DESCRIPTION>
Plasma half life in rat

>  <ASSAY_SRC_ID>
1

>  <ASSAY_SRC_DESCRIPTION>
Scientific Literature

>  <ASSAY_ORGANISM>
Rattus norvegicus

>  <ASSAY_TAX_ID>
10116

>  <CURATED_BY>
Intermediate

>  <BAO_FORMAT>
BAO_0000218

>  <TID>
50597

>  <TARGET_CHEMBLID>
CHEMBL376

>  <TARGET_TYPE>
ORGANISM

>  <PREF_NAME>
Rattus norvegicus

>  <ORGANISM>
Rattus norvegicus

>  <CONFIDENCE_SCORE>
1

>  <TARGET_MAPPING>
Non-molecular

>  <DOC_ID>
15231

>  <DOC_CHEMBLID>
CHEMBL1132477

>  <PUBMED_ID>
10579841

>  <JOURNAL>
J. Med. Chem.

>  <YEAR>
1999

>  <VOLUME>
42

>  <ISSUE>
23

>  <FIRST_PAGE>
4778

>  <MOL_PREF_NAME>
TERAZOSIN

$$$$

  Mrv1533001291818312D          

 45 49  0  0  0  0            999 V2000
    0.0000    0.8250    0.0000 C   0  0  0  0  0  0  0  0  0  0  0  0
    0.0000    0.0000    0.0000 O   0  0  0  0  0  0  0  0  0  0  0  0
    0.7145   -0.4125    0.0000 C   0  0  0  0  0  0  0  0  0  0  0  0
    1.4289    0.0000    0.0000 O   0  0  0  0  0  0  0  0  0  0  0  0
    0.7145   -1.2375    0.0000 C   0  0  0  0  0  0  0  0  0  0  0  0
    0.0000   -1.6500    0.0000 C   0  0  0  0  0  0  0  0  0  0  0  0
   -0.7145   -1.2375    0.0000 C   0  0  0  0  0  0  0  0  0  0  0  0
    0.0000   -2.4750    0.0000 N   0  0  0  0  0  0  0  0  0  0  0  0
    0.7145   -2.8875    0.0000 C   0  0  0  0  0  0  0  0  0  0  0  0
    0.7145   -3.7125    0.0000 C   0  0  0  0  0  0  0  0  0  0  0  0
    1.4289   -2.4750    0.0000 N   0  0  0  0  0  0  0  0  0  0  0  0
    2.1434   -2.8875    0.0000 C   0  0  0  0  0  0  0  0  0  0  0  0
    2.1434   -3.7125    0.0000 C   0  0  0  0  0  0  0  0  0  0  0  0
    2.8579   -4.1250    0.0000 C   0  0  0  0  0  0  0  0  0  0  0  0
    2.8579   -4.9500    0.0000 C   0  0  0  0  0  0  0  0  0  0  0  0
    3.5724   -5.3625    0.0000 C   0  0  0  0  0  0  0  0  0  0  0  0
    3.5724   -6.1875    0.0000 N   0  0  0  0  0  0  0  0  0  0  0  0
    4.2868   -6.6000    0.0000 C   0  0  0  0  0  0  0  0  0  0  0  0
    4.2868   -7.4250    0.0000 C   0  0  0  0  0  0  0  0  0  0  0  0
    3.5724   -7.8375    0.0000 C   0  0  0  0  0  0  0  0  0  0  0  0
    2.8579   -7.4250    0.0000 C   0  0  0  0  0  0  0  0  0  0  0  0
    2.8579   -6.6000    0.0000 C   0  0  0  0  0  0  0  0  0  0  0  0
    4.1658   -8.4106    0.0000 C   0  0  0  0  0  0  0  0  0  0  0  0
    4.9589   -8.1832    0.0000 C   0  0  0  0  0  0  0  0  0  0  0  0
    5.5523   -8.7563    0.0000 C   0  0  0  0  0  0  0  0  0  0  0  0
    5.3527   -9.5568    0.0000 C   0  0  0  0  0  0  0  0  0  0  0  0
    5.9462  -10.1299    0.0000 C   0  0  0  0  0  0  0  0  0  0  0  0
    4.5597   -9.7842    0.0000 C   0  0  0  0  0  0  0  0  0  0  0  0
    3.9662   -9.2111    0.0000 C   0  0  0  0  0  0  0  0  0  0  0  0
    3.1850   -8.5659    0.0000 C   0  0  0  0  0  0  0  0  0  0  0  0
    3.6222   -9.2656    0.0000 C   0  0  0  0  0  0  0  0  0  0  0  0
    3.2349   -9.9940    0.0000 C   0  0  0  0  0  0  0  0  0  0  0  0
    2.4104  -10.0228    0.0000 C   0  0  0  0  0  0  0  0  0  0  0  0
    1.9732   -9.3232    0.0000 C   0  0  0  0  0  0  0  0  0  0  0  0
    2.3605   -8.5947    0.0000 C   0  0  0  0  0  0  0  0  0  0  0  0
    1.9234   -7.8951    0.0000 C   0  0  0  0  0  0  0  0  0  0  0  0
    1.4289   -1.6500    0.0000 C   0  0  0  0  0  0  0  0  0  0  0  0
    2.1434   -1.2375    0.0000 C   0  0  0  0  0  0  0  0  0  0  0  0
    2.1434   -0.4125    0.0000 C   0  0  0  0  0  0  0  0  0  0  0  0
    2.8579    0.0000    0.0000 C   0  0  0  0  0  0  0  0  0  0  0  0
    3.5724   -0.4125    0.0000 C   0  0  0  0  0  0  0  0  0  0  0  0
    4.2868    0.0000    0.0000 F   0  0  0  0  0  0  0  0  0  0  0  0
    3.5724   -1.2375    0.0000 C   0  0  0  0  0  0  0  0  0  0  0  0
    4.2868   -1.6500    0.0000 F   0  0  0  0  0  0  0  0  0  0  0  0
    2.8579   -1.6500    0.0000 C   0  0  0  0  0  0  0  0  0  0  0  0
  1  2  1  0  0  0  0
  2  3  1  0  0  0  0
  3  4  2  0  0  0  0
  3  5  1  0  0  0  0
  5  6  2  0  0  0  0
  6  7  1  0  0  0  0
  6  8  1  0  0  0  0
  8  9  2  0  0  0  0
  9 10  1  0  0  0  0
  9 11  1  0  0  0  0
 11 12  1  0  0  0  0
 12 13  1  0  0  0  0
 13 14  1  0  0  0  0
 14 15  1  0  0  0  0
 15 16  1  0  0  0  0
 16 17  1  0  0  0  0
 17 18  1  0  0  0  0
 18 19  1  0  0  0  0
 19 20  1  0  0  0  0
 20 21  1  0  0  0  0
 21 22  1  0  0  0  0
 17 22  1  0  0  0  0
 20 23  1  0  0  0  0
 23 24  4  0  0  0  0
 24 25  4  0  0  0  0
 25 26  4  0  0  0  0
 26 27  1  0  0  0  0
 26 28  4  0  0  0  0
 28 29  4  0  0  0  0
 23 29  4  0  0  0  0
 20 30  1  0  0  0  0
 30 31  4  0  0  0  0
 31 32  4  0  0  0  0
 32 33  4  0  0  0  0
 33 34  4  0  0  0  0
 34 35  4  0  0  0  0
 30 35  4  0  0  0  0
 35 36  1  0  0  0  0
 11 37  1  0  0  0  0
  5 37  1  0  0  0  0
 37 38  1  0  0  0  0
 38 39  4  0  0  0  0
 39 40  4  0  0  0  0
 40 41  4  0  0  0  0
 41 42  1  0  0  0  0
 41 43  4  0  0  0  0
 43 44  1  0  0  0  0
 43 45  4  0  0  0  0
 38 45  4  0  0  0  0
M  END
>  <CdId>
79

>  <Mol Weight>
613.794

>  <Formula>
C38H45F2N3O2

>  <CMPD_CHEMBLID>
CHEMBL145411

>  <MOLREGNO>
239294

>  <PARENT_CMPD_CHEMBLID>
CHEMBL145411

>  <PARENT_MOLREGNO>
239294

>  <COMPOUND_KEY>
15

>  <MOLWEIGHT>
613.78

>  <ALOGP>
7.6

>  <PSA>
45.14

>  <NUM_RO5_VIOLATIONS>
2

>  <ACTIVITY_ID>
100576

>  <STANDARD_TYPE>
T1/2

>  <RELATION>
=

>  <STANDARD_VALUE>
4.7

>  <STANDARD_UNITS>
hr

>  <PUBLISHED_TYPE>
T1/2

>  <PUBLISHED_RELATION>
=

>  <PUBLISHED_VALUE>
4.7

>  <PUBLISHED_UNITS>
hr

>  <POTENTIAL_DUPLICATE>
0

>  <BAO_ENDPOINT>
BAO_0002115

>  <UO_UNITS>
UO_0000032

>  <QUDT_UNITS>
http://qudt.org/vocab/unit#Hour

>  <ASSAY_ID>
20745

>  <ASSAY_CHEMBLID>
CHEMBL633672

>  <ASSAY_TYPE>
A

>  <DESCRIPTION>
Plasma half life in rat

>  <ASSAY_SRC_ID>
1

>  <ASSAY_SRC_DESCRIPTION>
Scientific Literature

>  <ASSAY_ORGANISM>
Rattus norvegicus

>  <ASSAY_TAX_ID>
10116

>  <CURATED_BY>
Intermediate

>  <BAO_FORMAT>
BAO_0000218

>  <TID>
50597

>  <TARGET_CHEMBLID>
CHEMBL376

>  <TARGET_TYPE>
ORGANISM

>  <PREF_NAME>
Rattus norvegicus

>  <ORGANISM>
Rattus norvegicus

>  <CONFIDENCE_SCORE>
1

>  <TARGET_MAPPING>
Non-molecular

>  <DOC_ID>
15233

>  <DOC_CHEMBLID>
CHEMBL1132111

>  <PUBMED_ID>
10579843

>  <JOURNAL>
J. Med. Chem.

>  <YEAR>
1999

>  <VOLUME>
42

>  <ISSUE>
23

>  <FIRST_PAGE>
4804

$$$$

  Mrv1533001291818312D          

 28 31  0  0  0  0            999 V2000
   -0.7145   -0.4125    0.0000 C   0  0  0  0  0  0  0  0  0  0  0  0
    0.0000    0.0000    0.0000 O   0  0  0  0  0  0  0  0  0  0  0  0
    0.7145   -0.4125    0.0000 C   0  0  0  0  0  0  0  0  0  0  0  0
    1.4289    0.0000    0.0000 C   0  0  0  0  0  0  0  0  0  0  0  0
    2.1434   -0.4125    0.0000 C   0  0  0  0  0  0  0  0  0  0  0  0
    2.8579    0.0000    0.0000 N   0  0  0  0  0  0  0  0  0  0  0  0
    3.5724   -0.4125    0.0000 C   0  0  0  0  0  0  0  0  0  0  0  0
    3.5724   -1.2375    0.0000 N   0  0  0  0  0  0  0  0  0  0  0  0
    2.8579   -1.6500    0.0000 C   0  0  0  0  0  0  0  0  0  0  0  0
    2.8579   -2.4750    0.0000 N   0  0  0  0  0  0  0  0  0  0  0  0
    2.1434   -1.2375    0.0000 C   0  0  0  0  0  0  0  0  0  0  0  0
    1.4289   -1.6500    0.0000 C   0  0  0  0  0  0  0  0  0  0  0  0
    0.7145   -1.2375    0.0000 C   0  0  0  0  0  0  0  0  0  0  0  0
    0.0000   -1.6500    0.0000 O   0  0  0  0  0  0  0  0  0  0  0  0
    0.0000   -2.4750    0.0000 C   0  0  0  0  0  0  0  0  0  0  0  0
    4.2868    0.0000    0.0000 N   0  0  0  0  0  0  0  0  0  0  0  0
    4.2868    0.8250    0.0000 C   0  0  0  0  0  0  0  0  0  0  0  0
    5.0013    1.2375    0.0000 C   0  0  0  0  0  0  0  0  0  0  0  0
    5.7158    0.8250    0.0000 N   0  0  0  0  0  0  0  0  0  0  0  0
    5.7158    0.0000    0.0000 C   0  0  0  0  0  0  0  0  0  0  0  0
    5.0013   -0.4125    0.0000 C   0  0  0  0  0  0  0  0  0  0  0  0
    6.4302    1.2375    0.0000 C   0  0  0  0  0  0  0  0  0  0  0  0
    6.4302    2.0625    0.0000 O   0  0  0  0  0  0  0  0  0  0  0  0
    7.1447    0.8250    0.0000 C   0  0  0  0  0  0  0  0  0  0  0  0
    7.8984    1.1606    0.0000 C   0  0  0  0  0  0  0  0  0  0  0  0
    8.4504    0.5475    0.0000 C   0  0  0  0  0  0  0  0  0  0  0  0
    8.0379   -0.1670    0.0000 C   0  0  0  0  0  0  0  0  0  0  0  0
    7.2309    0.0045    0.0000 O   0  0  0  0  0  0  0  0  0  0  0  0
  1  2  1  0  0  0  0
  2  3  1  0  0  0  0
  3  4  4  0  0  0  0
  4  5  4  0  0  0  0
  5  6  4  0  0  0  0
  6  7  4  0  0  0  0
  7  8  4  0  0  0  0
  8  9  4  0  0  0  0
  9 10  1  0  0  0  0
  9 11  4  0  0  0  0
  5 11  4  0  0  0  0
 11 12  4  0  0  0  0
 12 13  4  0  0  0  0
  3 13  4  0  0  0  0
 13 14  1  0  0  0  0
 14 15  1  0  0  0  0
  7 16  1  0  0  0  0
 16 17  1  0  0  0  0
 17 18  1  0  0  0  0
 18 19  1  0  0  0  0
 19 20  1  0  0  0  0
 20 21  1  0  0  0  0
 16 21  1  0  0  0  0
 19 22  1  0  0  0  0
 22 23  2  0  0  0  0
 22 24  1  0  0  0  0
 24 25  1  0  0  0  0
 25 26  1  0  0  0  0
 26 27  1  0  0  0  0
 27 28  1  0  0  0  0
 24 28  1  0  0  0  0
M  END
>  <CdId>
81

>  <Mol Weight>
387.44

>  <Formula>
C19H25N5O4

>  <CMPD_CHEMBLID>
CHEMBL611

>  <MOLREGNO>
23093

>  <PARENT_CMPD_CHEMBLID>
CHEMBL611

>  <PARENT_MOLREGNO>
23093

>  <COMPOUND_KEY>
Terazosin

>  <MOLWEIGHT>
387.43

>  <ALOGP>
1.38

>  <PSA>
103.04

>  <NUM_RO5_VIOLATIONS>
0

>  <ACTIVITY_ID>
303840

>  <STANDARD_TYPE>
T1/2

>  <RELATION>
=

>  <STANDARD_VALUE>
7.5

>  <STANDARD_UNITS>
hr

>  <PUBLISHED_TYPE>
T1/2

>  <PUBLISHED_RELATION>
=

>  <PUBLISHED_VALUE>
7.5

>  <PUBLISHED_UNITS>
hr

>  <POTENTIAL_DUPLICATE>
0

>  <BAO_ENDPOINT>
BAO_0002115

>  <UO_UNITS>
UO_0000032

>  <QUDT_UNITS>
http://qudt.org/vocab/unit#Hour

>  <ASSAY_ID>
20746

>  <ASSAY_CHEMBLID>
CHEMBL873835

>  <ASSAY_TYPE>
A

>  <DESCRIPTION>
Plasma half life in rat.

>  <ASSAY_SRC_ID>
1

>  <ASSAY_SRC_DESCRIPTION>
Scientific Literature

>  <ASSAY_ORGANISM>
Rattus norvegicus

>  <ASSAY_TAX_ID>
10116

>  <CURATED_BY>
Intermediate

>  <BAO_FORMAT>
BAO_0000218

>  <TID>
50597

>  <TARGET_CHEMBLID>
CHEMBL376

>  <TARGET_TYPE>
ORGANISM

>  <PREF_NAME>
Rattus norvegicus

>  <ORGANISM>
Rattus norvegicus

>  <CONFIDENCE_SCORE>
1

>  <TARGET_MAPPING>
Non-molecular

>  <DOC_ID>
15230

>  <DOC_CHEMBLID>
CHEMBL1132476

>  <PUBMED_ID>
10579840

>  <JOURNAL>
J. Med. Chem.

>  <YEAR>
1999

>  <VOLUME>
42

>  <ISSUE>
23

>  <FIRST_PAGE>
4764

>  <MOL_PREF_NAME>
TERAZOSIN

$$$$

  Mrv1533001291818312D          

 62 67  0  0  1  0            999 V2000
    5.2556    0.9306    0.0000 C   0  0  0  0  0  0  0  0  0  0  0  0
    5.7957    0.3070    0.0000 C   0  0  0  0  0  0  0  0  0  0  0  0
    6.6058    0.4629    0.0000 C   0  0  0  0  0  0  0  0  0  0  0  0
    6.8758    1.2425    0.0000 O   0  0  0  0  0  0  0  0  0  0  0  0
    7.1459   -0.1607    0.0000 N   0  0  0  0  0  0  0  0  0  0  0  0
    7.9560   -0.0048    0.0000 C   0  0  0  0  0  0  0  0  0  0  0  0
    8.4961   -0.6285    0.0000 C   0  0  0  0  0  0  0  0  0  0  0  0
    9.3062   -0.4726    0.0000 C   0  0  0  0  0  0  0  0  0  0  0  0
    9.8463   -1.0962    0.0000 O   0  0  0  0  0  0  0  0  0  0  0  0
    9.5763    0.3070    0.0000 O   0  0  0  0  0  0  0  0  0  0  0  0
   10.3864    0.4629    0.0000 C   0  0  0  0  0  0  0  0  0  0  0  0
   10.6565    1.2425    0.0000 C   0  0  0  0  0  0  0  0  0  0  0  0
   10.1164    1.8661    0.0000 C   0  0  0  0  0  0  0  0  0  0  0  0
   11.4666    1.3984    0.0000 C   0  0  0  0  0  0  0  0  0  0  0  0
   12.0067    0.7747    0.0000 C   0  0  0  0  0  0  0  0  0  0  0  0
   11.7366   -0.0048    0.0000 C   0  0  0  0  0  0  0  0  0  0  0  0
   12.2767   -0.6285    0.0000 C   0  0  0  0  0  0  0  0  0  0  0  0
   10.9265   -0.1607    0.0000 C   0  0  0  0  0  0  0  0  0  0  0  0
   10.6565   -0.9403    0.0000 C   0  0  0  0  0  0  0  0  0  0  0  0
    9.8769   -0.6702    0.0000 C   0  0  0  0  0  0  0  0  0  0  0  0
   11.4360   -1.2103    0.0000 C   0  0  0  0  0  0  0  0  0  0  0  0
   10.3864   -1.7198    0.0000 C   0  0  0  0  0  0  0  0  0  0  0  0
    9.5763   -1.8758    0.0000 C   0  0  0  0  0  0  0  0  0  0  0  0
    9.0362   -1.2521    0.0000 O   0  0  0  0  0  0  0  0  0  0  0  0
    9.3062   -2.6553    0.0000 N   0  0  0  0  0  0  0  0  0  0  0  0
    8.4961   -2.8112    0.0000 C   0  0  0  0  0  0  0  0  0  0  0  0
    7.9560   -2.1876    0.0000 O   0  0  0  0  0  0  0  0  0  0  0  0
    8.2261   -3.5908    0.0000 C   0  0  1  0  0  0  0  0  0  0  0  0
    9.0407   -3.7213    0.0000 O   0  0  0  0  0  0  0  0  0  0  0  0
    8.2389   -4.4157    0.0000 C   0  0  0  0  0  0  0  0  0  0  0  0
    7.5310   -4.8393    0.0000 C   0  0  2  0  0  0  0  0  0  0  0  0
    7.5438   -5.6642    0.0000 O   0  0  0  0  0  0  0  0  0  0  0  0
    8.2646   -6.0655    0.0000 C   0  0  0  0  0  0  0  0  0  0  0  0
    8.2775   -6.8904    0.0000 C   0  0  0  0  0  0  0  0  0  0  0  0
    8.9983   -7.2917    0.0000 C   0  0  0  0  0  0  0  0  0  0  0  0
    9.0112   -8.1166    0.0000 N   0  0  0  0  0  0  0  0  0  0  0  0
    9.7063   -6.8681    0.0000 C   0  0  0  0  0  0  0  0  0  0  0  0
   10.4271   -7.2694    0.0000 O   0  0  0  0  0  0  0  0  0  0  0  0
    9.6934   -6.0432    0.0000 C   0  0  0  0  0  0  0  0  0  0  0  0
   10.4014   -5.6196    0.0000 C   0  0  0  0  0  0  0  0  0  0  0  0
    8.9726   -5.6419    0.0000 O   0  0  0  0  0  0  0  0  0  0  0  0
    6.8102   -4.4379    0.0000 C   0  0  0  0  0  0  0  0  0  0  0  0
    6.1022   -4.8615    0.0000 C   0  0  0  0  0  0  0  0  0  0  0  0
    6.1151   -5.6864    0.0000 O   0  0  0  0  0  0  0  0  0  0  0  0
    5.3814   -4.4602    0.0000 C   0  0  0  0  0  0  0  0  0  0  0  0
    4.6734   -4.8838    0.0000 C   0  0  0  0  0  0  0  0  0  0  0  0
    4.6863   -5.7087    0.0000 O   0  0  0  0  0  0  0  0  0  0  0  0
    3.9526   -4.4825    0.0000 C   0  0  0  0  0  0  0  0  0  0  0  0
    3.2447   -4.9061    0.0000 C   0  0  0  0  0  0  0  0  0  0  0  0
    3.2575   -5.7310    0.0000 O   0  0  0  0  0  0  0  0  0  0  0  0
    2.5496   -6.1546    0.0000 C   0  0  0  0  0  0  0  0  0  0  0  0
    2.5238   -4.5048    0.0000 C   0  0  0  0  0  0  0  0  0  0  0  0
    2.5110   -3.6799    0.0000 C   0  0  0  0  0  0  0  0  0  0  0  0
    3.2189   -3.2563    0.0000 C   0  0  0  0  0  0  0  0  0  0  0  0
    3.9398   -3.6576    0.0000 C   0  0  0  0  0  0  0  0  0  0  0  0
    4.6477   -3.2340    0.0000 C   0  0  0  0  0  0  0  0  0  0  0  0
    4.6348   -2.4091    0.0000 O   0  0  0  0  0  0  0  0  0  0  0  0
    5.3685   -3.6353    0.0000 C   0  0  0  0  0  0  0  0  0  0  0  0
    6.0765   -3.2117    0.0000 C   0  0  0  0  0  0  0  0  0  0  0  0
    6.0636   -2.3868    0.0000 O   0  0  0  0  0  0  0  0  0  0  0  0
    6.7973   -3.6130    0.0000 C   0  0  0  0  0  0  0  0  0  0  0  0
    7.5052   -3.1895    0.0000 C   0  0  0  0  0  0  0  0  0  0  0  0
  1  2  1  0  0  0  0
  2  3  1  0  0  0  0
  3  4  2  0  0  0  0
  3  5  1  0  0  0  0
  5  6  1  0  0  0  0
  6  7  1  0  0  0  0
  7  8  1  0  0  0  0
  8  9  2  0  0  0  0
  8 10  1  0  0  0  0
 10 11  1  0  0  0  0
 11 12  4  0  0  0  0
 12 13  1  0  0  0  0
 12 14  4  0  0  0  0
 14 15  4  0  0  0  0
 15 16  4  0  0  0  0
 16 17  1  0  0  0  0
 16 18  4  0  0  0  0
 11 18  4  0  0  0  0
 18 19  1  0  0  0  0
 19 20  1  0  0  0  0
 19 21  1  0  0  0  0
 19 22  1  0  0  0  0
 22 23  1  0  0  0  0
 23 24  2  0  0  0  0
 23 25  1  0  0  0  0
 25 26  1  0  0  0  0
 26 27  2  0  0  0  0
 28 26  1  1  0  0  0
 28 29  1  6  0  0  0
 28 30  1  0  0  0  0
 30 31  1  0  0  0  0
 31 32  1  6  0  0  0
 32 33  1  0  0  0  0
 33 34  1  0  0  0  0
 34 35  1  0  0  0  0
 35 36  1  0  0  0  0
 35 37  1  0  0  0  0
 37 38  1  0  0  0  0
 37 39  1  0  0  0  0
 39 40  1  0  0  0  0
 39 41  1  0  0  0  0
 33 41  1  0  0  0  0
 31 42  1  0  0  0  0
 42 43  4  0  0  0  0
 43 44  1  0  0  0  0
 43 45  4  0  0  0  0
 45 46  1  0  0  0  0
 46 47  2  0  0  0  0
 46 48  1  0  0  0  0
 48 49  4  0  0  0  0
 49 50  1  0  0  0  0
 50 51  1  0  0  0  0
 49 52  4  0  0  0  0
 52 53  4  0  0  0  0
 53 54  4  0  0  0  0
 54 55  4  0  0  0  0
 48 55  4  0  0  0  0
 55 56  1  0  0  0  0
 56 57  2  0  0  0  0
 56 58  1  0  0  0  0
 45 58  4  0  0  0  0
 58 59  4  0  0  0  0
 59 60  1  0  0  0  0
 59 61  4  0  0  0  0
 42 61  4  0  0  0  0
 61 62  1  0  0  0  0
 28 62  1  0  0  0  0
M  END
>  <CdId>
84

>  <Mol Weight>
859.926

>  <Formula>
C45H53N3O14

>  <CMPD_CHEMBLID>
CHEMBL144595

>  <MOLREGNO>
240723

>  <PARENT_CMPD_CHEMBLID>
CHEMBL144595

>  <PARENT_MOLREGNO>
240723

>  <COMPOUND_KEY>
11Bbeta

>  <MOLWEIGHT>
859.91

>  <ALOGP>
3.22

>  <PSA>
270.33

>  <NUM_RO5_VIOLATIONS>
3

>  <ACTIVITY_ID>
1114483

>  <STANDARD_TYPE>
T1/2

>  <RELATION>
=

>  <STANDARD_VALUE>
8.0

>  <STANDARD_UNITS>
hr

>  <PUBLISHED_TYPE>
T1/2

>  <PUBLISHED_RELATION>
=

>  <PUBLISHED_VALUE>
8.0

>  <PUBLISHED_UNITS>
hr

>  <POTENTIAL_DUPLICATE>
0

>  <BAO_ENDPOINT>
BAO_0002115

>  <UO_UNITS>
UO_0000032

>  <QUDT_UNITS>
http://qudt.org/vocab/unit#Hour

>  <ASSAY_ID>
24172

>  <ASSAY_CHEMBLID>
CHEMBL636216

>  <ASSAY_TYPE>
A

>  <DESCRIPTION>
Half life in Rat plasma

>  <ASSAY_SRC_ID>
1

>  <ASSAY_SRC_DESCRIPTION>
Scientific Literature

>  <ASSAY_ORGANISM>
Rattus norvegicus

>  <ASSAY_TAX_ID>
10116

>  <CURATED_BY>
Intermediate

>  <BAO_FORMAT>
BAO_0000218

>  <TID>
50597

>  <TARGET_CHEMBLID>
CHEMBL376

>  <TARGET_TYPE>
ORGANISM

>  <PREF_NAME>
Rattus norvegicus

>  <ORGANISM>
Rattus norvegicus

>  <CONFIDENCE_SCORE>
1

>  <TARGET_MAPPING>
Non-molecular

>  <DOC_ID>
15793

>  <DOC_CHEMBLID>
CHEMBL1133092

>  <PUBMED_ID>
10669575

>  <JOURNAL>
J. Med. Chem.

>  <YEAR>
2000

>  <VOLUME>
43

>  <ISSUE>
3

>  <FIRST_PAGE>
475

$$$$

  Mrv1533001291818312D          

 69 74  0  0  1  0            999 V2000
   14.0316   -4.2991    0.0000 C   0  0  0  0  0  0  0  0  0  0  0  0
   14.8015   -4.0027    0.0000 C   0  0  0  0  0  0  0  0  0  0  0  0
   15.4432   -4.5213    0.0000 C   0  0  0  0  0  0  0  0  0  0  0  0
   15.3148   -5.3363    0.0000 O   0  0  0  0  0  0  0  0  0  0  0  0
   16.2131   -4.2250    0.0000 N   0  0  0  0  0  0  0  0  0  0  0  0
   16.8547   -4.7436    0.0000 C   0  0  0  0  0  0  0  0  0  0  0  0
   17.6246   -4.4472    0.0000 C   0  0  0  0  0  0  0  0  0  0  0  0
   18.2663   -4.9659    0.0000 O   0  0  0  0  0  0  0  0  0  0  0  0
   19.0362   -4.6695    0.0000 C   0  0  0  0  0  0  0  0  0  0  0  0
   19.6778   -5.1881    0.0000 C   0  0  0  0  0  0  0  0  0  0  0  0
   20.4477   -4.8918    0.0000 O   0  0  0  0  0  0  0  0  0  0  0  0
   21.0894   -5.4104    0.0000 C   0  0  0  0  0  0  0  0  0  0  0  0
   21.8593   -5.1140    0.0000 C   0  0  0  0  0  0  0  0  0  0  0  0
   22.5009   -5.6326    0.0000 N   0  0  0  0  0  0  0  0  0  0  0  0
   23.2708   -5.3363    0.0000 C   0  0  0  0  0  0  0  0  0  0  0  0
   23.9125   -5.8549    0.0000 O   0  0  0  0  0  0  0  0  0  0  0  0
   23.3992   -4.5213    0.0000 O   0  0  0  0  0  0  0  0  0  0  0  0
   22.7575   -4.0027    0.0000 C   0  0  0  0  0  0  0  0  0  0  0  0
   21.9876   -4.2991    0.0000 C   0  0  0  0  0  0  0  0  0  0  0  0
   21.3460   -3.7805    0.0000 C   0  0  0  0  0  0  0  0  0  0  0  0
   20.5761   -4.0768    0.0000 C   0  0  0  0  0  0  0  0  0  0  0  0
   21.4743   -2.9655    0.0000 C   0  0  0  0  0  0  0  0  0  0  0  0
   22.2443   -2.6692    0.0000 C   0  0  0  0  0  0  0  0  0  0  0  0
   22.3726   -1.8542    0.0000 C   0  0  0  0  0  0  0  0  0  0  0  0
   22.8859   -3.1878    0.0000 C   0  0  0  0  0  0  0  0  0  0  0  0
   23.6558   -2.8914    0.0000 C   0  0  0  0  0  0  0  0  0  0  0  0
   23.9522   -3.6613    0.0000 C   0  0  0  0  0  0  0  0  0  0  0  0
   23.3595   -2.1215    0.0000 C   0  0  0  0  0  0  0  0  0  0  0  0
   24.4257   -2.5951    0.0000 C   0  0  0  0  0  0  0  0  0  0  0  0
   25.0674   -3.1137    0.0000 C   0  0  0  0  0  0  0  0  0  0  0  0
   24.9390   -3.9286    0.0000 O   0  0  0  0  0  0  0  0  0  0  0  0
   25.8373   -2.8173    0.0000 N   0  0  0  0  0  0  0  0  0  0  0  0
   26.4789   -3.3359    0.0000 C   0  0  0  0  0  0  0  0  0  0  0  0
   26.3506   -4.1509    0.0000 O   0  0  0  0  0  0  0  0  0  0  0  0
   27.2488   -3.0396    0.0000 C   0  0  1  0  0  0  0  0  0  0  0  0
   26.8233   -2.3328    0.0000 O   0  0  0  0  0  0  0  0  0  0  0  0
   27.8710   -2.4978    0.0000 C   0  0  0  0  0  0  0  0  0  0  0  0
   28.6513   -2.7657    0.0000 C   0  0  2  0  0  0  0  0  0  0  0  0
   29.2734   -2.2239    0.0000 O   0  0  0  0  0  0  0  0  0  0  0  0
   29.1153   -1.4142    0.0000 C   0  0  0  0  0  0  0  0  0  0  0  0
   28.3350   -1.1463    0.0000 C   0  0  0  0  0  0  0  0  0  0  0  0
   28.1768   -0.3366    0.0000 C   0  0  0  0  0  0  0  0  0  0  0  0
   27.3965   -0.0687    0.0000 N   0  0  0  0  0  0  0  0  0  0  0  0
   28.7990    0.2052    0.0000 C   0  0  0  0  0  0  0  0  0  0  0  0
   28.6408    1.0149    0.0000 O   0  0  0  0  0  0  0  0  0  0  0  0
   29.5793   -0.0626    0.0000 C   0  0  0  0  0  0  0  0  0  0  0  0
   30.2014    0.4792    0.0000 C   0  0  0  0  0  0  0  0  0  0  0  0
   29.7374   -0.8723    0.0000 O   0  0  0  0  0  0  0  0  0  0  0  0
   28.8094   -3.5754    0.0000 C   0  0  0  0  0  0  0  0  0  0  0  0
   29.5897   -3.8433    0.0000 C   0  0  0  0  0  0  0  0  0  0  0  0
   30.2119   -3.3014    0.0000 O   0  0  0  0  0  0  0  0  0  0  0  0
   29.7479   -4.6530    0.0000 C   0  0  0  0  0  0  0  0  0  0  0  0
   30.5282   -4.9208    0.0000 C   0  0  0  0  0  0  0  0  0  0  0  0
   31.1503   -4.3790    0.0000 O   0  0  0  0  0  0  0  0  0  0  0  0
   30.6863   -5.7305    0.0000 C   0  0  0  0  0  0  0  0  0  0  0  0
   31.4666   -5.9984    0.0000 C   0  0  0  0  0  0  0  0  0  0  0  0
   32.0888   -5.4566    0.0000 O   0  0  0  0  0  0  0  0  0  0  0  0
   32.8691   -5.7245    0.0000 C   0  0  0  0  0  0  0  0  0  0  0  0
   31.6248   -6.8081    0.0000 C   0  0  0  0  0  0  0  0  0  0  0  0
   31.0026   -7.3499    0.0000 C   0  0  0  0  0  0  0  0  0  0  0  0
   30.2223   -7.0821    0.0000 C   0  0  0  0  0  0  0  0  0  0  0  0
   30.0642   -6.2724    0.0000 C   0  0  0  0  0  0  0  0  0  0  0  0
   29.2839   -6.0045    0.0000 C   0  0  0  0  0  0  0  0  0  0  0  0
   28.6617   -6.5463    0.0000 O   0  0  0  0  0  0  0  0  0  0  0  0
   29.1257   -5.1948    0.0000 C   0  0  0  0  0  0  0  0  0  0  0  0
   28.3454   -4.9269    0.0000 C   0  0  0  0  0  0  0  0  0  0  0  0
   27.7233   -5.4687    0.0000 O   0  0  0  0  0  0  0  0  0  0  0  0
   28.1873   -4.1172    0.0000 C   0  0  0  0  0  0  0  0  0  0  0  0
   27.4070   -3.8493    0.0000 C   0  0  0  0  0  0  0  0  0  0  0  0
  1  2  1  0  0  0  0
  2  3  1  0  0  0  0
  3  4  2  0  0  0  0
  3  5  1  0  0  0  0
  5  6  1  0  0  0  0
  6  7  1  0  0  0  0
  7  8  1  0  0  0  0
  8  9  1  0  0  0  0
  9 10  1  0  0  0  0
 10 11  1  0  0  0  0
 11 12  1  0  0  0  0
 12 13  1  0  0  0  0
 13 14  1  0  0  0  0
 14 15  1  0  0  0  0
 15 16  2  0  0  0  0
 15 17  1  0  0  0  0
 17 18  1  0  0  0  0
 18 19  4  0  0  0  0
 19 20  4  0  0  0  0
 20 21  1  0  0  0  0
 20 22  4  0  0  0  0
 22 23  4  0  0  0  0
 23 24  1  0  0  0  0
 23 25  4  0  0  0  0
 18 25  4  0  0  0  0
 25 26  1  0  0  0  0
 26 27  1  0  0  0  0
 26 28  1  0  0  0  0
 26 29  1  0  0  0  0
 29 30  1  0  0  0  0
 30 31  2  0  0  0  0
 30 32  1  0  0  0  0
 32 33  1  0  0  0  0
 33 34  2  0  0  0  0
 35 33  1  1  0  0  0
 35 36  1  6  0  0  0
 35 37  1  0  0  0  0
 37 38  1  0  0  0  0
 38 39  1  6  0  0  0
 39 40  1  0  0  0  0
 40 41  1  0  0  0  0
 41 42  1  0  0  0  0
 42 43  1  0  0  0  0
 42 44  1  0  0  0  0
 44 45  1  0  0  0  0
 44 46  1  0  0  0  0
 46 47  1  0  0  0  0
 46 48  1  0  0  0  0
 40 48  1  0  0  0  0
 38 49  1  0  0  0  0
 49 50  4  0  0  0  0
 50 51  1  0  0  0  0
 50 52  4  0  0  0  0
 52 53  1  0  0  0  0
 53 54  2  0  0  0  0
 53 55  1  0  0  0  0
 55 56  4  0  0  0  0
 56 57  1  0  0  0  0
 57 58  1  0  0  0  0
 56 59  4  0  0  0  0
 59 60  4  0  0  0  0
 60 61  4  0  0  0  0
 61 62  4  0  0  0  0
 55 62  4  0  0  0  0
 62 63  1  0  0  0  0
 63 64  2  0  0  0  0
 63 65  1  0  0  0  0
 52 65  4  0  0  0  0
 65 66  4  0  0  0  0
 66 67  1  0  0  0  0
 66 68  4  0  0  0  0
 49 68  4  0  0  0  0
 68 69  1  0  0  0  0
 35 69  1  0  0  0  0
M  END
>  <CdId>
85

>  <Mol Weight>
963.047

>  <Formula>
C49H62N4O16

>  <CMPD_CHEMBLID>
CHEMBL343000

>  <MOLREGNO>
241522

>  <PARENT_CMPD_CHEMBLID>
CHEMBL343000

>  <PARENT_MOLREGNO>
241522

>  <COMPOUND_KEY>
28A

>  <MOLWEIGHT>
963.03

>  <ALOGP>
2.84

>  <PSA>
300.83

>  <NUM_RO5_VIOLATIONS>
3

>  <ACTIVITY_ID>
1127608

>  <STANDARD_TYPE>
T1/2

>  <RELATION>
>

>  <STANDARD_VALUE>
24.0

>  <STANDARD_UNITS>
hr

>  <PUBLISHED_TYPE>
T1/2

>  <PUBLISHED_RELATION>
>

>  <PUBLISHED_VALUE>
24.0

>  <PUBLISHED_UNITS>
hr

>  <POTENTIAL_DUPLICATE>
0

>  <BAO_ENDPOINT>
BAO_0002115

>  <UO_UNITS>
UO_0000032

>  <QUDT_UNITS>
http://qudt.org/vocab/unit#Hour

>  <ASSAY_ID>
24172

>  <ASSAY_CHEMBLID>
CHEMBL636216

>  <ASSAY_TYPE>
A

>  <DESCRIPTION>
Half life in Rat plasma

>  <ASSAY_SRC_ID>
1

>  <ASSAY_SRC_DESCRIPTION>
Scientific Literature

>  <ASSAY_ORGANISM>
Rattus norvegicus

>  <ASSAY_TAX_ID>
10116

>  <CURATED_BY>
Intermediate

>  <BAO_FORMAT>
BAO_0000218

>  <TID>
50597

>  <TARGET_CHEMBLID>
CHEMBL376

>  <TARGET_TYPE>
ORGANISM

>  <PREF_NAME>
Rattus norvegicus

>  <ORGANISM>
Rattus norvegicus

>  <CONFIDENCE_SCORE>
1

>  <TARGET_MAPPING>
Non-molecular

>  <DOC_ID>
15793

>  <DOC_CHEMBLID>
CHEMBL1133092

>  <PUBMED_ID>
10669575

>  <JOURNAL>
J. Med. Chem.

>  <YEAR>
2000

>  <VOLUME>
43

>  <ISSUE>
3

>  <FIRST_PAGE>
475

$$$$

  Mrv1533001291818312D          

 64 70  0  0  1  0            999 V2000
    3.3114   -5.9367    0.0000 C   0  0  0  0  0  0  0  0  0  0  0  0
    2.4869   -5.9079    0.0000 C   0  0  0  0  0  0  0  0  0  0  0  0
    2.0497   -6.6075    0.0000 C   0  0  0  0  0  0  0  0  0  0  0  0
    1.2252   -6.5787    0.0000 O   0  0  0  0  0  0  0  0  0  0  0  0
    2.4370   -7.3360    0.0000 N   0  0  0  0  0  0  0  0  0  0  0  0
    3.2540   -7.4508    0.0000 C   0  0  0  0  0  0  0  0  0  0  0  0
    3.3972   -8.2632    0.0000 C   0  0  0  0  0  0  0  0  0  0  0  0
    2.6688   -8.6506    0.0000 C   0  0  0  0  0  0  0  0  0  0  0  0
    2.0753   -8.0775    0.0000 C   0  0  0  0  0  0  0  0  0  0  0  0
    1.2629   -8.2207    0.0000 C   0  0  0  0  0  0  0  0  0  0  0  0
    0.9807   -8.9960    0.0000 O   0  0  0  0  0  0  0  0  0  0  0  0
    0.7326   -7.5887    0.0000 O   0  0  0  0  0  0  0  0  0  0  0  0
   -0.0799   -7.7320    0.0000 C   0  0  0  0  0  0  0  0  0  0  0  0
   -0.3621   -8.5072    0.0000 C   0  0  0  0  0  0  0  0  0  0  0  0
   -1.1745   -8.6505    0.0000 C   0  0  0  0  0  0  0  0  0  0  0  0
   -1.4567   -9.4257    0.0000 C   0  0  0  0  0  0  0  0  0  0  0  0
   -1.7048   -8.0185    0.0000 C   0  0  0  0  0  0  0  0  0  0  0  0
   -1.4227   -7.2433    0.0000 C   0  0  0  0  0  0  0  0  0  0  0  0
   -1.9530   -6.6113    0.0000 C   0  0  0  0  0  0  0  0  0  0  0  0
   -0.6102   -7.1000    0.0000 C   0  0  0  0  0  0  0  0  0  0  0  0
   -0.3280   -6.3248    0.0000 C   0  0  0  0  0  0  0  0  0  0  0  0
    0.4472   -6.6069    0.0000 C   0  0  0  0  0  0  0  0  0  0  0  0
   -1.1033   -6.0426    0.0000 C   0  0  0  0  0  0  0  0  0  0  0  0
   -0.0459   -5.5495    0.0000 C   0  0  0  0  0  0  0  0  0  0  0  0
    0.7666   -5.4063    0.0000 C   0  0  0  0  0  0  0  0  0  0  0  0
    1.2969   -6.0382    0.0000 O   0  0  0  0  0  0  0  0  0  0  0  0
    1.0488   -4.6310    0.0000 N   0  0  0  0  0  0  0  0  0  0  0  0
    1.8612   -4.4877    0.0000 C   0  0  0  0  0  0  0  0  0  0  0  0
    2.3915   -5.1197    0.0000 O   0  0  0  0  0  0  0  0  0  0  0  0
    2.1434   -3.7125    0.0000 C   0  0  1  0  0  0  0  0  0  0  0  0
    1.3309   -3.5692    0.0000 O   0  0  0  0  0  0  0  0  0  0  0  0
    2.1434   -2.8875    0.0000 C   0  0  0  0  0  0  0  0  0  0  0  0
    2.8579   -2.4750    0.0000 C   0  0  2  0  0  0  0  0  0  0  0  0
    2.8579   -1.6500    0.0000 O   0  0  0  0  0  0  0  0  0  0  0  0
    2.1434   -1.2375    0.0000 C   0  0  0  0  0  0  0  0  0  0  0  0
    1.4289   -1.6500    0.0000 C   0  0  0  0  0  0  0  0  0  0  0  0
    0.7145   -1.2375    0.0000 C   0  0  0  0  0  0  0  0  0  0  0  0
    0.0000   -1.6500    0.0000 N   0  0  0  0  0  0  0  0  0  0  0  0
    0.7145   -0.4125    0.0000 C   0  0  0  0  0  0  0  0  0  0  0  0
    0.0000    0.0000    0.0000 O   0  0  0  0  0  0  0  0  0  0  0  0
    1.4289    0.0000    0.0000 C   0  0  0  0  0  0  0  0  0  0  0  0
    1.4289    0.8250    0.0000 C   0  0  0  0  0  0  0  0  0  0  0  0
    2.1434   -0.4125    0.0000 O   0  0  0  0  0  0  0  0  0  0  0  0
    3.5724   -2.8875    0.0000 C   0  0  0  0  0  0  0  0  0  0  0  0
    4.2868   -2.4750    0.0000 C   0  0  0  0  0  0  0  0  0  0  0  0
    4.2868   -1.6500    0.0000 O   0  0  0  0  0  0  0  0  0  0  0  0
    5.0013   -2.8875    0.0000 C   0  0  0  0  0  0  0  0  0  0  0  0
    5.7158   -2.4750    0.0000 C   0  0  0  0  0  0  0  0  0  0  0  0
    5.7158   -1.6500    0.0000 O   0  0  0  0  0  0  0  0  0  0  0  0
    6.4302   -2.8875    0.0000 C   0  0  0  0  0  0  0  0  0  0  0  0
    7.1447   -2.4750    0.0000 C   0  0  0  0  0  0  0  0  0  0  0  0
    7.1447   -1.6500    0.0000 O   0  0  0  0  0  0  0  0  0  0  0  0
    7.8592   -1.2375    0.0000 C   0  0  0  0  0  0  0  0  0  0  0  0
    7.8592   -2.8875    0.0000 C   0  0  0  0  0  0  0  0  0  0  0  0
    7.8592   -3.7125    0.0000 C   0  0  0  0  0  0  0  0  0  0  0  0
    7.1447   -4.1250    0.0000 C   0  0  0  0  0  0  0  0  0  0  0  0
    6.4302   -3.7125    0.0000 C   0  0  0  0  0  0  0  0  0  0  0  0
    5.7158   -4.1250    0.0000 C   0  0  0  0  0  0  0  0  0  0  0  0
    5.7158   -4.9500    0.0000 O   0  0  0  0  0  0  0  0  0  0  0  0
    5.0013   -3.7125    0.0000 C   0  0  0  0  0  0  0  0  0  0  0  0
    4.2868   -4.1250    0.0000 C   0  0  0  0  0  0  0  0  0  0  0  0
    4.2868   -4.9500    0.0000 O   0  0  0  0  0  0  0  0  0  0  0  0
    3.5724   -3.7125    0.0000 C   0  0  0  0  0  0  0  0  0  0  0  0
    2.8579   -4.1250    0.0000 C   0  0  0  0  0  0  0  0  0  0  0  0
  1  2  1  0  0  0  0
  2  3  1  0  0  0  0
  3  4  2  0  0  0  0
  3  5  1  0  0  0  0
  5  6  1  0  0  0  0
  6  7  1  0  0  0  0
  7  8  1  0  0  0  0
  8  9  1  0  0  0  0
  5  9  1  0  0  0  0
  9 10  1  0  0  0  0
 10 11  2  0  0  0  0
 10 12  1  0  0  0  0
 12 13  1  0  0  0  0
 13 14  4  0  0  0  0
 14 15  4  0  0  0  0
 15 16  1  0  0  0  0
 15 17  4  0  0  0  0
 17 18  4  0  0  0  0
 18 19  1  0  0  0  0
 18 20  4  0  0  0  0
 13 20  4  0  0  0  0
 20 21  1  0  0  0  0
 21 22  1  0  0  0  0
 21 23  1  0  0  0  0
 21 24  1  0  0  0  0
 24 25  1  0  0  0  0
 25 26  2  0  0  0  0
 25 27  1  0  0  0  0
 27 28  1  0  0  0  0
 28 29  2  0  0  0  0
 30 28  1  1  0  0  0
 30 31  1  6  0  0  0
 30 32  1  0  0  0  0
 32 33  1  0  0  0  0
 33 34  1  6  0  0  0
 34 35  1  0  0  0  0
 35 36  1  0  0  0  0
 36 37  1  0  0  0  0
 37 38  1  0  0  0  0
 37 39  1  0  0  0  0
 39 40  1  0  0  0  0
 39 41  1  0  0  0  0
 41 42  1  0  0  0  0
 41 43  1  0  0  0  0
 35 43  1  0  0  0  0
 33 44  1  0  0  0  0
 44 45  4  0  0  0  0
 45 46  1  0  0  0  0
 45 47  4  0  0  0  0
 47 48  1  0  0  0  0
 48 49  2  0  0  0  0
 48 50  1  0  0  0  0
 50 51  4  0  0  0  0
 51 52  1  0  0  0  0
 52 53  1  0  0  0  0
 51 54  4  0  0  0  0
 54 55  4  0  0  0  0
 55 56  4  0  0  0  0
 56 57  4  0  0  0  0
 50 57  4  0  0  0  0
 57 58  1  0  0  0  0
 58 59  2  0  0  0  0
 58 60  1  0  0  0  0
 47 60  4  0  0  0  0
 60 61  4  0  0  0  0
 61 62  1  0  0  0  0
 61 63  4  0  0  0  0
 44 63  4  0  0  0  0
 63 64  1  0  0  0  0
 30 64  1  0  0  0  0
M  END
>  <CdId>
89

>  <Mol Weight>
885.964

>  <Formula>
C47H55N3O14

>  <CMPD_CHEMBLID>
CHEMBL423744

>  <MOLREGNO>
241519

>  <PARENT_CMPD_CHEMBLID>
CHEMBL423744

>  <PARENT_MOLREGNO>
241519

>  <COMPOUND_KEY>
11Ap

>  <MOLWEIGHT>
885.95

>  <ALOGP>
3.77

>  <PSA>
261.55

>  <NUM_RO5_VIOLATIONS>
3

>  <ACTIVITY_ID>
1137480

>  <STANDARD_TYPE>
T1/2

>  <RELATION>
=

>  <STANDARD_VALUE>
17.0

>  <STANDARD_UNITS>
hr

>  <PUBLISHED_TYPE>
T1/2

>  <PUBLISHED_RELATION>
=

>  <PUBLISHED_VALUE>
17.0

>  <PUBLISHED_UNITS>
hr

>  <POTENTIAL_DUPLICATE>
0

>  <BAO_ENDPOINT>
BAO_0002115

>  <UO_UNITS>
UO_0000032

>  <QUDT_UNITS>
http://qudt.org/vocab/unit#Hour

>  <ASSAY_ID>
24172

>  <ASSAY_CHEMBLID>
CHEMBL636216

>  <ASSAY_TYPE>
A

>  <DESCRIPTION>
Half life in Rat plasma

>  <ASSAY_SRC_ID>
1

>  <ASSAY_SRC_DESCRIPTION>
Scientific Literature

>  <ASSAY_ORGANISM>
Rattus norvegicus

>  <ASSAY_TAX_ID>
10116

>  <CURATED_BY>
Intermediate

>  <BAO_FORMAT>
BAO_0000218

>  <TID>
50597

>  <TARGET_CHEMBLID>
CHEMBL376

>  <TARGET_TYPE>
ORGANISM

>  <PREF_NAME>
Rattus norvegicus

>  <ORGANISM>
Rattus norvegicus

>  <CONFIDENCE_SCORE>
1

>  <TARGET_MAPPING>
Non-molecular

>  <DOC_ID>
15793

>  <DOC_CHEMBLID>
CHEMBL1133092

>  <PUBMED_ID>
10669575

>  <JOURNAL>
J. Med. Chem.

>  <YEAR>
2000

>  <VOLUME>
43

>  <ISSUE>
3

>  <FIRST_PAGE>
475

$$$$

  Mrv1533001291818312D          

 62 67  0  0  1  0            999 V2000
    4.5127   -7.6477    0.0000 C   0  0  0  0  0  0  0  0  0  0  0  0
    3.7003   -7.7909    0.0000 C   0  0  0  0  0  0  0  0  0  0  0  0
    3.1700   -7.1590    0.0000 C   0  0  0  0  0  0  0  0  0  0  0  0
    3.4521   -6.3837    0.0000 O   0  0  0  0  0  0  0  0  0  0  0  0
    2.3575   -7.3022    0.0000 N   0  0  0  0  0  0  0  0  0  0  0  0
    1.8272   -6.6702    0.0000 C   0  0  0  0  0  0  0  0  0  0  0  0
    2.1094   -5.8950    0.0000 C   0  0  0  0  0  0  0  0  0  0  0  0
    1.0147   -6.8135    0.0000 C   0  0  0  0  0  0  0  0  0  0  0  0
    0.4844   -6.1815    0.0000 O   0  0  0  0  0  0  0  0  0  0  0  0
    0.7326   -7.5887    0.0000 O   0  0  0  0  0  0  0  0  0  0  0  0
   -0.0799   -7.7320    0.0000 C   0  0  0  0  0  0  0  0  0  0  0  0
   -0.3621   -8.5072    0.0000 C   0  0  0  0  0  0  0  0  0  0  0  0
    0.1682   -9.1392    0.0000 C   0  0  0  0  0  0  0  0  0  0  0  0
   -1.1745   -8.6505    0.0000 C   0  0  0  0  0  0  0  0  0  0  0  0
   -1.7048   -8.0185    0.0000 C   0  0  0  0  0  0  0  0  0  0  0  0
   -1.4227   -7.2433    0.0000 C   0  0  0  0  0  0  0  0  0  0  0  0
   -1.9530   -6.6113    0.0000 C   0  0  0  0  0  0  0  0  0  0  0  0
   -0.6102   -7.1000    0.0000 C   0  0  0  0  0  0  0  0  0  0  0  0
   -0.3280   -6.3248    0.0000 C   0  0  0  0  0  0  0  0  0  0  0  0
    0.4472   -6.6069    0.0000 C   0  0  0  0  0  0  0  0  0  0  0  0
   -1.1033   -6.0426    0.0000 C   0  0  0  0  0  0  0  0  0  0  0  0
   -0.0459   -5.5495    0.0000 C   0  0  0  0  0  0  0  0  0  0  0  0
    0.7666   -5.4063    0.0000 C   0  0  0  0  0  0  0  0  0  0  0  0
    1.2969   -6.0382    0.0000 O   0  0  0  0  0  0  0  0  0  0  0  0
    1.0488   -4.6310    0.0000 N   0  0  0  0  0  0  0  0  0  0  0  0
    1.8612   -4.4877    0.0000 C   0  0  0  0  0  0  0  0  0  0  0  0
    2.3915   -5.1197    0.0000 O   0  0  0  0  0  0  0  0  0  0  0  0
    2.1434   -3.7125    0.0000 C   0  0  1  0  0  0  0  0  0  0  0  0
    1.3309   -3.5692    0.0000 O   0  0  0  0  0  0  0  0  0  0  0  0
    2.1434   -2.8875    0.0000 C   0  0  0  0  0  0  0  0  0  0  0  0
    2.8579   -2.4750    0.0000 C   0  0  2  0  0  0  0  0  0  0  0  0
    2.8579   -1.6500    0.0000 O   0  0  0  0  0  0  0  0  0  0  0  0
    2.1434   -1.2375    0.0000 C   0  0  0  0  0  0  0  0  0  0  0  0
    2.1434   -0.4125    0.0000 C   0  0  0  0  0  0  0  0  0  0  0  0
    1.4289    0.0000    0.0000 C   0  0  0  0  0  0  0  0  0  0  0  0
    1.4289    0.8250    0.0000 N   0  0  0  0  0  0  0  0  0  0  0  0
    0.7145   -0.4125    0.0000 C   0  0  0  0  0  0  0  0  0  0  0  0
    0.0000    0.0000    0.0000 O   0  0  0  0  0  0  0  0  0  0  0  0
    0.7145   -1.2375    0.0000 C   0  0  0  0  0  0  0  0  0  0  0  0
    0.0000   -1.6500    0.0000 C   0  0  0  0  0  0  0  0  0  0  0  0
    1.4289   -1.6500    0.0000 O   0  0  0  0  0  0  0  0  0  0  0  0
    3.5724   -2.8875    0.0000 C   0  0  0  0  0  0  0  0  0  0  0  0
    4.2868   -2.4750    0.0000 C   0  0  0  0  0  0  0  0  0  0  0  0
    4.2868   -1.6500    0.0000 O   0  0  0  0  0  0  0  0  0  0  0  0
    5.0013   -2.8875    0.0000 C   0  0  0  0  0  0  0  0  0  0  0  0
    5.7158   -2.4750    0.0000 C   0  0  0  0  0  0  0  0  0  0  0  0
    5.7158   -1.6500    0.0000 O   0  0  0  0  0  0  0  0  0  0  0  0
    6.4302   -2.8875    0.0000 C   0  0  0  0  0  0  0  0  0  0  0  0
    7.1447   -2.4750    0.0000 C   0  0  0  0  0  0  0  0  0  0  0  0
    7.1447   -1.6500    0.0000 O   0  0  0  0  0  0  0  0  0  0  0  0
    7.8592   -1.2375    0.0000 C   0  0  0  0  0  0  0  0  0  0  0  0
    7.8592   -2.8875    0.0000 C   0  0  0  0  0  0  0  0  0  0  0  0
    7.8592   -3.7125    0.0000 C   0  0  0  0  0  0  0  0  0  0  0  0
    7.1447   -4.1250    0.0000 C   0  0  0  0  0  0  0  0  0  0  0  0
    6.4302   -3.7125    0.0000 C   0  0  0  0  0  0  0  0  0  0  0  0
    5.7158   -4.1250    0.0000 C   0  0  0  0  0  0  0  0  0  0  0  0
    5.7158   -4.9500    0.0000 O   0  0  0  0  0  0  0  0  0  0  0  0
    5.0013   -3.7125    0.0000 C   0  0  0  0  0  0  0  0  0  0  0  0
    4.2868   -4.1250    0.0000 C   0  0  0  0  0  0  0  0  0  0  0  0
    4.2868   -4.9500    0.0000 O   0  0  0  0  0  0  0  0  0  0  0  0
    3.5724   -3.7125    0.0000 C   0  0  0  0  0  0  0  0  0  0  0  0
    2.8579   -4.1250    0.0000 C   0  0  0  0  0  0  0  0  0  0  0  0
  1  2  1  0  0  0  0
  2  3  1  0  0  0  0
  3  4  2  0  0  0  0
  3  5  1  0  0  0  0
  5  6  1  0  0  0  0
  6  7  1  0  0  0  0
  6  8  1  0  0  0  0
  8  9  2  0  0  0  0
  8 10  1  0  0  0  0
 10 11  1  0  0  0  0
 11 12  4  0  0  0  0
 12 13  1  0  0  0  0
 12 14  4  0  0  0  0
 14 15  4  0  0  0  0
 15 16  4  0  0  0  0
 16 17  1  0  0  0  0
 16 18  4  0  0  0  0
 11 18  4  0  0  0  0
 18 19  1  0  0  0  0
 19 20  1  0  0  0  0
 19 21  1  0  0  0  0
 19 22  1  0  0  0  0
 22 23  1  0  0  0  0
 23 24  2  0  0  0  0
 23 25  1  0  0  0  0
 25 26  1  0  0  0  0
 26 27  2  0  0  0  0
 28 26  1  1  0  0  0
 28 29  1  6  0  0  0
 28 30  1  0  0  0  0
 30 31  1  0  0  0  0
 31 32  1  6  0  0  0
 32 33  1  0  0  0  0
 33 34  1  0  0  0  0
 34 35  1  0  0  0  0
 35 36  1  0  0  0  0
 35 37  1  0  0  0  0
 37 38  1  0  0  0  0
 37 39  1  0  0  0  0
 39 40  1  0  0  0  0
 39 41  1  0  0  0  0
 33 41  1  0  0  0  0
 31 42  1  0  0  0  0
 42 43  4  0  0  0  0
 43 44  1  0  0  0  0
 43 45  4  0  0  0  0
 45 46  1  0  0  0  0
 46 47  2  0  0  0  0
 46 48  1  0  0  0  0
 48 49  4  0  0  0  0
 49 50  1  0  0  0  0
 50 51  1  0  0  0  0
 49 52  4  0  0  0  0
 52 53  4  0  0  0  0
 53 54  4  0  0  0  0
 54 55  4  0  0  0  0
 48 55  4  0  0  0  0
 55 56  1  0  0  0  0
 56 57  2  0  0  0  0
 56 58  1  0  0  0  0
 45 58  4  0  0  0  0
 58 59  4  0  0  0  0
 59 60  1  0  0  0  0
 59 61  4  0  0  0  0
 42 61  4  0  0  0  0
 61 62  1  0  0  0  0
 28 62  1  0  0  0  0
M  END
>  <CdId>
90

>  <Mol Weight>
859.926

>  <Formula>
C45H53N3O14

>  <CMPD_CHEMBLID>
CHEMBL436214

>  <MOLREGNO>
241520

>  <PARENT_CMPD_CHEMBLID>
CHEMBL436214

>  <PARENT_MOLREGNO>
241520

>  <COMPOUND_KEY>
11Ba

>  <MOLWEIGHT>
859.91

>  <ALOGP>
3.45

>  <PSA>
270.33

>  <NUM_RO5_VIOLATIONS>
3

>  <ACTIVITY_ID>
1136254

>  <STANDARD_TYPE>
T1/2

>  <RELATION>
=

>  <STANDARD_VALUE>
21.0

>  <STANDARD_UNITS>
hr

>  <PUBLISHED_TYPE>
T1/2

>  <PUBLISHED_RELATION>
=

>  <PUBLISHED_VALUE>
21.0

>  <PUBLISHED_UNITS>
hr

>  <POTENTIAL_DUPLICATE>
0

>  <BAO_ENDPOINT>
BAO_0002115

>  <UO_UNITS>
UO_0000032

>  <QUDT_UNITS>
http://qudt.org/vocab/unit#Hour

>  <ASSAY_ID>
24172

>  <ASSAY_CHEMBLID>
CHEMBL636216

>  <ASSAY_TYPE>
A

>  <DESCRIPTION>
Half life in Rat plasma

>  <ASSAY_SRC_ID>
1

>  <ASSAY_SRC_DESCRIPTION>
Scientific Literature

>  <ASSAY_ORGANISM>
Rattus norvegicus

>  <ASSAY_TAX_ID>
10116

>  <CURATED_BY>
Intermediate

>  <BAO_FORMAT>
BAO_0000218

>  <TID>
50597

>  <TARGET_CHEMBLID>
CHEMBL376

>  <TARGET_TYPE>
ORGANISM

>  <PREF_NAME>
Rattus norvegicus

>  <ORGANISM>
Rattus norvegicus

>  <CONFIDENCE_SCORE>
1

>  <TARGET_MAPPING>
Non-molecular

>  <DOC_ID>
15793

>  <DOC_CHEMBLID>
CHEMBL1133092

>  <PUBMED_ID>
10669575

>  <JOURNAL>
J. Med. Chem.

>  <YEAR>
2000

>  <VOLUME>
43

>  <ISSUE>
3

>  <FIRST_PAGE>
475

$$$$

  Mrv1533001291818312D          

 57 58  0  0  1  0            999 V2000
    3.7287    0.5447    0.0000 C   0  0  0  0  0  0  0  0  0  0  0  0
    3.5305   -0.2561    0.0000 C   0  0  0  0  0  0  0  0  0  0  0  0
    4.1250   -0.8282    0.0000 C   0  0  2  0  0  0  0  0  0  0  0  0
    4.9176   -0.5994    0.0000 C   0  0  0  0  0  0  0  0  0  0  0  0
    3.9268   -1.6290    0.0000 C   0  0  2  0  0  0  0  0  0  0  0  0
    3.1342   -1.8578    0.0000 N   0  0  0  0  0  0  0  0  0  0  0  0
    2.5397   -1.2858    0.0000 C   0  0  0  0  0  0  0  0  0  0  0  0
    2.7379   -0.4850    0.0000 O   0  0  0  0  0  0  0  0  0  0  0  0
    1.7471   -1.5146    0.0000 C   0  0  2  0  0  0  0  0  0  0  0  0
    1.1526   -0.9426    0.0000 C   0  0  0  0  0  0  0  0  0  0  0  0
    1.3508   -0.1417    0.0000 C   0  0  0  0  0  0  0  0  0  0  0  0
    0.7563    0.4303    0.0000 C   0  0  0  0  0  0  0  0  0  0  0  0
    0.9545    1.2311    0.0000 C   0  0  0  0  0  0  0  0  0  0  0  0
    1.7471    1.4600    0.0000 C   0  0  0  0  0  0  0  0  0  0  0  0
    1.9453    2.2608    0.0000 O   0  0  0  0  0  0  0  0  0  0  0  0
    2.3416    0.8879    0.0000 C   0  0  0  0  0  0  0  0  0  0  0  0
    2.1434    0.0871    0.0000 C   0  0  0  0  0  0  0  0  0  0  0  0
    1.5489   -2.3155    0.0000 N   0  0  0  0  0  0  0  0  0  0  0  0
    2.1434   -2.8875    0.0000 C   0  0  0  0  0  0  0  0  0  0  0  0
    2.9360   -2.6587    0.0000 O   0  0  0  0  0  0  0  0  0  0  0  0
    1.9453   -3.6883    0.0000 C   0  0  2  0  0  0  0  0  0  0  0  0
    1.1809   -3.9988    0.0000 C   0  0  0  0  0  0  0  0  0  0  0  0
    1.2399   -4.8216    0.0000 C   0  0  0  0  0  0  0  0  0  0  0  0
    2.0407   -5.0198    0.0000 C   0  0  0  0  0  0  0  0  0  0  0  0
    2.4767   -4.3194    0.0000 N   0  0  0  0  0  0  0  0  0  0  0  0
    3.2996   -4.2604    0.0000 C   0  0  0  0  0  0  0  0  0  0  0  0
    3.6599   -3.5182    0.0000 O   0  0  0  0  0  0  0  0  0  0  0  0
    3.7621   -4.9435    0.0000 C   0  0  1  0  0  0  0  0  0  0  0  0
    3.4018   -5.6857    0.0000 N   0  0  0  0  0  0  0  0  0  0  0  0
    4.5850   -4.8845    0.0000 C   0  0  0  0  0  0  0  0  0  0  0  0
    5.0476   -5.5676    0.0000 C   0  0  0  0  0  0  0  0  0  0  0  0
    5.8704   -5.5086    0.0000 C   0  0  0  0  0  0  0  0  0  0  0  0
    6.2308   -4.7665    0.0000 N   0  0  0  0  0  0  0  0  0  0  0  0
    7.0537   -4.7074    0.0000 C   0  0  0  0  0  0  0  0  0  0  0  0
    7.4140   -3.9653    0.0000 N   0  0  0  0  0  0  0  0  0  0  0  0
    7.5162   -5.3906    0.0000 N   0  0  0  0  0  0  0  0  0  0  0  0
    8.3391   -5.3316    0.0000 C   0  0  0  0  0  0  0  0  0  0  0  0
    8.6994   -4.5894    0.0000 O   0  0  0  0  0  0  0  0  0  0  0  0
    8.8017   -6.0147    0.0000 C   0  0  1  0  0  0  0  0  0  0  0  0
    8.4413   -6.7568    0.0000 N   0  0  0  0  0  0  0  0  0  0  0  0
    9.6245   -5.9557    0.0000 C   0  0  0  0  0  0  0  0  0  0  0  0
   10.0871   -6.6388    0.0000 C   0  0  0  0  0  0  0  0  0  0  0  0
   10.9100   -6.5798    0.0000 C   0  0  0  0  0  0  0  0  0  0  0  0
   11.3725   -7.2629    0.0000 C   0  0  0  0  0  0  0  0  0  0  0  0
   12.1954   -7.2039    0.0000 C   0  0  0  0  0  0  0  0  0  0  0  0
   12.6580   -7.8870    0.0000 N   0  0  0  0  0  0  0  0  0  0  0  0
    4.5213   -2.2011    0.0000 C   0  0  0  0  0  0  0  0  0  0  0  0
    4.3232   -3.0019    0.0000 O   0  0  0  0  0  0  0  0  0  0  0  0
    5.3140   -1.9722    0.0000 N   0  0  0  0  0  0  0  0  0  0  0  0
    5.9084   -2.5443    0.0000 C   0  0  1  0  0  0  0  0  0  0  0  0
    6.7011   -2.3155    0.0000 C   0  0  0  0  0  0  0  0  0  0  0  0
    7.2955   -2.8875    0.0000 C   0  0  0  0  0  0  0  0  0  0  0  0
    8.0882   -2.6587    0.0000 C   0  0  0  0  0  0  0  0  0  0  0  0
    7.0974   -3.6883    0.0000 C   0  0  0  0  0  0  0  0  0  0  0  0
    5.7103   -3.3451    0.0000 C   0  0  0  0  0  0  0  0  0  0  0  0
    4.9176   -3.5739    0.0000 O   0  0  0  0  0  0  0  0  0  0  0  0
    6.3047   -3.9172    0.0000 O   0  0  0  0  0  0  0  0  0  0  0  0
  1  2  1  0  0  0  0
  2  3  1  0  0  0  0
  3  4  1  6  0  0  0
  3  5  1  0  0  0  0
  5  6  1  1  0  0  0
  6  7  1  0  0  0  0
  7  8  2  0  0  0  0
  7  9  1  0  0  0  0
  9 10  1  0  0  0  0
 10 11  1  0  0  0  0
 11 12  4  0  0  0  0
 12 13  4  0  0  0  0
 13 14  4  0  0  0  0
 14 15  1  0  0  0  0
 14 16  4  0  0  0  0
 16 17  4  0  0  0  0
 11 17  4  0  0  0  0
  9 18  1  1  0  0  0
 18 19  1  0  0  0  0
 19 20  2  0  0  0  0
 21 19  1  1  0  0  0
 21 22  1  0  0  0  0
 22 23  1  0  0  0  0
 23 24  1  0  0  0  0
 24 25  1  0  0  0  0
 21 25  1  0  0  0  0
 25 26  1  0  0  0  0
 26 27  2  0  0  0  0
 26 28  1  0  0  0  0
 28 29  1  6  0  0  0
 28 30  1  0  0  0  0
 30 31  1  0  0  0  0
 31 32  1  0  0  0  0
 32 33  1  0  0  0  0
 33 34  2  0  0  0  0
 34 35  1  0  0  0  0
 34 36  1  0  0  0  0
 36 37  1  0  0  0  0
 37 38  2  0  0  0  0
 37 39  1  0  0  0  0
 39 40  1  6  0  0  0
 39 41  1  0  0  0  0
 41 42  1  0  0  0  0
 42 43  1  0  0  0  0
 43 44  1  0  0  0  0
 44 45  1  0  0  0  0
 45 46  1  0  0  0  0
  5 47  1  0  0  0  0
 47 48  2  0  0  0  0
 47 49  1  0  0  0  0
 50 49  1  1  0  0  0
 50 51  1  0  0  0  0
 51 52  1  0  0  0  0
 52 53  1  0  0  0  0
 52 54  1  0  0  0  0
 50 55  1  0  0  0  0
 55 56  2  0  0  0  0
 55 57  1  0  0  0  0
M  END
>  <CdId>
98

>  <Mol Weight>
803.019

>  <Formula>
C39H66N10O8

>  <CMPD_CHEMBLID>
CHEMBL337644

>  <MOLREGNO>
219157

>  <PARENT_CMPD_CHEMBLID>
CHEMBL337644

>  <PARENT_MOLREGNO>
219157

>  <COMPOUND_KEY>
KK1

>  <MOLWEIGHT>
803.0

>  <ALOGP>
-1.6

>  <PSA>
310.68

>  <NUM_RO5_VIOLATIONS>
3

>  <ACTIVITY_ID>
718690

>  <STANDARD_TYPE>
T1/2

>  <RELATION>
=

>  <STANDARD_VALUE>
2.55

>  <STANDARD_UNITS>
hr

>  <PUBLISHED_TYPE>
T1/2

>  <PUBLISHED_RELATION>
=

>  <PUBLISHED_VALUE>
153.0

>  <PUBLISHED_UNITS>
min

>  <POTENTIAL_DUPLICATE>
0

>  <BAO_ENDPOINT>
BAO_0002115

>  <UO_UNITS>
UO_0000032

>  <QUDT_UNITS>
http://qudt.org/vocab/unit#Hour

>  <ASSAY_ID>
24797

>  <ASSAY_CHEMBLID>
CHEMBL640714

>  <ASSAY_TYPE>
A

>  <DESCRIPTION>
Plasma half life in rat serum

>  <ASSAY_SRC_ID>
1

>  <ASSAY_SRC_DESCRIPTION>
Scientific Literature

>  <ASSAY_ORGANISM>
Rattus norvegicus

>  <ASSAY_TAX_ID>
10116

>  <CURATED_BY>
Intermediate

>  <BAO_FORMAT>
BAO_0000218

>  <TID>
50597

>  <TARGET_CHEMBLID>
CHEMBL376

>  <TARGET_TYPE>
ORGANISM

>  <PREF_NAME>
Rattus norvegicus

>  <ORGANISM>
Rattus norvegicus

>  <CONFIDENCE_SCORE>
1

>  <TARGET_MAPPING>
Non-molecular

>  <DOC_ID>
17196

>  <DOC_CHEMBLID>
CHEMBL1145090

>  <PUBMED_ID>
12954066

>  <JOURNAL>
J. Med. Chem.

>  <YEAR>
2003

>  <VOLUME>
46

>  <ISSUE>
19

>  <FIRST_PAGE>
4141

$$$$

  Mrv1533001291818312D          

 59 61  0  0  1  0            999 V2000
    2.6616   -1.7664    0.0000 C   0  0  0  0  0  0  0  0  0  0  0  0
    2.4901   -2.5734    0.0000 C   0  0  0  0  0  0  0  0  0  0  0  0
    1.7054   -2.8283    0.0000 C   0  0  0  0  0  0  0  0  0  0  0  0
    3.1032   -3.1254    0.0000 C   0  0  0  0  0  0  0  0  0  0  0  0
    2.9316   -3.9324    0.0000 C   0  0  2  0  0  0  0  0  0  0  0  0
    3.5447   -4.4844    0.0000 N   0  0  0  0  0  0  0  0  0  0  0  0
    3.3732   -5.2914    0.0000 C   0  0  0  0  0  0  0  0  0  0  0  0
    2.5886   -5.5463    0.0000 O   0  0  0  0  0  0  0  0  0  0  0  0
    3.9863   -5.8434    0.0000 C   0  0  1  0  0  0  0  0  0  0  0  0
    4.7709   -5.5885    0.0000 N   0  0  0  0  0  0  0  0  0  0  0  0
    5.3840   -6.1405    0.0000 C   0  0  0  0  0  0  0  0  0  0  0  0
    5.2125   -6.9475    0.0000 O   0  0  0  0  0  0  0  0  0  0  0  0
    6.1686   -5.8856    0.0000 C   0  0  2  0  0  0  0  0  0  0  0  0
    6.7817   -6.4376    0.0000 C   0  0  0  0  0  0  0  0  0  0  0  0
    6.6102   -7.2446    0.0000 C   0  0  0  0  0  0  0  0  0  0  0  0
    7.1622   -7.8577    0.0000 C   0  0  0  0  0  0  0  0  0  0  0  0
    6.7497   -8.5721    0.0000 N   0  0  0  0  0  0  0  0  0  0  0  0
    5.9428   -8.4006    0.0000 C   0  0  0  0  0  0  0  0  0  0  0  0
    5.2753   -8.8855    0.0000 C   0  0  0  0  0  0  0  0  0  0  0  0
    4.5216   -8.5500    0.0000 C   0  0  0  0  0  0  0  0  0  0  0  0
    4.4354   -7.7295    0.0000 C   0  0  0  0  0  0  0  0  0  0  0  0
    5.1028   -7.2446    0.0000 C   0  0  0  0  0  0  0  0  0  0  0  0
    5.8565   -7.5801    0.0000 C   0  0  0  0  0  0  0  0  0  0  0  0
    6.3402   -5.0786    0.0000 N   0  0  0  0  0  0  0  0  0  0  0  0
    7.1248   -4.8237    0.0000 C   0  0  0  0  0  0  0  0  0  0  0  0
    7.7379   -5.3757    0.0000 O   0  0  0  0  0  0  0  0  0  0  0  0
    7.2963   -4.0167    0.0000 C   0  0  2  0  0  0  0  0  0  0  0  0
    6.7443   -3.4036    0.0000 C   0  0  0  0  0  0  0  0  0  0  0  0
    7.1568   -2.6891    0.0000 C   0  0  0  0  0  0  0  0  0  0  0  0
    7.9637   -2.8606    0.0000 C   0  0  0  0  0  0  0  0  0  0  0  0
    8.0500   -3.6811    0.0000 N   0  0  0  0  0  0  0  0  0  0  0  0
    8.7645   -4.0936    0.0000 C   0  0  0  0  0  0  0  0  0  0  0  0
    8.7645   -4.9186    0.0000 O   0  0  0  0  0  0  0  0  0  0  0  0
    9.4789   -3.6811    0.0000 C   0  0  1  0  0  0  0  0  0  0  0  0
   10.1934   -4.0936    0.0000 N   0  0  0  0  0  0  0  0  0  0  0  0
    9.4789   -2.8561    0.0000 C   0  0  0  0  0  0  0  0  0  0  0  0
    8.7645   -2.4436    0.0000 C   0  0  0  0  0  0  0  0  0  0  0  0
    8.7645   -1.6186    0.0000 C   0  0  0  0  0  0  0  0  0  0  0  0
    8.0500   -1.2061    0.0000 N   0  0  0  0  0  0  0  0  0  0  0  0
    8.0500   -0.3811    0.0000 C   0  0  0  0  0  0  0  0  0  0  0  0
    7.3355    0.0314    0.0000 N   0  0  0  0  0  0  0  0  0  0  0  0
    8.7645    0.0314    0.0000 N   0  0  0  0  0  0  0  0  0  0  0  0
    9.4789   -0.3811    0.0000 C   0  0  0  0  0  0  0  0  0  0  0  0
    9.4789   -1.2061    0.0000 O   0  0  0  0  0  0  0  0  0  0  0  0
   10.1934    0.0314    0.0000 C   0  0  1  0  0  0  0  0  0  0  0  0
   10.1934    0.8564    0.0000 N   0  0  0  0  0  0  0  0  0  0  0  0
   10.9079   -0.3811    0.0000 C   0  0  0  0  0  0  0  0  0  0  0  0
   11.6223    0.0314    0.0000 C   0  0  0  0  0  0  0  0  0  0  0  0
   12.3368   -0.3811    0.0000 C   0  0  0  0  0  0  0  0  0  0  0  0
   13.0513    0.0314    0.0000 C   0  0  0  0  0  0  0  0  0  0  0  0
   13.7657   -0.3811    0.0000 C   0  0  0  0  0  0  0  0  0  0  0  0
   14.4802    0.0314    0.0000 N   0  0  0  0  0  0  0  0  0  0  0  0
    3.8148   -6.6504    0.0000 C   0  0  0  0  0  0  0  0  0  0  0  0
    3.0078   -6.4789    0.0000 C   0  0  0  0  0  0  0  0  0  0  0  0
    4.6217   -6.8219    0.0000 C   0  0  0  0  0  0  0  0  0  0  0  0
    3.6432   -7.4574    0.0000 C   0  0  0  0  0  0  0  0  0  0  0  0
    2.1470   -4.1873    0.0000 C   0  0  0  0  0  0  0  0  0  0  0  0
    1.5339   -3.6353    0.0000 O   0  0  0  0  0  0  0  0  0  0  0  0
    1.9755   -4.9943    0.0000 O   0  0  0  0  0  0  0  0  0  0  0  0
  1  2  1  0  0  0  0
  2  3  1  0  0  0  0
  2  4  1  0  0  0  0
  4  5  1  0  0  0  0
  5  6  1  6  0  0  0
  6  7  1  0  0  0  0
  7  8  2  0  0  0  0
  7  9  1  0  0  0  0
  9 10  1  1  0  0  0
 10 11  1  0  0  0  0
 11 12  2  0  0  0  0
 11 13  1  0  0  0  0
 13 14  1  0  0  0  0
 14 15  1  0  0  0  0
 15 16  4  0  0  0  0
 16 17  4  0  0  0  0
 17 18  4  0  0  0  0
 18 19  4  0  0  0  0
 19 20  4  0  0  0  0
 20 21  4  0  0  0  0
 21 22  4  0  0  0  0
 22 23  4  0  0  0  0
 15 23  4  0  0  0  0
 18 23  4  0  0  0  0
 13 24  1  1  0  0  0
 24 25  1  0  0  0  0
 25 26  2  0  0  0  0
 27 25  1  6  0  0  0
 27 28  1  0  0  0  0
 28 29  1  0  0  0  0
 29 30  1  0  0  0  0
 30 31  1  0  0  0  0
 27 31  1  0  0  0  0
 31 32  1  0  0  0  0
 32 33  2  0  0  0  0
 32 34  1  0  0  0  0
 34 35  1  6  0  0  0
 34 36  1  0  0  0  0
 36 37  1  0  0  0  0
 37 38  1  0  0  0  0
 38 39  1  0  0  0  0
 39 40  2  0  0  0  0
 40 41  1  0  0  0  0
 40 42  1  0  0  0  0
 42 43  1  0  0  0  0
 43 44  2  0  0  0  0
 43 45  1  0  0  0  0
 45 46  1  1  0  0  0
 45 47  1  0  0  0  0
 47 48  1  0  0  0  0
 48 49  1  0  0  0  0
 49 50  1  0  0  0  0
 50 51  1  0  0  0  0
 51 52  1  0  0  0  0
  9 53  1  0  0  0  0
 53 54  1  0  0  0  0
 53 55  1  0  0  0  0
 53 56  1  0  0  0  0
  5 57  1  0  0  0  0
 57 58  2  0  0  0  0
 57 59  1  0  0  0  0
M  STY  1   1 DAT
M  SAL   1  1  17
M  SDT   1 MRV_IMPLICIT_H                                        
M  SDD   1     0.0000    0.0000    DR    ALL  0       0  
M  SED   1 IMPL_H1
M  END
>  <CdId>
99

>  <Mol Weight>
826.057

>  <Formula>
C41H67N11O7

>  <CMPD_CHEMBLID>
CHEMBL435199

>  <MOLREGNO>
219253

>  <PARENT_CMPD_CHEMBLID>
CHEMBL435199

>  <PARENT_MOLREGNO>
219253

>  <COMPOUND_KEY>
KK14

>  <MOLWEIGHT>
826.04

>  <ALOGP>
-1.25

>  <PSA>
306.24

>  <NUM_RO5_VIOLATIONS>
3

>  <ACTIVITY_ID>
741574

>  <STANDARD_TYPE>
T1/2

>  <RELATION>
>

>  <STANDARD_VALUE>
24.0

>  <STANDARD_UNITS>
hr

>  <PUBLISHED_TYPE>
T1/2

>  <PUBLISHED_RELATION>
>

>  <PUBLISHED_VALUE>
24.0

>  <PUBLISHED_UNITS>
hr

>  <POTENTIAL_DUPLICATE>
0

>  <BAO_ENDPOINT>
BAO_0002115

>  <UO_UNITS>
UO_0000032

>  <QUDT_UNITS>
http://qudt.org/vocab/unit#Hour

>  <ASSAY_ID>
24797

>  <ASSAY_CHEMBLID>
CHEMBL640714

>  <ASSAY_TYPE>
A

>  <DESCRIPTION>
Plasma half life in rat serum

>  <ASSAY_SRC_ID>
1

>  <ASSAY_SRC_DESCRIPTION>
Scientific Literature

>  <ASSAY_ORGANISM>
Rattus norvegicus

>  <ASSAY_TAX_ID>
10116

>  <CURATED_BY>
Intermediate

>  <BAO_FORMAT>
BAO_0000218

>  <TID>
50597

>  <TARGET_CHEMBLID>
CHEMBL376

>  <TARGET_TYPE>
ORGANISM

>  <PREF_NAME>
Rattus norvegicus

>  <ORGANISM>
Rattus norvegicus

>  <CONFIDENCE_SCORE>
1

>  <TARGET_MAPPING>
Non-molecular

>  <DOC_ID>
17196

>  <DOC_CHEMBLID>
CHEMBL1145090

>  <PUBMED_ID>
12954066

>  <JOURNAL>
J. Med. Chem.

>  <YEAR>
2003

>  <VOLUME>
46

>  <ISSUE>
19

>  <FIRST_PAGE>
4141

$$$$

  Mrv1533001291818312D          

 58 59  0  0  1  0            999 V2000
    3.7287    0.5447    0.0000 C   0  0  0  0  0  0  0  0  0  0  0  0
    3.5305   -0.2561    0.0000 C   0  0  0  0  0  0  0  0  0  0  0  0
    4.1250   -0.8282    0.0000 C   0  0  2  0  0  0  0  0  0  0  0  0
    4.9176   -0.5994    0.0000 C   0  0  0  0  0  0  0  0  0  0  0  0
    3.9268   -1.6290    0.0000 C   0  0  2  0  0  0  0  0  0  0  0  0
    3.1342   -1.8578    0.0000 N   0  0  0  0  0  0  0  0  0  0  0  0
    2.5397   -1.2858    0.0000 C   0  0  0  0  0  0  0  0  0  0  0  0
    2.7379   -0.4850    0.0000 O   0  0  0  0  0  0  0  0  0  0  0  0
    1.7471   -1.5146    0.0000 C   0  0  2  0  0  0  0  0  0  0  0  0
    1.1526   -0.9426    0.0000 C   0  0  0  0  0  0  0  0  0  0  0  0
    1.3508   -0.1417    0.0000 C   0  0  0  0  0  0  0  0  0  0  0  0
    0.7563    0.4303    0.0000 C   0  0  0  0  0  0  0  0  0  0  0  0
    0.9545    1.2311    0.0000 C   0  0  0  0  0  0  0  0  0  0  0  0
    1.7471    1.4600    0.0000 C   0  0  0  0  0  0  0  0  0  0  0  0
    1.9453    2.2608    0.0000 O   0  0  0  0  0  0  0  0  0  0  0  0
    2.3416    0.8879    0.0000 C   0  0  0  0  0  0  0  0  0  0  0  0
    2.1434    0.0871    0.0000 C   0  0  0  0  0  0  0  0  0  0  0  0
    1.5489   -2.3155    0.0000 N   0  0  0  0  0  0  0  0  0  0  0  0
    2.1434   -2.8875    0.0000 C   0  0  0  0  0  0  0  0  0  0  0  0
    2.9360   -2.6587    0.0000 O   0  0  0  0  0  0  0  0  0  0  0  0
    1.9453   -3.6883    0.0000 C   0  0  2  0  0  0  0  0  0  0  0  0
    1.1809   -3.9988    0.0000 C   0  0  0  0  0  0  0  0  0  0  0  0
    1.2399   -4.8216    0.0000 C   0  0  0  0  0  0  0  0  0  0  0  0
    2.0407   -5.0198    0.0000 C   0  0  0  0  0  0  0  0  0  0  0  0
    2.4767   -4.3194    0.0000 N   0  0  0  0  0  0  0  0  0  0  0  0
    3.2996   -4.2604    0.0000 C   0  0  0  0  0  0  0  0  0  0  0  0
    3.6599   -3.5182    0.0000 O   0  0  0  0  0  0  0  0  0  0  0  0
    3.7621   -4.9435    0.0000 C   0  0  1  0  0  0  0  0  0  0  0  0
    3.4018   -5.6857    0.0000 N   0  0  0  0  0  0  0  0  0  0  0  0
    4.5850   -4.8845    0.0000 C   0  0  0  0  0  0  0  0  0  0  0  0
    5.0476   -5.5676    0.0000 C   0  0  0  0  0  0  0  0  0  0  0  0
    5.8704   -5.5086    0.0000 C   0  0  0  0  0  0  0  0  0  0  0  0
    6.2308   -4.7665    0.0000 N   0  0  0  0  0  0  0  0  0  0  0  0
    7.0537   -4.7074    0.0000 C   0  0  0  0  0  0  0  0  0  0  0  0
    7.4140   -3.9653    0.0000 N   0  0  0  0  0  0  0  0  0  0  0  0
    7.5162   -5.3906    0.0000 N   0  0  0  0  0  0  0  0  0  0  0  0
    8.3391   -5.3316    0.0000 C   0  0  0  0  0  0  0  0  0  0  0  0
    8.6994   -4.5894    0.0000 O   0  0  0  0  0  0  0  0  0  0  0  0
    8.8017   -6.0147    0.0000 C   0  0  1  0  0  0  0  0  0  0  0  0
    8.4413   -6.7568    0.0000 N   0  0  0  0  0  0  0  0  0  0  0  0
    9.6245   -5.9557    0.0000 C   0  0  0  0  0  0  0  0  0  0  0  0
   10.0871   -6.6388    0.0000 C   0  0  0  0  0  0  0  0  0  0  0  0
   10.9100   -6.5798    0.0000 C   0  0  0  0  0  0  0  0  0  0  0  0
   11.3725   -7.2629    0.0000 C   0  0  0  0  0  0  0  0  0  0  0  0
   12.1954   -7.2039    0.0000 C   0  0  0  0  0  0  0  0  0  0  0  0
   12.6580   -7.8870    0.0000 N   0  0  0  0  0  0  0  0  0  0  0  0
   13.4809   -7.8280    0.0000 C   0  0  0  0  0  0  0  0  0  0  0  0
    4.5213   -2.2011    0.0000 C   0  0  0  0  0  0  0  0  0  0  0  0
    4.3232   -3.0019    0.0000 O   0  0  0  0  0  0  0  0  0  0  0  0
    5.3140   -1.9722    0.0000 N   0  0  0  0  0  0  0  0  0  0  0  0
    5.9084   -2.5443    0.0000 C   0  0  1  0  0  0  0  0  0  0  0  0
    6.7011   -2.3155    0.0000 C   0  0  0  0  0  0  0  0  0  0  0  0
    7.2955   -2.8875    0.0000 C   0  0  0  0  0  0  0  0  0  0  0  0
    8.0882   -2.6587    0.0000 C   0  0  0  0  0  0  0  0  0  0  0  0
    7.0974   -3.6883    0.0000 C   0  0  0  0  0  0  0  0  0  0  0  0
    5.7103   -3.3451    0.0000 C   0  0  0  0  0  0  0  0  0  0  0  0
    4.9176   -3.5739    0.0000 O   0  0  0  0  0  0  0  0  0  0  0  0
    6.3047   -3.9172    0.0000 O   0  0  0  0  0  0  0  0  0  0  0  0
  1  2  1  0  0  0  0
  2  3  1  0  0  0  0
  3  4  1  6  0  0  0
  3  5  1  0  0  0  0
  5  6  1  1  0  0  0
  6  7  1  0  0  0  0
  7  8  2  0  0  0  0
  7  9  1  0  0  0  0
  9 10  1  0  0  0  0
 10 11  1  0  0  0  0
 11 12  4  0  0  0  0
 12 13  4  0  0  0  0
 13 14  4  0  0  0  0
 14 15  1  0  0  0  0
 14 16  4  0  0  0  0
 16 17  4  0  0  0  0
 11 17  4  0  0  0  0
  9 18  1  1  0  0  0
 18 19  1  0  0  0  0
 19 20  2  0  0  0  0
 21 19  1  1  0  0  0
 21 22  1  0  0  0  0
 22 23  1  0  0  0  0
 23 24  1  0  0  0  0
 24 25  1  0  0  0  0
 21 25  1  0  0  0  0
 25 26  1  0  0  0  0
 26 27  2  0  0  0  0
 26 28  1  0  0  0  0
 28 29  1  6  0  0  0
 28 30  1  0  0  0  0
 30 31  1  0  0  0  0
 31 32  1  0  0  0  0
 32 33  1  0  0  0  0
 33 34  2  0  0  0  0
 34 35  1  0  0  0  0
 34 36  1  0  0  0  0
 36 37  1  0  0  0  0
 37 38  2  0  0  0  0
 37 39  1  0  0  0  0
 39 40  1  6  0  0  0
 39 41  1  0  0  0  0
 41 42  1  0  0  0  0
 42 43  1  0  0  0  0
 43 44  1  0  0  0  0
 44 45  1  0  0  0  0
 45 46  1  0  0  0  0
 46 47  1  0  0  0  0
  5 48  1  0  0  0  0
 48 49  2  0  0  0  0
 48 50  1  0  0  0  0
 51 50  1  1  0  0  0
 51 52  1  0  0  0  0
 52 53  1  0  0  0  0
 53 54  1  0  0  0  0
 53 55  1  0  0  0  0
 51 56  1  0  0  0  0
 56 57  2  0  0  0  0
 56 58  1  0  0  0  0
M  END
>  <CdId>
100

>  <Mol Weight>
817.046

>  <Formula>
C40H68N10O8

>  <CMPD_CHEMBLID>
CHEMBL133849

>  <MOLREGNO>
219238

>  <PARENT_CMPD_CHEMBLID>
CHEMBL133849

>  <PARENT_MOLREGNO>
219238

>  <COMPOUND_KEY>
KK2

>  <MOLWEIGHT>
817.03

>  <ALOGP>
-1.4

>  <PSA>
296.69

>  <NUM_RO5_VIOLATIONS>
3

>  <ACTIVITY_ID>
752953

>  <STANDARD_TYPE>
T1/2

>  <RELATION>
=

>  <STANDARD_VALUE>
3.517

>  <STANDARD_UNITS>
hr

>  <PUBLISHED_TYPE>
T1/2

>  <PUBLISHED_RELATION>
=

>  <PUBLISHED_VALUE>
211.0

>  <PUBLISHED_UNITS>
min

>  <POTENTIAL_DUPLICATE>
0

>  <BAO_ENDPOINT>
BAO_0002115

>  <UO_UNITS>
UO_0000032

>  <QUDT_UNITS>
http://qudt.org/vocab/unit#Hour

>  <ASSAY_ID>
24797

>  <ASSAY_CHEMBLID>
CHEMBL640714

>  <ASSAY_TYPE>
A

>  <DESCRIPTION>
Plasma half life in rat serum

>  <ASSAY_SRC_ID>
1

>  <ASSAY_SRC_DESCRIPTION>
Scientific Literature

>  <ASSAY_ORGANISM>
Rattus norvegicus

>  <ASSAY_TAX_ID>
10116

>  <CURATED_BY>
Intermediate

>  <BAO_FORMAT>
BAO_0000218

>  <TID>
50597

>  <TARGET_CHEMBLID>
CHEMBL376

>  <TARGET_TYPE>
ORGANISM

>  <PREF_NAME>
Rattus norvegicus

>  <ORGANISM>
Rattus norvegicus

>  <CONFIDENCE_SCORE>
1

>  <TARGET_MAPPING>
Non-molecular

>  <DOC_ID>
17196

>  <DOC_CHEMBLID>
CHEMBL1145090

>  <PUBMED_ID>
12954066

>  <JOURNAL>
J. Med. Chem.

>  <YEAR>
2003

>  <VOLUME>
46

>  <ISSUE>
19

>  <FIRST_PAGE>
4141

$$$$

  Mrv1533001291818312D          

 57 58  0  0  1  0            999 V2000
   -0.3261   -1.8906    0.0000 C   0  0  0  0  0  0  0  0  0  0  0  0
   -0.9392   -1.3386    0.0000 C   0  0  0  0  0  0  0  0  0  0  0  0
   -0.7677   -0.5316    0.0000 C   0  0  0  0  0  0  0  0  0  0  0  0
   -1.7238   -1.5935    0.0000 C   0  0  0  0  0  0  0  0  0  0  0  0
   -2.3369   -1.0415    0.0000 C   0  0  2  0  0  0  0  0  0  0  0  0
   -3.1215   -1.2964    0.0000 N   0  0  0  0  0  0  0  0  0  0  0  0
   -3.7346   -0.7444    0.0000 C   0  0  0  0  0  0  0  0  0  0  0  0
   -3.5631    0.0626    0.0000 O   0  0  0  0  0  0  0  0  0  0  0  0
   -4.5192   -0.9993    0.0000 C   0  0  1  0  0  0  0  0  0  0  0  0
   -4.6908   -1.8063    0.0000 N   0  0  0  0  0  0  0  0  0  0  0  0
   -4.0777   -2.3583    0.0000 C   0  0  0  0  0  0  0  0  0  0  0  0
   -3.2931   -2.1034    0.0000 O   0  0  0  0  0  0  0  0  0  0  0  0
   -4.2492   -3.1653    0.0000 C   0  0  2  0  0  0  0  0  0  0  0  0
   -5.0338   -3.4202    0.0000 C   0  0  0  0  0  0  0  0  0  0  0  0
   -5.6469   -2.8682    0.0000 C   0  0  0  0  0  0  0  0  0  0  0  0
   -6.4315   -3.1231    0.0000 C   0  0  0  0  0  0  0  0  0  0  0  0
   -7.0446   -2.5711    0.0000 C   0  0  0  0  0  0  0  0  0  0  0  0
   -6.8731   -1.7641    0.0000 C   0  0  0  0  0  0  0  0  0  0  0  0
   -7.4862   -1.2121    0.0000 O   0  0  0  0  0  0  0  0  0  0  0  0
   -6.0885   -1.5092    0.0000 C   0  0  0  0  0  0  0  0  0  0  0  0
   -5.4754   -2.0612    0.0000 C   0  0  0  0  0  0  0  0  0  0  0  0
   -3.6361   -3.7173    0.0000 N   0  0  0  0  0  0  0  0  0  0  0  0
   -3.8076   -4.5243    0.0000 C   0  0  0  0  0  0  0  0  0  0  0  0
   -4.5923   -4.7792    0.0000 O   0  0  0  0  0  0  0  0  0  0  0  0
   -3.1945   -5.0763    0.0000 C   0  0  2  0  0  0  0  0  0  0  0  0
   -2.3876   -4.9048    0.0000 C   0  0  0  0  0  0  0  0  0  0  0  0
   -1.9751   -5.6193    0.0000 C   0  0  0  0  0  0  0  0  0  0  0  0
   -2.5271   -6.2324    0.0000 C   0  0  0  0  0  0  0  0  0  0  0  0
   -3.2808   -5.8968    0.0000 N   0  0  0  0  0  0  0  0  0  0  0  0
   -3.9953   -6.3093    0.0000 C   0  0  0  0  0  0  0  0  0  0  0  0
   -4.7097   -5.8968    0.0000 O   0  0  0  0  0  0  0  0  0  0  0  0
   -3.9953   -7.1343    0.0000 C   0  0  1  0  0  0  0  0  0  0  0  0
   -4.7097   -7.5468    0.0000 N   0  0  0  0  0  0  0  0  0  0  0  0
   -3.2808   -7.5468    0.0000 C   0  0  0  0  0  0  0  0  0  0  0  0
   -2.5663   -7.1343    0.0000 C   0  0  0  0  0  0  0  0  0  0  0  0
   -1.8518   -7.5468    0.0000 C   0  0  0  0  0  0  0  0  0  0  0  0
   -1.8518   -8.3718    0.0000 N   0  0  0  0  0  0  0  0  0  0  0  0
   -1.1374   -8.7843    0.0000 C   0  0  0  0  0  0  0  0  0  0  0  0
   -1.1374   -9.6093    0.0000 N   0  0  0  0  0  0  0  0  0  0  0  0
   -0.4229   -8.3718    0.0000 N   0  0  0  0  0  0  0  0  0  0  0  0
    0.2916   -8.7843    0.0000 C   0  0  0  0  0  0  0  0  0  0  0  0
    0.2916   -9.6093    0.0000 O   0  0  0  0  0  0  0  0  0  0  0  0
    1.0060   -8.3718    0.0000 C   0  0  1  0  0  0  0  0  0  0  0  0
    1.0060   -7.5468    0.0000 N   0  0  0  0  0  0  0  0  0  0  0  0
    1.7205   -8.7843    0.0000 C   0  0  0  0  0  0  0  0  0  0  0  0
    2.4350   -8.3718    0.0000 C   0  0  0  0  0  0  0  0  0  0  0  0
    3.1495   -8.7843    0.0000 C   0  0  0  0  0  0  0  0  0  0  0  0
    3.8639   -8.3718    0.0000 C   0  0  0  0  0  0  0  0  0  0  0  0
    4.5784   -8.7843    0.0000 C   0  0  0  0  0  0  0  0  0  0  0  0
    5.2929   -8.3718    0.0000 N   0  0  0  0  0  0  0  0  0  0  0  0
   -5.1323   -0.4473    0.0000 C   0  0  0  0  0  0  0  0  0  0  0  0
   -4.5803    0.1658    0.0000 C   0  0  0  0  0  0  0  0  0  0  0  0
   -5.6844   -1.0604    0.0000 C   0  0  0  0  0  0  0  0  0  0  0  0
   -5.7454    0.1047    0.0000 C   0  0  0  0  0  0  0  0  0  0  0  0
   -2.1654   -0.2345    0.0000 C   0  0  0  0  0  0  0  0  0  0  0  0
   -2.7785    0.3175    0.0000 O   0  0  0  0  0  0  0  0  0  0  0  0
   -1.3808    0.0204    0.0000 O   0  0  0  0  0  0  0  0  0  0  0  0
  1  2  1  0  0  0  0
  2  3  1  0  0  0  0
  2  4  1  0  0  0  0
  4  5  1  0  0  0  0
  5  6  1  6  0  0  0
  6  7  1  0  0  0  0
  7  8  2  0  0  0  0
  7  9  1  0  0  0  0
  9 10  1  1  0  0  0
 10 11  1  0  0  0  0
 11 12  2  0  0  0  0
 11 13  1  0  0  0  0
 13 14  1  0  0  0  0
 14 15  1  0  0  0  0
 15 16  4  0  0  0  0
 16 17  4  0  0  0  0
 17 18  4  0  0  0  0
 18 19  1  0  0  0  0
 18 20  4  0  0  0  0
 20 21  4  0  0  0  0
 15 21  4  0  0  0  0
 13 22  1  1  0  0  0
 22 23  1  0  0  0  0
 23 24  2  0  0  0  0
 25 23  1  6  0  0  0
 25 26  1  0  0  0  0
 26 27  1  0  0  0  0
 27 28  1  0  0  0  0
 28 29  1  0  0  0  0
 25 29  1  0  0  0  0
 29 30  1  0  0  0  0
 30 31  2  0  0  0  0
 30 32  1  0  0  0  0
 32 33  1  6  0  0  0
 32 34  1  0  0  0  0
 34 35  1  0  0  0  0
 35 36  1  0  0  0  0
 36 37  1  0  0  0  0
 37 38  2  0  0  0  0
 38 39  1  0  0  0  0
 38 40  1  0  0  0  0
 40 41  1  0  0  0  0
 41 42  2  0  0  0  0
 41 43  1  0  0  0  0
 43 44  1  1  0  0  0
 43 45  1  0  0  0  0
 45 46  1  0  0  0  0
 46 47  1  0  0  0  0
 47 48  1  0  0  0  0
 48 49  1  0  0  0  0
 49 50  1  0  0  0  0
  9 51  1  0  0  0  0
 51 52  1  0  0  0  0
 51 53  1  0  0  0  0
 51 54  1  0  0  0  0
  5 55  1  0  0  0  0
 55 56  2  0  0  0  0
 55 57  1  0  0  0  0
M  END
>  <CdId>
108

>  <Mol Weight>
803.019

>  <Formula>
C39H66N10O8

>  <CMPD_CHEMBLID>
CHEMBL335846

>  <MOLREGNO>
219254

>  <PARENT_CMPD_CHEMBLID>
CHEMBL335846

>  <PARENT_MOLREGNO>
219254

>  <COMPOUND_KEY>
KK13

>  <MOLWEIGHT>
803.0

>  <ALOGP>
-1.79

>  <PSA>
310.68

>  <NUM_RO5_VIOLATIONS>
3

>  <ACTIVITY_ID>
731398

>  <STANDARD_TYPE>
T1/2

>  <RELATION>
>

>  <STANDARD_VALUE>
24.0

>  <STANDARD_UNITS>
hr

>  <PUBLISHED_TYPE>
T1/2

>  <PUBLISHED_RELATION>
>

>  <PUBLISHED_VALUE>
24.0

>  <PUBLISHED_UNITS>
hr

>  <POTENTIAL_DUPLICATE>
0

>  <BAO_ENDPOINT>
BAO_0002115

>  <UO_UNITS>
UO_0000032

>  <QUDT_UNITS>
http://qudt.org/vocab/unit#Hour

>  <ASSAY_ID>
24797

>  <ASSAY_CHEMBLID>
CHEMBL640714

>  <ASSAY_TYPE>
A

>  <DESCRIPTION>
Plasma half life in rat serum

>  <ASSAY_SRC_ID>
1

>  <ASSAY_SRC_DESCRIPTION>
Scientific Literature

>  <ASSAY_ORGANISM>
Rattus norvegicus

>  <ASSAY_TAX_ID>
10116

>  <CURATED_BY>
Intermediate

>  <BAO_FORMAT>
BAO_0000218

>  <TID>
50597

>  <TARGET_CHEMBLID>
CHEMBL376

>  <TARGET_TYPE>
ORGANISM

>  <PREF_NAME>
Rattus norvegicus

>  <ORGANISM>
Rattus norvegicus

>  <CONFIDENCE_SCORE>
1

>  <TARGET_MAPPING>
Non-molecular

>  <DOC_ID>
17196

>  <DOC_CHEMBLID>
CHEMBL1145090

>  <PUBMED_ID>
12954066

>  <JOURNAL>
J. Med. Chem.

>  <YEAR>
2003

>  <VOLUME>
46

>  <ISSUE>
19

>  <FIRST_PAGE>
4141

$$$$

  Mrv1533001291818312D          

 58 59  0  0  1  0            999 V2000
    3.7287    0.5447    0.0000 C   0  0  0  0  0  0  0  0  0  0  0  0
    3.5305   -0.2561    0.0000 C   0  0  0  0  0  0  0  0  0  0  0  0
    4.1250   -0.8282    0.0000 C   0  0  2  0  0  0  0  0  0  0  0  0
    4.9176   -0.5994    0.0000 C   0  0  0  0  0  0  0  0  0  0  0  0
    3.9268   -1.6290    0.0000 C   0  0  2  0  0  0  0  0  0  0  0  0
    3.1342   -1.8578    0.0000 N   0  0  0  0  0  0  0  0  0  0  0  0
    2.5397   -1.2858    0.0000 C   0  0  0  0  0  0  0  0  0  0  0  0
    2.7379   -0.4850    0.0000 O   0  0  0  0  0  0  0  0  0  0  0  0
    1.7471   -1.5146    0.0000 C   0  0  2  0  0  0  0  0  0  0  0  0
    1.1526   -0.9426    0.0000 C   0  0  0  0  0  0  0  0  0  0  0  0
    1.3508   -0.1417    0.0000 C   0  0  0  0  0  0  0  0  0  0  0  0
    0.7563    0.4303    0.0000 C   0  0  0  0  0  0  0  0  0  0  0  0
    0.9545    1.2311    0.0000 C   0  0  0  0  0  0  0  0  0  0  0  0
    1.7471    1.4600    0.0000 C   0  0  0  0  0  0  0  0  0  0  0  0
    1.9453    2.2608    0.0000 O   0  0  0  0  0  0  0  0  0  0  0  0
    2.3416    0.8879    0.0000 C   0  0  0  0  0  0  0  0  0  0  0  0
    2.1434    0.0871    0.0000 C   0  0  0  0  0  0  0  0  0  0  0  0
    1.5489   -2.3155    0.0000 N   0  0  0  0  0  0  0  0  0  0  0  0
    2.1434   -2.8875    0.0000 C   0  0  0  0  0  0  0  0  0  0  0  0
    2.9360   -2.6587    0.0000 O   0  0  0  0  0  0  0  0  0  0  0  0
    1.9453   -3.6883    0.0000 C   0  0  2  0  0  0  0  0  0  0  0  0
    1.1809   -3.9988    0.0000 C   0  0  0  0  0  0  0  0  0  0  0  0
    1.2399   -4.8216    0.0000 C   0  0  0  0  0  0  0  0  0  0  0  0
    2.0407   -5.0198    0.0000 C   0  0  0  0  0  0  0  0  0  0  0  0
    2.4767   -4.3194    0.0000 N   0  0  0  0  0  0  0  0  0  0  0  0
    3.2996   -4.2604    0.0000 C   0  0  0  0  0  0  0  0  0  0  0  0
    3.6599   -3.5182    0.0000 O   0  0  0  0  0  0  0  0  0  0  0  0
    3.7621   -4.9435    0.0000 C   0  0  1  0  0  0  0  0  0  0  0  0
    3.4018   -5.6857    0.0000 N   0  0  0  0  0  0  0  0  0  0  0  0
    4.5850   -4.8845    0.0000 C   0  0  0  0  0  0  0  0  0  0  0  0
    5.0476   -5.5676    0.0000 C   0  0  0  0  0  0  0  0  0  0  0  0
    5.8704   -5.5086    0.0000 C   0  0  0  0  0  0  0  0  0  0  0  0
    6.3330   -6.1917    0.0000 N   0  0  0  0  0  0  0  0  0  0  0  0
    7.1559   -6.1327    0.0000 C   0  0  0  0  0  0  0  0  0  0  0  0
    7.5162   -5.3906    0.0000 N   0  0  0  0  0  0  0  0  0  0  0  0
    7.6184   -6.8159    0.0000 N   0  0  0  0  0  0  0  0  0  0  0  0
    8.4413   -6.7568    0.0000 C   0  0  0  0  0  0  0  0  0  0  0  0
    8.8017   -6.0147    0.0000 O   0  0  0  0  0  0  0  0  0  0  0  0
    8.9039   -7.4400    0.0000 C   0  0  1  0  0  0  0  0  0  0  0  0
    8.5435   -8.1821    0.0000 N   0  0  0  0  0  0  0  0  0  0  0  0
    9.7268   -7.3810    0.0000 C   0  0  0  0  0  0  0  0  0  0  0  0
   10.1893   -8.0641    0.0000 C   0  0  0  0  0  0  0  0  0  0  0  0
   11.0122   -8.0051    0.0000 C   0  0  0  0  0  0  0  0  0  0  0  0
   11.4748   -8.6882    0.0000 N   0  3  0  0  0  0  0  0  0  0  0  0
   11.9373   -9.3713    0.0000 C   0  0  0  0  0  0  0  0  0  0  0  0
   10.7916   -9.1508    0.0000 C   0  0  0  0  0  0  0  0  0  0  0  0
   12.1579   -8.2257    0.0000 C   0  0  0  0  0  0  0  0  0  0  0  0
    4.5213   -2.2011    0.0000 C   0  0  0  0  0  0  0  0  0  0  0  0
    4.3232   -3.0019    0.0000 O   0  0  0  0  0  0  0  0  0  0  0  0
    5.3140   -1.9722    0.0000 N   0  0  0  0  0  0  0  0  0  0  0  0
    5.9084   -2.5443    0.0000 C   0  0  1  0  0  0  0  0  0  0  0  0
    6.7011   -2.3155    0.0000 C   0  0  0  0  0  0  0  0  0  0  0  0
    7.2955   -2.8875    0.0000 C   0  0  0  0  0  0  0  0  0  0  0  0
    8.0882   -2.6587    0.0000 C   0  0  0  0  0  0  0  0  0  0  0  0
    7.0974   -3.6883    0.0000 C   0  0  0  0  0  0  0  0  0  0  0  0
    5.7103   -3.3451    0.0000 C   0  0  0  0  0  0  0  0  0  0  0  0
    4.9176   -3.5739    0.0000 O   0  0  0  0  0  0  0  0  0  0  0  0
    6.3047   -3.9172    0.0000 O   0  0  0  0  0  0  0  0  0  0  0  0
  1  2  1  0  0  0  0
  2  3  1  0  0  0  0
  3  4  1  6  0  0  0
  3  5  1  0  0  0  0
  5  6  1  1  0  0  0
  6  7  1  0  0  0  0
  7  8  2  0  0  0  0
  7  9  1  0  0  0  0
  9 10  1  0  0  0  0
 10 11  1  0  0  0  0
 11 12  4  0  0  0  0
 12 13  4  0  0  0  0
 13 14  4  0  0  0  0
 14 15  1  0  0  0  0
 14 16  4  0  0  0  0
 16 17  4  0  0  0  0
 11 17  4  0  0  0  0
  9 18  1  1  0  0  0
 18 19  1  0  0  0  0
 19 20  2  0  0  0  0
 21 19  1  1  0  0  0
 21 22  1  0  0  0  0
 22 23  1  0  0  0  0
 23 24  1  0  0  0  0
 24 25  1  0  0  0  0
 21 25  1  0  0  0  0
 25 26  1  0  0  0  0
 26 27  2  0  0  0  0
 26 28  1  0  0  0  0
 28 29  1  6  0  0  0
 28 30  1  0  0  0  0
 30 31  1  0  0  0  0
 31 32  1  0  0  0  0
 32 33  1  0  0  0  0
 33 34  1  0  0  0  0
 34 35  2  0  0  0  0
 34 36  1  0  0  0  0
 36 37  1  0  0  0  0
 37 38  2  0  0  0  0
 37 39  1  0  0  0  0
 39 40  1  6  0  0  0
 39 41  1  0  0  0  0
 41 42  1  0  0  0  0
 42 43  1  0  0  0  0
 43 44  1  0  0  0  0
 44 45  1  0  0  0  0
 44 46  1  0  0  0  0
 44 47  1  0  0  0  0
  5 48  1  0  0  0  0
 48 49  2  0  0  0  0
 48 50  1  0  0  0  0
 51 50  1  1  0  0  0
 51 52  1  0  0  0  0
 52 53  1  0  0  0  0
 53 54  1  0  0  0  0
 53 55  1  0  0  0  0
 51 56  1  0  0  0  0
 56 57  2  0  0  0  0
 56 58  1  0  0  0  0
M  CHG  1  44   1
M  END
>  <CdId>
109

>  <Mol Weight>
818.053

>  <Formula>
C40H69N10O8

>  <CMPD_CHEMBLID>
CHEMBL129953

>  <MOLREGNO>
219326

>  <PARENT_CMPD_CHEMBLID>
CHEMBL129953

>  <PARENT_MOLREGNO>
219326

>  <COMPOUND_KEY>
KK12

>  <MOLWEIGHT>
818.04

>  <ALOGP>
-2.9

>  <PSA>
282.16

>  <NUM_RO5_VIOLATIONS>
3

>  <ACTIVITY_ID>
742931

>  <STANDARD_TYPE>
T1/2

>  <RELATION>
=

>  <STANDARD_VALUE>
3.6

>  <STANDARD_UNITS>
hr

>  <PUBLISHED_TYPE>
T1/2

>  <PUBLISHED_RELATION>
=

>  <PUBLISHED_VALUE>
216.0

>  <PUBLISHED_UNITS>
min

>  <POTENTIAL_DUPLICATE>
0

>  <BAO_ENDPOINT>
BAO_0002115

>  <UO_UNITS>
UO_0000032

>  <QUDT_UNITS>
http://qudt.org/vocab/unit#Hour

>  <ASSAY_ID>
24797

>  <ASSAY_CHEMBLID>
CHEMBL640714

>  <ASSAY_TYPE>
A

>  <DESCRIPTION>
Plasma half life in rat serum

>  <ASSAY_SRC_ID>
1

>  <ASSAY_SRC_DESCRIPTION>
Scientific Literature

>  <ASSAY_ORGANISM>
Rattus norvegicus

>  <ASSAY_TAX_ID>
10116

>  <CURATED_BY>
Intermediate

>  <BAO_FORMAT>
BAO_0000218

>  <TID>
50597

>  <TARGET_CHEMBLID>
CHEMBL376

>  <TARGET_TYPE>
ORGANISM

>  <PREF_NAME>
Rattus norvegicus

>  <ORGANISM>
Rattus norvegicus

>  <CONFIDENCE_SCORE>
1

>  <TARGET_MAPPING>
Non-molecular

>  <DOC_ID>
17196

>  <DOC_CHEMBLID>
CHEMBL1145090

>  <PUBMED_ID>
12954066

>  <JOURNAL>
J. Med. Chem.

>  <YEAR>
2003

>  <VOLUME>
46

>  <ISSUE>
19

>  <FIRST_PAGE>
4141

$$$$

  Mrv1533001291818312D          

 58 59  0  0  1  0            999 V2000
    3.7287    0.5447    0.0000 C   0  0  0  0  0  0  0  0  0  0  0  0
    3.5305   -0.2561    0.0000 C   0  0  0  0  0  0  0  0  0  0  0  0
    4.1250   -0.8282    0.0000 C   0  0  2  0  0  0  0  0  0  0  0  0
    4.9176   -0.5994    0.0000 C   0  0  0  0  0  0  0  0  0  0  0  0
    3.9268   -1.6290    0.0000 C   0  0  2  0  0  0  0  0  0  0  0  0
    3.1342   -1.8578    0.0000 N   0  0  0  0  0  0  0  0  0  0  0  0
    2.5397   -1.2858    0.0000 C   0  0  0  0  0  0  0  0  0  0  0  0
    2.7379   -0.4850    0.0000 O   0  0  0  0  0  0  0  0  0  0  0  0
    1.7471   -1.5146    0.0000 C   0  0  2  0  0  0  0  0  0  0  0  0
    1.1526   -0.9426    0.0000 C   0  0  0  0  0  0  0  0  0  0  0  0
    1.3508   -0.1417    0.0000 C   0  0  0  0  0  0  0  0  0  0  0  0
    0.7563    0.4303    0.0000 C   0  0  0  0  0  0  0  0  0  0  0  0
    0.9545    1.2311    0.0000 C   0  0  0  0  0  0  0  0  0  0  0  0
    1.7471    1.4600    0.0000 C   0  0  0  0  0  0  0  0  0  0  0  0
    1.9453    2.2608    0.0000 O   0  0  0  0  0  0  0  0  0  0  0  0
    2.3416    0.8879    0.0000 C   0  0  0  0  0  0  0  0  0  0  0  0
    2.1434    0.0871    0.0000 C   0  0  0  0  0  0  0  0  0  0  0  0
    1.5489   -2.3155    0.0000 N   0  0  0  0  0  0  0  0  0  0  0  0
    2.1434   -2.8875    0.0000 C   0  0  0  0  0  0  0  0  0  0  0  0
    2.9360   -2.6587    0.0000 O   0  0  0  0  0  0  0  0  0  0  0  0
    1.9453   -3.6883    0.0000 C   0  0  2  0  0  0  0  0  0  0  0  0
    1.1809   -3.9988    0.0000 C   0  0  0  0  0  0  0  0  0  0  0  0
    1.2399   -4.8216    0.0000 C   0  0  0  0  0  0  0  0  0  0  0  0
    2.0407   -5.0198    0.0000 C   0  0  0  0  0  0  0  0  0  0  0  0
    2.4767   -4.3194    0.0000 N   0  0  0  0  0  0  0  0  0  0  0  0
    3.2996   -4.2604    0.0000 C   0  0  0  0  0  0  0  0  0  0  0  0
    3.6599   -3.5182    0.0000 O   0  0  0  0  0  0  0  0  0  0  0  0
    3.7621   -4.9435    0.0000 C   0  0  1  0  0  0  0  0  0  0  0  0
    3.4018   -5.6857    0.0000 N   0  0  0  0  0  0  0  0  0  0  0  0
    4.5850   -4.8845    0.0000 C   0  0  0  0  0  0  0  0  0  0  0  0
    5.0476   -5.5676    0.0000 C   0  0  0  0  0  0  0  0  0  0  0  0
    5.8704   -5.5086    0.0000 C   0  0  0  0  0  0  0  0  0  0  0  0
    6.2308   -4.7665    0.0000 N   0  0  0  0  0  0  0  0  0  0  0  0
    7.0537   -4.7074    0.0000 C   0  0  0  0  0  0  0  0  0  0  0  0
    7.4140   -3.9653    0.0000 N   0  0  0  0  0  0  0  0  0  0  0  0
    7.5162   -5.3906    0.0000 N   0  0  0  0  0  0  0  0  0  0  0  0
    8.3391   -5.3316    0.0000 C   0  0  0  0  0  0  0  0  0  0  0  0
    8.6994   -4.5894    0.0000 O   0  0  0  0  0  0  0  0  0  0  0  0
    8.8017   -6.0147    0.0000 C   0  0  1  0  0  0  0  0  0  0  0  0
    8.4413   -6.7568    0.0000 N   0  0  0  0  0  0  0  0  0  0  0  0
    9.6245   -5.9557    0.0000 C   0  0  0  0  0  0  0  0  0  0  0  0
   10.0871   -6.6388    0.0000 C   0  0  0  0  0  0  0  0  0  0  0  0
   10.9100   -6.5798    0.0000 C   0  0  0  0  0  0  0  0  0  0  0  0
   11.3725   -7.2629    0.0000 N   0  0  0  0  0  0  0  0  0  0  0  0
   12.1954   -7.2039    0.0000 C   0  0  0  0  0  0  0  0  0  0  0  0
   12.6580   -7.8870    0.0000 N   0  0  0  0  0  0  0  0  0  0  0  0
   12.5558   -6.4618    0.0000 N   0  0  0  0  0  0  0  0  0  0  0  0
    4.5213   -2.2011    0.0000 C   0  0  0  0  0  0  0  0  0  0  0  0
    4.3232   -3.0019    0.0000 O   0  0  0  0  0  0  0  0  0  0  0  0
    5.3140   -1.9722    0.0000 N   0  0  0  0  0  0  0  0  0  0  0  0
    5.9084   -2.5443    0.0000 C   0  0  1  0  0  0  0  0  0  0  0  0
    6.7011   -2.3155    0.0000 C   0  0  0  0  0  0  0  0  0  0  0  0
    7.2955   -2.8875    0.0000 C   0  0  0  0  0  0  0  0  0  0  0  0
    8.0882   -2.6587    0.0000 C   0  0  0  0  0  0  0  0  0  0  0  0
    7.0974   -3.6883    0.0000 C   0  0  0  0  0  0  0  0  0  0  0  0
    5.7103   -3.3451    0.0000 C   0  0  0  0  0  0  0  0  0  0  0  0
    4.9176   -3.5739    0.0000 O   0  0  0  0  0  0  0  0  0  0  0  0
    6.3047   -3.9172    0.0000 O   0  0  0  0  0  0  0  0  0  0  0  0
  1  2  1  0  0  0  0
  2  3  1  0  0  0  0
  3  4  1  6  0  0  0
  3  5  1  0  0  0  0
  5  6  1  1  0  0  0
  6  7  1  0  0  0  0
  7  8  2  0  0  0  0
  7  9  1  0  0  0  0
  9 10  1  0  0  0  0
 10 11  1  0  0  0  0
 11 12  4  0  0  0  0
 12 13  4  0  0  0  0
 13 14  4  0  0  0  0
 14 15  1  0  0  0  0
 14 16  4  0  0  0  0
 16 17  4  0  0  0  0
 11 17  4  0  0  0  0
  9 18  1  1  0  0  0
 18 19  1  0  0  0  0
 19 20  2  0  0  0  0
 21 19  1  1  0  0  0
 21 22  1  0  0  0  0
 22 23  1  0  0  0  0
 23 24  1  0  0  0  0
 24 25  1  0  0  0  0
 21 25  1  0  0  0  0
 25 26  1  0  0  0  0
 26 27  2  0  0  0  0
 26 28  1  0  0  0  0
 28 29  1  6  0  0  0
 28 30  1  0  0  0  0
 30 31  1  0  0  0  0
 31 32  1  0  0  0  0
 32 33  1  0  0  0  0
 33 34  2  0  0  0  0
 34 35  1  0  0  0  0
 34 36  1  0  0  0  0
 36 37  1  0  0  0  0
 37 38  2  0  0  0  0
 37 39  1  0  0  0  0
 39 40  1  6  0  0  0
 39 41  1  0  0  0  0
 41 42  1  0  0  0  0
 42 43  1  0  0  0  0
 43 44  1  0  0  0  0
 44 45  2  0  0  0  0
 45 46  1  0  0  0  0
 45 47  1  0  0  0  0
  5 48  1  0  0  0  0
 48 49  2  0  0  0  0
 48 50  1  0  0  0  0
 51 50  1  1  0  0  0
 51 52  1  0  0  0  0
 52 53  1  0  0  0  0
 53 54  1  0  0  0  0
 53 55  1  0  0  0  0
 51 56  1  0  0  0  0
 56 57  2  0  0  0  0
 56 58  1  0  0  0  0
M  END
>  <CdId>
110

>  <Mol Weight>
817.006

>  <Formula>
C38H64N12O8

>  <CMPD_CHEMBLID>
CHEMBL132409

>  <MOLREGNO>
219252

>  <PARENT_CMPD_CHEMBLID>
CHEMBL132409

>  <PARENT_MOLREGNO>
219252

>  <COMPOUND_KEY>
KK15

>  <MOLWEIGHT>
816.99

>  <ALOGP>
-2.65

>  <PSA>
349.06

>  <NUM_RO5_VIOLATIONS>
3

>  <ACTIVITY_ID>
745590

>  <STANDARD_TYPE>
T1/2

>  <RELATION>
=

>  <STANDARD_VALUE>
2.9

>  <STANDARD_UNITS>
hr

>  <PUBLISHED_TYPE>
T1/2

>  <PUBLISHED_RELATION>
=

>  <PUBLISHED_VALUE>
174.0

>  <PUBLISHED_UNITS>
min

>  <POTENTIAL_DUPLICATE>
0

>  <BAO_ENDPOINT>
BAO_0002115

>  <UO_UNITS>
UO_0000032

>  <QUDT_UNITS>
http://qudt.org/vocab/unit#Hour

>  <ASSAY_ID>
24797

>  <ASSAY_CHEMBLID>
CHEMBL640714

>  <ASSAY_TYPE>
A

>  <DESCRIPTION>
Plasma half life in rat serum

>  <ASSAY_SRC_ID>
1

>  <ASSAY_SRC_DESCRIPTION>
Scientific Literature

>  <ASSAY_ORGANISM>
Rattus norvegicus

>  <ASSAY_TAX_ID>
10116

>  <CURATED_BY>
Intermediate

>  <BAO_FORMAT>
BAO_0000218

>  <TID>
50597

>  <TARGET_CHEMBLID>
CHEMBL376

>  <TARGET_TYPE>
ORGANISM

>  <PREF_NAME>
Rattus norvegicus

>  <ORGANISM>
Rattus norvegicus

>  <CONFIDENCE_SCORE>
1

>  <TARGET_MAPPING>
Non-molecular

>  <DOC_ID>
17196

>  <DOC_CHEMBLID>
CHEMBL1145090

>  <PUBMED_ID>
12954066

>  <JOURNAL>
J. Med. Chem.

>  <YEAR>
2003

>  <VOLUME>
46

>  <ISSUE>
19

>  <FIRST_PAGE>
4141

$$$$

  Mrv1533001291818312D          

 23 25  0  0  0  0            999 V2000
   -0.1712   -0.6979    0.0000 C   0  0  0  0  0  0  0  0  0  0  0  0
    0.6538   -0.6979    0.0000 C   0  0  0  0  0  0  0  0  0  0  0  0
    1.1387   -0.0305    0.0000 N   0  0  0  0  0  0  0  0  0  0  0  0
    1.9233   -0.2854    0.0000 C   0  0  0  0  0  0  0  0  0  0  0  0
    2.6378    0.1271    0.0000 C   0  0  0  0  0  0  0  0  0  0  0  0
    3.3523   -0.2854    0.0000 C   0  0  0  0  0  0  0  0  0  0  0  0
    3.3523   -1.1104    0.0000 C   0  0  0  0  0  0  0  0  0  0  0  0
    2.6378   -1.5229    0.0000 C   0  0  0  0  0  0  0  0  0  0  0  0
    1.9233   -1.1104    0.0000 C   0  0  0  0  0  0  0  0  0  0  0  0
    1.1387   -1.3654    0.0000 C   0  0  0  0  0  0  0  0  0  0  0  0
    0.8838   -2.1500    0.0000 C   0  0  0  0  0  0  0  0  0  0  0  0
    0.0768   -2.3215    0.0000 C   0  0  0  0  0  0  0  0  0  0  0  0
   -0.4752   -1.7084    0.0000 C   0  0  0  0  0  0  0  0  0  0  0  0
   -1.2822   -1.8800    0.0000 C   0  0  0  0  0  0  0  0  0  0  0  0
   -1.5371   -2.6646    0.0000 C   0  0  0  0  0  0  0  0  0  0  0  0
   -2.3441   -2.8361    0.0000 F   0  0  0  0  0  0  0  0  0  0  0  0
   -0.9851   -3.2777    0.0000 C   0  0  0  0  0  0  0  0  0  0  0  0
   -0.1781   -3.1062    0.0000 C   0  0  0  0  0  0  0  0  0  0  0  0
    0.3739   -3.7192    0.0000 F   0  0  0  0  0  0  0  0  0  0  0  0
    4.0668    0.1271    0.0000 S   0  0  0  0  0  0  0  0  0  0  0  0
    4.7812    0.5396    0.0000 O   0  0  0  0  0  0  0  0  0  0  0  0
    4.4793   -0.5874    0.0000 O   0  0  0  0  0  0  0  0  0  0  0  0
    3.6543    0.8415    0.0000 C   0  0  0  0  0  0  0  0  0  0  0  0
  1  2  1  0  0  0  0
  2  3  4  0  0  0  0
  3  4  4  0  0  0  0
  4  5  4  0  0  0  0
  5  6  4  0  0  0  0
  6  7  4  0  0  0  0
  7  8  4  0  0  0  0
  8  9  4  0  0  0  0
  4  9  4  0  0  0  0
  9 10  4  0  0  0  0
  2 10  4  0  0  0  0
 10 11  1  0  0  0  0
 11 12  1  0  0  0  0
 12 13  4  0  0  0  0
 13 14  4  0  0  0  0
 14 15  4  0  0  0  0
 15 16  1  0  0  0  0
 15 17  4  0  0  0  0
 17 18  4  0  0  0  0
 12 18  4  0  0  0  0
 18 19  1  0  0  0  0
  6 20  1  0  0  0  0
 20 21  2  0  0  0  0
 20 22  2  0  0  0  0
 20 23  1  0  0  0  0
M  STY  1   1 DAT
M  SAL   1  1   3
M  SDT   1 MRV_IMPLICIT_H                                        
M  SDD   1     0.0000    0.0000    DR    ALL  0       0  
M  SED   1 IMPL_H1
M  END
>  <CdId>
111

>  <Mol Weight>
335.37

>  <Formula>
C17H15F2NO2S

>  <CMPD_CHEMBLID>
CHEMBL183970

>  <MOLREGNO>
308335

>  <PARENT_CMPD_CHEMBLID>
CHEMBL183970

>  <PARENT_MOLREGNO>
308335

>  <COMPOUND_KEY>
14b

>  <MOLWEIGHT>
335.37

>  <ALOGP>
4.18

>  <PSA>
58.31

>  <NUM_RO5_VIOLATIONS>
0

>  <ACTIVITY_ID>
1445319

>  <STANDARD_TYPE>
T1/2

>  <RELATION>
=

>  <STANDARD_VALUE>
4.1

>  <STANDARD_UNITS>
hr

>  <PUBLISHED_TYPE>
T1/2

>  <PUBLISHED_RELATION>
=

>  <PUBLISHED_VALUE>
4.1

>  <PUBLISHED_UNITS>
hr

>  <POTENTIAL_DUPLICATE>
0

>  <BAO_ENDPOINT>
BAO_0002115

>  <UO_UNITS>
UO_0000032

>  <QUDT_UNITS>
http://qudt.org/vocab/unit#Hour

>  <ASSAY_ID>
301186

>  <ASSAY_CHEMBLID>
CHEMBL839146

>  <ASSAY_TYPE>
A

>  <DESCRIPTION>
Plasma half life of compound was determined in rat

>  <ASSAY_SRC_ID>
1

>  <ASSAY_SRC_DESCRIPTION>
Scientific Literature

>  <ASSAY_ORGANISM>
Rattus norvegicus

>  <ASSAY_TAX_ID>
10116

>  <CURATED_BY>
Autocuration

>  <BAO_FORMAT>
BAO_0000366

>  <TID>
22224

>  <TARGET_CHEMBLID>
CHEMBL612558

>  <TARGET_TYPE>
ADMET

>  <PREF_NAME>
ADMET

>  <CONFIDENCE_SCORE>
0

>  <TARGET_MAPPING>
Unassigned

>  <DOC_ID>
20138

>  <DOC_CHEMBLID>
CHEMBL1137849

>  <PUBMED_ID>
15324899

>  <JOURNAL>
Bioorg. Med. Chem. Lett.

>  <YEAR>
2004

>  <VOLUME>
14

>  <ISSUE>
18

>  <FIRST_PAGE>
4741

$$$$

  Mrv1533001291818312D          

 22 24  0  0  0  0            999 V2000
   -0.1712   -0.6979    0.0000 C   0  0  0  0  0  0  0  0  0  0  0  0
    0.6538   -0.6979    0.0000 C   0  0  0  0  0  0  0  0  0  0  0  0
    1.1387   -0.0305    0.0000 N   0  0  0  0  0  0  0  0  0  0  0  0
    1.9233   -0.2854    0.0000 C   0  0  0  0  0  0  0  0  0  0  0  0
    2.6378    0.1271    0.0000 C   0  0  0  0  0  0  0  0  0  0  0  0
    3.3523   -0.2854    0.0000 C   0  0  0  0  0  0  0  0  0  0  0  0
    3.3523   -1.1104    0.0000 C   0  0  0  0  0  0  0  0  0  0  0  0
    2.6378   -1.5229    0.0000 C   0  0  0  0  0  0  0  0  0  0  0  0
    1.9233   -1.1104    0.0000 C   0  0  0  0  0  0  0  0  0  0  0  0
    1.1387   -1.3654    0.0000 C   0  0  0  0  0  0  0  0  0  0  0  0
    0.8838   -2.1500    0.0000 O   0  0  0  0  0  0  0  0  0  0  0  0
    0.0768   -2.3215    0.0000 C   0  0  0  0  0  0  0  0  0  0  0  0
   -0.1781   -3.1062    0.0000 C   0  0  0  0  0  0  0  0  0  0  0  0
   -0.9851   -3.2777    0.0000 C   0  0  0  0  0  0  0  0  0  0  0  0
   -1.5371   -2.6646    0.0000 C   0  0  0  0  0  0  0  0  0  0  0  0
   -2.3441   -2.8361    0.0000 F   0  0  0  0  0  0  0  0  0  0  0  0
   -1.2822   -1.8800    0.0000 C   0  0  0  0  0  0  0  0  0  0  0  0
   -0.4752   -1.7084    0.0000 C   0  0  0  0  0  0  0  0  0  0  0  0
    4.0668    0.1271    0.0000 S   0  0  0  0  0  0  0  0  0  0  0  0
    4.7812    0.5396    0.0000 O   0  0  0  0  0  0  0  0  0  0  0  0
    4.4793   -0.5874    0.0000 O   0  0  0  0  0  0  0  0  0  0  0  0
    3.6543    0.8415    0.0000 C   0  0  0  0  0  0  0  0  0  0  0  0
  1  2  1  0  0  0  0
  2  3  4  0  0  0  0
  3  4  4  0  0  0  0
  4  5  4  0  0  0  0
  5  6  4  0  0  0  0
  6  7  4  0  0  0  0
  7  8  4  0  0  0  0
  8  9  4  0  0  0  0
  4  9  4  0  0  0  0
  9 10  4  0  0  0  0
  2 10  4  0  0  0  0
 10 11  1  0  0  0  0
 11 12  1  0  0  0  0
 12 13  4  0  0  0  0
 13 14  4  0  0  0  0
 14 15  4  0  0  0  0
 15 16  1  0  0  0  0
 15 17  4  0  0  0  0
 17 18  4  0  0  0  0
 12 18  4  0  0  0  0
  6 19  1  0  0  0  0
 19 20  2  0  0  0  0
 19 21  2  0  0  0  0
 19 22  1  0  0  0  0
M  STY  1   1 DAT
M  SAL   1  1   3
M  SDT   1 MRV_IMPLICIT_H                                        
M  SDD   1     0.0000    0.0000    DR    ALL  0       0  
M  SED   1 IMPL_H1
M  END
>  <CdId>
112

>  <Mol Weight>
319.35

>  <Formula>
C16H14FNO3S

>  <CMPD_CHEMBLID>
CHEMBL362093

>  <MOLREGNO>
308258

>  <PARENT_CMPD_CHEMBLID>
CHEMBL362093

>  <PARENT_MOLREGNO>
308258

>  <COMPOUND_KEY>
8a

>  <MOLWEIGHT>
319.35

>  <ALOGP>
3.56

>  <PSA>
67.54

>  <NUM_RO5_VIOLATIONS>
0

>  <ACTIVITY_ID>
1447765

>  <STANDARD_TYPE>
T1/2

>  <RELATION>
=

>  <STANDARD_VALUE>
6.2

>  <STANDARD_UNITS>
hr

>  <PUBLISHED_TYPE>
T1/2

>  <PUBLISHED_RELATION>
=

>  <PUBLISHED_VALUE>
6.2

>  <PUBLISHED_UNITS>
hr

>  <POTENTIAL_DUPLICATE>
0

>  <BAO_ENDPOINT>
BAO_0002115

>  <UO_UNITS>
UO_0000032

>  <QUDT_UNITS>
http://qudt.org/vocab/unit#Hour

>  <ASSAY_ID>
301186

>  <ASSAY_CHEMBLID>
CHEMBL839146

>  <ASSAY_TYPE>
A

>  <DESCRIPTION>
Plasma half life of compound was determined in rat

>  <ASSAY_SRC_ID>
1

>  <ASSAY_SRC_DESCRIPTION>
Scientific Literature

>  <ASSAY_ORGANISM>
Rattus norvegicus

>  <ASSAY_TAX_ID>
10116

>  <CURATED_BY>
Autocuration

>  <BAO_FORMAT>
BAO_0000366

>  <TID>
22224

>  <TARGET_CHEMBLID>
CHEMBL612558

>  <TARGET_TYPE>
ADMET

>  <PREF_NAME>
ADMET

>  <CONFIDENCE_SCORE>
0

>  <TARGET_MAPPING>
Unassigned

>  <DOC_ID>
20138

>  <DOC_CHEMBLID>
CHEMBL1137849

>  <PUBMED_ID>
15324899

>  <JOURNAL>
Bioorg. Med. Chem. Lett.

>  <YEAR>
2004

>  <VOLUME>
14

>  <ISSUE>
18

>  <FIRST_PAGE>
4741

$$$$

  Mrv1533001291818312D          

 24 26  0  0  0  0            999 V2000
    4.7812    2.7604    0.0000 C   0  0  0  0  0  0  0  0  0  0  0  0
    4.0668    2.3479    0.0000 S   0  0  0  0  0  0  0  0  0  0  0  0
    3.6543    3.0624    0.0000 O   0  0  0  0  0  0  0  0  0  0  0  0
    4.4793    1.6335    0.0000 O   0  0  0  0  0  0  0  0  0  0  0  0
    3.3523    1.9354    0.0000 C   0  0  0  0  0  0  0  0  0  0  0  0
    3.3523    1.1104    0.0000 C   0  0  0  0  0  0  0  0  0  0  0  0
    2.6378    0.6979    0.0000 C   0  0  0  0  0  0  0  0  0  0  0  0
    1.9233    1.1104    0.0000 C   0  0  0  0  0  0  0  0  0  0  0  0
    1.1387    0.8555    0.0000 C   0  0  0  0  0  0  0  0  0  0  0  0
    0.8838    0.0709    0.0000 S   0  0  0  0  0  0  0  0  0  0  0  0
    0.0768   -0.1006    0.0000 C   0  0  0  0  0  0  0  0  0  0  0  0
   -0.4752    0.5124    0.0000 C   0  0  0  0  0  0  0  0  0  0  0  0
   -1.2822    0.3409    0.0000 C   0  0  0  0  0  0  0  0  0  0  0  0
   -1.5371   -0.4437    0.0000 C   0  0  0  0  0  0  0  0  0  0  0  0
   -2.3441   -0.6152    0.0000 F   0  0  0  0  0  0  0  0  0  0  0  0
   -0.9851   -1.0568    0.0000 C   0  0  0  0  0  0  0  0  0  0  0  0
   -0.1781   -0.8853    0.0000 C   0  0  0  0  0  0  0  0  0  0  0  0
    0.3739   -1.4984    0.0000 F   0  0  0  0  0  0  0  0  0  0  0  0
    0.6538    1.5229    0.0000 C   0  0  0  0  0  0  0  0  0  0  0  0
   -0.1712    1.5229    0.0000 C   0  0  0  0  0  0  0  0  0  0  0  0
   -0.9962    1.5229    0.0000 N   0  0  0  0  0  0  0  0  0  0  0  0
    1.1387    2.1904    0.0000 N   0  0  0  0  0  0  0  0  0  0  0  0
    1.9233    1.9354    0.0000 C   0  0  0  0  0  0  0  0  0  0  0  0
    2.6378    2.3479    0.0000 C   0  0  0  0  0  0  0  0  0  0  0  0
  1  2  1  0  0  0  0
  2  3  2  0  0  0  0
  2  4  2  0  0  0  0
  2  5  1  0  0  0  0
  5  6  4  0  0  0  0
  6  7  4  0  0  0  0
  7  8  4  0  0  0  0
  8  9  4  0  0  0  0
  9 10  1  0  0  0  0
 10 11  1  0  0  0  0
 11 12  4  0  0  0  0
 12 13  4  0  0  0  0
 13 14  4  0  0  0  0
 14 15  1  0  0  0  0
 14 16  4  0  0  0  0
 16 17  4  0  0  0  0
 11 17  4  0  0  0  0
 17 18  1  0  0  0  0
  9 19  4  0  0  0  0
 19 20  1  0  0  0  0
 20 21  3  0  0  0  0
 19 22  4  0  0  0  0
 22 23  4  0  0  0  0
  8 23  4  0  0  0  0
 23 24  4  0  0  0  0
  5 24  4  0  0  0  0
M  STY  1   1 DAT
M  SAL   1  1  22
M  SDT   1 MRV_IMPLICIT_H                                        
M  SDD   1     0.0000    0.0000    DR    ALL  0       0  
M  SED   1 IMPL_H1
M  END
>  <CdId>
113

>  <Mol Weight>
364.38

>  <Formula>
C16H10F2N2O2S2

>  <CMPD_CHEMBLID>
CHEMBL184764

>  <MOLREGNO>
308469

>  <PARENT_CMPD_CHEMBLID>
CHEMBL184764

>  <PARENT_MOLREGNO>
308469

>  <COMPOUND_KEY>
24b

>  <MOLWEIGHT>
364.39

>  <ALOGP>
4.35

>  <PSA>
107.39

>  <NUM_RO5_VIOLATIONS>
0

>  <ACTIVITY_ID>
1446304

>  <STANDARD_TYPE>
T1/2

>  <RELATION>
=

>  <STANDARD_VALUE>
6.3

>  <STANDARD_UNITS>
hr

>  <PUBLISHED_TYPE>
T1/2

>  <PUBLISHED_RELATION>
=

>  <PUBLISHED_VALUE>
6.3

>  <PUBLISHED_UNITS>
hr

>  <POTENTIAL_DUPLICATE>
0

>  <BAO_ENDPOINT>
BAO_0002115

>  <UO_UNITS>
UO_0000032

>  <QUDT_UNITS>
http://qudt.org/vocab/unit#Hour

>  <ASSAY_ID>
301186

>  <ASSAY_CHEMBLID>
CHEMBL839146

>  <ASSAY_TYPE>
A

>  <DESCRIPTION>
Plasma half life of compound was determined in rat

>  <ASSAY_SRC_ID>
1

>  <ASSAY_SRC_DESCRIPTION>
Scientific Literature

>  <ASSAY_ORGANISM>
Rattus norvegicus

>  <ASSAY_TAX_ID>
10116

>  <CURATED_BY>
Autocuration

>  <BAO_FORMAT>
BAO_0000366

>  <TID>
22224

>  <TARGET_CHEMBLID>
CHEMBL612558

>  <TARGET_TYPE>
ADMET

>  <PREF_NAME>
ADMET

>  <CONFIDENCE_SCORE>
0

>  <TARGET_MAPPING>
Unassigned

>  <DOC_ID>
20138

>  <DOC_CHEMBLID>
CHEMBL1137849

>  <PUBMED_ID>
15324899

>  <JOURNAL>
Bioorg. Med. Chem. Lett.

>  <YEAR>
2004

>  <VOLUME>
14

>  <ISSUE>
18

>  <FIRST_PAGE>
4741

$$$$

  Mrv1533001291818312D          

 20 21  0  0  1  0            999 V2000
    9.0803   -0.6589    0.0000 C   0  0  0  0  0  0  0  0  0  0  0  0
    8.3040   -0.9382    0.0000 C   0  0  1  0  0  0  0  0  0  0  0  0
    8.0737   -1.7304    0.0000 C   0  0  0  0  0  0  0  0  0  0  0  0
    7.2491   -1.7562    0.0000 C   0  0  0  0  0  0  0  0  0  0  0  0
    6.5709   -2.3521    0.0000 C   0  0  0  0  0  0  0  0  0  0  0  0
    5.7787   -2.1218    0.0000 C   0  0  0  0  0  0  0  0  0  0  0  0
    5.5820   -1.3206    0.0000 C   0  0  0  0  0  0  0  0  0  0  0  0
    4.7898   -1.0903    0.0000 C   0  0  2  0  0  0  0  0  0  0  0  0
    4.0886   -1.5249    0.0000 C   0  0  0  0  0  0  0  0  0  0  0  0
    3.4586   -0.9923    0.0000 C   0  0  2  0  0  0  0  0  0  0  0  0
    2.6573   -1.1889    0.0000 O   0  0  0  0  0  0  0  0  0  0  0  0
    3.7704   -0.2285    0.0000 C   0  0  0  0  0  0  0  0  0  0  0  0
    4.5932   -0.2891    0.0000 C   0  0  1  0  0  0  0  0  0  0  0  0
    5.1887    0.2819    0.0000 C   0  0  2  0  0  0  0  0  0  0  0  0
    4.9921    1.0831    0.0000 O   0  0  0  0  0  0  0  0  0  0  0  0
    5.9809    0.0516    0.0000 C   0  0  0  0  0  0  0  0  0  0  0  0
    6.5765    0.6225    0.0000 C   0  0  0  0  0  0  0  0  0  0  0  0
    7.3687    0.3922    0.0000 C   0  0  0  0  0  0  0  0  0  0  0  0
    7.9517    0.9759    0.0000 O   0  0  0  0  0  0  0  0  0  0  0  0
    7.6217   -0.4744    0.0000 O   0  0  0  0  0  0  0  0  0  0  0  0
  2  1  1  1  0  0  0
  2  3  1  0  0  0  0
  3  4  1  0  0  0  0
  4  5  1  0  0  0  0
  5  6  1  0  0  0  0
  6  7  2  0  0  0  0
  7  8  1  0  0  0  0
  8  9  1  6  0  0  0
  9 10  1  0  0  0  0
 10 11  1  6  0  0  0
 10 12  1  0  0  0  0
 13 12  1  1  0  0  0
  8 13  1  0  0  0  0
 13 14  1  0  0  0  0
 14 15  1  6  0  0  0
 14 16  1  0  0  0  0
 16 17  2  0  0  0  0
 17 18  1  0  0  0  0
 18 19  2  0  0  0  0
 18 20  1  0  0  0  0
  2 20  1  0  0  0  0
M  END
>  <CdId>
117

>  <Mol Weight>
280.364

>  <Formula>
C16H24O4

>  <CMPD_CHEMBLID>
CHEMBL19980

>  <MOLREGNO>
24642

>  <PARENT_CMPD_CHEMBLID>
CHEMBL19980

>  <PARENT_MOLREGNO>
24642

>  <COMPOUND_KEY>
1

>  <MOLWEIGHT>
280.36

>  <ALOGP>
2.15

>  <PSA>
66.76

>  <NUM_RO5_VIOLATIONS>
0

>  <ACTIVITY_ID>
1747614

>  <STANDARD_TYPE>
T1/2

>  <RELATION>
>

>  <STANDARD_VALUE>
24.0

>  <STANDARD_UNITS>
hr

>  <PUBLISHED_TYPE>
T1/2

>  <PUBLISHED_RELATION>
>

>  <PUBLISHED_VALUE>
24.0

>  <PUBLISHED_UNITS>
hr

>  <POTENTIAL_DUPLICATE>
0

>  <BAO_ENDPOINT>
BAO_0002115

>  <UO_UNITS>
UO_0000032

>  <QUDT_UNITS>
http://qudt.org/vocab/unit#Hour

>  <ASSAY_ID>
367550

>  <ASSAY_CHEMBLID>
CHEMBL864108

>  <ASSAY_TYPE>
A

>  <DESCRIPTION>
Half life in rat plasma

>  <ASSAY_SRC_ID>
1

>  <ASSAY_SRC_DESCRIPTION>
Scientific Literature

>  <ASSAY_ORGANISM>
Rattus norvegicus

>  <ASSAY_TAX_ID>
10116

>  <CURATED_BY>
Autocuration

>  <BAO_FORMAT>
BAO_0000366

>  <TID>
102352

>  <TARGET_CHEMBLID>
CHEMBL613652

>  <TARGET_TYPE>
TISSUE

>  <PREF_NAME>
Plasma

>  <ORGANISM>
Rattus norvegicus

>  <CONFIDENCE_SCORE>
1

>  <TARGET_MAPPING>
Non-molecular

>  <DOC_ID>
31345

>  <DOC_CHEMBLID>
CHEMBL1138048

>  <PUBMED_ID>
16789745

>  <JOURNAL>
J. Med. Chem.

>  <YEAR>
2006

>  <VOLUME>
49

>  <ISSUE>
13

>  <FIRST_PAGE>
3897

>  <MOL_PREF_NAME>
BREFELDIN A

$$$$

  Mrv1533001291818312D          

 28 29  0  0  1  0            999 V2000
   -0.6547   -3.4289    0.0000 C   0  0  0  0  0  0  0  0  0  0  0  0
    0.0127   -2.9440    0.0000 C   0  0  1  0  0  0  0  0  0  0  0  0
    0.0127   -2.1190    0.0000 C   0  0  0  0  0  0  0  0  0  0  0  0
    0.7973   -1.8641    0.0000 C   0  0  0  0  0  0  0  0  0  0  0  0
    1.2822   -1.1025    0.0000 C   0  0  0  0  0  0  0  0  0  0  0  0
    2.1072   -1.1025    0.0000 C   0  0  0  0  0  0  0  0  0  0  0  0
    2.5197   -1.8170    0.0000 C   0  0  0  0  0  0  0  0  0  0  0  0
    3.3447   -1.8170    0.0000 C   0  0  2  0  0  0  0  0  0  0  0  0
    3.8968   -1.2039    0.0000 C   0  0  0  0  0  0  0  0  0  0  0  0
    4.6505   -1.5395    0.0000 C   0  0  1  0  0  0  0  0  0  0  0  0
    4.5642   -2.3600    0.0000 C   0  0  0  0  0  0  0  0  0  0  0  0
    3.7572   -2.5315    0.0000 C   0  0  1  0  0  0  0  0  0  0  0  0
    3.3447   -3.2459    0.0000 C   0  0  2  0  0  0  0  0  0  0  0  0
    3.7572   -3.9604    0.0000 O   0  0  0  0  0  0  0  0  0  0  0  0
    2.5197   -3.2459    0.0000 C   0  0  0  0  0  0  0  0  0  0  0  0
    2.1072   -3.9604    0.0000 C   0  0  0  0  0  0  0  0  0  0  0  0
    1.2822   -3.9604    0.0000 C   0  0  0  0  0  0  0  0  0  0  0  0
    0.8854   -4.6837    0.0000 O   0  0  0  0  0  0  0  0  0  0  0  0
    0.7973   -3.1989    0.0000 O   0  0  0  0  0  0  0  0  0  0  0  0
    5.3649   -1.1270    0.0000 O   0  0  0  0  0  0  0  0  0  0  0  0
    6.0794   -1.5395    0.0000 C   0  0  0  0  0  0  0  0  0  0  0  0
    6.0794   -2.3645    0.0000 O   0  0  0  0  0  0  0  0  0  0  0  0
    6.7939   -1.1270    0.0000 C   0  0  0  0  0  0  0  0  0  0  0  0
    7.5083   -1.5395    0.0000 C   0  0  0  0  0  0  0  0  0  0  0  0
    8.2228   -1.1270    0.0000 C   0  0  0  0  0  0  0  0  0  0  0  0
    8.9373   -1.5395    0.0000 C   0  0  0  0  0  0  0  0  0  0  0  0
    9.6518   -1.1270    0.0000 O   0  0  0  0  0  0  0  0  0  0  0  0
    8.9373   -2.3645    0.0000 O   0  0  0  0  0  0  0  0  0  0  0  0
  2  1  1  1  0  0  0
  2  3  1  0  0  0  0
  3  4  1  0  0  0  0
  4  5  1  0  0  0  0
  5  6  1  0  0  0  0
  6  7  2  0  0  0  0
  7  8  1  0  0  0  0
  8  9  1  6  0  0  0
  9 10  1  0  0  0  0
 10 11  1  0  0  0  0
 12 11  1  1  0  0  0
  8 12  1  0  0  0  0
 12 13  1  0  0  0  0
 13 14  1  6  0  0  0
 13 15  1  0  0  0  0
 15 16  2  0  0  0  0
 16 17  1  0  0  0  0
 17 18  2  0  0  0  0
 17 19  1  0  0  0  0
  2 19  1  0  0  0  0
 10 20  1  6  0  0  0
 20 21  1  0  0  0  0
 21 22  2  0  0  0  0
 21 23  1  0  0  0  0
 23 24  1  0  0  0  0
 24 25  1  0  0  0  0
 25 26  1  0  0  0  0
 26 27  2  0  0  0  0
 26 28  1  0  0  0  0
M  END
>  <CdId>
118

>  <Mol Weight>
394.464

>  <Formula>
C21H30O7

>  <CMPD_CHEMBLID>
CHEMBL113914

>  <MOLREGNO>
186186

>  <PARENT_CMPD_CHEMBLID>
CHEMBL113914

>  <PARENT_MOLREGNO>
186186

>  <COMPOUND_KEY>
3

>  <MOLWEIGHT>
394.46

>  <ALOGP>
2.83

>  <PSA>
110.13

>  <NUM_RO5_VIOLATIONS>
0

>  <ACTIVITY_ID>
1747555

>  <STANDARD_TYPE>
T1/2

>  <RELATION>
>

>  <STANDARD_VALUE>
24.0

>  <STANDARD_UNITS>
hr

>  <PUBLISHED_TYPE>
T1/2

>  <PUBLISHED_RELATION>
>

>  <PUBLISHED_VALUE>
24.0

>  <PUBLISHED_UNITS>
hr

>  <POTENTIAL_DUPLICATE>
0

>  <BAO_ENDPOINT>
BAO_0002115

>  <UO_UNITS>
UO_0000032

>  <QUDT_UNITS>
http://qudt.org/vocab/unit#Hour

>  <ASSAY_ID>
367550

>  <ASSAY_CHEMBLID>
CHEMBL864108

>  <ASSAY_TYPE>
A

>  <DESCRIPTION>
Half life in rat plasma

>  <ASSAY_SRC_ID>
1

>  <ASSAY_SRC_DESCRIPTION>
Scientific Literature

>  <ASSAY_ORGANISM>
Rattus norvegicus

>  <ASSAY_TAX_ID>
10116

>  <CURATED_BY>
Autocuration

>  <BAO_FORMAT>
BAO_0000366

>  <TID>
102352

>  <TARGET_CHEMBLID>
CHEMBL613652

>  <TARGET_TYPE>
TISSUE

>  <PREF_NAME>
Plasma

>  <ORGANISM>
Rattus norvegicus

>  <CONFIDENCE_SCORE>
1

>  <TARGET_MAPPING>
Non-molecular

>  <DOC_ID>
31345

>  <DOC_CHEMBLID>
CHEMBL1138048

>  <PUBMED_ID>
16789745

>  <JOURNAL>
J. Med. Chem.

>  <YEAR>
2006

>  <VOLUME>
49

>  <ISSUE>
13

>  <FIRST_PAGE>
3897

$$$$

  Mrv1533001291818312D          

 34 38  0  0  0  0            999 V2000
    1.3802    5.4040    0.0000 C   0  0  0  0  0  0  0  0  0  0  0  0
    1.9322    4.7909    0.0000 O   0  0  0  0  0  0  0  0  0  0  0  0
    2.7392    4.9625    0.0000 C   0  0  0  0  0  0  0  0  0  0  0  0
    3.0747    5.7162    0.0000 N   0  0  0  0  0  0  0  0  0  0  0  0
    3.8952    5.6299    0.0000 O   0  0  0  0  0  0  0  0  0  0  0  0
    4.0668    4.8229    0.0000 C   0  0  0  0  0  0  0  0  0  0  0  0
    4.7812    4.4104    0.0000 C   0  0  0  0  0  0  0  0  0  0  0  0
    5.4957    4.8229    0.0000 C   0  0  0  0  0  0  0  0  0  0  0  0
    4.7812    3.5854    0.0000 C   0  0  0  0  0  0  0  0  0  0  0  0
    4.0668    3.1729    0.0000 C   0  0  0  0  0  0  0  0  0  0  0  0
    3.3523    3.5854    0.0000 C   0  0  0  0  0  0  0  0  0  0  0  0
    3.3523    4.4104    0.0000 C   0  0  0  0  0  0  0  0  0  0  0  0
    4.0668    2.3479    0.0000 C   0  0  0  0  0  0  0  0  0  0  0  0
    4.7812    1.9354    0.0000 C   0  0  0  0  0  0  0  0  0  0  0  0
    5.4957    2.3479    0.0000 C   0  0  0  0  0  0  0  0  0  0  0  0
    5.4957    3.1729    0.0000 C   0  0  0  0  0  0  0  0  0  0  0  0
    6.2102    3.5854    0.0000 N   0  0  0  0  0  0  0  0  0  0  0  0
    6.2964    4.4059    0.0000 C   0  0  0  0  0  0  0  0  0  0  0  0
    7.1034    4.5775    0.0000 C   0  0  0  0  0  0  0  0  0  0  0  0
    7.5159    3.8630    0.0000 O   0  0  0  0  0  0  0  0  0  0  0  0
    6.9638    3.2499    0.0000 C   0  0  0  0  0  0  0  0  0  0  0  0
    7.1354    2.4429    0.0000 O   0  0  0  0  0  0  0  0  0  0  0  0
    3.3523    1.9354    0.0000 C   0  0  0  0  0  0  0  0  0  0  0  0
    3.3523    1.1104    0.0000 C   0  0  0  0  0  0  0  0  0  0  0  0
    2.6378    0.6979    0.0000 C   0  0  0  0  0  0  0  0  0  0  0  0
    2.6378   -0.1271    0.0000 C   0  0  0  0  0  0  0  0  0  0  0  0
    1.9233    1.1104    0.0000 C   0  0  0  0  0  0  0  0  0  0  0  0
    1.1387    0.8555    0.0000 O   0  0  0  0  0  0  0  0  0  0  0  0
    0.6538    1.5229    0.0000 N   0  0  0  0  0  0  0  0  0  0  0  0
   -0.1712    1.5229    0.0000 C   0  0  0  0  0  0  0  0  0  0  0  0
    1.1387    2.1904    0.0000 C   0  0  0  0  0  0  0  0  0  0  0  0
    0.8838    2.9750    0.0000 O   0  0  0  0  0  0  0  0  0  0  0  0
    1.9233    1.9354    0.0000 C   0  0  0  0  0  0  0  0  0  0  0  0
    2.6378    2.3479    0.0000 C   0  0  0  0  0  0  0  0  0  0  0  0
  1  2  1  0  0  0  0
  2  3  1  0  0  0  0
  3  4  4  0  0  0  0
  4  5  4  0  0  0  0
  5  6  4  0  0  0  0
  6  7  4  0  0  0  0
  7  8  1  0  0  0  0
  7  9  4  0  0  0  0
  9 10  4  0  0  0  0
 10 11  4  0  0  0  0
 11 12  4  0  0  0  0
  3 12  4  0  0  0  0
  6 12  4  0  0  0  0
 10 13  1  0  0  0  0
 13 14  2  0  0  0  0
 14 15  1  0  0  0  0
 15 16  1  0  0  0  0
 16 17  1  0  0  0  0
 17 18  1  0  0  0  0
 18 19  1  0  0  0  0
 19 20  1  0  0  0  0
 20 21  1  0  0  0  0
 17 21  1  0  0  0  0
 21 22  2  0  0  0  0
 13 23  1  0  0  0  0
 23 24  4  0  0  0  0
 24 25  4  0  0  0  0
 25 26  1  0  0  0  0
 25 27  4  0  0  0  0
 27 28  1  0  0  0  0
 28 29  1  0  0  0  0
 29 30  1  0  0  0  0
 29 31  1  0  0  0  0
 31 32  2  0  0  0  0
 31 33  1  0  0  0  0
 27 33  4  0  0  0  0
 33 34  4  0  0  0  0
 23 34  4  0  0  0  0
M  END
>  <CdId>
126

>  <Mol Weight>
463.49

>  <Formula>
C25H25N3O6

>  <CMPD_CHEMBLID>
CHEMBL387003

>  <MOLREGNO>
356303

>  <PARENT_CMPD_CHEMBLID>
CHEMBL387003

>  <PARENT_MOLREGNO>
356303

>  <COMPOUND_KEY>
18

>  <MOLWEIGHT>
463.48

>  <ALOGP>
4.23

>  <PSA>
94.34

>  <NUM_RO5_VIOLATIONS>
0

>  <ACTIVITY_ID>
1759607

>  <STANDARD_TYPE>
T1/2

>  <RELATION>
>

>  <STANDARD_VALUE>
24.0

>  <STANDARD_UNITS>
hr

>  <PUBLISHED_TYPE>
T1/2

>  <PUBLISHED_RELATION>
>

>  <PUBLISHED_VALUE>
1440.0

>  <PUBLISHED_UNITS>
min

>  <POTENTIAL_DUPLICATE>
0

>  <BAO_ENDPOINT>
BAO_0002115

>  <UO_UNITS>
UO_0000032

>  <QUDT_UNITS>
http://qudt.org/vocab/unit#Hour

>  <ASSAY_ID>
385318

>  <ASSAY_CHEMBLID>
CHEMBL869237

>  <ASSAY_TYPE>
A

>  <DESCRIPTION>
Half life in rat plasma

>  <ASSAY_SRC_ID>
1

>  <ASSAY_SRC_DESCRIPTION>
Scientific Literature

>  <ASSAY_ORGANISM>
Rattus norvegicus

>  <ASSAY_TAX_ID>
10116

>  <CURATED_BY>
Intermediate

>  <BAO_FORMAT>
BAO_0000218

>  <TID>
50597

>  <TARGET_CHEMBLID>
CHEMBL376

>  <TARGET_TYPE>
ORGANISM

>  <PREF_NAME>
Rattus norvegicus

>  <ORGANISM>
Rattus norvegicus

>  <CONFIDENCE_SCORE>
1

>  <TARGET_MAPPING>
Non-molecular

>  <DOC_ID>
31562

>  <DOC_CHEMBLID>
CHEMBL1146022

>  <PUBMED_ID>
16913721

>  <JOURNAL>
J. Med. Chem.

>  <YEAR>
2006

>  <VOLUME>
49

>  <ISSUE>
17

>  <FIRST_PAGE>
5316

$$$$

  Mrv1533001291818312D          

 39 43  0  0  1  0            999 V2000
   -0.9319    2.6832    0.0000 C   0  0  0  0  0  0  0  0  0  0  0  0
   -0.1177    2.8161    0.0000 O   0  0  0  0  0  0  0  0  0  0  0  0
    0.4045    2.1774    0.0000 C   0  0  0  0  0  0  0  0  0  0  0  0
    1.2187    2.3102    0.0000 C   0  0  0  0  0  0  0  0  0  0  0  0
    1.7409    1.6715    0.0000 C   0  0  0  0  0  0  0  0  0  0  0  0
    1.4489    0.8999    0.0000 C   0  0  0  0  0  0  0  0  0  0  0  0
    0.6346    0.7671    0.0000 C   0  0  0  0  0  0  0  0  0  0  0  0
    0.1124    1.4058    0.0000 C   0  0  0  0  0  0  0  0  0  0  0  0
   -0.7018    1.2729    0.0000 N   0  0  0  0  0  0  0  0  0  0  0  0
   -0.9938    0.5013    0.0000 C   0  0  0  0  0  0  0  0  0  0  0  0
   -0.4716   -0.1374    0.0000 O   0  0  0  0  0  0  0  0  0  0  0  0
   -1.8081    0.3684    0.0000 C   0  0  0  0  0  0  0  0  0  0  0  0
   -2.1001   -0.4031    0.0000 C   0  0  0  0  0  0  0  0  0  0  0  0
   -2.9143   -0.5360    0.0000 C   0  0  0  0  0  0  0  0  0  0  0  0
   -3.2064   -1.3076    0.0000 F   0  0  0  0  0  0  0  0  0  0  0  0
   -3.4365    0.1027    0.0000 C   0  0  0  0  0  0  0  0  0  0  0  0
   -3.1445    0.8743    0.0000 C   0  0  0  0  0  0  0  0  0  0  0  0
   -2.3303    1.0071    0.0000 C   0  0  0  0  0  0  0  0  0  0  0  0
   -2.0382    1.7787    0.0000 Cl  0  0  0  0  0  0  0  0  0  0  0  0
    2.5551    1.8044    0.0000 C   0  0  0  0  0  0  0  0  0  0  0  0
    2.8472    2.5760    0.0000 O   0  0  0  0  0  0  0  0  0  0  0  0
    3.0773    1.1657    0.0000 N   0  0  0  0  0  0  0  0  0  0  0  0
    3.8793    1.3591    0.0000 C   0  0  0  0  0  0  0  0  0  0  0  0
    4.5306    0.8526    0.0000 C   0  0  0  0  0  0  0  0  0  0  0  0
    4.5406    0.0276    0.0000 C   0  0  2  0  0  0  0  0  0  0  0  0
    5.2623    0.4274    0.0000 C   0  0  0  0  0  0  0  0  0  0  0  0
    5.8655   -0.1354    0.0000 C   0  0  0  0  0  0  0  0  0  0  0  0
    5.5166   -0.8830    0.0000 C   0  0  0  0  0  0  0  0  0  0  0  0
    4.6978   -0.7823    0.0000 C   0  0  0  0  0  0  0  0  0  0  0  0
    5.9163   -1.6047    0.0000 C   0  0  0  0  0  0  0  0  0  0  0  0
    6.7412   -1.6194    0.0000 O   0  0  0  0  0  0  0  0  0  0  0  0
    5.4912   -2.3118    0.0000 O   0  0  0  0  0  0  0  0  0  0  0  0
    3.9019   -0.4946    0.0000 C   0  0  0  0  0  0  0  0  0  0  0  0
    3.0954   -0.3208    0.0000 C   0  0  0  0  0  0  0  0  0  0  0  0
    2.6390   -1.0080    0.0000 C   0  0  0  0  0  0  0  0  0  0  0  0
    1.8156   -0.9564    0.0000 C   0  0  0  0  0  0  0  0  0  0  0  0
    1.4486   -0.2175    0.0000 C   0  0  0  0  0  0  0  0  0  0  0  0
    1.9050    0.4697    0.0000 C   0  0  0  0  0  0  0  0  0  0  0  0
    2.7284    0.4181    0.0000 C   0  0  0  0  0  0  0  0  0  0  0  0
  1  2  1  0  0  0  0
  2  3  1  0  0  0  0
  3  4  4  0  0  0  0
  4  5  4  0  0  0  0
  5  6  4  0  0  0  0
  6  7  4  0  0  0  0
  7  8  4  0  0  0  0
  3  8  4  0  0  0  0
  8  9  1  0  0  0  0
  9 10  1  0  0  0  0
 10 11  2  0  0  0  0
 10 12  1  0  0  0  0
 12 13  4  0  0  0  0
 13 14  4  0  0  0  0
 14 15  1  0  0  0  0
 14 16  4  0  0  0  0
 16 17  4  0  0  0  0
 17 18  4  0  0  0  0
 12 18  4  0  0  0  0
 18 19  1  0  0  0  0
  5 20  1  0  0  0  0
 20 21  2  0  0  0  0
 20 22  1  0  0  0  0
 22 23  1  0  0  0  0
 23 24  1  0  0  0  0
 24 25  1  0  0  0  0
 25 26  1  0  0  0  0
 26 27  1  0  0  0  0
 27 28  1  0  0  0  0
 28 29  2  0  0  0  0
 25 29  1  6  0  0  0
 28 30  1  0  0  0  0
 30 31  2  0  0  0  0
 30 32  1  0  0  0  0
 25 33  1  0  0  0  0
 33 34  1  0  0  0  0
 34 35  4  0  0  0  0
 35 36  4  0  0  0  0
 36 37  4  0  0  0  0
 37 38  4  0  0  0  0
 38 39  4  0  0  0  0
 22 39  1  0  0  0  0
 34 39  4  0  0  0  0
M  END
>  <CdId>
141

>  <Mol Weight>
549.0

>  <Formula>
C30H26ClFN2O5

>  <CMPD_CHEMBLID>
CHEMBL249741

>  <MOLREGNO>
418049

>  <PARENT_CMPD_CHEMBLID>
CHEMBL249741

>  <PARENT_MOLREGNO>
418049

>  <COMPOUND_KEY>
3

>  <MOLWEIGHT>
548.99

>  <ALOGP>
5.59

>  <PSA>
95.94

>  <NUM_RO5_VIOLATIONS>
2

>  <ACTIVITY_ID>
2052443

>  <STANDARD_TYPE>
T1/2

>  <RELATION>
=

>  <STANDARD_VALUE>
8.7

>  <STANDARD_UNITS>
hr

>  <PUBLISHED_TYPE>
t1/2

>  <PUBLISHED_RELATION>
=

>  <PUBLISHED_VALUE>
8.7

>  <PUBLISHED_UNITS>
hr

>  <POTENTIAL_DUPLICATE>
0

>  <BAO_ENDPOINT>
BAO_0002115

>  <UO_UNITS>
UO_0000032

>  <QUDT_UNITS>
http://qudt.org/vocab/unit#Hour

>  <ASSAY_ID>
458602

>  <ASSAY_CHEMBLID>
CHEMBL942885

>  <ASSAY_TYPE>
A

>  <DESCRIPTION>
Half life in rat plasma

>  <ASSAY_SRC_ID>
1

>  <ASSAY_SRC_DESCRIPTION>
Scientific Literature

>  <ASSAY_ORGANISM>
Rattus norvegicus

>  <ASSAY_TAX_ID>
10116

>  <CURATED_BY>
Intermediate

>  <BAO_FORMAT>
BAO_0000218

>  <TID>
50597

>  <TARGET_CHEMBLID>
CHEMBL376

>  <TARGET_TYPE>
ORGANISM

>  <PREF_NAME>
Rattus norvegicus

>  <ORGANISM>
Rattus norvegicus

>  <CONFIDENCE_SCORE>
1

>  <TARGET_MAPPING>
Non-molecular

>  <DOC_ID>
37905

>  <DOC_CHEMBLID>
CHEMBL1140572

>  <PUBMED_ID>
17942308

>  <JOURNAL>
Bioorg. Med. Chem. Lett.

>  <YEAR>
2007

>  <VOLUME>
17

>  <ISSUE>
23

>  <FIRST_PAGE>
6623

$$$$

  Mrv1533001291818312D          

 26 28  0  0  0  0            999 V2000
    0.7145    2.0625    0.0000 C   0  0  0  0  0  0  0  0  0  0  0  0
    0.7145    1.2375    0.0000 C   0  0  0  0  0  0  0  0  0  0  0  0
    1.4289    0.8250    0.0000 C   0  0  0  0  0  0  0  0  0  0  0  0
    1.4289    0.0000    0.0000 C   0  0  0  0  0  0  0  0  0  0  0  0
    0.7145   -0.4125    0.0000 C   0  0  0  0  0  0  0  0  0  0  0  0
    0.0000    0.0000    0.0000 C   0  0  0  0  0  0  0  0  0  0  0  0
    0.0000    0.8250    0.0000 C   0  0  0  0  0  0  0  0  0  0  0  0
    0.7145   -1.2375    0.0000 C   0  0  0  0  0  0  0  0  0  0  0  0
    1.3819   -1.7224    0.0000 C   0  0  0  0  0  0  0  0  0  0  0  0
    1.1270   -2.5070    0.0000 C   0  0  0  0  0  0  0  0  0  0  0  0
    0.3020   -2.5070    0.0000 N   0  0  0  0  0  0  0  0  0  0  0  0
    0.0470   -1.7224    0.0000 N   0  0  0  0  0  0  0  0  0  0  0  0
   -0.7376   -1.4675    0.0000 C   0  0  0  0  0  0  0  0  0  0  0  0
   -1.3507   -2.0195    0.0000 C   0  0  0  0  0  0  0  0  0  0  0  0
   -2.1353   -1.7646    0.0000 C   0  0  0  0  0  0  0  0  0  0  0  0
   -2.3068   -0.9576    0.0000 C   0  0  0  0  0  0  0  0  0  0  0  0
   -1.6937   -0.4056    0.0000 C   0  0  0  0  0  0  0  0  0  0  0  0
   -0.9091   -0.6605    0.0000 C   0  0  0  0  0  0  0  0  0  0  0  0
   -3.0915   -0.7027    0.0000 S   0  0  0  0  0  0  0  0  0  0  0  0
   -3.8761   -0.4477    0.0000 O   0  0  0  0  0  0  0  0  0  0  0  0
   -2.8365    0.0820    0.0000 O   0  0  0  0  0  0  0  0  0  0  0  0
   -3.3464   -1.4873    0.0000 N   0  0  0  0  0  0  0  0  0  0  0  0
    1.6119   -3.1745    0.0000 C   0  0  0  0  0  0  0  0  0  0  0  0
    2.0968   -3.8419    0.0000 F   0  0  0  0  0  0  0  0  0  0  0  0
    0.9445   -3.6594    0.0000 F   0  0  0  0  0  0  0  0  0  0  0  0
    2.2793   -2.6896    0.0000 F   0  0  0  0  0  0  0  0  0  0  0  0
  1  2  1  0  0  0  0
  2  3  4  0  0  0  0
  3  4  4  0  0  0  0
  4  5  4  0  0  0  0
  5  6  4  0  0  0  0
  6  7  4  0  0  0  0
  2  7  4  0  0  0  0
  5  8  1  0  0  0  0
  8  9  4  0  0  0  0
  9 10  4  0  0  0  0
 10 11  4  0  0  0  0
 11 12  4  0  0  0  0
  8 12  4  0  0  0  0
 12 13  1  0  0  0  0
 13 14  4  0  0  0  0
 14 15  4  0  0  0  0
 15 16  4  0  0  0  0
 16 17  4  0  0  0  0
 17 18  4  0  0  0  0
 13 18  4  0  0  0  0
 16 19  1  0  0  0  0
 19 20  2  0  0  0  0
 19 21  2  0  0  0  0
 19 22  1  0  0  0  0
 10 23  1  0  0  0  0
 23 24  1  0  0  0  0
 23 25  1  0  0  0  0
 23 26  1  0  0  0  0
M  END
>  <CdId>
142

>  <Mol Weight>
381.37

>  <Formula>
C17H14F3N3O2S

>  <CMPD_CHEMBLID>
CHEMBL118

>  <MOLREGNO>
18694

>  <PARENT_CMPD_CHEMBLID>
CHEMBL118

>  <PARENT_MOLREGNO>
18694

>  <COMPOUND_KEY>
70

>  <MOLWEIGHT>
381.37

>  <ALOGP>
4.43

>  <PSA>
86.36

>  <NUM_RO5_VIOLATIONS>
0

>  <ACTIVITY_ID>
2556723

>  <STANDARD_TYPE>
T1/2

>  <RELATION>
=

>  <STANDARD_VALUE>
3.5

>  <STANDARD_UNITS>
hr

>  <PUBLISHED_TYPE>
t1/2

>  <PUBLISHED_RELATION>
=

>  <PUBLISHED_VALUE>
3.5

>  <PUBLISHED_UNITS>
hr

>  <POTENTIAL_DUPLICATE>
0

>  <BAO_ENDPOINT>
BAO_0002115

>  <UO_UNITS>
UO_0000032

>  <QUDT_UNITS>
http://qudt.org/vocab/unit#Hour

>  <ASSAY_ID>
490491

>  <ASSAY_CHEMBLID>
CHEMBL991842

>  <ASSAY_TYPE>
A

>  <DESCRIPTION>
Half life in rat plasma

>  <ASSAY_SRC_ID>
1

>  <ASSAY_SRC_DESCRIPTION>
Scientific Literature

>  <ASSAY_ORGANISM>
Rattus norvegicus

>  <ASSAY_TAX_ID>
10116

>  <CURATED_BY>
Autocuration

>  <BAO_FORMAT>
BAO_0000218

>  <TID>
50597

>  <TARGET_CHEMBLID>
CHEMBL376

>  <TARGET_TYPE>
ORGANISM

>  <PREF_NAME>
Rattus norvegicus

>  <ORGANISM>
Rattus norvegicus

>  <CONFIDENCE_SCORE>
1

>  <TARGET_MAPPING>
Non-molecular

>  <DOC_ID>
43931

>  <DOC_CHEMBLID>
CHEMBL1155778

>  <PUBMED_ID>
18570365

>  <JOURNAL>
J. Med. Chem.

>  <YEAR>
2008

>  <VOLUME>
51

>  <ISSUE>
15

>  <FIRST_PAGE>
4359

>  <MOL_PREF_NAME>
CELECOXIB

$$$$

  Mrv1533001291818312D          

 26 28  0  0  0  0            999 V2000
    0.7145    2.8875    0.0000 C   0  0  0  0  0  0  0  0  0  0  0  0
    0.7145    2.0625    0.0000 S   0  0  0  0  0  0  0  0  0  0  0  0
   -0.1105    2.0625    0.0000 O   0  0  0  0  0  0  0  0  0  0  0  0
    1.5395    2.0625    0.0000 O   0  0  0  0  0  0  0  0  0  0  0  0
    0.7145    1.2375    0.0000 C   0  0  0  0  0  0  0  0  0  0  0  0
    1.4289    0.8250    0.0000 C   0  0  0  0  0  0  0  0  0  0  0  0
    1.4289    0.0000    0.0000 C   0  0  0  0  0  0  0  0  0  0  0  0
    0.7145   -0.4125    0.0000 C   0  0  0  0  0  0  0  0  0  0  0  0
    0.0000    0.0000    0.0000 C   0  0  0  0  0  0  0  0  0  0  0  0
    0.0000    0.8250    0.0000 C   0  0  0  0  0  0  0  0  0  0  0  0
    0.7145   -1.2375    0.0000 N   0  0  0  0  0  0  0  0  0  0  0  0
    1.3819   -1.7224    0.0000 N   0  0  0  0  0  0  0  0  0  0  0  0
    1.1270   -2.5070    0.0000 C   0  0  0  0  0  0  0  0  0  0  0  0
    0.3020   -2.5070    0.0000 C   0  0  0  0  0  0  0  0  0  0  0  0
    0.0470   -1.7224    0.0000 C   0  0  0  0  0  0  0  0  0  0  0  0
   -0.7376   -1.4675    0.0000 C   0  0  0  0  0  0  0  0  0  0  0  0
   -1.3507   -2.0195    0.0000 C   0  0  0  0  0  0  0  0  0  0  0  0
   -2.1353   -1.7646    0.0000 C   0  0  0  0  0  0  0  0  0  0  0  0
   -2.3068   -0.9576    0.0000 C   0  0  0  0  0  0  0  0  0  0  0  0
   -3.0915   -0.7027    0.0000 F   0  0  0  0  0  0  0  0  0  0  0  0
   -1.6937   -0.4056    0.0000 C   0  0  0  0  0  0  0  0  0  0  0  0
   -0.9091   -0.6605    0.0000 C   0  0  0  0  0  0  0  0  0  0  0  0
    1.6119   -3.1745    0.0000 C   0  0  0  0  0  0  0  0  0  0  0  0
    2.0968   -3.8419    0.0000 F   0  0  0  0  0  0  0  0  0  0  0  0
    0.9445   -3.6594    0.0000 F   0  0  0  0  0  0  0  0  0  0  0  0
    2.2793   -2.6896    0.0000 F   0  0  0  0  0  0  0  0  0  0  0  0
  1  2  1  0  0  0  0
  2  3  2  0  0  0  0
  2  4  2  0  0  0  0
  2  5  1  0  0  0  0
  5  6  4  0  0  0  0
  6  7  4  0  0  0  0
  7  8  4  0  0  0  0
  8  9  4  0  0  0  0
  9 10  4  0  0  0  0
  5 10  4  0  0  0  0
  8 11  1  0  0  0  0
 11 12  4  0  0  0  0
 12 13  4  0  0  0  0
 13 14  4  0  0  0  0
 14 15  4  0  0  0  0
 11 15  4  0  0  0  0
 15 16  1  0  0  0  0
 16 17  4  0  0  0  0
 17 18  4  0  0  0  0
 18 19  4  0  0  0  0
 19 20  1  0  0  0  0
 19 21  4  0  0  0  0
 21 22  4  0  0  0  0
 16 22  4  0  0  0  0
 13 23  1  0  0  0  0
 23 24  1  0  0  0  0
 23 25  1  0  0  0  0
 23 26  1  0  0  0  0
M  END
>  <CdId>
143

>  <Mol Weight>
384.35

>  <Formula>
C17H12F4N2O2S

>  <CMPD_CHEMBLID>
CHEMBL274990

>  <MOLREGNO>
16866

>  <PARENT_CMPD_CHEMBLID>
CHEMBL274990

>  <PARENT_MOLREGNO>
16866

>  <COMPOUND_KEY>
68

>  <MOLWEIGHT>
384.35

>  <ALOGP>
4.97

>  <PSA>
60.34

>  <NUM_RO5_VIOLATIONS>
0

>  <ACTIVITY_ID>
2556722

>  <STANDARD_TYPE>
T1/2

>  <RELATION>
=

>  <STANDARD_VALUE>
221.0

>  <STANDARD_UNITS>
hr

>  <PUBLISHED_TYPE>
t1/2

>  <PUBLISHED_RELATION>
=

>  <PUBLISHED_VALUE>
221.0

>  <PUBLISHED_UNITS>
hr

>  <POTENTIAL_DUPLICATE>
0

>  <BAO_ENDPOINT>
BAO_0002115

>  <UO_UNITS>
UO_0000032

>  <QUDT_UNITS>
http://qudt.org/vocab/unit#Hour

>  <ASSAY_ID>
490491

>  <ASSAY_CHEMBLID>
CHEMBL991842

>  <ASSAY_TYPE>
A

>  <DESCRIPTION>
Half life in rat plasma

>  <ASSAY_SRC_ID>
1

>  <ASSAY_SRC_DESCRIPTION>
Scientific Literature

>  <ASSAY_ORGANISM>
Rattus norvegicus

>  <ASSAY_TAX_ID>
10116

>  <CURATED_BY>
Autocuration

>  <BAO_FORMAT>
BAO_0000218

>  <TID>
50597

>  <TARGET_CHEMBLID>
CHEMBL376

>  <TARGET_TYPE>
ORGANISM

>  <PREF_NAME>
Rattus norvegicus

>  <ORGANISM>
Rattus norvegicus

>  <CONFIDENCE_SCORE>
1

>  <TARGET_MAPPING>
Non-molecular

>  <DOC_ID>
43931

>  <DOC_CHEMBLID>
CHEMBL1155778

>  <PUBMED_ID>
18570365

>  <JOURNAL>
J. Med. Chem.

>  <YEAR>
2008

>  <VOLUME>
51

>  <ISSUE>
15

>  <FIRST_PAGE>
4359

>  <MOL_PREF_NAME>
SC-58125

$$$$

  Mrv1533001291818312D          

 26 28  0  0  0  0            999 V2000
    0.7145    2.8875    0.0000 N   0  0  0  0  0  0  0  0  0  0  0  0
    0.7145    2.0625    0.0000 S   0  0  0  0  0  0  0  0  0  0  0  0
   -0.1105    2.0625    0.0000 O   0  0  0  0  0  0  0  0  0  0  0  0
    1.5395    2.0625    0.0000 O   0  0  0  0  0  0  0  0  0  0  0  0
    0.7145    1.2375    0.0000 C   0  0  0  0  0  0  0  0  0  0  0  0
    1.4289    0.8250    0.0000 C   0  0  0  0  0  0  0  0  0  0  0  0
    1.4289    0.0000    0.0000 C   0  0  0  0  0  0  0  0  0  0  0  0
    0.7145   -0.4125    0.0000 C   0  0  0  0  0  0  0  0  0  0  0  0
    0.0000    0.0000    0.0000 C   0  0  0  0  0  0  0  0  0  0  0  0
    0.0000    0.8250    0.0000 C   0  0  0  0  0  0  0  0  0  0  0  0
    0.7145   -1.2375    0.0000 N   0  0  0  0  0  0  0  0  0  0  0  0
    1.3819   -1.7224    0.0000 N   0  0  0  0  0  0  0  0  0  0  0  0
    1.1270   -2.5070    0.0000 C   0  0  0  0  0  0  0  0  0  0  0  0
    0.3020   -2.5070    0.0000 C   0  0  0  0  0  0  0  0  0  0  0  0
    0.0470   -1.7224    0.0000 C   0  0  0  0  0  0  0  0  0  0  0  0
   -0.7376   -1.4675    0.0000 C   0  0  0  0  0  0  0  0  0  0  0  0
   -1.3507   -2.0195    0.0000 C   0  0  0  0  0  0  0  0  0  0  0  0
   -2.1353   -1.7646    0.0000 C   0  0  0  0  0  0  0  0  0  0  0  0
   -2.3068   -0.9576    0.0000 C   0  0  0  0  0  0  0  0  0  0  0  0
   -3.0915   -0.7027    0.0000 Cl  0  0  0  0  0  0  0  0  0  0  0  0
   -1.6937   -0.4056    0.0000 C   0  0  0  0  0  0  0  0  0  0  0  0
   -0.9091   -0.6605    0.0000 C   0  0  0  0  0  0  0  0  0  0  0  0
    1.6119   -3.1745    0.0000 C   0  0  0  0  0  0  0  0  0  0  0  0
    2.0968   -3.8419    0.0000 F   0  0  0  0  0  0  0  0  0  0  0  0
    0.9445   -3.6594    0.0000 F   0  0  0  0  0  0  0  0  0  0  0  0
    2.2793   -2.6896    0.0000 F   0  0  0  0  0  0  0  0  0  0  0  0
  1  2  1  0  0  0  0
  2  3  2  0  0  0  0
  2  4  2  0  0  0  0
  2  5  1  0  0  0  0
  5  6  4  0  0  0  0
  6  7  4  0  0  0  0
  7  8  4  0  0  0  0
  8  9  4  0  0  0  0
  9 10  4  0  0  0  0
  5 10  4  0  0  0  0
  8 11  1  0  0  0  0
 11 12  4  0  0  0  0
 12 13  4  0  0  0  0
 13 14  4  0  0  0  0
 14 15  4  0  0  0  0
 11 15  4  0  0  0  0
 15 16  1  0  0  0  0
 16 17  4  0  0  0  0
 17 18  4  0  0  0  0
 18 19  4  0  0  0  0
 19 20  1  0  0  0  0
 19 21  4  0  0  0  0
 21 22  4  0  0  0  0
 16 22  4  0  0  0  0
 13 23  1  0  0  0  0
 23 24  1  0  0  0  0
 23 25  1  0  0  0  0
 23 26  1  0  0  0  0
M  END
>  <CdId>
144

>  <Mol Weight>
401.79

>  <Formula>
C16H11ClF3N3O2S

>  <CMPD_CHEMBLID>
CHEMBL282093

>  <MOLREGNO>
40101

>  <PARENT_CMPD_CHEMBLID>
CHEMBL282093

>  <PARENT_MOLREGNO>
40101

>  <COMPOUND_KEY>
69

>  <MOLWEIGHT>
401.79

>  <ALOGP>
4.61

>  <PSA>
86.35

>  <NUM_RO5_VIOLATIONS>
0

>  <ACTIVITY_ID>
2556724

>  <STANDARD_TYPE>
T1/2

>  <RELATION>
=

>  <STANDARD_VALUE>
117.0

>  <STANDARD_UNITS>
hr

>  <PUBLISHED_TYPE>
t1/2

>  <PUBLISHED_RELATION>
=

>  <PUBLISHED_VALUE>
117.0

>  <PUBLISHED_UNITS>
hr

>  <POTENTIAL_DUPLICATE>
0

>  <BAO_ENDPOINT>
BAO_0002115

>  <UO_UNITS>
UO_0000032

>  <QUDT_UNITS>
http://qudt.org/vocab/unit#Hour

>  <ASSAY_ID>
490491

>  <ASSAY_CHEMBLID>
CHEMBL991842

>  <ASSAY_TYPE>
A

>  <DESCRIPTION>
Half life in rat plasma

>  <ASSAY_SRC_ID>
1

>  <ASSAY_SRC_DESCRIPTION>
Scientific Literature

>  <ASSAY_ORGANISM>
Rattus norvegicus

>  <ASSAY_TAX_ID>
10116

>  <CURATED_BY>
Autocuration

>  <BAO_FORMAT>
BAO_0000218

>  <TID>
50597

>  <TARGET_CHEMBLID>
CHEMBL376

>  <TARGET_TYPE>
ORGANISM

>  <PREF_NAME>
Rattus norvegicus

>  <ORGANISM>
Rattus norvegicus

>  <CONFIDENCE_SCORE>
1

>  <TARGET_MAPPING>
Non-molecular

>  <DOC_ID>
43931

>  <DOC_CHEMBLID>
CHEMBL1155778

>  <PUBMED_ID>
18570365

>  <JOURNAL>
J. Med. Chem.

>  <YEAR>
2008

>  <VOLUME>
51

>  <ISSUE>
15

>  <FIRST_PAGE>
4359

$$$$

  Mrv1533001291818312D          

 19 21  0  0  0  0            999 V2000
   -1.0619    0.9561    0.0000 O   0  0  0  0  0  0  0  0  0  0  0  0
   -0.2549    0.7846    0.0000 C   0  0  0  0  0  0  0  0  0  0  0  0
    0.2971    1.3977    0.0000 O   0  0  0  0  0  0  0  0  0  0  0  0
    0.0000    0.0000    0.0000 C   0  0  0  0  0  0  0  0  0  0  0  0
   -0.4849   -0.6674    0.0000 C   0  0  0  0  0  0  0  0  0  0  0  0
    0.0000   -1.3349    0.0000 C   0  0  0  0  0  0  0  0  0  0  0  0
    0.7846   -1.0799    0.0000 N   0  0  0  0  0  0  0  0  0  0  0  0
    0.7846   -0.2549    0.0000 C   0  0  0  0  0  0  0  0  0  0  0  0
    1.5692    0.0000    0.0000 C   0  0  0  0  0  0  0  0  0  0  0  0
    2.0542   -0.6674    0.0000 C   0  0  0  0  0  0  0  0  0  0  0  0
    1.5692   -1.3349    0.0000 C   0  0  0  0  0  0  0  0  0  0  0  0
    1.8242   -2.1195    0.0000 C   0  0  0  0  0  0  0  0  0  0  0  0
    2.6312   -2.2910    0.0000 O   0  0  0  0  0  0  0  0  0  0  0  0
    1.2721   -2.7326    0.0000 C   0  0  0  0  0  0  0  0  0  0  0  0
    1.5271   -3.5172    0.0000 C   0  0  0  0  0  0  0  0  0  0  0  0
    0.9751   -4.1303    0.0000 C   0  0  0  0  0  0  0  0  0  0  0  0
    0.1681   -3.9588    0.0000 C   0  0  0  0  0  0  0  0  0  0  0  0
   -0.0869   -3.1742    0.0000 C   0  0  0  0  0  0  0  0  0  0  0  0
    0.4652   -2.5611    0.0000 C   0  0  0  0  0  0  0  0  0  0  0  0
  1  2  1  0  0  0  0
  2  3  2  0  0  0  0
  2  4  1  0  0  0  0
  4  5  1  0  0  0  0
  5  6  1  0  0  0  0
  6  7  1  0  0  0  0
  7  8  4  0  0  0  0
  4  8  1  0  0  0  0
  8  9  4  0  0  0  0
  9 10  4  0  0  0  0
 10 11  4  0  0  0  0
  7 11  4  0  0  0  0
 11 12  1  0  0  0  0
 12 13  2  0  0  0  0
 12 14  1  0  0  0  0
 14 15  4  0  0  0  0
 15 16  4  0  0  0  0
 16 17  4  0  0  0  0
 17 18  4  0  0  0  0
 18 19  4  0  0  0  0
 14 19  4  0  0  0  0
M  END
>  <CdId>
147

>  <Mol Weight>
255.273

>  <Formula>
C15H13NO3

>  <CMPD_CHEMBLID>
CHEMBL469

>  <MOLREGNO>
5080

>  <PARENT_CMPD_CHEMBLID>
CHEMBL469

>  <PARENT_MOLREGNO>
5080

>  <COMPOUND_KEY>
1

>  <MOLWEIGHT>
255.27

>  <ALOGP>
2.83

>  <PSA>
59.3

>  <NUM_RO5_VIOLATIONS>
0

>  <ACTIVITY_ID>
2626188

>  <STANDARD_TYPE>
T1/2

>  <RELATION>
>

>  <STANDARD_VALUE>
4.0

>  <STANDARD_UNITS>
hr

>  <PUBLISHED_TYPE>
t1/2

>  <PUBLISHED_RELATION>
>

>  <PUBLISHED_VALUE>
4.0

>  <PUBLISHED_UNITS>
hr

>  <POTENTIAL_DUPLICATE>
0

>  <BAO_ENDPOINT>
BAO_0002115

>  <UO_UNITS>
UO_0000032

>  <QUDT_UNITS>
http://qudt.org/vocab/unit#Hour

>  <ASSAY_ID>
519849

>  <ASSAY_CHEMBLID>
CHEMBL961214

>  <ASSAY_TYPE>
A

>  <DESCRIPTION>
Stability in rat plasma assessed as half life

>  <ASSAY_SRC_ID>
1

>  <ASSAY_SRC_DESCRIPTION>
Scientific Literature

>  <ASSAY_ORGANISM>
Rattus norvegicus

>  <ASSAY_TAX_ID>
10116

>  <CURATED_BY>
Autocuration

>  <BAO_FORMAT>
BAO_0000366

>  <TID>
102352

>  <TARGET_CHEMBLID>
CHEMBL613652

>  <TARGET_TYPE>
TISSUE

>  <PREF_NAME>
Plasma

>  <ORGANISM>
Rattus norvegicus

>  <CONFIDENCE_SCORE>
1

>  <TARGET_MAPPING>
Non-molecular

>  <DOC_ID>
46775

>  <DOC_CHEMBLID>
CHEMBL1136962

>  <PUBMED_ID>
19459639

>  <JOURNAL>
J. Med. Chem.

>  <YEAR>
2009

>  <VOLUME>
52

>  <ISSUE>
12

>  <FIRST_PAGE>
3794

>  <MOL_PREF_NAME>
KETOROLAC

$$$$

  Mrv1533001291818312D          

 33 37  0  0  0  0            999 V2000
    5.3945    4.6993    0.0000 N   0  0  0  0  0  0  0  0  0  0  0  0
    6.2195    4.6993    0.0000 C   0  0  0  0  0  0  0  0  0  0  0  0
    6.6320    5.4138    0.0000 C   0  0  0  0  0  0  0  0  0  0  0  0
    7.4570    5.4138    0.0000 C   0  0  0  0  0  0  0  0  0  0  0  0
    7.8695    4.6993    0.0000 C   0  0  0  0  0  0  0  0  0  0  0  0
    7.4570    3.9849    0.0000 C   0  0  0  0  0  0  0  0  0  0  0  0
    6.6320    3.9849    0.0000 C   0  0  0  0  0  0  0  0  0  0  0  0
    6.2195    3.2704    0.0000 N   0  0  0  0  0  0  0  0  0  0  0  0
    5.3945    3.2704    0.0000 C   0  0  0  0  0  0  0  0  0  0  0  0
    4.9820    3.9849    0.0000 O   0  0  0  0  0  0  0  0  0  0  0  0
    4.9820    2.5559    0.0000 C   0  0  0  0  0  0  0  0  0  0  0  0
    5.3945    1.8414    0.0000 C   0  0  0  0  0  0  0  0  0  0  0  0
    4.9820    1.1270    0.0000 C   0  0  0  0  0  0  0  0  0  0  0  0
    4.1570    1.1270    0.0000 C   0  0  0  0  0  0  0  0  0  0  0  0
    3.7445    0.4125    0.0000 C   0  0  0  0  0  0  0  0  0  0  0  0
    2.9195    0.4125    0.0000 N   0  0  0  0  0  0  0  0  0  0  0  0
    2.5070   -0.3020    0.0000 C   0  0  0  0  0  0  0  0  0  0  0  0
    1.6820   -0.3020    0.0000 C   0  0  0  0  0  0  0  0  0  0  0  0
    1.2695    0.4125    0.0000 C   0  0  0  0  0  0  0  0  0  0  0  0
    0.7846   -0.2549    0.0000 C   0  0  0  0  0  0  0  0  0  0  0  0
    0.0000    0.0000    0.0000 C   0  0  0  0  0  0  0  0  0  0  0  0
    0.0000    0.8250    0.0000 C   0  0  0  0  0  0  0  0  0  0  0  0
    0.7846    1.0799    0.0000 N   0  0  0  0  0  0  0  0  0  0  0  0
    1.6820    1.1270    0.0000 C   0  0  0  0  0  0  0  0  0  0  0  0
    2.5070    1.1270    0.0000 C   0  0  0  0  0  0  0  0  0  0  0  0
    3.7445    1.8414    0.0000 C   0  0  0  0  0  0  0  0  0  0  0  0
    4.1570    2.5559    0.0000 C   0  0  0  0  0  0  0  0  0  0  0  0
    8.6945    4.6993    0.0000 C   0  0  0  0  0  0  0  0  0  0  0  0
    9.1070    5.4138    0.0000 C   0  0  0  0  0  0  0  0  0  0  0  0
    9.9320    5.4138    0.0000 C   0  0  0  0  0  0  0  0  0  0  0  0
   10.3445    4.6993    0.0000 C   0  0  0  0  0  0  0  0  0  0  0  0
    9.9320    3.9849    0.0000 C   0  0  0  0  0  0  0  0  0  0  0  0
    9.1070    3.9849    0.0000 C   0  0  0  0  0  0  0  0  0  0  0  0
  1  2  1  0  0  0  0
  2  3  4  0  0  0  0
  3  4  4  0  0  0  0
  4  5  4  0  0  0  0
  5  6  4  0  0  0  0
  6  7  4  0  0  0  0
  2  7  4  0  0  0  0
  7  8  1  0  0  0  0
  8  9  1  0  0  0  0
  9 10  2  0  0  0  0
  9 11  1  0  0  0  0
 11 12  4  0  0  0  0
 12 13  4  0  0  0  0
 13 14  4  0  0  0  0
 14 15  1  0  0  0  0
 15 16  1  0  0  0  0
 16 17  1  0  0  0  0
 17 18  1  0  0  0  0
 18 19  1  0  0  0  0
 19 20  1  0  0  0  0
 20 21  1  0  0  0  0
 21 22  1  0  0  0  0
 22 23  1  0  0  0  0
 19 23  1  0  0  0  0
 19 24  1  0  0  0  0
 24 25  1  0  0  0  0
 16 25  1  0  0  0  0
 14 26  4  0  0  0  0
 26 27  4  0  0  0  0
 11 27  4  0  0  0  0
  5 28  1  0  0  0  0
 28 29  4  0  0  0  0
 29 30  4  0  0  0  0
 30 31  4  0  0  0  0
 31 32  4  0  0  0  0
 32 33  4  0  0  0  0
 28 33  4  0  0  0  0
M  END
>  <CdId>
148

>  <Mol Weight>
440.591

>  <Formula>
C28H32N4O

>  <CMPD_CHEMBLID>
CHEMBL475692

>  <MOLREGNO>
519423

>  <PARENT_CMPD_CHEMBLID>
CHEMBL475692

>  <PARENT_MOLREGNO>
519423

>  <COMPOUND_KEY>
21

>  <MOLWEIGHT>
440.58

>  <ALOGP>
3.35

>  <PSA>
70.39

>  <NUM_RO5_VIOLATIONS>
0

>  <ACTIVITY_ID>
2603614

>  <STANDARD_TYPE>
T1/2

>  <RELATION>
=

>  <STANDARD_VALUE>
8.0

>  <STANDARD_UNITS>
hr

>  <PUBLISHED_TYPE>
t1/2

>  <PUBLISHED_RELATION>
=

>  <PUBLISHED_VALUE>
8.0

>  <PUBLISHED_UNITS>
hr

>  <POTENTIAL_DUPLICATE>
0

>  <BAO_ENDPOINT>
BAO_0002115

>  <UO_UNITS>
UO_0000032

>  <QUDT_UNITS>
http://qudt.org/vocab/unit#Hour

>  <ASSAY_ID>
540674

>  <ASSAY_CHEMBLID>
CHEMBL1027287

>  <ASSAY_TYPE>
A

>  <DESCRIPTION>
Half life in rat plasma

>  <ASSAY_SRC_ID>
1

>  <ASSAY_SRC_DESCRIPTION>
Scientific Literature

>  <ASSAY_ORGANISM>
Rattus norvegicus

>  <ASSAY_TAX_ID>
10116

>  <CURATED_BY>
Autocuration

>  <BAO_FORMAT>
BAO_0000218

>  <TID>
50597

>  <TARGET_CHEMBLID>
CHEMBL376

>  <TARGET_TYPE>
ORGANISM

>  <PREF_NAME>
Rattus norvegicus

>  <ORGANISM>
Rattus norvegicus

>  <CONFIDENCE_SCORE>
1

>  <TARGET_MAPPING>
Non-molecular

>  <DOC_ID>
46661

>  <DOC_CHEMBLID>
CHEMBL1136848

>  <PUBMED_ID>
19138845

>  <JOURNAL>
Bioorg. Med. Chem. Lett.

>  <YEAR>
2009

>  <VOLUME>
19

>  <ISSUE>
4

>  <FIRST_PAGE>
1168

$$$$

  Mrv1533001291818312D          

 11 10  0  0  1  0            999 V2000
    1.7605    1.8414    0.0000 C   0  0  0  0  0  0  0  0  0  0  0  0
    2.4750    1.4289    0.0000 C   0  0  0  0  0  0  0  0  0  0  0  0
    2.4750    0.6039    0.0000 C   0  0  0  0  0  0  0  0  0  0  0  0
    3.1895    1.8414    0.0000 C   0  0  0  0  0  0  0  0  0  0  0  0
    3.9039    1.4289    0.0000 C   0  0  2  0  0  0  0  0  0  0  0  0
    3.9039    0.6039    0.0000 C   0  0  0  0  0  0  0  0  0  0  0  0
    4.6184    0.1914    0.0000 N   0  0  0  0  0  0  0  0  0  0  0  0
    4.6184    1.8414    0.0000 C   0  0  0  0  0  0  0  0  0  0  0  0
    5.3329    1.4289    0.0000 C   0  0  0  0  0  0  0  0  0  0  0  0
    6.0474    1.8414    0.0000 O   0  0  0  0  0  0  0  0  0  0  0  0
    5.3329    0.6039    0.0000 O   0  0  0  0  0  0  0  0  0  0  0  0
  1  2  1  0  0  0  0
  2  3  1  0  0  0  0
  2  4  1  0  0  0  0
  4  5  1  0  0  0  0
  5  6  1  0  0  0  0
  6  7  1  0  0  0  0
  5  8  1  1  0  0  0
  8  9  1  0  0  0  0
  9 10  2  0  0  0  0
  9 11  1  0  0  0  0
M  END
>  <CdId>
157

>  <Mol Weight>
159.229

>  <Formula>
C8H17NO2

>  <CMPD_CHEMBLID>
CHEMBL1059

>  <MOLREGNO>
136161

>  <PARENT_CMPD_CHEMBLID>
CHEMBL1059

>  <PARENT_MOLREGNO>
136161

>  <COMPOUND_KEY>
1

>  <MOLWEIGHT>
159.23

>  <ALOGP>
-1.59

>  <PSA>
63.32

>  <NUM_RO5_VIOLATIONS>
0

>  <ACTIVITY_ID>
2590459

>  <STANDARD_TYPE>
T1/2

>  <RELATION>
=

>  <STANDARD_VALUE>
2.7

>  <STANDARD_UNITS>
hr

>  <PUBLISHED_TYPE>
t1/2

>  <PUBLISHED_RELATION>
=

>  <PUBLISHED_VALUE>
2.7

>  <PUBLISHED_UNITS>
hr

>  <POTENTIAL_DUPLICATE>
0

>  <BAO_ENDPOINT>
BAO_0002115

>  <UO_UNITS>
UO_0000032

>  <QUDT_UNITS>
http://qudt.org/vocab/unit#Hour

>  <ASSAY_ID>
560213

>  <ASSAY_CHEMBLID>
CHEMBL1015388

>  <ASSAY_TYPE>
A

>  <DESCRIPTION>
Half life in rat plasma

>  <ASSAY_SRC_ID>
1

>  <ASSAY_SRC_DESCRIPTION>
Scientific Literature

>  <ASSAY_ORGANISM>
Rattus norvegicus

>  <ASSAY_TAX_ID>
10116

>  <CURATED_BY>
Autocuration

>  <BAO_FORMAT>
BAO_0000218

>  <TID>
50597

>  <TARGET_CHEMBLID>
CHEMBL376

>  <TARGET_TYPE>
ORGANISM

>  <PREF_NAME>
Rattus norvegicus

>  <ORGANISM>
Rattus norvegicus

>  <CONFIDENCE_SCORE>
1

>  <TARGET_MAPPING>
Non-molecular

>  <DOC_ID>
44961

>  <DOC_CHEMBLID>
CHEMBL1139247

>  <PUBMED_ID>
19010672

>  <JOURNAL>
Bioorg. Med. Chem. Lett.

>  <YEAR>
2009

>  <VOLUME>
19

>  <ISSUE>
1

>  <FIRST_PAGE>
247

>  <MOL_PREF_NAME>
PREGABALIN

$$$$

  Mrv1533001291818312D          

 85 90  0  0  1  0            999 V2000
   10.5430   -4.2330    0.0000 C   0  0  0  0  0  0  0  0  0  0  0  0
    9.9485   -3.6610    0.0000 C   0  0  0  0  0  0  0  0  0  0  0  0
   10.1467   -2.8602    0.0000 C   0  0  0  0  0  0  0  0  0  0  0  0
   10.9393   -2.6313    0.0000 C   0  0  0  0  0  0  0  0  0  0  0  0
   11.1375   -1.8305    0.0000 C   0  0  2  0  0  0  0  0  0  0  0  0
   11.9301   -1.6017    0.0000 N   0  0  0  0  0  0  0  0  0  0  0  0
   12.5246   -2.1737    0.0000 C   0  0  0  0  0  0  0  0  0  0  0  0
   12.3264   -2.9746    0.0000 O   0  0  0  0  0  0  0  0  0  0  0  0
   13.3172   -1.9449    0.0000 C   0  0  2  0  0  0  0  0  0  0  0  0
   13.5154   -1.1441    0.0000 C   0  0  0  0  0  0  0  0  0  0  0  0
   12.9209   -0.5720    0.0000 C   0  0  0  0  0  0  0  0  0  0  0  0
   12.1283   -0.8008    0.0000 C   0  0  0  0  0  0  0  0  0  0  0  0
   11.5338   -0.2288    0.0000 C   0  0  0  0  0  0  0  0  0  0  0  0
   11.7320    0.5720    0.0000 C   0  0  0  0  0  0  0  0  0  0  0  0
   12.5246    0.8009    0.0000 C   0  0  0  0  0  0  0  0  0  0  0  0
   13.1191    0.2288    0.0000 C   0  0  0  0  0  0  0  0  0  0  0  0
   13.9117   -2.5169    0.0000 N   0  0  0  0  0  0  0  0  0  0  0  0
   14.7043   -2.2881    0.0000 C   0  0  0  0  0  0  0  0  0  0  0  0
   14.9025   -1.4873    0.0000 O   0  0  0  0  0  0  0  0  0  0  0  0
   15.2988   -2.8602    0.0000 C   0  0  0  0  0  0  0  0  0  0  0  0
   16.0915   -2.6313    0.0000 N   0  0  0  0  0  0  0  0  0  0  0  0
   16.6859   -3.2034    0.0000 C   0  0  0  0  0  0  0  0  0  0  0  0
   16.4878   -4.0042    0.0000 O   0  0  0  0  0  0  0  0  0  0  0  0
   17.4786   -2.9746    0.0000 C   0  0  1  0  0  0  0  0  0  0  0  0
   17.6767   -2.1737    0.0000 C   0  0  0  0  0  0  0  0  0  0  0  0
   18.0730   -3.5466    0.0000 N   0  0  0  0  0  0  0  0  0  0  0  0
   18.8657   -3.3178    0.0000 C   0  0  0  0  0  0  0  0  0  0  0  0
   19.0638   -2.5169    0.0000 O   0  0  0  0  0  0  0  0  0  0  0  0
   19.4601   -3.8898    0.0000 C   0  0  1  0  0  0  0  0  0  0  0  0
   19.2620   -4.6907    0.0000 N   0  0  0  0  0  0  0  0  0  0  0  0
   20.2528   -3.6610    0.0000 C   0  0  0  0  0  0  0  0  0  0  0  0
   20.8473   -4.2330    0.0000 C   0  0  0  0  0  0  0  0  0  0  0  0
   21.6399   -4.0042    0.0000 C   0  0  0  0  0  0  0  0  0  0  0  0
   22.2344   -4.5763    0.0000 C   0  0  0  0  0  0  0  0  0  0  0  0
   22.0362   -5.3771    0.0000 C   0  0  0  0  0  0  0  0  0  0  0  0
   22.6307   -5.9491    0.0000 O   0  0  0  0  0  0  0  0  0  0  0  0
   21.2436   -5.6059    0.0000 C   0  0  0  0  0  0  0  0  0  0  0  0
   20.6491   -5.0339    0.0000 C   0  0  0  0  0  0  0  0  0  0  0  0
   10.5430   -1.2585    0.0000 C   0  0  0  0  0  0  0  0  0  0  0  0
   10.7412   -0.4576    0.0000 O   0  0  0  0  0  0  0  0  0  0  0  0
    9.7504   -1.4873    0.0000 N   0  0  0  0  0  0  0  0  0  0  0  0
    9.4696   -2.2630    0.0000 C   0  0  0  0  0  0  0  0  0  0  0  0
    8.6450   -2.2357    0.0000 C   0  0  0  0  0  0  0  0  0  0  0  0
    8.4162   -1.4431    0.0000 C   0  0  0  0  0  0  0  0  0  0  0  0
    9.0994   -0.9805    0.0000 C   0  0  1  0  0  0  0  0  0  0  0  0
    9.1267   -0.1560    0.0000 C   0  0  0  0  0  0  0  0  0  0  0  0
    9.8544    0.2326    0.0000 O   0  0  0  0  0  0  0  0  0  0  0  0
    8.4263    0.2800    0.0000 N   0  0  0  0  0  0  0  0  0  0  0  0
    8.4536    1.1045    0.0000 C   0  0  1  0  0  0  0  0  0  0  0  0
    9.1813    1.4931    0.0000 C   0  0  0  0  0  0  0  0  0  0  0  0
    9.2087    2.3177    0.0000 C   0  0  0  0  0  0  0  0  0  0  0  0
    8.5082    2.7536    0.0000 C   0  0  0  0  0  0  0  0  0  0  0  0
    9.9364    2.7063    0.0000 C   0  0  0  0  0  0  0  0  0  0  0  0
    7.7532    1.5405    0.0000 C   0  0  0  0  0  0  0  0  0  0  0  0
    7.0254    1.1518    0.0000 O   0  0  0  0  0  0  0  0  0  0  0  0
    7.7805    2.3650    0.0000 N   0  0  0  0  0  0  0  0  0  0  0  0
    7.0801    2.8009    0.0000 C   0  0  1  0  0  0  0  0  0  0  0  0
    7.1074    3.6255    0.0000 C   0  0  0  0  0  0  0  0  0  0  0  0
    6.4070    4.0614    0.0000 C   0  0  0  0  0  0  0  0  0  0  0  0
    5.6426    3.7510    0.0000 C   0  0  0  0  0  0  0  0  0  0  0  0
    5.1112    4.3820    0.0000 N   0  0  0  0  0  0  0  0  0  0  0  0
    5.5471    5.0825    0.0000 C   0  0  0  0  0  0  0  0  0  0  0  0
    5.3183    5.8751    0.0000 C   0  0  0  0  0  0  0  0  0  0  0  0
    5.8903    6.4696    0.0000 C   0  0  0  0  0  0  0  0  0  0  0  0
    6.6912    6.2714    0.0000 C   0  0  0  0  0  0  0  0  0  0  0  0
    6.9200    5.4788    0.0000 C   0  0  0  0  0  0  0  0  0  0  0  0
    6.3480    4.8843    0.0000 C   0  0  0  0  0  0  0  0  0  0  0  0
    6.3523    2.4123    0.0000 C   0  0  0  0  0  0  0  0  0  0  0  0
    5.6519    2.8483    0.0000 O   0  0  0  0  0  0  0  0  0  0  0  0
    6.3250    1.5878    0.0000 N   0  0  0  0  0  0  0  0  0  0  0  0
    5.5973    1.1992    0.0000 C   0  0  0  0  0  0  0  0  0  0  0  0
    4.8969    1.6351    0.0000 C   0  0  0  0  0  0  0  0  0  0  0  0
    4.1691    1.2465    0.0000 C   0  0  0  0  0  0  0  0  0  0  0  0
    3.4687    1.6824    0.0000 C   0  0  0  0  0  0  0  0  0  0  0  0
    3.4960    2.5070    0.0000 C   0  0  0  0  0  0  0  0  0  0  0  0
    4.2238    2.8956    0.0000 C   0  0  0  0  0  0  0  0  0  0  0  0
    4.9242    2.4596    0.0000 C   0  0  0  0  0  0  0  0  0  0  0  0
    4.2511    3.7201    0.0000 C   0  0  0  0  0  0  0  0  0  0  0  0
    4.2784    4.5447    0.0000 F   0  0  0  0  0  0  0  0  0  0  0  0
    5.0756    3.6928    0.0000 F   0  0  0  0  0  0  0  0  0  0  0  0
    3.4265    3.7475    0.0000 F   0  0  0  0  0  0  0  0  0  0  0  0
    2.7410    1.2938    0.0000 C   0  0  0  0  0  0  0  0  0  0  0  0
    2.0132    0.9052    0.0000 F   0  0  0  0  0  0  0  0  0  0  0  0
    2.3523    2.0216    0.0000 F   0  0  0  0  0  0  0  0  0  0  0  0
    3.1296    0.5661    0.0000 F   0  0  0  0  0  0  0  0  0  0  0  0
  1  2  1  0  0  0  0
  2  3  1  0  0  0  0
  3  4  1  0  0  0  0
  4  5  1  0  0  0  0
  5  6  1  1  0  0  0
  6  7  1  0  0  0  0
  7  8  2  0  0  0  0
  7  9  1  0  0  0  0
  9 10  1  0  0  0  0
 10 11  1  0  0  0  0
 11 12  4  0  0  0  0
 12 13  4  0  0  0  0
 13 14  4  0  0  0  0
 14 15  4  0  0  0  0
 15 16  4  0  0  0  0
 11 16  4  0  0  0  0
  9 17  1  6  0  0  0
 17 18  1  0  0  0  0
 18 19  2  0  0  0  0
 18 20  1  0  0  0  0
 20 21  1  0  0  0  0
 21 22  1  0  0  0  0
 22 23  2  0  0  0  0
 22 24  1  0  0  0  0
 24 25  1  1  0  0  0
 24 26  1  0  0  0  0
 26 27  1  0  0  0  0
 27 28  2  0  0  0  0
 27 29  1  0  0  0  0
 29 30  1  6  0  0  0
 29 31  1  0  0  0  0
 31 32  1  0  0  0  0
 32 33  4  0  0  0  0
 33 34  4  0  0  0  0
 34 35  4  0  0  0  0
 35 36  1  0  0  0  0
 35 37  4  0  0  0  0
 37 38  4  0  0  0  0
 32 38  4  0  0  0  0
  5 39  1  0  0  0  0
 39 40  2  0  0  0  0
 39 41  1  0  0  0  0
 41 42  1  0  0  0  0
 42 43  1  0  0  0  0
 43 44  1  0  0  0  0
 44 45  1  0  0  0  0
 41 45  1  0  0  0  0
 45 46  1  1  0  0  0
 46 47  2  0  0  0  0
 46 48  1  0  0  0  0
 49 48  1  6  0  0  0
 49 50  1  0  0  0  0
 50 51  1  0  0  0  0
 51 52  1  0  0  0  0
 51 53  1  0  0  0  0
 49 54  1  0  0  0  0
 54 55  2  0  0  0  0
 54 56  1  0  0  0  0
 57 56  1  6  0  0  0
 57 58  1  0  0  0  0
 58 59  1  0  0  0  0
 59 60  4  0  0  0  0
 60 61  4  0  0  0  0
 61 62  4  0  0  0  0
 62 63  4  0  0  0  0
 63 64  4  0  0  0  0
 64 65  4  0  0  0  0
 65 66  4  0  0  0  0
 66 67  4  0  0  0  0
 59 67  4  0  0  0  0
 62 67  4  0  0  0  0
 57 68  1  0  0  0  0
 68 69  2  0  0  0  0
 68 70  1  0  0  0  0
 70 71  1  0  0  0  0
 71 72  1  0  0  0  0
 72 73  4  0  0  0  0
 73 74  4  0  0  0  0
 74 75  4  0  0  0  0
 75 76  4  0  0  0  0
 76 77  4  0  0  0  0
 72 77  4  0  0  0  0
 76 78  1  0  0  0  0
 78 79  1  0  0  0  0
 78 80  1  0  0  0  0
 78 81  1  0  0  0  0
 74 82  1  0  0  0  0
 82 83  1  0  0  0  0
 82 84  1  0  0  0  0
 82 85  1  0  0  0  0
M  STY  1   1 DAT
M  SAL   1  1  61
M  SDT   1 MRV_IMPLICIT_H                                        
M  SDD   1     0.0000    0.0000    DR    ALL  0       0  
M  SED   1 IMPL_H1
M  END
>  <CdId>
159

>  <Mol Weight>
1191.287

>  <Formula>
C60H72F6N10O9

>  <CMPD_CHEMBLID>
CHEMBL557188

>  <MOLREGNO>
566897

>  <PARENT_CMPD_CHEMBLID>
CHEMBL557188

>  <PARENT_MOLREGNO>
566897

>  <COMPOUND_KEY>
2

>  <MOLWEIGHT>
1191.27

>  <ACTIVITY_ID>
2660122

>  <STANDARD_TYPE>
T1/2

>  <RELATION>
>

>  <STANDARD_VALUE>
6.0

>  <STANDARD_UNITS>
hr

>  <PUBLISHED_TYPE>
t1/2

>  <PUBLISHED_RELATION>
>

>  <PUBLISHED_VALUE>
6.0

>  <PUBLISHED_UNITS>
hr

>  <POTENTIAL_DUPLICATE>
0

>  <BAO_ENDPOINT>
BAO_0002115

>  <UO_UNITS>
UO_0000032

>  <QUDT_UNITS>
http://qudt.org/vocab/unit#Hour

>  <ASSAY_ID>
573496

>  <ASSAY_CHEMBLID>
CHEMBL1052298

>  <ASSAY_TYPE>
A

>  <DESCRIPTION>
Metabolic stability in rat plasma assessed as half life at 37 degC

>  <ASSAY_SRC_ID>
1

>  <ASSAY_SRC_DESCRIPTION>
Scientific Literature

>  <ASSAY_ORGANISM>
Rattus norvegicus

>  <ASSAY_TAX_ID>
10116

>  <CURATED_BY>
Autocuration

>  <BAO_FORMAT>
BAO_0000366

>  <TID>
102352

>  <TARGET_CHEMBLID>
CHEMBL613652

>  <TARGET_TYPE>
TISSUE

>  <PREF_NAME>
Plasma

>  <ORGANISM>
Rattus norvegicus

>  <CONFIDENCE_SCORE>
1

>  <TARGET_MAPPING>
Non-molecular

>  <DOC_ID>
47632

>  <DOC_CHEMBLID>
CHEMBL1151958

>  <PUBMED_ID>
20560643

>  <JOURNAL>
J. Med. Chem.

>  <YEAR>
2009

>  <VOLUME>
52

>  <ISSUE>
16

>  <FIRST_PAGE>
5164

$$$$

  Mrv1533001291818312D          

102108  0  0  1  0            999 V2000
   12.7293   -0.9844    0.0000 C   0  0  0  0  0  0  0  0  0  0  0  0
   12.1348   -1.5565    0.0000 C   0  0  0  0  0  0  0  0  0  0  0  0
   12.3330   -2.3573    0.0000 C   0  0  0  0  0  0  0  0  0  0  0  0
   13.1256   -2.5861    0.0000 C   0  0  0  0  0  0  0  0  0  0  0  0
   13.3238   -3.3870    0.0000 C   0  0  2  0  0  0  0  0  0  0  0  0
   14.1164   -3.6158    0.0000 N   0  0  0  0  0  0  0  0  0  0  0  0
   14.7109   -3.0438    0.0000 C   0  0  0  0  0  0  0  0  0  0  0  0
   14.5127   -2.2429    0.0000 O   0  0  0  0  0  0  0  0  0  0  0  0
   15.5035   -3.2726    0.0000 C   0  0  2  0  0  0  0  0  0  0  0  0
   15.7017   -4.0734    0.0000 C   0  0  0  0  0  0  0  0  0  0  0  0
   15.1072   -4.6455    0.0000 C   0  0  0  0  0  0  0  0  0  0  0  0
   15.3054   -5.4463    0.0000 C   0  0  0  0  0  0  0  0  0  0  0  0
   14.7109   -6.0183    0.0000 C   0  0  0  0  0  0  0  0  0  0  0  0
   13.9182   -5.7895    0.0000 C   0  0  0  0  0  0  0  0  0  0  0  0
   13.7201   -4.9887    0.0000 C   0  0  0  0  0  0  0  0  0  0  0  0
   14.3146   -4.4166    0.0000 C   0  0  0  0  0  0  0  0  0  0  0  0
   16.0980   -2.7005    0.0000 N   0  0  0  0  0  0  0  0  0  0  0  0
   16.8906   -2.9293    0.0000 C   0  0  0  0  0  0  0  0  0  0  0  0
   17.0888   -3.7302    0.0000 O   0  0  0  0  0  0  0  0  0  0  0  0
   17.4851   -2.3573    0.0000 C   0  0  0  0  0  0  0  0  0  0  0  0
   18.2777   -2.5861    0.0000 N   0  0  0  0  0  0  0  0  0  0  0  0
   18.8722   -2.0141    0.0000 C   0  0  0  0  0  0  0  0  0  0  0  0
   18.6741   -1.2132    0.0000 O   0  0  0  0  0  0  0  0  0  0  0  0
   19.6648   -2.2429    0.0000 C   0  0  1  0  0  0  0  0  0  0  0  0
   19.8630   -3.0438    0.0000 C   0  0  0  0  0  0  0  0  0  0  0  0
   20.2593   -1.6709    0.0000 N   0  0  0  0  0  0  0  0  0  0  0  0
   21.0520   -1.8997    0.0000 C   0  0  0  0  0  0  0  0  0  0  0  0
   21.2501   -2.7005    0.0000 O   0  0  0  0  0  0  0  0  0  0  0  0
   21.6464   -1.3277    0.0000 C   0  0  1  0  0  0  0  0  0  0  0  0
   21.4483   -0.5268    0.0000 N   0  0  0  0  0  0  0  0  0  0  0  0
   22.4391   -1.5565    0.0000 C   0  0  0  0  0  0  0  0  0  0  0  0
   23.0335   -0.9844    0.0000 C   0  0  0  0  0  0  0  0  0  0  0  0
   22.8354   -0.1836    0.0000 C   0  0  0  0  0  0  0  0  0  0  0  0
   23.4299    0.3885    0.0000 C   0  0  0  0  0  0  0  0  0  0  0  0
   24.2225    0.1596    0.0000 C   0  0  0  0  0  0  0  0  0  0  0  0
   24.8170    0.7317    0.0000 O   0  0  0  0  0  0  0  0  0  0  0  0
   24.4207   -0.6412    0.0000 C   0  0  0  0  0  0  0  0  0  0  0  0
   23.8262   -1.2132    0.0000 C   0  0  0  0  0  0  0  0  0  0  0  0
   12.7293   -3.9590    0.0000 C   0  0  0  0  0  0  0  0  0  0  0  0
   12.9275   -4.7599    0.0000 O   0  0  0  0  0  0  0  0  0  0  0  0
   11.9367   -3.7302    0.0000 N   0  0  0  0  0  0  0  0  0  0  0  0
   11.6559   -2.9544    0.0000 C   0  0  0  0  0  0  0  0  0  0  0  0
   10.8313   -2.9818    0.0000 C   0  0  0  0  0  0  0  0  0  0  0  0
   10.6025   -3.7744    0.0000 C   0  0  0  0  0  0  0  0  0  0  0  0
   11.2856   -4.2370    0.0000 C   0  0  1  0  0  0  0  0  0  0  0  0
   11.3130   -5.0615    0.0000 C   0  0  0  0  0  0  0  0  0  0  0  0
   10.6126   -5.4974    0.0000 O   0  0  0  0  0  0  0  0  0  0  0  0
   12.0407   -5.4501    0.0000 N   0  0  0  0  0  0  0  0  0  0  0  0
   12.0680   -6.2747    0.0000 C   0  0  1  0  0  0  0  0  0  0  0  0
   12.7958   -6.6633    0.0000 C   0  0  0  0  0  0  0  0  0  0  0  0
   13.4962   -6.2273    0.0000 C   0  0  0  0  0  0  0  0  0  0  0  0
   13.4689   -5.4028    0.0000 C   0  0  0  0  0  0  0  0  0  0  0  0
   14.2239   -6.6160    0.0000 C   0  0  0  0  0  0  0  0  0  0  0  0
   11.3676   -6.7106    0.0000 C   0  0  0  0  0  0  0  0  0  0  0  0
   10.6399   -6.3220    0.0000 O   0  0  0  0  0  0  0  0  0  0  0  0
   11.3949   -7.5351    0.0000 N   0  0  0  0  0  0  0  0  0  0  0  0
   10.6945   -7.9711    0.0000 C   0  0  1  0  0  0  0  0  0  0  0  0
    9.9668   -7.5825    0.0000 C   0  0  0  0  0  0  0  0  0  0  0  0
    9.2664   -8.0184    0.0000 O   0  0  0  0  0  0  0  0  0  0  0  0
    8.5386   -7.6298    0.0000 C   0  0  2  0  0  0  0  0  0  0  0  0
    8.5113   -6.8052    0.0000 O   0  0  0  0  0  0  0  0  0  0  0  0
    7.7836   -6.4166    0.0000 C   0  0  2  0  0  0  0  0  0  0  0  0
    7.7562   -5.5921    0.0000 C   0  0  0  0  0  0  0  0  0  0  0  0
    7.0285   -5.2035    0.0000 C   0  0  0  0  0  0  0  0  0  0  0  0
    7.0831   -6.8526    0.0000 C   0  0  1  0  0  0  0  0  0  0  0  0
    6.3554   -6.4640    0.0000 O   0  0  0  0  0  0  0  0  0  0  0  0
    7.1105   -7.6771    0.0000 C   0  0  2  0  0  0  0  0  0  0  0  0
    6.4100   -8.1131    0.0000 O   0  0  0  0  0  0  0  0  0  0  0  0
    7.8382   -8.0657    0.0000 C   0  0  1  0  0  0  0  0  0  0  0  0
    7.8655   -8.8903    0.0000 O   0  0  0  0  0  0  0  0  0  0  0  0
   10.7218   -8.7956    0.0000 C   0  0  0  0  0  0  0  0  0  0  0  0
   11.4496   -9.1842    0.0000 O   0  0  0  0  0  0  0  0  0  0  0  0
   10.0214   -9.2316    0.0000 N   0  0  0  0  0  0  0  0  0  0  0  0
   10.0487  -10.0561    0.0000 C   0  0  1  0  0  0  0  0  0  0  0  0
    9.3483  -10.4921    0.0000 C   0  0  0  0  0  0  0  0  0  0  0  0
    9.3757  -11.3166    0.0000 C   0  0  0  0  0  0  0  0  0  0  0  0
   10.0588  -11.7792    0.0000 C   0  0  0  0  0  0  0  0  0  0  0  0
    9.8300  -12.5718    0.0000 N   0  0  0  0  0  0  0  0  0  0  0  0
    9.0054  -12.5991    0.0000 C   0  0  0  0  0  0  0  0  0  0  0  0
    8.4740  -13.2301    0.0000 C   0  0  0  0  0  0  0  0  0  0  0  0
    7.6618  -13.0854    0.0000 C   0  0  0  0  0  0  0  0  0  0  0  0
    7.3810  -12.3097    0.0000 C   0  0  0  0  0  0  0  0  0  0  0  0
    7.9124  -11.6787    0.0000 C   0  0  0  0  0  0  0  0  0  0  0  0
    8.7246  -11.8234    0.0000 C   0  0  0  0  0  0  0  0  0  0  0  0
   10.7765  -10.4447    0.0000 C   0  0  0  0  0  0  0  0  0  0  0  0
   10.8038  -11.2693    0.0000 O   0  0  0  0  0  0  0  0  0  0  0  0
   11.4769  -10.0088    0.0000 N   0  0  0  0  0  0  0  0  0  0  0  0
   12.2046  -10.3974    0.0000 C   0  0  0  0  0  0  0  0  0  0  0  0
   12.9051   -9.9615    0.0000 C   0  0  0  0  0  0  0  0  0  0  0  0
   12.8777   -9.1369    0.0000 C   0  0  0  0  0  0  0  0  0  0  0  0
   13.5782   -8.7010    0.0000 C   0  0  0  0  0  0  0  0  0  0  0  0
   14.3059   -9.0896    0.0000 C   0  0  0  0  0  0  0  0  0  0  0  0
   14.3332   -9.9141    0.0000 C   0  0  0  0  0  0  0  0  0  0  0  0
   13.6328  -10.3501    0.0000 C   0  0  0  0  0  0  0  0  0  0  0  0
   15.0610  -10.3028    0.0000 C   0  0  0  0  0  0  0  0  0  0  0  0
   15.7887  -10.6914    0.0000 F   0  0  0  0  0  0  0  0  0  0  0  0
   14.6724  -11.0305    0.0000 F   0  0  0  0  0  0  0  0  0  0  0  0
   15.4496   -9.5750    0.0000 F   0  0  0  0  0  0  0  0  0  0  0  0
   13.5508   -7.8764    0.0000 C   0  0  0  0  0  0  0  0  0  0  0  0
   13.5235   -7.0519    0.0000 F   0  0  0  0  0  0  0  0  0  0  0  0
   14.3754   -7.8491    0.0000 F   0  0  0  0  0  0  0  0  0  0  0  0
   12.7263   -7.9038    0.0000 F   0  0  0  0  0  0  0  0  0  0  0  0
  1  2  1  0  0  0  0
  2  3  1  0  0  0  0
  3  4  1  0  0  0  0
  4  5  1  0  0  0  0
  5  6  1  6  0  0  0
  6  7  1  0  0  0  0
  7  8  2  0  0  0  0
  7  9  1  0  0  0  0
  9 10  1  0  0  0  0
 10 11  1  0  0  0  0
 11 12  4  0  0  0  0
 12 13  4  0  0  0  0
 13 14  4  0  0  0  0
 14 15  4  0  0  0  0
 15 16  4  0  0  0  0
 11 16  4  0  0  0  0
  9 17  1  1  0  0  0
 17 18  1  0  0  0  0
 18 19  2  0  0  0  0
 18 20  1  0  0  0  0
 20 21  1  0  0  0  0
 21 22  1  0  0  0  0
 22 23  2  0  0  0  0
 22 24  1  0  0  0  0
 24 25  1  6  0  0  0
 24 26  1  0  0  0  0
 26 27  1  0  0  0  0
 27 28  2  0  0  0  0
 27 29  1  0  0  0  0
 29 30  1  1  0  0  0
 29 31  1  0  0  0  0
 31 32  1  0  0  0  0
 32 33  4  0  0  0  0
 33 34  4  0  0  0  0
 34 35  4  0  0  0  0
 35 36  1  0  0  0  0
 35 37  4  0  0  0  0
 37 38  4  0  0  0  0
 32 38  4  0  0  0  0
  5 39  1  0  0  0  0
 39 40  2  0  0  0  0
 39 41  1  0  0  0  0
 41 42  1  0  0  0  0
 42 43  1  0  0  0  0
 43 44  1  0  0  0  0
 44 45  1  0  0  0  0
 41 45  1  0  0  0  0
 45 46  1  6  0  0  0
 46 47  2  0  0  0  0
 46 48  1  0  0  0  0
 49 48  1  1  0  0  0
 49 50  1  0  0  0  0
 50 51  1  0  0  0  0
 51 52  1  0  0  0  0
 51 53  1  0  0  0  0
 49 54  1  0  0  0  0
 54 55  2  0  0  0  0
 54 56  1  0  0  0  0
 57 56  1  6  0  0  0
 57 58  1  0  0  0  0
 58 59  1  0  0  0  0
 60 59  1  1  0  0  0
 60 61  1  0  0  0  0
 61 62  1  0  0  0  0
 62 63  1  1  0  0  0
 63 64  1  0  0  0  0
 62 65  1  0  0  0  0
 65 66  1  6  0  0  0
 65 67  1  0  0  0  0
 67 68  1  1  0  0  0
 67 69  1  0  0  0  0
 60 69  1  0  0  0  0
 69 70  1  6  0  0  0
 57 71  1  0  0  0  0
 71 72  2  0  0  0  0
 71 73  1  0  0  0  0
 74 73  1  6  0  0  0
 74 75  1  0  0  0  0
 75 76  1  0  0  0  0
 76 77  4  0  0  0  0
 77 78  4  0  0  0  0
 78 79  4  0  0  0  0
 79 80  4  0  0  0  0
 80 81  4  0  0  0  0
 81 82  4  0  0  0  0
 82 83  4  0  0  0  0
 83 84  4  0  0  0  0
 76 84  4  0  0  0  0
 79 84  4  0  0  0  0
 74 85  1  0  0  0  0
 85 86  2  0  0  0  0
 85 87  1  0  0  0  0
 87 88  1  0  0  0  0
 88 89  1  0  0  0  0
 89 90  4  0  0  0  0
 90 91  4  0  0  0  0
 91 92  4  0  0  0  0
 92 93  4  0  0  0  0
 93 94  4  0  0  0  0
 89 94  4  0  0  0  0
 93 95  1  0  0  0  0
 95 96  1  0  0  0  0
 95 97  1  0  0  0  0
 95 98  1  0  0  0  0
 91 99  1  0  0  0  0
 99100  1  0  0  0  0
 99101  1  0  0  0  0
 99102  1  0  0  0  0
M  STY  1   1 DAT
M  SAL   1  1  78
M  SDT   1 MRV_IMPLICIT_H                                        
M  SDD   1     0.0000    0.0000    DR    ALL  0       0  
M  SED   1 IMPL_H1
M  END
>  <CdId>
160

>  <Mol Weight>
1438.534

>  <Formula>
C70H89F6N11O15

>  <CMPD_CHEMBLID>
CHEMBL556537

>  <MOLREGNO>
563308

>  <PARENT_CMPD_CHEMBLID>
CHEMBL556537

>  <PARENT_MOLREGNO>
563308

>  <COMPOUND_KEY>
6

>  <MOLWEIGHT>
1438.51

>  <ACTIVITY_ID>
2660123

>  <STANDARD_TYPE>
T1/2

>  <RELATION>
>

>  <STANDARD_VALUE>
6.0

>  <STANDARD_UNITS>
hr

>  <PUBLISHED_TYPE>
t1/2

>  <PUBLISHED_RELATION>
>

>  <PUBLISHED_VALUE>
6.0

>  <PUBLISHED_UNITS>
hr

>  <POTENTIAL_DUPLICATE>
0

>  <BAO_ENDPOINT>
BAO_0002115

>  <UO_UNITS>
UO_0000032

>  <QUDT_UNITS>
http://qudt.org/vocab/unit#Hour

>  <ASSAY_ID>
573496

>  <ASSAY_CHEMBLID>
CHEMBL1052298

>  <ASSAY_TYPE>
A

>  <DESCRIPTION>
Metabolic stability in rat plasma assessed as half life at 37 degC

>  <ASSAY_SRC_ID>
1

>  <ASSAY_SRC_DESCRIPTION>
Scientific Literature

>  <ASSAY_ORGANISM>
Rattus norvegicus

>  <ASSAY_TAX_ID>
10116

>  <CURATED_BY>
Autocuration

>  <BAO_FORMAT>
BAO_0000366

>  <TID>
102352

>  <TARGET_CHEMBLID>
CHEMBL613652

>  <TARGET_TYPE>
TISSUE

>  <PREF_NAME>
Plasma

>  <ORGANISM>
Rattus norvegicus

>  <CONFIDENCE_SCORE>
1

>  <TARGET_MAPPING>
Non-molecular

>  <DOC_ID>
47632

>  <DOC_CHEMBLID>
CHEMBL1151958

>  <PUBMED_ID>
20560643

>  <JOURNAL>
J. Med. Chem.

>  <YEAR>
2009

>  <VOLUME>
52

>  <ISSUE>
16

>  <FIRST_PAGE>
5164

$$$$

  Mrv1533001291818312D          

 85 90  0  0  1  0            999 V2000
   10.5430   -4.2330    0.0000 C   0  0  0  0  0  0  0  0  0  0  0  0
    9.9485   -3.6610    0.0000 S   0  0  0  0  0  0  0  0  0  0  0  0
   10.1467   -2.8602    0.0000 C   0  0  0  0  0  0  0  0  0  0  0  0
   10.9393   -2.6313    0.0000 C   0  0  0  0  0  0  0  0  0  0  0  0
   11.1375   -1.8305    0.0000 C   0  0  2  0  0  0  0  0  0  0  0  0
   11.9301   -1.6017    0.0000 N   0  0  0  0  0  0  0  0  0  0  0  0
   12.5246   -2.1737    0.0000 C   0  0  0  0  0  0  0  0  0  0  0  0
   12.3264   -2.9746    0.0000 O   0  0  0  0  0  0  0  0  0  0  0  0
   13.3172   -1.9449    0.0000 C   0  0  2  0  0  0  0  0  0  0  0  0
   13.5154   -1.1441    0.0000 C   0  0  0  0  0  0  0  0  0  0  0  0
   12.9209   -0.5720    0.0000 C   0  0  0  0  0  0  0  0  0  0  0  0
   12.1283   -0.8008    0.0000 C   0  0  0  0  0  0  0  0  0  0  0  0
   11.5338   -0.2288    0.0000 C   0  0  0  0  0  0  0  0  0  0  0  0
   11.7320    0.5720    0.0000 C   0  0  0  0  0  0  0  0  0  0  0  0
   12.5246    0.8009    0.0000 C   0  0  0  0  0  0  0  0  0  0  0  0
   13.1191    0.2288    0.0000 C   0  0  0  0  0  0  0  0  0  0  0  0
   13.9117   -2.5169    0.0000 N   0  0  0  0  0  0  0  0  0  0  0  0
   14.7043   -2.2881    0.0000 C   0  0  0  0  0  0  0  0  0  0  0  0
   14.9025   -1.4873    0.0000 O   0  0  0  0  0  0  0  0  0  0  0  0
   15.2988   -2.8602    0.0000 C   0  0  0  0  0  0  0  0  0  0  0  0
   16.0915   -2.6313    0.0000 N   0  0  0  0  0  0  0  0  0  0  0  0
   16.6859   -3.2034    0.0000 C   0  0  0  0  0  0  0  0  0  0  0  0
   16.4878   -4.0042    0.0000 O   0  0  0  0  0  0  0  0  0  0  0  0
   17.4786   -2.9746    0.0000 C   0  0  1  0  0  0  0  0  0  0  0  0
   17.6767   -2.1737    0.0000 C   0  0  0  0  0  0  0  0  0  0  0  0
   18.0730   -3.5466    0.0000 N   0  0  0  0  0  0  0  0  0  0  0  0
   18.8657   -3.3178    0.0000 C   0  0  0  0  0  0  0  0  0  0  0  0
   19.0638   -2.5169    0.0000 O   0  0  0  0  0  0  0  0  0  0  0  0
   19.4601   -3.8898    0.0000 C   0  0  1  0  0  0  0  0  0  0  0  0
   19.2620   -4.6907    0.0000 N   0  0  0  0  0  0  0  0  0  0  0  0
   20.2528   -3.6610    0.0000 C   0  0  0  0  0  0  0  0  0  0  0  0
   20.8473   -4.2330    0.0000 C   0  0  0  0  0  0  0  0  0  0  0  0
   21.6399   -4.0042    0.0000 C   0  0  0  0  0  0  0  0  0  0  0  0
   22.2344   -4.5763    0.0000 C   0  0  0  0  0  0  0  0  0  0  0  0
   22.0362   -5.3771    0.0000 C   0  0  0  0  0  0  0  0  0  0  0  0
   22.6307   -5.9491    0.0000 O   0  0  0  0  0  0  0  0  0  0  0  0
   21.2436   -5.6059    0.0000 C   0  0  0  0  0  0  0  0  0  0  0  0
   20.6491   -5.0339    0.0000 C   0  0  0  0  0  0  0  0  0  0  0  0
   10.5430   -1.2585    0.0000 C   0  0  0  0  0  0  0  0  0  0  0  0
   10.7412   -0.4576    0.0000 O   0  0  0  0  0  0  0  0  0  0  0  0
    9.7504   -1.4873    0.0000 N   0  0  0  0  0  0  0  0  0  0  0  0
    9.4696   -2.2630    0.0000 C   0  0  0  0  0  0  0  0  0  0  0  0
    8.6450   -2.2357    0.0000 C   0  0  0  0  0  0  0  0  0  0  0  0
    8.4162   -1.4431    0.0000 C   0  0  0  0  0  0  0  0  0  0  0  0
    9.0994   -0.9805    0.0000 C   0  0  1  0  0  0  0  0  0  0  0  0
    9.1267   -0.1560    0.0000 C   0  0  0  0  0  0  0  0  0  0  0  0
    9.8544    0.2326    0.0000 O   0  0  0  0  0  0  0  0  0  0  0  0
    8.4263    0.2800    0.0000 N   0  0  0  0  0  0  0  0  0  0  0  0
    8.4536    1.1045    0.0000 C   0  0  1  0  0  0  0  0  0  0  0  0
    9.1813    1.4931    0.0000 C   0  0  0  0  0  0  0  0  0  0  0  0
    9.2087    2.3177    0.0000 C   0  0  0  0  0  0  0  0  0  0  0  0
    8.5082    2.7536    0.0000 C   0  0  0  0  0  0  0  0  0  0  0  0
    9.9364    2.7063    0.0000 C   0  0  0  0  0  0  0  0  0  0  0  0
    7.7532    1.5405    0.0000 C   0  0  0  0  0  0  0  0  0  0  0  0
    7.0254    1.1518    0.0000 O   0  0  0  0  0  0  0  0  0  0  0  0
    7.7805    2.3650    0.0000 N   0  0  0  0  0  0  0  0  0  0  0  0
    7.0801    2.8009    0.0000 C   0  0  1  0  0  0  0  0  0  0  0  0
    7.1074    3.6255    0.0000 C   0  0  0  0  0  0  0  0  0  0  0  0
    6.4070    4.0614    0.0000 C   0  0  0  0  0  0  0  0  0  0  0  0
    5.6426    3.7510    0.0000 C   0  0  0  0  0  0  0  0  0  0  0  0
    5.1112    4.3820    0.0000 N   0  0  0  0  0  0  0  0  0  0  0  0
    5.5471    5.0825    0.0000 C   0  0  0  0  0  0  0  0  0  0  0  0
    5.3183    5.8751    0.0000 C   0  0  0  0  0  0  0  0  0  0  0  0
    5.8903    6.4696    0.0000 C   0  0  0  0  0  0  0  0  0  0  0  0
    6.6912    6.2714    0.0000 C   0  0  0  0  0  0  0  0  0  0  0  0
    6.9200    5.4788    0.0000 C   0  0  0  0  0  0  0  0  0  0  0  0
    6.3480    4.8843    0.0000 C   0  0  0  0  0  0  0  0  0  0  0  0
    6.3523    2.4123    0.0000 C   0  0  0  0  0  0  0  0  0  0  0  0
    5.6519    2.8483    0.0000 O   0  0  0  0  0  0  0  0  0  0  0  0
    6.3250    1.5878    0.0000 N   0  0  0  0  0  0  0  0  0  0  0  0
    5.5973    1.1992    0.0000 C   0  0  0  0  0  0  0  0  0  0  0  0
    4.8969    1.6351    0.0000 C   0  0  0  0  0  0  0  0  0  0  0  0
    4.1691    1.2465    0.0000 C   0  0  0  0  0  0  0  0  0  0  0  0
    3.4687    1.6824    0.0000 C   0  0  0  0  0  0  0  0  0  0  0  0
    3.4960    2.5070    0.0000 C   0  0  0  0  0  0  0  0  0  0  0  0
    4.2238    2.8956    0.0000 C   0  0  0  0  0  0  0  0  0  0  0  0
    4.9242    2.4596    0.0000 C   0  0  0  0  0  0  0  0  0  0  0  0
    4.2511    3.7201    0.0000 C   0  0  0  0  0  0  0  0  0  0  0  0
    4.2784    4.5447    0.0000 F   0  0  0  0  0  0  0  0  0  0  0  0
    5.0756    3.6928    0.0000 F   0  0  0  0  0  0  0  0  0  0  0  0
    3.4265    3.7475    0.0000 F   0  0  0  0  0  0  0  0  0  0  0  0
    2.7410    1.2938    0.0000 C   0  0  0  0  0  0  0  0  0  0  0  0
    2.0132    0.9052    0.0000 F   0  0  0  0  0  0  0  0  0  0  0  0
    2.3523    2.0216    0.0000 F   0  0  0  0  0  0  0  0  0  0  0  0
    3.1296    0.5661    0.0000 F   0  0  0  0  0  0  0  0  0  0  0  0
  1  2  1  0  0  0  0
  2  3  1  0  0  0  0
  3  4  1  0  0  0  0
  4  5  1  0  0  0  0
  5  6  1  1  0  0  0
  6  7  1  0  0  0  0
  7  8  2  0  0  0  0
  7  9  1  0  0  0  0
  9 10  1  0  0  0  0
 10 11  1  0  0  0  0
 11 12  4  0  0  0  0
 12 13  4  0  0  0  0
 13 14  4  0  0  0  0
 14 15  4  0  0  0  0
 15 16  4  0  0  0  0
 11 16  4  0  0  0  0
  9 17  1  6  0  0  0
 17 18  1  0  0  0  0
 18 19  2  0  0  0  0
 18 20  1  0  0  0  0
 20 21  1  0  0  0  0
 21 22  1  0  0  0  0
 22 23  2  0  0  0  0
 22 24  1  0  0  0  0
 24 25  1  1  0  0  0
 24 26  1  0  0  0  0
 26 27  1  0  0  0  0
 27 28  2  0  0  0  0
 27 29  1  0  0  0  0
 29 30  1  6  0  0  0
 29 31  1  0  0  0  0
 31 32  1  0  0  0  0
 32 33  4  0  0  0  0
 33 34  4  0  0  0  0
 34 35  4  0  0  0  0
 35 36  1  0  0  0  0
 35 37  4  0  0  0  0
 37 38  4  0  0  0  0
 32 38  4  0  0  0  0
  5 39  1  0  0  0  0
 39 40  2  0  0  0  0
 39 41  1  0  0  0  0
 41 42  1  0  0  0  0
 42 43  1  0  0  0  0
 43 44  1  0  0  0  0
 44 45  1  0  0  0  0
 41 45  1  0  0  0  0
 45 46  1  1  0  0  0
 46 47  2  0  0  0  0
 46 48  1  0  0  0  0
 49 48  1  6  0  0  0
 49 50  1  0  0  0  0
 50 51  1  0  0  0  0
 51 52  1  0  0  0  0
 51 53  1  0  0  0  0
 49 54  1  0  0  0  0
 54 55  2  0  0  0  0
 54 56  1  0  0  0  0
 57 56  1  6  0  0  0
 57 58  1  0  0  0  0
 58 59  1  0  0  0  0
 59 60  4  0  0  0  0
 60 61  4  0  0  0  0
 61 62  4  0  0  0  0
 62 63  4  0  0  0  0
 63 64  4  0  0  0  0
 64 65  4  0  0  0  0
 65 66  4  0  0  0  0
 66 67  4  0  0  0  0
 59 67  4  0  0  0  0
 62 67  4  0  0  0  0
 57 68  1  0  0  0  0
 68 69  2  0  0  0  0
 68 70  1  0  0  0  0
 70 71  1  0  0  0  0
 71 72  1  0  0  0  0
 72 73  4  0  0  0  0
 73 74  4  0  0  0  0
 74 75  4  0  0  0  0
 75 76  4  0  0  0  0
 76 77  4  0  0  0  0
 72 77  4  0  0  0  0
 76 78  1  0  0  0  0
 78 79  1  0  0  0  0
 78 80  1  0  0  0  0
 78 81  1  0  0  0  0
 74 82  1  0  0  0  0
 82 83  1  0  0  0  0
 82 84  1  0  0  0  0
 82 85  1  0  0  0  0
M  STY  1   1 DAT
M  SAL   1  1  61
M  SDT   1 MRV_IMPLICIT_H                                        
M  SDD   1     0.0000    0.0000    DR    ALL  0       0  
M  SED   1 IMPL_H1
M  END
>  <CdId>
161

>  <Mol Weight>
1209.32

>  <Formula>
C59H70F6N10O9S

>  <CMPD_CHEMBLID>
CHEMBL507340

>  <MOLREGNO>
492364

>  <PARENT_CMPD_CHEMBLID>
CHEMBL507340

>  <PARENT_MOLREGNO>
492364

>  <COMPOUND_KEY>
1

>  <MOLWEIGHT>
1209.3

>  <ACTIVITY_ID>
2660120

>  <STANDARD_TYPE>
T1/2

>  <RELATION>
=

>  <STANDARD_VALUE>
4.8

>  <STANDARD_UNITS>
hr

>  <PUBLISHED_TYPE>
t1/2

>  <PUBLISHED_RELATION>
=

>  <PUBLISHED_VALUE>
4.8

>  <PUBLISHED_UNITS>
hr

>  <POTENTIAL_DUPLICATE>
0

>  <BAO_ENDPOINT>
BAO_0002115

>  <UO_UNITS>
UO_0000032

>  <QUDT_UNITS>
http://qudt.org/vocab/unit#Hour

>  <ASSAY_ID>
573496

>  <ASSAY_CHEMBLID>
CHEMBL1052298

>  <ASSAY_TYPE>
A

>  <DESCRIPTION>
Metabolic stability in rat plasma assessed as half life at 37 degC

>  <ASSAY_SRC_ID>
1

>  <ASSAY_SRC_DESCRIPTION>
Scientific Literature

>  <ASSAY_ORGANISM>
Rattus norvegicus

>  <ASSAY_TAX_ID>
10116

>  <CURATED_BY>
Autocuration

>  <BAO_FORMAT>
BAO_0000366

>  <TID>
102352

>  <TARGET_CHEMBLID>
CHEMBL613652

>  <TARGET_TYPE>
TISSUE

>  <PREF_NAME>
Plasma

>  <ORGANISM>
Rattus norvegicus

>  <CONFIDENCE_SCORE>
1

>  <TARGET_MAPPING>
Non-molecular

>  <DOC_ID>
47632

>  <DOC_CHEMBLID>
CHEMBL1151958

>  <PUBMED_ID>
20560643

>  <JOURNAL>
J. Med. Chem.

>  <YEAR>
2009

>  <VOLUME>
52

>  <ISSUE>
16

>  <FIRST_PAGE>
5164

$$$$

  Mrv1533001291818312D          

 94100  0  0  1  0            999 V2000
   10.5430   -4.2330    0.0000 C   0  0  0  0  0  0  0  0  0  0  0  0
    9.9485   -3.6610    0.0000 C   0  0  0  0  0  0  0  0  0  0  0  0
   10.1467   -2.8602    0.0000 C   0  0  0  0  0  0  0  0  0  0  0  0
   10.9393   -2.6313    0.0000 C   0  0  0  0  0  0  0  0  0  0  0  0
   11.1375   -1.8305    0.0000 C   0  0  2  0  0  0  0  0  0  0  0  0
   11.9301   -1.6017    0.0000 N   0  0  0  0  0  0  0  0  0  0  0  0
   12.5246   -2.1737    0.0000 C   0  0  0  0  0  0  0  0  0  0  0  0
   12.3264   -2.9746    0.0000 O   0  0  0  0  0  0  0  0  0  0  0  0
   13.3172   -1.9449    0.0000 C   0  0  2  0  0  0  0  0  0  0  0  0
   13.5154   -1.1441    0.0000 C   0  0  0  0  0  0  0  0  0  0  0  0
   12.9209   -0.5720    0.0000 C   0  0  0  0  0  0  0  0  0  0  0  0
   12.1283   -0.8008    0.0000 C   0  0  0  0  0  0  0  0  0  0  0  0
   11.5338   -0.2288    0.0000 C   0  0  0  0  0  0  0  0  0  0  0  0
   11.7320    0.5720    0.0000 C   0  0  0  0  0  0  0  0  0  0  0  0
   12.5246    0.8009    0.0000 C   0  0  0  0  0  0  0  0  0  0  0  0
   13.1191    0.2288    0.0000 C   0  0  0  0  0  0  0  0  0  0  0  0
   13.9117   -2.5169    0.0000 N   0  0  0  0  0  0  0  0  0  0  0  0
   14.7043   -2.2881    0.0000 C   0  0  0  0  0  0  0  0  0  0  0  0
   14.9025   -1.4873    0.0000 O   0  0  0  0  0  0  0  0  0  0  0  0
   15.2988   -2.8602    0.0000 C   0  0  0  0  0  0  0  0  0  0  0  0
   16.0915   -2.6313    0.0000 N   0  0  0  0  0  0  0  0  0  0  0  0
   16.6859   -3.2034    0.0000 C   0  0  0  0  0  0  0  0  0  0  0  0
   16.4878   -4.0042    0.0000 O   0  0  0  0  0  0  0  0  0  0  0  0
   17.4786   -2.9746    0.0000 C   0  0  1  0  0  0  0  0  0  0  0  0
   17.6767   -2.1737    0.0000 C   0  0  0  0  0  0  0  0  0  0  0  0
   18.0730   -3.5466    0.0000 N   0  0  0  0  0  0  0  0  0  0  0  0
   18.8657   -3.3178    0.0000 C   0  0  0  0  0  0  0  0  0  0  0  0
   19.0638   -2.5169    0.0000 O   0  0  0  0  0  0  0  0  0  0  0  0
   19.4601   -3.8898    0.0000 C   0  0  1  0  0  0  0  0  0  0  0  0
   19.2620   -4.6907    0.0000 N   0  0  0  0  0  0  0  0  0  0  0  0
   20.2528   -3.6610    0.0000 C   0  0  0  0  0  0  0  0  0  0  0  0
   20.8473   -4.2330    0.0000 C   0  0  0  0  0  0  0  0  0  0  0  0
   21.6399   -4.0042    0.0000 C   0  0  0  0  0  0  0  0  0  0  0  0
   22.2344   -4.5763    0.0000 C   0  0  0  0  0  0  0  0  0  0  0  0
   22.0362   -5.3771    0.0000 C   0  0  0  0  0  0  0  0  0  0  0  0
   22.6307   -5.9491    0.0000 O   0  0  0  0  0  0  0  0  0  0  0  0
   21.2436   -5.6059    0.0000 C   0  0  0  0  0  0  0  0  0  0  0  0
   20.6491   -5.0339    0.0000 C   0  0  0  0  0  0  0  0  0  0  0  0
   10.5430   -1.2585    0.0000 C   0  0  0  0  0  0  0  0  0  0  0  0
   10.7412   -0.4576    0.0000 O   0  0  0  0  0  0  0  0  0  0  0  0
    9.7504   -1.4873    0.0000 N   0  0  0  0  0  0  0  0  0  0  0  0
    9.4696   -2.2630    0.0000 C   0  0  0  0  0  0  0  0  0  0  0  0
    8.6450   -2.2357    0.0000 C   0  0  0  0  0  0  0  0  0  0  0  0
    8.4162   -1.4431    0.0000 C   0  0  0  0  0  0  0  0  0  0  0  0
    9.0994   -0.9805    0.0000 C   0  0  1  0  0  0  0  0  0  0  0  0
    9.1267   -0.1560    0.0000 C   0  0  0  0  0  0  0  0  0  0  0  0
    9.8544    0.2326    0.0000 O   0  0  0  0  0  0  0  0  0  0  0  0
    8.4263    0.2800    0.0000 N   0  0  0  0  0  0  0  0  0  0  0  0
    8.4536    1.1045    0.0000 C   0  0  1  0  0  0  0  0  0  0  0  0
    9.1813    1.4931    0.0000 C   0  0  0  0  0  0  0  0  0  0  0  0
    9.2087    2.3177    0.0000 O   0  0  0  0  0  0  0  0  0  0  0  0
    9.9364    2.7063    0.0000 C   0  0  2  0  0  0  0  0  0  0  0  0
   10.6368    2.2704    0.0000 O   0  0  0  0  0  0  0  0  0  0  0  0
   11.3646    2.6590    0.0000 C   0  0  2  0  0  0  0  0  0  0  0  0
   12.0650    2.2230    0.0000 C   0  0  0  0  0  0  0  0  0  0  0  0
   12.7927    2.6116    0.0000 O   0  0  0  0  0  0  0  0  0  0  0  0
   11.3919    3.4835    0.0000 C   0  0  1  0  0  0  0  0  0  0  0  0
   12.1196    3.8721    0.0000 O   0  0  0  0  0  0  0  0  0  0  0  0
   10.6915    3.9194    0.0000 C   0  0  2  0  0  0  0  0  0  0  0  0
   10.7188    4.7440    0.0000 O   0  0  0  0  0  0  0  0  0  0  0  0
    9.9637    3.5308    0.0000 C   0  0  1  0  0  0  0  0  0  0  0  0
    9.2633    3.9668    0.0000 O   0  0  0  0  0  0  0  0  0  0  0  0
    7.7532    1.5405    0.0000 C   0  0  0  0  0  0  0  0  0  0  0  0
    7.0254    1.1518    0.0000 O   0  0  0  0  0  0  0  0  0  0  0  0
    7.7805    2.3650    0.0000 N   0  0  0  0  0  0  0  0  0  0  0  0
    7.0801    2.8009    0.0000 C   0  0  1  0  0  0  0  0  0  0  0  0
    7.1074    3.6255    0.0000 C   0  0  0  0  0  0  0  0  0  0  0  0
    6.4070    4.0614    0.0000 C   0  0  0  0  0  0  0  0  0  0  0  0
    5.6426    3.7510    0.0000 C   0  0  0  0  0  0  0  0  0  0  0  0
    5.1112    4.3820    0.0000 N   0  0  0  0  0  0  0  0  0  0  0  0
    5.5471    5.0825    0.0000 C   0  0  0  0  0  0  0  0  0  0  0  0
    5.3183    5.8751    0.0000 C   0  0  0  0  0  0  0  0  0  0  0  0
    5.8903    6.4696    0.0000 C   0  0  0  0  0  0  0  0  0  0  0  0
    6.6912    6.2714    0.0000 C   0  0  0  0  0  0  0  0  0  0  0  0
    6.9200    5.4788    0.0000 C   0  0  0  0  0  0  0  0  0  0  0  0
    6.3480    4.8843    0.0000 C   0  0  0  0  0  0  0  0  0  0  0  0
    6.3523    2.4123    0.0000 C   0  0  0  0  0  0  0  0  0  0  0  0
    5.6519    2.8483    0.0000 O   0  0  0  0  0  0  0  0  0  0  0  0
    6.3250    1.5878    0.0000 N   0  0  0  0  0  0  0  0  0  0  0  0
    5.5973    1.1992    0.0000 C   0  0  0  0  0  0  0  0  0  0  0  0
    5.5700    0.3746    0.0000 C   0  0  0  0  0  0  0  0  0  0  0  0
    6.2704   -0.0613    0.0000 C   0  0  0  0  0  0  0  0  0  0  0  0
    6.2430   -0.8859    0.0000 C   0  0  0  0  0  0  0  0  0  0  0  0
    5.5153   -1.2745    0.0000 C   0  0  0  0  0  0  0  0  0  0  0  0
    4.8149   -0.8385    0.0000 C   0  0  0  0  0  0  0  0  0  0  0  0
    4.8422   -0.0140    0.0000 C   0  0  0  0  0  0  0  0  0  0  0  0
    4.0871   -1.2272    0.0000 C   0  0  0  0  0  0  0  0  0  0  0  0
    3.3594   -1.6158    0.0000 F   0  0  0  0  0  0  0  0  0  0  0  0
    3.6985   -0.4994    0.0000 F   0  0  0  0  0  0  0  0  0  0  0  0
    4.4758   -1.9549    0.0000 F   0  0  0  0  0  0  0  0  0  0  0  0
    6.9435   -1.3218    0.0000 C   0  0  0  0  0  0  0  0  0  0  0  0
    7.6439   -1.7577    0.0000 F   0  0  0  0  0  0  0  0  0  0  0  0
    6.5075   -2.0222    0.0000 F   0  0  0  0  0  0  0  0  0  0  0  0
    7.3794   -0.6214    0.0000 F   0  0  0  0  0  0  0  0  0  0  0  0
  1  2  1  0  0  0  0
  2  3  1  0  0  0  0
  3  4  1  0  0  0  0
  4  5  1  0  0  0  0
  5  6  1  1  0  0  0
  6  7  1  0  0  0  0
  7  8  2  0  0  0  0
  7  9  1  0  0  0  0
  9 10  1  0  0  0  0
 10 11  1  0  0  0  0
 11 12  4  0  0  0  0
 12 13  4  0  0  0  0
 13 14  4  0  0  0  0
 14 15  4  0  0  0  0
 15 16  4  0  0  0  0
 11 16  4  0  0  0  0
  9 17  1  6  0  0  0
 17 18  1  0  0  0  0
 18 19  2  0  0  0  0
 18 20  1  0  0  0  0
 20 21  1  0  0  0  0
 21 22  1  0  0  0  0
 22 23  2  0  0  0  0
 22 24  1  0  0  0  0
 24 25  1  1  0  0  0
 24 26  1  0  0  0  0
 26 27  1  0  0  0  0
 27 28  2  0  0  0  0
 27 29  1  0  0  0  0
 29 30  1  6  0  0  0
 29 31  1  0  0  0  0
 31 32  1  0  0  0  0
 32 33  4  0  0  0  0
 33 34  4  0  0  0  0
 34 35  4  0  0  0  0
 35 36  1  0  0  0  0
 35 37  4  0  0  0  0
 37 38  4  0  0  0  0
 32 38  4  0  0  0  0
  5 39  1  0  0  0  0
 39 40  2  0  0  0  0
 39 41  1  0  0  0  0
 41 42  1  0  0  0  0
 42 43  1  0  0  0  0
 43 44  1  0  0  0  0
 44 45  1  0  0  0  0
 41 45  1  0  0  0  0
 45 46  1  1  0  0  0
 46 47  2  0  0  0  0
 46 48  1  0  0  0  0
 49 48  1  6  0  0  0
 49 50  1  0  0  0  0
 50 51  1  0  0  0  0
 52 51  1  1  0  0  0
 52 53  1  0  0  0  0
 53 54  1  0  0  0  0
 54 55  1  1  0  0  0
 55 56  1  0  0  0  0
 54 57  1  0  0  0  0
 57 58  1  6  0  0  0
 57 59  1  0  0  0  0
 59 60  1  1  0  0  0
 59 61  1  0  0  0  0
 52 61  1  0  0  0  0
 61 62  1  6  0  0  0
 49 63  1  0  0  0  0
 63 64  2  0  0  0  0
 63 65  1  0  0  0  0
 66 65  1  6  0  0  0
 66 67  1  0  0  0  0
 67 68  1  0  0  0  0
 68 69  4  0  0  0  0
 69 70  4  0  0  0  0
 70 71  4  0  0  0  0
 71 72  4  0  0  0  0
 72 73  4  0  0  0  0
 73 74  4  0  0  0  0
 74 75  4  0  0  0  0
 75 76  4  0  0  0  0
 68 76  4  0  0  0  0
 71 76  4  0  0  0  0
 66 77  1  0  0  0  0
 77 78  2  0  0  0  0
 77 79  1  0  0  0  0
 79 80  1  0  0  0  0
 80 81  1  0  0  0  0
 81 82  4  0  0  0  0
 82 83  4  0  0  0  0
 83 84  4  0  0  0  0
 84 85  4  0  0  0  0
 85 86  4  0  0  0  0
 81 86  4  0  0  0  0
 85 87  1  0  0  0  0
 87 88  1  0  0  0  0
 87 89  1  0  0  0  0
 87 90  1  0  0  0  0
 83 91  1  0  0  0  0
 91 92  1  0  0  0  0
 91 93  1  0  0  0  0
 91 94  1  0  0  0  0
M  STY  1   1 DAT
M  SAL   1  1  70
M  SDT   1 MRV_IMPLICIT_H                                        
M  SDD   1     0.0000    0.0000    DR    ALL  0       0  
M  SED   1 IMPL_H1
M  END
>  <CdId>
162

>  <Mol Weight>
1327.346

>  <Formula>
C63H76F6N10O15

>  <CMPD_CHEMBLID>
CHEMBL539193

>  <MOLREGNO>
563307

>  <PARENT_CMPD_CHEMBLID>
CHEMBL539193

>  <PARENT_MOLREGNO>
563307

>  <COMPOUND_KEY>
5

>  <MOLWEIGHT>
1327.33

>  <ACTIVITY_ID>
2660121

>  <STANDARD_TYPE>
T1/2

>  <RELATION>
>

>  <STANDARD_VALUE>
6.0

>  <STANDARD_UNITS>
hr

>  <PUBLISHED_TYPE>
t1/2

>  <PUBLISHED_RELATION>
>

>  <PUBLISHED_VALUE>
6.0

>  <PUBLISHED_UNITS>
hr

>  <POTENTIAL_DUPLICATE>
0

>  <BAO_ENDPOINT>
BAO_0002115

>  <UO_UNITS>
UO_0000032

>  <QUDT_UNITS>
http://qudt.org/vocab/unit#Hour

>  <ASSAY_ID>
573496

>  <ASSAY_CHEMBLID>
CHEMBL1052298

>  <ASSAY_TYPE>
A

>  <DESCRIPTION>
Metabolic stability in rat plasma assessed as half life at 37 degC

>  <ASSAY_SRC_ID>
1

>  <ASSAY_SRC_DESCRIPTION>
Scientific Literature

>  <ASSAY_ORGANISM>
Rattus norvegicus

>  <ASSAY_TAX_ID>
10116

>  <CURATED_BY>
Autocuration

>  <BAO_FORMAT>
BAO_0000366

>  <TID>
102352

>  <TARGET_CHEMBLID>
CHEMBL613652

>  <TARGET_TYPE>
TISSUE

>  <PREF_NAME>
Plasma

>  <ORGANISM>
Rattus norvegicus

>  <CONFIDENCE_SCORE>
1

>  <TARGET_MAPPING>
Non-molecular

>  <DOC_ID>
47632

>  <DOC_CHEMBLID>
CHEMBL1151958

>  <PUBMED_ID>
20560643

>  <JOURNAL>
J. Med. Chem.

>  <YEAR>
2009

>  <VOLUME>
52

>  <ISSUE>
16

>  <FIRST_PAGE>
5164

$$$$

  Mrv1533001291818312D          

 84 90  0  0  1  0            999 V2000
    3.6972   10.4564    0.0000 C   0  0  0  0  0  0  0  0  0  0  0  0
    4.2492   11.0695    0.0000 C   0  0  0  0  0  0  0  0  0  0  0  0
    5.0562   10.8980    0.0000 C   0  0  0  0  0  0  0  0  0  0  0  0
    5.3111   10.1134    0.0000 C   0  0  0  0  0  0  0  0  0  0  0  0
    6.1181    9.9418    0.0000 C   0  0  2  0  0  0  0  0  0  0  0  0
    6.6701   10.5549    0.0000 N   0  0  0  0  0  0  0  0  0  0  0  0
    6.4152   11.3395    0.0000 C   0  0  0  0  0  0  0  0  0  0  0  0
    5.6082   11.5111    0.0000 O   0  0  0  0  0  0  0  0  0  0  0  0
    6.9672   11.9526    0.0000 C   0  0  2  0  0  0  0  0  0  0  0  0
    6.7123   12.7373    0.0000 C   0  0  0  0  0  0  0  0  0  0  0  0
    5.9053   12.9088    0.0000 C   0  0  0  0  0  0  0  0  0  0  0  0
    5.3533   12.2957    0.0000 C   0  0  0  0  0  0  0  0  0  0  0  0
    4.5463   12.4672    0.0000 C   0  0  0  0  0  0  0  0  0  0  0  0
    4.2913   13.2518    0.0000 C   0  0  0  0  0  0  0  0  0  0  0  0
    4.8434   13.8649    0.0000 C   0  0  0  0  0  0  0  0  0  0  0  0
    5.6503   13.6934    0.0000 C   0  0  0  0  0  0  0  0  0  0  0  0
    7.7742   11.7811    0.0000 N   0  0  0  0  0  0  0  0  0  0  0  0
    8.3262   12.3942    0.0000 C   0  0  0  0  0  0  0  0  0  0  0  0
    8.0713   13.1788    0.0000 O   0  0  0  0  0  0  0  0  0  0  0  0
    9.1332   12.2227    0.0000 C   0  0  0  0  0  0  0  0  0  0  0  0
    9.3881   11.4381    0.0000 N   0  0  0  0  0  0  0  0  0  0  0  0
    8.8361   10.8250    0.0000 C   0  0  0  0  0  0  0  0  0  0  0  0
    8.0291   10.9965    0.0000 O   0  0  0  0  0  0  0  0  0  0  0  0
    9.0910   10.0403    0.0000 C   0  0  1  0  0  0  0  0  0  0  0  0
    8.5390    9.4273    0.0000 C   0  0  0  0  0  0  0  0  0  0  0  0
    8.7939    8.6426    0.0000 S   0  0  0  0  0  0  0  0  0  0  0  0
    8.2419    8.0295    0.0000 S   0  0  0  0  0  0  0  0  0  0  0  0
    8.4968    7.2449    0.0000 C   0  0  0  0  0  0  0  0  0  0  0  0
    7.9448    6.6318    0.0000 C   0  0  1  0  0  0  0  0  0  0  0  0
    7.1378    6.8033    0.0000 N   0  0  0  0  0  0  0  0  0  0  0  0
    6.8829    7.5880    0.0000 C   0  0  0  0  0  0  0  0  0  0  0  0
    7.4349    8.2011    0.0000 O   0  0  0  0  0  0  0  0  0  0  0  0
    6.0759    7.7595    0.0000 C   0  0  2  0  0  0  0  0  0  0  0  0
    5.4085    7.2746    0.0000 C   0  0  0  0  0  0  0  0  0  0  0  0
    4.7410    7.7595    0.0000 C   0  0  0  0  0  0  0  0  0  0  0  0
    4.9960    8.5441    0.0000 C   0  0  0  0  0  0  0  0  0  0  0  0
    5.8210    8.5441    0.0000 N   0  0  0  0  0  0  0  0  0  0  0  0
    6.3730    9.1572    0.0000 C   0  0  0  0  0  0  0  0  0  0  0  0
    7.1800    8.9857    0.0000 O   0  0  0  0  0  0  0  0  0  0  0  0
    8.1997    5.8472    0.0000 C   0  0  0  0  0  0  0  0  0  0  0  0
    9.0067    5.6757    0.0000 O   0  0  0  0  0  0  0  0  0  0  0  0
    7.6477    5.2341    0.0000 N   0  0  0  0  0  0  0  0  0  0  0  0
    7.9026    4.4495    0.0000 C   0  0  1  0  0  0  0  0  0  0  0  0
    8.7096    4.2780    0.0000 C   0  0  0  0  0  0  0  0  0  0  0  0
    8.9646    3.4933    0.0000 C   0  0  0  0  0  0  0  0  0  0  0  0
    8.4796    2.8259    0.0000 C   0  0  0  0  0  0  0  0  0  0  0  0
    8.9646    2.1585    0.0000 N   0  0  0  0  0  0  0  0  0  0  0  0
    9.7492    2.4134    0.0000 C   0  0  0  0  0  0  0  0  0  0  0  0
   10.4636    2.0009    0.0000 C   0  0  0  0  0  0  0  0  0  0  0  0
   11.1781    2.4134    0.0000 C   0  0  0  0  0  0  0  0  0  0  0  0
   11.1781    3.2384    0.0000 C   0  0  0  0  0  0  0  0  0  0  0  0
   10.4636    3.6509    0.0000 C   0  0  0  0  0  0  0  0  0  0  0  0
    9.7492    3.2384    0.0000 C   0  0  0  0  0  0  0  0  0  0  0  0
    7.3506    3.8364    0.0000 C   0  0  0  0  0  0  0  0  0  0  0  0
    6.5436    4.0079    0.0000 O   0  0  0  0  0  0  0  0  0  0  0  0
    7.6055    3.0518    0.0000 N   0  0  0  0  0  0  0  0  0  0  0  0
    7.0535    2.4387    0.0000 C   0  0  0  0  0  0  0  0  0  0  0  0
    7.3085    1.6540    0.0000 C   0  0  0  0  0  0  0  0  0  0  0  0
    8.1154    1.4825    0.0000 C   0  0  0  0  0  0  0  0  0  0  0  0
    8.3704    0.6979    0.0000 C   0  0  0  0  0  0  0  0  0  0  0  0
    7.8183    0.0848    0.0000 C   0  0  0  0  0  0  0  0  0  0  0  0
    7.0114    0.2563    0.0000 C   0  0  0  0  0  0  0  0  0  0  0  0
    6.7564    1.0410    0.0000 C   0  0  0  0  0  0  0  0  0  0  0  0
    6.4593   -0.3568    0.0000 C   0  0  0  0  0  0  0  0  0  0  0  0
    5.9073   -0.9699    0.0000 F   0  0  0  0  0  0  0  0  0  0  0  0
    5.8462    0.1953    0.0000 F   0  0  0  0  0  0  0  0  0  0  0  0
    7.0724   -0.9088    0.0000 F   0  0  0  0  0  0  0  0  0  0  0  0
    9.1773    0.5264    0.0000 C   0  0  0  0  0  0  0  0  0  0  0  0
    9.9843    0.3548    0.0000 F   0  0  0  0  0  0  0  0  0  0  0  0
    9.0058   -0.2806    0.0000 F   0  0  0  0  0  0  0  0  0  0  0  0
    9.3489    1.3333    0.0000 F   0  0  0  0  0  0  0  0  0  0  0  0
    9.8980    9.8688    0.0000 N   0  0  0  0  0  0  0  0  0  0  0  0
   10.4500   10.4819    0.0000 C   0  0  0  0  0  0  0  0  0  0  0  0
   10.1951   11.2665    0.0000 O   0  0  0  0  0  0  0  0  0  0  0  0
   11.2570   10.3104    0.0000 C   0  0  1  0  0  0  0  0  0  0  0  0
   11.5119    9.5258    0.0000 N   0  0  0  0  0  0  0  0  0  0  0  0
   11.8090   10.9235    0.0000 C   0  0  0  0  0  0  0  0  0  0  0  0
   12.6160   10.7520    0.0000 C   0  0  0  0  0  0  0  0  0  0  0  0
   13.1680   11.3650    0.0000 C   0  0  0  0  0  0  0  0  0  0  0  0
   13.9750   11.1935    0.0000 C   0  0  0  0  0  0  0  0  0  0  0  0
   14.2299   10.4089    0.0000 C   0  0  0  0  0  0  0  0  0  0  0  0
   15.0369   10.2374    0.0000 O   0  0  0  0  0  0  0  0  0  0  0  0
   13.6779    9.7958    0.0000 C   0  0  0  0  0  0  0  0  0  0  0  0
   12.8709    9.9673    0.0000 C   0  0  0  0  0  0  0  0  0  0  0  0
  1  2  1  0  0  0  0
  2  3  1  0  0  0  0
  3  4  1  0  0  0  0
  5  4  1  6  0  0  0
  5  6  1  0  0  0  0
  6  7  1  0  0  0  0
  7  8  2  0  0  0  0
  7  9  1  0  0  0  0
  9 10  1  6  0  0  0
 10 11  1  0  0  0  0
 11 12  4  0  0  0  0
 12 13  4  0  0  0  0
 13 14  4  0  0  0  0
 14 15  4  0  0  0  0
 15 16  4  0  0  0  0
 11 16  4  0  0  0  0
  9 17  1  0  0  0  0
 17 18  1  0  0  0  0
 18 19  2  0  0  0  0
 18 20  1  0  0  0  0
 20 21  1  0  0  0  0
 21 22  1  0  0  0  0
 22 23  2  0  0  0  0
 22 24  1  0  0  0  0
 24 25  1  0  0  0  0
 25 26  1  0  0  0  0
 26 27  1  0  0  0  0
 27 28  1  0  0  0  0
 28 29  1  0  0  0  0
 29 30  1  0  0  0  0
 30 31  1  0  0  0  0
 31 32  2  0  0  0  0
 31 33  1  0  0  0  0
 33 34  1  0  0  0  0
 34 35  1  0  0  0  0
 35 36  1  0  0  0  0
 36 37  1  0  0  0  0
 33 37  1  6  0  0  0
 37 38  1  0  0  0  0
  5 38  1  0  0  0  0
 38 39  2  0  0  0  0
 29 40  1  6  0  0  0
 40 41  2  0  0  0  0
 40 42  1  0  0  0  0
 43 42  1  1  0  0  0
 43 44  1  0  0  0  0
 44 45  1  0  0  0  0
 45 46  4  0  0  0  0
 46 47  4  0  0  0  0
 47 48  4  0  0  0  0
 48 49  4  0  0  0  0
 49 50  4  0  0  0  0
 50 51  4  0  0  0  0
 51 52  4  0  0  0  0
 52 53  4  0  0  0  0
 45 53  4  0  0  0  0
 48 53  4  0  0  0  0
 43 54  1  0  0  0  0
 54 55  2  0  0  0  0
 54 56  1  0  0  0  0
 56 57  1  0  0  0  0
 57 58  1  0  0  0  0
 58 59  4  0  0  0  0
 59 60  4  0  0  0  0
 60 61  4  0  0  0  0
 61 62  4  0  0  0  0
 62 63  4  0  0  0  0
 58 63  4  0  0  0  0
 62 64  1  0  0  0  0
 64 65  1  0  0  0  0
 64 66  1  0  0  0  0
 64 67  1  0  0  0  0
 60 68  1  0  0  0  0
 68 69  1  0  0  0  0
 68 70  1  0  0  0  0
 68 71  1  0  0  0  0
 24 72  1  6  0  0  0
 72 73  1  0  0  0  0
 73 74  2  0  0  0  0
 73 75  1  0  0  0  0
 75 76  1  6  0  0  0
 75 77  1  0  0  0  0
 77 78  1  0  0  0  0
 78 79  4  0  0  0  0
 79 80  4  0  0  0  0
 80 81  4  0  0  0  0
 81 82  1  0  0  0  0
 81 83  4  0  0  0  0
 83 84  4  0  0  0  0
 78 84  4  0  0  0  0
M  STY  1   1 DAT
M  SAL   1  1  47
M  SDT   1 MRV_IMPLICIT_H                                        
M  SDD   1     0.0000    0.0000    DR    ALL  0       0  
M  SED   1 IMPL_H1
M  END
>  <CdId>
166

>  <Mol Weight>
1211.31

>  <Formula>
C57H64F6N10O9S2

>  <CMPD_CHEMBLID>
CHEMBL592969

>  <MOLREGNO>
594528

>  <PARENT_CMPD_CHEMBLID>
CHEMBL592969

>  <PARENT_MOLREGNO>
594528

>  <COMPOUND_KEY>
5, TY038

>  <MOLWEIGHT>
1211.3

>  <ACTIVITY_ID>
3060065

>  <STANDARD_TYPE>
T1/2

>  <RELATION>
>

>  <STANDARD_VALUE>
6.0

>  <STANDARD_UNITS>
hr

>  <PUBLISHED_TYPE>
t1/2

>  <PUBLISHED_RELATION>
>

>  <PUBLISHED_VALUE>
6.0

>  <PUBLISHED_UNITS>
hr

>  <POTENTIAL_DUPLICATE>
0

>  <BAO_ENDPOINT>
BAO_0002115

>  <UO_UNITS>
UO_0000032

>  <QUDT_UNITS>
http://qudt.org/vocab/unit#Hour

>  <ASSAY_ID>
603847

>  <ASSAY_CHEMBLID>
CHEMBL1046464

>  <ASSAY_TYPE>
A

>  <DESCRIPTION>
Half life in rat plasma at 37 degC

>  <ASSAY_SRC_ID>
1

>  <ASSAY_SRC_DESCRIPTION>
Scientific Literature

>  <ASSAY_ORGANISM>
Rattus norvegicus

>  <ASSAY_TAX_ID>
10116

>  <CURATED_BY>
Autocuration

>  <BAO_FORMAT>
BAO_0000366

>  <TID>
102352

>  <TARGET_CHEMBLID>
CHEMBL613652

>  <TARGET_TYPE>
TISSUE

>  <PREF_NAME>
Plasma

>  <ORGANISM>
Rattus norvegicus

>  <CONFIDENCE_SCORE>
1

>  <TARGET_MAPPING>
Non-molecular

>  <DOC_ID>
49287

>  <DOC_CHEMBLID>
CHEMBL1152616

>  <PUBMED_ID>
19762245

>  <JOURNAL>
Bioorg. Med. Chem.

>  <YEAR>
2009

>  <VOLUME>
17

>  <ISSUE>
20

>  <FIRST_PAGE>
7337

$$$$

  Mrv1533001291818312D          

 84 90  0  0  1  0            999 V2000
    0.5037   -3.6175    0.0000 C   0  0  0  0  0  0  0  0  0  0  0  0
    0.5037   -2.7925    0.0000 C   0  0  0  0  0  0  0  0  0  0  0  0
    1.2182   -2.3800    0.0000 C   0  0  0  0  0  0  0  0  0  0  0  0
   -0.2107   -2.3800    0.0000 C   0  0  0  0  0  0  0  0  0  0  0  0
   -0.2107   -1.5550    0.0000 C   0  0  2  0  0  0  0  0  0  0  0  0
   -0.9252   -1.1425    0.0000 N   0  0  0  0  0  0  0  0  0  0  0  0
   -1.6397   -1.5550    0.0000 C   0  0  0  0  0  0  0  0  0  0  0  0
   -2.3541   -1.1425    0.0000 O   0  0  0  0  0  0  0  0  0  0  0  0
   -1.6397   -2.3800    0.0000 C   0  0  2  0  0  0  0  0  0  0  0  0
   -0.9722   -2.8650    0.0000 C   0  0  0  0  0  0  0  0  0  0  0  0
   -1.2272   -3.6496    0.0000 C   0  0  0  0  0  0  0  0  0  0  0  0
   -2.0522   -3.6496    0.0000 C   0  0  0  0  0  0  0  0  0  0  0  0
   -2.3071   -2.8650    0.0000 N   0  0  0  0  0  0  0  0  0  0  0  0
   -3.0917   -2.6100    0.0000 C   0  0  0  0  0  0  0  0  0  0  0  0
   -3.2633   -1.8030    0.0000 O   0  0  0  0  0  0  0  0  0  0  0  0
   -3.7048   -3.1620    0.0000 C   0  0  2  0  0  0  0  0  0  0  0  0
   -2.9202   -3.4170    0.0000 C   0  0  0  0  0  0  0  0  0  0  0  0
   -2.7487   -4.2240    0.0000 S   0  0  0  0  0  0  0  0  0  0  0  0
   -3.3618   -4.7760    0.0000 S   0  0  0  0  0  0  0  0  0  0  0  0
   -4.1464   -4.5211    0.0000 C   0  0  0  0  0  0  0  0  0  0  0  0
   -4.7595   -5.0731    0.0000 C   0  0  1  0  0  0  0  0  0  0  0  0
   -4.5880   -5.8801    0.0000 N   0  0  0  0  0  0  0  0  0  0  0  0
   -5.2011   -6.4321    0.0000 C   0  0  0  0  0  0  0  0  0  0  0  0
   -5.9857   -6.1771    0.0000 O   0  0  0  0  0  0  0  0  0  0  0  0
   -5.0295   -7.2391    0.0000 C   0  0  1  0  0  0  0  0  0  0  0  0
   -4.2449   -7.4940    0.0000 N   0  0  0  0  0  0  0  0  0  0  0  0
   -5.6426   -7.7911    0.0000 C   0  0  0  0  0  0  0  0  0  0  0  0
   -5.4711   -8.5981    0.0000 C   0  0  0  0  0  0  0  0  0  0  0  0
   -4.6865   -8.8530    0.0000 C   0  0  0  0  0  0  0  0  0  0  0  0
   -4.5149   -9.6600    0.0000 C   0  0  0  0  0  0  0  0  0  0  0  0
   -5.1280  -10.2120    0.0000 C   0  0  0  0  0  0  0  0  0  0  0  0
   -4.9565  -11.0190    0.0000 O   0  0  0  0  0  0  0  0  0  0  0  0
   -5.9127   -9.9571    0.0000 C   0  0  0  0  0  0  0  0  0  0  0  0
   -6.0842   -9.1501    0.0000 C   0  0  0  0  0  0  0  0  0  0  0  0
   -5.5441   -4.8181    0.0000 C   0  0  0  0  0  0  0  0  0  0  0  0
   -6.1572   -5.3702    0.0000 O   0  0  0  0  0  0  0  0  0  0  0  0
   -5.7156   -4.0112    0.0000 N   0  0  0  0  0  0  0  0  0  0  0  0
   -6.5003   -3.7562    0.0000 C   0  0  0  0  0  0  0  0  0  0  0  0
   -6.6718   -2.9493    0.0000 C   0  0  0  0  0  0  0  0  0  0  0  0
   -7.4564   -2.6943    0.0000 O   0  0  0  0  0  0  0  0  0  0  0  0
   -6.0587   -2.3972    0.0000 N   0  0  0  0  0  0  0  0  0  0  0  0
   -5.2741   -2.6522    0.0000 C   0  0  1  0  0  0  0  0  0  0  0  0
   -5.4456   -1.8452    0.0000 C   0  0  0  0  0  0  0  0  0  0  0  0
   -6.2302   -1.5903    0.0000 C   0  0  0  0  0  0  0  0  0  0  0  0
   -6.8433   -2.1423    0.0000 C   0  0  0  0  0  0  0  0  0  0  0  0
   -7.6279   -1.8874    0.0000 C   0  0  0  0  0  0  0  0  0  0  0  0
   -7.7995   -1.0804    0.0000 C   0  0  0  0  0  0  0  0  0  0  0  0
   -7.1864   -0.5283    0.0000 C   0  0  0  0  0  0  0  0  0  0  0  0
   -6.4017   -0.7833    0.0000 C   0  0  0  0  0  0  0  0  0  0  0  0
   -4.6610   -2.1001    0.0000 C   0  0  0  0  0  0  0  0  0  0  0  0
   -4.8325   -1.2932    0.0000 O   0  0  0  0  0  0  0  0  0  0  0  0
   -3.8764   -2.3551    0.0000 N   0  0  0  0  0  0  0  0  0  0  0  0
    0.5037   -1.1425    0.0000 C   0  0  0  0  0  0  0  0  0  0  0  0
    0.5037   -0.3175    0.0000 O   0  0  0  0  0  0  0  0  0  0  0  0
    1.2182   -1.5550    0.0000 N   0  0  0  0  0  0  0  0  0  0  0  0
    1.9327   -1.1425    0.0000 C   0  0  1  0  0  0  0  0  0  0  0  0
    1.9327   -0.3175    0.0000 C   0  0  0  0  0  0  0  0  0  0  0  0
    2.6472    0.0950    0.0000 C   0  0  0  0  0  0  0  0  0  0  0  0
    3.4008   -0.2406    0.0000 C   0  0  0  0  0  0  0  0  0  0  0  0
    3.9529    0.3725    0.0000 N   0  0  0  0  0  0  0  0  0  0  0  0
    3.5404    1.0870    0.0000 C   0  0  0  0  0  0  0  0  0  0  0  0
    3.7953    1.8716    0.0000 C   0  0  0  0  0  0  0  0  0  0  0  0
    3.2433    2.4847    0.0000 C   0  0  0  0  0  0  0  0  0  0  0  0
    2.4363    2.3132    0.0000 C   0  0  0  0  0  0  0  0  0  0  0  0
    2.1814    1.5285    0.0000 C   0  0  0  0  0  0  0  0  0  0  0  0
    2.7334    0.9155    0.0000 C   0  0  0  0  0  0  0  0  0  0  0  0
    2.6472   -1.5550    0.0000 C   0  0  0  0  0  0  0  0  0  0  0  0
    2.6472   -2.3800    0.0000 O   0  0  0  0  0  0  0  0  0  0  0  0
    3.3616   -1.1425    0.0000 N   0  0  0  0  0  0  0  0  0  0  0  0
    4.0761   -1.5550    0.0000 C   0  0  0  0  0  0  0  0  0  0  0  0
    4.7906   -1.1425    0.0000 C   0  0  0  0  0  0  0  0  0  0  0  0
    4.7906   -0.3175    0.0000 C   0  0  0  0  0  0  0  0  0  0  0  0
    5.5050    0.0950    0.0000 C   0  0  0  0  0  0  0  0  0  0  0  0
    6.2195   -0.3175    0.0000 C   0  0  0  0  0  0  0  0  0  0  0  0
    6.2195   -1.1425    0.0000 C   0  0  0  0  0  0  0  0  0  0  0  0
    5.5050   -1.5550    0.0000 C   0  0  0  0  0  0  0  0  0  0  0  0
    6.9340   -1.5550    0.0000 C   0  0  0  0  0  0  0  0  0  0  0  0
    7.6484   -1.9675    0.0000 F   0  0  0  0  0  0  0  0  0  0  0  0
    6.5215   -2.2695    0.0000 F   0  0  0  0  0  0  0  0  0  0  0  0
    7.3465   -0.8406    0.0000 F   0  0  0  0  0  0  0  0  0  0  0  0
    5.5050    0.9200    0.0000 C   0  0  0  0  0  0  0  0  0  0  0  0
    5.5050    1.7450    0.0000 F   0  0  0  0  0  0  0  0  0  0  0  0
    6.3300    0.9200    0.0000 F   0  0  0  0  0  0  0  0  0  0  0  0
    4.6800    0.9200    0.0000 F   0  0  0  0  0  0  0  0  0  0  0  0
  1  2  1  0  0  0  0
  2  3  1  0  0  0  0
  2  4  1  0  0  0  0
  4  5  1  0  0  0  0
  5  6  1  6  0  0  0
  6  7  1  0  0  0  0
  7  8  2  0  0  0  0
  9  7  1  6  0  0  0
  9 10  1  0  0  0  0
 10 11  1  0  0  0  0
 11 12  1  0  0  0  0
 12 13  1  0  0  0  0
  9 13  1  0  0  0  0
 13 14  1  0  0  0  0
 14 15  2  0  0  0  0
 16 14  1  1  0  0  0
 16 17  1  0  0  0  0
 17 18  1  0  0  0  0
 18 19  1  0  0  0  0
 19 20  1  0  0  0  0
 20 21  1  0  0  0  0
 21 22  1  1  0  0  0
 22 23  1  0  0  0  0
 23 24  2  0  0  0  0
 23 25  1  0  0  0  0
 25 26  1  1  0  0  0
 25 27  1  0  0  0  0
 27 28  1  0  0  0  0
 28 29  4  0  0  0  0
 29 30  4  0  0  0  0
 30 31  4  0  0  0  0
 31 32  1  0  0  0  0
 31 33  4  0  0  0  0
 33 34  4  0  0  0  0
 28 34  4  0  0  0  0
 21 35  1  0  0  0  0
 35 36  2  0  0  0  0
 35 37  1  0  0  0  0
 37 38  1  0  0  0  0
 38 39  1  0  0  0  0
 39 40  2  0  0  0  0
 39 41  1  0  0  0  0
 41 42  1  0  0  0  0
 42 43  1  6  0  0  0
 43 44  1  0  0  0  0
 44 45  4  0  0  0  0
 45 46  4  0  0  0  0
 46 47  4  0  0  0  0
 47 48  4  0  0  0  0
 48 49  4  0  0  0  0
 44 49  4  0  0  0  0
 42 50  1  0  0  0  0
 50 51  2  0  0  0  0
 50 52  1  0  0  0  0
 16 52  1  0  0  0  0
  5 53  1  0  0  0  0
 53 54  2  0  0  0  0
 53 55  1  0  0  0  0
 56 55  1  1  0  0  0
 56 57  1  0  0  0  0
 57 58  1  0  0  0  0
 58 59  4  0  0  0  0
 59 60  4  0  0  0  0
 60 61  4  0  0  0  0
 61 62  4  0  0  0  0
 62 63  4  0  0  0  0
 63 64  4  0  0  0  0
 64 65  4  0  0  0  0
 65 66  4  0  0  0  0
 58 66  4  0  0  0  0
 61 66  4  0  0  0  0
 56 67  1  0  0  0  0
 67 68  2  0  0  0  0
 67 69  1  0  0  0  0
 69 70  1  0  0  0  0
 70 71  1  0  0  0  0
 71 72  4  0  0  0  0
 72 73  4  0  0  0  0
 73 74  4  0  0  0  0
 74 75  4  0  0  0  0
 75 76  4  0  0  0  0
 71 76  4  0  0  0  0
 75 77  1  0  0  0  0
 77 78  1  0  0  0  0
 77 79  1  0  0  0  0
 77 80  1  0  0  0  0
 73 81  1  0  0  0  0
 81 82  1  0  0  0  0
 81 83  1  0  0  0  0
 81 84  1  0  0  0  0
M  STY  1   1 DAT
M  SAL   1  1  60
M  SDT   1 MRV_IMPLICIT_H                                        
M  SDD   1     0.0000    0.0000    DR    ALL  0       0  
M  SED   1 IMPL_H1
M  END
>  <CdId>
167

>  <Mol Weight>
1211.31

>  <Formula>
C57H64F6N10O9S2

>  <CMPD_CHEMBLID>
CHEMBL611924

>  <MOLREGNO>
594525

>  <PARENT_CMPD_CHEMBLID>
CHEMBL611924

>  <PARENT_MOLREGNO>
594525

>  <COMPOUND_KEY>
2, TY039

>  <MOLWEIGHT>
1211.3

>  <ACTIVITY_ID>
3060064

>  <STANDARD_TYPE>
T1/2

>  <RELATION>
>

>  <STANDARD_VALUE>
6.0

>  <STANDARD_UNITS>
hr

>  <PUBLISHED_TYPE>
t1/2

>  <PUBLISHED_RELATION>
>

>  <PUBLISHED_VALUE>
6.0

>  <PUBLISHED_UNITS>
hr

>  <POTENTIAL_DUPLICATE>
0

>  <BAO_ENDPOINT>
BAO_0002115

>  <UO_UNITS>
UO_0000032

>  <QUDT_UNITS>
http://qudt.org/vocab/unit#Hour

>  <ASSAY_ID>
603847

>  <ASSAY_CHEMBLID>
CHEMBL1046464

>  <ASSAY_TYPE>
A

>  <DESCRIPTION>
Half life in rat plasma at 37 degC

>  <ASSAY_SRC_ID>
1

>  <ASSAY_SRC_DESCRIPTION>
Scientific Literature

>  <ASSAY_ORGANISM>
Rattus norvegicus

>  <ASSAY_TAX_ID>
10116

>  <CURATED_BY>
Autocuration

>  <BAO_FORMAT>
BAO_0000366

>  <TID>
102352

>  <TARGET_CHEMBLID>
CHEMBL613652

>  <TARGET_TYPE>
TISSUE

>  <PREF_NAME>
Plasma

>  <ORGANISM>
Rattus norvegicus

>  <CONFIDENCE_SCORE>
1

>  <TARGET_MAPPING>
Non-molecular

>  <DOC_ID>
49287

>  <DOC_CHEMBLID>
CHEMBL1152616

>  <PUBMED_ID>
19762245

>  <JOURNAL>
Bioorg. Med. Chem.

>  <YEAR>
2009

>  <VOLUME>
17

>  <ISSUE>
20

>  <FIRST_PAGE>
7337

$$$$

  Mrv1533001291818312D          

 84 90  0  0  1  0            999 V2000
    3.6972   10.4564    0.0000 C   0  0  0  0  0  0  0  0  0  0  0  0
    4.2492   11.0695    0.0000 C   0  0  0  0  0  0  0  0  0  0  0  0
    5.0562   10.8980    0.0000 C   0  0  0  0  0  0  0  0  0  0  0  0
    5.3111   10.1134    0.0000 C   0  0  0  0  0  0  0  0  0  0  0  0
    6.1181    9.9418    0.0000 C   0  0  2  0  0  0  0  0  0  0  0  0
    6.6701   10.5549    0.0000 N   0  0  0  0  0  0  0  0  0  0  0  0
    6.4152   11.3395    0.0000 C   0  0  0  0  0  0  0  0  0  0  0  0
    5.6082   11.5111    0.0000 O   0  0  0  0  0  0  0  0  0  0  0  0
    6.9672   11.9526    0.0000 C   0  0  2  0  0  0  0  0  0  0  0  0
    6.7123   12.7373    0.0000 C   0  0  0  0  0  0  0  0  0  0  0  0
    5.9053   12.9088    0.0000 C   0  0  0  0  0  0  0  0  0  0  0  0
    5.3533   12.2957    0.0000 C   0  0  0  0  0  0  0  0  0  0  0  0
    4.5463   12.4672    0.0000 C   0  0  0  0  0  0  0  0  0  0  0  0
    4.2913   13.2518    0.0000 C   0  0  0  0  0  0  0  0  0  0  0  0
    4.8434   13.8649    0.0000 C   0  0  0  0  0  0  0  0  0  0  0  0
    5.6503   13.6934    0.0000 C   0  0  0  0  0  0  0  0  0  0  0  0
    7.7742   11.7811    0.0000 N   0  0  0  0  0  0  0  0  0  0  0  0
    8.3262   12.3942    0.0000 C   0  0  0  0  0  0  0  0  0  0  0  0
    8.0713   13.1788    0.0000 O   0  0  0  0  0  0  0  0  0  0  0  0
    9.1332   12.2227    0.0000 C   0  0  0  0  0  0  0  0  0  0  0  0
    9.3881   11.4381    0.0000 N   0  0  0  0  0  0  0  0  0  0  0  0
    8.8361   10.8250    0.0000 C   0  0  0  0  0  0  0  0  0  0  0  0
    8.0291   10.9965    0.0000 O   0  0  0  0  0  0  0  0  0  0  0  0
    9.0910   10.0403    0.0000 C   0  0  1  0  0  0  0  0  0  0  0  0
    8.5390    9.4273    0.0000 C   0  0  0  0  0  0  0  0  0  0  0  0
    8.7939    8.6426    0.0000 S   0  0  0  0  0  0  0  0  0  0  0  0
    8.2419    8.0295    0.0000 S   0  0  0  0  0  0  0  0  0  0  0  0
    8.4968    7.2449    0.0000 C   0  0  0  0  0  0  0  0  0  0  0  0
    7.9448    6.6318    0.0000 C   0  0  2  0  0  0  0  0  0  0  0  0
    7.1378    6.8033    0.0000 N   0  0  0  0  0  0  0  0  0  0  0  0
    6.8829    7.5880    0.0000 C   0  0  0  0  0  0  0  0  0  0  0  0
    7.4349    8.2011    0.0000 O   0  0  0  0  0  0  0  0  0  0  0  0
    6.0759    7.7595    0.0000 C   0  0  2  0  0  0  0  0  0  0  0  0
    5.4085    7.2746    0.0000 C   0  0  0  0  0  0  0  0  0  0  0  0
    4.7410    7.7595    0.0000 C   0  0  0  0  0  0  0  0  0  0  0  0
    4.9960    8.5441    0.0000 C   0  0  0  0  0  0  0  0  0  0  0  0
    5.8210    8.5441    0.0000 N   0  0  0  0  0  0  0  0  0  0  0  0
    6.3730    9.1572    0.0000 C   0  0  0  0  0  0  0  0  0  0  0  0
    7.1800    8.9857    0.0000 O   0  0  0  0  0  0  0  0  0  0  0  0
    8.1997    5.8472    0.0000 C   0  0  0  0  0  0  0  0  0  0  0  0
    9.0067    5.6757    0.0000 O   0  0  0  0  0  0  0  0  0  0  0  0
    7.6477    5.2341    0.0000 N   0  0  0  0  0  0  0  0  0  0  0  0
    7.9026    4.4495    0.0000 C   0  0  1  0  0  0  0  0  0  0  0  0
    8.7096    4.2780    0.0000 C   0  0  0  0  0  0  0  0  0  0  0  0
    8.9646    3.4933    0.0000 C   0  0  0  0  0  0  0  0  0  0  0  0
    8.4796    2.8259    0.0000 C   0  0  0  0  0  0  0  0  0  0  0  0
    8.9646    2.1585    0.0000 N   0  0  0  0  0  0  0  0  0  0  0  0
    9.7492    2.4134    0.0000 C   0  0  0  0  0  0  0  0  0  0  0  0
   10.4636    2.0009    0.0000 C   0  0  0  0  0  0  0  0  0  0  0  0
   11.1781    2.4134    0.0000 C   0  0  0  0  0  0  0  0  0  0  0  0
   11.1781    3.2384    0.0000 C   0  0  0  0  0  0  0  0  0  0  0  0
   10.4636    3.6509    0.0000 C   0  0  0  0  0  0  0  0  0  0  0  0
    9.7492    3.2384    0.0000 C   0  0  0  0  0  0  0  0  0  0  0  0
    7.3506    3.8364    0.0000 C   0  0  0  0  0  0  0  0  0  0  0  0
    6.5436    4.0079    0.0000 O   0  0  0  0  0  0  0  0  0  0  0  0
    7.6055    3.0518    0.0000 N   0  0  0  0  0  0  0  0  0  0  0  0
    7.0535    2.4387    0.0000 C   0  0  0  0  0  0  0  0  0  0  0  0
    7.3085    1.6540    0.0000 C   0  0  0  0  0  0  0  0  0  0  0  0
    8.1154    1.4825    0.0000 C   0  0  0  0  0  0  0  0  0  0  0  0
    8.3704    0.6979    0.0000 C   0  0  0  0  0  0  0  0  0  0  0  0
    7.8183    0.0848    0.0000 C   0  0  0  0  0  0  0  0  0  0  0  0
    7.0114    0.2563    0.0000 C   0  0  0  0  0  0  0  0  0  0  0  0
    6.7564    1.0410    0.0000 C   0  0  0  0  0  0  0  0  0  0  0  0
    6.4593   -0.3568    0.0000 C   0  0  0  0  0  0  0  0  0  0  0  0
    5.9073   -0.9699    0.0000 F   0  0  0  0  0  0  0  0  0  0  0  0
    5.8462    0.1953    0.0000 F   0  0  0  0  0  0  0  0  0  0  0  0
    7.0724   -0.9088    0.0000 F   0  0  0  0  0  0  0  0  0  0  0  0
    9.1773    0.5264    0.0000 C   0  0  0  0  0  0  0  0  0  0  0  0
    9.9843    0.3548    0.0000 F   0  0  0  0  0  0  0  0  0  0  0  0
    9.0058   -0.2806    0.0000 F   0  0  0  0  0  0  0  0  0  0  0  0
    9.3489    1.3333    0.0000 F   0  0  0  0  0  0  0  0  0  0  0  0
    9.8980    9.8688    0.0000 N   0  0  0  0  0  0  0  0  0  0  0  0
   10.4500   10.4819    0.0000 C   0  0  0  0  0  0  0  0  0  0  0  0
   10.1951   11.2665    0.0000 O   0  0  0  0  0  0  0  0  0  0  0  0
   11.2570   10.3104    0.0000 C   0  0  1  0  0  0  0  0  0  0  0  0
   11.5119    9.5258    0.0000 N   0  0  0  0  0  0  0  0  0  0  0  0
   11.8090   10.9235    0.0000 C   0  0  0  0  0  0  0  0  0  0  0  0
   12.6160   10.7520    0.0000 C   0  0  0  0  0  0  0  0  0  0  0  0
   13.1680   11.3650    0.0000 C   0  0  0  0  0  0  0  0  0  0  0  0
   13.9750   11.1935    0.0000 C   0  0  0  0  0  0  0  0  0  0  0  0
   14.2299   10.4089    0.0000 C   0  0  0  0  0  0  0  0  0  0  0  0
   15.0369   10.2374    0.0000 O   0  0  0  0  0  0  0  0  0  0  0  0
   13.6779    9.7958    0.0000 C   0  0  0  0  0  0  0  0  0  0  0  0
   12.8709    9.9673    0.0000 C   0  0  0  0  0  0  0  0  0  0  0  0
  1  2  1  0  0  0  0
  2  3  1  0  0  0  0
  3  4  1  0  0  0  0
  5  4  1  6  0  0  0
  5  6  1  0  0  0  0
  6  7  1  0  0  0  0
  7  8  2  0  0  0  0
  7  9  1  0  0  0  0
  9 10  1  6  0  0  0
 10 11  1  0  0  0  0
 11 12  4  0  0  0  0
 12 13  4  0  0  0  0
 13 14  4  0  0  0  0
 14 15  4  0  0  0  0
 15 16  4  0  0  0  0
 11 16  4  0  0  0  0
  9 17  1  0  0  0  0
 17 18  1  0  0  0  0
 18 19  2  0  0  0  0
 18 20  1  0  0  0  0
 20 21  1  0  0  0  0
 21 22  1  0  0  0  0
 22 23  2  0  0  0  0
 22 24  1  0  0  0  0
 24 25  1  0  0  0  0
 25 26  1  0  0  0  0
 26 27  1  0  0  0  0
 27 28  1  0  0  0  0
 28 29  1  0  0  0  0
 29 30  1  0  0  0  0
 30 31  1  0  0  0  0
 31 32  2  0  0  0  0
 31 33  1  0  0  0  0
 33 34  1  0  0  0  0
 34 35  1  0  0  0  0
 35 36  1  0  0  0  0
 36 37  1  0  0  0  0
 33 37  1  6  0  0  0
 37 38  1  0  0  0  0
  5 38  1  0  0  0  0
 38 39  2  0  0  0  0
 29 40  1  1  0  0  0
 40 41  2  0  0  0  0
 40 42  1  0  0  0  0
 43 42  1  1  0  0  0
 43 44  1  0  0  0  0
 44 45  1  0  0  0  0
 45 46  4  0  0  0  0
 46 47  4  0  0  0  0
 47 48  4  0  0  0  0
 48 49  4  0  0  0  0
 49 50  4  0  0  0  0
 50 51  4  0  0  0  0
 51 52  4  0  0  0  0
 52 53  4  0  0  0  0
 45 53  4  0  0  0  0
 48 53  4  0  0  0  0
 43 54  1  0  0  0  0
 54 55  2  0  0  0  0
 54 56  1  0  0  0  0
 56 57  1  0  0  0  0
 57 58  1  0  0  0  0
 58 59  4  0  0  0  0
 59 60  4  0  0  0  0
 60 61  4  0  0  0  0
 61 62  4  0  0  0  0
 62 63  4  0  0  0  0
 58 63  4  0  0  0  0
 62 64  1  0  0  0  0
 64 65  1  0  0  0  0
 64 66  1  0  0  0  0
 64 67  1  0  0  0  0
 60 68  1  0  0  0  0
 68 69  1  0  0  0  0
 68 70  1  0  0  0  0
 68 71  1  0  0  0  0
 24 72  1  6  0  0  0
 72 73  1  0  0  0  0
 73 74  2  0  0  0  0
 73 75  1  0  0  0  0
 75 76  1  6  0  0  0
 75 77  1  0  0  0  0
 77 78  1  0  0  0  0
 78 79  4  0  0  0  0
 79 80  4  0  0  0  0
 80 81  4  0  0  0  0
 81 82  1  0  0  0  0
 81 83  4  0  0  0  0
 83 84  4  0  0  0  0
 78 84  4  0  0  0  0
M  STY  1   1 DAT
M  SAL   1  1  47
M  SDT   1 MRV_IMPLICIT_H                                        
M  SDD   1     0.0000    0.0000    DR    ALL  0       0  
M  SED   1 IMPL_H1
M  END
>  <CdId>
169

>  <Mol Weight>
1211.31

>  <Formula>
C57H64F6N10O9S2

>  <CMPD_CHEMBLID>
CHEMBL611926

>  <MOLREGNO>
594527

>  <PARENT_CMPD_CHEMBLID>
CHEMBL611926

>  <PARENT_MOLREGNO>
594527

>  <COMPOUND_KEY>
4, TY035

>  <MOLWEIGHT>
1211.3

>  <ACTIVITY_ID>
3060066

>  <STANDARD_TYPE>
T1/2

>  <RELATION>
>

>  <STANDARD_VALUE>
6.0

>  <STANDARD_UNITS>
hr

>  <PUBLISHED_TYPE>
t1/2

>  <PUBLISHED_RELATION>
>

>  <PUBLISHED_VALUE>
6.0

>  <PUBLISHED_UNITS>
hr

>  <POTENTIAL_DUPLICATE>
0

>  <BAO_ENDPOINT>
BAO_0002115

>  <UO_UNITS>
UO_0000032

>  <QUDT_UNITS>
http://qudt.org/vocab/unit#Hour

>  <ASSAY_ID>
603847

>  <ASSAY_CHEMBLID>
CHEMBL1046464

>  <ASSAY_TYPE>
A

>  <DESCRIPTION>
Half life in rat plasma at 37 degC

>  <ASSAY_SRC_ID>
1

>  <ASSAY_SRC_DESCRIPTION>
Scientific Literature

>  <ASSAY_ORGANISM>
Rattus norvegicus

>  <ASSAY_TAX_ID>
10116

>  <CURATED_BY>
Autocuration

>  <BAO_FORMAT>
BAO_0000366

>  <TID>
102352

>  <TARGET_CHEMBLID>
CHEMBL613652

>  <TARGET_TYPE>
TISSUE

>  <PREF_NAME>
Plasma

>  <ORGANISM>
Rattus norvegicus

>  <CONFIDENCE_SCORE>
1

>  <TARGET_MAPPING>
Non-molecular

>  <DOC_ID>
49287

>  <DOC_CHEMBLID>
CHEMBL1152616

>  <PUBMED_ID>
19762245

>  <JOURNAL>
Bioorg. Med. Chem.

>  <YEAR>
2009

>  <VOLUME>
17

>  <ISSUE>
20

>  <FIRST_PAGE>
7337

$$$$

  Mrv1533001291818312D          

 84 90  0  0  1  0            999 V2000
    0.5037   -3.6175    0.0000 C   0  0  0  0  0  0  0  0  0  0  0  0
    0.5037   -2.7925    0.0000 C   0  0  0  0  0  0  0  0  0  0  0  0
    1.2182   -2.3800    0.0000 C   0  0  0  0  0  0  0  0  0  0  0  0
   -0.2107   -2.3800    0.0000 C   0  0  0  0  0  0  0  0  0  0  0  0
   -0.2107   -1.5550    0.0000 C   0  0  2  0  0  0  0  0  0  0  0  0
   -0.9252   -1.1425    0.0000 N   0  0  0  0  0  0  0  0  0  0  0  0
   -1.6397   -1.5550    0.0000 C   0  0  0  0  0  0  0  0  0  0  0  0
   -2.3541   -1.1425    0.0000 O   0  0  0  0  0  0  0  0  0  0  0  0
   -1.6397   -2.3800    0.0000 C   0  0  2  0  0  0  0  0  0  0  0  0
   -0.9722   -2.8650    0.0000 C   0  0  0  0  0  0  0  0  0  0  0  0
   -1.2272   -3.6496    0.0000 C   0  0  0  0  0  0  0  0  0  0  0  0
   -2.0522   -3.6496    0.0000 C   0  0  0  0  0  0  0  0  0  0  0  0
   -2.3071   -2.8650    0.0000 N   0  0  0  0  0  0  0  0  0  0  0  0
   -3.0917   -2.6100    0.0000 C   0  0  0  0  0  0  0  0  0  0  0  0
   -3.2633   -1.8030    0.0000 O   0  0  0  0  0  0  0  0  0  0  0  0
   -3.7048   -3.1620    0.0000 C   0  0  1  0  0  0  0  0  0  0  0  0
   -2.9202   -3.4170    0.0000 C   0  0  0  0  0  0  0  0  0  0  0  0
   -2.7487   -4.2240    0.0000 S   0  0  0  0  0  0  0  0  0  0  0  0
   -3.3618   -4.7760    0.0000 S   0  0  0  0  0  0  0  0  0  0  0  0
   -4.1464   -4.5211    0.0000 C   0  0  0  0  0  0  0  0  0  0  0  0
   -4.7595   -5.0731    0.0000 C   0  0  1  0  0  0  0  0  0  0  0  0
   -4.5880   -5.8801    0.0000 N   0  0  0  0  0  0  0  0  0  0  0  0
   -5.2011   -6.4321    0.0000 C   0  0  0  0  0  0  0  0  0  0  0  0
   -5.9857   -6.1771    0.0000 O   0  0  0  0  0  0  0  0  0  0  0  0
   -5.0295   -7.2391    0.0000 C   0  0  1  0  0  0  0  0  0  0  0  0
   -4.2449   -7.4940    0.0000 N   0  0  0  0  0  0  0  0  0  0  0  0
   -5.6426   -7.7911    0.0000 C   0  0  0  0  0  0  0  0  0  0  0  0
   -5.4711   -8.5981    0.0000 C   0  0  0  0  0  0  0  0  0  0  0  0
   -4.6865   -8.8530    0.0000 C   0  0  0  0  0  0  0  0  0  0  0  0
   -4.5149   -9.6600    0.0000 C   0  0  0  0  0  0  0  0  0  0  0  0
   -5.1280  -10.2120    0.0000 C   0  0  0  0  0  0  0  0  0  0  0  0
   -4.9565  -11.0190    0.0000 O   0  0  0  0  0  0  0  0  0  0  0  0
   -5.9127   -9.9571    0.0000 C   0  0  0  0  0  0  0  0  0  0  0  0
   -6.0842   -9.1501    0.0000 C   0  0  0  0  0  0  0  0  0  0  0  0
   -5.5441   -4.8181    0.0000 C   0  0  0  0  0  0  0  0  0  0  0  0
   -6.1572   -5.3702    0.0000 O   0  0  0  0  0  0  0  0  0  0  0  0
   -5.7156   -4.0112    0.0000 N   0  0  0  0  0  0  0  0  0  0  0  0
   -6.5003   -3.7562    0.0000 C   0  0  0  0  0  0  0  0  0  0  0  0
   -6.6718   -2.9493    0.0000 C   0  0  0  0  0  0  0  0  0  0  0  0
   -7.4564   -2.6943    0.0000 O   0  0  0  0  0  0  0  0  0  0  0  0
   -6.0587   -2.3972    0.0000 N   0  0  0  0  0  0  0  0  0  0  0  0
   -5.2741   -2.6522    0.0000 C   0  0  1  0  0  0  0  0  0  0  0  0
   -5.4456   -1.8452    0.0000 C   0  0  0  0  0  0  0  0  0  0  0  0
   -6.2302   -1.5903    0.0000 C   0  0  0  0  0  0  0  0  0  0  0  0
   -6.8433   -2.1423    0.0000 C   0  0  0  0  0  0  0  0  0  0  0  0
   -7.6279   -1.8874    0.0000 C   0  0  0  0  0  0  0  0  0  0  0  0
   -7.7995   -1.0804    0.0000 C   0  0  0  0  0  0  0  0  0  0  0  0
   -7.1864   -0.5283    0.0000 C   0  0  0  0  0  0  0  0  0  0  0  0
   -6.4017   -0.7833    0.0000 C   0  0  0  0  0  0  0  0  0  0  0  0
   -4.6610   -2.1001    0.0000 C   0  0  0  0  0  0  0  0  0  0  0  0
   -4.8325   -1.2932    0.0000 O   0  0  0  0  0  0  0  0  0  0  0  0
   -3.8764   -2.3551    0.0000 N   0  0  0  0  0  0  0  0  0  0  0  0
    0.5037   -1.1425    0.0000 C   0  0  0  0  0  0  0  0  0  0  0  0
    0.5037   -0.3175    0.0000 O   0  0  0  0  0  0  0  0  0  0  0  0
    1.2182   -1.5550    0.0000 N   0  0  0  0  0  0  0  0  0  0  0  0
    1.9327   -1.1425    0.0000 C   0  0  1  0  0  0  0  0  0  0  0  0
    1.9327   -0.3175    0.0000 C   0  0  0  0  0  0  0  0  0  0  0  0
    2.6472    0.0950    0.0000 C   0  0  0  0  0  0  0  0  0  0  0  0
    3.4008   -0.2406    0.0000 C   0  0  0  0  0  0  0  0  0  0  0  0
    3.9529    0.3725    0.0000 N   0  0  0  0  0  0  0  0  0  0  0  0
    3.5404    1.0870    0.0000 C   0  0  0  0  0  0  0  0  0  0  0  0
    3.7953    1.8716    0.0000 C   0  0  0  0  0  0  0  0  0  0  0  0
    3.2433    2.4847    0.0000 C   0  0  0  0  0  0  0  0  0  0  0  0
    2.4363    2.3132    0.0000 C   0  0  0  0  0  0  0  0  0  0  0  0
    2.1814    1.5285    0.0000 C   0  0  0  0  0  0  0  0  0  0  0  0
    2.7334    0.9155    0.0000 C   0  0  0  0  0  0  0  0  0  0  0  0
    2.6472   -1.5550    0.0000 C   0  0  0  0  0  0  0  0  0  0  0  0
    2.6472   -2.3800    0.0000 O   0  0  0  0  0  0  0  0  0  0  0  0
    3.3616   -1.1425    0.0000 N   0  0  0  0  0  0  0  0  0  0  0  0
    4.0761   -1.5550    0.0000 C   0  0  0  0  0  0  0  0  0  0  0  0
    4.7906   -1.1425    0.0000 C   0  0  0  0  0  0  0  0  0  0  0  0
    4.7906   -0.3175    0.0000 C   0  0  0  0  0  0  0  0  0  0  0  0
    5.5050    0.0950    0.0000 C   0  0  0  0  0  0  0  0  0  0  0  0
    6.2195   -0.3175    0.0000 C   0  0  0  0  0  0  0  0  0  0  0  0
    6.2195   -1.1425    0.0000 C   0  0  0  0  0  0  0  0  0  0  0  0
    5.5050   -1.5550    0.0000 C   0  0  0  0  0  0  0  0  0  0  0  0
    6.9340   -1.5550    0.0000 C   0  0  0  0  0  0  0  0  0  0  0  0
    7.6484   -1.9675    0.0000 F   0  0  0  0  0  0  0  0  0  0  0  0
    6.5215   -2.2695    0.0000 F   0  0  0  0  0  0  0  0  0  0  0  0
    7.3465   -0.8406    0.0000 F   0  0  0  0  0  0  0  0  0  0  0  0
    5.5050    0.9200    0.0000 C   0  0  0  0  0  0  0  0  0  0  0  0
    5.5050    1.7450    0.0000 F   0  0  0  0  0  0  0  0  0  0  0  0
    6.3300    0.9200    0.0000 F   0  0  0  0  0  0  0  0  0  0  0  0
    4.6800    0.9200    0.0000 F   0  0  0  0  0  0  0  0  0  0  0  0
  1  2  1  0  0  0  0
  2  3  1  0  0  0  0
  2  4  1  0  0  0  0
  4  5  1  0  0  0  0
  5  6  1  6  0  0  0
  6  7  1  0  0  0  0
  7  8  2  0  0  0  0
  9  7  1  6  0  0  0
  9 10  1  0  0  0  0
 10 11  1  0  0  0  0
 11 12  1  0  0  0  0
 12 13  1  0  0  0  0
  9 13  1  0  0  0  0
 13 14  1  0  0  0  0
 14 15  2  0  0  0  0
 16 14  1  6  0  0  0
 16 17  1  0  0  0  0
 17 18  1  0  0  0  0
 18 19  1  0  0  0  0
 19 20  1  0  0  0  0
 20 21  1  0  0  0  0
 21 22  1  1  0  0  0
 22 23  1  0  0  0  0
 23 24  2  0  0  0  0
 23 25  1  0  0  0  0
 25 26  1  1  0  0  0
 25 27  1  0  0  0  0
 27 28  1  0  0  0  0
 28 29  4  0  0  0  0
 29 30  4  0  0  0  0
 30 31  4  0  0  0  0
 31 32  1  0  0  0  0
 31 33  4  0  0  0  0
 33 34  4  0  0  0  0
 28 34  4  0  0  0  0
 21 35  1  0  0  0  0
 35 36  2  0  0  0  0
 35 37  1  0  0  0  0
 37 38  1  0  0  0  0
 38 39  1  0  0  0  0
 39 40  2  0  0  0  0
 39 41  1  0  0  0  0
 41 42  1  0  0  0  0
 42 43  1  6  0  0  0
 43 44  1  0  0  0  0
 44 45  4  0  0  0  0
 45 46  4  0  0  0  0
 46 47  4  0  0  0  0
 47 48  4  0  0  0  0
 48 49  4  0  0  0  0
 44 49  4  0  0  0  0
 42 50  1  0  0  0  0
 50 51  2  0  0  0  0
 50 52  1  0  0  0  0
 16 52  1  0  0  0  0
  5 53  1  0  0  0  0
 53 54  2  0  0  0  0
 53 55  1  0  0  0  0
 56 55  1  1  0  0  0
 56 57  1  0  0  0  0
 57 58  1  0  0  0  0
 58 59  4  0  0  0  0
 59 60  4  0  0  0  0
 60 61  4  0  0  0  0
 61 62  4  0  0  0  0
 62 63  4  0  0  0  0
 63 64  4  0  0  0  0
 64 65  4  0  0  0  0
 65 66  4  0  0  0  0
 58 66  4  0  0  0  0
 61 66  4  0  0  0  0
 56 67  1  0  0  0  0
 67 68  2  0  0  0  0
 67 69  1  0  0  0  0
 69 70  1  0  0  0  0
 70 71  1  0  0  0  0
 71 72  4  0  0  0  0
 72 73  4  0  0  0  0
 73 74  4  0  0  0  0
 74 75  4  0  0  0  0
 75 76  4  0  0  0  0
 71 76  4  0  0  0  0
 75 77  1  0  0  0  0
 77 78  1  0  0  0  0
 77 79  1  0  0  0  0
 77 80  1  0  0  0  0
 73 81  1  0  0  0  0
 81 82  1  0  0  0  0
 81 83  1  0  0  0  0
 81 84  1  0  0  0  0
M  STY  1   1 DAT
M  SAL   1  1  60
M  SDT   1 MRV_IMPLICIT_H                                        
M  SDD   1     0.0000    0.0000    DR    ALL  0       0  
M  SED   1 IMPL_H1
M  END
>  <CdId>
170

>  <Mol Weight>
1211.31

>  <Formula>
C57H64F6N10O9S2

>  <CMPD_CHEMBLID>
CHEMBL611925

>  <MOLREGNO>
594526

>  <PARENT_CMPD_CHEMBLID>
CHEMBL611925

>  <PARENT_MOLREGNO>
594526

>  <COMPOUND_KEY>
3, TY037

>  <MOLWEIGHT>
1211.3

>  <ACTIVITY_ID>
3060068

>  <STANDARD_TYPE>
T1/2

>  <RELATION>
=

>  <STANDARD_VALUE>
4.9

>  <STANDARD_UNITS>
hr

>  <PUBLISHED_TYPE>
t1/2

>  <PUBLISHED_RELATION>
=

>  <PUBLISHED_VALUE>
4.9

>  <PUBLISHED_UNITS>
hr

>  <POTENTIAL_DUPLICATE>
0

>  <BAO_ENDPOINT>
BAO_0002115

>  <UO_UNITS>
UO_0000032

>  <QUDT_UNITS>
http://qudt.org/vocab/unit#Hour

>  <ASSAY_ID>
603847

>  <ASSAY_CHEMBLID>
CHEMBL1046464

>  <ASSAY_TYPE>
A

>  <DESCRIPTION>
Half life in rat plasma at 37 degC

>  <ASSAY_SRC_ID>
1

>  <ASSAY_SRC_DESCRIPTION>
Scientific Literature

>  <ASSAY_ORGANISM>
Rattus norvegicus

>  <ASSAY_TAX_ID>
10116

>  <CURATED_BY>
Autocuration

>  <BAO_FORMAT>
BAO_0000366

>  <TID>
102352

>  <TARGET_CHEMBLID>
CHEMBL613652

>  <TARGET_TYPE>
TISSUE

>  <PREF_NAME>
Plasma

>  <ORGANISM>
Rattus norvegicus

>  <CONFIDENCE_SCORE>
1

>  <TARGET_MAPPING>
Non-molecular

>  <DOC_ID>
49287

>  <DOC_CHEMBLID>
CHEMBL1152616

>  <PUBMED_ID>
19762245

>  <JOURNAL>
Bioorg. Med. Chem.

>  <YEAR>
2009

>  <VOLUME>
17

>  <ISSUE>
20

>  <FIRST_PAGE>
7337

$$$$

  Mrv1533001291818312D          

 28 30  0  0  0  0            999 V2000
    5.1711   -4.5671    0.0000 C   0  0  0  0  0  0  0  0  0  0  0  0
    4.7586   -3.8526    0.0000 C   0  0  0  0  0  0  0  0  0  0  0  0
    3.9336   -3.8526    0.0000 C   0  0  0  0  0  0  0  0  0  0  0  0
    3.5211   -3.1382    0.0000 C   0  0  0  0  0  0  0  0  0  0  0  0
    2.6961   -3.1382    0.0000 N   0  0  0  0  0  0  0  0  0  0  0  0
    2.2836   -3.8526    0.0000 C   0  0  0  0  0  0  0  0  0  0  0  0
    2.6961   -4.5671    0.0000 O   0  0  0  0  0  0  0  0  0  0  0  0
    1.4586   -3.8526    0.0000 N   0  0  0  0  0  0  0  0  0  0  0  0
    1.0461   -4.5671    0.0000 C   0  0  0  0  0  0  0  0  0  0  0  0
    1.4586   -5.2816    0.0000 C   0  0  0  0  0  0  0  0  0  0  0  0
    1.0461   -5.9961    0.0000 C   0  0  0  0  0  0  0  0  0  0  0  0
    0.2211   -5.9961    0.0000 C   0  0  0  0  0  0  0  0  0  0  0  0
   -0.1914   -5.2816    0.0000 C   0  0  0  0  0  0  0  0  0  0  0  0
    0.2211   -4.5671    0.0000 C   0  0  0  0  0  0  0  0  0  0  0  0
   -0.1914   -6.7105    0.0000 N   0  0  0  0  0  0  0  0  0  0  0  0
   -1.0164   -6.7105    0.0000 C   0  0  0  0  0  0  0  0  0  0  0  0
   -1.4289   -7.4250    0.0000 C   0  0  0  0  0  0  0  0  0  0  0  0
   -2.2539   -7.4250    0.0000 Cl  0  0  0  0  0  0  0  0  0  0  0  0
    0.2211   -7.4250    0.0000 C   0  0  0  0  0  0  0  0  0  0  0  0
    1.0461   -7.4250    0.0000 C   0  0  0  0  0  0  0  0  0  0  0  0
    1.4586   -8.1395    0.0000 Cl  0  0  0  0  0  0  0  0  0  0  0  0
    3.9336   -2.4237    0.0000 C   0  0  0  0  0  0  0  0  0  0  0  0
    3.5211   -1.7092    0.0000 C   0  0  0  0  0  0  0  0  0  0  0  0
    3.9336   -0.9948    0.0000 C   0  0  0  0  0  0  0  0  0  0  0  0
    4.7586   -0.9948    0.0000 C   0  0  0  0  0  0  0  0  0  0  0  0
    5.1711   -1.7092    0.0000 C   0  0  0  0  0  0  0  0  0  0  0  0
    4.7586   -2.4237    0.0000 C   0  0  0  0  0  0  0  0  0  0  0  0
    5.1711   -3.1382    0.0000 N   0  0  0  0  0  0  0  0  0  0  0  0
  1  2  1  0  0  0  0
  2  3  4  0  0  0  0
  3  4  4  0  0  0  0
  4  5  1  0  0  0  0
  5  6  1  0  0  0  0
  6  7  2  0  0  0  0
  6  8  1  0  0  0  0
  8  9  1  0  0  0  0
  9 10  4  0  0  0  0
 10 11  4  0  0  0  0
 11 12  4  0  0  0  0
 12 13  4  0  0  0  0
 13 14  4  0  0  0  0
  9 14  4  0  0  0  0
 12 15  1  0  0  0  0
 15 16  1  0  0  0  0
 16 17  1  0  0  0  0
 17 18  1  0  0  0  0
 15 19  1  0  0  0  0
 19 20  1  0  0  0  0
 20 21  1  0  0  0  0
  4 22  4  0  0  0  0
 22 23  4  0  0  0  0
 23 24  4  0  0  0  0
 24 25  4  0  0  0  0
 25 26  4  0  0  0  0
 26 27  4  0  0  0  0
 22 27  4  0  0  0  0
 27 28  4  0  0  0  0
  2 28  4  0  0  0  0
M  END
>  <CdId>
174

>  <Mol Weight>
417.33

>  <Formula>
C21H22Cl2N4O

>  <CMPD_CHEMBLID>
CHEMBL589321

>  <MOLREGNO>
597588

>  <PARENT_CMPD_CHEMBLID>
CHEMBL589321

>  <PARENT_MOLREGNO>
597588

>  <COMPOUND_KEY>
17a

>  <MOLWEIGHT>
417.33

>  <ALOGP>
4.48

>  <PSA>
57.26

>  <NUM_RO5_VIOLATIONS>
0

>  <ACTIVITY_ID>
3113695

>  <STANDARD_TYPE>
T1/2

>  <RELATION>
=

>  <STANDARD_VALUE>
16.48

>  <STANDARD_UNITS>
hr

>  <PUBLISHED_TYPE>
t1/2

>  <PUBLISHED_RELATION>
=

>  <PUBLISHED_VALUE>
16.48

>  <PUBLISHED_UNITS>
hr

>  <POTENTIAL_DUPLICATE>
0

>  <BAO_ENDPOINT>
BAO_0002115

>  <UO_UNITS>
UO_0000032

>  <QUDT_UNITS>
http://qudt.org/vocab/unit#Hour

>  <ASSAY_ID>
614029

>  <ASSAY_CHEMBLID>
CHEMBL1069699

>  <ASSAY_TYPE>
A

>  <DESCRIPTION>
Metabolic stability in rat plasma assessed as half life

>  <ASSAY_SRC_ID>
1

>  <ASSAY_SRC_DESCRIPTION>
Scientific Literature

>  <ASSAY_ORGANISM>
Rattus norvegicus

>  <ASSAY_TAX_ID>
10116

>  <CURATED_BY>
Autocuration

>  <BAO_FORMAT>
BAO_0000366

>  <TID>
102352

>  <TARGET_CHEMBLID>
CHEMBL613652

>  <TARGET_TYPE>
TISSUE

>  <PREF_NAME>
Plasma

>  <ORGANISM>
Rattus norvegicus

>  <CONFIDENCE_SCORE>
1

>  <TARGET_MAPPING>
Non-molecular

>  <DOC_ID>
49736

>  <DOC_CHEMBLID>
CHEMBL1157637

>  <PUBMED_ID>
20181487

>  <JOURNAL>
Bioorg. Med. Chem.

>  <YEAR>
2010

>  <VOLUME>
18

>  <ISSUE>
6

>  <FIRST_PAGE>
2285

$$$$

  Mrv1533001291818312D          

 36 40  0  0  1  0            999 V2000
   -0.4168    0.0019    0.0000 C   0  0  0  0  0  0  0  0  0  0  0  0
   -0.1347   -0.7733    0.0000 C   0  0  0  0  0  0  0  0  0  0  0  0
   -0.9471   -0.9166    0.0000 C   0  0  0  0  0  0  0  0  0  0  0  0
   -0.1347   -1.5983    0.0000 C   0  0  0  0  0  0  0  0  0  0  0  0
    0.5798   -2.0108    0.0000 C   0  0  2  0  0  0  0  0  0  0  0  0
    0.5798   -2.8358    0.0000 O   0  0  0  0  0  0  0  0  0  0  0  0
    1.2943   -1.5983    0.0000 C   0  0  0  0  0  0  0  0  0  0  0  0
    1.2943   -0.7733    0.0000 C   0  0  0  0  0  0  0  0  0  0  0  0
    0.5798   -0.3608    0.0000 C   0  0  0  0  0  0  0  0  0  0  0  0
    2.0088   -0.3608    0.0000 N   0  0  0  0  0  0  0  0  0  0  0  0
    2.7232   -0.7733    0.0000 C   0  0  0  0  0  0  0  0  0  0  0  0
    3.4377   -0.3608    0.0000 C   0  0  0  0  0  0  0  0  0  0  0  0
    3.5239    0.4597    0.0000 C   0  0  0  0  0  0  0  0  0  0  0  0
    4.3309    0.6312    0.0000 C   0  0  0  0  0  0  0  0  0  0  0  0
    4.7434   -0.0833    0.0000 C   0  0  0  0  0  0  0  0  0  0  0  0
    4.1914   -0.6964    0.0000 C   0  0  0  0  0  0  0  0  0  0  0  0
    2.7232   -1.5983    0.0000 C   0  0  0  0  0  0  0  0  0  0  0  0
    3.2753   -2.2114    0.0000 C   0  0  1  0  0  0  0  0  0  0  0  0
    3.0203   -2.9960    0.0000 F   0  0  0  0  0  0  0  0  0  0  0  0
    4.0822   -2.0399    0.0000 C   0  0  0  0  0  0  0  0  0  0  0  0
    4.3372   -1.2553    0.0000 C   0  0  0  0  0  0  0  0  0  0  0  0
    5.1441   -1.0837    0.0000 C   0  0  0  0  0  0  0  0  0  0  0  0
    5.6962   -1.6968    0.0000 C   0  0  0  0  0  0  0  0  0  0  0  0
    5.4412   -2.4814    0.0000 C   0  0  0  0  0  0  0  0  0  0  0  0
    4.6343   -2.6530    0.0000 C   0  0  0  0  0  0  0  0  0  0  0  0
    6.5031   -1.5253    0.0000 C   0  0  0  0  0  0  0  0  0  0  0  0
    7.3101   -1.3538    0.0000 F   0  0  0  0  0  0  0  0  0  0  0  0
    6.6747   -2.3323    0.0000 F   0  0  0  0  0  0  0  0  0  0  0  0
    6.3316   -0.7183    0.0000 F   0  0  0  0  0  0  0  0  0  0  0  0
    2.0088   -2.0108    0.0000 C   0  0  0  0  0  0  0  0  0  0  0  0
    2.0088   -2.8358    0.0000 C   0  0  0  0  0  0  0  0  0  0  0  0
    2.7232   -3.2483    0.0000 C   0  0  0  0  0  0  0  0  0  0  0  0
    2.7232   -4.0733    0.0000 C   0  0  0  0  0  0  0  0  0  0  0  0
    2.0088   -4.4858    0.0000 C   0  0  0  0  0  0  0  0  0  0  0  0
    1.2943   -4.0733    0.0000 C   0  0  0  0  0  0  0  0  0  0  0  0
    1.2943   -3.2483    0.0000 C   0  0  0  0  0  0  0  0  0  0  0  0
  1  2  1  0  0  0  0
  2  3  1  0  0  0  0
  2  4  1  0  0  0  0
  4  5  1  0  0  0  0
  5  6  1  1  0  0  0
  5  7  1  0  0  0  0
  7  8  4  0  0  0  0
  8  9  1  0  0  0  0
  2  9  1  0  0  0  0
  8 10  4  0  0  0  0
 10 11  4  0  0  0  0
 11 12  1  0  0  0  0
 12 13  1  0  0  0  0
 13 14  1  0  0  0  0
 14 15  1  0  0  0  0
 15 16  1  0  0  0  0
 12 16  1  0  0  0  0
 11 17  4  0  0  0  0
 17 18  1  0  0  0  0
 18 19  1  6  0  0  0
 18 20  1  0  0  0  0
 20 21  4  0  0  0  0
 21 22  4  0  0  0  0
 22 23  4  0  0  0  0
 23 24  4  0  0  0  0
 24 25  4  0  0  0  0
 20 25  4  0  0  0  0
 23 26  1  0  0  0  0
 26 27  1  0  0  0  0
 26 28  1  0  0  0  0
 26 29  1  0  0  0  0
 17 30  4  0  0  0  0
  7 30  4  0  0  0  0
 30 31  1  0  0  0  0
 31 32  1  0  0  0  0
 32 33  1  0  0  0  0
 33 34  1  0  0  0  0
 34 35  1  0  0  0  0
 35 36  1  0  0  0  0
 31 36  1  0  0  0  0
M  END
>  <CdId>
175

>  <Mol Weight>
503.626

>  <Formula>
C30H37F4NO

>  <CMPD_CHEMBLID>
CHEMBL1081288

>  <MOLREGNO>
613020

>  <PARENT_CMPD_CHEMBLID>
CHEMBL1081288

>  <PARENT_MOLREGNO>
613020

>  <COMPOUND_KEY>
11b

>  <MOLWEIGHT>
503.61

>  <ALOGP>
8.59

>  <PSA>
33.12

>  <NUM_RO5_VIOLATIONS>
2

>  <ACTIVITY_ID>
3191906

>  <STANDARD_TYPE>
T1/2

>  <RELATION>
=

>  <STANDARD_VALUE>
7.2

>  <STANDARD_UNITS>
hr

>  <PUBLISHED_TYPE>
t1/2

>  <PUBLISHED_RELATION>
=

>  <PUBLISHED_VALUE>
7.2

>  <PUBLISHED_UNITS>
hr

>  <POTENTIAL_DUPLICATE>
0

>  <BAO_ENDPOINT>
BAO_0002115

>  <UO_UNITS>
UO_0000032

>  <QUDT_UNITS>
http://qudt.org/vocab/unit#Hour

>  <ASSAY_ID>
615623

>  <ASSAY_CHEMBLID>
CHEMBL1104197

>  <ASSAY_TYPE>
A

>  <DESCRIPTION>
Half life in rat plasma

>  <ASSAY_SRC_ID>
1

>  <ASSAY_SRC_DESCRIPTION>
Scientific Literature

>  <ASSAY_ORGANISM>
Rattus norvegicus

>  <ASSAY_TAX_ID>
10116

>  <CURATED_BY>
Autocuration

>  <BAO_FORMAT>
BAO_0000218

>  <TID>
50597

>  <TARGET_CHEMBLID>
CHEMBL376

>  <TARGET_TYPE>
ORGANISM

>  <PREF_NAME>
Rattus norvegicus

>  <ORGANISM>
Rattus norvegicus

>  <CONFIDENCE_SCORE>
1

>  <TARGET_MAPPING>
Non-molecular

>  <DOC_ID>
50443

>  <DOC_CHEMBLID>
CHEMBL1154929

>  <PUBMED_ID>
20137927

>  <JOURNAL>
Bioorg. Med. Chem. Lett.

>  <YEAR>
2010

>  <VOLUME>
20

>  <ISSUE>
5

>  <FIRST_PAGE>
1740

$$$$

  Mrv1533001291818312D          

 34 36  0  0  0  0            999 V2000
    0.0000    0.0000    0.0000 Cl  0  0  0  0  0  0  0  0  0  0  0  0
    3.5581    2.0963    0.0000 C   0  0  0  0  0  0  0  0  0  0  0  0
    3.7297    1.2893    0.0000 C   0  0  0  0  0  0  0  0  0  0  0  0
    4.4833    0.9538    0.0000 C   0  0  0  0  0  0  0  0  0  0  0  0
    4.3971    0.1333    0.0000 C   0  0  0  0  0  0  0  0  0  0  0  0
    3.5901   -0.0382    0.0000 C   0  0  0  0  0  0  0  0  0  0  0  0
    3.2546   -0.7919    0.0000 C   0  0  0  0  0  0  0  0  0  0  0  0
    3.7395   -1.4594    0.0000 C   0  0  0  0  0  0  0  0  0  0  0  0
    3.4039   -2.2130    0.0000 C   0  0  0  0  0  0  0  0  0  0  0  0
    2.5835   -2.2993    0.0000 C   0  0  0  0  0  0  0  0  0  0  0  0
    2.0985   -1.6318    0.0000 C   0  0  0  0  0  0  0  0  0  0  0  0
    2.4341   -0.8781    0.0000 C   0  0  0  0  0  0  0  0  0  0  0  0
    3.1776    0.6762    0.0000 N   0  0  0  0  0  0  0  0  0  0  0  0
    2.3571    0.7625    0.0000 C   0  0  0  0  0  0  0  0  0  0  0  0
    5.1978    1.3663    0.0000 C   0  0  0  0  0  0  0  0  0  0  0  0
    5.1978    2.1913    0.0000 O   0  0  0  0  0  0  0  0  0  0  0  0
    5.9123    0.9538    0.0000 N   0  0  0  0  0  0  0  0  0  0  0  0
    6.6267    1.3663    0.0000 C   0  0  0  0  0  0  0  0  0  0  0  0
    7.3412    0.9538    0.0000 C   0  0  0  0  0  0  0  0  0  0  0  0
    8.0557    1.3663    0.0000 C   0  0  0  0  0  0  0  0  0  0  0  0
    8.7702    0.9538    0.0000 N   0  0  0  0  0  0  0  0  0  0  0  0
    9.4846    1.3663    0.0000 C   0  0  0  0  0  0  0  0  0  0  0  0
   10.1991    0.9538    0.0000 C   0  0  0  0  0  0  0  0  0  0  0  0
   10.1991    0.1288    0.0000 N   0  0  0  0  0  0  0  0  0  0  0  0
    9.4846   -0.2837    0.0000 C   0  0  0  0  0  0  0  0  0  0  0  0
    8.7702    0.1288    0.0000 C   0  0  0  0  0  0  0  0  0  0  0  0
   10.9136   -0.2837    0.0000 C   0  0  0  0  0  0  0  0  0  0  0  0
   11.6280    0.1288    0.0000 C   0  0  0  0  0  0  0  0  0  0  0  0
   12.3425   -0.2837    0.0000 C   0  0  0  0  0  0  0  0  0  0  0  0
   12.3425   -1.1087    0.0000 C   0  0  0  0  0  0  0  0  0  0  0  0
   11.6280   -1.5212    0.0000 C   0  0  0  0  0  0  0  0  0  0  0  0
   11.6280   -2.3462    0.0000 Cl  0  0  0  0  0  0  0  0  0  0  0  0
   10.9136   -1.1087    0.0000 C   0  0  0  0  0  0  0  0  0  0  0  0
   10.1991   -1.5212    0.0000 Cl  0  0  0  0  0  0  0  0  0  0  0  0
  2  3  1  0  0  0  0
  3  4  4  0  0  0  0
  4  5  4  0  0  0  0
  5  6  4  0  0  0  0
  6  7  1  0  0  0  0
  7  8  4  0  0  0  0
  8  9  4  0  0  0  0
  9 10  4  0  0  0  0
 10 11  4  0  0  0  0
 11 12  4  0  0  0  0
  7 12  4  0  0  0  0
  6 13  4  0  0  0  0
  3 13  4  0  0  0  0
 13 14  1  0  0  0  0
  4 15  1  0  0  0  0
 15 16  2  0  0  0  0
 15 17  1  0  0  0  0
 17 18  1  0  0  0  0
 18 19  1  0  0  0  0
 19 20  1  0  0  0  0
 20 21  1  0  0  0  0
 21 22  1  0  0  0  0
 22 23  1  0  0  0  0
 23 24  1  0  0  0  0
 24 25  1  0  0  0  0
 25 26  1  0  0  0  0
 21 26  1  0  0  0  0
 24 27  1  0  0  0  0
 27 28  4  0  0  0  0
 28 29  4  0  0  0  0
 29 30  4  0  0  0  0
 30 31  4  0  0  0  0
 31 32  1  0  0  0  0
 31 33  4  0  0  0  0
 27 33  4  0  0  0  0
 33 34  1  0  0  0  0
M  END
>  <CdId>
177

>  <Mol Weight>
521.91

>  <Formula>
C26H31Cl3N4O

>  <CMPD_CHEMBLID>
CHEMBL1080903

>  <MOLREGNO>
612935

>  <PARENT_CMPD_CHEMBLID>
CHEMBL1086754

>  <PARENT_MOLREGNO>
613820

>  <COMPOUND_KEY>
34, HCl

>  <MOLWEIGHT>
485.45

>  <ALOGP>
5.45

>  <PSA>
40.51

>  <NUM_RO5_VIOLATIONS>
1

>  <ACTIVITY_ID>
3189976

>  <STANDARD_TYPE>
T1/2

>  <RELATION>
=

>  <STANDARD_VALUE>
3.71

>  <STANDARD_UNITS>
hr

>  <PUBLISHED_TYPE>
t1/2

>  <PUBLISHED_RELATION>
=

>  <PUBLISHED_VALUE>
3.71

>  <PUBLISHED_UNITS>
hr

>  <POTENTIAL_DUPLICATE>
0

>  <BAO_ENDPOINT>
BAO_0002115

>  <UO_UNITS>
UO_0000032

>  <QUDT_UNITS>
http://qudt.org/vocab/unit#Hour

>  <ASSAY_ID>
617112

>  <ASSAY_CHEMBLID>
CHEMBL1101370

>  <ASSAY_TYPE>
A

>  <DESCRIPTION>
Half life in rat plasma

>  <ASSAY_SRC_ID>
1

>  <ASSAY_SRC_DESCRIPTION>
Scientific Literature

>  <ASSAY_ORGANISM>
Rattus norvegicus

>  <ASSAY_TAX_ID>
10116

>  <CURATED_BY>
Autocuration

>  <BAO_FORMAT>
BAO_0000366

>  <TID>
102352

>  <TARGET_CHEMBLID>
CHEMBL613652

>  <TARGET_TYPE>
TISSUE

>  <PREF_NAME>
Plasma

>  <ORGANISM>
Rattus norvegicus

>  <CONFIDENCE_SCORE>
1

>  <TARGET_MAPPING>
Non-molecular

>  <DOC_ID>
50497

>  <DOC_CHEMBLID>
CHEMBL1154983

>  <PUBMED_ID>
20149649

>  <JOURNAL>
Bioorg. Med. Chem. Lett.

>  <YEAR>
2010

>  <VOLUME>
20

>  <ISSUE>
5

>  <FIRST_PAGE>
1705

$$$$

  Mrv1533001291818312D          

 35 38  0  0  0  0            999 V2000
    0.7145   -5.3625    0.0000 N   0  0  0  0  0  0  0  0  0  0  0  0
    1.4289   -4.9500    0.0000 C   0  0  0  0  0  0  0  0  0  0  0  0
    2.1434   -5.3625    0.0000 C   0  0  0  0  0  0  0  0  0  0  0  0
    2.1434   -6.1875    0.0000 C   0  0  0  0  0  0  0  0  0  0  0  0
    2.8109   -6.6724    0.0000 O   0  0  0  0  0  0  0  0  0  0  0  0
    2.5559   -7.4570    0.0000 N   0  0  0  0  0  0  0  0  0  0  0  0
    1.7309   -7.4570    0.0000 C   0  0  0  0  0  0  0  0  0  0  0  0
    1.4760   -6.6724    0.0000 N   0  0  0  0  0  0  0  0  0  0  0  0
    1.2460   -8.1245    0.0000 C   0  0  0  0  0  0  0  0  0  0  0  0
    1.5815   -8.8782    0.0000 C   0  0  0  0  0  0  0  0  0  0  0  0
    1.0966   -9.5456    0.0000 C   0  0  0  0  0  0  0  0  0  0  0  0
    0.2761   -9.4594    0.0000 C   0  0  0  0  0  0  0  0  0  0  0  0
   -0.2088  -10.1268    0.0000 F   0  0  0  0  0  0  0  0  0  0  0  0
   -0.0594   -8.7057    0.0000 C   0  0  0  0  0  0  0  0  0  0  0  0
    0.4255   -8.0382    0.0000 N   0  0  0  0  0  0  0  0  0  0  0  0
    1.4289   -4.1250    0.0000 C   0  0  0  0  0  0  0  0  0  0  0  0
    2.1434   -3.7125    0.0000 O   0  0  0  0  0  0  0  0  0  0  0  0
    0.7145   -3.7125    0.0000 N   0  0  0  0  0  0  0  0  0  0  0  0
    0.7145   -2.8875    0.0000 C   0  0  0  0  0  0  0  0  0  0  0  0
    0.0000   -2.4750    0.0000 C   0  0  0  0  0  0  0  0  0  0  0  0
    0.0000   -1.6500    0.0000 C   0  0  0  0  0  0  0  0  0  0  0  0
    0.7145   -1.2375    0.0000 C   0  0  0  0  0  0  0  0  0  0  0  0
    1.4289   -1.6500    0.0000 C   0  0  0  0  0  0  0  0  0  0  0  0
    1.4289   -2.4750    0.0000 C   0  0  0  0  0  0  0  0  0  0  0  0
    0.7145   -0.4125    0.0000 C   0  0  0  0  0  0  0  0  0  0  0  0
    0.0000    0.0000    0.0000 C   0  0  0  0  0  0  0  0  0  0  0  0
    0.0000    0.8250    0.0000 C   0  0  0  0  0  0  0  0  0  0  0  0
   -0.7145    1.2375    0.0000 F   0  0  0  0  0  0  0  0  0  0  0  0
    0.7145    1.2375    0.0000 C   0  0  0  0  0  0  0  0  0  0  0  0
    1.4289    0.8250    0.0000 C   0  0  0  0  0  0  0  0  0  0  0  0
    2.1434    1.2375    0.0000 F   0  0  0  0  0  0  0  0  0  0  0  0
    1.4289    0.0000    0.0000 C   0  0  0  0  0  0  0  0  0  0  0  0
   -0.7145   -2.8875    0.0000 C   0  0  0  0  0  0  0  0  0  0  0  0
   -1.4289   -2.4750    0.0000 O   0  0  0  0  0  0  0  0  0  0  0  0
   -0.7145   -3.7125    0.0000 O   0  0  0  0  0  0  0  0  0  0  0  0
  1  2  1  0  0  0  0
  2  3  1  0  0  0  0
  3  4  1  0  0  0  0
  4  5  4  0  0  0  0
  5  6  4  0  0  0  0
  6  7  4  0  0  0  0
  7  8  4  0  0  0  0
  4  8  4  0  0  0  0
  7  9  1  0  0  0  0
  9 10  4  0  0  0  0
 10 11  4  0  0  0  0
 11 12  4  0  0  0  0
 12 13  1  0  0  0  0
 12 14  4  0  0  0  0
 14 15  4  0  0  0  0
  9 15  4  0  0  0  0
  2 16  1  0  0  0  0
 16 17  2  0  0  0  0
 16 18  1  0  0  0  0
 18 19  1  0  0  0  0
 19 20  2  0  0  0  0
 20 21  1  0  0  0  0
 21 22  1  0  0  0  0
 22 23  1  0  0  0  0
 23 24  1  0  0  0  0
 19 24  1  0  0  0  0
 22 25  1  0  0  0  0
 25 26  4  0  0  0  0
 26 27  4  0  0  0  0
 27 28  1  0  0  0  0
 27 29  4  0  0  0  0
 29 30  4  0  0  0  0
 30 31  1  0  0  0  0
 30 32  4  0  0  0  0
 25 32  4  0  0  0  0
 20 33  1  0  0  0  0
 33 34  2  0  0  0  0
 33 35  1  0  0  0  0
M  END
>  <CdId>
183

>  <Mol Weight>
487.439

>  <Formula>
C23H20F3N5O4

>  <CMPD_CHEMBLID>
CHEMBL1083743

>  <MOLREGNO>
632369

>  <PARENT_CMPD_CHEMBLID>
CHEMBL1083743

>  <PARENT_MOLREGNO>
632369

>  <COMPOUND_KEY>
35

>  <MOLWEIGHT>
487.43

>  <ALOGP>
-0.14

>  <PSA>
144.23

>  <NUM_RO5_VIOLATIONS>
0

>  <ACTIVITY_ID>
3309892

>  <STANDARD_TYPE>
T1/2

>  <RELATION>
=

>  <STANDARD_VALUE>
4.8

>  <STANDARD_UNITS>
hr

>  <PUBLISHED_TYPE>
t1/2

>  <PUBLISHED_RELATION>
=

>  <PUBLISHED_VALUE>
4.8

>  <PUBLISHED_UNITS>
hr

>  <POTENTIAL_DUPLICATE>
0

>  <BAO_ENDPOINT>
BAO_0002115

>  <UO_UNITS>
UO_0000032

>  <QUDT_UNITS>
http://qudt.org/vocab/unit#Hour

>  <ASSAY_ID>
635643

>  <ASSAY_CHEMBLID>
CHEMBL1119535

>  <ASSAY_TYPE>
A

>  <DESCRIPTION>
Half life in rat plasma

>  <ASSAY_SRC_ID>
1

>  <ASSAY_SRC_DESCRIPTION>
Scientific Literature

>  <ASSAY_ORGANISM>
Rattus norvegicus

>  <ASSAY_TAX_ID>
10116

>  <CURATED_BY>
Autocuration

>  <BAO_FORMAT>
BAO_0000218

>  <TID>
50597

>  <TARGET_CHEMBLID>
CHEMBL376

>  <TARGET_TYPE>
ORGANISM

>  <PREF_NAME>
Rattus norvegicus

>  <ORGANISM>
Rattus norvegicus

>  <CONFIDENCE_SCORE>
1

>  <TARGET_MAPPING>
Non-molecular

>  <DOC_ID>
51311

>  <DOC_CHEMBLID>
CHEMBL1155483

>  <PUBMED_ID>
20444602

>  <JOURNAL>
Bioorg. Med. Chem. Lett.

>  <YEAR>
2010

>  <VOLUME>
20

>  <ISSUE>
11

>  <FIRST_PAGE>
3426

$$$$

  Mrv1533001291818312D          

 88 94  0  0  1  0            999 V2000
    0.5037   -3.6175    0.0000 C   0  0  0  0  0  0  0  0  0  0  0  0
    0.5037   -2.7925    0.0000 C   0  0  0  0  0  0  0  0  0  0  0  0
    1.2182   -2.3800    0.0000 C   0  0  0  0  0  0  0  0  0  0  0  0
   -0.2107   -2.3800    0.0000 C   0  0  0  0  0  0  0  0  0  0  0  0
   -0.2107   -1.5550    0.0000 C   0  0  2  0  0  0  0  0  0  0  0  0
   -0.9252   -1.1425    0.0000 N   0  0  0  0  0  0  0  0  0  0  0  0
   -1.6397   -1.5550    0.0000 C   0  0  0  0  0  0  0  0  0  0  0  0
   -2.3541   -1.1425    0.0000 O   0  0  0  0  0  0  0  0  0  0  0  0
   -1.6397   -2.3800    0.0000 C   0  0  2  0  0  0  0  0  0  0  0  0
   -0.9722   -2.8650    0.0000 C   0  0  0  0  0  0  0  0  0  0  0  0
   -1.2272   -3.6496    0.0000 C   0  0  0  0  0  0  0  0  0  0  0  0
   -2.0522   -3.6496    0.0000 C   0  0  0  0  0  0  0  0  0  0  0  0
   -2.3071   -2.8650    0.0000 N   0  0  0  0  0  0  0  0  0  0  0  0
   -3.0917   -2.6100    0.0000 C   0  0  0  0  0  0  0  0  0  0  0  0
   -3.2633   -1.8030    0.0000 O   0  0  0  0  0  0  0  0  0  0  0  0
   -3.7048   -3.1620    0.0000 C   0  0  2  0  0  0  0  0  0  0  0  0
   -2.9202   -3.4170    0.0000 N   0  0  0  0  0  0  0  0  0  0  0  0
   -2.7487   -4.2240    0.0000 C   0  0  0  0  0  0  0  0  0  0  0  0
   -1.9641   -4.4789    0.0000 O   0  0  0  0  0  0  0  0  0  0  0  0
   -3.3618   -4.7760    0.0000 C   0  0  2  0  0  0  0  0  0  0  0  0
   -3.1902   -5.5830    0.0000 C   0  0  0  0  0  0  0  0  0  0  0  0
   -2.4056   -5.8379    0.0000 C   0  0  0  0  0  0  0  0  0  0  0  0
   -1.7925   -5.2859    0.0000 C   0  0  0  0  0  0  0  0  0  0  0  0
   -1.0079   -5.5408    0.0000 C   0  0  0  0  0  0  0  0  0  0  0  0
   -0.8364   -6.3478    0.0000 C   0  0  0  0  0  0  0  0  0  0  0  0
   -1.4495   -6.8998    0.0000 C   0  0  0  0  0  0  0  0  0  0  0  0
   -2.2341   -6.6449    0.0000 C   0  0  0  0  0  0  0  0  0  0  0  0
   -4.1464   -4.5211    0.0000 N   0  0  0  0  0  0  0  0  0  0  0  0
   -4.7595   -5.0731    0.0000 C   0  0  0  0  0  0  0  0  0  0  0  0
   -4.5880   -5.8801    0.0000 O   0  0  0  0  0  0  0  0  0  0  0  0
   -5.5441   -4.8181    0.0000 C   0  0  0  0  0  0  0  0  0  0  0  0
   -5.7156   -4.0112    0.0000 N   0  0  0  0  0  0  0  0  0  0  0  0
   -6.5003   -3.7562    0.0000 C   0  0  0  0  0  0  0  0  0  0  0  0
   -7.1134   -4.3083    0.0000 O   0  0  0  0  0  0  0  0  0  0  0  0
   -6.6718   -2.9493    0.0000 C   0  0  1  0  0  0  0  0  0  0  0  0
   -7.4564   -2.6943    0.0000 N   0  0  0  0  0  0  0  0  0  0  0  0
   -8.0695   -3.2464    0.0000 C   0  0  0  0  0  0  0  0  0  0  0  0
   -7.8980   -4.0533    0.0000 O   0  0  0  0  0  0  0  0  0  0  0  0
   -8.8541   -2.9914    0.0000 C   0  0  1  0  0  0  0  0  0  0  0  0
   -9.0257   -2.1844    0.0000 N   0  0  0  0  0  0  0  0  0  0  0  0
   -9.4672   -3.5434    0.0000 C   0  0  0  0  0  0  0  0  0  0  0  0
  -10.2518   -3.2885    0.0000 C   0  0  0  0  0  0  0  0  0  0  0  0
  -10.8649   -3.8405    0.0000 C   0  0  0  0  0  0  0  0  0  0  0  0
  -11.6496   -3.5856    0.0000 C   0  0  0  0  0  0  0  0  0  0  0  0
  -11.8211   -2.7786    0.0000 C   0  0  0  0  0  0  0  0  0  0  0  0
  -12.6057   -2.5237    0.0000 O   0  0  0  0  0  0  0  0  0  0  0  0
  -11.2080   -2.2266    0.0000 C   0  0  0  0  0  0  0  0  0  0  0  0
  -10.4234   -2.4815    0.0000 C   0  0  0  0  0  0  0  0  0  0  0  0
   -6.0587   -2.3972    0.0000 C   0  0  0  0  0  0  0  0  0  0  0  0
   -6.7088   -1.8893    0.0000 C   0  0  0  0  0  0  0  0  0  0  0  0
   -5.6714   -1.6688    0.0000 C   0  0  0  0  0  0  0  0  0  0  0  0
   -5.2741   -2.6522    0.0000 S   0  0  0  0  0  0  0  0  0  0  0  0
   -4.6610   -2.1001    0.0000 S   0  0  0  0  0  0  0  0  0  0  0  0
   -3.8764   -2.3551    0.0000 C   0  0  0  0  0  0  0  0  0  0  0  0
   -3.5942   -1.5798    0.0000 C   0  0  0  0  0  0  0  0  0  0  0  0
   -4.0759   -1.5546    0.0000 C   0  0  0  0  0  0  0  0  0  0  0  0
    0.5037   -1.1425    0.0000 C   0  0  0  0  0  0  0  0  0  0  0  0
    0.5037   -0.3175    0.0000 O   0  0  0  0  0  0  0  0  0  0  0  0
    1.2182   -1.5550    0.0000 N   0  0  0  0  0  0  0  0  0  0  0  0
    1.9327   -1.1425    0.0000 C   0  0  1  0  0  0  0  0  0  0  0  0
    1.9327   -0.3175    0.0000 C   0  0  0  0  0  0  0  0  0  0  0  0
    2.6472    0.0950    0.0000 C   0  0  0  0  0  0  0  0  0  0  0  0
    3.4008   -0.2406    0.0000 C   0  0  0  0  0  0  0  0  0  0  0  0
    3.9529    0.3725    0.0000 N   0  0  0  0  0  0  0  0  0  0  0  0
    3.5404    1.0870    0.0000 C   0  0  0  0  0  0  0  0  0  0  0  0
    3.7953    1.8716    0.0000 C   0  0  0  0  0  0  0  0  0  0  0  0
    3.2433    2.4847    0.0000 C   0  0  0  0  0  0  0  0  0  0  0  0
    2.4363    2.3132    0.0000 C   0  0  0  0  0  0  0  0  0  0  0  0
    2.1814    1.5285    0.0000 C   0  0  0  0  0  0  0  0  0  0  0  0
    2.7334    0.9155    0.0000 C   0  0  0  0  0  0  0  0  0  0  0  0
    2.6472   -1.5550    0.0000 C   0  0  0  0  0  0  0  0  0  0  0  0
    2.6472   -2.3800    0.0000 O   0  0  0  0  0  0  0  0  0  0  0  0
    3.3616   -1.1425    0.0000 N   0  0  0  0  0  0  0  0  0  0  0  0
    4.0761   -1.5550    0.0000 C   0  0  0  0  0  0  0  0  0  0  0  0
    4.7906   -1.1425    0.0000 C   0  0  0  0  0  0  0  0  0  0  0  0
    4.7906   -0.3175    0.0000 C   0  0  0  0  0  0  0  0  0  0  0  0
    5.5050    0.0950    0.0000 C   0  0  0  0  0  0  0  0  0  0  0  0
    6.2195   -0.3175    0.0000 C   0  0  0  0  0  0  0  0  0  0  0  0
    6.2195   -1.1425    0.0000 C   0  0  0  0  0  0  0  0  0  0  0  0
    5.5050   -1.5550    0.0000 C   0  0  0  0  0  0  0  0  0  0  0  0
    6.9340   -1.5550    0.0000 C   0  0  0  0  0  0  0  0  0  0  0  0
    7.6484   -1.9675    0.0000 F   0  0  0  0  0  0  0  0  0  0  0  0
    6.5215   -2.2695    0.0000 F   0  0  0  0  0  0  0  0  0  0  0  0
    7.3465   -0.8406    0.0000 F   0  0  0  0  0  0  0  0  0  0  0  0
    5.5050    0.9200    0.0000 C   0  0  0  0  0  0  0  0  0  0  0  0
    5.5050    1.7450    0.0000 F   0  0  0  0  0  0  0  0  0  0  0  0
    6.3300    0.9200    0.0000 F   0  0  0  0  0  0  0  0  0  0  0  0
    4.6800    0.9200    0.0000 F   0  0  0  0  0  0  0  0  0  0  0  0
  1  2  1  0  0  0  0
  2  3  1  0  0  0  0
  2  4  1  0  0  0  0
  4  5  1  0  0  0  0
  5  6  1  6  0  0  0
  6  7  1  0  0  0  0
  7  8  2  0  0  0  0
  9  7  1  6  0  0  0
  9 10  1  0  0  0  0
 10 11  1  0  0  0  0
 11 12  1  0  0  0  0
 12 13  1  0  0  0  0
  9 13  1  0  0  0  0
 13 14  1  0  0  0  0
 14 15  2  0  0  0  0
 16 14  1  1  0  0  0
 16 17  1  0  0  0  0
 17 18  1  0  0  0  0
 18 19  2  0  0  0  0
 18 20  1  0  0  0  0
 20 21  1  6  0  0  0
 21 22  1  0  0  0  0
 22 23  4  0  0  0  0
 23 24  4  0  0  0  0
 24 25  4  0  0  0  0
 25 26  4  0  0  0  0
 26 27  4  0  0  0  0
 22 27  4  0  0  0  0
 20 28  1  0  0  0  0
 28 29  1  0  0  0  0
 29 30  2  0  0  0  0
 29 31  1  0  0  0  0
 31 32  1  0  0  0  0
 32 33  1  0  0  0  0
 33 34  2  0  0  0  0
 33 35  1  0  0  0  0
 35 36  1  1  0  0  0
 36 37  1  0  0  0  0
 37 38  2  0  0  0  0
 37 39  1  0  0  0  0
 39 40  1  6  0  0  0
 39 41  1  0  0  0  0
 41 42  1  0  0  0  0
 42 43  4  0  0  0  0
 43 44  4  0  0  0  0
 44 45  4  0  0  0  0
 45 46  1  0  0  0  0
 45 47  4  0  0  0  0
 47 48  4  0  0  0  0
 42 48  4  0  0  0  0
 35 49  1  0  0  0  0
 49 50  1  0  0  0  0
 49 51  1  0  0  0  0
 49 52  1  0  0  0  0
 52 53  1  0  0  0  0
 53 54  1  0  0  0  0
 16 54  1  0  0  0  0
 54 55  1  0  0  0  0
 54 56  1  0  0  0  0
  5 57  1  0  0  0  0
 57 58  2  0  0  0  0
 57 59  1  0  0  0  0
 60 59  1  1  0  0  0
 60 61  1  0  0  0  0
 61 62  1  0  0  0  0
 62 63  4  0  0  0  0
 63 64  4  0  0  0  0
 64 65  4  0  0  0  0
 65 66  4  0  0  0  0
 66 67  4  0  0  0  0
 67 68  4  0  0  0  0
 68 69  4  0  0  0  0
 69 70  4  0  0  0  0
 62 70  4  0  0  0  0
 65 70  4  0  0  0  0
 60 71  1  0  0  0  0
 71 72  2  0  0  0  0
 71 73  1  0  0  0  0
 73 74  1  0  0  0  0
 74 75  1  0  0  0  0
 75 76  4  0  0  0  0
 76 77  4  0  0  0  0
 77 78  4  0  0  0  0
 78 79  4  0  0  0  0
 79 80  4  0  0  0  0
 75 80  4  0  0  0  0
 79 81  1  0  0  0  0
 81 82  1  0  0  0  0
 81 83  1  0  0  0  0
 81 84  1  0  0  0  0
 77 85  1  0  0  0  0
 85 86  1  0  0  0  0
 85 87  1  0  0  0  0
 85 88  1  0  0  0  0
M  STY  1   1 DAT
M  SAL   1  1  64
M  SDT   1 MRV_IMPLICIT_H                                        
M  SDD   1     0.0000    0.0000    DR    ALL  0       0  
M  SED   1 IMPL_H1
M  END
>  <CdId>
184

>  <Mol Weight>
1267.42

>  <Formula>
C61H72F6N10O9S2

>  <CMPD_CHEMBLID>
CHEMBL1214024

>  <MOLREGNO>
685873

>  <PARENT_CMPD_CHEMBLID>
CHEMBL1214024

>  <PARENT_MOLREGNO>
685873

>  <COMPOUND_KEY>
2

>  <MOLWEIGHT>
1267.41

>  <ACTIVITY_ID>
3407153

>  <STANDARD_TYPE>
T1/2

>  <RELATION>
=

>  <STANDARD_VALUE>
5.8

>  <STANDARD_UNITS>
hr

>  <PUBLISHED_TYPE>
t1/2

>  <PUBLISHED_RELATION>
=

>  <PUBLISHED_VALUE>
5.8

>  <PUBLISHED_UNITS>
hr

>  <POTENTIAL_DUPLICATE>
0

>  <BAO_ENDPOINT>
BAO_0002115

>  <UO_UNITS>
UO_0000032

>  <QUDT_UNITS>
http://qudt.org/vocab/unit#Hour

>  <ASSAY_ID>
647580

>  <ASSAY_CHEMBLID>
CHEMBL1217627

>  <ASSAY_TYPE>
A

>  <DESCRIPTION>
Half life in rat plasma

>  <ASSAY_SRC_ID>
1

>  <ASSAY_SRC_DESCRIPTION>
Scientific Literature

>  <ASSAY_ORGANISM>
Rattus norvegicus

>  <ASSAY_TAX_ID>
10116

>  <CURATED_BY>
Autocuration

>  <BAO_FORMAT>
BAO_0000366

>  <TID>
102352

>  <TARGET_CHEMBLID>
CHEMBL613652

>  <TARGET_TYPE>
TISSUE

>  <PREF_NAME>
Plasma

>  <ORGANISM>
Rattus norvegicus

>  <CONFIDENCE_SCORE>
1

>  <TARGET_MAPPING>
Non-molecular

>  <DOC_ID>
52184

>  <DOC_CHEMBLID>
CHEMBL1212839

>  <PUBMED_ID>
20617791

>  <JOURNAL>
J. Med. Chem.

>  <YEAR>
2010

>  <VOLUME>
53

>  <ISSUE>
15

>  <FIRST_PAGE>
5491

$$$$

  Mrv1533001291818312D          

 85 90  0  0  1  0            999 V2000
   10.5430   -4.2330    0.0000 C   0  0  0  0  0  0  0  0  0  0  0  0
    9.9485   -3.6610    0.0000 S   0  0  0  0  0  0  0  0  0  0  0  0
   10.1467   -2.8602    0.0000 C   0  0  0  0  0  0  0  0  0  0  0  0
   10.9393   -2.6313    0.0000 C   0  0  0  0  0  0  0  0  0  0  0  0
   11.1375   -1.8305    0.0000 C   0  0  2  0  0  0  0  0  0  0  0  0
   11.9301   -1.6017    0.0000 N   0  0  0  0  0  0  0  0  0  0  0  0
   12.5246   -2.1737    0.0000 C   0  0  0  0  0  0  0  0  0  0  0  0
   12.3264   -2.9746    0.0000 O   0  0  0  0  0  0  0  0  0  0  0  0
   13.3172   -1.9449    0.0000 C   0  0  2  0  0  0  0  0  0  0  0  0
   13.5154   -1.1441    0.0000 C   0  0  0  0  0  0  0  0  0  0  0  0
   12.9209   -0.5720    0.0000 C   0  0  0  0  0  0  0  0  0  0  0  0
   12.1283   -0.8008    0.0000 C   0  0  0  0  0  0  0  0  0  0  0  0
   11.5338   -0.2288    0.0000 C   0  0  0  0  0  0  0  0  0  0  0  0
   11.7320    0.5720    0.0000 C   0  0  0  0  0  0  0  0  0  0  0  0
   12.5246    0.8009    0.0000 C   0  0  0  0  0  0  0  0  0  0  0  0
   13.1191    0.2288    0.0000 C   0  0  0  0  0  0  0  0  0  0  0  0
   13.9117   -2.5169    0.0000 N   0  0  0  0  0  0  0  0  0  0  0  0
   14.7043   -2.2881    0.0000 C   0  0  0  0  0  0  0  0  0  0  0  0
   14.9025   -1.4873    0.0000 O   0  0  0  0  0  0  0  0  0  0  0  0
   15.2988   -2.8602    0.0000 C   0  0  0  0  0  0  0  0  0  0  0  0
   16.0915   -2.6313    0.0000 N   0  0  0  0  0  0  0  0  0  0  0  0
   16.6859   -3.2034    0.0000 C   0  0  0  0  0  0  0  0  0  0  0  0
   16.4878   -4.0042    0.0000 O   0  0  0  0  0  0  0  0  0  0  0  0
   17.4786   -2.9746    0.0000 C   0  0  1  0  0  0  0  0  0  0  0  0
   17.6767   -2.1737    0.0000 C   0  0  0  0  0  0  0  0  0  0  0  0
   18.0730   -3.5466    0.0000 N   0  0  0  0  0  0  0  0  0  0  0  0
   18.8657   -3.3178    0.0000 C   0  0  0  0  0  0  0  0  0  0  0  0
   19.0638   -2.5169    0.0000 O   0  0  0  0  0  0  0  0  0  0  0  0
   19.4601   -3.8898    0.0000 C   0  0  1  0  0  0  0  0  0  0  0  0
   19.2620   -4.6907    0.0000 N   0  0  0  0  0  0  0  0  0  0  0  0
   20.2528   -3.6610    0.0000 C   0  0  0  0  0  0  0  0  0  0  0  0
   20.8473   -4.2330    0.0000 C   0  0  0  0  0  0  0  0  0  0  0  0
   21.6399   -4.0042    0.0000 C   0  0  0  0  0  0  0  0  0  0  0  0
   22.2344   -4.5763    0.0000 C   0  0  0  0  0  0  0  0  0  0  0  0
   22.0362   -5.3771    0.0000 C   0  0  0  0  0  0  0  0  0  0  0  0
   22.6307   -5.9491    0.0000 O   0  0  0  0  0  0  0  0  0  0  0  0
   21.2436   -5.6059    0.0000 C   0  0  0  0  0  0  0  0  0  0  0  0
   20.6491   -5.0339    0.0000 C   0  0  0  0  0  0  0  0  0  0  0  0
   10.5430   -1.2585    0.0000 C   0  0  0  0  0  0  0  0  0  0  0  0
   10.7412   -0.4576    0.0000 O   0  0  0  0  0  0  0  0  0  0  0  0
    9.7504   -1.4873    0.0000 N   0  0  0  0  0  0  0  0  0  0  0  0
    9.4696   -2.2630    0.0000 C   0  0  0  0  0  0  0  0  0  0  0  0
    8.6450   -2.2357    0.0000 C   0  0  0  0  0  0  0  0  0  0  0  0
    8.4162   -1.4431    0.0000 C   0  0  0  0  0  0  0  0  0  0  0  0
    9.0994   -0.9805    0.0000 C   0  0  1  0  0  0  0  0  0  0  0  0
    9.1267   -0.1560    0.0000 C   0  0  0  0  0  0  0  0  0  0  0  0
    9.8544    0.2326    0.0000 O   0  0  0  0  0  0  0  0  0  0  0  0
    8.4263    0.2800    0.0000 N   0  0  0  0  0  0  0  0  0  0  0  0
    8.4536    1.1045    0.0000 C   0  0  1  0  0  0  0  0  0  0  0  0
    9.1813    1.4931    0.0000 C   0  0  0  0  0  0  0  0  0  0  0  0
    9.2087    2.3177    0.0000 C   0  0  0  0  0  0  0  0  0  0  0  0
    8.5082    2.7536    0.0000 C   0  0  0  0  0  0  0  0  0  0  0  0
    9.9364    2.7063    0.0000 C   0  0  0  0  0  0  0  0  0  0  0  0
    7.7532    1.5405    0.0000 C   0  0  0  0  0  0  0  0  0  0  0  0
    7.0254    1.1518    0.0000 O   0  0  0  0  0  0  0  0  0  0  0  0
    7.7805    2.3650    0.0000 N   0  0  0  0  0  0  0  0  0  0  0  0
    7.0801    2.8009    0.0000 C   0  0  1  0  0  0  0  0  0  0  0  0
    7.1074    3.6255    0.0000 C   0  0  0  0  0  0  0  0  0  0  0  0
    6.4070    4.0614    0.0000 C   0  0  0  0  0  0  0  0  0  0  0  0
    5.6426    3.7510    0.0000 C   0  0  0  0  0  0  0  0  0  0  0  0
    5.1112    4.3820    0.0000 N   0  0  0  0  0  0  0  0  0  0  0  0
    5.5471    5.0825    0.0000 C   0  0  0  0  0  0  0  0  0  0  0  0
    5.3183    5.8751    0.0000 C   0  0  0  0  0  0  0  0  0  0  0  0
    5.8903    6.4696    0.0000 C   0  0  0  0  0  0  0  0  0  0  0  0
    6.6912    6.2714    0.0000 C   0  0  0  0  0  0  0  0  0  0  0  0
    6.9200    5.4788    0.0000 C   0  0  0  0  0  0  0  0  0  0  0  0
    6.3480    4.8843    0.0000 C   0  0  0  0  0  0  0  0  0  0  0  0
    6.3523    2.4123    0.0000 C   0  0  0  0  0  0  0  0  0  0  0  0
    5.6519    2.8483    0.0000 O   0  0  0  0  0  0  0  0  0  0  0  0
    6.3250    1.5878    0.0000 N   0  0  0  0  0  0  0  0  0  0  0  0
    5.5973    1.1992    0.0000 C   0  0  0  0  0  0  0  0  0  0  0  0
    4.8969    1.6351    0.0000 C   0  0  0  0  0  0  0  0  0  0  0  0
    4.1691    1.2465    0.0000 C   0  0  0  0  0  0  0  0  0  0  0  0
    3.4687    1.6824    0.0000 C   0  0  0  0  0  0  0  0  0  0  0  0
    3.4960    2.5070    0.0000 C   0  0  0  0  0  0  0  0  0  0  0  0
    4.2238    2.8956    0.0000 C   0  0  0  0  0  0  0  0  0  0  0  0
    4.9242    2.4596    0.0000 C   0  0  0  0  0  0  0  0  0  0  0  0
    4.2511    3.7201    0.0000 C   0  0  0  0  0  0  0  0  0  0  0  0
    4.2784    4.5447    0.0000 F   0  0  0  0  0  0  0  0  0  0  0  0
    5.0756    3.6928    0.0000 F   0  0  0  0  0  0  0  0  0  0  0  0
    3.4265    3.7475    0.0000 F   0  0  0  0  0  0  0  0  0  0  0  0
    2.7410    1.2938    0.0000 C   0  0  0  0  0  0  0  0  0  0  0  0
    2.0132    0.9052    0.0000 F   0  0  0  0  0  0  0  0  0  0  0  0
    2.3523    2.0216    0.0000 F   0  0  0  0  0  0  0  0  0  0  0  0
    3.1296    0.5661    0.0000 F   0  0  0  0  0  0  0  0  0  0  0  0
  1  2  1  0  0  0  0
  2  3  1  0  0  0  0
  3  4  1  0  0  0  0
  4  5  1  0  0  0  0
  5  6  1  1  0  0  0
  6  7  1  0  0  0  0
  7  8  2  0  0  0  0
  7  9  1  0  0  0  0
  9 10  1  0  0  0  0
 10 11  1  0  0  0  0
 11 12  4  0  0  0  0
 12 13  4  0  0  0  0
 13 14  4  0  0  0  0
 14 15  4  0  0  0  0
 15 16  4  0  0  0  0
 11 16  4  0  0  0  0
  9 17  1  6  0  0  0
 17 18  1  0  0  0  0
 18 19  2  0  0  0  0
 18 20  1  0  0  0  0
 20 21  1  0  0  0  0
 21 22  1  0  0  0  0
 22 23  2  0  0  0  0
 22 24  1  0  0  0  0
 24 25  1  1  0  0  0
 24 26  1  0  0  0  0
 26 27  1  0  0  0  0
 27 28  2  0  0  0  0
 27 29  1  0  0  0  0
 29 30  1  6  0  0  0
 29 31  1  0  0  0  0
 31 32  1  0  0  0  0
 32 33  4  0  0  0  0
 33 34  4  0  0  0  0
 34 35  4  0  0  0  0
 35 36  1  0  0  0  0
 35 37  4  0  0  0  0
 37 38  4  0  0  0  0
 32 38  4  0  0  0  0
  5 39  1  0  0  0  0
 39 40  2  0  0  0  0
 39 41  1  0  0  0  0
 41 42  1  0  0  0  0
 42 43  1  0  0  0  0
 43 44  1  0  0  0  0
 44 45  1  0  0  0  0
 41 45  1  0  0  0  0
 45 46  1  1  0  0  0
 46 47  2  0  0  0  0
 46 48  1  0  0  0  0
 49 48  1  6  0  0  0
 49 50  1  0  0  0  0
 50 51  1  0  0  0  0
 51 52  1  0  0  0  0
 51 53  1  0  0  0  0
 49 54  1  0  0  0  0
 54 55  2  0  0  0  0
 54 56  1  0  0  0  0
 57 56  1  6  0  0  0
 57 58  1  0  0  0  0
 58 59  1  0  0  0  0
 59 60  4  0  0  0  0
 60 61  4  0  0  0  0
 61 62  4  0  0  0  0
 62 63  4  0  0  0  0
 63 64  4  0  0  0  0
 64 65  4  0  0  0  0
 65 66  4  0  0  0  0
 66 67  4  0  0  0  0
 59 67  4  0  0  0  0
 62 67  4  0  0  0  0
 57 68  1  0  0  0  0
 68 69  2  0  0  0  0
 68 70  1  0  0  0  0
 70 71  1  0  0  0  0
 71 72  1  0  0  0  0
 72 73  4  0  0  0  0
 73 74  4  0  0  0  0
 74 75  4  0  0  0  0
 75 76  4  0  0  0  0
 76 77  4  0  0  0  0
 72 77  4  0  0  0  0
 76 78  1  0  0  0  0
 78 79  1  0  0  0  0
 78 80  1  0  0  0  0
 78 81  1  0  0  0  0
 74 82  1  0  0  0  0
 82 83  1  0  0  0  0
 82 84  1  0  0  0  0
 82 85  1  0  0  0  0
M  STY  1   1 DAT
M  SAL   1  1  61
M  SDT   1 MRV_IMPLICIT_H                                        
M  SDD   1     0.0000    0.0000    DR    ALL  0       0  
M  SED   1 IMPL_H1
M  END
>  <CdId>
185

>  <Mol Weight>
1209.32

>  <Formula>
C59H70F6N10O9S

>  <CMPD_CHEMBLID>
CHEMBL507340

>  <MOLREGNO>
492364

>  <PARENT_CMPD_CHEMBLID>
CHEMBL507340

>  <PARENT_MOLREGNO>
492364

>  <COMPOUND_KEY>
1

>  <MOLWEIGHT>
1209.3

>  <ACTIVITY_ID>
3407154

>  <STANDARD_TYPE>
T1/2

>  <RELATION>
=

>  <STANDARD_VALUE>
4.8

>  <STANDARD_UNITS>
hr

>  <PUBLISHED_TYPE>
t1/2

>  <PUBLISHED_RELATION>
=

>  <PUBLISHED_VALUE>
4.8

>  <PUBLISHED_UNITS>
hr

>  <POTENTIAL_DUPLICATE>
0

>  <BAO_ENDPOINT>
BAO_0002115

>  <UO_UNITS>
UO_0000032

>  <QUDT_UNITS>
http://qudt.org/vocab/unit#Hour

>  <ASSAY_ID>
647580

>  <ASSAY_CHEMBLID>
CHEMBL1217627

>  <ASSAY_TYPE>
A

>  <DESCRIPTION>
Half life in rat plasma

>  <ASSAY_SRC_ID>
1

>  <ASSAY_SRC_DESCRIPTION>
Scientific Literature

>  <ASSAY_ORGANISM>
Rattus norvegicus

>  <ASSAY_TAX_ID>
10116

>  <CURATED_BY>
Autocuration

>  <BAO_FORMAT>
BAO_0000366

>  <TID>
102352

>  <TARGET_CHEMBLID>
CHEMBL613652

>  <TARGET_TYPE>
TISSUE

>  <PREF_NAME>
Plasma

>  <ORGANISM>
Rattus norvegicus

>  <CONFIDENCE_SCORE>
1

>  <TARGET_MAPPING>
Non-molecular

>  <DOC_ID>
52184

>  <DOC_CHEMBLID>
CHEMBL1212839

>  <PUBMED_ID>
20617791

>  <JOURNAL>
J. Med. Chem.

>  <YEAR>
2010

>  <VOLUME>
53

>  <ISSUE>
15

>  <FIRST_PAGE>
5491

$$$$

  Mrv1533001291818312D          

 19 20  0  0  0  0            999 V2000
    0.0000    0.8250    0.0000 C   0  0  0  0  0  0  0  0  0  0  0  0
    0.0000    0.0000    0.0000 S   0  0  0  0  0  0  0  0  0  0  0  0
    0.7145   -0.4125    0.0000 C   0  0  0  0  0  0  0  0  0  0  0  0
    1.4289    0.0000    0.0000 O   0  0  0  0  0  0  0  0  0  0  0  0
    0.7145   -1.2375    0.0000 C   0  0  0  0  0  0  0  0  0  0  0  0
    1.3819   -1.7224    0.0000 S   0  0  0  0  0  0  0  0  0  0  0  0
    1.1270   -2.5070    0.0000 C   0  0  0  0  0  0  0  0  0  0  0  0
    0.3020   -2.5070    0.0000 N   0  0  0  0  0  0  0  0  0  0  0  0
    0.0470   -1.7224    0.0000 C   0  0  0  0  0  0  0  0  0  0  0  0
   -0.7376   -1.4675    0.0000 C   0  0  0  0  0  0  0  0  0  0  0  0
   -0.9091   -0.6605    0.0000 Br  0  0  0  0  0  0  0  0  0  0  0  0
   -1.3507   -2.0195    0.0000 Br  0  0  0  0  0  0  0  0  0  0  0  0
    1.6119   -3.1745    0.0000 C   0  0  0  0  0  0  0  0  0  0  0  0
    2.4324   -3.0882    0.0000 C   0  0  0  0  0  0  0  0  0  0  0  0
    2.9173   -3.7557    0.0000 C   0  0  0  0  0  0  0  0  0  0  0  0
    2.5817   -4.5094    0.0000 C   0  0  0  0  0  0  0  0  0  0  0  0
    3.0667   -5.1768    0.0000 Cl  0  0  0  0  0  0  0  0  0  0  0  0
    1.7613   -4.5956    0.0000 C   0  0  0  0  0  0  0  0  0  0  0  0
    1.2763   -3.9282    0.0000 C   0  0  0  0  0  0  0  0  0  0  0  0
  1  2  1  0  0  0  0
  2  3  1  0  0  0  0
  3  4  2  0  0  0  0
  3  5  1  0  0  0  0
  5  6  4  0  0  0  0
  6  7  4  0  0  0  0
  7  8  4  0  0  0  0
  8  9  4  0  0  0  0
  5  9  4  0  0  0  0
  9 10  1  0  0  0  0
 10 11  1  0  0  0  0
 10 12  1  0  0  0  0
  7 13  1  0  0  0  0
 13 14  4  0  0  0  0
 14 15  4  0  0  0  0
 15 16  4  0  0  0  0
 16 17  1  0  0  0  0
 16 18  4  0  0  0  0
 18 19  4  0  0  0  0
 13 19  4  0  0  0  0
M  END
>  <CdId>
187

>  <Mol Weight>
441.58

>  <Formula>
C12H8Br2ClNOS2

>  <CMPD_CHEMBLID>
CHEMBL1766057

>  <MOLREGNO>
1141086

>  <PARENT_CMPD_CHEMBLID>
CHEMBL1766057

>  <PARENT_MOLREGNO>
1141086

>  <COMPOUND_KEY>
16

>  <MOLWEIGHT>
441.59

>  <ALOGP>
5.48

>  <PSA>
83.5

>  <NUM_RO5_VIOLATIONS>
1

>  <ACTIVITY_ID>
6170217

>  <STANDARD_TYPE>
T1/2

>  <RELATION>
=

>  <STANDARD_VALUE>
24.73

>  <STANDARD_UNITS>
hr

>  <PUBLISHED_TYPE>
t1/2

>  <PUBLISHED_RELATION>
=

>  <PUBLISHED_VALUE>
24.725

>  <PUBLISHED_UNITS>
hr

>  <POTENTIAL_DUPLICATE>
0

>  <BAO_ENDPOINT>
BAO_0002115

>  <UO_UNITS>
UO_0000032

>  <QUDT_UNITS>
http://qudt.org/vocab/unit#Hour

>  <ASSAY_ID>
742601

>  <ASSAY_CHEMBLID>
CHEMBL1769444

>  <ASSAY_TYPE>
A

>  <DESCRIPTION>
Half life in rat plasma

>  <ASSAY_SRC_ID>
1

>  <ASSAY_SRC_DESCRIPTION>
Scientific Literature

>  <ASSAY_ORGANISM>
Rattus norvegicus

>  <ASSAY_TAX_ID>
10116

>  <CURATED_BY>
Autocuration

>  <BAO_FORMAT>
BAO_0000218

>  <TID>
50597

>  <TARGET_CHEMBLID>
CHEMBL376

>  <TARGET_TYPE>
ORGANISM

>  <PREF_NAME>
Rattus norvegicus

>  <ORGANISM>
Rattus norvegicus

>  <CONFIDENCE_SCORE>
1

>  <TARGET_MAPPING>
Non-molecular

>  <DOC_ID>
57261

>  <DOC_CHEMBLID>
CHEMBL1765083

>  <PUBMED_ID>
21355607

>  <JOURNAL>
J. Med. Chem.

>  <YEAR>
2011

>  <VOLUME>
54

>  <ISSUE>
6

>  <FIRST_PAGE>
1704

$$$$

  Mrv1533001291818312D          

 24 27  0  0  0  0            999 V2000
    4.0668    2.3479    0.0000 O   0  0  0  0  0  0  0  0  0  0  0  0
    3.3523    1.9354    0.0000 C   0  0  0  0  0  0  0  0  0  0  0  0
    3.3523    1.1104    0.0000 C   0  0  0  0  0  0  0  0  0  0  0  0
    2.6378    0.6979    0.0000 C   0  0  0  0  0  0  0  0  0  0  0  0
    1.9233    1.1104    0.0000 C   0  0  0  0  0  0  0  0  0  0  0  0
    1.1387    0.8555    0.0000 N   0  0  0  0  0  0  0  0  0  0  0  0
    0.6538    1.5229    0.0000 C   0  0  0  0  0  0  0  0  0  0  0  0
   -0.1712    1.5229    0.0000 C   0  0  0  0  0  0  0  0  0  0  0  0
   -0.5837    2.2374    0.0000 N   0  0  0  0  0  0  0  0  0  0  0  0
   -1.4087    2.2374    0.0000 C   0  0  0  0  0  0  0  0  0  0  0  0
   -1.8212    2.9519    0.0000 C   0  0  0  0  0  0  0  0  0  0  0  0
   -1.4087    3.6664    0.0000 C   0  0  0  0  0  0  0  0  0  0  0  0
   -1.8212    4.3808    0.0000 C   0  0  0  0  0  0  0  0  0  0  0  0
   -1.4087    5.0953    0.0000 C   0  0  0  0  0  0  0  0  0  0  0  0
   -1.8212    5.8098    0.0000 C   0  0  0  0  0  0  0  0  0  0  0  0
   -1.4087    6.5242    0.0000 C   0  0  0  0  0  0  0  0  0  0  0  0
   -0.5837    6.5242    0.0000 C   0  0  0  0  0  0  0  0  0  0  0  0
   -0.1712    5.8098    0.0000 C   0  0  0  0  0  0  0  0  0  0  0  0
   -0.5837    5.0953    0.0000 C   0  0  0  0  0  0  0  0  0  0  0  0
   -0.5837    3.6664    0.0000 C   0  0  0  0  0  0  0  0  0  0  0  0
   -0.1712    2.9519    0.0000 C   0  0  0  0  0  0  0  0  0  0  0  0
    1.1387    2.1904    0.0000 N   0  0  0  0  0  0  0  0  0  0  0  0
    1.9233    1.9354    0.0000 C   0  0  0  0  0  0  0  0  0  0  0  0
    2.6378    2.3479    0.0000 C   0  0  0  0  0  0  0  0  0  0  0  0
  1  2  1  0  0  0  0
  2  3  4  0  0  0  0
  3  4  4  0  0  0  0
  4  5  4  0  0  0  0
  5  6  4  0  0  0  0
  6  7  4  0  0  0  0
  7  8  1  0  0  0  0
  8  9  1  0  0  0  0
  9 10  1  0  0  0  0
 10 11  1  0  0  0  0
 11 12  1  0  0  0  0
 12 13  1  0  0  0  0
 13 14  1  0  0  0  0
 14 15  4  0  0  0  0
 15 16  4  0  0  0  0
 16 17  4  0  0  0  0
 17 18  4  0  0  0  0
 18 19  4  0  0  0  0
 14 19  4  0  0  0  0
 12 20  1  0  0  0  0
 20 21  1  0  0  0  0
  9 21  1  0  0  0  0
  7 22  4  0  0  0  0
 22 23  4  0  0  0  0
  5 23  4  0  0  0  0
 23 24  4  0  0  0  0
  2 24  4  0  0  0  0
M  STY  1   1 DAT
M  SAL   1  1   6
M  SDT   1 MRV_IMPLICIT_H                                        
M  SDD   1     0.0000    0.0000    DR    ALL  0       0  
M  SED   1 IMPL_H1
M  END
>  <CdId>
188

>  <Mol Weight>
321.424

>  <Formula>
C20H23N3O

>  <CMPD_CHEMBLID>
CHEMBL65231

>  <MOLREGNO>
101640

>  <PARENT_CMPD_CHEMBLID>
CHEMBL65231

>  <PARENT_MOLREGNO>
101640

>  <COMPOUND_KEY>
2b

>  <MOLWEIGHT>
321.42

>  <ALOGP>
4.03

>  <PSA>
52.15

>  <NUM_RO5_VIOLATIONS>
0

>  <ACTIVITY_ID>
6280394

>  <STANDARD_TYPE>
T1/2

>  <RELATION>
=

>  <STANDARD_VALUE>
8.0

>  <STANDARD_UNITS>
hr

>  <PUBLISHED_TYPE>
t1/2

>  <PUBLISHED_RELATION>
=

>  <PUBLISHED_VALUE>
8.0

>  <PUBLISHED_UNITS>
hr

>  <POTENTIAL_DUPLICATE>
0

>  <BAO_ENDPOINT>
BAO_0002115

>  <UO_UNITS>
UO_0000032

>  <QUDT_UNITS>
http://qudt.org/vocab/unit#Hour

>  <ASSAY_ID>
756312

>  <ASSAY_CHEMBLID>
CHEMBL1805125

>  <ASSAY_TYPE>
A

>  <DESCRIPTION>
Half life in rat plasma

>  <ASSAY_SRC_ID>
1

>  <ASSAY_SRC_DESCRIPTION>
Scientific Literature

>  <ASSAY_ORGANISM>
Rattus norvegicus

>  <ASSAY_TAX_ID>
10116

>  <CURATED_BY>
Autocuration

>  <BAO_FORMAT>
BAO_0000366

>  <TID>
102352

>  <TARGET_CHEMBLID>
CHEMBL613652

>  <TARGET_TYPE>
TISSUE

>  <PREF_NAME>
Plasma

>  <ORGANISM>
Rattus norvegicus

>  <CONFIDENCE_SCORE>
1

>  <TARGET_MAPPING>
Non-molecular

>  <DOC_ID>
58156

>  <DOC_CHEMBLID>
CHEMBL1799931

>  <PUBMED_ID>
21453995

>  <JOURNAL>
Eur. J. Med. Chem.

>  <YEAR>
2011

>  <VOLUME>
46

>  <ISSUE>
6

>  <FIRST_PAGE>
2295

$$$$

  Mrv1533001291818312D          

 22 24  0  0  0  0            999 V2000
    5.0013   -0.4125    0.0000 N   0  0  0  0  0  0  0  0  0  0  0  0
    5.0013   -1.2375    0.0000 C   0  0  0  0  0  0  0  0  0  0  0  0
    5.7158   -1.6500    0.0000 C   0  0  0  0  0  0  0  0  0  0  0  0
    5.7158   -2.4750    0.0000 N   0  0  0  0  0  0  0  0  0  0  0  0
    5.0013   -2.8875    0.0000 C   0  0  0  0  0  0  0  0  0  0  0  0
    4.2868   -2.4750    0.0000 C   0  0  0  0  0  0  0  0  0  0  0  0
    3.5724   -2.8875    0.0000 N   0  0  0  0  0  0  0  0  0  0  0  0
    2.8579   -2.4750    0.0000 C   0  0  0  0  0  0  0  0  0  0  0  0
    2.1434   -2.8875    0.0000 C   0  0  0  0  0  0  0  0  0  0  0  0
    1.4289   -2.4750    0.0000 C   0  0  0  0  0  0  0  0  0  0  0  0
    1.4289   -1.6500    0.0000 C   0  0  0  0  0  0  0  0  0  0  0  0
    0.7145   -1.2375    0.0000 O   0  0  0  0  0  0  0  0  0  0  0  0
    0.7145   -0.4125    0.0000 C   0  0  0  0  0  0  0  0  0  0  0  0
    0.0000    0.0000    0.0000 C   0  0  0  0  0  0  0  0  0  0  0  0
    0.0000    0.8250    0.0000 C   0  0  0  0  0  0  0  0  0  0  0  0
    0.7145    1.2375    0.0000 C   0  0  0  0  0  0  0  0  0  0  0  0
    0.7145    2.0625    0.0000 Cl  0  0  0  0  0  0  0  0  0  0  0  0
    1.4289    0.8250    0.0000 C   0  0  0  0  0  0  0  0  0  0  0  0
    1.4289    0.0000    0.0000 C   0  0  0  0  0  0  0  0  0  0  0  0
    2.1434   -1.2375    0.0000 C   0  0  0  0  0  0  0  0  0  0  0  0
    2.8579   -1.6500    0.0000 C   0  0  0  0  0  0  0  0  0  0  0  0
    4.2868   -1.6500    0.0000 N   0  0  0  0  0  0  0  0  0  0  0  0
  1  2  1  0  0  0  0
  2  3  4  0  0  0  0
  3  4  4  0  0  0  0
  4  5  4  0  0  0  0
  5  6  4  0  0  0  0
  6  7  1  0  0  0  0
  7  8  1  0  0  0  0
  8  9  4  0  0  0  0
  9 10  4  0  0  0  0
 10 11  4  0  0  0  0
 11 12  1  0  0  0  0
 12 13  1  0  0  0  0
 13 14  4  0  0  0  0
 14 15  4  0  0  0  0
 15 16  4  0  0  0  0
 16 17  1  0  0  0  0
 16 18  4  0  0  0  0
 18 19  4  0  0  0  0
 13 19  4  0  0  0  0
 11 20  4  0  0  0  0
 20 21  4  0  0  0  0
  8 21  4  0  0  0  0
  6 22  4  0  0  0  0
  2 22  4  0  0  0  0
M  END
>  <CdId>
189

>  <Mol Weight>
312.76

>  <Formula>
C16H13ClN4O

>  <CMPD_CHEMBLID>
CHEMBL2012017

>  <MOLREGNO>
1333072

>  <PARENT_CMPD_CHEMBLID>
CHEMBL2012017

>  <PARENT_MOLREGNO>
1333072

>  <COMPOUND_KEY>
13

>  <MOLWEIGHT>
312.75

>  <ALOGP>
3.64

>  <PSA>
73.06

>  <NUM_RO5_VIOLATIONS>
0

>  <ACTIVITY_ID>
10834939

>  <STANDARD_TYPE>
T1/2

>  <RELATION>
>

>  <STANDARD_VALUE>
8.333

>  <STANDARD_UNITS>
hr

>  <PUBLISHED_TYPE>
t1/2

>  <PUBLISHED_RELATION>
>

>  <PUBLISHED_VALUE>
500.0

>  <PUBLISHED_UNITS>
min

>  <POTENTIAL_DUPLICATE>
0

>  <BAO_ENDPOINT>
BAO_0002115

>  <UO_UNITS>
UO_0000032

>  <QUDT_UNITS>
http://qudt.org/vocab/unit#Hour

>  <ASSAY_ID>
811999

>  <ASSAY_CHEMBLID>
CHEMBL2013369

>  <ASSAY_TYPE>
A

>  <DESCRIPTION>
Half life in rat plasma

>  <ASSAY_SRC_ID>
1

>  <ASSAY_SRC_DESCRIPTION>
Scientific Literature

>  <ASSAY_ORGANISM>
Rattus norvegicus

>  <ASSAY_TAX_ID>
10116

>  <CURATED_BY>
Autocuration

>  <BAO_FORMAT>
BAO_0000366

>  <TID>
102352

>  <TARGET_CHEMBLID>
CHEMBL613652

>  <TARGET_TYPE>
TISSUE

>  <PREF_NAME>
Plasma

>  <ORGANISM>
Rattus norvegicus

>  <CONFIDENCE_SCORE>
1

>  <TARGET_MAPPING>
Non-molecular

>  <DOC_ID>
61468

>  <DOC_CHEMBLID>
CHEMBL2010700

>  <PUBMED_ID>
22306122

>  <JOURNAL>
Bioorg. Med. Chem. Lett.

>  <YEAR>
2012

>  <VOLUME>
22

>  <ISSUE>
5

>  <FIRST_PAGE>
2033

$$$$

  Mrv1533001291818312D          

 22 24  0  0  0  0            999 V2000
    5.0013   -0.4125    0.0000 N   0  0  0  0  0  0  0  0  0  0  0  0
    5.0013   -1.2375    0.0000 C   0  0  0  0  0  0  0  0  0  0  0  0
    5.7158   -1.6500    0.0000 C   0  0  0  0  0  0  0  0  0  0  0  0
    5.7158   -2.4750    0.0000 C   0  0  0  0  0  0  0  0  0  0  0  0
    5.0013   -2.8875    0.0000 N   0  0  0  0  0  0  0  0  0  0  0  0
    4.2868   -2.4750    0.0000 C   0  0  0  0  0  0  0  0  0  0  0  0
    3.5724   -2.8875    0.0000 N   0  0  0  0  0  0  0  0  0  0  0  0
    2.8579   -2.4750    0.0000 C   0  0  0  0  0  0  0  0  0  0  0  0
    2.1434   -2.8875    0.0000 C   0  0  0  0  0  0  0  0  0  0  0  0
    1.4289   -2.4750    0.0000 C   0  0  0  0  0  0  0  0  0  0  0  0
    1.4289   -1.6500    0.0000 C   0  0  0  0  0  0  0  0  0  0  0  0
    0.7145   -1.2375    0.0000 O   0  0  0  0  0  0  0  0  0  0  0  0
    0.7145   -0.4125    0.0000 C   0  0  0  0  0  0  0  0  0  0  0  0
    0.0000    0.0000    0.0000 C   0  0  0  0  0  0  0  0  0  0  0  0
    0.0000    0.8250    0.0000 C   0  0  0  0  0  0  0  0  0  0  0  0
    0.7145    1.2375    0.0000 C   0  0  0  0  0  0  0  0  0  0  0  0
    0.7145    2.0625    0.0000 Cl  0  0  0  0  0  0  0  0  0  0  0  0
    1.4289    0.8250    0.0000 C   0  0  0  0  0  0  0  0  0  0  0  0
    1.4289    0.0000    0.0000 C   0  0  0  0  0  0  0  0  0  0  0  0
    2.1434   -1.2375    0.0000 C   0  0  0  0  0  0  0  0  0  0  0  0
    2.8579   -1.6500    0.0000 C   0  0  0  0  0  0  0  0  0  0  0  0
    4.2868   -1.6500    0.0000 N   0  0  0  0  0  0  0  0  0  0  0  0
  1  2  1  0  0  0  0
  2  3  4  0  0  0  0
  3  4  4  0  0  0  0
  4  5  4  0  0  0  0
  5  6  4  0  0  0  0
  6  7  1  0  0  0  0
  7  8  1  0  0  0  0
  8  9  4  0  0  0  0
  9 10  4  0  0  0  0
 10 11  4  0  0  0  0
 11 12  1  0  0  0  0
 12 13  1  0  0  0  0
 13 14  4  0  0  0  0
 14 15  4  0  0  0  0
 15 16  4  0  0  0  0
 16 17  1  0  0  0  0
 16 18  4  0  0  0  0
 18 19  4  0  0  0  0
 13 19  4  0  0  0  0
 11 20  4  0  0  0  0
 20 21  4  0  0  0  0
  8 21  4  0  0  0  0
  6 22  4  0  0  0  0
  2 22  4  0  0  0  0
M  END
>  <CdId>
190

>  <Mol Weight>
312.76

>  <Formula>
C16H13ClN4O

>  <CMPD_CHEMBLID>
CHEMBL2011950

>  <MOLREGNO>
1333005

>  <PARENT_CMPD_CHEMBLID>
CHEMBL2011950

>  <PARENT_MOLREGNO>
1333005

>  <COMPOUND_KEY>
4

>  <MOLWEIGHT>
312.75

>  <ALOGP>
4.14

>  <PSA>
73.06

>  <NUM_RO5_VIOLATIONS>
0

>  <ACTIVITY_ID>
10834938

>  <STANDARD_TYPE>
T1/2

>  <RELATION>
>

>  <STANDARD_VALUE>
8.333

>  <STANDARD_UNITS>
hr

>  <PUBLISHED_TYPE>
t1/2

>  <PUBLISHED_RELATION>
>

>  <PUBLISHED_VALUE>
500.0

>  <PUBLISHED_UNITS>
min

>  <POTENTIAL_DUPLICATE>
0

>  <BAO_ENDPOINT>
BAO_0002115

>  <UO_UNITS>
UO_0000032

>  <QUDT_UNITS>
http://qudt.org/vocab/unit#Hour

>  <ASSAY_ID>
811999

>  <ASSAY_CHEMBLID>
CHEMBL2013369

>  <ASSAY_TYPE>
A

>  <DESCRIPTION>
Half life in rat plasma

>  <ASSAY_SRC_ID>
1

>  <ASSAY_SRC_DESCRIPTION>
Scientific Literature

>  <ASSAY_ORGANISM>
Rattus norvegicus

>  <ASSAY_TAX_ID>
10116

>  <CURATED_BY>
Autocuration

>  <BAO_FORMAT>
BAO_0000366

>  <TID>
102352

>  <TARGET_CHEMBLID>
CHEMBL613652

>  <TARGET_TYPE>
TISSUE

>  <PREF_NAME>
Plasma

>  <ORGANISM>
Rattus norvegicus

>  <CONFIDENCE_SCORE>
1

>  <TARGET_MAPPING>
Non-molecular

>  <DOC_ID>
61468

>  <DOC_CHEMBLID>
CHEMBL2010700

>  <PUBMED_ID>
22306122

>  <JOURNAL>
Bioorg. Med. Chem. Lett.

>  <YEAR>
2012

>  <VOLUME>
22

>  <ISSUE>
5

>  <FIRST_PAGE>
2033

$$$$

  Mrv1533001291818312D          

 31 35  0  0  1  0            999 V2000
   -4.2362    0.3087    0.0000 C   0  0  0  0  0  0  0  0  0  0  0  0
   -3.4516    0.5637    0.0000 C   0  0  0  0  0  0  0  0  0  0  0  0
   -3.2800    1.3707    0.0000 C   0  0  0  0  0  0  0  0  0  0  0  0
   -2.8385    0.0117    0.0000 O   0  0  0  0  0  0  0  0  0  0  0  0
   -2.0538    0.2666    0.0000 C   0  0  0  0  0  0  0  0  0  0  0  0
   -1.8823    1.0736    0.0000 N   0  0  0  0  0  0  0  0  0  0  0  0
   -1.0977    1.3285    0.0000 C   0  0  0  0  0  0  0  0  0  0  0  0
   -0.9262    2.1355    0.0000 N   0  0  0  0  0  0  0  0  0  0  0  0
   -0.4846    0.7765    0.0000 N   0  0  0  0  0  0  0  0  0  0  0  0
   -0.6561   -0.0305    0.0000 C   0  0  0  0  0  0  0  0  0  0  0  0
   -1.4407   -0.2854    0.0000 C   0  0  0  0  0  0  0  0  0  0  0  0
   -1.4407   -1.1104    0.0000 N   0  0  0  0  0  0  0  0  0  0  0  0
   -0.6561   -1.3654    0.0000 C   0  0  0  0  0  0  0  0  0  0  0  0
   -0.1712   -0.6979    0.0000 N   0  0  0  0  0  0  0  0  0  0  0  0
    0.6538   -0.6979    0.0000 C   0  0  2  0  0  0  0  0  0  0  0  0
    1.1387   -0.0305    0.0000 O   0  0  0  0  0  0  0  0  0  0  0  0
    1.9233   -0.2854    0.0000 C   0  0  2  0  0  0  0  0  0  0  0  0
    2.6378    0.1271    0.0000 C   0  0  0  0  0  0  0  0  0  0  0  0
    3.3523   -0.2854    0.0000 O   0  0  0  0  0  0  0  0  0  0  0  0
    3.3523   -1.1104    0.0000 P   0  0  0  0  0  0  0  0  0  0  0  0
    4.1648   -0.9672    0.0000 O   0  0  0  0  0  0  0  0  0  0  0  0
    3.6345   -1.8857    0.0000 O   0  0  0  0  0  0  0  0  0  0  0  0
    3.1042   -2.5177    0.0000 C   0  0  0  0  0  0  0  0  0  0  0  0
    3.1761   -3.3395    0.0000 C   0  0  0  0  0  0  0  0  0  0  0  0
    2.3542   -3.4114    0.0000 C   0  0  0  0  0  0  0  0  0  0  0  0
    2.2823   -2.5896    0.0000 C   0  0  0  0  0  0  0  0  0  0  0  0
    2.6378   -1.5229    0.0000 O   0  0  0  0  0  0  0  0  0  0  0  0
    1.9233   -1.1104    0.0000 C   0  0  1  0  0  0  0  0  0  0  0  0
    1.1387   -1.3654    0.0000 C   0  0  2  0  0  0  0  0  0  0  0  0
    1.3018   -2.1741    0.0000 C   0  0  0  0  0  0  0  0  0  0  0  0
    0.5314   -1.9238    0.0000 F   0  0  0  0  0  0  0  0  0  0  0  0
  1  2  1  0  0  0  0
  2  3  1  0  0  0  0
  2  4  1  0  0  0  0
  4  5  1  0  0  0  0
  5  6  4  0  0  0  0
  6  7  4  0  0  0  0
  7  8  1  0  0  0  0
  7  9  4  0  0  0  0
  9 10  4  0  0  0  0
 10 11  4  0  0  0  0
  5 11  4  0  0  0  0
 11 12  4  0  0  0  0
 12 13  4  0  0  0  0
 13 14  4  0  0  0  0
 10 14  4  0  0  0  0
 15 14  1  6  0  0  0
 15 16  1  0  0  0  0
 17 16  1  6  0  0  0
 17 18  1  0  0  0  0
 18 19  1  0  0  0  0
 19 20  1  0  0  0  0
 20 21  2  0  0  0  0
 20 22  1  0  0  0  0
 22 23  1  0  0  0  0
 23 24  1  0  0  0  0
 24 25  1  0  0  0  0
 25 26  1  0  0  0  0
 23 26  1  0  0  0  0
 20 27  1  0  0  0  0
 28 27  1  1  0  0  0
 17 28  1  0  0  0  0
 28 29  1  0  0  0  0
 15 29  1  0  0  0  0
 29 30  1  6  0  0  0
 29 31  1  1  0  0  0
M  END
>  <CdId>
192

>  <Mol Weight>
457.399

>  <Formula>
C18H25FN5O6P

>  <CMPD_CHEMBLID>
CHEMBL2160000

>  <MOLREGNO>
1426552

>  <PARENT_CMPD_CHEMBLID>
CHEMBL2160000

>  <PARENT_MOLREGNO>
1426552

>  <COMPOUND_KEY>
20

>  <MOLWEIGHT>
457.39

>  <ALOGP>
1.81

>  <PSA>
142.65

>  <NUM_RO5_VIOLATIONS>
0

>  <ACTIVITY_ID>
12069607

>  <STANDARD_TYPE>
T1/2

>  <RELATION>
=

>  <STANDARD_VALUE>
8.6

>  <STANDARD_UNITS>
hr

>  <PUBLISHED_TYPE>
t1/2

>  <PUBLISHED_RELATION>
=

>  <PUBLISHED_VALUE>
8.6

>  <PUBLISHED_UNITS>
hr

>  <POTENTIAL_DUPLICATE>
0

>  <BAO_ENDPOINT>
BAO_0002115

>  <UO_UNITS>
UO_0000032

>  <QUDT_UNITS>
http://qudt.org/vocab/unit#Hour

>  <ASSAY_ID>
855401

>  <ASSAY_CHEMBLID>
CHEMBL2162120

>  <ASSAY_TYPE>
A

>  <DESCRIPTION>
Half life in rat plasma

>  <ASSAY_SRC_ID>
1

>  <ASSAY_SRC_DESCRIPTION>
Scientific Literature

>  <ASSAY_ORGANISM>
Rattus norvegicus

>  <ASSAY_TAX_ID>
10116

>  <CURATED_BY>
Autocuration

>  <BAO_FORMAT>
BAO_0000366

>  <TID>
102352

>  <TARGET_CHEMBLID>
CHEMBL613652

>  <TARGET_TYPE>
TISSUE

>  <PREF_NAME>
Plasma

>  <ORGANISM>
Rattus norvegicus

>  <CONFIDENCE_SCORE>
1

>  <TARGET_MAPPING>
Non-molecular

>  <DOC_ID>
65649

>  <DOC_CHEMBLID>
CHEMBL2157997

>  <PUBMED_ID>
22892115

>  <JOURNAL>
Bioorg. Med. Chem. Lett.

>  <YEAR>
2012

>  <VOLUME>
22

>  <ISSUE>
18

>  <FIRST_PAGE>
5924

$$$$

  Mrv1533001291818312D          

 28 31  0  0  1  0            999 V2000
   -3.4516    0.5637    0.0000 C   0  0  0  0  0  0  0  0  0  0  0  0
   -2.8385    0.0117    0.0000 O   0  0  0  0  0  0  0  0  0  0  0  0
   -2.0538    0.2666    0.0000 C   0  0  0  0  0  0  0  0  0  0  0  0
   -1.8823    1.0736    0.0000 N   0  0  0  0  0  0  0  0  0  0  0  0
   -1.0977    1.3285    0.0000 C   0  0  0  0  0  0  0  0  0  0  0  0
   -0.9262    2.1355    0.0000 N   0  0  0  0  0  0  0  0  0  0  0  0
   -0.4846    0.7765    0.0000 N   0  0  0  0  0  0  0  0  0  0  0  0
   -0.6561   -0.0305    0.0000 C   0  0  0  0  0  0  0  0  0  0  0  0
   -1.4407   -0.2854    0.0000 C   0  0  0  0  0  0  0  0  0  0  0  0
   -1.4407   -1.1104    0.0000 N   0  0  0  0  0  0  0  0  0  0  0  0
   -0.6561   -1.3654    0.0000 C   0  0  0  0  0  0  0  0  0  0  0  0
   -0.1712   -0.6979    0.0000 N   0  0  0  0  0  0  0  0  0  0  0  0
    0.6538   -0.6979    0.0000 C   0  0  2  0  0  0  0  0  0  0  0  0
    1.1387   -0.0305    0.0000 O   0  0  0  0  0  0  0  0  0  0  0  0
    1.9233   -0.2854    0.0000 C   0  0  2  0  0  0  0  0  0  0  0  0
    2.6378    0.1271    0.0000 C   0  0  0  0  0  0  0  0  0  0  0  0
    3.3523   -0.2854    0.0000 O   0  0  0  0  0  0  0  0  0  0  0  0
    3.3523   -1.1104    0.0000 P   0  0  0  0  0  0  0  0  0  0  0  0
    4.1648   -0.9672    0.0000 O   0  0  0  0  0  0  0  0  0  0  0  0
    3.6345   -1.8857    0.0000 O   0  0  0  0  0  0  0  0  0  0  0  0
    3.1042   -2.5177    0.0000 C   0  0  0  0  0  0  0  0  0  0  0  0
    3.3863   -3.2929    0.0000 C   0  0  0  0  0  0  0  0  0  0  0  0
    2.2917   -2.3744    0.0000 C   0  0  0  0  0  0  0  0  0  0  0  0
    2.6378   -1.5229    0.0000 O   0  0  0  0  0  0  0  0  0  0  0  0
    1.9233   -1.1104    0.0000 C   0  0  1  0  0  0  0  0  0  0  0  0
    1.1387   -1.3654    0.0000 C   0  0  2  0  0  0  0  0  0  0  0  0
    1.3018   -2.1741    0.0000 C   0  0  0  0  0  0  0  0  0  0  0  0
    0.5314   -1.9238    0.0000 F   0  0  0  0  0  0  0  0  0  0  0  0
  1  2  1  0  0  0  0
  2  3  1  0  0  0  0
  3  4  4  0  0  0  0
  4  5  4  0  0  0  0
  5  6  1  0  0  0  0
  5  7  4  0  0  0  0
  7  8  4  0  0  0  0
  8  9  4  0  0  0  0
  3  9  4  0  0  0  0
  9 10  4  0  0  0  0
 10 11  4  0  0  0  0
 11 12  4  0  0  0  0
  8 12  4  0  0  0  0
 13 12  1  6  0  0  0
 13 14  1  0  0  0  0
 15 14  1  6  0  0  0
 15 16  1  0  0  0  0
 16 17  1  0  0  0  0
 17 18  1  0  0  0  0
 18 19  2  0  0  0  0
 18 20  1  0  0  0  0
 20 21  1  0  0  0  0
 21 22  1  0  0  0  0
 21 23  1  0  0  0  0
 18 24  1  0  0  0  0
 25 24  1  1  0  0  0
 15 25  1  0  0  0  0
 25 26  1  0  0  0  0
 13 26  1  0  0  0  0
 26 27  1  6  0  0  0
 26 28  1  1  0  0  0
M  END
>  <CdId>
193

>  <Mol Weight>
417.334

>  <Formula>
C15H21FN5O6P

>  <CMPD_CHEMBLID>
CHEMBL2159995

>  <MOLREGNO>
1426547

>  <PARENT_CMPD_CHEMBLID>
CHEMBL2159995

>  <PARENT_MOLREGNO>
1426547

>  <COMPOUND_KEY>
15

>  <MOLWEIGHT>
417.33

>  <ALOGP>
0.86

>  <PSA>
142.65

>  <NUM_RO5_VIOLATIONS>
0

>  <ACTIVITY_ID>
12069550

>  <STANDARD_TYPE>
T1/2

>  <RELATION>
=

>  <STANDARD_VALUE>
5.6

>  <STANDARD_UNITS>
hr

>  <PUBLISHED_TYPE>
t1/2

>  <PUBLISHED_RELATION>
=

>  <PUBLISHED_VALUE>
5.6

>  <PUBLISHED_UNITS>
hr

>  <POTENTIAL_DUPLICATE>
0

>  <BAO_ENDPOINT>
BAO_0002115

>  <UO_UNITS>
UO_0000032

>  <QUDT_UNITS>
http://qudt.org/vocab/unit#Hour

>  <ASSAY_ID>
855401

>  <ASSAY_CHEMBLID>
CHEMBL2162120

>  <ASSAY_TYPE>
A

>  <DESCRIPTION>
Half life in rat plasma

>  <ASSAY_SRC_ID>
1

>  <ASSAY_SRC_DESCRIPTION>
Scientific Literature

>  <ASSAY_ORGANISM>
Rattus norvegicus

>  <ASSAY_TAX_ID>
10116

>  <CURATED_BY>
Autocuration

>  <BAO_FORMAT>
BAO_0000366

>  <TID>
102352

>  <TARGET_CHEMBLID>
CHEMBL613652

>  <TARGET_TYPE>
TISSUE

>  <PREF_NAME>
Plasma

>  <ORGANISM>
Rattus norvegicus

>  <CONFIDENCE_SCORE>
1

>  <TARGET_MAPPING>
Non-molecular

>  <DOC_ID>
65649

>  <DOC_CHEMBLID>
CHEMBL2157997

>  <PUBMED_ID>
22892115

>  <JOURNAL>
Bioorg. Med. Chem. Lett.

>  <YEAR>
2012

>  <VOLUME>
22

>  <ISSUE>
18

>  <FIRST_PAGE>
5924

$$$$

  Mrv1533001291818312D          

 29 33  0  0  1  0            999 V2000
   -3.4516    0.5637    0.0000 C   0  0  0  0  0  0  0  0  0  0  0  0
   -2.8385    0.0117    0.0000 O   0  0  0  0  0  0  0  0  0  0  0  0
   -2.0538    0.2666    0.0000 C   0  0  0  0  0  0  0  0  0  0  0  0
   -1.8823    1.0736    0.0000 N   0  0  0  0  0  0  0  0  0  0  0  0
   -1.0977    1.3285    0.0000 C   0  0  0  0  0  0  0  0  0  0  0  0
   -0.9262    2.1355    0.0000 N   0  0  0  0  0  0  0  0  0  0  0  0
   -0.4846    0.7765    0.0000 N   0  0  0  0  0  0  0  0  0  0  0  0
   -0.6561   -0.0305    0.0000 C   0  0  0  0  0  0  0  0  0  0  0  0
   -1.4407   -0.2854    0.0000 C   0  0  0  0  0  0  0  0  0  0  0  0
   -1.4407   -1.1104    0.0000 N   0  0  0  0  0  0  0  0  0  0  0  0
   -0.6561   -1.3654    0.0000 C   0  0  0  0  0  0  0  0  0  0  0  0
   -0.1712   -0.6979    0.0000 N   0  0  0  0  0  0  0  0  0  0  0  0
    0.6538   -0.6979    0.0000 C   0  0  2  0  0  0  0  0  0  0  0  0
    1.1387   -0.0305    0.0000 O   0  0  0  0  0  0  0  0  0  0  0  0
    1.9233   -0.2854    0.0000 C   0  0  2  0  0  0  0  0  0  0  0  0
    2.6378    0.1271    0.0000 C   0  0  0  0  0  0  0  0  0  0  0  0
    3.3523   -0.2854    0.0000 O   0  0  0  0  0  0  0  0  0  0  0  0
    3.3523   -1.1104    0.0000 P   0  0  0  0  0  0  0  0  0  0  0  0
    4.1648   -0.9672    0.0000 O   0  0  0  0  0  0  0  0  0  0  0  0
    3.6345   -1.8857    0.0000 O   0  0  0  0  0  0  0  0  0  0  0  0
    3.1042   -2.5177    0.0000 C   0  0  0  0  0  0  0  0  0  0  0  0
    3.1761   -3.3395    0.0000 C   0  0  0  0  0  0  0  0  0  0  0  0
    2.3542   -3.4114    0.0000 C   0  0  0  0  0  0  0  0  0  0  0  0
    2.2823   -2.5896    0.0000 C   0  0  0  0  0  0  0  0  0  0  0  0
    2.6378   -1.5229    0.0000 O   0  0  0  0  0  0  0  0  0  0  0  0
    1.9233   -1.1104    0.0000 C   0  0  1  0  0  0  0  0  0  0  0  0
    1.1387   -1.3654    0.0000 C   0  0  2  0  0  0  0  0  0  0  0  0
    1.3018   -2.1741    0.0000 C   0  0  0  0  0  0  0  0  0  0  0  0
    0.5314   -1.9238    0.0000 F   0  0  0  0  0  0  0  0  0  0  0  0
  1  2  1  0  0  0  0
  2  3  1  0  0  0  0
  3  4  4  0  0  0  0
  4  5  4  0  0  0  0
  5  6  1  0  0  0  0
  5  7  4  0  0  0  0
  7  8  4  0  0  0  0
  8  9  4  0  0  0  0
  3  9  4  0  0  0  0
  9 10  4  0  0  0  0
 10 11  4  0  0  0  0
 11 12  4  0  0  0  0
  8 12  4  0  0  0  0
 13 12  1  6  0  0  0
 13 14  1  0  0  0  0
 15 14  1  6  0  0  0
 15 16  1  0  0  0  0
 16 17  1  0  0  0  0
 17 18  1  0  0  0  0
 18 19  2  0  0  0  0
 18 20  1  0  0  0  0
 20 21  1  0  0  0  0
 21 22  1  0  0  0  0
 22 23  1  0  0  0  0
 23 24  1  0  0  0  0
 21 24  1  0  0  0  0
 18 25  1  0  0  0  0
 26 25  1  1  0  0  0
 15 26  1  0  0  0  0
 26 27  1  0  0  0  0
 13 27  1  0  0  0  0
 27 28  1  6  0  0  0
 27 29  1  1  0  0  0
M  END
>  <CdId>
194

>  <Mol Weight>
429.345

>  <Formula>
C16H21FN5O6P

>  <CMPD_CHEMBLID>
CHEMBL2160009

>  <MOLREGNO>
1426561

>  <PARENT_CMPD_CHEMBLID>
CHEMBL2160009

>  <PARENT_MOLREGNO>
1426561

>  <COMPOUND_KEY>
13

>  <MOLWEIGHT>
429.34

>  <ALOGP>
1.08

>  <PSA>
142.65

>  <NUM_RO5_VIOLATIONS>
0

>  <ACTIVITY_ID>
12069551

>  <STANDARD_TYPE>
T1/2

>  <RELATION>
=

>  <STANDARD_VALUE>
15.8

>  <STANDARD_UNITS>
hr

>  <PUBLISHED_TYPE>
t1/2

>  <PUBLISHED_RELATION>
=

>  <PUBLISHED_VALUE>
15.8

>  <PUBLISHED_UNITS>
hr

>  <POTENTIAL_DUPLICATE>
0

>  <BAO_ENDPOINT>
BAO_0002115

>  <UO_UNITS>
UO_0000032

>  <QUDT_UNITS>
http://qudt.org/vocab/unit#Hour

>  <ASSAY_ID>
855401

>  <ASSAY_CHEMBLID>
CHEMBL2162120

>  <ASSAY_TYPE>
A

>  <DESCRIPTION>
Half life in rat plasma

>  <ASSAY_SRC_ID>
1

>  <ASSAY_SRC_DESCRIPTION>
Scientific Literature

>  <ASSAY_ORGANISM>
Rattus norvegicus

>  <ASSAY_TAX_ID>
10116

>  <CURATED_BY>
Autocuration

>  <BAO_FORMAT>
BAO_0000366

>  <TID>
102352

>  <TARGET_CHEMBLID>
CHEMBL613652

>  <TARGET_TYPE>
TISSUE

>  <PREF_NAME>
Plasma

>  <ORGANISM>
Rattus norvegicus

>  <CONFIDENCE_SCORE>
1

>  <TARGET_MAPPING>
Non-molecular

>  <DOC_ID>
65649

>  <DOC_CHEMBLID>
CHEMBL2157997

>  <PUBMED_ID>
22892115

>  <JOURNAL>
Bioorg. Med. Chem. Lett.

>  <YEAR>
2012

>  <VOLUME>
22

>  <ISSUE>
18

>  <FIRST_PAGE>
5924

$$$$

  Mrv1533001291818312D          

 29 32  0  0  1  0            999 V2000
   -4.2362    0.3087    0.0000 C   0  0  0  0  0  0  0  0  0  0  0  0
   -3.4516    0.5637    0.0000 C   0  0  0  0  0  0  0  0  0  0  0  0
   -2.8385    0.0117    0.0000 O   0  0  0  0  0  0  0  0  0  0  0  0
   -2.0538    0.2666    0.0000 C   0  0  0  0  0  0  0  0  0  0  0  0
   -1.8823    1.0736    0.0000 N   0  0  0  0  0  0  0  0  0  0  0  0
   -1.0977    1.3285    0.0000 C   0  0  0  0  0  0  0  0  0  0  0  0
   -0.9262    2.1355    0.0000 N   0  0  0  0  0  0  0  0  0  0  0  0
   -0.4846    0.7765    0.0000 N   0  0  0  0  0  0  0  0  0  0  0  0
   -0.6561   -0.0305    0.0000 C   0  0  0  0  0  0  0  0  0  0  0  0
   -1.4407   -0.2854    0.0000 C   0  0  0  0  0  0  0  0  0  0  0  0
   -1.4407   -1.1104    0.0000 N   0  0  0  0  0  0  0  0  0  0  0  0
   -0.6561   -1.3654    0.0000 C   0  0  0  0  0  0  0  0  0  0  0  0
   -0.1712   -0.6979    0.0000 N   0  0  0  0  0  0  0  0  0  0  0  0
    0.6538   -0.6979    0.0000 C   0  0  2  0  0  0  0  0  0  0  0  0
    1.1387   -0.0305    0.0000 O   0  0  0  0  0  0  0  0  0  0  0  0
    1.9233   -0.2854    0.0000 C   0  0  2  0  0  0  0  0  0  0  0  0
    2.6378    0.1271    0.0000 C   0  0  0  0  0  0  0  0  0  0  0  0
    3.3523   -0.2854    0.0000 O   0  0  0  0  0  0  0  0  0  0  0  0
    3.3523   -1.1104    0.0000 P   0  0  0  0  0  0  0  0  0  0  0  0
    4.1648   -0.9672    0.0000 O   0  0  0  0  0  0  0  0  0  0  0  0
    3.6345   -1.8857    0.0000 O   0  0  0  0  0  0  0  0  0  0  0  0
    3.1042   -2.5177    0.0000 C   0  0  0  0  0  0  0  0  0  0  0  0
    3.3863   -3.2929    0.0000 C   0  0  0  0  0  0  0  0  0  0  0  0
    2.2917   -2.3744    0.0000 C   0  0  0  0  0  0  0  0  0  0  0  0
    2.6378   -1.5229    0.0000 O   0  0  0  0  0  0  0  0  0  0  0  0
    1.9233   -1.1104    0.0000 C   0  0  1  0  0  0  0  0  0  0  0  0
    1.1387   -1.3654    0.0000 C   0  0  2  0  0  0  0  0  0  0  0  0
    1.3018   -2.1741    0.0000 C   0  0  0  0  0  0  0  0  0  0  0  0
    0.5314   -1.9238    0.0000 F   0  0  0  0  0  0  0  0  0  0  0  0
  1  2  1  0  0  0  0
  2  3  1  0  0  0  0
  3  4  1  0  0  0  0
  4  5  4  0  0  0  0
  5  6  4  0  0  0  0
  6  7  1  0  0  0  0
  6  8  4  0  0  0  0
  8  9  4  0  0  0  0
  9 10  4  0  0  0  0
  4 10  4  0  0  0  0
 10 11  4  0  0  0  0
 11 12  4  0  0  0  0
 12 13  4  0  0  0  0
  9 13  4  0  0  0  0
 14 13  1  6  0  0  0
 14 15  1  0  0  0  0
 16 15  1  6  0  0  0
 16 17  1  0  0  0  0
 17 18  1  0  0  0  0
 18 19  1  0  0  0  0
 19 20  2  0  0  0  0
 19 21  1  0  0  0  0
 21 22  1  0  0  0  0
 22 23  1  0  0  0  0
 22 24  1  0  0  0  0
 19 25  1  0  0  0  0
 26 25  1  1  0  0  0
 16 26  1  0  0  0  0
 26 27  1  0  0  0  0
 14 27  1  0  0  0  0
 27 28  1  6  0  0  0
 27 29  1  1  0  0  0
M  END
>  <CdId>
195

>  <Mol Weight>
431.361

>  <Formula>
C16H23FN5O6P

>  <CMPD_CHEMBLID>
CHEMBL2160007

>  <MOLREGNO>
1426559

>  <PARENT_CMPD_CHEMBLID>
CHEMBL2160007

>  <PARENT_MOLREGNO>
1426559

>  <COMPOUND_KEY>
1, PSI-352938

>  <MOLWEIGHT>
431.36

>  <ALOGP>
1.21

>  <PSA>
142.65

>  <NUM_RO5_VIOLATIONS>
0

>  <ACTIVITY_ID>
12069547

>  <STANDARD_TYPE>
T1/2

>  <RELATION>
>

>  <STANDARD_VALUE>
24.0

>  <STANDARD_UNITS>
hr

>  <PUBLISHED_TYPE>
t1/2

>  <PUBLISHED_RELATION>
>

>  <PUBLISHED_VALUE>
24.0

>  <PUBLISHED_UNITS>
hr

>  <POTENTIAL_DUPLICATE>
0

>  <BAO_ENDPOINT>
BAO_0002115

>  <UO_UNITS>
UO_0000032

>  <QUDT_UNITS>
http://qudt.org/vocab/unit#Hour

>  <ASSAY_ID>
855401

>  <ASSAY_CHEMBLID>
CHEMBL2162120

>  <ASSAY_TYPE>
A

>  <DESCRIPTION>
Half life in rat plasma

>  <ASSAY_SRC_ID>
1

>  <ASSAY_SRC_DESCRIPTION>
Scientific Literature

>  <ASSAY_ORGANISM>
Rattus norvegicus

>  <ASSAY_TAX_ID>
10116

>  <CURATED_BY>
Autocuration

>  <BAO_FORMAT>
BAO_0000366

>  <TID>
102352

>  <TARGET_CHEMBLID>
CHEMBL613652

>  <TARGET_TYPE>
TISSUE

>  <PREF_NAME>
Plasma

>  <ORGANISM>
Rattus norvegicus

>  <CONFIDENCE_SCORE>
1

>  <TARGET_MAPPING>
Non-molecular

>  <DOC_ID>
65649

>  <DOC_CHEMBLID>
CHEMBL2157997

>  <PUBMED_ID>
22892115

>  <JOURNAL>
Bioorg. Med. Chem. Lett.

>  <YEAR>
2012

>  <VOLUME>
22

>  <ISSUE>
18

>  <FIRST_PAGE>
5924

$$$$

  Mrv1533001291818312D          

 30 33  0  0  1  0            999 V2000
   -4.2362    0.3087    0.0000 C   0  0  0  0  0  0  0  0  0  0  0  0
   -3.4516    0.5637    0.0000 C   0  0  0  0  0  0  0  0  0  0  0  0
   -3.2800    1.3707    0.0000 C   0  0  0  0  0  0  0  0  0  0  0  0
   -2.8385    0.0117    0.0000 O   0  0  0  0  0  0  0  0  0  0  0  0
   -2.0538    0.2666    0.0000 C   0  0  0  0  0  0  0  0  0  0  0  0
   -1.8823    1.0736    0.0000 N   0  0  0  0  0  0  0  0  0  0  0  0
   -1.0977    1.3285    0.0000 C   0  0  0  0  0  0  0  0  0  0  0  0
   -0.9262    2.1355    0.0000 N   0  0  0  0  0  0  0  0  0  0  0  0
   -0.4846    0.7765    0.0000 N   0  0  0  0  0  0  0  0  0  0  0  0
   -0.6561   -0.0305    0.0000 C   0  0  0  0  0  0  0  0  0  0  0  0
   -1.4407   -0.2854    0.0000 C   0  0  0  0  0  0  0  0  0  0  0  0
   -1.4407   -1.1104    0.0000 N   0  0  0  0  0  0  0  0  0  0  0  0
   -0.6561   -1.3654    0.0000 C   0  0  0  0  0  0  0  0  0  0  0  0
   -0.1712   -0.6979    0.0000 N   0  0  0  0  0  0  0  0  0  0  0  0
    0.6538   -0.6979    0.0000 C   0  0  2  0  0  0  0  0  0  0  0  0
    1.1387   -0.0305    0.0000 O   0  0  0  0  0  0  0  0  0  0  0  0
    1.9233   -0.2854    0.0000 C   0  0  2  0  0  0  0  0  0  0  0  0
    2.6378    0.1271    0.0000 C   0  0  0  0  0  0  0  0  0  0  0  0
    3.3523   -0.2854    0.0000 O   0  0  0  0  0  0  0  0  0  0  0  0
    3.3523   -1.1104    0.0000 P   0  0  0  0  0  0  0  0  0  0  0  0
    4.1648   -0.9672    0.0000 O   0  0  0  0  0  0  0  0  0  0  0  0
    3.6345   -1.8857    0.0000 O   0  0  0  0  0  0  0  0  0  0  0  0
    3.1042   -2.5177    0.0000 C   0  0  0  0  0  0  0  0  0  0  0  0
    3.3863   -3.2929    0.0000 C   0  0  0  0  0  0  0  0  0  0  0  0
    2.2917   -2.3744    0.0000 C   0  0  0  0  0  0  0  0  0  0  0  0
    2.6378   -1.5229    0.0000 O   0  0  0  0  0  0  0  0  0  0  0  0
    1.9233   -1.1104    0.0000 C   0  0  1  0  0  0  0  0  0  0  0  0
    1.1387   -1.3654    0.0000 C   0  0  2  0  0  0  0  0  0  0  0  0
    1.3018   -2.1741    0.0000 C   0  0  0  0  0  0  0  0  0  0  0  0
    0.5314   -1.9238    0.0000 F   0  0  0  0  0  0  0  0  0  0  0  0
  1  2  1  0  0  0  0
  2  3  1  0  0  0  0
  2  4  1  0  0  0  0
  4  5  1  0  0  0  0
  5  6  4  0  0  0  0
  6  7  4  0  0  0  0
  7  8  1  0  0  0  0
  7  9  4  0  0  0  0
  9 10  4  0  0  0  0
 10 11  4  0  0  0  0
  5 11  4  0  0  0  0
 11 12  4  0  0  0  0
 12 13  4  0  0  0  0
 13 14  4  0  0  0  0
 10 14  4  0  0  0  0
 15 14  1  6  0  0  0
 15 16  1  0  0  0  0
 17 16  1  6  0  0  0
 17 18  1  0  0  0  0
 18 19  1  0  0  0  0
 19 20  1  0  0  0  0
 20 21  2  0  0  0  0
 20 22  1  0  0  0  0
 22 23  1  0  0  0  0
 23 24  1  0  0  0  0
 23 25  1  0  0  0  0
 20 26  1  0  0  0  0
 27 26  1  1  0  0  0
 17 27  1  0  0  0  0
 27 28  1  0  0  0  0
 15 28  1  0  0  0  0
 28 29  1  6  0  0  0
 28 30  1  1  0  0  0
M  END
>  <CdId>
196

>  <Mol Weight>
445.388

>  <Formula>
C17H25FN5O6P

>  <CMPD_CHEMBLID>
CHEMBL2160002

>  <MOLREGNO>
1426554

>  <PARENT_CMPD_CHEMBLID>
CHEMBL2160002

>  <PARENT_MOLREGNO>
1426554

>  <COMPOUND_KEY>
22

>  <MOLWEIGHT>
445.38

>  <ALOGP>
1.59

>  <PSA>
142.65

>  <NUM_RO5_VIOLATIONS>
0

>  <ACTIVITY_ID>
12069548

>  <STANDARD_TYPE>
T1/2

>  <RELATION>
>

>  <STANDARD_VALUE>
24.0

>  <STANDARD_UNITS>
hr

>  <PUBLISHED_TYPE>
t1/2

>  <PUBLISHED_RELATION>
>

>  <PUBLISHED_VALUE>
24.0

>  <PUBLISHED_UNITS>
hr

>  <POTENTIAL_DUPLICATE>
0

>  <BAO_ENDPOINT>
BAO_0002115

>  <UO_UNITS>
UO_0000032

>  <QUDT_UNITS>
http://qudt.org/vocab/unit#Hour

>  <ASSAY_ID>
855401

>  <ASSAY_CHEMBLID>
CHEMBL2162120

>  <ASSAY_TYPE>
A

>  <DESCRIPTION>
Half life in rat plasma

>  <ASSAY_SRC_ID>
1

>  <ASSAY_SRC_DESCRIPTION>
Scientific Literature

>  <ASSAY_ORGANISM>
Rattus norvegicus

>  <ASSAY_TAX_ID>
10116

>  <CURATED_BY>
Autocuration

>  <BAO_FORMAT>
BAO_0000366

>  <TID>
102352

>  <TARGET_CHEMBLID>
CHEMBL613652

>  <TARGET_TYPE>
TISSUE

>  <PREF_NAME>
Plasma

>  <ORGANISM>
Rattus norvegicus

>  <CONFIDENCE_SCORE>
1

>  <TARGET_MAPPING>
Non-molecular

>  <DOC_ID>
65649

>  <DOC_CHEMBLID>
CHEMBL2157997

>  <PUBMED_ID>
22892115

>  <JOURNAL>
Bioorg. Med. Chem. Lett.

>  <YEAR>
2012

>  <VOLUME>
22

>  <ISSUE>
18

>  <FIRST_PAGE>
5924

$$$$

  Mrv1533001291818312D          

 30 34  0  0  1  0            999 V2000
   -3.4516    0.5637    0.0000 C   0  0  0  0  0  0  0  0  0  0  0  0
   -2.8385    0.0117    0.0000 O   0  0  0  0  0  0  0  0  0  0  0  0
   -2.0538    0.2666    0.0000 C   0  0  0  0  0  0  0  0  0  0  0  0
   -1.8823    1.0736    0.0000 N   0  0  0  0  0  0  0  0  0  0  0  0
   -1.0977    1.3285    0.0000 C   0  0  0  0  0  0  0  0  0  0  0  0
   -0.9262    2.1355    0.0000 N   0  0  0  0  0  0  0  0  0  0  0  0
   -0.4846    0.7765    0.0000 N   0  0  0  0  0  0  0  0  0  0  0  0
   -0.6561   -0.0305    0.0000 C   0  0  0  0  0  0  0  0  0  0  0  0
   -1.4407   -0.2854    0.0000 C   0  0  0  0  0  0  0  0  0  0  0  0
   -1.4407   -1.1104    0.0000 N   0  0  0  0  0  0  0  0  0  0  0  0
   -0.6561   -1.3654    0.0000 C   0  0  0  0  0  0  0  0  0  0  0  0
   -0.1712   -0.6979    0.0000 N   0  0  0  0  0  0  0  0  0  0  0  0
    0.6538   -0.6979    0.0000 C   0  0  2  0  0  0  0  0  0  0  0  0
    1.1387   -0.0305    0.0000 O   0  0  0  0  0  0  0  0  0  0  0  0
    1.9233   -0.2854    0.0000 C   0  0  2  0  0  0  0  0  0  0  0  0
    2.6378    0.1271    0.0000 C   0  0  0  0  0  0  0  0  0  0  0  0
    3.3523   -0.2854    0.0000 O   0  0  0  0  0  0  0  0  0  0  0  0
    3.3523   -1.1104    0.0000 P   0  0  0  0  0  0  0  0  0  0  0  0
    4.1648   -0.9672    0.0000 O   0  0  0  0  0  0  0  0  0  0  0  0
    3.6345   -1.8857    0.0000 O   0  0  0  0  0  0  0  0  0  0  0  0
    3.1042   -2.5177    0.0000 C   0  0  0  0  0  0  0  0  0  0  0  0
    3.3037   -3.3182    0.0000 C   0  0  0  0  0  0  0  0  0  0  0  0
    2.6041   -3.7554    0.0000 C   0  0  0  0  0  0  0  0  0  0  0  0
    1.9721   -3.2251    0.0000 C   0  0  0  0  0  0  0  0  0  0  0  0
    2.2812   -2.4601    0.0000 C   0  0  0  0  0  0  0  0  0  0  0  0
    2.6378   -1.5229    0.0000 O   0  0  0  0  0  0  0  0  0  0  0  0
    1.9233   -1.1104    0.0000 C   0  0  1  0  0  0  0  0  0  0  0  0
    1.1387   -1.3654    0.0000 C   0  0  2  0  0  0  0  0  0  0  0  0
    1.3018   -2.1741    0.0000 C   0  0  0  0  0  0  0  0  0  0  0  0
    0.5314   -1.9238    0.0000 F   0  0  0  0  0  0  0  0  0  0  0  0
  1  2  1  0  0  0  0
  2  3  1  0  0  0  0
  3  4  4  0  0  0  0
  4  5  4  0  0  0  0
  5  6  1  0  0  0  0
  5  7  4  0  0  0  0
  7  8  4  0  0  0  0
  8  9  4  0  0  0  0
  3  9  4  0  0  0  0
  9 10  4  0  0  0  0
 10 11  4  0  0  0  0
 11 12  4  0  0  0  0
  8 12  4  0  0  0  0
 13 12  1  6  0  0  0
 13 14  1  0  0  0  0
 15 14  1  6  0  0  0
 15 16  1  0  0  0  0
 16 17  1  0  0  0  0
 17 18  1  0  0  0  0
 18 19  2  0  0  0  0
 18 20  1  0  0  0  0
 20 21  1  0  0  0  0
 21 22  1  0  0  0  0
 22 23  1  0  0  0  0
 23 24  1  0  0  0  0
 24 25  1  0  0  0  0
 21 25  1  0  0  0  0
 18 26  1  0  0  0  0
 27 26  1  1  0  0  0
 15 27  1  0  0  0  0
 27 28  1  0  0  0  0
 13 28  1  0  0  0  0
 28 29  1  6  0  0  0
 28 30  1  1  0  0  0
M  END
>  <CdId>
198

>  <Mol Weight>
443.372

>  <Formula>
C17H23FN5O6P

>  <CMPD_CHEMBLID>
CHEMBL2160008

>  <MOLREGNO>
1426560

>  <PARENT_CMPD_CHEMBLID>
CHEMBL2160008

>  <PARENT_MOLREGNO>
1426560

>  <COMPOUND_KEY>
12

>  <MOLWEIGHT>
443.37

>  <ALOGP>
1.54

>  <PSA>
142.65

>  <NUM_RO5_VIOLATIONS>
0

>  <ACTIVITY_ID>
12069552

>  <STANDARD_TYPE>
T1/2

>  <RELATION>
=

>  <STANDARD_VALUE>
22.0

>  <STANDARD_UNITS>
hr

>  <PUBLISHED_TYPE>
t1/2

>  <PUBLISHED_RELATION>
=

>  <PUBLISHED_VALUE>
22.0

>  <PUBLISHED_UNITS>
hr

>  <POTENTIAL_DUPLICATE>
0

>  <BAO_ENDPOINT>
BAO_0002115

>  <UO_UNITS>
UO_0000032

>  <QUDT_UNITS>
http://qudt.org/vocab/unit#Hour

>  <ASSAY_ID>
855401

>  <ASSAY_CHEMBLID>
CHEMBL2162120

>  <ASSAY_TYPE>
A

>  <DESCRIPTION>
Half life in rat plasma

>  <ASSAY_SRC_ID>
1

>  <ASSAY_SRC_DESCRIPTION>
Scientific Literature

>  <ASSAY_ORGANISM>
Rattus norvegicus

>  <ASSAY_TAX_ID>
10116

>  <CURATED_BY>
Autocuration

>  <BAO_FORMAT>
BAO_0000366

>  <TID>
102352

>  <TARGET_CHEMBLID>
CHEMBL613652

>  <TARGET_TYPE>
TISSUE

>  <PREF_NAME>
Plasma

>  <ORGANISM>
Rattus norvegicus

>  <CONFIDENCE_SCORE>
1

>  <TARGET_MAPPING>
Non-molecular

>  <DOC_ID>
65649

>  <DOC_CHEMBLID>
CHEMBL2157997

>  <PUBMED_ID>
22892115

>  <JOURNAL>
Bioorg. Med. Chem. Lett.

>  <YEAR>
2012

>  <VOLUME>
22

>  <ISSUE>
18

>  <FIRST_PAGE>
5924

$$$$

  Mrv1533001291818312D          

 32 36  0  0  1  0            999 V2000
   -4.2362    0.3087    0.0000 C   0  0  0  0  0  0  0  0  0  0  0  0
   -3.4516    0.5637    0.0000 C   0  0  0  0  0  0  0  0  0  0  0  0
   -3.2800    1.3707    0.0000 C   0  0  0  0  0  0  0  0  0  0  0  0
   -2.8385    0.0117    0.0000 O   0  0  0  0  0  0  0  0  0  0  0  0
   -2.0538    0.2666    0.0000 C   0  0  0  0  0  0  0  0  0  0  0  0
   -1.8823    1.0736    0.0000 N   0  0  0  0  0  0  0  0  0  0  0  0
   -1.0977    1.3285    0.0000 C   0  0  0  0  0  0  0  0  0  0  0  0
   -0.9262    2.1355    0.0000 N   0  0  0  0  0  0  0  0  0  0  0  0
   -0.4846    0.7765    0.0000 N   0  0  0  0  0  0  0  0  0  0  0  0
   -0.6561   -0.0305    0.0000 C   0  0  0  0  0  0  0  0  0  0  0  0
   -1.4407   -0.2854    0.0000 C   0  0  0  0  0  0  0  0  0  0  0  0
   -1.4407   -1.1104    0.0000 N   0  0  0  0  0  0  0  0  0  0  0  0
   -0.6561   -1.3654    0.0000 C   0  0  0  0  0  0  0  0  0  0  0  0
   -0.1712   -0.6979    0.0000 N   0  0  0  0  0  0  0  0  0  0  0  0
    0.6538   -0.6979    0.0000 C   0  0  2  0  0  0  0  0  0  0  0  0
    1.1387   -0.0305    0.0000 O   0  0  0  0  0  0  0  0  0  0  0  0
    1.9233   -0.2854    0.0000 C   0  0  2  0  0  0  0  0  0  0  0  0
    2.6378    0.1271    0.0000 C   0  0  0  0  0  0  0  0  0  0  0  0
    3.3523   -0.2854    0.0000 O   0  0  0  0  0  0  0  0  0  0  0  0
    3.3523   -1.1104    0.0000 P   0  0  0  0  0  0  0  0  0  0  0  0
    4.1648   -0.9672    0.0000 O   0  0  0  0  0  0  0  0  0  0  0  0
    3.6345   -1.8857    0.0000 O   0  0  0  0  0  0  0  0  0  0  0  0
    3.1042   -2.5177    0.0000 C   0  0  0  0  0  0  0  0  0  0  0  0
    3.3037   -3.3182    0.0000 C   0  0  0  0  0  0  0  0  0  0  0  0
    2.6041   -3.7554    0.0000 C   0  0  0  0  0  0  0  0  0  0  0  0
    1.9721   -3.2251    0.0000 C   0  0  0  0  0  0  0  0  0  0  0  0
    2.2812   -2.4601    0.0000 C   0  0  0  0  0  0  0  0  0  0  0  0
    2.6378   -1.5229    0.0000 O   0  0  0  0  0  0  0  0  0  0  0  0
    1.9233   -1.1104    0.0000 C   0  0  1  0  0  0  0  0  0  0  0  0
    1.1387   -1.3654    0.0000 C   0  0  2  0  0  0  0  0  0  0  0  0
    1.3018   -2.1741    0.0000 C   0  0  0  0  0  0  0  0  0  0  0  0
    0.5314   -1.9238    0.0000 F   0  0  0  0  0  0  0  0  0  0  0  0
  1  2  1  0  0  0  0
  2  3  1  0  0  0  0
  2  4  1  0  0  0  0
  4  5  1  0  0  0  0
  5  6  4  0  0  0  0
  6  7  4  0  0  0  0
  7  8  1  0  0  0  0
  7  9  4  0  0  0  0
  9 10  4  0  0  0  0
 10 11  4  0  0  0  0
  5 11  4  0  0  0  0
 11 12  4  0  0  0  0
 12 13  4  0  0  0  0
 13 14  4  0  0  0  0
 10 14  4  0  0  0  0
 15 14  1  6  0  0  0
 15 16  1  0  0  0  0
 17 16  1  6  0  0  0
 17 18  1  0  0  0  0
 18 19  1  0  0  0  0
 19 20  1  0  0  0  0
 20 21  2  0  0  0  0
 20 22  1  0  0  0  0
 22 23  1  0  0  0  0
 23 24  1  0  0  0  0
 24 25  1  0  0  0  0
 25 26  1  0  0  0  0
 26 27  1  0  0  0  0
 23 27  1  0  0  0  0
 20 28  1  0  0  0  0
 29 28  1  1  0  0  0
 17 29  1  0  0  0  0
 29 30  1  0  0  0  0
 15 30  1  0  0  0  0
 30 31  1  6  0  0  0
 30 32  1  1  0  0  0
M  END
>  <CdId>
199

>  <Mol Weight>
471.426

>  <Formula>
C19H27FN5O6P

>  <CMPD_CHEMBLID>
CHEMBL2159999

>  <MOLREGNO>
1426551

>  <PARENT_CMPD_CHEMBLID>
CHEMBL2159999

>  <PARENT_MOLREGNO>
1426551

>  <COMPOUND_KEY>
19

>  <MOLWEIGHT>
471.42

>  <ALOGP>
2.26

>  <PSA>
142.65

>  <NUM_RO5_VIOLATIONS>
0

>  <ACTIVITY_ID>
12069549

>  <STANDARD_TYPE>
T1/2

>  <RELATION>
>

>  <STANDARD_VALUE>
24.0

>  <STANDARD_UNITS>
hr

>  <PUBLISHED_TYPE>
t1/2

>  <PUBLISHED_RELATION>
>

>  <PUBLISHED_VALUE>
24.0

>  <PUBLISHED_UNITS>
hr

>  <POTENTIAL_DUPLICATE>
0

>  <BAO_ENDPOINT>
BAO_0002115

>  <UO_UNITS>
UO_0000032

>  <QUDT_UNITS>
http://qudt.org/vocab/unit#Hour

>  <ASSAY_ID>
855401

>  <ASSAY_CHEMBLID>
CHEMBL2162120

>  <ASSAY_TYPE>
A

>  <DESCRIPTION>
Half life in rat plasma

>  <ASSAY_SRC_ID>
1

>  <ASSAY_SRC_DESCRIPTION>
Scientific Literature

>  <ASSAY_ORGANISM>
Rattus norvegicus

>  <ASSAY_TAX_ID>
10116

>  <CURATED_BY>
Autocuration

>  <BAO_FORMAT>
BAO_0000366

>  <TID>
102352

>  <TARGET_CHEMBLID>
CHEMBL613652

>  <TARGET_TYPE>
TISSUE

>  <PREF_NAME>
Plasma

>  <ORGANISM>
Rattus norvegicus

>  <CONFIDENCE_SCORE>
1

>  <TARGET_MAPPING>
Non-molecular

>  <DOC_ID>
65649

>  <DOC_CHEMBLID>
CHEMBL2157997

>  <PUBMED_ID>
22892115

>  <JOURNAL>
Bioorg. Med. Chem. Lett.

>  <YEAR>
2012

>  <VOLUME>
22

>  <ISSUE>
18

>  <FIRST_PAGE>
5924

$$$$

  Mrv1533001291818312D          

 23 24  0  0  0  0            999 V2000
    2.1434   -2.8875    0.0000 O   0  0  0  0  0  0  0  0  0  0  0  0
    2.8579   -2.4750    0.0000 N   0  0  0  0  0  0  0  0  0  0  0  0
    2.8579   -1.6500    0.0000 C   0  0  0  0  0  0  0  0  0  0  0  0
    2.1434   -1.2375    0.0000 O   0  0  0  0  0  0  0  0  0  0  0  0
    3.5724   -1.2375    0.0000 C   0  0  0  0  0  0  0  0  0  0  0  0
    4.2868   -1.6500    0.0000 C   0  0  0  0  0  0  0  0  0  0  0  0
    4.2868   -2.4750    0.0000 C   0  0  0  0  0  0  0  0  0  0  0  0
    5.0013   -2.8875    0.0000 C   0  0  0  0  0  0  0  0  0  0  0  0
    5.0013   -3.7125    0.0000 C   0  0  0  0  0  0  0  0  0  0  0  0
    4.2868   -4.1250    0.0000 C   0  0  0  0  0  0  0  0  0  0  0  0
    3.5724   -3.7125    0.0000 C   0  0  0  0  0  0  0  0  0  0  0  0
    3.5724   -2.8875    0.0000 C   0  0  0  0  0  0  0  0  0  0  0  0
    3.5724   -0.4125    0.0000 C   0  0  0  0  0  0  0  0  0  0  0  0
    2.8579    0.0000    0.0000 O   0  0  0  0  0  0  0  0  0  0  0  0
    4.2868    0.0000    0.0000 N   0  0  0  0  0  0  0  0  0  0  0  0
    4.2868    0.8250    0.0000 C   0  0  0  0  0  0  0  0  0  0  0  0
    5.0013    1.2375    0.0000 C   0  0  0  0  0  0  0  0  0  0  0  0
    5.0013    2.0625    0.0000 C   0  0  0  0  0  0  0  0  0  0  0  0
    5.7158    2.4750    0.0000 C   0  0  0  0  0  0  0  0  0  0  0  0
    6.4302    2.0625    0.0000 C   0  0  0  0  0  0  0  0  0  0  0  0
    7.1447    2.4750    0.0000 F   0  0  0  0  0  0  0  0  0  0  0  0
    6.4302    1.2375    0.0000 C   0  0  0  0  0  0  0  0  0  0  0  0
    5.7158    0.8250    0.0000 C   0  0  0  0  0  0  0  0  0  0  0  0
  1  2  1  0  0  0  0
  2  3  1  0  0  0  0
  3  4  2  0  0  0  0
  3  5  1  0  0  0  0
  5  6  2  0  0  0  0
  6  7  1  0  0  0  0
  7  8  4  0  0  0  0
  8  9  4  0  0  0  0
  9 10  4  0  0  0  0
 10 11  4  0  0  0  0
 11 12  4  0  0  0  0
  7 12  4  0  0  0  0
  5 13  1  0  0  0  0
 13 14  2  0  0  0  0
 13 15  1  0  0  0  0
 15 16  1  0  0  0  0
 16 17  1  0  0  0  0
 17 18  4  0  0  0  0
 18 19  4  0  0  0  0
 19 20  4  0  0  0  0
 20 21  1  0  0  0  0
 20 22  4  0  0  0  0
 22 23  4  0  0  0  0
 17 23  4  0  0  0  0
M  END
>  <CdId>
201

>  <Mol Weight>
314.316

>  <Formula>
C17H15FN2O3

>  <CMPD_CHEMBLID>
CHEMBL219777

>  <MOLREGNO>
370151

>  <PARENT_CMPD_CHEMBLID>
CHEMBL219777

>  <PARENT_MOLREGNO>
370151

>  <COMPOUND_KEY>
2, BDM14471

>  <MOLWEIGHT>
314.31

>  <ALOGP>
2.27

>  <PSA>
78.43

>  <NUM_RO5_VIOLATIONS>
0

>  <ACTIVITY_ID>
12159285

>  <STANDARD_TYPE>
T1/2

>  <RELATION>
=

>  <STANDARD_VALUE>
22.0

>  <STANDARD_UNITS>
hr

>  <PUBLISHED_TYPE>
t1/2

>  <PUBLISHED_RELATION>
=

>  <PUBLISHED_VALUE>
22.0

>  <PUBLISHED_UNITS>
hr

>  <POTENTIAL_DUPLICATE>
0

>  <BAO_ENDPOINT>
BAO_0002115

>  <UO_UNITS>
UO_0000032

>  <QUDT_UNITS>
http://qudt.org/vocab/unit#Hour

>  <ASSAY_ID>
878761

>  <ASSAY_CHEMBLID>
CHEMBL2183346

>  <ASSAY_TYPE>
A

>  <DESCRIPTION>
Half life in rat plasma

>  <ASSAY_SRC_ID>
1

>  <ASSAY_SRC_DESCRIPTION>
Scientific Literature

>  <ASSAY_ORGANISM>
Rattus norvegicus

>  <ASSAY_TAX_ID>
10116

>  <CURATED_BY>
Autocuration

>  <BAO_FORMAT>
BAO_0000366

>  <TID>
102352

>  <TARGET_CHEMBLID>
CHEMBL613652

>  <TARGET_TYPE>
TISSUE

>  <PREF_NAME>
Plasma

>  <ORGANISM>
Rattus norvegicus

>  <CONFIDENCE_SCORE>
1

>  <TARGET_MAPPING>
Non-molecular

>  <DOC_ID>
66722

>  <DOC_CHEMBLID>
CHEMBL2176899

>  <PUBMED_ID>
23176597

>  <JOURNAL>
J. Med. Chem.

>  <YEAR>
2012

>  <VOLUME>
55

>  <ISSUE>
24

>  <FIRST_PAGE>
10909

$$$$

  Mrv1533001291818312D          

 24 25  0  0  0  0            999 V2000
    2.1434   -2.8875    0.0000 O   0  0  0  0  0  0  0  0  0  0  0  0
    2.8579   -2.4750    0.0000 N   0  0  0  0  0  0  0  0  0  0  0  0
    2.8579   -1.6500    0.0000 C   0  0  0  0  0  0  0  0  0  0  0  0
    2.1434   -1.2375    0.0000 O   0  0  0  0  0  0  0  0  0  0  0  0
    3.5724   -1.2375    0.0000 C   0  0  0  0  0  0  0  0  0  0  0  0
    4.2868   -1.6500    0.0000 C   0  0  0  0  0  0  0  0  0  0  0  0
    4.2868   -2.4750    0.0000 C   0  0  0  0  0  0  0  0  0  0  0  0
    5.0013   -2.8875    0.0000 C   0  0  0  0  0  0  0  0  0  0  0  0
    5.0013   -3.7125    0.0000 C   0  0  0  0  0  0  0  0  0  0  0  0
    4.2868   -4.1250    0.0000 C   0  0  0  0  0  0  0  0  0  0  0  0
    4.2868   -4.9500    0.0000 F   0  0  0  0  0  0  0  0  0  0  0  0
    3.5724   -3.7125    0.0000 C   0  0  0  0  0  0  0  0  0  0  0  0
    3.5724   -2.8875    0.0000 C   0  0  0  0  0  0  0  0  0  0  0  0
    3.5724   -0.4125    0.0000 C   0  0  0  0  0  0  0  0  0  0  0  0
    2.8579    0.0000    0.0000 O   0  0  0  0  0  0  0  0  0  0  0  0
    4.2868    0.0000    0.0000 N   0  0  0  0  0  0  0  0  0  0  0  0
    4.2868    0.8250    0.0000 C   0  0  0  0  0  0  0  0  0  0  0  0
    5.0013    1.2375    0.0000 C   0  0  0  0  0  0  0  0  0  0  0  0
    5.0013    2.0625    0.0000 C   0  0  0  0  0  0  0  0  0  0  0  0
    5.7158    2.4750    0.0000 C   0  0  0  0  0  0  0  0  0  0  0  0
    6.4302    2.0625    0.0000 C   0  0  0  0  0  0  0  0  0  0  0  0
    7.1447    2.4750    0.0000 F   0  0  0  0  0  0  0  0  0  0  0  0
    6.4302    1.2375    0.0000 C   0  0  0  0  0  0  0  0  0  0  0  0
    5.7158    0.8250    0.0000 C   0  0  0  0  0  0  0  0  0  0  0  0
  1  2  1  0  0  0  0
  2  3  1  0  0  0  0
  3  4  2  0  0  0  0
  3  5  1  0  0  0  0
  5  6  2  0  0  0  0
  6  7  1  0  0  0  0
  7  8  4  0  0  0  0
  8  9  4  0  0  0  0
  9 10  4  0  0  0  0
 10 11  1  0  0  0  0
 10 12  4  0  0  0  0
 12 13  4  0  0  0  0
  7 13  4  0  0  0  0
  5 14  1  0  0  0  0
 14 15  2  0  0  0  0
 14 16  1  0  0  0  0
 16 17  1  0  0  0  0
 17 18  1  0  0  0  0
 18 19  4  0  0  0  0
 19 20  4  0  0  0  0
 20 21  4  0  0  0  0
 21 22  1  0  0  0  0
 21 23  4  0  0  0  0
 23 24  4  0  0  0  0
 18 24  4  0  0  0  0
M  END
>  <CdId>
202

>  <Mol Weight>
332.307

>  <Formula>
C17H14F2N2O3

>  <CMPD_CHEMBLID>
CHEMBL2180996

>  <MOLREGNO>
1441817

>  <PARENT_CMPD_CHEMBLID>
CHEMBL2180996

>  <PARENT_MOLREGNO>
1441817

>  <COMPOUND_KEY>
11

>  <MOLWEIGHT>
332.3

>  <ALOGP>
2.48

>  <PSA>
78.43

>  <NUM_RO5_VIOLATIONS>
0

>  <ACTIVITY_ID>
12159289

>  <STANDARD_TYPE>
T1/2

>  <RELATION>
=

>  <STANDARD_VALUE>
3.0

>  <STANDARD_UNITS>
hr

>  <PUBLISHED_TYPE>
t1/2

>  <PUBLISHED_RELATION>
=

>  <PUBLISHED_VALUE>
3.0

>  <PUBLISHED_UNITS>
hr

>  <POTENTIAL_DUPLICATE>
0

>  <BAO_ENDPOINT>
BAO_0002115

>  <UO_UNITS>
UO_0000032

>  <QUDT_UNITS>
http://qudt.org/vocab/unit#Hour

>  <ASSAY_ID>
878761

>  <ASSAY_CHEMBLID>
CHEMBL2183346

>  <ASSAY_TYPE>
A

>  <DESCRIPTION>
Half life in rat plasma

>  <ASSAY_SRC_ID>
1

>  <ASSAY_SRC_DESCRIPTION>
Scientific Literature

>  <ASSAY_ORGANISM>
Rattus norvegicus

>  <ASSAY_TAX_ID>
10116

>  <CURATED_BY>
Autocuration

>  <BAO_FORMAT>
BAO_0000366

>  <TID>
102352

>  <TARGET_CHEMBLID>
CHEMBL613652

>  <TARGET_TYPE>
TISSUE

>  <PREF_NAME>
Plasma

>  <ORGANISM>
Rattus norvegicus

>  <CONFIDENCE_SCORE>
1

>  <TARGET_MAPPING>
Non-molecular

>  <DOC_ID>
66722

>  <DOC_CHEMBLID>
CHEMBL2176899

>  <PUBMED_ID>
23176597

>  <JOURNAL>
J. Med. Chem.

>  <YEAR>
2012

>  <VOLUME>
55

>  <ISSUE>
24

>  <FIRST_PAGE>
10909

$$$$

  Mrv1533001291818312D          

 23 25  0  0  0  0            999 V2000
    0.0000    2.4750    0.0000 C   0  0  0  0  0  0  0  0  0  0  0  0
    0.7145    2.0625    0.0000 C   0  0  0  0  0  0  0  0  0  0  0  0
    1.4289    2.4750    0.0000 C   0  0  0  0  0  0  0  0  0  0  0  0
    2.1434    2.0625    0.0000 C   0  0  0  0  0  0  0  0  0  0  0  0
    2.1434    1.2375    0.0000 C   0  0  0  0  0  0  0  0  0  0  0  0
    1.4289    0.8250    0.0000 C   0  0  0  0  0  0  0  0  0  0  0  0
    1.4289    0.0000    0.0000 N   0  0  0  0  0  0  0  0  0  0  0  0
    0.7145   -0.4125    0.0000 C   0  0  0  0  0  0  0  0  0  0  0  0
    0.0000    0.0000    0.0000 O   0  0  0  0  0  0  0  0  0  0  0  0
    0.7145   -1.2375    0.0000 C   0  0  0  0  0  0  0  0  0  0  0  0
    1.3819   -1.7224    0.0000 N   0  0  0  0  0  0  0  0  0  0  0  0
    1.1270   -2.5070    0.0000 N   0  0  0  0  0  0  0  0  0  0  0  0
    1.6119   -3.1745    0.0000 C   0  0  0  0  0  0  0  0  0  0  0  0
    0.3020   -2.5070    0.0000 C   0  0  0  0  0  0  0  0  0  0  0  0
    0.0470   -1.7224    0.0000 C   0  0  0  0  0  0  0  0  0  0  0  0
   -0.7376   -1.4675    0.0000 C   0  0  0  0  0  0  0  0  0  0  0  0
   -0.1830   -3.1745    0.0000 C   0  0  0  0  0  0  0  0  0  0  0  0
    0.1526   -3.9282    0.0000 C   0  0  0  0  0  0  0  0  0  0  0  0
   -0.3323   -4.5956    0.0000 C   0  0  0  0  0  0  0  0  0  0  0  0
   -1.1528   -4.5094    0.0000 C   0  0  0  0  0  0  0  0  0  0  0  0
   -1.4884   -3.7557    0.0000 C   0  0  0  0  0  0  0  0  0  0  0  0
   -1.0034   -3.0882    0.0000 C   0  0  0  0  0  0  0  0  0  0  0  0
    0.7145    1.2375    0.0000 N   0  0  0  0  0  0  0  0  0  0  0  0
  1  2  1  0  0  0  0
  2  3  4  0  0  0  0
  3  4  4  0  0  0  0
  4  5  4  0  0  0  0
  5  6  4  0  0  0  0
  6  7  1  0  0  0  0
  7  8  1  0  0  0  0
  8  9  2  0  0  0  0
  8 10  1  0  0  0  0
 10 11  4  0  0  0  0
 11 12  4  0  0  0  0
 12 13  1  0  0  0  0
 12 14  4  0  0  0  0
 14 15  4  0  0  0  0
 10 15  4  0  0  0  0
 15 16  1  0  0  0  0
 14 17  1  0  0  0  0
 17 18  4  0  0  0  0
 18 19  4  0  0  0  0
 19 20  4  0  0  0  0
 20 21  4  0  0  0  0
 21 22  4  0  0  0  0
 17 22  4  0  0  0  0
  6 23  4  0  0  0  0
  2 23  4  0  0  0  0
M  END
>  <CdId>
204

>  <Mol Weight>
306.369

>  <Formula>
C18H18N4O

>  <CMPD_CHEMBLID>
CHEMBL2349533

>  <MOLREGNO>
1531382

>  <PARENT_CMPD_CHEMBLID>
CHEMBL2349533

>  <PARENT_MOLREGNO>
1531382

>  <COMPOUND_KEY>
6

>  <MOLWEIGHT>
306.36

>  <ALOGP>
3.66

>  <PSA>
59.81

>  <NUM_RO5_VIOLATIONS>
0

>  <ACTIVITY_ID>
12716593

>  <STANDARD_TYPE>
T1/2

>  <RELATION>
>

>  <STANDARD_VALUE>
3.0

>  <STANDARD_UNITS>
hr

>  <PUBLISHED_TYPE>
t1/2

>  <PUBLISHED_RELATION>
>

>  <PUBLISHED_VALUE>
3.0

>  <PUBLISHED_UNITS>
hr

>  <POTENTIAL_DUPLICATE>
0

>  <BAO_ENDPOINT>
BAO_0002115

>  <UO_UNITS>
UO_0000032

>  <QUDT_UNITS>
http://qudt.org/vocab/unit#Hour

>  <ASSAY_ID>
951533

>  <ASSAY_CHEMBLID>
CHEMBL2350952

>  <ASSAY_TYPE>
A

>  <DESCRIPTION>
Half life in rat plasma

>  <ASSAY_SRC_ID>
1

>  <ASSAY_SRC_DESCRIPTION>
Scientific Literature

>  <ASSAY_ORGANISM>
Rattus norvegicus

>  <ASSAY_TAX_ID>
10116

>  <CURATED_BY>
Autocuration

>  <BAO_FORMAT>
BAO_0000366

>  <TID>
102352

>  <TARGET_CHEMBLID>
CHEMBL613652

>  <TARGET_TYPE>
TISSUE

>  <PREF_NAME>
Plasma

>  <ORGANISM>
Rattus norvegicus

>  <CONFIDENCE_SCORE>
1

>  <TARGET_MAPPING>
Non-molecular

>  <DOC_ID>
72774

>  <DOC_CHEMBLID>
CHEMBL2346654

>  <PUBMED_ID>
23434029

>  <JOURNAL>
Bioorg. Med. Chem. Lett.

>  <YEAR>
2013

>  <VOLUME>
23

>  <ISSUE>
7

>  <FIRST_PAGE>
2134

$$$$

  Mrv1533001291818312D          

 25 28  0  0  0  0            999 V2000
    1.2195    3.5730    0.0000 O   0  0  0  0  0  0  0  0  0  0  0  0
    1.2195    2.7480    0.0000 C   0  0  0  0  0  0  0  0  0  0  0  0
    0.5050    2.3355    0.0000 O   0  0  0  0  0  0  0  0  0  0  0  0
    1.9339    2.3355    0.0000 C   0  0  0  0  0  0  0  0  0  0  0  0
    1.9339    1.5105    0.0000 N   0  0  0  0  0  0  0  0  0  0  0  0
    2.6014    1.0256    0.0000 C   0  0  0  0  0  0  0  0  0  0  0  0
    3.4084    1.1971    0.0000 C   0  0  0  0  0  0  0  0  0  0  0  0
    3.9604    0.5840    0.0000 C   0  0  0  0  0  0  0  0  0  0  0  0
    3.7054   -0.2006    0.0000 N   0  0  0  0  0  0  0  0  0  0  0  0
    2.8985   -0.3721    0.0000 C   0  0  0  0  0  0  0  0  0  0  0  0
    2.3464    0.2410    0.0000 C   0  0  0  0  0  0  0  0  0  0  0  0
    1.5214    0.2410    0.0000 C   0  0  0  0  0  0  0  0  0  0  0  0
    0.9694   -0.3721    0.0000 C   0  0  0  0  0  0  0  0  0  0  0  0
    0.1624   -0.2006    0.0000 C   0  0  0  0  0  0  0  0  0  0  0  0
   -0.0925    0.5840    0.0000 C   0  0  0  0  0  0  0  0  0  0  0  0
    0.4595    1.1971    0.0000 C   0  0  0  0  0  0  0  0  0  0  0  0
    1.2665    1.0256    0.0000 C   0  0  0  0  0  0  0  0  0  0  0  0
    4.2575   -0.8137    0.0000 C   0  0  0  0  0  0  0  0  0  0  0  0
    5.0645   -0.6422    0.0000 O   0  0  0  0  0  0  0  0  0  0  0  0
    4.0025   -1.5983    0.0000 C   0  0  0  0  0  0  0  0  0  0  0  0
    4.5546   -2.2114    0.0000 C   0  0  0  0  0  0  0  0  0  0  0  0
    4.2996   -2.9960    0.0000 C   0  0  0  0  0  0  0  0  0  0  0  0
    3.4927   -3.1676    0.0000 C   0  0  0  0  0  0  0  0  0  0  0  0
    2.9406   -2.5545    0.0000 C   0  0  0  0  0  0  0  0  0  0  0  0
    3.1956   -1.7698    0.0000 C   0  0  0  0  0  0  0  0  0  0  0  0
  1  2  1  0  0  0  0
  2  3  2  0  0  0  0
  2  4  1  0  0  0  0
  4  5  1  0  0  0  0
  5  6  4  0  0  0  0
  6  7  1  0  0  0  0
  7  8  1  0  0  0  0
  8  9  1  0  0  0  0
  9 10  1  0  0  0  0
 10 11  1  0  0  0  0
  6 11  4  0  0  0  0
 11 12  4  0  0  0  0
 12 13  4  0  0  0  0
 13 14  4  0  0  0  0
 14 15  4  0  0  0  0
 15 16  4  0  0  0  0
 16 17  4  0  0  0  0
  5 17  4  0  0  0  0
 12 17  4  0  0  0  0
  9 18  1  0  0  0  0
 18 19  2  0  0  0  0
 18 20  1  0  0  0  0
 20 21  4  0  0  0  0
 21 22  4  0  0  0  0
 22 23  4  0  0  0  0
 23 24  4  0  0  0  0
 24 25  4  0  0  0  0
 20 25  4  0  0  0  0
M  END
>  <CdId>
206

>  <Mol Weight>
334.375

>  <Formula>
C20H18N2O3

>  <CMPD_CHEMBLID>
CHEMBL2385906

>  <MOLREGNO>
1562667

>  <PARENT_CMPD_CHEMBLID>
CHEMBL2385906

>  <PARENT_MOLREGNO>
1562667

>  <COMPOUND_KEY>
19d

>  <MOLWEIGHT>
334.37

>  <ALOGP>
2.89

>  <PSA>
62.54

>  <NUM_RO5_VIOLATIONS>
0

>  <ACTIVITY_ID>
13338353

>  <STANDARD_TYPE>
T1/2

>  <RELATION>
>

>  <STANDARD_VALUE>
4.0

>  <STANDARD_UNITS>
hr
[truncated: 1,031,266 more chars]
