# Supplementary material for: MetStabOn—Online Platform for Metabolic Stability Predictions
Source: Int J Mol Sci. 2018 Mar 30;19(4):1040. doi: 10.3390/ijms19041040 (PMC5979396; doi:10.3390/ijms19041040)
Supplement: Supplementary file 1 [file ijms-19-01040-s001.zip › Supplementary_Material/File_S6_Dataset.sdf]

  Mrv1533001291818292D          

 38 39  0  0  1  0            999 V2000
    0.0000    0.0000    0.0000 Cl  0  0  0  0  0  0  0  0  0  0  0  0
    2.0036    0.0000    0.0000 Cl  0  0  0  0  0  0  0  0  0  0  0  0
    3.8700   -5.4344    0.0000 C   0  0  0  0  0  0  0  0  0  0  0  0
    3.1555   -5.8469    0.0000 O   0  0  0  0  0  0  0  0  0  0  0  0
    3.1555   -6.6719    0.0000 C   0  0  0  0  0  0  0  0  0  0  0  0
    3.8700   -7.0844    0.0000 C   0  0  0  0  0  0  0  0  0  0  0  0
    3.8700   -7.9094    0.0000 C   0  0  0  0  0  0  0  0  0  0  0  0
    3.1555   -8.3219    0.0000 C   0  0  0  0  0  0  0  0  0  0  0  0
    3.1555   -9.1469    0.0000 O   0  0  0  0  0  0  0  0  0  0  0  0
    2.4411   -7.9094    0.0000 C   0  0  0  0  0  0  0  0  0  0  0  0
    1.7266   -8.3219    0.0000 C   0  0  0  0  0  0  0  0  0  0  0  0
    1.7266   -9.1469    0.0000 O   0  0  0  0  0  0  0  0  0  0  0  0
    1.0121   -7.9094    0.0000 C   0  0  0  0  0  0  0  0  0  0  0  0
    0.2977   -8.3219    0.0000 C   0  0  0  0  0  0  0  0  0  0  0  0
   -0.4168   -7.9094    0.0000 C   0  0  0  0  0  0  0  0  0  0  0  0
   -0.4168   -7.0844    0.0000 C   0  0  0  0  0  0  0  0  0  0  0  0
   -1.1313   -6.6719    0.0000 C   0  0  0  0  0  0  0  0  0  0  0  0
   -1.1313   -5.8469    0.0000 O   0  0  0  0  0  0  0  0  0  0  0  0
   -1.8458   -5.4344    0.0000 C   0  0  2  0  0  0  0  0  0  0  0  0
   -2.5274   -5.8992    0.0000 C   0  0  0  0  0  0  0  0  0  0  0  0
   -3.3158   -5.6560    0.0000 C   0  0  0  0  0  0  0  0  0  0  0  0
   -3.6172   -4.8880    0.0000 C   0  0  0  0  0  0  0  0  0  0  0  0
   -3.2047   -4.1736    0.0000 N   0  0  0  0  0  0  0  0  0  0  0  0
   -2.3889   -4.0506    0.0000 C   0  0  0  0  0  0  0  0  0  0  0  0
   -1.7841   -4.6117    0.0000 C   0  0  0  0  0  0  0  0  0  0  0  0
   -1.0161   -4.3103    0.0000 N   0  0  0  0  0  0  0  0  0  0  0  0
   -0.8932   -3.4945    0.0000 C   0  0  0  0  0  0  0  0  0  0  0  0
   -0.1252   -3.1931    0.0000 O   0  0  0  0  0  0  0  0  0  0  0  0
   -1.5382   -2.9802    0.0000 C   0  0  0  0  0  0  0  0  0  0  0  0
   -2.3062   -3.2816    0.0000 C   0  0  0  0  0  0  0  0  0  0  0  0
   -2.9512   -2.7672    0.0000 C   0  0  0  0  0  0  0  0  0  0  0  0
   -2.8282   -1.9514    0.0000 N   0  0  0  0  0  0  0  0  0  0  0  0
   -2.0602   -1.6500    0.0000 C   0  0  0  0  0  0  0  0  0  0  0  0
   -1.4152   -2.1644    0.0000 C   0  0  0  0  0  0  0  0  0  0  0  0
    0.2977   -6.6719    0.0000 C   0  0  0  0  0  0  0  0  0  0  0  0
    1.0121   -7.0844    0.0000 C   0  0  0  0  0  0  0  0  0  0  0  0
    2.4411   -7.0844    0.0000 C   0  0  0  0  0  0  0  0  0  0  0  0
    1.7266   -6.6719    0.0000 F   0  0  0  0  0  0  0  0  0  0  0  0
  3  4  1  0  0  0  0
  4  5  1  0  0  0  0
  5  6  4  0  0  0  0
  6  7  4  0  0  0  0
  7  8  4  0  0  0  0
  8  9  1  0  0  0  0
  8 10  4  0  0  0  0
 10 11  1  0  0  0  0
 11 12  2  0  0  0  0
 11 13  1  0  0  0  0
 13 14  4  0  0  0  0
 14 15  4  0  0  0  0
 15 16  4  0  0  0  0
 16 17  1  0  0  0  0
 17 18  1  0  0  0  0
 19 18  1  6  0  0  0
 19 20  1  0  0  0  0
 20 21  1  0  0  0  0
 21 22  1  0  0  0  0
 22 23  1  0  0  0  0
 23 24  1  0  0  0  0
 24 25  1  0  0  0  0
 19 25  1  0  0  0  0
 25 26  1  0  0  0  0
 26 27  1  0  0  0  0
 27 28  2  0  0  0  0
 27 29  1  0  0  0  0
 29 30  4  0  0  0  0
 30 31  4  0  0  0  0
 31 32  4  0  0  0  0
 32 33  4  0  0  0  0
 33 34  4  0  0  0  0
 29 34  4  0  0  0  0
 16 35  4  0  0  0  0
 35 36  4  0  0  0  0
 13 36  4  0  0  0  0
 10 37  4  0  0  0  0
  5 37  4  0  0  0  0
 37 38  1  0  0  0  0
M  END
>  <CdId>
1

>  <Mol Weight>
566.45

>  <Formula>
C27H30Cl2FN3O5

>  <CMPD_CHEMBLID>
CHEMBL1202525

>  <MOLREGNO>
676476

>  <PARENT_CMPD_CHEMBLID>
CHEMBL28982

>  <PARENT_MOLREGNO>
41230

>  <COMPOUND_KEY>
5

>  <MOLWEIGHT>
493.53

>  <ALOGP>
2.81

>  <PSA>
109.78

>  <NUM_RO5_VIOLATIONS>
0

>  <ACTIVITY_ID>
964155

>  <STANDARD_TYPE>
T1/2

>  <RELATION>
=

>  <STANDARD_VALUE>
29.0

>  <STANDARD_UNITS>
hr

>  <PUBLISHED_TYPE>
T1/2

>  <PUBLISHED_RELATION>
=

>  <PUBLISHED_VALUE>
29.0

>  <PUBLISHED_UNITS>
hr

>  <POTENTIAL_DUPLICATE>
0

>  <BAO_ENDPOINT>
BAO_0002115

>  <UO_UNITS>
UO_0000032

>  <QUDT_UNITS>
http://qudt.org/vocab/unit#Hour

>  <ASSAY_ID>
8847

>  <ASSAY_CHEMBLID>
CHEMBL627085

>  <ASSAY_TYPE>
A

>  <DESCRIPTION>
Half life in mice plasma

>  <ASSAY_SRC_ID>
1

>  <ASSAY_SRC_DESCRIPTION>
Scientific Literature

>  <ASSAY_ORGANISM>
Mus musculus

>  <ASSAY_TAX_ID>
10090

>  <CURATED_BY>
Intermediate

>  <BAO_FORMAT>
BAO_0000218

>  <TID>
50594

>  <TARGET_CHEMBLID>
CHEMBL375

>  <TARGET_TYPE>
ORGANISM

>  <PREF_NAME>
Mus musculus

>  <ORGANISM>
Mus musculus

>  <CONFIDENCE_SCORE>
1

>  <TARGET_MAPPING>
Non-molecular

>  <DOC_ID>
17731

>  <DOC_CHEMBLID>
CHEMBL1149095

>  <PUBMED_ID>
14998327

>  <JOURNAL>
J. Med. Chem.

>  <YEAR>
2004

>  <VOLUME>
47

>  <ISSUE>
6

>  <FIRST_PAGE>
1375

$$$$

  Mrv1533001291818292D          

 39 40  0  0  1  0            999 V2000
    0.0000    0.0000    0.0000 Cl  0  0  0  0  0  0  0  0  0  0  0  0
    2.0036    0.0000    0.0000 Cl  0  0  0  0  0  0  0  0  0  0  0  0
    3.9199   -5.4344    0.0000 C   0  0  0  0  0  0  0  0  0  0  0  0
    3.2054   -5.8469    0.0000 O   0  0  0  0  0  0  0  0  0  0  0  0
    3.2054   -6.6719    0.0000 C   0  0  0  0  0  0  0  0  0  0  0  0
    3.9199   -7.0844    0.0000 C   0  0  0  0  0  0  0  0  0  0  0  0
    3.9199   -7.9094    0.0000 C   0  0  0  0  0  0  0  0  0  0  0  0
    3.2054   -8.3219    0.0000 C   0  0  0  0  0  0  0  0  0  0  0  0
    3.2054   -9.1469    0.0000 O   0  0  0  0  0  0  0  0  0  0  0  0
    2.4910   -7.9094    0.0000 C   0  0  0  0  0  0  0  0  0  0  0  0
    1.7765   -8.3219    0.0000 C   0  0  0  0  0  0  0  0  0  0  0  0
    1.7765   -9.1469    0.0000 O   0  0  0  0  0  0  0  0  0  0  0  0
    1.0620   -7.9094    0.0000 C   0  0  0  0  0  0  0  0  0  0  0  0
    0.3475   -8.3219    0.0000 C   0  0  0  0  0  0  0  0  0  0  0  0
   -0.3669   -7.9094    0.0000 C   0  0  0  0  0  0  0  0  0  0  0  0
   -0.3669   -7.0844    0.0000 C   0  0  0  0  0  0  0  0  0  0  0  0
    0.3475   -6.6719    0.0000 C   0  0  0  0  0  0  0  0  0  0  0  0
    1.0620   -7.0844    0.0000 C   0  0  0  0  0  0  0  0  0  0  0  0
   -1.0814   -6.6719    0.0000 C   0  0  0  0  0  0  0  0  0  0  0  0
   -1.7959   -7.0844    0.0000 O   0  0  0  0  0  0  0  0  0  0  0  0
   -1.0814   -5.8469    0.0000 N   0  0  0  0  0  0  0  0  0  0  0  0
   -1.7959   -5.4344    0.0000 C   0  0  2  0  0  0  0  0  0  0  0  0
   -2.4775   -5.8992    0.0000 C   0  0  0  0  0  0  0  0  0  0  0  0
   -3.2659   -5.6560    0.0000 C   0  0  0  0  0  0  0  0  0  0  0  0
   -3.5673   -4.8880    0.0000 C   0  0  0  0  0  0  0  0  0  0  0  0
   -3.1548   -4.1736    0.0000 N   0  0  0  0  0  0  0  0  0  0  0  0
   -2.3390   -4.0506    0.0000 C   0  0  0  0  0  0  0  0  0  0  0  0
   -1.7342   -4.6117    0.0000 C   0  0  0  0  0  0  0  0  0  0  0  0
   -0.9663   -4.3103    0.0000 N   0  0  0  0  0  0  0  0  0  0  0  0
   -0.8433   -3.4945    0.0000 C   0  0  0  0  0  0  0  0  0  0  0  0
   -0.0753   -3.1931    0.0000 O   0  0  0  0  0  0  0  0  0  0  0  0
   -1.4883   -2.9802    0.0000 C   0  0  0  0  0  0  0  0  0  0  0  0
   -2.2563   -3.2816    0.0000 C   0  0  0  0  0  0  0  0  0  0  0  0
   -2.9013   -2.7672    0.0000 C   0  0  0  0  0  0  0  0  0  0  0  0
   -2.7783   -1.9514    0.0000 N   0  0  0  0  0  0  0  0  0  0  0  0
   -2.0104   -1.6500    0.0000 C   0  0  0  0  0  0  0  0  0  0  0  0
   -1.3653   -2.1644    0.0000 C   0  0  0  0  0  0  0  0  0  0  0  0
    2.4910   -7.0844    0.0000 C   0  0  0  0  0  0  0  0  0  0  0  0
    1.7765   -6.6719    0.0000 F   0  0  0  0  0  0  0  0  0  0  0  0
  3  4  1  0  0  0  0
  4  5  1  0  0  0  0
  5  6  4  0  0  0  0
  6  7  4  0  0  0  0
  7  8  4  0  0  0  0
  8  9  1  0  0  0  0
  8 10  4  0  0  0  0
 10 11  1  0  0  0  0
 11 12  2  0  0  0  0
 11 13  1  0  0  0  0
 13 14  4  0  0  0  0
 14 15  4  0  0  0  0
 15 16  4  0  0  0  0
 16 17  4  0  0  0  0
 17 18  4  0  0  0  0
 13 18  4  0  0  0  0
 16 19  1  0  0  0  0
 19 20  2  0  0  0  0
 19 21  1  0  0  0  0
 22 21  1  6  0  0  0
 22 23  1  0  0  0  0
 23 24  1  0  0  0  0
 24 25  1  0  0  0  0
 25 26  1  0  0  0  0
 26 27  1  0  0  0  0
 27 28  1  0  0  0  0
 22 28  1  0  0  0  0
 28 29  1  0  0  0  0
 29 30  1  0  0  0  0
 30 31  2  0  0  0  0
 30 32  1  0  0  0  0
 32 33  4  0  0  0  0
 33 34  4  0  0  0  0
 34 35  4  0  0  0  0
 35 36  4  0  0  0  0
 36 37  4  0  0  0  0
 32 37  4  0  0  0  0
 10 38  4  0  0  0  0
  5 38  4  0  0  0  0
 38 39  1  0  0  0  0
M  END
>  <CdId>
2

>  <Mol Weight>
579.45

>  <Formula>
C27H29Cl2FN4O5

>  <CMPD_CHEMBLID>
CHEMBL1202518

>  <MOLREGNO>
676469

>  <PARENT_CMPD_CHEMBLID>
CHEMBL430530

>  <PARENT_MOLREGNO>
40956

>  <COMPOUND_KEY>
4

>  <MOLWEIGHT>
506.53

>  <ALOGP>
2.22

>  <PSA>
129.64

>  <NUM_RO5_VIOLATIONS>
1

>  <ACTIVITY_ID>
965575

>  <STANDARD_TYPE>
T1/2

>  <RELATION>
=

>  <STANDARD_VALUE>
69.0

>  <STANDARD_UNITS>
hr

>  <PUBLISHED_TYPE>
T1/2

>  <PUBLISHED_RELATION>
=

>  <PUBLISHED_VALUE>
69.0

>  <PUBLISHED_UNITS>
hr

>  <POTENTIAL_DUPLICATE>
0

>  <BAO_ENDPOINT>
BAO_0002115

>  <UO_UNITS>
UO_0000032

>  <QUDT_UNITS>
http://qudt.org/vocab/unit#Hour

>  <ASSAY_ID>
8847

>  <ASSAY_CHEMBLID>
CHEMBL627085

>  <ASSAY_TYPE>
A

>  <DESCRIPTION>
Half life in mice plasma

>  <ASSAY_SRC_ID>
1

>  <ASSAY_SRC_DESCRIPTION>
Scientific Literature

>  <ASSAY_ORGANISM>
Mus musculus

>  <ASSAY_TAX_ID>
10090

>  <CURATED_BY>
Intermediate

>  <BAO_FORMAT>
BAO_0000218

>  <TID>
50594

>  <TARGET_CHEMBLID>
CHEMBL375

>  <TARGET_TYPE>
ORGANISM

>  <PREF_NAME>
Mus musculus

>  <ORGANISM>
Mus musculus

>  <CONFIDENCE_SCORE>
1

>  <TARGET_MAPPING>
Non-molecular

>  <DOC_ID>
17731

>  <DOC_CHEMBLID>
CHEMBL1149095

>  <PUBMED_ID>
14998327

>  <JOURNAL>
J. Med. Chem.

>  <YEAR>
2004

>  <VOLUME>
47

>  <ISSUE>
6

>  <FIRST_PAGE>
1375

$$$$

  Mrv1533001291818292D          

 37 39  0  0  1  0            999 V2000
    0.0000    0.0000    0.0000 Cl  0  0  0  0  0  0  0  0  0  0  0  0
    9.8443    0.3311    0.0000 C   0  0  0  0  0  0  0  0  0  0  0  0
    9.1298   -0.0814    0.0000 O   0  0  0  0  0  0  0  0  0  0  0  0
    9.1298   -0.9064    0.0000 C   0  0  0  0  0  0  0  0  0  0  0  0
    9.8443   -1.3189    0.0000 C   0  0  0  0  0  0  0  0  0  0  0  0
    9.8443   -2.1439    0.0000 C   0  0  0  0  0  0  0  0  0  0  0  0
    9.1298   -2.5564    0.0000 C   0  0  0  0  0  0  0  0  0  0  0  0
    9.1298   -3.3814    0.0000 O   0  0  0  0  0  0  0  0  0  0  0  0
    8.4154   -2.1439    0.0000 C   0  0  0  0  0  0  0  0  0  0  0  0
    7.7009   -2.5564    0.0000 C   0  0  0  0  0  0  0  0  0  0  0  0
    7.7009   -3.3814    0.0000 O   0  0  0  0  0  0  0  0  0  0  0  0
    6.9864   -2.1439    0.0000 C   0  0  0  0  0  0  0  0  0  0  0  0
    6.2720   -2.5564    0.0000 C   0  0  0  0  0  0  0  0  0  0  0  0
    5.5575   -2.1439    0.0000 C   0  0  0  0  0  0  0  0  0  0  0  0
    5.5575   -1.3189    0.0000 C   0  0  0  0  0  0  0  0  0  0  0  0
    4.8430   -0.9064    0.0000 C   0  0  0  0  0  0  0  0  0  0  0  0
    4.8430   -0.0814    0.0000 N   0  0  0  0  0  0  0  0  0  0  0  0
    4.1285    0.3311    0.0000 C   0  0  2  0  0  0  0  0  0  0  0  0
    3.4469   -0.1337    0.0000 C   0  0  0  0  0  0  0  0  0  0  0  0
    2.6585    0.1095    0.0000 C   0  0  0  0  0  0  0  0  0  0  0  0
    2.3571    0.8775    0.0000 C   0  0  0  0  0  0  0  0  0  0  0  0
    2.7696    1.5919    0.0000 N   0  0  0  0  0  0  0  0  0  0  0  0
    3.5854    1.7149    0.0000 C   0  0  0  0  0  0  0  0  0  0  0  0
    4.1902    1.1537    0.0000 C   0  0  1  0  0  0  0  0  0  0  0  0
    4.9582    1.4552    0.0000 N   0  0  0  0  0  0  0  0  0  0  0  0
    5.0811    2.2709    0.0000 C   0  0  0  0  0  0  0  0  0  0  0  0
    5.8491    2.5723    0.0000 O   0  0  0  0  0  0  0  0  0  0  0  0
    4.4361    2.7853    0.0000 C   0  0  0  0  0  0  0  0  0  0  0  0
    3.6681    2.4839    0.0000 C   0  0  0  0  0  0  0  0  0  0  0  0
    3.0231    2.9983    0.0000 C   0  0  0  0  0  0  0  0  0  0  0  0
    3.1461    3.8141    0.0000 N   0  0  0  0  0  0  0  0  0  0  0  0
    3.9141    4.1155    0.0000 C   0  0  0  0  0  0  0  0  0  0  0  0
    4.5591    3.6011    0.0000 C   0  0  0  0  0  0  0  0  0  0  0  0
    6.2720   -0.9064    0.0000 C   0  0  0  0  0  0  0  0  0  0  0  0
    6.9864   -1.3189    0.0000 C   0  0  0  0  0  0  0  0  0  0  0  0
    8.4154   -1.3189    0.0000 C   0  0  0  0  0  0  0  0  0  0  0  0
    7.7009   -0.9064    0.0000 F   0  0  0  0  0  0  0  0  0  0  0  0
  2  3  1  0  0  0  0
  3  4  1  0  0  0  0
  4  5  4  0  0  0  0
  5  6  4  0  0  0  0
  6  7  4  0  0  0  0
  7  8  1  0  0  0  0
  7  9  4  0  0  0  0
  9 10  1  0  0  0  0
 10 11  2  0  0  0  0
 10 12  1  0  0  0  0
 12 13  4  0  0  0  0
 13 14  4  0  0  0  0
 14 15  4  0  0  0  0
 15 16  1  0  0  0  0
 16 17  1  0  0  0  0
 18 17  1  6  0  0  0
 18 19  1  0  0  0  0
 19 20  1  0  0  0  0
 20 21  1  0  0  0  0
 21 22  1  0  0  0  0
 22 23  1  0  0  0  0
 23 24  1  0  0  0  0
 18 24  1  0  0  0  0
 24 25  1  1  0  0  0
 25 26  1  0  0  0  0
 26 27  2  0  0  0  0
 26 28  1  0  0  0  0
 28 29  4  0  0  0  0
 29 30  4  0  0  0  0
 30 31  4  0  0  0  0
 31 32  4  0  0  0  0
 32 33  4  0  0  0  0
 28 33  4  0  0  0  0
 15 34  4  0  0  0  0
 34 35  4  0  0  0  0
 12 35  4  0  0  0  0
  9 36  4  0  0  0  0
  4 36  4  0  0  0  0
 36 37  1  0  0  0  0
M  END
>  <CdId>
3

>  <Mol Weight>
529.01

>  <Formula>
C27H30ClFN4O4

>  <CMPD_CHEMBLID>
CHEMBL1202519

>  <MOLREGNO>
676470

>  <PARENT_CMPD_CHEMBLID>
CHEMBL281973

>  <PARENT_MOLREGNO>
40969

>  <COMPOUND_KEY>
7

>  <MOLWEIGHT>
492.54

>  <ALOGP>
2.55

>  <PSA>
112.58

>  <NUM_RO5_VIOLATIONS>
0

>  <ACTIVITY_ID>
977963

>  <STANDARD_TYPE>
T1/2

>  <RELATION>
=

>  <STANDARD_VALUE>
161.0

>  <STANDARD_UNITS>
hr

>  <PUBLISHED_TYPE>
T1/2

>  <PUBLISHED_RELATION>
=

>  <PUBLISHED_VALUE>
161.0

>  <PUBLISHED_UNITS>
hr

>  <POTENTIAL_DUPLICATE>
0

>  <BAO_ENDPOINT>
BAO_0002115

>  <UO_UNITS>
UO_0000032

>  <QUDT_UNITS>
http://qudt.org/vocab/unit#Hour

>  <ASSAY_ID>
8847

>  <ASSAY_CHEMBLID>
CHEMBL627085

>  <ASSAY_TYPE>
A

>  <DESCRIPTION>
Half life in mice plasma

>  <ASSAY_SRC_ID>
1

>  <ASSAY_SRC_DESCRIPTION>
Scientific Literature

>  <ASSAY_ORGANISM>
Mus musculus

>  <ASSAY_TAX_ID>
10090

>  <CURATED_BY>
Intermediate

>  <BAO_FORMAT>
BAO_0000218

>  <TID>
50594

>  <TARGET_CHEMBLID>
CHEMBL375

>  <TARGET_TYPE>
ORGANISM

>  <PREF_NAME>
Mus musculus

>  <ORGANISM>
Mus musculus

>  <CONFIDENCE_SCORE>
1

>  <TARGET_MAPPING>
Non-molecular

>  <DOC_ID>
17731

>  <DOC_CHEMBLID>
CHEMBL1149095

>  <PUBMED_ID>
14998327

>  <JOURNAL>
J. Med. Chem.

>  <YEAR>
2004

>  <VOLUME>
47

>  <ISSUE>
6

>  <FIRST_PAGE>
1375

$$$$

  Mrv1533001291818292D          

 62 68  0  0  1  0            999 V2000
    1.4439   -2.4359    0.0000 C   0  0  0  0  0  0  0  0  0  0  0  0
    1.8623   -1.7249    0.0000 C   0  0  0  0  0  0  0  0  0  0  0  0
    2.6873   -1.7318    0.0000 O   0  0  0  0  0  0  0  0  0  0  0  0
    1.4558   -1.0071    0.0000 O   0  0  0  0  0  0  0  0  0  0  0  0
    1.8742   -0.2961    0.0000 C   0  0  1  0  0  0  0  0  0  0  0  0
    2.7160   -0.4505    0.0000 C   0  0  0  0  0  0  0  0  0  0  0  0
    2.9009   -1.2545    0.0000 O   0  0  0  0  0  0  0  0  0  0  0  0
    3.3941    0.0476    0.0000 C   0  0  2  0  0  0  0  0  0  0  0  0
    3.3922   -0.7774    0.0000 C   0  0  0  0  0  0  0  0  0  0  0  0
    4.0567   -0.4439    0.0000 C   0  0  1  0  0  0  0  0  0  0  0  0
    3.9624   -1.2635    0.0000 O   0  0  0  0  0  0  0  0  0  0  0  0
    4.8137   -0.1158    0.0000 C   0  0  0  0  0  0  0  0  0  0  0  0
    4.9080    0.7038    0.0000 C   0  0  1  0  0  0  0  0  0  0  0  0
    5.3995    1.3664    0.0000 O   0  0  0  0  0  0  0  0  0  0  0  0
    4.7369    1.8579    0.0000 C   0  0  0  0  0  0  0  0  0  0  0  0
    4.2454    1.1953    0.0000 C   0  0  2  0  0  0  0  0  0  0  0  0
    3.7326    1.8415    0.0000 O   0  0  0  0  0  0  0  0  0  0  0  0
    4.0358    2.6088    0.0000 C   0  0  0  0  0  0  0  0  0  0  0  0
    3.5230    3.2550    0.0000 O   0  0  0  0  0  0  0  0  0  0  0  0
    4.8519    2.7298    0.0000 C   0  0  0  0  0  0  0  0  0  0  0  0
    3.4884    0.8672    0.0000 C   0  0  1  0  0  0  0  0  0  0  0  0
    2.9387    1.5378    0.0000 C   0  0  2  0  0  0  0  0  0  0  0  0
    3.3535    2.2509    0.0000 O   0  0  0  0  0  0  0  0  0  0  0  0
    2.9433    2.9667    0.0000 C   0  0  0  0  0  0  0  0  0  0  0  0
    2.1183    2.9694    0.0000 O   0  0  0  0  0  0  0  0  0  0  0  0
    3.3581    3.6799    0.0000 C   0  0  0  0  0  0  0  0  0  0  0  0
    2.9479    4.3957    0.0000 C   0  0  0  0  0  0  0  0  0  0  0  0
    3.3627    5.1088    0.0000 C   0  0  0  0  0  0  0  0  0  0  0  0
    4.1877    5.1062    0.0000 C   0  0  0  0  0  0  0  0  0  0  0  0
    4.5979    4.3904    0.0000 C   0  0  0  0  0  0  0  0  0  0  0  0
    4.1831    3.6772    0.0000 C   0  0  0  0  0  0  0  0  0  0  0  0
    2.0781    1.6850    0.0000 C   0  0  2  0  0  0  0  0  0  0  0  0
    2.3416    2.4668    0.0000 O   0  0  0  0  0  0  0  0  0  0  0  0
    1.3100    2.0856    0.0000 C   0  0  0  0  0  0  0  0  0  0  0  0
    0.5622    1.6914    0.0000 C   0  0  2  0  0  0  0  0  0  0  0  0
   -0.1513    2.1056    0.0000 O   0  0  0  0  0  0  0  0  0  0  0  0
   -0.8667    1.6948    0.0000 C   0  0  0  0  0  0  0  0  0  0  0  0
   -0.8687    0.8698    0.0000 O   0  0  0  0  0  0  0  0  0  0  0  0
   -1.5802    2.1089    0.0000 C   0  0  2  0  0  0  0  0  0  0  0  0
   -1.5783    2.9339    0.0000 O   0  0  0  0  0  0  0  0  0  0  0  0
   -2.2957    1.6981    0.0000 C   0  0  1  0  0  0  0  0  0  0  0  0
   -3.0092    2.1123    0.0000 N   0  0  0  0  0  0  0  0  0  0  0  0
   -3.7246    1.7015    0.0000 C   0  0  0  0  0  0  0  0  0  0  0  0
   -3.7265    0.8765    0.0000 O   0  0  0  0  0  0  0  0  0  0  0  0
   -4.4381    2.1156    0.0000 C   0  0  0  0  0  0  0  0  0  0  0  0
   -5.1536    1.7048    0.0000 C   0  0  0  0  0  0  0  0  0  0  0  0
   -5.8671    2.1190    0.0000 C   0  0  0  0  0  0  0  0  0  0  0  0
   -5.8651    2.9440    0.0000 C   0  0  0  0  0  0  0  0  0  0  0  0
   -5.1497    3.3548    0.0000 C   0  0  0  0  0  0  0  0  0  0  0  0
   -4.4362    2.9406    0.0000 C   0  0  0  0  0  0  0  0  0  0  0  0
   -2.2976    0.8731    0.0000 C   0  0  0  0  0  0  0  0  0  0  0  0
   -1.5841    0.4589    0.0000 C   0  0  0  0  0  0  0  0  0  0  0  0
   -1.5860   -0.3660    0.0000 C   0  0  0  0  0  0  0  0  0  0  0  0
   -2.3015   -0.7769    0.0000 C   0  0  0  0  0  0  0  0  0  0  0  0
   -3.0150   -0.3627    0.0000 C   0  0  0  0  0  0  0  0  0  0  0  0
   -3.0130    0.4623    0.0000 C   0  0  0  0  0  0  0  0  0  0  0  0
    0.5908    0.8466    0.0000 C   0  0  0  0  0  0  0  0  0  0  0  0
    1.3196    0.3782    0.0000 C   0  0  0  0  0  0  0  0  0  0  0  0
    1.7566    0.9981    0.0000 C   0  0  0  0  0  0  0  0  0  0  0  0
    2.2609    0.3453    0.0000 C   0  0  0  0  0  0  0  0  0  0  0  0
    2.5736    0.8839    0.0000 C   0  0  0  0  0  0  0  0  0  0  0  0
   -0.1265    0.4390    0.0000 C   0  0  0  0  0  0  0  0  0  0  0  0
  1  2  1  0  0  0  0
  2  3  2  0  0  0  0
  2  4  1  0  0  0  0
  5  4  1  6  0  0  0
  5  6  1  0  0  0  0
  6  7  2  0  0  0  0
  6  8  1  0  0  0  0
  8  9  1  6  0  0  0
  8 10  1  0  0  0  0
 10 11  1  6  0  0  0
 10 12  1  0  0  0  0
 12 13  1  0  0  0  0
 13 14  1  6  0  0  0
 14 15  1  0  0  0  0
 15 16  1  0  0  0  0
 13 16  1  0  0  0  0
 16 17  1  1  0  0  0
 17 18  1  0  0  0  0
 18 19  2  0  0  0  0
 18 20  1  0  0  0  0
 16 21  1  0  0  0  0
  8 21  1  0  0  0  0
 21 22  1  6  0  0  0
 22 23  1  1  0  0  0
 23 24  1  0  0  0  0
 24 25  2  0  0  0  0
 24 26  1  0  0  0  0
 26 27  4  0  0  0  0
 27 28  4  0  0  0  0
 28 29  4  0  0  0  0
 29 30  4  0  0  0  0
 30 31  4  0  0  0  0
 26 31  4  0  0  0  0
 22 32  1  0  0  0  0
 32 33  1  6  0  0  0
 32 34  1  0  0  0  0
 34 35  1  0  0  0  0
 35 36  1  1  0  0  0
 36 37  1  0  0  0  0
 37 38  2  0  0  0  0
 37 39  1  0  0  0  0
 39 40  1  1  0  0  0
 39 41  1  0  0  0  0
 41 42  1  6  0  0  0
 42 43  1  0  0  0  0
 43 44  2  0  0  0  0
 43 45  1  0  0  0  0
 45 46  4  0  0  0  0
 46 47  4  0  0  0  0
 47 48  4  0  0  0  0
 48 49  4  0  0  0  0
 49 50  4  0  0  0  0
 45 50  4  0  0  0  0
 41 51  1  0  0  0  0
 51 52  4  0  0  0  0
 52 53  4  0  0  0  0
 53 54  4  0  0  0  0
 54 55  4  0  0  0  0
 55 56  4  0  0  0  0
 51 56  4  0  0  0  0
 35 57  1  0  0  0  0
 57 58  2  0  0  0  0
  5 58  1  0  0  0  0
 58 59  1  0  0  0  0
 32 59  1  0  0  0  0
 59 60  1  0  0  0  0
 59 61  1  0  0  0  0
 57 62  1  0  0  0  0
M  END
>  <CdId>
8

>  <Mol Weight>
853.918

>  <Formula>
C47H51NO14

>  <CMPD_CHEMBLID>
CHEMBL428647

>  <MOLREGNO>
8062

>  <PARENT_CMPD_CHEMBLID>
CHEMBL428647

>  <PARENT_MOLREGNO>
8062

>  <COMPOUND_KEY>
1

>  <MOLWEIGHT>
853.91

>  <ALOGP>
3.06

>  <PSA>
221.28

>  <NUM_RO5_VIOLATIONS>
2

>  <ACTIVITY_ID>
1967495

>  <STANDARD_TYPE>
T1/2

>  <RELATION>
=

>  <STANDARD_VALUE>
30.1

>  <STANDARD_UNITS>
hr

>  <PUBLISHED_TYPE>
t1/2

>  <PUBLISHED_RELATION>
=

>  <PUBLISHED_VALUE>
30.1

>  <PUBLISHED_UNITS>
hr

>  <POTENTIAL_DUPLICATE>
0

>  <BAO_ENDPOINT>
BAO_0002115

>  <UO_UNITS>
UO_0000032

>  <QUDT_UNITS>
http://qudt.org/vocab/unit#Hour

>  <ASSAY_ID>
447285

>  <ASSAY_CHEMBLID>
CHEMBL896318

>  <ASSAY_TYPE>
A

>  <DESCRIPTION>
Stability assessed as half life in mouse plasma

>  <ASSAY_SRC_ID>
1

>  <ASSAY_SRC_DESCRIPTION>
Scientific Literature

>  <ASSAY_ORGANISM>
Mus musculus

>  <ASSAY_TAX_ID>
10090

>  <CURATED_BY>
Autocuration

>  <BAO_FORMAT>
BAO_0000366

>  <TID>
102289

>  <TARGET_CHEMBLID>
CHEMBL613589

>  <TARGET_TYPE>
TISSUE

>  <PREF_NAME>
Plasma

>  <ORGANISM>
Mus musculus

>  <CONFIDENCE_SCORE>
1

>  <TARGET_MAPPING>
Non-molecular

>  <DOC_ID>
36767

>  <DOC_CHEMBLID>
CHEMBL1148876

>  <PUBMED_ID>
17485207

>  <JOURNAL>
Bioorg. Med. Chem. Lett.

>  <YEAR>
2007

>  <VOLUME>
17

>  <ISSUE>
13

>  <FIRST_PAGE>
3642

>  <MOL_PREF_NAME>
PACLITAXEL

$$$$

  Mrv1533001291818292D          

 66 72  0  0  1  0            999 V2000
    5.6777    2.1298    0.0000 C   0  0  0  0  0  0  0  0  0  0  0  0
    4.8616    2.0088    0.0000 C   0  0  0  0  0  0  0  0  0  0  0  0
    4.3488    2.6550    0.0000 O   0  0  0  0  0  0  0  0  0  0  0  0
    4.5584    1.2415    0.0000 O   0  0  0  0  0  0  0  0  0  0  0  0
    5.0712    0.5953    0.0000 C   0  0  1  0  0  0  0  0  0  0  0  0
    5.5627    1.2579    0.0000 C   0  0  0  0  0  0  0  0  0  0  0  0
    6.2253    0.7664    0.0000 O   0  0  0  0  0  0  0  0  0  0  0  0
    5.7339    0.1038    0.0000 C   0  0  2  0  0  0  0  0  0  0  0  0
    5.6395   -0.7158    0.0000 C   0  0  0  0  0  0  0  0  0  0  0  0
    4.8826   -1.0439    0.0000 C   0  0  2  0  0  0  0  0  0  0  0  0
    4.7882   -1.8635    0.0000 O   0  0  0  0  0  0  0  0  0  0  0  0
    4.2200   -0.5524    0.0000 C   0  0  2  0  0  0  0  0  0  0  0  0
    4.2180   -1.3774    0.0000 C   0  0  0  0  0  0  0  0  0  0  0  0
    4.3143    0.2672    0.0000 C   0  0  2  0  0  0  0  0  0  0  0  0
    3.7646    0.9378    0.0000 C   0  0  2  0  0  0  0  0  0  0  0  0
    4.1794    1.6509    0.0000 O   0  0  0  0  0  0  0  0  0  0  0  0
    3.7692    2.3667    0.0000 C   0  0  0  0  0  0  0  0  0  0  0  0
    2.9442    2.3694    0.0000 O   0  0  0  0  0  0  0  0  0  0  0  0
    4.1839    3.0799    0.0000 C   0  0  0  0  0  0  0  0  0  0  0  0
    3.7737    3.7957    0.0000 C   0  0  0  0  0  0  0  0  0  0  0  0
    4.1885    4.5088    0.0000 C   0  0  0  0  0  0  0  0  0  0  0  0
    5.0135    4.5062    0.0000 C   0  0  0  0  0  0  0  0  0  0  0  0
    5.4237    3.7904    0.0000 C   0  0  0  0  0  0  0  0  0  0  0  0
    5.0089    3.0772    0.0000 C   0  0  0  0  0  0  0  0  0  0  0  0
    2.9040    1.0850    0.0000 C   0  0  2  0  0  0  0  0  0  0  0  0
    3.1675    1.8668    0.0000 O   0  0  0  0  0  0  0  0  0  0  0  0
    2.1358    1.4856    0.0000 C   0  0  0  0  0  0  0  0  0  0  0  0
    1.3880    1.0914    0.0000 C   0  0  2  0  0  0  0  0  0  0  0  0
    0.6745    1.5056    0.0000 O   0  0  0  0  0  0  0  0  0  0  0  0
   -0.0409    1.0948    0.0000 C   0  0  0  0  0  0  0  0  0  0  0  0
   -0.0428    0.2698    0.0000 O   0  0  0  0  0  0  0  0  0  0  0  0
   -0.7544    1.5089    0.0000 C   0  0  2  0  0  0  0  0  0  0  0  0
   -0.7525    2.3339    0.0000 O   0  0  0  0  0  0  0  0  0  0  0  0
   -1.4698    1.0981    0.0000 C   0  0  1  0  0  0  0  0  0  0  0  0
   -2.1833    1.5123    0.0000 N   0  0  0  0  0  0  0  0  0  0  0  0
   -2.8988    1.1015    0.0000 C   0  0  0  0  0  0  0  0  0  0  0  0
   -2.9007    0.2765    0.0000 O   0  0  0  0  0  0  0  0  0  0  0  0
   -3.6123    1.5156    0.0000 C   0  0  0  0  0  0  0  0  0  0  0  0
   -4.3277    1.1048    0.0000 C   0  0  0  0  0  0  0  0  0  0  0  0
   -5.0412    1.5190    0.0000 C   0  0  0  0  0  0  0  0  0  0  0  0
   -5.0393    2.3440    0.0000 C   0  0  0  0  0  0  0  0  0  0  0  0
   -4.3239    2.7548    0.0000 C   0  0  0  0  0  0  0  0  0  0  0  0
   -3.6103    2.3406    0.0000 C   0  0  0  0  0  0  0  0  0  0  0  0
   -1.4718    0.2731    0.0000 C   0  0  0  0  0  0  0  0  0  0  0  0
   -0.7583   -0.1411    0.0000 C   0  0  0  0  0  0  0  0  0  0  0  0
   -0.7602   -0.9661    0.0000 C   0  0  0  0  0  0  0  0  0  0  0  0
   -1.4756   -1.3769    0.0000 C   0  0  0  0  0  0  0  0  0  0  0  0
   -2.1891   -0.9627    0.0000 C   0  0  0  0  0  0  0  0  0  0  0  0
   -2.1872   -0.1377    0.0000 C   0  0  0  0  0  0  0  0  0  0  0  0
    1.4166    0.2466    0.0000 C   0  0  0  0  0  0  0  0  0  0  0  0
    2.1454   -0.2218    0.0000 C   0  0  0  0  0  0  0  0  0  0  0  0
    2.7001   -0.8961    0.0000 C   0  0  1  0  0  0  0  0  0  0  0  0
    2.2816   -1.6071    0.0000 O   0  0  0  0  0  0  0  0  0  0  0  0
    1.4567   -1.6002    0.0000 C   0  0  0  0  0  0  0  0  0  0  0  0
    1.0501   -0.8823    0.0000 O   0  0  0  0  0  0  0  0  0  0  0  0
    1.0382   -2.3112    0.0000 N   0  0  0  0  0  0  0  0  0  0  0  0
    0.2132   -2.3043    0.0000 C   0  0  0  0  0  0  0  0  0  0  0  0
   -0.2052   -3.0153    0.0000 C   0  0  0  0  0  0  0  0  0  0  0  0
    0.2013   -3.7332    0.0000 O   0  0  0  0  0  0  0  0  0  0  0  0
   -1.0302   -3.0084    0.0000 O   0  0  0  0  0  0  0  0  0  0  0  0
    3.5418   -1.0505    0.0000 C   0  0  0  0  0  0  0  0  0  0  0  0
    3.7267   -1.8545    0.0000 O   0  0  0  0  0  0  0  0  0  0  0  0
    2.5824    0.3981    0.0000 C   0  0  0  0  0  0  0  0  0  0  0  0
    3.0868   -0.2547    0.0000 C   0  0  0  0  0  0  0  0  0  0  0  0
    3.3995    0.2839    0.0000 C   0  0  0  0  0  0  0  0  0  0  0  0
    0.6993   -0.1610    0.0000 C   0  0  0  0  0  0  0  0  0  0  0  0
  1  2  1  0  0  0  0
  2  3  2  0  0  0  0
  2  4  1  0  0  0  0
  5  4  1  1  0  0  0
  5  6  1  0  0  0  0
  6  7  1  0  0  0  0
  8  7  1  6  0  0  0
  5  8  1  0  0  0  0
  8  9  1  0  0  0  0
  9 10  1  0  0  0  0
 10 11  1  6  0  0  0
 10 12  1  0  0  0  0
 12 13  1  6  0  0  0
 12 14  1  0  0  0  0
  5 14  1  0  0  0  0
 14 15  1  6  0  0  0
 15 16  1  1  0  0  0
 16 17  1  0  0  0  0
 17 18  2  0  0  0  0
 17 19  1  0  0  0  0
 19 20  4  0  0  0  0
 20 21  4  0  0  0  0
 21 22  4  0  0  0  0
 22 23  4  0  0  0  0
 23 24  4  0  0  0  0
 19 24  4  0  0  0  0
 15 25  1  0  0  0  0
 25 26  1  6  0  0  0
 25 27  1  0  0  0  0
 27 28  1  0  0  0  0
 28 29  1  1  0  0  0
 29 30  1  0  0  0  0
 30 31  2  0  0  0  0
 30 32  1  0  0  0  0
 32 33  1  1  0  0  0
 32 34  1  0  0  0  0
 34 35  1  6  0  0  0
 35 36  1  0  0  0  0
 36 37  2  0  0  0  0
 36 38  1  0  0  0  0
 38 39  4  0  0  0  0
 39 40  4  0  0  0  0
 40 41  4  0  0  0  0
 41 42  4  0  0  0  0
 42 43  4  0  0  0  0
 38 43  4  0  0  0  0
 34 44  1  0  0  0  0
 44 45  4  0  0  0  0
 45 46  4  0  0  0  0
 46 47  4  0  0  0  0
 47 48  4  0  0  0  0
 48 49  4  0  0  0  0
 44 49  4  0  0  0  0
 28 50  1  0  0  0  0
 50 51  2  0  0  0  0
 51 52  1  0  0  0  0
 52 53  1  6  0  0  0
 53 54  1  0  0  0  0
 54 55  2  0  0  0  0
 54 56  1  0  0  0  0
 56 57  1  0  0  0  0
 57 58  1  0  0  0  0
 58 59  2  0  0  0  0
 58 60  1  0  0  0  0
 52 61  1  0  0  0  0
 12 61  1  0  0  0  0
 61 62  2  0  0  0  0
 51 63  1  0  0  0  0
 25 63  1  0  0  0  0
 63 64  1  0  0  0  0
 63 65  1  0  0  0  0
 50 66  1  0  0  0  0
M  END
>  <CdId>
9

>  <Mol Weight>
912.942

>  <Formula>
C48H52N2O16

>  <CMPD_CHEMBLID>
CHEMBL391337

>  <MOLREGNO>
396780

>  <PARENT_CMPD_CHEMBLID>
CHEMBL391337

>  <PARENT_MOLREGNO>
396780

>  <COMPOUND_KEY>
4, CNDR-3

>  <MOLWEIGHT>
912.93

>  <ALOGP>
2.53

>  <PSA>
270.61

>  <NUM_RO5_VIOLATIONS>
3

>  <ACTIVITY_ID>
1967498

>  <STANDARD_TYPE>
T1/2

>  <RELATION>
=

>  <STANDARD_VALUE>
31.3

>  <STANDARD_UNITS>
hr

>  <PUBLISHED_TYPE>
t1/2

>  <PUBLISHED_RELATION>
=

>  <PUBLISHED_VALUE>
31.3

>  <PUBLISHED_UNITS>
hr

>  <POTENTIAL_DUPLICATE>
0

>  <BAO_ENDPOINT>
BAO_0002115

>  <UO_UNITS>
UO_0000032

>  <QUDT_UNITS>
http://qudt.org/vocab/unit#Hour

>  <ASSAY_ID>
447285

>  <ASSAY_CHEMBLID>
CHEMBL896318

>  <ASSAY_TYPE>
A

>  <DESCRIPTION>
Stability assessed as half life in mouse plasma

>  <ASSAY_SRC_ID>
1

>  <ASSAY_SRC_DESCRIPTION>
Scientific Literature

>  <ASSAY_ORGANISM>
Mus musculus

>  <ASSAY_TAX_ID>
10090

>  <CURATED_BY>
Autocuration

>  <BAO_FORMAT>
BAO_0000366

>  <TID>
102289

>  <TARGET_CHEMBLID>
CHEMBL613589

>  <TARGET_TYPE>
TISSUE

>  <PREF_NAME>
Plasma

>  <ORGANISM>
Mus musculus

>  <CONFIDENCE_SCORE>
1

>  <TARGET_MAPPING>
Non-molecular

>  <DOC_ID>
36767

>  <DOC_CHEMBLID>
CHEMBL1148876

>  <PUBMED_ID>
17485207

>  <JOURNAL>
Bioorg. Med. Chem. Lett.

>  <YEAR>
2007

>  <VOLUME>
17

>  <ISSUE>
13

>  <FIRST_PAGE>
3642

$$$$

  Mrv1533001291818292D          

 66 72  0  0  1  0            999 V2000
    5.6777    2.1298    0.0000 C   0  0  0  0  0  0  0  0  0  0  0  0
    4.8616    2.0088    0.0000 C   0  0  0  0  0  0  0  0  0  0  0  0
    4.3488    2.6550    0.0000 O   0  0  0  0  0  0  0  0  0  0  0  0
    4.5584    1.2415    0.0000 O   0  0  0  0  0  0  0  0  0  0  0  0
    5.0712    0.5953    0.0000 C   0  0  1  0  0  0  0  0  0  0  0  0
    5.5627    1.2579    0.0000 C   0  0  0  0  0  0  0  0  0  0  0  0
    6.2253    0.7664    0.0000 O   0  0  0  0  0  0  0  0  0  0  0  0
    5.7339    0.1038    0.0000 C   0  0  2  0  0  0  0  0  0  0  0  0
    5.6395   -0.7158    0.0000 C   0  0  0  0  0  0  0  0  0  0  0  0
    4.8826   -1.0439    0.0000 C   0  0  2  0  0  0  0  0  0  0  0  0
    4.7882   -1.8635    0.0000 O   0  0  0  0  0  0  0  0  0  0  0  0
    4.2200   -0.5524    0.0000 C   0  0  2  0  0  0  0  0  0  0  0  0
    4.2180   -1.3774    0.0000 C   0  0  0  0  0  0  0  0  0  0  0  0
    4.3143    0.2672    0.0000 C   0  0  2  0  0  0  0  0  0  0  0  0
    3.7646    0.9378    0.0000 C   0  0  2  0  0  0  0  0  0  0  0  0
    4.1794    1.6509    0.0000 O   0  0  0  0  0  0  0  0  0  0  0  0
    3.7692    2.3667    0.0000 C   0  0  0  0  0  0  0  0  0  0  0  0
    2.9442    2.3694    0.0000 O   0  0  0  0  0  0  0  0  0  0  0  0
    4.1839    3.0799    0.0000 C   0  0  0  0  0  0  0  0  0  0  0  0
    3.7737    3.7957    0.0000 C   0  0  0  0  0  0  0  0  0  0  0  0
    4.1885    4.5088    0.0000 C   0  0  0  0  0  0  0  0  0  0  0  0
    5.0135    4.5062    0.0000 C   0  0  0  0  0  0  0  0  0  0  0  0
    5.4237    3.7904    0.0000 C   0  0  0  0  0  0  0  0  0  0  0  0
    5.0089    3.0772    0.0000 C   0  0  0  0  0  0  0  0  0  0  0  0
    2.9040    1.0850    0.0000 C   0  0  2  0  0  0  0  0  0  0  0  0
    3.1675    1.8668    0.0000 O   0  0  0  0  0  0  0  0  0  0  0  0
    2.1358    1.4856    0.0000 C   0  0  0  0  0  0  0  0  0  0  0  0
    1.3880    1.0914    0.0000 C   0  0  2  0  0  0  0  0  0  0  0  0
    0.6745    1.5056    0.0000 O   0  0  0  0  0  0  0  0  0  0  0  0
   -0.0409    1.0948    0.0000 C   0  0  0  0  0  0  0  0  0  0  0  0
   -0.0428    0.2698    0.0000 O   0  0  0  0  0  0  0  0  0  0  0  0
   -0.7544    1.5089    0.0000 C   0  0  2  0  0  0  0  0  0  0  0  0
   -0.7525    2.3339    0.0000 O   0  0  0  0  0  0  0  0  0  0  0  0
   -1.4698    1.0981    0.0000 C   0  0  1  0  0  0  0  0  0  0  0  0
   -2.1833    1.5123    0.0000 N   0  0  0  0  0  0  0  0  0  0  0  0
   -2.8988    1.1015    0.0000 C   0  0  0  0  0  0  0  0  0  0  0  0
   -2.9007    0.2765    0.0000 O   0  0  0  0  0  0  0  0  0  0  0  0
   -3.6123    1.5156    0.0000 C   0  0  0  0  0  0  0  0  0  0  0  0
   -4.3277    1.1048    0.0000 C   0  0  0  0  0  0  0  0  0  0  0  0
   -5.0412    1.5190    0.0000 C   0  0  0  0  0  0  0  0  0  0  0  0
   -5.0393    2.3440    0.0000 C   0  0  0  0  0  0  0  0  0  0  0  0
   -4.3239    2.7548    0.0000 C   0  0  0  0  0  0  0  0  0  0  0  0
   -3.6103    2.3406    0.0000 C   0  0  0  0  0  0  0  0  0  0  0  0
   -1.4718    0.2731    0.0000 C   0  0  0  0  0  0  0  0  0  0  0  0
   -0.7583   -0.1411    0.0000 C   0  0  0  0  0  0  0  0  0  0  0  0
   -0.7602   -0.9661    0.0000 C   0  0  0  0  0  0  0  0  0  0  0  0
   -1.4756   -1.3769    0.0000 C   0  0  0  0  0  0  0  0  0  0  0  0
   -2.1891   -0.9627    0.0000 C   0  0  0  0  0  0  0  0  0  0  0  0
   -2.1872   -0.1377    0.0000 C   0  0  0  0  0  0  0  0  0  0  0  0
    1.4166    0.2466    0.0000 C   0  0  0  0  0  0  0  0  0  0  0  0
    2.1454   -0.2218    0.0000 C   0  0  0  0  0  0  0  0  0  0  0  0
    2.7001   -0.8961    0.0000 C   0  0  1  0  0  0  0  0  0  0  0  0
    2.2816   -1.6071    0.0000 O   0  0  0  0  0  0  0  0  0  0  0  0
    1.4567   -1.6002    0.0000 C   0  0  0  0  0  0  0  0  0  0  0  0
    1.0501   -0.8823    0.0000 O   0  0  0  0  0  0  0  0  0  0  0  0
    1.0382   -2.3112    0.0000 C   0  0  0  0  0  0  0  0  0  0  0  0
    0.2132   -2.3043    0.0000 C   0  0  0  0  0  0  0  0  0  0  0  0
   -0.2052   -3.0153    0.0000 C   0  0  0  0  0  0  0  0  0  0  0  0
    0.2013   -3.7332    0.0000 O   0  0  0  0  0  0  0  0  0  0  0  0
   -1.0302   -3.0084    0.0000 O   0  0  0  0  0  0  0  0  0  0  0  0
    3.5418   -1.0505    0.0000 C   0  0  0  0  0  0  0  0  0  0  0  0
    3.7267   -1.8545    0.0000 O   0  0  0  0  0  0  0  0  0  0  0  0
    2.5824    0.3981    0.0000 C   0  0  0  0  0  0  0  0  0  0  0  0
    3.0868   -0.2547    0.0000 C   0  0  0  0  0  0  0  0  0  0  0  0
    3.3995    0.2839    0.0000 C   0  0  0  0  0  0  0  0  0  0  0  0
    0.6993   -0.1610    0.0000 C   0  0  0  0  0  0  0  0  0  0  0  0
  1  2  1  0  0  0  0
  2  3  2  0  0  0  0
  2  4  1  0  0  0  0
  5  4  1  1  0  0  0
  5  6  1  0  0  0  0
  6  7  1  0  0  0  0
  8  7  1  6  0  0  0
  5  8  1  0  0  0  0
  8  9  1  0  0  0  0
  9 10  1  0  0  0  0
 10 11  1  6  0  0  0
 10 12  1  0  0  0  0
 12 13  1  6  0  0  0
 12 14  1  0  0  0  0
  5 14  1  0  0  0  0
 14 15  1  6  0  0  0
 15 16  1  1  0  0  0
 16 17  1  0  0  0  0
 17 18  2  0  0  0  0
 17 19  1  0  0  0  0
 19 20  4  0  0  0  0
 20 21  4  0  0  0  0
 21 22  4  0  0  0  0
 22 23  4  0  0  0  0
 23 24  4  0  0  0  0
 19 24  4  0  0  0  0
 15 25  1  0  0  0  0
 25 26  1  6  0  0  0
 25 27  1  0  0  0  0
 27 28  1  0  0  0  0
 28 29  1  1  0  0  0
 29 30  1  0  0  0  0
 30 31  2  0  0  0  0
 30 32  1  0  0  0  0
 32 33  1  1  0  0  0
 32 34  1  0  0  0  0
 34 35  1  6  0  0  0
 35 36  1  0  0  0  0
 36 37  2  0  0  0  0
 36 38  1  0  0  0  0
 38 39  4  0  0  0  0
 39 40  4  0  0  0  0
 40 41  4  0  0  0  0
 41 42  4  0  0  0  0
 42 43  4  0  0  0  0
 38 43  4  0  0  0  0
 34 44  1  0  0  0  0
 44 45  4  0  0  0  0
 45 46  4  0  0  0  0
 46 47  4  0  0  0  0
 47 48  4  0  0  0  0
 48 49  4  0  0  0  0
 44 49  4  0  0  0  0
 28 50  1  0  0  0  0
 50 51  2  0  0  0  0
 51 52  1  0  0  0  0
 52 53  1  6  0  0  0
 53 54  1  0  0  0  0
 54 55  2  0  0  0  0
 54 56  1  0  0  0  0
 56 57  1  0  0  0  0
 57 58  1  0  0  0  0
 58 59  2  0  0  0  0
 58 60  1  0  0  0  0
 52 61  1  0  0  0  0
 12 61  1  0  0  0  0
 61 62  2  0  0  0  0
 51 63  1  0  0  0  0
 25 63  1  0  0  0  0
 63 64  1  0  0  0  0
 63 65  1  0  0  0  0
 50 66  1  0  0  0  0
M  END
>  <CdId>
10

>  <Mol Weight>
911.954

>  <Formula>
C49H53NO16

>  <CMPD_CHEMBLID>
CHEMBL238121

>  <MOLREGNO>
396777

>  <PARENT_CMPD_CHEMBLID>
CHEMBL238121

>  <PARENT_MOLREGNO>
396777

>  <COMPOUND_KEY>
3, TX-67

>  <MOLWEIGHT>
911.94

>  <ALOGP>
2.9

>  <PSA>
258.58

>  <NUM_RO5_VIOLATIONS>
2

>  <ACTIVITY_ID>
1967499

>  <STANDARD_TYPE>
T1/2

>  <RELATION>
=

>  <STANDARD_VALUE>
19.5

>  <STANDARD_UNITS>
hr

>  <PUBLISHED_TYPE>
t1/2

>  <PUBLISHED_RELATION>
=

>  <PUBLISHED_VALUE>
19.5

>  <PUBLISHED_UNITS>
hr

>  <POTENTIAL_DUPLICATE>
0

>  <BAO_ENDPOINT>
BAO_0002115

>  <UO_UNITS>
UO_0000032

>  <QUDT_UNITS>
http://qudt.org/vocab/unit#Hour

>  <ASSAY_ID>
447285

>  <ASSAY_CHEMBLID>
CHEMBL896318

>  <ASSAY_TYPE>
A

>  <DESCRIPTION>
Stability assessed as half life in mouse plasma

>  <ASSAY_SRC_ID>
1

>  <ASSAY_SRC_DESCRIPTION>
Scientific Literature

>  <ASSAY_ORGANISM>
Mus musculus

>  <ASSAY_TAX_ID>
10090

>  <CURATED_BY>
Autocuration

>  <BAO_FORMAT>
BAO_0000366

>  <TID>
102289

>  <TARGET_CHEMBLID>
CHEMBL613589

>  <TARGET_TYPE>
TISSUE

>  <PREF_NAME>
Plasma

>  <ORGANISM>
Mus musculus

>  <CONFIDENCE_SCORE>
1

>  <TARGET_MAPPING>
Non-molecular

>  <DOC_ID>
36767

>  <DOC_CHEMBLID>
CHEMBL1148876

>  <PUBMED_ID>
17485207

>  <JOURNAL>
Bioorg. Med. Chem. Lett.

>  <YEAR>
2007

>  <VOLUME>
17

>  <ISSUE>
13

>  <FIRST_PAGE>
3642

$$$$

  Mrv1533001291818292D          

 67 74  0  0  1  0            999 V2000
   11.5725   -2.6598    0.0000 C   0  0  0  0  0  0  0  0  0  0  0  0
   10.7655   -2.8313    0.0000 O   0  0  0  0  0  0  0  0  0  0  0  0
   10.2135   -2.2182    0.0000 C   0  0  0  0  0  0  0  0  0  0  0  0
    9.4065   -2.3897    0.0000 C   0  0  0  0  0  0  0  0  0  0  0  0
    8.8544   -1.7766    0.0000 C   0  0  0  0  0  0  0  0  0  0  0  0
    9.1094   -0.9920    0.0000 C   0  0  0  0  0  0  0  0  0  0  0  0
    9.9164   -0.8205    0.0000 C   0  0  0  0  0  0  0  0  0  0  0  0
   10.4684   -1.4336    0.0000 C   0  0  0  0  0  0  0  0  0  0  0  0
   10.0026    0.0000    0.0000 C   0  0  0  0  0  0  0  0  0  0  0  0
   10.7171    0.4125    0.0000 C   0  0  0  0  0  0  0  0  0  0  0  0
   11.4315    0.0000    0.0000 C   0  0  0  0  0  0  0  0  0  0  0  0
   11.4315   -0.8250    0.0000 O   0  0  0  0  0  0  0  0  0  0  0  0
   12.1460    0.4125    0.0000 N   0  0  0  0  0  0  0  0  0  0  0  0
   12.8605    0.0000    0.0000 C   0  0  0  0  0  0  0  0  0  0  0  0
   13.5749    0.4125    0.0000 C   0  0  0  0  0  0  0  0  0  0  0  0
   14.2894    0.0000    0.0000 C   0  0  0  0  0  0  0  0  0  0  0  0
   15.0039    0.4125    0.0000 C   0  0  0  0  0  0  0  0  0  0  0  0
   15.7184    0.0000    0.0000 C   0  0  0  0  0  0  0  0  0  0  0  0
   16.4328    0.4125    0.0000 N   0  0  0  0  0  0  0  0  0  0  0  0
   17.1473    0.0000    0.0000 C   0  0  0  0  0  0  0  0  0  0  0  0
   17.1473   -0.8250    0.0000 O   0  0  0  0  0  0  0  0  0  0  0  0
   17.8618    0.4125    0.0000 C   0  0  0  0  0  0  0  0  0  0  0  0
   18.5762    0.0000    0.0000 C   0  0  0  0  0  0  0  0  0  0  0  0
   19.2907    0.4125    0.0000 C   0  0  0  0  0  0  0  0  0  0  0  0
   19.2907    1.2375    0.0000 O   0  0  0  0  0  0  0  0  0  0  0  0
   20.0052    0.0000    0.0000 O   0  0  0  0  0  0  0  0  0  0  0  0
   20.7197    0.4125    0.0000 C   0  0  1  0  0  0  0  0  0  0  0  0
   20.7197    1.2375    0.0000 C   0  0  2  0  0  0  0  0  0  0  0  0
   20.1066    1.7895    0.0000 C   0  0  0  0  0  0  0  0  0  0  0  0
   20.4421    2.5432    0.0000 O   0  0  0  0  0  0  0  0  0  0  0  0
   21.2626    2.4570    0.0000 C   0  0  0  0  0  0  0  0  0  0  0  0
   21.8146    3.0701    0.0000 O   0  0  0  0  0  0  0  0  0  0  0  0
   21.4341    1.6500    0.0000 C   0  0  1  0  0  0  0  0  0  0  0  0
   22.1486    1.2375    0.0000 C   0  0  1  0  0  0  0  0  0  0  0  0
   22.8631    1.6500    0.0000 C   0  0  0  0  0  0  0  0  0  0  0  0
   22.8631    2.4750    0.0000 C   0  0  0  0  0  0  0  0  0  0  0  0
   23.5775    2.8875    0.0000 C   0  0  0  0  0  0  0  0  0  0  0  0
   23.5775    3.7125    0.0000 O   0  0  0  0  0  0  0  0  0  0  0  0
   24.2920    4.1250    0.0000 C   0  0  0  0  0  0  0  0  0  0  0  0
   24.2920    2.4750    0.0000 C   0  0  0  0  0  0  0  0  0  0  0  0
   25.0065    2.8875    0.0000 O   0  0  0  0  0  0  0  0  0  0  0  0
   25.7210    2.4750    0.0000 C   0  0  0  0  0  0  0  0  0  0  0  0
   24.2920    1.6500    0.0000 C   0  0  0  0  0  0  0  0  0  0  0  0
   25.0065    1.2375    0.0000 O   0  0  0  0  0  0  0  0  0  0  0  0
   25.0065    0.4125    0.0000 C   0  0  0  0  0  0  0  0  0  0  0  0
   23.5775    1.2375    0.0000 C   0  0  0  0  0  0  0  0  0  0  0  0
   22.1486    0.4125    0.0000 C   0  0  0  0  0  0  0  0  0  0  0  0
   22.8631    0.0000    0.0000 C   0  0  0  0  0  0  0  0  0  0  0  0
   22.8631   -0.8250    0.0000 C   0  0  0  0  0  0  0  0  0  0  0  0
   23.4762   -1.3770    0.0000 O   0  0  0  0  0  0  0  0  0  0  0  0
   23.1406   -2.1307    0.0000 C   0  0  0  0  0  0  0  0  0  0  0  0
   22.3201   -2.0445    0.0000 O   0  0  0  0  0  0  0  0  0  0  0  0
   22.1486   -1.2375    0.0000 C   0  0  0  0  0  0  0  0  0  0  0  0
   21.4341   -0.8250    0.0000 C   0  0  0  0  0  0  0  0  0  0  0  0
   21.4341    0.0000    0.0000 C   0  0  0  0  0  0  0  0  0  0  0  0
    9.2489    0.3356    0.0000 C   0  0  0  0  0  0  0  0  0  0  0  0
    9.0774    1.1425    0.0000 C   0  0  0  0  0  0  0  0  0  0  0  0
    8.6969   -0.2775    0.0000 N   0  0  0  0  0  0  0  0  0  0  0  0
    7.8764   -0.1913    0.0000 C   0  0  0  0  0  0  0  0  0  0  0  0
    7.3915   -0.8587    0.0000 O   0  0  0  0  0  0  0  0  0  0  0  0
    7.5408    0.5624    0.0000 C   0  0  0  0  0  0  0  0  0  0  0  0
    6.7204    0.6486    0.0000 C   0  0  0  0  0  0  0  0  0  0  0  0
    6.3848    1.4023    0.0000 C   0  0  0  0  0  0  0  0  0  0  0  0
    6.8697    2.0697    0.0000 C   0  0  0  0  0  0  0  0  0  0  0  0
    6.5342    2.8234    0.0000 Cl  0  0  0  0  0  0  0  0  0  0  0  0
    7.6902    1.9835    0.0000 C   0  0  0  0  0  0  0  0  0  0  0  0
    8.0258    1.2298    0.0000 C   0  0  0  0  0  0  0  0  0  0  0  0
  1  2  1  0  0  0  0
  2  3  1  0  0  0  0
  3  4  4  0  0  0  0
  4  5  4  0  0  0  0
  5  6  4  0  0  0  0
  6  7  4  0  0  0  0
  7  8  4  0  0  0  0
  3  8  4  0  0  0  0
  7  9  4  0  0  0  0
  9 10  1  0  0  0  0
 10 11  1  0  0  0  0
 11 12  2  0  0  0  0
 11 13  1  0  0  0  0
 13 14  1  0  0  0  0
 14 15  1  0  0  0  0
 15 16  1  0  0  0  0
 16 17  1  0  0  0  0
 17 18  1  0  0  0  0
 18 19  1  0  0  0  0
 19 20  1  0  0  0  0
 20 21  2  0  0  0  0
 20 22  1  0  0  0  0
 22 23  1  0  0  0  0
 23 24  1  0  0  0  0
 24 25  2  0  0  0  0
 24 26  1  0  0  0  0
 27 26  1  1  0  0  0
 27 28  1  0  0  0  0
 28 29  1  6  0  0  0
 29 30  1  0  0  0  0
 30 31  1  0  0  0  0
 31 32  2  0  0  0  0
 33 31  1  1  0  0  0
 28 33  1  0  0  0  0
 33 34  1  0  0  0  0
 34 35  1  1  0  0  0
 35 36  4  0  0  0  0
 36 37  4  0  0  0  0
 37 38  1  0  0  0  0
 38 39  1  0  0  0  0
 37 40  4  0  0  0  0
 40 41  1  0  0  0  0
 41 42  1  0  0  0  0
 40 43  4  0  0  0  0
 43 44  1  0  0  0  0
 44 45  1  0  0  0  0
 43 46  4  0  0  0  0
 35 46  4  0  0  0  0
 34 47  1  0  0  0  0
 47 48  4  0  0  0  0
 48 49  4  0  0  0  0
 49 50  1  0  0  0  0
 50 51  1  0  0  0  0
 51 52  1  0  0  0  0
 52 53  1  0  0  0  0
 49 53  4  0  0  0  0
 53 54  4  0  0  0  0
 54 55  4  0  0  0  0
 27 55  1  0  0  0  0
 47 55  4  0  0  0  0
  9 56  4  0  0  0  0
 56 57  1  0  0  0  0
 56 58  4  0  0  0  0
  6 58  4  0  0  0  0
 58 59  1  0  0  0  0
 59 60  2  0  0  0  0
 59 61  1  0  0  0  0
 61 62  4  0  0  0  0
 62 63  4  0  0  0  0
 63 64  4  0  0  0  0
 64 65  1  0  0  0  0
 64 66  4  0  0  0  0
 66 67  4  0  0  0  0
 61 67  4  0  0  0  0
M  END
>  <CdId>
12

>  <Mol Weight>
938.42

>  <Formula>
C50H52ClN3O13

>  <CMPD_CHEMBLID>
CHEMBL1076674

>  <MOLREGNO>
613350

>  <PARENT_CMPD_CHEMBLID>
CHEMBL1076674

>  <PARENT_MOLREGNO>
613350

>  <COMPOUND_KEY>
11

>  <MOLWEIGHT>
938.41

>  <ALOGP>
6.65

>  <PSA>
188.18

>  <NUM_RO5_VIOLATIONS>
3

>  <ACTIVITY_ID>
3212792

>  <STANDARD_TYPE>
T1/2

>  <RELATION>
=

>  <STANDARD_VALUE>
2.9

>  <STANDARD_UNITS>
hr

>  <PUBLISHED_TYPE>
t1/2

>  <PUBLISHED_RELATION>
=

>  <PUBLISHED_VALUE>
2.9

>  <PUBLISHED_UNITS>
hr

>  <POTENTIAL_DUPLICATE>
0

>  <BAO_ENDPOINT>
BAO_0002115

>  <UO_UNITS>
UO_0000032

>  <QUDT_UNITS>
http://qudt.org/vocab/unit#Hour

>  <ASSAY_ID>
615364

>  <ASSAY_CHEMBLID>
CHEMBL1103301

>  <ASSAY_TYPE>
A

>  <DESCRIPTION>
Half life in mouse plasma by UPLC-MS analysis

>  <ASSAY_SRC_ID>
1

>  <ASSAY_SRC_DESCRIPTION>
Scientific Literature

>  <ASSAY_ORGANISM>
Mus musculus

>  <ASSAY_TAX_ID>
10090

>  <CURATED_BY>
Autocuration

>  <BAO_FORMAT>
BAO_0000218

>  <TID>
50594

>  <TARGET_CHEMBLID>
CHEMBL375

>  <TARGET_TYPE>
ORGANISM

>  <PREF_NAME>
Mus musculus

>  <ORGANISM>
Mus musculus

>  <CONFIDENCE_SCORE>
1

>  <TARGET_MAPPING>
Non-molecular

>  <DOC_ID>
50439

>  <DOC_CHEMBLID>
CHEMBL1154925

>  <PUBMED_ID>
20129783

>  <JOURNAL>
Bioorg. Med. Chem. Lett.

>  <YEAR>
2010

>  <VOLUME>
20

>  <ISSUE>
5

>  <FIRST_PAGE>
1787

$$$$

  Mrv1533001291818292D          

 66 73  0  0  1  0            999 V2000
    8.0001    4.3527    0.0000 C   0  0  0  0  0  0  0  0  0  0  0  0
    7.1931    4.1812    0.0000 O   0  0  0  0  0  0  0  0  0  0  0  0
    6.6411    4.7943    0.0000 C   0  0  0  0  0  0  0  0  0  0  0  0
    5.8341    4.6228    0.0000 C   0  0  0  0  0  0  0  0  0  0  0  0
    5.2821    5.2359    0.0000 C   0  0  0  0  0  0  0  0  0  0  0  0
    5.5370    6.0205    0.0000 C   0  0  0  0  0  0  0  0  0  0  0  0
    6.3440    6.1920    0.0000 C   0  0  0  0  0  0  0  0  0  0  0  0
    6.8960    5.5789    0.0000 C   0  0  0  0  0  0  0  0  0  0  0  0
    6.4302    7.0125    0.0000 C   0  0  0  0  0  0  0  0  0  0  0  0
    7.1447    7.4250    0.0000 C   0  0  0  0  0  0  0  0  0  0  0  0
    7.8592    7.0125    0.0000 C   0  0  0  0  0  0  0  0  0  0  0  0
    7.8592    6.1875    0.0000 O   0  0  0  0  0  0  0  0  0  0  0  0
    8.5737    7.4250    0.0000 N   0  0  0  0  0  0  0  0  0  0  0  0
    9.2881    7.0125    0.0000 C   0  0  0  0  0  0  0  0  0  0  0  0
   10.0026    7.4250    0.0000 C   0  0  0  0  0  0  0  0  0  0  0  0
   10.7171    7.0125    0.0000 C   0  0  0  0  0  0  0  0  0  0  0  0
   11.4315    7.4250    0.0000 C   0  0  0  0  0  0  0  0  0  0  0  0
   12.1460    7.0125    0.0000 N   0  0  0  0  0  0  0  0  0  0  0  0
   12.8605    7.4250    0.0000 C   0  0  0  0  0  0  0  0  0  0  0  0
   12.8605    8.2500    0.0000 O   0  0  0  0  0  0  0  0  0  0  0  0
   13.5749    7.0125    0.0000 C   0  0  0  0  0  0  0  0  0  0  0  0
   14.2894    7.4250    0.0000 C   0  0  0  0  0  0  0  0  0  0  0  0
   15.0039    7.0125    0.0000 C   0  0  0  0  0  0  0  0  0  0  0  0
   15.0039    6.1875    0.0000 O   0  0  0  0  0  0  0  0  0  0  0  0
   15.7184    7.4250    0.0000 O   0  0  0  0  0  0  0  0  0  0  0  0
   16.4328    7.0125    0.0000 C   0  0  1  0  0  0  0  0  0  0  0  0
   17.1473    7.4250    0.0000 C   0  0  2  0  0  0  0  0  0  0  0  0
   17.3188    8.2320    0.0000 C   0  0  0  0  0  0  0  0  0  0  0  0
   18.1393    8.3182    0.0000 O   0  0  0  0  0  0  0  0  0  0  0  0
   18.4749    7.5645    0.0000 C   0  0  0  0  0  0  0  0  0  0  0  0
   19.2818    7.3930    0.0000 O   0  0  0  0  0  0  0  0  0  0  0  0
   17.8618    7.0125    0.0000 C   0  0  1  0  0  0  0  0  0  0  0  0
   17.8618    6.1875    0.0000 C   0  0  1  0  0  0  0  0  0  0  0  0
   18.5762    5.7750    0.0000 C   0  0  0  0  0  0  0  0  0  0  0  0
   19.2907    6.1875    0.0000 C   0  0  0  0  0  0  0  0  0  0  0  0
   20.0052    5.7750    0.0000 C   0  0  0  0  0  0  0  0  0  0  0  0
   20.7197    6.1875    0.0000 O   0  0  0  0  0  0  0  0  0  0  0  0
   21.4341    5.7750    0.0000 C   0  0  0  0  0  0  0  0  0  0  0  0
   20.0052    4.9500    0.0000 C   0  0  0  0  0  0  0  0  0  0  0  0
   20.7197    4.5375    0.0000 O   0  0  0  0  0  0  0  0  0  0  0  0
   21.4341    4.9500    0.0000 C   0  0  0  0  0  0  0  0  0  0  0  0
   19.2907    4.5375    0.0000 C   0  0  0  0  0  0  0  0  0  0  0  0
   19.2907    3.7125    0.0000 O   0  0  0  0  0  0  0  0  0  0  0  0
   18.5762    3.3000    0.0000 C   0  0  0  0  0  0  0  0  0  0  0  0
   18.5762    4.9500    0.0000 C   0  0  0  0  0  0  0  0  0  0  0  0
   17.1473    5.7750    0.0000 C   0  0  0  0  0  0  0  0  0  0  0  0
   17.1473    4.9500    0.0000 C   0  0  0  0  0  0  0  0  0  0  0  0
   16.4328    4.5375    0.0000 C   0  0  0  0  0  0  0  0  0  0  0  0
   16.2613    3.7305    0.0000 O   0  0  0  0  0  0  0  0  0  0  0  0
   15.4408    3.6443    0.0000 C   0  0  0  0  0  0  0  0  0  0  0  0
   15.1053    4.3980    0.0000 O   0  0  0  0  0  0  0  0  0  0  0  0
   15.7184    4.9500    0.0000 C   0  0  0  0  0  0  0  0  0  0  0  0
   15.7184    5.7750    0.0000 C   0  0  0  0  0  0  0  0  0  0  0  0
   16.4328    6.1875    0.0000 C   0  0  0  0  0  0  0  0  0  0  0  0
    5.6766    7.3481    0.0000 C   0  0  0  0  0  0  0  0  0  0  0  0
    5.5050    8.1550    0.0000 C   0  0  0  0  0  0  0  0  0  0  0  0
    5.1245    6.7350    0.0000 N   0  0  0  0  0  0  0  0  0  0  0  0
    4.3041    6.8212    0.0000 C   0  0  0  0  0  0  0  0  0  0  0  0
    3.9685    7.5749    0.0000 O   0  0  0  0  0  0  0  0  0  0  0  0
    3.8191    6.1538    0.0000 C   0  0  0  0  0  0  0  0  0  0  0  0
    4.1547    5.4001    0.0000 C   0  0  0  0  0  0  0  0  0  0  0  0
    3.6698    4.7326    0.0000 C   0  0  0  0  0  0  0  0  0  0  0  0
    2.8493    4.8189    0.0000 C   0  0  0  0  0  0  0  0  0  0  0  0
    2.3644    4.1514    0.0000 Cl  0  0  0  0  0  0  0  0  0  0  0  0
    2.5137    5.5726    0.0000 C   0  0  0  0  0  0  0  0  0  0  0  0
    2.9986    6.2400    0.0000 C   0  0  0  0  0  0  0  0  0  0  0  0
  1  2  1  0  0  0  0
  2  3  1  0  0  0  0
  3  4  4  0  0  0  0
  4  5  4  0  0  0  0
  5  6  4  0  0  0  0
  6  7  4  0  0  0  0
  7  8  4  0  0  0  0
  3  8  4  0  0  0  0
  7  9  4  0  0  0  0
  9 10  1  0  0  0  0
 10 11  1  0  0  0  0
 11 12  2  0  0  0  0
 11 13  1  0  0  0  0
 13 14  1  0  0  0  0
 14 15  1  0  0  0  0
 15 16  1  0  0  0  0
 16 17  1  0  0  0  0
 17 18  1  0  0  0  0
 18 19  1  0  0  0  0
 19 20  2  0  0  0  0
 19 21  1  0  0  0  0
 21 22  1  0  0  0  0
 22 23  1  0  0  0  0
 23 24  2  0  0  0  0
 23 25  1  0  0  0  0
 26 25  1  1  0  0  0
 26 27  1  0  0  0  0
 27 28  1  6  0  0  0
 28 29  1  0  0  0  0
 29 30  1  0  0  0  0
 30 31  2  0  0  0  0
 32 30  1  1  0  0  0
 27 32  1  0  0  0  0
 32 33  1  0  0  0  0
 33 34  1  1  0  0  0
 34 35  4  0  0  0  0
 35 36  4  0  0  0  0
 36 37  1  0  0  0  0
 37 38  1  0  0  0  0
 36 39  4  0  0  0  0
 39 40  1  0  0  0  0
 40 41  1  0  0  0  0
 39 42  4  0  0  0  0
 42 43  1  0  0  0  0
 43 44  1  0  0  0  0
 42 45  4  0  0  0  0
 34 45  4  0  0  0  0
 33 46  1  0  0  0  0
 46 47  4  0  0  0  0
 47 48  4  0  0  0  0
 48 49  1  0  0  0  0
 49 50  1  0  0  0  0
 50 51  1  0  0  0  0
 51 52  1  0  0  0  0
 48 52  4  0  0  0  0
 52 53  4  0  0  0  0
 53 54  4  0  0  0  0
 26 54  1  0  0  0  0
 46 54  4  0  0  0  0
  9 55  4  0  0  0  0
 55 56  1  0  0  0  0
 55 57  4  0  0  0  0
  6 57  4  0  0  0  0
 57 58  1  0  0  0  0
 58 59  2  0  0  0  0
 58 60  1  0  0  0  0
 60 61  4  0  0  0  0
 61 62  4  0  0  0  0
 62 63  4  0  0  0  0
 63 64  1  0  0  0  0
 63 65  4  0  0  0  0
 65 66  4  0  0  0  0
 60 66  4  0  0  0  0
M  END
>  <CdId>
13

>  <Mol Weight>
924.4

>  <Formula>
C49H50ClN3O13

>  <CMPD_CHEMBLID>
CHEMBL1076638

>  <MOLREGNO>
613260

>  <PARENT_CMPD_CHEMBLID>
CHEMBL1076638

>  <PARENT_MOLREGNO>
613260

>  <COMPOUND_KEY>
1

>  <MOLWEIGHT>
924.39

>  <ALOGP>
6.19

>  <PSA>
188.17

>  <NUM_RO5_VIOLATIONS>
3

>  <ACTIVITY_ID>
3212722

>  <STANDARD_TYPE>
T1/2

>  <RELATION>
=

>  <STANDARD_VALUE>
2.7

>  <STANDARD_UNITS>
hr

>  <PUBLISHED_TYPE>
t1/2

>  <PUBLISHED_RELATION>
=

>  <PUBLISHED_VALUE>
2.7

>  <PUBLISHED_UNITS>
hr

>  <POTENTIAL_DUPLICATE>
0

>  <BAO_ENDPOINT>
BAO_0002115

>  <UO_UNITS>
UO_0000032

>  <QUDT_UNITS>
http://qudt.org/vocab/unit#Hour

>  <ASSAY_ID>
615364

>  <ASSAY_CHEMBLID>
CHEMBL1103301

>  <ASSAY_TYPE>
A

>  <DESCRIPTION>
Half life in mouse plasma by UPLC-MS analysis

>  <ASSAY_SRC_ID>
1

>  <ASSAY_SRC_DESCRIPTION>
Scientific Literature

>  <ASSAY_ORGANISM>
Mus musculus

>  <ASSAY_TAX_ID>
10090

>  <CURATED_BY>
Autocuration

>  <BAO_FORMAT>
BAO_0000218

>  <TID>
50594

>  <TARGET_CHEMBLID>
CHEMBL375

>  <TARGET_TYPE>
ORGANISM

>  <PREF_NAME>
Mus musculus

>  <ORGANISM>
Mus musculus

>  <CONFIDENCE_SCORE>
1

>  <TARGET_MAPPING>
Non-molecular

>  <DOC_ID>
50439

>  <DOC_CHEMBLID>
CHEMBL1154925

>  <PUBMED_ID>
20129783

>  <JOURNAL>
Bioorg. Med. Chem. Lett.

>  <YEAR>
2010

>  <VOLUME>
20

>  <ISSUE>
5

>  <FIRST_PAGE>
1787

$$$$

  Mrv1533001291818292D          

 66 74  0  0  1  0            999 V2000
    9.8721   -6.2585    0.0000 C   0  0  0  0  0  0  0  0  0  0  0  0
   10.4241   -6.8716    0.0000 O   0  0  0  0  0  0  0  0  0  0  0  0
   10.1692   -7.6562    0.0000 C   0  0  0  0  0  0  0  0  0  0  0  0
   10.7212   -8.2693    0.0000 C   0  0  0  0  0  0  0  0  0  0  0  0
   10.4663   -9.0540    0.0000 C   0  0  0  0  0  0  0  0  0  0  0  0
    9.6593   -9.2255    0.0000 C   0  0  0  0  0  0  0  0  0  0  0  0
    9.1073   -8.6124    0.0000 C   0  0  0  0  0  0  0  0  0  0  0  0
    9.3622   -7.8278    0.0000 C   0  0  0  0  0  0  0  0  0  0  0  0
    8.3536   -8.9479    0.0000 C   0  0  0  0  0  0  0  0  0  0  0  0
    7.6391   -8.5354    0.0000 C   0  0  0  0  0  0  0  0  0  0  0  0
    7.6391   -7.7104    0.0000 C   0  0  0  0  0  0  0  0  0  0  0  0
    8.3536   -7.2979    0.0000 O   0  0  0  0  0  0  0  0  0  0  0  0
    6.9246   -7.2979    0.0000 N   0  0  0  0  0  0  0  0  0  0  0  0
    6.2102   -7.7104    0.0000 C   0  0  0  0  0  0  0  0  0  0  0  0
    5.4957   -7.2979    0.0000 C   0  0  0  0  0  0  0  0  0  0  0  0
    5.4957   -6.4729    0.0000 N   0  0  0  0  0  0  0  0  0  0  0  0
    6.2102   -6.0604    0.0000 C   0  0  0  0  0  0  0  0  0  0  0  0
    6.9246   -6.4729    0.0000 C   0  0  0  0  0  0  0  0  0  0  0  0
    4.7812   -6.0604    0.0000 C   0  0  0  0  0  0  0  0  0  0  0  0
    4.0668   -6.4729    0.0000 O   0  0  0  0  0  0  0  0  0  0  0  0
    4.7812   -5.2354    0.0000 C   0  0  0  0  0  0  0  0  0  0  0  0
    4.0668   -4.8229    0.0000 C   0  0  0  0  0  0  0  0  0  0  0  0
    4.0668   -3.9979    0.0000 C   0  0  0  0  0  0  0  0  0  0  0  0
    4.7812   -3.5854    0.0000 O   0  0  0  0  0  0  0  0  0  0  0  0
    3.3523   -3.5854    0.0000 O   0  0  0  0  0  0  0  0  0  0  0  0
    3.3523   -2.7604    0.0000 C   0  0  1  0  0  0  0  0  0  0  0  0
    2.6378   -2.3479    0.0000 C   0  0  2  0  0  0  0  0  0  0  0  0
    1.8532   -2.6029    0.0000 C   0  0  0  0  0  0  0  0  0  0  0  0
    1.3683   -1.9354    0.0000 O   0  0  0  0  0  0  0  0  0  0  0  0
    1.8532   -1.2680    0.0000 C   0  0  0  0  0  0  0  0  0  0  0  0
    1.5983   -0.4834    0.0000 O   0  0  0  0  0  0  0  0  0  0  0  0
    2.6378   -1.5229    0.0000 C   0  0  1  0  0  0  0  0  0  0  0  0
    3.3523   -1.1104    0.0000 C   0  0  1  0  0  0  0  0  0  0  0  0
    3.3523   -0.2854    0.0000 C   0  0  0  0  0  0  0  0  0  0  0  0
    2.6378    0.1271    0.0000 C   0  0  0  0  0  0  0  0  0  0  0  0
    2.6378    0.9521    0.0000 C   0  0  0  0  0  0  0  0  0  0  0  0
    1.9233    1.3646    0.0000 O   0  0  0  0  0  0  0  0  0  0  0  0
    1.9233    2.1896    0.0000 C   0  0  0  0  0  0  0  0  0  0  0  0
    3.3523    1.3646    0.0000 C   0  0  0  0  0  0  0  0  0  0  0  0
    3.3523    2.1896    0.0000 O   0  0  0  0  0  0  0  0  0  0  0  0
    4.0668    2.6021    0.0000 C   0  0  0  0  0  0  0  0  0  0  0  0
    4.0668    0.9521    0.0000 C   0  0  0  0  0  0  0  0  0  0  0  0
    4.7812    1.3646    0.0000 O   0  0  0  0  0  0  0  0  0  0  0  0
    5.4957    0.9521    0.0000 C   0  0  0  0  0  0  0  0  0  0  0  0
    4.0668    0.1271    0.0000 C   0  0  0  0  0  0  0  0  0  0  0  0
    4.0668   -1.5229    0.0000 C   0  0  0  0  0  0  0  0  0  0  0  0
    4.7812   -1.1104    0.0000 C   0  0  0  0  0  0  0  0  0  0  0  0
    5.4957   -1.5229    0.0000 C   0  0  0  0  0  0  0  0  0  0  0  0
    6.2803   -1.2680    0.0000 O   0  0  0  0  0  0  0  0  0  0  0  0
    6.7652   -1.9354    0.0000 C   0  0  0  0  0  0  0  0  0  0  0  0
    6.2803   -2.6029    0.0000 O   0  0  0  0  0  0  0  0  0  0  0  0
    5.4957   -2.3479    0.0000 C   0  0  0  0  0  0  0  0  0  0  0  0
    4.7812   -2.7604    0.0000 C   0  0  0  0  0  0  0  0  0  0  0  0
    4.0668   -2.3479    0.0000 C   0  0  0  0  0  0  0  0  0  0  0  0
    8.4398   -9.7684    0.0000 C   0  0  0  0  0  0  0  0  0  0  0  0
    7.8267  -10.3205    0.0000 C   0  0  0  0  0  0  0  0  0  0  0  0
    9.2468   -9.9400    0.0000 N   0  0  0  0  0  0  0  0  0  0  0  0
    9.5823  -10.6936    0.0000 C   0  0  0  0  0  0  0  0  0  0  0  0
    9.0974  -11.3611    0.0000 O   0  0  0  0  0  0  0  0  0  0  0  0
   10.4028  -10.7799    0.0000 C   0  0  0  0  0  0  0  0  0  0  0  0
   10.8878  -10.1124    0.0000 C   0  0  0  0  0  0  0  0  0  0  0  0
   11.7082  -10.1987    0.0000 C   0  0  0  0  0  0  0  0  0  0  0  0
   12.0438  -10.9523    0.0000 C   0  0  0  0  0  0  0  0  0  0  0  0
   12.8643  -11.0386    0.0000 Cl  0  0  0  0  0  0  0  0  0  0  0  0
   11.5589  -11.6198    0.0000 C   0  0  0  0  0  0  0  0  0  0  0  0
   10.7384  -11.5335    0.0000 C   0  0  0  0  0  0  0  0  0  0  0  0
  1  2  1  0  0  0  0
  2  3  1  0  0  0  0
  3  4  4  0  0  0  0
  4  5  4  0  0  0  0
  5  6  4  0  0  0  0
  6  7  4  0  0  0  0
  7  8  4  0  0  0  0
  3  8  4  0  0  0  0
  7  9  4  0  0  0  0
  9 10  1  0  0  0  0
 10 11  1  0  0  0  0
 11 12  2  0  0  0  0
 11 13  1  0  0  0  0
 13 14  1  0  0  0  0
 14 15  1  0  0  0  0
 15 16  1  0  0  0  0
 16 17  1  0  0  0  0
 17 18  1  0  0  0  0
 13 18  1  0  0  0  0
 16 19  1  0  0  0  0
 19 20  2  0  0  0  0
 19 21  1  0  0  0  0
 21 22  1  0  0  0  0
 22 23  1  0  0  0  0
 23 24  2  0  0  0  0
 23 25  1  0  0  0  0
 26 25  1  1  0  0  0
 26 27  1  0  0  0  0
 27 28  1  6  0  0  0
 28 29  1  0  0  0  0
 29 30  1  0  0  0  0
 30 31  2  0  0  0  0
 32 30  1  1  0  0  0
 27 32  1  0  0  0  0
 32 33  1  0  0  0  0
 33 34  1  1  0  0  0
 34 35  4  0  0  0  0
 35 36  4  0  0  0  0
 36 37  1  0  0  0  0
 37 38  1  0  0  0  0
 36 39  4  0  0  0  0
 39 40  1  0  0  0  0
 40 41  1  0  0  0  0
 39 42  4  0  0  0  0
 42 43  1  0  0  0  0
 43 44  1  0  0  0  0
 42 45  4  0  0  0  0
 34 45  4  0  0  0  0
 33 46  1  0  0  0  0
 46 47  4  0  0  0  0
 47 48  4  0  0  0  0
 48 49  1  0  0  0  0
 49 50  1  0  0  0  0
 50 51  1  0  0  0  0
 51 52  1  0  0  0  0
 48 52  4  0  0  0  0
 52 53  4  0  0  0  0
 53 54  4  0  0  0  0
 26 54  1  0  0  0  0
 46 54  4  0  0  0  0
  9 55  4  0  0  0  0
 55 56  1  0  0  0  0
 55 57  4  0  0  0  0
  6 57  4  0  0  0  0
 57 58  1  0  0  0  0
 58 59  2  0  0  0  0
 58 60  1  0  0  0  0
 60 61  4  0  0  0  0
 61 62  4  0  0  0  0
 62 63  4  0  0  0  0
 63 64  1  0  0  0  0
 63 65  4  0  0  0  0
 65 66  4  0  0  0  0
 60 66  4  0  0  0  0
M  END
>  <CdId>
14

>  <Mol Weight>
922.38

>  <Formula>
C49H48ClN3O13

>  <CMPD_CHEMBLID>
CHEMBL1076675

>  <MOLREGNO>
613351

>  <PARENT_CMPD_CHEMBLID>
CHEMBL1076675

>  <PARENT_MOLREGNO>
613351

>  <COMPOUND_KEY>
12

>  <MOLWEIGHT>
922.37

>  <ALOGP>
5.78

>  <PSA>
170.6

>  <NUM_RO5_VIOLATIONS>
3

>  <ACTIVITY_ID>
3212799

>  <STANDARD_TYPE>
T1/2

>  <RELATION>
=

>  <STANDARD_VALUE>
2.9

>  <STANDARD_UNITS>
hr

>  <PUBLISHED_TYPE>
t1/2

>  <PUBLISHED_RELATION>
=

>  <PUBLISHED_VALUE>
2.9

>  <PUBLISHED_UNITS>
hr

>  <POTENTIAL_DUPLICATE>
0

>  <BAO_ENDPOINT>
BAO_0002115

>  <UO_UNITS>
UO_0000032

>  <QUDT_UNITS>
http://qudt.org/vocab/unit#Hour

>  <ASSAY_ID>
615364

>  <ASSAY_CHEMBLID>
CHEMBL1103301

>  <ASSAY_TYPE>
A

>  <DESCRIPTION>
Half life in mouse plasma by UPLC-MS analysis

>  <ASSAY_SRC_ID>
1

>  <ASSAY_SRC_DESCRIPTION>
Scientific Literature

>  <ASSAY_ORGANISM>
Mus musculus

>  <ASSAY_TAX_ID>
10090

>  <CURATED_BY>
Autocuration

>  <BAO_FORMAT>
BAO_0000218

>  <TID>
50594

>  <TARGET_CHEMBLID>
CHEMBL375

>  <TARGET_TYPE>
ORGANISM

>  <PREF_NAME>
Mus musculus

>  <ORGANISM>
Mus musculus

>  <CONFIDENCE_SCORE>
1

>  <TARGET_MAPPING>
Non-molecular

>  <DOC_ID>
50439

>  <DOC_CHEMBLID>
CHEMBL1154925

>  <PUBMED_ID>
20129783

>  <JOURNAL>
Bioorg. Med. Chem. Lett.

>  <YEAR>
2010

>  <VOLUME>
20

>  <ISSUE>
5

>  <FIRST_PAGE>
1787

$$$$

  Mrv1533001291818292D          

 59 65  0  0  1  0            999 V2000
   -5.7158   -3.3000    0.0000 C   0  0  0  0  0  0  0  0  0  0  0  0
   -5.0013   -2.8875    0.0000 O   0  0  0  0  0  0  0  0  0  0  0  0
   -4.2868   -3.3000    0.0000 C   0  0  0  0  0  0  0  0  0  0  0  0
   -3.5724   -2.8875    0.0000 C   0  0  0  0  0  0  0  0  0  0  0  0
   -2.8579   -3.3000    0.0000 C   0  0  0  0  0  0  0  0  0  0  0  0
   -2.8579   -4.1250    0.0000 C   0  0  0  0  0  0  0  0  0  0  0  0
   -3.5724   -4.5375    0.0000 C   0  0  0  0  0  0  0  0  0  0  0  0
   -3.5724   -5.3625    0.0000 O   0  0  0  0  0  0  0  0  0  0  0  0
   -4.2868   -5.7750    0.0000 C   0  0  0  0  0  0  0  0  0  0  0  0
   -4.2868   -4.1250    0.0000 C   0  0  0  0  0  0  0  0  0  0  0  0
   -5.0013   -4.5375    0.0000 O   0  0  0  0  0  0  0  0  0  0  0  0
   -5.0013   -5.3625    0.0000 C   0  0  0  0  0  0  0  0  0  0  0  0
   -2.1434   -2.8875    0.0000 C   0  0  2  0  0  0  0  0  0  0  0  0
   -2.1434   -2.0625    0.0000 C   0  0  1  0  0  0  0  0  0  0  0  0
   -1.4289   -1.6500    0.0000 C   0  0  1  0  0  0  0  0  0  0  0  0
   -1.6005   -0.8430    0.0000 C   0  0  0  0  0  0  0  0  0  0  0  0
   -2.4209   -0.7568    0.0000 O   0  0  0  0  0  0  0  0  0  0  0  0
   -2.7565   -1.5105    0.0000 C   0  0  0  0  0  0  0  0  0  0  0  0
   -3.5635   -1.6820    0.0000 O   0  0  0  0  0  0  0  0  0  0  0  0
   -0.7145   -2.0625    0.0000 C   0  0  2  0  0  0  0  0  0  0  0  0
    0.0000   -1.6500    0.0000 O   0  0  0  0  0  0  0  0  0  0  0  0
    0.7145   -2.0625    0.0000 C   0  0  0  0  0  0  0  0  0  0  0  0
    0.7145   -2.8875    0.0000 O   0  0  0  0  0  0  0  0  0  0  0  0
    1.4289   -1.6500    0.0000 C   0  0  0  0  0  0  0  0  0  0  0  0
    2.1434   -2.0625    0.0000 C   0  0  0  0  0  0  0  0  0  0  0  0
    2.8579   -1.6500    0.0000 C   0  0  0  0  0  0  0  0  0  0  0  0
    2.8579   -0.8250    0.0000 O   0  0  0  0  0  0  0  0  0  0  0  0
    3.5724   -2.0625    0.0000 N   0  0  0  0  0  0  0  0  0  0  0  0
    4.2868   -1.6500    0.0000 C   0  0  0  0  0  0  0  0  0  0  0  0
    5.0013   -2.0625    0.0000 C   0  0  0  0  0  0  0  0  0  0  0  0
    5.7158   -1.6500    0.0000 C   0  0  0  0  0  0  0  0  0  0  0  0
    6.4302   -2.0625    0.0000 C   0  0  0  0  0  0  0  0  0  0  0  0
    7.1447   -1.6500    0.0000 N   0  0  0  0  0  0  0  0  0  0  0  0
    7.8592   -2.0625    0.0000 C   0  0  0  0  0  0  0  0  0  0  0  0
    7.8592   -2.8875    0.0000 O   0  0  0  0  0  0  0  0  0  0  0  0
    8.5737   -1.6500    0.0000 C   0  0  1  0  0  0  0  0  0  0  0  0
    8.5737   -0.8250    0.0000 C   0  0  0  0  0  0  0  0  0  0  0  0
    9.2881   -2.0625    0.0000 C   0  0  0  0  0  0  0  0  0  0  0  0
   10.0026   -1.6500    0.0000 C   0  0  0  0  0  0  0  0  0  0  0  0
   10.7171   -2.0625    0.0000 C   0  0  0  0  0  0  0  0  0  0  0  0
   10.7171   -2.8875    0.0000 C   0  0  0  0  0  0  0  0  0  0  0  0
   10.0026   -3.3000    0.0000 C   0  0  0  0  0  0  0  0  0  0  0  0
   10.0026   -4.1250    0.0000 F   0  0  0  0  0  0  0  0  0  0  0  0
    9.2881   -2.8875    0.0000 C   0  0  0  0  0  0  0  0  0  0  0  0
   11.4315   -3.3000    0.0000 C   0  0  0  0  0  0  0  0  0  0  0  0
   12.1460   -2.8875    0.0000 C   0  0  0  0  0  0  0  0  0  0  0  0
   12.8605   -3.3000    0.0000 C   0  0  0  0  0  0  0  0  0  0  0  0
   12.8605   -4.1250    0.0000 C   0  0  0  0  0  0  0  0  0  0  0  0
   12.1460   -4.5375    0.0000 C   0  0  0  0  0  0  0  0  0  0  0  0
   11.4315   -4.1250    0.0000 C   0  0  0  0  0  0  0  0  0  0  0  0
   -0.7145   -2.8875    0.0000 C   0  0  0  0  0  0  0  0  0  0  0  0
    0.0000   -3.3000    0.0000 C   0  0  0  0  0  0  0  0  0  0  0  0
    0.0000   -4.1250    0.0000 C   0  0  0  0  0  0  0  0  0  0  0  0
    0.6131   -4.6770    0.0000 O   0  0  0  0  0  0  0  0  0  0  0  0
    0.2775   -5.4307    0.0000 C   0  0  0  0  0  0  0  0  0  0  0  0
   -0.5429   -5.3445    0.0000 O   0  0  0  0  0  0  0  0  0  0  0  0
   -0.7145   -4.5375    0.0000 C   0  0  0  0  0  0  0  0  0  0  0  0
   -1.4289   -4.1250    0.0000 C   0  0  0  0  0  0  0  0  0  0  0  0
   -1.4289   -3.3000    0.0000 C   0  0  0  0  0  0  0  0  0  0  0  0
  1  2  1  0  0  0  0
  2  3  1  0  0  0  0
  3  4  4  0  0  0  0
  4  5  4  0  0  0  0
  5  6  4  0  0  0  0
  6  7  4  0  0  0  0
  7  8  1  0  0  0  0
  8  9  1  0  0  0  0
  7 10  4  0  0  0  0
  3 10  4  0  0  0  0
 10 11  1  0  0  0  0
 11 12  1  0  0  0  0
 13  5  1  6  0  0  0
 13 14  1  0  0  0  0
 14 15  1  0  0  0  0
 15 16  1  1  0  0  0
 16 17  1  0  0  0  0
 17 18  1  0  0  0  0
 14 18  1  6  0  0  0
 18 19  2  0  0  0  0
 15 20  1  0  0  0  0
 20 21  1  6  0  0  0
 21 22  1  0  0  0  0
 22 23  2  0  0  0  0
 22 24  1  0  0  0  0
 24 25  1  0  0  0  0
 25 26  1  0  0  0  0
 26 27  2  0  0  0  0
 26 28  1  0  0  0  0
 28 29  1  0  0  0  0
 29 30  1  0  0  0  0
 30 31  1  0  0  0  0
 31 32  1  0  0  0  0
 32 33  1  0  0  0  0
 33 34  1  0  0  0  0
 34 35  2  0  0  0  0
 34 36  1  0  0  0  0
 36 37  1  1  0  0  0
 36 38  1  0  0  0  0
 38 39  4  0  0  0  0
 39 40  4  0  0  0  0
 40 41  4  0  0  0  0
 41 42  4  0  0  0  0
 42 43  1  0  0  0  0
 42 44  4  0  0  0  0
 38 44  4  0  0  0  0
 41 45  1  0  0  0  0
 45 46  4  0  0  0  0
 46 47  4  0  0  0  0
 47 48  4  0  0  0  0
 48 49  4  0  0  0  0
 49 50  4  0  0  0  0
 45 50  4  0  0  0  0
 20 51  1  0  0  0  0
 51 52  4  0  0  0  0
 52 53  4  0  0  0  0
 53 54  1  0  0  0  0
 54 55  1  0  0  0  0
 55 56  1  0  0  0  0
 56 57  1  0  0  0  0
 53 57  4  0  0  0  0
 57 58  4  0  0  0  0
 58 59  4  0  0  0  0
 13 59  1  0  0  0  0
 51 59  4  0  0  0  0
M  END
>  <CdId>
15

>  <Mol Weight>
810.872

>  <Formula>
C45H47FN2O11

>  <CMPD_CHEMBLID>
CHEMBL1076642

>  <MOLREGNO>
613264

>  <PARENT_CMPD_CHEMBLID>
CHEMBL1076642

>  <PARENT_MOLREGNO>
613264

>  <COMPOUND_KEY>
5

>  <MOLWEIGHT>
810.86

>  <ALOGP>
5.63

>  <PSA>
156.94

>  <NUM_RO5_VIOLATIONS>
3

>  <ACTIVITY_ID>
3212750

>  <STANDARD_TYPE>
T1/2

>  <RELATION>
=

>  <STANDARD_VALUE>
9.7

>  <STANDARD_UNITS>
hr

>  <PUBLISHED_TYPE>
t1/2

>  <PUBLISHED_RELATION>
=

>  <PUBLISHED_VALUE>
9.7

>  <PUBLISHED_UNITS>
hr

>  <POTENTIAL_DUPLICATE>
0

>  <BAO_ENDPOINT>
BAO_0002115

>  <UO_UNITS>
UO_0000032

>  <QUDT_UNITS>
http://qudt.org/vocab/unit#Hour

>  <ASSAY_ID>
615364

>  <ASSAY_CHEMBLID>
CHEMBL1103301

>  <ASSAY_TYPE>
A

>  <DESCRIPTION>
Half life in mouse plasma by UPLC-MS analysis

>  <ASSAY_SRC_ID>
1

>  <ASSAY_SRC_DESCRIPTION>
Scientific Literature

>  <ASSAY_ORGANISM>
Mus musculus

>  <ASSAY_TAX_ID>
10090

>  <CURATED_BY>
Autocuration

>  <BAO_FORMAT>
BAO_0000218

>  <TID>
50594

>  <TARGET_CHEMBLID>
CHEMBL375

>  <TARGET_TYPE>
ORGANISM

>  <PREF_NAME>
Mus musculus

>  <ORGANISM>
Mus musculus

>  <CONFIDENCE_SCORE>
1

>  <TARGET_MAPPING>
Non-molecular

>  <DOC_ID>
50439

>  <DOC_CHEMBLID>
CHEMBL1154925

>  <PUBMED_ID>
20129783

>  <JOURNAL>
Bioorg. Med. Chem. Lett.

>  <YEAR>
2010

>  <VOLUME>
20

>  <ISSUE>
5

>  <FIRST_PAGE>
1787

$$$$

  Mrv1533001291818292D          

 60 66  0  0  1  0            999 V2000
   -4.2868    2.4750    0.0000 C   0  0  0  0  0  0  0  0  0  0  0  0
   -3.5724    2.0625    0.0000 O   0  0  0  0  0  0  0  0  0  0  0  0
   -3.5724    1.2375    0.0000 C   0  0  0  0  0  0  0  0  0  0  0  0
   -2.8579    0.8250    0.0000 C   0  0  0  0  0  0  0  0  0  0  0  0
   -2.8579    0.0000    0.0000 C   0  0  0  0  0  0  0  0  0  0  0  0
   -3.5724   -0.4125    0.0000 C   0  0  0  0  0  0  0  0  0  0  0  0
   -4.2868    0.0000    0.0000 C   0  0  0  0  0  0  0  0  0  0  0  0
   -5.0013   -0.4125    0.0000 O   0  0  0  0  0  0  0  0  0  0  0  0
   -5.7158    0.0000    0.0000 C   0  0  0  0  0  0  0  0  0  0  0  0
   -4.2868    0.8250    0.0000 C   0  0  0  0  0  0  0  0  0  0  0  0
   -5.0013    1.2375    0.0000 O   0  0  0  0  0  0  0  0  0  0  0  0
   -5.7158    0.8250    0.0000 C   0  0  0  0  0  0  0  0  0  0  0  0
   -2.1434   -0.4125    0.0000 C   0  0  2  0  0  0  0  0  0  0  0  0
   -1.4289    0.0000    0.0000 C   0  0  1  0  0  0  0  0  0  0  0  0
   -0.7145   -0.4125    0.0000 C   0  0  1  0  0  0  0  0  0  0  0  0
   -0.1014    0.1395    0.0000 C   0  0  0  0  0  0  0  0  0  0  0  0
   -0.4369    0.8932    0.0000 O   0  0  0  0  0  0  0  0  0  0  0  0
   -1.2574    0.8070    0.0000 C   0  0  0  0  0  0  0  0  0  0  0  0
   -1.8094    1.4201    0.0000 O   0  0  0  0  0  0  0  0  0  0  0  0
   -0.7145   -1.2375    0.0000 C   0  0  2  0  0  0  0  0  0  0  0  0
    0.0000   -1.6500    0.0000 O   0  0  0  0  0  0  0  0  0  0  0  0
    0.7145   -1.2375    0.0000 C   0  0  0  0  0  0  0  0  0  0  0  0
    0.7145   -0.4125    0.0000 O   0  0  0  0  0  0  0  0  0  0  0  0
    1.4289   -1.6500    0.0000 C   0  0  0  0  0  0  0  0  0  0  0  0
    2.1434   -1.2375    0.0000 C   0  0  0  0  0  0  0  0  0  0  0  0
    2.8579   -1.6500    0.0000 C   0  0  0  0  0  0  0  0  0  0  0  0
    2.8579   -2.4750    0.0000 O   0  0  0  0  0  0  0  0  0  0  0  0
    3.5724   -1.2375    0.0000 N   0  0  0  0  0  0  0  0  0  0  0  0
    4.2868   -1.6500    0.0000 C   0  0  0  0  0  0  0  0  0  0  0  0
    5.0013   -1.2375    0.0000 C   0  0  0  0  0  0  0  0  0  0  0  0
    5.7158   -1.6500    0.0000 C   0  0  0  0  0  0  0  0  0  0  0  0
    6.4302   -1.2375    0.0000 C   0  0  0  0  0  0  0  0  0  0  0  0
    7.1447   -1.6500    0.0000 N   0  0  0  0  0  0  0  0  0  0  0  0
    7.8592   -1.2375    0.0000 C   0  0  0  0  0  0  0  0  0  0  0  0
    7.8592   -0.4125    0.0000 O   0  0  0  0  0  0  0  0  0  0  0  0
    8.5737   -1.6500    0.0000 C   0  0  1  0  0  0  0  0  0  0  0  0
    8.5737   -2.4750    0.0000 C   0  0  0  0  0  0  0  0  0  0  0  0
    9.2881   -1.2375    0.0000 C   0  0  0  0  0  0  0  0  0  0  0  0
    9.2881   -0.4125    0.0000 C   0  0  0  0  0  0  0  0  0  0  0  0
   10.0026    0.0000    0.0000 C   0  0  0  0  0  0  0  0  0  0  0  0
   10.7171   -0.4125    0.0000 C   0  0  0  0  0  0  0  0  0  0  0  0
   10.7171   -1.2375    0.0000 C   0  0  0  0  0  0  0  0  0  0  0  0
   10.0026   -1.6500    0.0000 C   0  0  0  0  0  0  0  0  0  0  0  0
   11.4315   -1.6500    0.0000 C   0  0  0  0  0  0  0  0  0  0  0  0
   12.1460   -1.2375    0.0000 O   0  0  0  0  0  0  0  0  0  0  0  0
   11.4315   -2.4750    0.0000 C   0  0  0  0  0  0  0  0  0  0  0  0
   12.1460   -2.8875    0.0000 C   0  0  0  0  0  0  0  0  0  0  0  0
   12.1460   -3.7125    0.0000 C   0  0  0  0  0  0  0  0  0  0  0  0
   11.4315   -4.1250    0.0000 C   0  0  0  0  0  0  0  0  0  0  0  0
   10.7171   -3.7125    0.0000 C   0  0  0  0  0  0  0  0  0  0  0  0
   10.7171   -2.8875    0.0000 C   0  0  0  0  0  0  0  0  0  0  0  0
   -1.4289   -1.6500    0.0000 C   0  0  0  0  0  0  0  0  0  0  0  0
   -1.4289   -2.4750    0.0000 C   0  0  0  0  0  0  0  0  0  0  0  0
   -2.1434   -2.8875    0.0000 C   0  0  0  0  0  0  0  0  0  0  0  0
   -2.3149   -3.6945    0.0000 O   0  0  0  0  0  0  0  0  0  0  0  0
   -3.1354   -3.7807    0.0000 C   0  0  0  0  0  0  0  0  0  0  0  0
   -3.4710   -3.0270    0.0000 O   0  0  0  0  0  0  0  0  0  0  0  0
   -2.8579   -2.4750    0.0000 C   0  0  0  0  0  0  0  0  0  0  0  0
   -2.8579   -1.6500    0.0000 C   0  0  0  0  0  0  0  0  0  0  0  0
   -2.1434   -1.2375    0.0000 C   0  0  0  0  0  0  0  0  0  0  0  0
  1  2  1  0  0  0  0
  2  3  1  0  0  0  0
  3  4  4  0  0  0  0
  4  5  4  0  0  0  0
  5  6  4  0  0  0  0
  6  7  4  0  0  0  0
  7  8  1  0  0  0  0
  8  9  1  0  0  0  0
  7 10  4  0  0  0  0
  3 10  4  0  0  0  0
 10 11  1  0  0  0  0
 11 12  1  0  0  0  0
 13  5  1  6  0  0  0
 13 14  1  0  0  0  0
 14 15  1  0  0  0  0
 15 16  1  1  0  0  0
 16 17  1  0  0  0  0
 17 18  1  0  0  0  0
 14 18  1  6  0  0  0
 18 19  2  0  0  0  0
 15 20  1  0  0  0  0
 20 21  1  6  0  0  0
 21 22  1  0  0  0  0
 22 23  2  0  0  0  0
 22 24  1  0  0  0  0
 24 25  1  0  0  0  0
 25 26  1  0  0  0  0
 26 27  2  0  0  0  0
 26 28  1  0  0  0  0
 28 29  1  0  0  0  0
 29 30  1  0  0  0  0
 30 31  1  0  0  0  0
 31 32  1  0  0  0  0
 32 33  1  0  0  0  0
 33 34  1  0  0  0  0
 34 35  2  0  0  0  0
 34 36  1  0  0  0  0
 36 37  1  6  0  0  0
 36 38  1  0  0  0  0
 38 39  4  0  0  0  0
 39 40  4  0  0  0  0
 40 41  4  0  0  0  0
 41 42  4  0  0  0  0
 42 43  4  0  0  0  0
 38 43  4  0  0  0  0
 42 44  1  0  0  0  0
 44 45  2  0  0  0  0
 44 46  1  0  0  0  0
 46 47  4  0  0  0  0
 47 48  4  0  0  0  0
 48 49  4  0  0  0  0
 49 50  4  0  0  0  0
 50 51  4  0  0  0  0
 46 51  4  0  0  0  0
 20 52  1  0  0  0  0
 52 53  4  0  0  0  0
 53 54  4  0  0  0  0
 54 55  1  0  0  0  0
 55 56  1  0  0  0  0
 56 57  1  0  0  0  0
 57 58  1  0  0  0  0
 54 58  4  0  0  0  0
 58 59  4  0  0  0  0
 59 60  4  0  0  0  0
 13 60  1  0  0  0  0
 52 60  4  0  0  0  0
M  END
>  <CdId>
16

>  <Mol Weight>
820.892

>  <Formula>
C46H48N2O12

>  <CMPD_CHEMBLID>
CHEMBL1076644

>  <MOLREGNO>
613266

>  <PARENT_CMPD_CHEMBLID>
CHEMBL1076644

>  <PARENT_MOLREGNO>
613266

>  <COMPOUND_KEY>
7

>  <MOLWEIGHT>
820.88

>  <ALOGP>
5.32

>  <PSA>
174.02

>  <NUM_RO5_VIOLATIONS>
3

>  <ACTIVITY_ID>
3212764

>  <STANDARD_TYPE>
T1/2

>  <RELATION>
=

>  <STANDARD_VALUE>
6.2

>  <STANDARD_UNITS>
hr

>  <PUBLISHED_TYPE>
t1/2

>  <PUBLISHED_RELATION>
=

>  <PUBLISHED_VALUE>
6.2

>  <PUBLISHED_UNITS>
hr

>  <POTENTIAL_DUPLICATE>
0

>  <BAO_ENDPOINT>
BAO_0002115

>  <UO_UNITS>
UO_0000032

>  <QUDT_UNITS>
http://qudt.org/vocab/unit#Hour

>  <ASSAY_ID>
615364

>  <ASSAY_CHEMBLID>
CHEMBL1103301

>  <ASSAY_TYPE>
A

>  <DESCRIPTION>
Half life in mouse plasma by UPLC-MS analysis

>  <ASSAY_SRC_ID>
1

>  <ASSAY_SRC_DESCRIPTION>
Scientific Literature

>  <ASSAY_ORGANISM>
Mus musculus

>  <ASSAY_TAX_ID>
10090

>  <CURATED_BY>
Autocuration

>  <BAO_FORMAT>
BAO_0000218

>  <TID>
50594

>  <TARGET_CHEMBLID>
CHEMBL375

>  <TARGET_TYPE>
ORGANISM

>  <PREF_NAME>
Mus musculus

>  <ORGANISM>
Mus musculus

>  <CONFIDENCE_SCORE>
1

>  <TARGET_MAPPING>
Non-molecular

>  <DOC_ID>
50439

>  <DOC_CHEMBLID>
CHEMBL1154925

>  <PUBMED_ID>
20129783

>  <JOURNAL>
Bioorg. Med. Chem. Lett.

>  <YEAR>
2010

>  <VOLUME>
20

>  <ISSUE>
5

>  <FIRST_PAGE>
1787

$$$$

  Mrv1533001291818292D          

 30 34  0  0  1  0            999 V2000
    1.9233   -6.0604    0.0000 C   0  0  0  0  0  0  0  0  0  0  0  0
    1.9233   -5.2354    0.0000 O   0  0  0  0  0  0  0  0  0  0  0  0
    2.6378   -4.8229    0.0000 C   0  0  0  0  0  0  0  0  0  0  0  0
    2.6378   -3.9979    0.0000 C   0  0  0  0  0  0  0  0  0  0  0  0
    3.3523   -3.5854    0.0000 C   0  0  0  0  0  0  0  0  0  0  0  0
    4.0668   -3.9979    0.0000 C   0  0  0  0  0  0  0  0  0  0  0  0
    4.0668   -4.8229    0.0000 C   0  0  0  0  0  0  0  0  0  0  0  0
    4.7812   -5.2354    0.0000 O   0  0  0  0  0  0  0  0  0  0  0  0
    4.7812   -6.0604    0.0000 C   0  0  0  0  0  0  0  0  0  0  0  0
    3.3523   -5.2354    0.0000 C   0  0  0  0  0  0  0  0  0  0  0  0
    3.3523   -6.0604    0.0000 O   0  0  0  0  0  0  0  0  0  0  0  0
    4.0668   -6.4729    0.0000 C   0  0  0  0  0  0  0  0  0  0  0  0
    3.3523   -2.7604    0.0000 C   0  0  1  0  0  0  0  0  0  0  0  0
    2.6378   -2.3479    0.0000 C   0  0  2  0  0  0  0  0  0  0  0  0
    2.6378   -1.5229    0.0000 C   0  0  2  0  0  0  0  0  0  0  0  0
    1.8532   -1.2680    0.0000 C   0  0  0  0  0  0  0  0  0  0  0  0
    1.3683   -1.9354    0.0000 O   0  0  0  0  0  0  0  0  0  0  0  0
    1.8532   -2.6029    0.0000 C   0  0  0  0  0  0  0  0  0  0  0  0
    1.5983   -3.3875    0.0000 O   0  0  0  0  0  0  0  0  0  0  0  0
    3.3523   -1.1104    0.0000 C   0  0  1  0  0  0  0  0  0  0  0  0
    3.3523   -0.2854    0.0000 O   0  0  0  0  0  0  0  0  0  0  0  0
    4.0668   -1.5229    0.0000 C   0  0  0  0  0  0  0  0  0  0  0  0
    4.7812   -1.1104    0.0000 C   0  0  0  0  0  0  0  0  0  0  0  0
    5.4957   -1.5229    0.0000 C   0  0  0  0  0  0  0  0  0  0  0  0
    6.2803   -1.2680    0.0000 O   0  0  0  0  0  0  0  0  0  0  0  0
    6.7652   -1.9354    0.0000 C   0  0  0  0  0  0  0  0  0  0  0  0
    6.2803   -2.6029    0.0000 O   0  0  0  0  0  0  0  0  0  0  0  0
    5.4957   -2.3479    0.0000 C   0  0  0  0  0  0  0  0  0  0  0  0
    4.7812   -2.7604    0.0000 C   0  0  0  0  0  0  0  0  0  0  0  0
    4.0668   -2.3479    0.0000 C   0  0  0  0  0  0  0  0  0  0  0  0
  1  2  1  0  0  0  0
  2  3  1  0  0  0  0
  3  4  4  0  0  0  0
  4  5  4  0  0  0  0
  5  6  4  0  0  0  0
  6  7  4  0  0  0  0
  7  8  1  0  0  0  0
  8  9  1  0  0  0  0
  7 10  4  0  0  0  0
  3 10  4  0  0  0  0
 10 11  1  0  0  0  0
 11 12  1  0  0  0  0
 13  5  1  1  0  0  0
 13 14  1  0  0  0  0
 14 15  1  0  0  0  0
 15 16  1  6  0  0  0
 16 17  1  0  0  0  0
 17 18  1  0  0  0  0
 14 18  1  1  0  0  0
 18 19  2  0  0  0  0
 15 20  1  0  0  0  0
 20 21  1  1  0  0  0
 20 22  1  0  0  0  0
 22 23  4  0  0  0  0
 23 24  4  0  0  0  0
 24 25  1  0  0  0  0
 25 26  1  0  0  0  0
 26 27  1  0  0  0  0
 27 28  1  0  0  0  0
 24 28  4  0  0  0  0
 28 29  4  0  0  0  0
 29 30  4  0  0  0  0
 13 30  1  0  0  0  0
 22 30  4  0  0  0  0
M  END
>  <CdId>
17

>  <Mol Weight>
414.41

>  <Formula>
C22H22O8

>  <CMPD_CHEMBLID>
CHEMBL61

>  <MOLREGNO>
4775

>  <PARENT_CMPD_CHEMBLID>
CHEMBL61

>  <PARENT_MOLREGNO>
4775

>  <COMPOUND_KEY>
B

>  <MOLWEIGHT>
414.41

>  <ALOGP>
2.11

>  <PSA>
92.68

>  <NUM_RO5_VIOLATIONS>
0

>  <ACTIVITY_ID>
3212813

>  <STANDARD_TYPE>
T1/2

>  <RELATION>
=

>  <STANDARD_VALUE>
9.8

>  <STANDARD_UNITS>
hr

>  <PUBLISHED_TYPE>
t1/2

>  <PUBLISHED_RELATION>
=

>  <PUBLISHED_VALUE>
9.8

>  <PUBLISHED_UNITS>
hr

>  <POTENTIAL_DUPLICATE>
0

>  <BAO_ENDPOINT>
BAO_0002115

>  <UO_UNITS>
UO_0000032

>  <QUDT_UNITS>
http://qudt.org/vocab/unit#Hour

>  <ASSAY_ID>
615364

>  <ASSAY_CHEMBLID>
CHEMBL1103301

>  <ASSAY_TYPE>
A

>  <DESCRIPTION>
Half life in mouse plasma by UPLC-MS analysis

>  <ASSAY_SRC_ID>
1

>  <ASSAY_SRC_DESCRIPTION>
Scientific Literature

>  <ASSAY_ORGANISM>
Mus musculus

>  <ASSAY_TAX_ID>
10090

>  <CURATED_BY>
Autocuration

>  <BAO_FORMAT>
BAO_0000218

>  <TID>
50594

>  <TARGET_CHEMBLID>
CHEMBL375

>  <TARGET_TYPE>
ORGANISM

>  <PREF_NAME>
Mus musculus

>  <ORGANISM>
Mus musculus

>  <CONFIDENCE_SCORE>
1

>  <TARGET_MAPPING>
Non-molecular

>  <DOC_ID>
50439

>  <DOC_CHEMBLID>
CHEMBL1154925

>  <PUBMED_ID>
20129783

>  <JOURNAL>
Bioorg. Med. Chem. Lett.

>  <YEAR>
2010

>  <VOLUME>
20

>  <ISSUE>
5

>  <FIRST_PAGE>
1787

>  <MOL_PREF_NAME>
PODOFILOX

$$$$

  Mrv1533001291818292D          

 56 61  0  0  1  0            999 V2000
   -5.7158   -3.3000    0.0000 C   0  0  0  0  0  0  0  0  0  0  0  0
   -5.0013   -2.8875    0.0000 O   0  0  0  0  0  0  0  0  0  0  0  0
   -4.2868   -3.3000    0.0000 C   0  0  0  0  0  0  0  0  0  0  0  0
   -3.5724   -2.8875    0.0000 C   0  0  0  0  0  0  0  0  0  0  0  0
   -2.8579   -3.3000    0.0000 C   0  0  0  0  0  0  0  0  0  0  0  0
   -2.8579   -4.1250    0.0000 C   0  0  0  0  0  0  0  0  0  0  0  0
   -3.5724   -4.5375    0.0000 C   0  0  0  0  0  0  0  0  0  0  0  0
   -3.5724   -5.3625    0.0000 O   0  0  0  0  0  0  0  0  0  0  0  0
   -4.2868   -5.7750    0.0000 C   0  0  0  0  0  0  0  0  0  0  0  0
   -4.2868   -4.1250    0.0000 C   0  0  0  0  0  0  0  0  0  0  0  0
   -5.0013   -4.5375    0.0000 O   0  0  0  0  0  0  0  0  0  0  0  0
   -5.0013   -5.3625    0.0000 C   0  0  0  0  0  0  0  0  0  0  0  0
   -2.1434   -2.8875    0.0000 C   0  0  2  0  0  0  0  0  0  0  0  0
   -2.1434   -2.0625    0.0000 C   0  0  1  0  0  0  0  0  0  0  0  0
   -1.4289   -1.6500    0.0000 C   0  0  1  0  0  0  0  0  0  0  0  0
   -1.6005   -0.8430    0.0000 C   0  0  0  0  0  0  0  0  0  0  0  0
   -2.4209   -0.7568    0.0000 O   0  0  0  0  0  0  0  0  0  0  0  0
   -2.7565   -1.5105    0.0000 C   0  0  0  0  0  0  0  0  0  0  0  0
   -3.5635   -1.6820    0.0000 O   0  0  0  0  0  0  0  0  0  0  0  0
   -0.7145   -2.0625    0.0000 C   0  0  2  0  0  0  0  0  0  0  0  0
    0.0000   -1.6500    0.0000 O   0  0  0  0  0  0  0  0  0  0  0  0
    0.7145   -2.0625    0.0000 C   0  0  0  0  0  0  0  0  0  0  0  0
    0.7145   -2.8875    0.0000 O   0  0  0  0  0  0  0  0  0  0  0  0
    1.4289   -1.6500    0.0000 C   0  0  0  0  0  0  0  0  0  0  0  0
    2.1434   -2.0625    0.0000 C   0  0  0  0  0  0  0  0  0  0  0  0
    2.8579   -1.6500    0.0000 C   0  0  0  0  0  0  0  0  0  0  0  0
    2.8579   -0.8250    0.0000 O   0  0  0  0  0  0  0  0  0  0  0  0
    3.5724   -2.0625    0.0000 N   0  0  0  0  0  0  0  0  0  0  0  0
    4.2868   -1.6500    0.0000 C   0  0  0  0  0  0  0  0  0  0  0  0
    5.0013   -2.0625    0.0000 C   0  0  0  0  0  0  0  0  0  0  0  0
    5.7158   -1.6500    0.0000 C   0  0  0  0  0  0  0  0  0  0  0  0
    6.4302   -2.0625    0.0000 C   0  0  0  0  0  0  0  0  0  0  0  0
    7.1447   -1.6500    0.0000 N   0  0  0  0  0  0  0  0  0  0  0  0
    7.8592   -2.0625    0.0000 C   0  0  0  0  0  0  0  0  0  0  0  0
    7.8592   -2.8875    0.0000 O   0  0  0  0  0  0  0  0  0  0  0  0
    8.5737   -1.6500    0.0000 C   0  0  1  0  0  0  0  0  0  0  0  0
    8.5737   -0.8250    0.0000 C   0  0  0  0  0  0  0  0  0  0  0  0
    9.2881   -2.0625    0.0000 C   0  0  0  0  0  0  0  0  0  0  0  0
   10.0026   -1.6500    0.0000 C   0  0  0  0  0  0  0  0  0  0  0  0
   10.7171   -2.0625    0.0000 C   0  0  0  0  0  0  0  0  0  0  0  0
   10.7171   -2.8875    0.0000 C   0  0  0  0  0  0  0  0  0  0  0  0
   11.4315   -3.3000    0.0000 C   0  0  0  0  0  0  0  0  0  0  0  0
   11.4315   -4.1250    0.0000 C   0  0  0  0  0  0  0  0  0  0  0  0
   12.1460   -4.5375    0.0000 C   0  0  0  0  0  0  0  0  0  0  0  0
   10.7171   -4.5375    0.0000 C   0  0  0  0  0  0  0  0  0  0  0  0
   10.0026   -3.3000    0.0000 C   0  0  0  0  0  0  0  0  0  0  0  0
    9.2881   -2.8875    0.0000 C   0  0  0  0  0  0  0  0  0  0  0  0
   -0.7145   -2.8875    0.0000 C   0  0  0  0  0  0  0  0  0  0  0  0
    0.0000   -3.3000    0.0000 C   0  0  0  0  0  0  0  0  0  0  0  0
    0.0000   -4.1250    0.0000 C   0  0  0  0  0  0  0  0  0  0  0  0
    0.6131   -4.6770    0.0000 O   0  0  0  0  0  0  0  0  0  0  0  0
    0.2775   -5.4307    0.0000 C   0  0  0  0  0  0  0  0  0  0  0  0
   -0.5429   -5.3445    0.0000 O   0  0  0  0  0  0  0  0  0  0  0  0
   -0.7145   -4.5375    0.0000 C   0  0  0  0  0  0  0  0  0  0  0  0
   -1.4289   -4.1250    0.0000 C   0  0  0  0  0  0  0  0  0  0  0  0
   -1.4289   -3.3000    0.0000 C   0  0  0  0  0  0  0  0  0  0  0  0
  1  2  1  0  0  0  0
  2  3  1  0  0  0  0
  3  4  4  0  0  0  0
  4  5  4  0  0  0  0
  5  6  4  0  0  0  0
  6  7  4  0  0  0  0
  7  8  1  0  0  0  0
  8  9  1  0  0  0  0
  7 10  4  0  0  0  0
  3 10  4  0  0  0  0
 10 11  1  0  0  0  0
 11 12  1  0  0  0  0
 13  5  1  6  0  0  0
 13 14  1  0  0  0  0
 14 15  1  0  0  0  0
 15 16  1  1  0  0  0
 16 17  1  0  0  0  0
 17 18  1  0  0  0  0
 14 18  1  6  0  0  0
 18 19  2  0  0  0  0
 15 20  1  0  0  0  0
 20 21  1  6  0  0  0
 21 22  1  0  0  0  0
 22 23  2  0  0  0  0
 22 24  1  0  0  0  0
 24 25  1  0  0  0  0
 25 26  1  0  0  0  0
 26 27  2  0  0  0  0
 26 28  1  0  0  0  0
 28 29  1  0  0  0  0
 29 30  1  0  0  0  0
 30 31  1  0  0  0  0
 31 32  1  0  0  0  0
 32 33  1  0  0  0  0
 33 34  1  0  0  0  0
 34 35  2  0  0  0  0
 34 36  1  0  0  0  0
 36 37  1  1  0  0  0
 36 38  1  0  0  0  0
 38 39  4  0  0  0  0
 39 40  4  0  0  0  0
 40 41  4  0  0  0  0
 41 42  1  0  0  0  0
 42 43  1  0  0  0  0
 43 44  1  0  0  0  0
 43 45  1  0  0  0  0
 41 46  4  0  0  0  0
 46 47  4  0  0  0  0
 38 47  4  0  0  0  0
 20 48  1  0  0  0  0
 48 49  4  0  0  0  0
 49 50  4  0  0  0  0
 50 51  1  0  0  0  0
 51 52  1  0  0  0  0
 52 53  1  0  0  0  0
 53 54  1  0  0  0  0
 50 54  4  0  0  0  0
 54 55  4  0  0  0  0
 55 56  4  0  0  0  0
 13 56  1  0  0  0  0
 48 56  4  0  0  0  0
M  END
>  <CdId>
18

>  <Mol Weight>
772.892

>  <Formula>
C43H52N2O11

>  <CMPD_CHEMBLID>
CHEMBL1076641

>  <MOLREGNO>
613263

>  <PARENT_CMPD_CHEMBLID>
CHEMBL1076641

>  <PARENT_MOLREGNO>
613263

>  <COMPOUND_KEY>
4

>  <MOLWEIGHT>
772.88

>  <ALOGP>
5.56

>  <PSA>
156.94

>  <NUM_RO5_VIOLATIONS>
3

>  <ACTIVITY_ID>
3212743

>  <STANDARD_TYPE>
T1/2

>  <RELATION>
=

>  <STANDARD_VALUE>
4.1

>  <STANDARD_UNITS>
hr

>  <PUBLISHED_TYPE>
t1/2

>  <PUBLISHED_RELATION>
=

>  <PUBLISHED_VALUE>
4.1

>  <PUBLISHED_UNITS>
hr

>  <POTENTIAL_DUPLICATE>
0

>  <BAO_ENDPOINT>
BAO_0002115

>  <UO_UNITS>
UO_0000032

>  <QUDT_UNITS>
http://qudt.org/vocab/unit#Hour

>  <ASSAY_ID>
615364

>  <ASSAY_CHEMBLID>
CHEMBL1103301

>  <ASSAY_TYPE>
A

>  <DESCRIPTION>
Half life in mouse plasma by UPLC-MS analysis

>  <ASSAY_SRC_ID>
1

>  <ASSAY_SRC_DESCRIPTION>
Scientific Literature

>  <ASSAY_ORGANISM>
Mus musculus

>  <ASSAY_TAX_ID>
10090

>  <CURATED_BY>
Autocuration

>  <BAO_FORMAT>
BAO_0000218

>  <TID>
50594

>  <TARGET_CHEMBLID>
CHEMBL375

>  <TARGET_TYPE>
ORGANISM

>  <PREF_NAME>
Mus musculus

>  <ORGANISM>
Mus musculus

>  <CONFIDENCE_SCORE>
1

>  <TARGET_MAPPING>
Non-molecular

>  <DOC_ID>
50439

>  <DOC_CHEMBLID>
CHEMBL1154925

>  <PUBMED_ID>
20129783

>  <JOURNAL>
Bioorg. Med. Chem. Lett.

>  <YEAR>
2010

>  <VOLUME>
20

>  <ISSUE>
5

>  <FIRST_PAGE>
1787

$$$$

  Mrv1533001291818292D          

 61 68  0  0  1  0            999 V2000
    1.9233   -6.0604    0.0000 C   0  0  0  0  0  0  0  0  0  0  0  0
    1.9233   -5.2354    0.0000 O   0  0  0  0  0  0  0  0  0  0  0  0
    2.6378   -4.8229    0.0000 C   0  0  0  0  0  0  0  0  0  0  0  0
    2.6378   -3.9979    0.0000 C   0  0  0  0  0  0  0  0  0  0  0  0
    3.3523   -3.5854    0.0000 C   0  0  0  0  0  0  0  0  0  0  0  0
    4.0668   -3.9979    0.0000 C   0  0  0  0  0  0  0  0  0  0  0  0
    4.0668   -4.8229    0.0000 C   0  0  0  0  0  0  0  0  0  0  0  0
    4.7812   -5.2354    0.0000 O   0  0  0  0  0  0  0  0  0  0  0  0
    4.7812   -6.0604    0.0000 C   0  0  0  0  0  0  0  0  0  0  0  0
    3.3523   -5.2354    0.0000 C   0  0  0  0  0  0  0  0  0  0  0  0
    3.3523   -6.0604    0.0000 O   0  0  0  0  0  0  0  0  0  0  0  0
    2.6378   -6.4729    0.0000 C   0  0  0  0  0  0  0  0  0  0  0  0
    3.3523   -2.7604    0.0000 C   0  0  2  0  0  0  0  0  0  0  0  0
    2.6378   -2.3479    0.0000 C   0  0  1  0  0  0  0  0  0  0  0  0
    2.6378   -1.5229    0.0000 C   0  0  1  0  0  0  0  0  0  0  0  0
    1.8532   -1.2680    0.0000 C   0  0  0  0  0  0  0  0  0  0  0  0
    1.3683   -1.9354    0.0000 O   0  0  0  0  0  0  0  0  0  0  0  0
    1.8532   -2.6029    0.0000 C   0  0  0  0  0  0  0  0  0  0  0  0
    1.5983   -3.3875    0.0000 O   0  0  0  0  0  0  0  0  0  0  0  0
    3.3523   -1.1104    0.0000 C   0  0  2  0  0  0  0  0  0  0  0  0
    3.3523   -0.2854    0.0000 O   0  0  0  0  0  0  0  0  0  0  0  0
    4.0668    0.1271    0.0000 C   0  0  0  0  0  0  0  0  0  0  0  0
    4.7812   -0.2854    0.0000 O   0  0  0  0  0  0  0  0  0  0  0  0
    4.0668    0.9521    0.0000 C   0  0  0  0  0  0  0  0  0  0  0  0
    4.7812    1.3646    0.0000 C   0  0  0  0  0  0  0  0  0  0  0  0
    4.7812    2.1896    0.0000 C   0  0  0  0  0  0  0  0  0  0  0  0
    4.0668    2.6021    0.0000 O   0  0  0  0  0  0  0  0  0  0  0  0
    5.4957    2.6021    0.0000 N   0  0  0  0  0  0  0  0  0  0  0  0
    5.4957    3.4271    0.0000 C   0  0  0  0  0  0  0  0  0  0  0  0
    6.2102    3.8396    0.0000 C   0  0  0  0  0  0  0  0  0  0  0  0
    6.2102    4.6646    0.0000 C   0  0  0  0  0  0  0  0  0  0  0  0
    6.9246    5.0771    0.0000 C   0  0  0  0  0  0  0  0  0  0  0  0
    7.6391    4.6646    0.0000 C   0  0  0  0  0  0  0  0  0  0  0  0
    8.3536    5.0771    0.0000 N   0  0  0  0  0  0  0  0  0  0  0  0
    8.3536    5.9021    0.0000 S   0  0  0  0  0  0  0  0  0  0  0  0
    9.1786    5.9021    0.0000 O   0  0  0  0  0  0  0  0  0  0  0  0
    7.5286    5.9021    0.0000 O   0  0  0  0  0  0  0  0  0  0  0  0
    8.3536    6.7271    0.0000 C   0  0  0  0  0  0  0  0  0  0  0  0
    7.6391    7.1396    0.0000 C   0  0  0  0  0  0  0  0  0  0  0  0
    7.6391    7.9646    0.0000 C   0  0  0  0  0  0  0  0  0  0  0  0
    8.3536    8.3771    0.0000 C   0  0  0  0  0  0  0  0  0  0  0  0
    9.0681    7.9646    0.0000 C   0  0  0  0  0  0  0  0  0  0  0  0
    9.7825    8.3771    0.0000 C   0  0  0  0  0  0  0  0  0  0  0  0
   10.4970    7.9646    0.0000 C   0  0  0  0  0  0  0  0  0  0  0  0
   10.4970    7.1396    0.0000 C   0  0  0  0  0  0  0  0  0  0  0  0
    9.7825    6.7271    0.0000 C   0  0  0  0  0  0  0  0  0  0  0  0
    9.0681    7.1396    0.0000 C   0  0  0  0  0  0  0  0  0  0  0  0
    9.7825    9.2021    0.0000 N   0  0  0  0  0  0  0  0  0  0  0  0
   10.4970    9.6146    0.0000 C   0  0  0  0  0  0  0  0  0  0  0  0
    9.0681    9.6146    0.0000 C   0  0  0  0  0  0  0  0  0  0  0  0
    7.6391    3.8396    0.0000 C   0  0  0  0  0  0  0  0  0  0  0  0
    6.9246    3.4271    0.0000 C   0  0  0  0  0  0  0  0  0  0  0  0
    4.0668   -1.5229    0.0000 C   0  0  0  0  0  0  0  0  0  0  0  0
    4.7812   -1.1104    0.0000 C   0  0  0  0  0  0  0  0  0  0  0  0
    5.4957   -1.5229    0.0000 C   0  0  0  0  0  0  0  0  0  0  0  0
    6.2803   -1.2680    0.0000 O   0  0  0  0  0  0  0  0  0  0  0  0
    6.7652   -1.9354    0.0000 C   0  0  0  0  0  0  0  0  0  0  0  0
    6.2803   -2.6029    0.0000 O   0  0  0  0  0  0  0  0  0  0  0  0
    5.4957   -2.3479    0.0000 C   0  0  0  0  0  0  0  0  0  0  0  0
    4.7812   -2.7604    0.0000 C   0  0  0  0  0  0  0  0  0  0  0  0
    4.0668   -2.3479    0.0000 C   0  0  0  0  0  0  0  0  0  0  0  0
  1  2  1  0  0  0  0
  2  3  1  0  0  0  0
  3  4  4  0  0  0  0
  4  5  4  0  0  0  0
  5  6  4  0  0  0  0
  6  7  4  0  0  0  0
  7  8  1  0  0  0  0
  8  9  1  0  0  0  0
  7 10  4  0  0  0  0
  3 10  4  0  0  0  0
 10 11  1  0  0  0  0
 11 12  1  0  0  0  0
 13  5  1  6  0  0  0
 13 14  1  0  0  0  0
 14 15  1  0  0  0  0
 15 16  1  1  0  0  0
 16 17  1  0  0  0  0
 17 18  1  0  0  0  0
 14 18  1  6  0  0  0
 18 19  2  0  0  0  0
 15 20  1  0  0  0  0
 20 21  1  6  0  0  0
 21 22  1  0  0  0  0
 22 23  2  0  0  0  0
 22 24  1  0  0  0  0
 24 25  1  0  0  0  0
 25 26  1  0  0  0  0
 26 27  2  0  0  0  0
 26 28  1  0  0  0  0
 28 29  1  0  0  0  0
 29 30  1  0  0  0  0
 30 31  4  0  0  0  0
 31 32  4  0  0  0  0
 32 33  4  0  0  0  0
 33 34  1  0  0  0  0
 34 35  1  0  0  0  0
 35 36  2  0  0  0  0
 35 37  2  0  0  0  0
 35 38  1  0  0  0  0
 38 39  4  0  0  0  0
 39 40  4  0  0  0  0
 40 41  4  0  0  0  0
 41 42  4  0  0  0  0
 42 43  4  0  0  0  0
 43 44  4  0  0  0  0
 44 45  4  0  0  0  0
 45 46  4  0  0  0  0
 46 47  4  0  0  0  0
 38 47  4  0  0  0  0
 42 47  4  0  0  0  0
 43 48  1  0  0  0  0
 48 49  1  0  0  0  0
 48 50  1  0  0  0  0
 33 51  4  0  0  0  0
 51 52  4  0  0  0  0
 30 52  4  0  0  0  0
 20 53  1  0  0  0  0
 53 54  4  0  0  0  0
 54 55  4  0  0  0  0
 55 56  1  0  0  0  0
 56 57  1  0  0  0  0
 57 58  1  0  0  0  0
 58 59  1  0  0  0  0
 55 59  4  0  0  0  0
 59 60  4  0  0  0  0
 60 61  4  0  0  0  0
 13 61  1  0  0  0  0
 53 61  4  0  0  0  0
M  END
>  <CdId>
19

>  <Mol Weight>
851.92

>  <Formula>
C45H45N3O12S

>  <CMPD_CHEMBLID>
CHEMBL1076673

>  <MOLREGNO>
613349

>  <PARENT_CMPD_CHEMBLID>
CHEMBL1076673

>  <PARENT_MOLREGNO>
613349

>  <COMPOUND_KEY>
10

>  <MOLWEIGHT>
851.92

>  <ALOGP>
5.06

>  <PSA>
185.64

>  <NUM_RO5_VIOLATIONS>
3

>  <ACTIVITY_ID>
3212785

>  <STANDARD_TYPE>
T1/2

>  <RELATION>
=

>  <STANDARD_VALUE>
2.6

>  <STANDARD_UNITS>
hr

>  <PUBLISHED_TYPE>
t1/2

>  <PUBLISHED_RELATION>
=

>  <PUBLISHED_VALUE>
2.6

>  <PUBLISHED_UNITS>
hr

>  <POTENTIAL_DUPLICATE>
0

>  <BAO_ENDPOINT>
BAO_0002115

>  <UO_UNITS>
UO_0000032

>  <QUDT_UNITS>
http://qudt.org/vocab/unit#Hour

>  <ASSAY_ID>
615364

>  <ASSAY_CHEMBLID>
CHEMBL1103301

>  <ASSAY_TYPE>
A

>  <DESCRIPTION>
Half life in mouse plasma by UPLC-MS analysis

>  <ASSAY_SRC_ID>
1

>  <ASSAY_SRC_DESCRIPTION>
Scientific Literature

>  <ASSAY_ORGANISM>
Mus musculus

>  <ASSAY_TAX_ID>
10090

>  <CURATED_BY>
Autocuration

>  <BAO_FORMAT>
BAO_0000218

>  <TID>
50594

>  <TARGET_CHEMBLID>
CHEMBL375

>  <TARGET_TYPE>
ORGANISM

>  <PREF_NAME>
Mus musculus

>  <ORGANISM>
Mus musculus

>  <CONFIDENCE_SCORE>
1

>  <TARGET_MAPPING>
Non-molecular

>  <DOC_ID>
50439

>  <DOC_CHEMBLID>
CHEMBL1154925

>  <PUBMED_ID>
20129783

>  <JOURNAL>
Bioorg. Med. Chem. Lett.

>  <YEAR>
2010

>  <VOLUME>
20

>  <ISSUE>
5

>  <FIRST_PAGE>
1787

$$$$

  Mrv1533001291818292D          

 36 40  0  0  1  0            999 V2000
   -0.4168    0.0019    0.0000 C   0  0  0  0  0  0  0  0  0  0  0  0
   -0.1347   -0.7733    0.0000 C   0  0  0  0  0  0  0  0  0  0  0  0
   -0.9471   -0.9166    0.0000 C   0  0  0  0  0  0  0  0  0  0  0  0
   -0.1347   -1.5983    0.0000 C   0  0  0  0  0  0  0  0  0  0  0  0
    0.5798   -2.0108    0.0000 C   0  0  2  0  0  0  0  0  0  0  0  0
    0.5798   -2.8358    0.0000 O   0  0  0  0  0  0  0  0  0  0  0  0
    1.2943   -1.5983    0.0000 C   0  0  0  0  0  0  0  0  0  0  0  0
    1.2943   -0.7733    0.0000 C   0  0  0  0  0  0  0  0  0  0  0  0
    0.5798   -0.3608    0.0000 C   0  0  0  0  0  0  0  0  0  0  0  0
    2.0088   -0.3608    0.0000 N   0  0  0  0  0  0  0  0  0  0  0  0
    2.7232   -0.7733    0.0000 C   0  0  0  0  0  0  0  0  0  0  0  0
    3.4377   -0.3608    0.0000 C   0  0  0  0  0  0  0  0  0  0  0  0
    3.5239    0.4597    0.0000 C   0  0  0  0  0  0  0  0  0  0  0  0
    4.3309    0.6312    0.0000 C   0  0  0  0  0  0  0  0  0  0  0  0
    4.7434   -0.0833    0.0000 C   0  0  0  0  0  0  0  0  0  0  0  0
    4.1914   -0.6964    0.0000 C   0  0  0  0  0  0  0  0  0  0  0  0
    2.7232   -1.5983    0.0000 C   0  0  0  0  0  0  0  0  0  0  0  0
    3.2753   -2.2114    0.0000 C   0  0  1  0  0  0  0  0  0  0  0  0
    3.0203   -2.9960    0.0000 F   0  0  0  0  0  0  0  0  0  0  0  0
    4.0822   -2.0399    0.0000 C   0  0  0  0  0  0  0  0  0  0  0  0
    4.3372   -1.2553    0.0000 C   0  0  0  0  0  0  0  0  0  0  0  0
    5.1441   -1.0837    0.0000 C   0  0  0  0  0  0  0  0  0  0  0  0
    5.6962   -1.6968    0.0000 C   0  0  0  0  0  0  0  0  0  0  0  0
    5.4412   -2.4814    0.0000 C   0  0  0  0  0  0  0  0  0  0  0  0
    4.6343   -2.6530    0.0000 C   0  0  0  0  0  0  0  0  0  0  0  0
    6.5031   -1.5253    0.0000 C   0  0  0  0  0  0  0  0  0  0  0  0
    7.3101   -1.3538    0.0000 F   0  0  0  0  0  0  0  0  0  0  0  0
    6.6747   -2.3323    0.0000 F   0  0  0  0  0  0  0  0  0  0  0  0
    6.3316   -0.7183    0.0000 F   0  0  0  0  0  0  0  0  0  0  0  0
    2.0088   -2.0108    0.0000 C   0  0  0  0  0  0  0  0  0  0  0  0
    2.0088   -2.8358    0.0000 C   0  0  0  0  0  0  0  0  0  0  0  0
    2.7232   -3.2483    0.0000 C   0  0  0  0  0  0  0  0  0  0  0  0
    2.7232   -4.0733    0.0000 C   0  0  0  0  0  0  0  0  0  0  0  0
    2.0088   -4.4858    0.0000 C   0  0  0  0  0  0  0  0  0  0  0  0
    1.2943   -4.0733    0.0000 C   0  0  0  0  0  0  0  0  0  0  0  0
    1.2943   -3.2483    0.0000 C   0  0  0  0  0  0  0  0  0  0  0  0
  1  2  1  0  0  0  0
  2  3  1  0  0  0  0
  2  4  1  0  0  0  0
  4  5  1  0  0  0  0
  5  6  1  1  0  0  0
  5  7  1  0  0  0  0
  7  8  4  0  0  0  0
  8  9  1  0  0  0  0
  2  9  1  0  0  0  0
  8 10  4  0  0  0  0
 10 11  4  0  0  0  0
 11 12  1  0  0  0  0
 12 13  1  0  0  0  0
 13 14  1  0  0  0  0
 14 15  1  0  0  0  0
 15 16  1  0  0  0  0
 12 16  1  0  0  0  0
 11 17  4  0  0  0  0
 17 18  1  0  0  0  0
 18 19  1  6  0  0  0
 18 20  1  0  0  0  0
 20 21  4  0  0  0  0
 21 22  4  0  0  0  0
 22 23  4  0  0  0  0
 23 24  4  0  0  0  0
 24 25  4  0  0  0  0
 20 25  4  0  0  0  0
 23 26  1  0  0  0  0
 26 27  1  0  0  0  0
 26 28  1  0  0  0  0
 26 29  1  0  0  0  0
 17 30  4  0  0  0  0
  7 30  4  0  0  0  0
 30 31  1  0  0  0  0
 31 32  1  0  0  0  0
 32 33  1  0  0  0  0
 33 34  1  0  0  0  0
 34 35  1  0  0  0  0
 35 36  1  0  0  0  0
 31 36  1  0  0  0  0
M  END
>  <CdId>
20

>  <Mol Weight>
503.626

>  <Formula>
C30H37F4NO

>  <CMPD_CHEMBLID>
CHEMBL1081288

>  <MOLREGNO>
613020

>  <PARENT_CMPD_CHEMBLID>
CHEMBL1081288

>  <PARENT_MOLREGNO>
613020

>  <COMPOUND_KEY>
11b

>  <MOLWEIGHT>
503.61

>  <ALOGP>
8.59

>  <PSA>
33.12

>  <NUM_RO5_VIOLATIONS>
2

>  <ACTIVITY_ID>
3191905

>  <STANDARD_TYPE>
T1/2

>  <RELATION>
=

>  <STANDARD_VALUE>
5.0

>  <STANDARD_UNITS>
hr

>  <PUBLISHED_TYPE>
t1/2

>  <PUBLISHED_RELATION>
=

>  <PUBLISHED_VALUE>
5.0

>  <PUBLISHED_UNITS>
hr

>  <POTENTIAL_DUPLICATE>
0

>  <BAO_ENDPOINT>
BAO_0002115

>  <UO_UNITS>
UO_0000032

>  <QUDT_UNITS>
http://qudt.org/vocab/unit#Hour

>  <ASSAY_ID>
615622

>  <ASSAY_CHEMBLID>
CHEMBL1104196

>  <ASSAY_TYPE>
A

>  <DESCRIPTION>
Half life in mouse plasma

>  <ASSAY_SRC_ID>
1

>  <ASSAY_SRC_DESCRIPTION>
Scientific Literature

>  <ASSAY_ORGANISM>
Mus musculus

>  <ASSAY_TAX_ID>
10090

>  <CURATED_BY>
Autocuration

>  <BAO_FORMAT>
BAO_0000218

>  <TID>
50594

>  <TARGET_CHEMBLID>
CHEMBL375

>  <TARGET_TYPE>
ORGANISM

>  <PREF_NAME>
Mus musculus

>  <ORGANISM>
Mus musculus

>  <CONFIDENCE_SCORE>
1

>  <TARGET_MAPPING>
Non-molecular

>  <DOC_ID>
50443

>  <DOC_CHEMBLID>
CHEMBL1154929

>  <PUBMED_ID>
20137927

>  <JOURNAL>
Bioorg. Med. Chem. Lett.

>  <YEAR>
2010

>  <VOLUME>
20

>  <ISSUE>
5

>  <FIRST_PAGE>
1740

$$$$

  Mrv1533001291818292D          

 27 29  0  0  0  0            999 V2000
   -1.4289   -6.6000    0.0000 O   0  0  0  0  0  0  0  0  0  0  0  0
   -0.7145   -6.1875    0.0000 C   0  0  0  0  0  0  0  0  0  0  0  0
    0.0000   -6.6000    0.0000 O   0  0  0  0  0  0  0  0  0  0  0  0
   -0.7145   -5.3625    0.0000 C   0  0  0  0  0  0  0  0  0  0  0  0
   -1.4289   -4.9500    0.0000 C   0  0  0  0  0  0  0  0  0  0  0  0
   -1.4289   -4.1250    0.0000 C   0  0  0  0  0  0  0  0  0  0  0  0
   -0.7145   -3.7125    0.0000 C   0  0  0  0  0  0  0  0  0  0  0  0
    0.0000   -4.1250    0.0000 C   0  0  0  0  0  0  0  0  0  0  0  0
    0.0000   -4.9500    0.0000 C   0  0  0  0  0  0  0  0  0  0  0  0
    0.7145   -5.3625    0.0000 N   0  0  0  0  0  0  0  0  0  0  0  0
    1.4289   -4.9500    0.0000 C   0  0  0  0  0  0  0  0  0  0  0  0
    1.4289   -4.1250    0.0000 O   0  0  0  0  0  0  0  0  0  0  0  0
    2.1434   -5.3625    0.0000 C   0  0  0  0  0  0  0  0  0  0  0  0
    2.8579   -4.9500    0.0000 C   0  0  0  0  0  0  0  0  0  0  0  0
    3.5724   -5.3625    0.0000 C   0  0  0  0  0  0  0  0  0  0  0  0
    4.2868   -4.9500    0.0000 C   0  0  0  0  0  0  0  0  0  0  0  0
    5.0013   -5.3625    0.0000 C   0  0  0  0  0  0  0  0  0  0  0  0
    5.0013   -6.1875    0.0000 C   0  0  0  0  0  0  0  0  0  0  0  0
    4.2868   -6.6000    0.0000 C   0  0  0  0  0  0  0  0  0  0  0  0
    3.5724   -6.1875    0.0000 C   0  0  0  0  0  0  0  0  0  0  0  0
    5.7158   -6.6000    0.0000 C   0  0  0  0  0  0  0  0  0  0  0  0
    6.4302   -6.1875    0.0000 C   0  0  0  0  0  0  0  0  0  0  0  0
    7.1447   -6.6000    0.0000 C   0  0  0  0  0  0  0  0  0  0  0  0
    7.1447   -7.4250    0.0000 C   0  0  0  0  0  0  0  0  0  0  0  0
    7.8592   -7.8375    0.0000 O   0  0  0  0  0  0  0  0  0  0  0  0
    6.4302   -7.8375    0.0000 C   0  0  0  0  0  0  0  0  0  0  0  0
    5.7158   -7.4250    0.0000 C   0  0  0  0  0  0  0  0  0  0  0  0
  1  2  1  0  0  0  0
  2  3  2  0  0  0  0
  2  4  1  0  0  0  0
  4  5  4  0  0  0  0
  5  6  4  0  0  0  0
  6  7  4  0  0  0  0
  7  8  4  0  0  0  0
  8  9  4  0  0  0  0
  4  9  4  0  0  0  0
  9 10  1  0  0  0  0
 10 11  1  0  0  0  0
 11 12  2  0  0  0  0
 11 13  1  0  0  0  0
 13 14  1  0  0  0  0
 14 15  1  0  0  0  0
 15 16  4  0  0  0  0
 16 17  4  0  0  0  0
 17 18  4  0  0  0  0
 18 19  4  0  0  0  0
 19 20  4  0  0  0  0
 15 20  4  0  0  0  0
 18 21  1  0  0  0  0
 21 22  4  0  0  0  0
 22 23  4  0  0  0  0
 23 24  4  0  0  0  0
 24 25  1  0  0  0  0
 24 26  4  0  0  0  0
 26 27  4  0  0  0  0
 21 27  4  0  0  0  0
M  END
>  <CdId>
21

>  <Mol Weight>
361.397

>  <Formula>
C22H19NO4

>  <CMPD_CHEMBLID>
CHEMBL1085711

>  <MOLREGNO>
632158

>  <PARENT_CMPD_CHEMBLID>
CHEMBL1085711

>  <PARENT_MOLREGNO>
632158

>  <COMPOUND_KEY>
23

>  <MOLWEIGHT>
361.39

>  <ALOGP>
4.01

>  <PSA>
86.63

>  <NUM_RO5_VIOLATIONS>
0

>  <ACTIVITY_ID>
3309860

>  <STANDARD_TYPE>
T1/2

>  <RELATION>
=

>  <STANDARD_VALUE>
2.4

>  <STANDARD_UNITS>
hr

>  <PUBLISHED_TYPE>
t1/2

>  <PUBLISHED_RELATION>
=

>  <PUBLISHED_VALUE>
2.4

>  <PUBLISHED_UNITS>
hr

>  <POTENTIAL_DUPLICATE>
0

>  <BAO_ENDPOINT>
BAO_0002115

>  <UO_UNITS>
UO_0000032

>  <QUDT_UNITS>
http://qudt.org/vocab/unit#Hour

>  <ASSAY_ID>
635635

>  <ASSAY_CHEMBLID>
CHEMBL1119527

>  <ASSAY_TYPE>
A

>  <DESCRIPTION>
Half life in mouse plasma

>  <ASSAY_SRC_ID>
1

>  <ASSAY_SRC_DESCRIPTION>
Scientific Literature

>  <ASSAY_ORGANISM>
Mus musculus

>  <ASSAY_TAX_ID>
10090

>  <CURATED_BY>
Autocuration

>  <BAO_FORMAT>
BAO_0000218

>  <TID>
50594

>  <TARGET_CHEMBLID>
CHEMBL375

>  <TARGET_TYPE>
ORGANISM

>  <PREF_NAME>
Mus musculus

>  <ORGANISM>
Mus musculus

>  <CONFIDENCE_SCORE>
1

>  <TARGET_MAPPING>
Non-molecular

>  <DOC_ID>
51311

>  <DOC_CHEMBLID>
CHEMBL1155483

>  <PUBMED_ID>
20444602

>  <JOURNAL>
Bioorg. Med. Chem. Lett.

>  <YEAR>
2010

>  <VOLUME>
20

>  <ISSUE>
11

>  <FIRST_PAGE>
3426

$$$$

  Mrv1533001291818292D          

 35 38  0  0  0  0            999 V2000
    0.7145   -5.3625    0.0000 N   0  0  0  0  0  0  0  0  0  0  0  0
    1.4289   -4.9500    0.0000 C   0  0  0  0  0  0  0  0  0  0  0  0
    2.1434   -5.3625    0.0000 C   0  0  0  0  0  0  0  0  0  0  0  0
    2.1434   -6.1875    0.0000 C   0  0  0  0  0  0  0  0  0  0  0  0
    2.8109   -6.6724    0.0000 O   0  0  0  0  0  0  0  0  0  0  0  0
    2.5559   -7.4570    0.0000 N   0  0  0  0  0  0  0  0  0  0  0  0
    1.7309   -7.4570    0.0000 C   0  0  0  0  0  0  0  0  0  0  0  0
    1.4760   -6.6724    0.0000 N   0  0  0  0  0  0  0  0  0  0  0  0
    1.2460   -8.1245    0.0000 C   0  0  0  0  0  0  0  0  0  0  0  0
    1.5815   -8.8782    0.0000 C   0  0  0  0  0  0  0  0  0  0  0  0
    1.0966   -9.5456    0.0000 C   0  0  0  0  0  0  0  0  0  0  0  0
    0.2761   -9.4594    0.0000 C   0  0  0  0  0  0  0  0  0  0  0  0
   -0.2088  -10.1268    0.0000 F   0  0  0  0  0  0  0  0  0  0  0  0
   -0.0594   -8.7057    0.0000 C   0  0  0  0  0  0  0  0  0  0  0  0
    0.4255   -8.0382    0.0000 N   0  0  0  0  0  0  0  0  0  0  0  0
    1.4289   -4.1250    0.0000 C   0  0  0  0  0  0  0  0  0  0  0  0
    2.1434   -3.7125    0.0000 O   0  0  0  0  0  0  0  0  0  0  0  0
    0.7145   -3.7125    0.0000 N   0  0  0  0  0  0  0  0  0  0  0  0
    0.7145   -2.8875    0.0000 C   0  0  0  0  0  0  0  0  0  0  0  0
    0.0000   -2.4750    0.0000 C   0  0  0  0  0  0  0  0  0  0  0  0
    0.0000   -1.6500    0.0000 C   0  0  0  0  0  0  0  0  0  0  0  0
    0.7145   -1.2375    0.0000 C   0  0  0  0  0  0  0  0  0  0  0  0
    1.4289   -1.6500    0.0000 C   0  0  0  0  0  0  0  0  0  0  0  0
    1.4289   -2.4750    0.0000 C   0  0  0  0  0  0  0  0  0  0  0  0
    0.7145   -0.4125    0.0000 C   0  0  0  0  0  0  0  0  0  0  0  0
    0.0000    0.0000    0.0000 C   0  0  0  0  0  0  0  0  0  0  0  0
    0.0000    0.8250    0.0000 C   0  0  0  0  0  0  0  0  0  0  0  0
   -0.7145    1.2375    0.0000 F   0  0  0  0  0  0  0  0  0  0  0  0
    0.7145    1.2375    0.0000 C   0  0  0  0  0  0  0  0  0  0  0  0
    1.4289    0.8250    0.0000 C   0  0  0  0  0  0  0  0  0  0  0  0
    2.1434    1.2375    0.0000 F   0  0  0  0  0  0  0  0  0  0  0  0
    1.4289    0.0000    0.0000 C   0  0  0  0  0  0  0  0  0  0  0  0
   -0.7145   -2.8875    0.0000 C   0  0  0  0  0  0  0  0  0  0  0  0
   -1.4289   -2.4750    0.0000 O   0  0  0  0  0  0  0  0  0  0  0  0
   -0.7145   -3.7125    0.0000 O   0  0  0  0  0  0  0  0  0  0  0  0
  1  2  1  0  0  0  0
  2  3  1  0  0  0  0
  3  4  1  0  0  0  0
  4  5  4  0  0  0  0
  5  6  4  0  0  0  0
  6  7  4  0  0  0  0
  7  8  4  0  0  0  0
  4  8  4  0  0  0  0
  7  9  1  0  0  0  0
  9 10  4  0  0  0  0
 10 11  4  0  0  0  0
 11 12  4  0  0  0  0
 12 13  1  0  0  0  0
 12 14  4  0  0  0  0
 14 15  4  0  0  0  0
  9 15  4  0  0  0  0
  2 16  1  0  0  0  0
 16 17  2  0  0  0  0
 16 18  1  0  0  0  0
 18 19  1  0  0  0  0
 19 20  2  0  0  0  0
 20 21  1  0  0  0  0
 21 22  1  0  0  0  0
 22 23  1  0  0  0  0
 23 24  1  0  0  0  0
 19 24  1  0  0  0  0
 22 25  1  0  0  0  0
 25 26  4  0  0  0  0
 26 27  4  0  0  0  0
 27 28  1  0  0  0  0
 27 29  4  0  0  0  0
 29 30  4  0  0  0  0
 30 31  1  0  0  0  0
 30 32  4  0  0  0  0
 25 32  4  0  0  0  0
 20 33  1  0  0  0  0
 33 34  2  0  0  0  0
 33 35  1  0  0  0  0
M  END
>  <CdId>
23

>  <Mol Weight>
487.439

>  <Formula>
C23H20F3N5O4

>  <CMPD_CHEMBLID>
CHEMBL1083743

>  <MOLREGNO>
632369

>  <PARENT_CMPD_CHEMBLID>
CHEMBL1083743

>  <PARENT_MOLREGNO>
632369

>  <COMPOUND_KEY>
35

>  <MOLWEIGHT>
487.43

>  <ALOGP>
-0.14

>  <PSA>
144.23

>  <NUM_RO5_VIOLATIONS>
0

>  <ACTIVITY_ID>
3309864

>  <STANDARD_TYPE>
T1/2

>  <RELATION>
=

>  <STANDARD_VALUE>
4.8

>  <STANDARD_UNITS>
hr

>  <PUBLISHED_TYPE>
t1/2

>  <PUBLISHED_RELATION>
=

>  <PUBLISHED_VALUE>
4.8

>  <PUBLISHED_UNITS>
hr

>  <POTENTIAL_DUPLICATE>
0

>  <BAO_ENDPOINT>
BAO_0002115

>  <UO_UNITS>
UO_0000032

>  <QUDT_UNITS>
http://qudt.org/vocab/unit#Hour

>  <ASSAY_ID>
635635

>  <ASSAY_CHEMBLID>
CHEMBL1119527

>  <ASSAY_TYPE>
A

>  <DESCRIPTION>
Half life in mouse plasma

>  <ASSAY_SRC_ID>
1

>  <ASSAY_SRC_DESCRIPTION>
Scientific Literature

>  <ASSAY_ORGANISM>
Mus musculus

>  <ASSAY_TAX_ID>
10090

>  <CURATED_BY>
Autocuration

>  <BAO_FORMAT>
BAO_0000218

>  <TID>
50594

>  <TARGET_CHEMBLID>
CHEMBL375

>  <TARGET_TYPE>
ORGANISM

>  <PREF_NAME>
Mus musculus

>  <ORGANISM>
Mus musculus

>  <CONFIDENCE_SCORE>
1

>  <TARGET_MAPPING>
Non-molecular

>  <DOC_ID>
51311

>  <DOC_CHEMBLID>
CHEMBL1155483

>  <PUBMED_ID>
20444602

>  <JOURNAL>
Bioorg. Med. Chem. Lett.

>  <YEAR>
2010

>  <VOLUME>
20

>  <ISSUE>
11

>  <FIRST_PAGE>
3426

$$$$

  Mrv1533001291818292D          

 34 37  0  0  1  0            999 V2000
    0.7145    3.7125    0.0000 C   0  0  0  0  0  0  0  0  0  0  0  0
    1.4289    3.3000    0.0000 C   0  0  1  0  0  0  0  0  0  0  0  0
    1.4289    2.4750    0.0000 C   0  0  0  0  0  0  0  0  0  0  0  0
    2.1434    2.0625    0.0000 C   0  0  0  0  0  0  0  0  0  0  0  0
    2.8579    2.4750    0.0000 C   0  0  0  0  0  0  0  0  0  0  0  0
    2.8579    3.3000    0.0000 C   0  0  0  0  0  0  0  0  0  0  0  0
    2.1434    3.7125    0.0000 C   0  0  1  0  0  0  0  0  0  0  0  0
    2.1434    4.5375    0.0000 C   0  0  0  0  0  0  0  0  0  0  0  0
    2.8579    4.9500    0.0000 C   0  0  0  0  0  0  0  0  0  0  0  0
    2.8579    5.7750    0.0000 C   0  0  0  0  0  0  0  0  0  0  0  0
    2.1434    6.1875    0.0000 C   0  0  0  0  0  0  0  0  0  0  0  0
    1.4289    5.7750    0.0000 C   0  0  0  0  0  0  0  0  0  0  0  0
    0.7145    6.1875    0.0000 F   0  0  0  0  0  0  0  0  0  0  0  0
    1.4289    4.9500    0.0000 C   0  0  0  0  0  0  0  0  0  0  0  0
    3.5724    2.0625    0.0000 C   0  0  0  0  0  0  0  0  0  0  0  0
    4.2868    2.4750    0.0000 O   0  0  0  0  0  0  0  0  0  0  0  0
    3.5724    1.2375    0.0000 O   0  0  0  0  0  0  0  0  0  0  0  0
    2.1434    1.2375    0.0000 N   0  0  0  0  0  0  0  0  0  0  0  0
    1.4289    0.8250    0.0000 C   0  0  0  0  0  0  0  0  0  0  0  0
    0.7145    1.2375    0.0000 O   0  0  0  0  0  0  0  0  0  0  0  0
    1.4289    0.0000    0.0000 C   0  0  0  0  0  0  0  0  0  0  0  0
    0.7145   -0.4125    0.0000 C   0  0  0  0  0  0  0  0  0  0  0  0
    0.7145   -1.2375    0.0000 C   0  0  0  0  0  0  0  0  0  0  0  0
    1.3819   -1.7224    0.0000 O   0  0  0  0  0  0  0  0  0  0  0  0
    1.1270   -2.5070    0.0000 N   0  0  0  0  0  0  0  0  0  0  0  0
    0.3020   -2.5070    0.0000 C   0  0  0  0  0  0  0  0  0  0  0  0
    0.0470   -1.7224    0.0000 N   0  0  0  0  0  0  0  0  0  0  0  0
   -0.1830   -3.1745    0.0000 C   0  0  0  0  0  0  0  0  0  0  0  0
    0.1526   -3.9282    0.0000 C   0  0  0  0  0  0  0  0  0  0  0  0
   -0.3323   -4.5956    0.0000 C   0  0  0  0  0  0  0  0  0  0  0  0
   -1.1528   -4.5094    0.0000 C   0  0  0  0  0  0  0  0  0  0  0  0
   -1.6377   -5.1768    0.0000 O   0  0  0  0  0  0  0  0  0  0  0  0
   -1.4884   -3.7557    0.0000 C   0  0  0  0  0  0  0  0  0  0  0  0
   -1.0034   -3.0882    0.0000 N   0  0  0  0  0  0  0  0  0  0  0  0
  2  1  1  6  0  0  0
  2  3  1  0  0  0  0
  3  4  1  0  0  0  0
  4  5  2  0  0  0  0
  5  6  1  0  0  0  0
  6  7  1  0  0  0  0
  2  7  1  0  0  0  0
  7  8  1  6  0  0  0
  8  9  4  0  0  0  0
  9 10  4  0  0  0  0
 10 11  4  0  0  0  0
 11 12  4  0  0  0  0
 12 13  1  0  0  0  0
 12 14  4  0  0  0  0
  8 14  4  0  0  0  0
  5 15  1  0  0  0  0
 15 16  2  0  0  0  0
 15 17  1  0  0  0  0
  4 18  1  0  0  0  0
 18 19  1  0  0  0  0
 19 20  2  0  0  0  0
 19 21  1  0  0  0  0
 21 22  1  0  0  0  0
 22 23  1  0  0  0  0
 23 24  4  0  0  0  0
 24 25  4  0  0  0  0
 25 26  4  0  0  0  0
 26 27  4  0  0  0  0
 23 27  4  0  0  0  0
 26 28  1  0  0  0  0
 28 29  4  0  0  0  0
 29 30  4  0  0  0  0
 30 31  4  0  0  0  0
 31 32  1  0  0  0  0
 31 33  4  0  0  0  0
 33 34  4  0  0  0  0
 28 34  4  0  0  0  0
M  END
>  <CdId>
25

>  <Mol Weight>
466.469

>  <Formula>
C24H23FN4O5

>  <CMPD_CHEMBLID>
CHEMBL1086225

>  <MOLREGNO>
632299

>  <PARENT_CMPD_CHEMBLID>
CHEMBL1086225

>  <PARENT_MOLREGNO>
632299

>  <COMPOUND_KEY>
29

>  <MOLWEIGHT>
466.46

>  <ALOGP>
2.88

>  <PSA>
138.44

>  <NUM_RO5_VIOLATIONS>
0

>  <ACTIVITY_ID>
3309862

>  <STANDARD_TYPE>
T1/2

>  <RELATION>
=

>  <STANDARD_VALUE>
3.9

>  <STANDARD_UNITS>
hr

>  <PUBLISHED_TYPE>
t1/2

>  <PUBLISHED_RELATION>
=

>  <PUBLISHED_VALUE>
3.9

>  <PUBLISHED_UNITS>
hr

>  <POTENTIAL_DUPLICATE>
0

>  <BAO_ENDPOINT>
BAO_0002115

>  <UO_UNITS>
UO_0000032

>  <QUDT_UNITS>
http://qudt.org/vocab/unit#Hour

>  <ASSAY_ID>
635635

>  <ASSAY_CHEMBLID>
CHEMBL1119527

>  <ASSAY_TYPE>
A

>  <DESCRIPTION>
Half life in mouse plasma

>  <ASSAY_SRC_ID>
1

>  <ASSAY_SRC_DESCRIPTION>
Scientific Literature

>  <ASSAY_ORGANISM>
Mus musculus

>  <ASSAY_TAX_ID>
10090

>  <CURATED_BY>
Autocuration

>  <BAO_FORMAT>
BAO_0000218

>  <TID>
50594

>  <TARGET_CHEMBLID>
CHEMBL375

>  <TARGET_TYPE>
ORGANISM

>  <PREF_NAME>
Mus musculus

>  <ORGANISM>
Mus musculus

>  <CONFIDENCE_SCORE>
1

>  <TARGET_MAPPING>
Non-molecular

>  <DOC_ID>
51311

>  <DOC_CHEMBLID>
CHEMBL1155483

>  <PUBMED_ID>
20444602

>  <JOURNAL>
Bioorg. Med. Chem. Lett.

>  <YEAR>
2010

>  <VOLUME>
20

>  <ISSUE>
11

>  <FIRST_PAGE>
3426

$$$$

  Mrv1533001291818292D          

 27 29  0  0  0  0            999 V2000
    1.4289   -1.6500    0.0000 N   0  0  0  0  0  0  0  0  0  0  0  0
    1.4289   -2.4750    0.0000 C   0  0  0  0  0  0  0  0  0  0  0  0
    0.7145   -2.8875    0.0000 C   0  0  0  0  0  0  0  0  0  0  0  0
    0.0000   -2.4750    0.0000 C   0  0  0  0  0  0  0  0  0  0  0  0
   -0.7537   -2.8106    0.0000 O   0  0  0  0  0  0  0  0  0  0  0  0
   -1.3057   -2.1975    0.0000 N   0  0  0  0  0  0  0  0  0  0  0  0
   -0.8932   -1.4830    0.0000 C   0  0  0  0  0  0  0  0  0  0  0  0
   -0.0862   -1.6545    0.0000 N   0  0  0  0  0  0  0  0  0  0  0  0
   -1.2288   -0.7293    0.0000 C   0  0  0  0  0  0  0  0  0  0  0  0
   -2.0492   -0.6431    0.0000 C   0  0  0  0  0  0  0  0  0  0  0  0
   -2.3848    0.1106    0.0000 C   0  0  0  0  0  0  0  0  0  0  0  0
   -1.8999    0.7780    0.0000 C   0  0  0  0  0  0  0  0  0  0  0  0
   -2.2354    1.5317    0.0000 F   0  0  0  0  0  0  0  0  0  0  0  0
   -1.0794    0.6918    0.0000 C   0  0  0  0  0  0  0  0  0  0  0  0
   -0.7438   -0.0619    0.0000 N   0  0  0  0  0  0  0  0  0  0  0  0
    2.1434   -2.8875    0.0000 C   0  0  0  0  0  0  0  0  0  0  0  0
    2.1434   -3.7125    0.0000 O   0  0  0  0  0  0  0  0  0  0  0  0
    2.8579   -2.4750    0.0000 N   0  0  0  0  0  0  0  0  0  0  0  0
    3.5724   -2.8875    0.0000 C   0  0  0  0  0  0  0  0  0  0  0  0
    4.2868   -2.4750    0.0000 C   0  0  0  0  0  0  0  0  0  0  0  0
    5.0013   -2.8875    0.0000 C   0  0  0  0  0  0  0  0  0  0  0  0
    5.0013   -3.7125    0.0000 C   0  0  0  0  0  0  0  0  0  0  0  0
    4.2868   -4.1250    0.0000 C   0  0  0  0  0  0  0  0  0  0  0  0
    3.5724   -3.7125    0.0000 C   0  0  0  0  0  0  0  0  0  0  0  0
    4.2868   -1.6500    0.0000 C   0  0  0  0  0  0  0  0  0  0  0  0
    5.0013   -1.2375    0.0000 O   0  0  0  0  0  0  0  0  0  0  0  0
    3.5724   -1.2375    0.0000 O   0  0  0  0  0  0  0  0  0  0  0  0
  1  2  1  0  0  0  0
  2  3  1  0  0  0  0
  3  4  1  0  0  0  0
  4  5  4  0  0  0  0
  5  6  4  0  0  0  0
  6  7  4  0  0  0  0
  7  8  4  0  0  0  0
  4  8  4  0  0  0  0
  7  9  1  0  0  0  0
  9 10  4  0  0  0  0
 10 11  4  0  0  0  0
 11 12  4  0  0  0  0
 12 13  1  0  0  0  0
 12 14  4  0  0  0  0
 14 15  4  0  0  0  0
  9 15  4  0  0  0  0
  2 16  1  0  0  0  0
 16 17  2  0  0  0  0
 16 18  1  0  0  0  0
 18 19  1  0  0  0  0
 19 20  2  0  0  0  0
 20 21  1  0  0  0  0
 21 22  1  0  0  0  0
 22 23  1  0  0  0  0
 23 24  1  0  0  0  0
 19 24  1  0  0  0  0
 20 25  1  0  0  0  0
 25 26  2  0  0  0  0
 25 27  1  0  0  0  0
M  END
>  <CdId>
26

>  <Mol Weight>
375.36

>  <Formula>
C17H18FN5O4

>  <CMPD_CHEMBLID>
CHEMBL1085816

>  <MOLREGNO>
632301

>  <PARENT_CMPD_CHEMBLID>
CHEMBL1085816

>  <PARENT_MOLREGNO>
632301

>  <COMPOUND_KEY>
31

>  <MOLWEIGHT>
375.35

>  <ALOGP>
-1.84

>  <PSA>
144.23

>  <NUM_RO5_VIOLATIONS>
0

>  <ACTIVITY_ID>
3309863

>  <STANDARD_TYPE>
T1/2

>  <RELATION>
=

>  <STANDARD_VALUE>
14.0

>  <STANDARD_UNITS>
hr

>  <PUBLISHED_TYPE>
t1/2

>  <PUBLISHED_RELATION>
=

>  <PUBLISHED_VALUE>
14.0

>  <PUBLISHED_UNITS>
hr

>  <POTENTIAL_DUPLICATE>
0

>  <BAO_ENDPOINT>
BAO_0002115

>  <UO_UNITS>
UO_0000032

>  <QUDT_UNITS>
http://qudt.org/vocab/unit#Hour

>  <ASSAY_ID>
635635

>  <ASSAY_CHEMBLID>
CHEMBL1119527

>  <ASSAY_TYPE>
A

>  <DESCRIPTION>
Half life in mouse plasma

>  <ASSAY_SRC_ID>
1

>  <ASSAY_SRC_DESCRIPTION>
Scientific Literature

>  <ASSAY_ORGANISM>
Mus musculus

>  <ASSAY_TAX_ID>
10090

>  <CURATED_BY>
Autocuration

>  <BAO_FORMAT>
BAO_0000218

>  <TID>
50594

>  <TARGET_CHEMBLID>
CHEMBL375

>  <TARGET_TYPE>
ORGANISM

>  <PREF_NAME>
Mus musculus

>  <ORGANISM>
Mus musculus

>  <CONFIDENCE_SCORE>
1

>  <TARGET_MAPPING>
Non-molecular

>  <DOC_ID>
51311

>  <DOC_CHEMBLID>
CHEMBL1155483

>  <PUBMED_ID>
20444602

>  <JOURNAL>
Bioorg. Med. Chem. Lett.

>  <YEAR>
2010

>  <VOLUME>
20

>  <ISSUE>
11

>  <FIRST_PAGE>
3426

$$$$

  Mrv1533001291818292D          

 24 26  0  0  1  0            999 V2000
   -0.1712   -2.1269    0.0000 C   0  0  0  0  0  0  0  0  0  0  0  0
   -0.5837   -1.4124    0.0000 C   0  0  0  0  0  0  0  0  0  0  0  0
   -1.4087   -1.4124    0.0000 C   0  0  0  0  0  0  0  0  0  0  0  0
   -0.1712   -0.6979    0.0000 C   0  0  1  0  0  0  0  0  0  0  0  0
    0.6538   -0.6979    0.0000 C   0  0  0  0  0  0  0  0  0  0  0  0
    1.1387   -0.0305    0.0000 O   0  0  0  0  0  0  0  0  0  0  0  0
    1.9233   -0.2854    0.0000 C   0  0  0  0  0  0  0  0  0  0  0  0
    2.6378    0.1271    0.0000 C   0  0  0  0  0  0  0  0  0  0  0  0
    3.3523   -0.2854    0.0000 C   0  0  0  0  0  0  0  0  0  0  0  0
    3.3523   -1.1104    0.0000 C   0  0  0  0  0  0  0  0  0  0  0  0
    2.6378   -1.5229    0.0000 C   0  0  0  0  0  0  0  0  0  0  0  0
    1.9233   -1.1104    0.0000 C   0  0  0  0  0  0  0  0  0  0  0  0
    1.1387   -1.3654    0.0000 N   0  0  0  0  0  0  0  0  0  0  0  0
   -0.5837    0.0165    0.0000 N   0  0  0  0  0  0  0  0  0  0  0  0
   -1.4042    0.1028    0.0000 C   0  0  0  0  0  0  0  0  0  0  0  0
   -1.5757    0.9097    0.0000 C   0  0  0  0  0  0  0  0  0  0  0  0
   -2.3294    1.2453    0.0000 C   0  0  0  0  0  0  0  0  0  0  0  0
   -2.4156    2.0658    0.0000 C   0  0  0  0  0  0  0  0  0  0  0  0
   -3.1693    2.4013    0.0000 C   0  0  0  0  0  0  0  0  0  0  0  0
   -3.8367    1.9164    0.0000 O   0  0  0  0  0  0  0  0  0  0  0  0
   -3.2555    3.2218    0.0000 N   0  0  0  0  0  0  0  0  0  0  0  0
   -4.0092    3.5574    0.0000 O   0  0  0  0  0  0  0  0  0  0  0  0
   -0.8612    1.3222    0.0000 N   0  0  0  0  0  0  0  0  0  0  0  0
   -0.2481    0.7702    0.0000 N   0  0  0  0  0  0  0  0  0  0  0  0
  1  2  1  0  0  0  0
  2  3  1  0  0  0  0
  2  4  1  0  0  0  0
  4  5  1  0  0  0  0
  5  6  4  0  0  0  0
  6  7  4  0  0  0  0
  7  8  4  0  0  0  0
  8  9  4  0  0  0  0
  9 10  4  0  0  0  0
 10 11  4  0  0  0  0
 11 12  4  0  0  0  0
  7 12  4  0  0  0  0
 12 13  4  0  0  0  0
  5 13  4  0  0  0  0
  4 14  1  6  0  0  0
 14 15  4  0  0  0  0
 15 16  4  0  0  0  0
 16 17  1  0  0  0  0
 17 18  2  0  0  0  0
 18 19  1  0  0  0  0
 19 20  2  0  0  0  0
 19 21  1  0  0  0  0
 21 22  1  0  0  0  0
 16 23  4  0  0  0  0
 23 24  4  0  0  0  0
 14 24  4  0  0  0  0
M  END
>  <CdId>
27

>  <Mol Weight>
327.344

>  <Formula>
C16H17N5O3

>  <CMPD_CHEMBLID>
CHEMBL2036482

>  <MOLREGNO>
1346017

>  <PARENT_CMPD_CHEMBLID>
CHEMBL2036482

>  <PARENT_MOLREGNO>
1346017

>  <COMPOUND_KEY>
12, NK-HDAC-1

>  <MOLWEIGHT>
327.34

>  <ALOGP>
2.55

>  <PSA>
106.07

>  <NUM_RO5_VIOLATIONS>
0

>  <ACTIVITY_ID>
10901368

>  <STANDARD_TYPE>
T1/2

>  <RELATION>
=

>  <STANDARD_VALUE>
32.0

>  <STANDARD_UNITS>
hr

>  <PUBLISHED_TYPE>
t1/2

>  <PUBLISHED_RELATION>
=

>  <PUBLISHED_VALUE>
32.0

>  <PUBLISHED_UNITS>
hr

>  <POTENTIAL_DUPLICATE>
0

>  <BAO_ENDPOINT>
BAO_0002115

>  <UO_UNITS>
UO_0000032

>  <QUDT_UNITS>
http://qudt.org/vocab/unit#Hour

>  <ASSAY_ID>
820494

>  <ASSAY_CHEMBLID>
CHEMBL2040069

>  <ASSAY_TYPE>
A

>  <DESCRIPTION>
Half life in mouse plasma

>  <ASSAY_SRC_ID>
1

>  <ASSAY_SRC_DESCRIPTION>
Scientific Literature

>  <ASSAY_ORGANISM>
Mus musculus

>  <ASSAY_TAX_ID>
10090

>  <CURATED_BY>
Autocuration

>  <BAO_FORMAT>
BAO_0000366

>  <TID>
102289

>  <TARGET_CHEMBLID>
CHEMBL613589

>  <TARGET_TYPE>
TISSUE

>  <PREF_NAME>
Plasma

>  <ORGANISM>
Mus musculus

>  <CONFIDENCE_SCORE>
1

>  <TARGET_MAPPING>
Non-molecular

>  <DOC_ID>
62116

>  <DOC_CHEMBLID>
CHEMBL2034936

>  <PUBMED_ID>
22435669

>  <JOURNAL>
J. Med. Chem.

>  <YEAR>
2012

>  <VOLUME>
55

>  <ISSUE>
7

>  <FIRST_PAGE>
3066

$$$$

  Mrv1533001291818292D          

 19 19  0  0  0  0            999 V2000
    2.1434   -6.1875    0.0000 O   0  0  0  0  0  0  0  0  0  0  0  0
    2.8579   -6.6000    0.0000 N   0  0  0  0  0  0  0  0  0  0  0  0
    3.5724   -6.1875    0.0000 C   0  0  0  0  0  0  0  0  0  0  0  0
    3.5724   -5.3625    0.0000 O   0  0  0  0  0  0  0  0  0  0  0  0
    4.2868   -6.6000    0.0000 C   0  0  0  0  0  0  0  0  0  0  0  0
    5.0013   -6.1875    0.0000 C   0  0  0  0  0  0  0  0  0  0  0  0
    5.7158   -6.6000    0.0000 C   0  0  0  0  0  0  0  0  0  0  0  0
    6.4302   -6.1875    0.0000 C   0  0  0  0  0  0  0  0  0  0  0  0
    7.1447   -6.6000    0.0000 C   0  0  0  0  0  0  0  0  0  0  0  0
    7.8592   -6.1875    0.0000 C   0  0  0  0  0  0  0  0  0  0  0  0
    8.5737   -6.6000    0.0000 C   0  0  0  0  0  0  0  0  0  0  0  0
    8.5737   -7.4250    0.0000 O   0  0  0  0  0  0  0  0  0  0  0  0
    9.2881   -6.1875    0.0000 N   0  0  0  0  0  0  0  0  0  0  0  0
   10.0026   -6.6000    0.0000 C   0  0  0  0  0  0  0  0  0  0  0  0
   10.7171   -6.1875    0.0000 C   0  0  0  0  0  0  0  0  0  0  0  0
   11.4315   -6.6000    0.0000 C   0  0  0  0  0  0  0  0  0  0  0  0
   11.4315   -7.4250    0.0000 C   0  0  0  0  0  0  0  0  0  0  0  0
   10.7171   -7.8375    0.0000 C   0  0  0  0  0  0  0  0  0  0  0  0
   10.0026   -7.4250    0.0000 C   0  0  0  0  0  0  0  0  0  0  0  0
  1  2  1  0  0  0  0
  2  3  1  0  0  0  0
  3  4  2  0  0  0  0
  3  5  1  0  0  0  0
  5  6  1  0  0  0  0
  6  7  1  0  0  0  0
  7  8  1  0  0  0  0
  8  9  1  0  0  0  0
  9 10  1  0  0  0  0
 10 11  1  0  0  0  0
 11 12  2  0  0  0  0
 11 13  1  0  0  0  0
 13 14  1  0  0  0  0
 14 15  4  0  0  0  0
 15 16  4  0  0  0  0
 16 17  4  0  0  0  0
 17 18  4  0  0  0  0
 18 19  4  0  0  0  0
 14 19  4  0  0  0  0
M  END
>  <CdId>
28

>  <Mol Weight>
264.325

>  <Formula>
C14H20N2O3

>  <CMPD_CHEMBLID>
CHEMBL98

>  <MOLREGNO>
11305

>  <PARENT_CMPD_CHEMBLID>
CHEMBL98

>  <PARENT_MOLREGNO>
11305

>  <COMPOUND_KEY>
SAHA, Zolinza

>  <MOLWEIGHT>
264.32

>  <ALOGP>
2.01

>  <PSA>
78.43

>  <NUM_RO5_VIOLATIONS>
0

>  <ACTIVITY_ID>
10901367

>  <STANDARD_TYPE>
T1/2

>  <RELATION>
=

>  <STANDARD_VALUE>
3.3

>  <STANDARD_UNITS>
hr

>  <PUBLISHED_TYPE>
t1/2

>  <PUBLISHED_RELATION>
=

>  <PUBLISHED_VALUE>
3.3

>  <PUBLISHED_UNITS>
hr

>  <POTENTIAL_DUPLICATE>
0

>  <BAO_ENDPOINT>
BAO_0002115

>  <UO_UNITS>
UO_0000032

>  <QUDT_UNITS>
http://qudt.org/vocab/unit#Hour

>  <ASSAY_ID>
820494

>  <ASSAY_CHEMBLID>
CHEMBL2040069

>  <ASSAY_TYPE>
A

>  <DESCRIPTION>
Half life in mouse plasma

>  <ASSAY_SRC_ID>
1

>  <ASSAY_SRC_DESCRIPTION>
Scientific Literature

>  <ASSAY_ORGANISM>
Mus musculus

>  <ASSAY_TAX_ID>
10090

>  <CURATED_BY>
Autocuration

>  <BAO_FORMAT>
BAO_0000366

>  <TID>
102289

>  <TARGET_CHEMBLID>
CHEMBL613589

>  <TARGET_TYPE>
TISSUE

>  <PREF_NAME>
Plasma

>  <ORGANISM>
Mus musculus

>  <CONFIDENCE_SCORE>
1

>  <TARGET_MAPPING>
Non-molecular

>  <DOC_ID>
62116

>  <DOC_CHEMBLID>
CHEMBL2034936

>  <PUBMED_ID>
22435669

>  <JOURNAL>
J. Med. Chem.

>  <YEAR>
2012

>  <VOLUME>
55

>  <ISSUE>
7

>  <FIRST_PAGE>
3066

>  <MOL_PREF_NAME>
VORINOSTAT

$$$$

  Mrv1533001291818292D          

 25 28  0  0  0  0            999 V2000
   -3.2800    1.3707    0.0000 C   0  0  0  0  0  0  0  0  0  0  0  0
   -2.4954    1.6256    0.0000 C   0  0  0  0  0  0  0  0  0  0  0  0
   -2.3239    2.4326    0.0000 C   0  0  0  0  0  0  0  0  0  0  0  0
   -1.8823    1.0736    0.0000 N   0  0  0  0  0  0  0  0  0  0  0  0
   -1.0977    1.3285    0.0000 C   0  0  0  0  0  0  0  0  0  0  0  0
   -0.4846    0.7765    0.0000 C   0  0  0  0  0  0  0  0  0  0  0  0
   -0.6561   -0.0305    0.0000 C   0  0  0  0  0  0  0  0  0  0  0  0
   -1.4407   -0.2854    0.0000 C   0  0  0  0  0  0  0  0  0  0  0  0
   -2.0538    0.2666    0.0000 C   0  0  0  0  0  0  0  0  0  0  0  0
   -1.4407   -1.1104    0.0000 S   0  0  0  0  0  0  0  0  0  0  0  0
   -0.6561   -1.3654    0.0000 C   0  0  0  0  0  0  0  0  0  0  0  0
   -0.4012   -2.1500    0.0000 N   0  0  0  0  0  0  0  0  0  0  0  0
   -0.9532   -2.7631    0.0000 C   0  0  0  0  0  0  0  0  0  0  0  0
   -1.7602   -2.5916    0.0000 O   0  0  0  0  0  0  0  0  0  0  0  0
   -0.6983   -3.5477    0.0000 C   0  0  0  0  0  0  0  0  0  0  0  0
   -0.1712   -0.6979    0.0000 C   0  0  0  0  0  0  0  0  0  0  0  0
    0.6538   -0.6979    0.0000 C   0  0  0  0  0  0  0  0  0  0  0  0
    1.1387   -0.0305    0.0000 N   0  0  0  0  0  0  0  0  0  0  0  0
    1.9233   -0.2854    0.0000 C   0  0  0  0  0  0  0  0  0  0  0  0
    2.6378    0.1271    0.0000 C   0  0  0  0  0  0  0  0  0  0  0  0
    3.3523   -0.2854    0.0000 C   0  0  0  0  0  0  0  0  0  0  0  0
    3.3523   -1.1104    0.0000 C   0  0  0  0  0  0  0  0  0  0  0  0
    2.6378   -1.5229    0.0000 C   0  0  0  0  0  0  0  0  0  0  0  0
    1.9233   -1.1104    0.0000 C   0  0  0  0  0  0  0  0  0  0  0  0
    1.1387   -1.3654    0.0000 S   0  0  0  0  0  0  0  0  0  0  0  0
  1  2  1  0  0  0  0
  2  3  1  0  0  0  0
  2  4  1  0  0  0  0
  4  5  1  0  0  0  0
  5  6  1  0  0  0  0
  6  7  1  0  0  0  0
  7  8  4  0  0  0  0
  8  9  1  0  0  0  0
  4  9  1  0  0  0  0
  8 10  4  0  0  0  0
 10 11  4  0  0  0  0
 11 12  1  0  0  0  0
 12 13  1  0  0  0  0
 13 14  2  0  0  0  0
 13 15  1  0  0  0  0
 11 16  4  0  0  0  0
  7 16  4  0  0  0  0
 16 17  1  0  0  0  0
 17 18  4  0  0  0  0
 18 19  4  0  0  0  0
 19 20  4  0  0  0  0
 20 21  4  0  0  0  0
 21 22  4  0  0  0  0
 22 23  4  0  0  0  0
 23 24  4  0  0  0  0
 19 24  4  0  0  0  0
 24 25  4  0  0  0  0
 17 25  4  0  0  0  0
M  END
>  <CdId>
29

>  <Mol Weight>
371.52

>  <Formula>
C19H21N3OS2

>  <CMPD_CHEMBLID>
CHEMBL1617574

>  <MOLREGNO>
1040525

>  <PARENT_CMPD_CHEMBLID>
CHEMBL1617574

>  <PARENT_MOLREGNO>
1040525

>  <COMPOUND_KEY>
3

>  <MOLWEIGHT>
371.52

>  <ALOGP>
3.7

>  <PSA>
101.71

>  <NUM_RO5_VIOLATIONS>
0

>  <ACTIVITY_ID>
10955343

>  <STANDARD_TYPE>
T1/2

>  <RELATION>
>

>  <STANDARD_VALUE>
4.167

>  <STANDARD_UNITS>
hr

>  <PUBLISHED_TYPE>
t1/2

>  <PUBLISHED_RELATION>
>

>  <PUBLISHED_VALUE>
250.0

>  <PUBLISHED_UNITS>
min

>  <POTENTIAL_DUPLICATE>
0

>  <BAO_ENDPOINT>
BAO_0002115

>  <UO_UNITS>
UO_0000032

>  <QUDT_UNITS>
http://qudt.org/vocab/unit#Hour

>  <ASSAY_ID>
829696

>  <ASSAY_CHEMBLID>
CHEMBL2061136

>  <ASSAY_TYPE>
A

>  <DESCRIPTION>
Half life in mouse plasma

>  <ASSAY_SRC_ID>
1

>  <ASSAY_SRC_DESCRIPTION>
Scientific Literature

>  <ASSAY_ORGANISM>
Mus musculus

>  <ASSAY_TAX_ID>
10090

>  <CURATED_BY>
Autocuration

>  <BAO_FORMAT>
BAO_0000366

>  <TID>
102289

>  <TARGET_CHEMBLID>
CHEMBL613589

>  <TARGET_TYPE>
TISSUE

>  <PREF_NAME>
Plasma

>  <ORGANISM>
Mus musculus

>  <CONFIDENCE_SCORE>
1

>  <TARGET_MAPPING>
Non-molecular

>  <DOC_ID>
62679

>  <DOC_CHEMBLID>
CHEMBL2057080

>  <PUBMED_ID>
22455312

>  <JOURNAL>
J. Med. Chem.

>  <YEAR>
2012

>  <VOLUME>
55

>  <ISSUE>
7

>  <FIRST_PAGE>
3101

$$$$

  Mrv1533001291818292D          

 21 24  0  0  0  0            999 V2000
   -0.6983   -3.5477    0.0000 C   0  0  0  0  0  0  0  0  0  0  0  0
   -0.9532   -2.7631    0.0000 C   0  0  0  0  0  0  0  0  0  0  0  0
   -1.7602   -2.5916    0.0000 O   0  0  0  0  0  0  0  0  0  0  0  0
   -0.4012   -2.1500    0.0000 N   0  0  0  0  0  0  0  0  0  0  0  0
   -0.6561   -1.3654    0.0000 C   0  0  0  0  0  0  0  0  0  0  0  0
   -1.4407   -1.1104    0.0000 S   0  0  0  0  0  0  0  0  0  0  0  0
   -1.4407   -0.2854    0.0000 C   0  0  0  0  0  0  0  0  0  0  0  0
   -1.9257    0.3820    0.0000 C   0  0  0  0  0  0  0  0  0  0  0  0
   -1.4407    1.0494    0.0000 N   0  0  0  0  0  0  0  0  0  0  0  0
   -0.6561    0.7945    0.0000 C   0  0  0  0  0  0  0  0  0  0  0  0
   -0.6561   -0.0305    0.0000 C   0  0  0  0  0  0  0  0  0  0  0  0
   -0.1712   -0.6979    0.0000 C   0  0  0  0  0  0  0  0  0  0  0  0
    0.6538   -0.6979    0.0000 C   0  0  0  0  0  0  0  0  0  0  0  0
    1.1387   -0.0305    0.0000 N   0  0  0  0  0  0  0  0  0  0  0  0
    1.9233   -0.2854    0.0000 C   0  0  0  0  0  0  0  0  0  0  0  0
    2.6378    0.1271    0.0000 C   0  0  0  0  0  0  0  0  0  0  0  0
    3.3523   -0.2854    0.0000 C   0  0  0  0  0  0  0  0  0  0  0  0
    3.3523   -1.1104    0.0000 C   0  0  0  0  0  0  0  0  0  0  0  0
    2.6378   -1.5229    0.0000 C   0  0  0  0  0  0  0  0  0  0  0  0
    1.9233   -1.1104    0.0000 C   0  0  0  0  0  0  0  0  0  0  0  0
    1.1387   -1.3654    0.0000 S   0  0  0  0  0  0  0  0  0  0  0  0
  1  2  1  0  0  0  0
  2  3  2  0  0  0  0
  2  4  1  0  0  0  0
  4  5  1  0  0  0  0
  5  6  4  0  0  0  0
  6  7  4  0  0  0  0
  7  8  1  0  0  0  0
  8  9  1  0  0  0  0
  9 10  1  0  0  0  0
 10 11  1  0  0  0  0
  7 11  4  0  0  0  0
 11 12  4  0  0  0  0
  5 12  4  0  0  0  0
 12 13  1  0  0  0  0
 13 14  4  0  0  0  0
 14 15  4  0  0  0  0
 15 16  4  0  0  0  0
 16 17  4  0  0  0  0
 17 18  4  0  0  0  0
 18 19  4  0  0  0  0
 19 20  4  0  0  0  0
 15 20  4  0  0  0  0
 20 21  4  0  0  0  0
 13 21  4  0  0  0  0
M  END
>  <CdId>
30

>  <Mol Weight>
315.41

>  <Formula>
C15H13N3OS2

>  <CMPD_CHEMBLID>
CHEMBL1706858

>  <MOLREGNO>
1087589

>  <PARENT_CMPD_CHEMBLID>
CHEMBL1706858

>  <PARENT_MOLREGNO>
1087589

>  <COMPOUND_KEY>
52

>  <MOLWEIGHT>
315.41

>  <ALOGP>
2.12

>  <PSA>
110.5

>  <NUM_RO5_VIOLATIONS>
0

>  <ACTIVITY_ID>
10955344

>  <STANDARD_TYPE>
T1/2

>  <RELATION>
=

>  <STANDARD_VALUE>
3.55

>  <STANDARD_UNITS>
hr

>  <PUBLISHED_TYPE>
t1/2

>  <PUBLISHED_RELATION>
=

>  <PUBLISHED_VALUE>
213.0

>  <PUBLISHED_UNITS>
min

>  <POTENTIAL_DUPLICATE>
0

>  <BAO_ENDPOINT>
BAO_0002115

>  <UO_UNITS>
UO_0000032

>  <QUDT_UNITS>
http://qudt.org/vocab/unit#Hour

>  <ASSAY_ID>
829696

>  <ASSAY_CHEMBLID>
CHEMBL2061136

>  <ASSAY_TYPE>
A

>  <DESCRIPTION>
Half life in mouse plasma

>  <ASSAY_SRC_ID>
1

>  <ASSAY_SRC_DESCRIPTION>
Scientific Literature

>  <ASSAY_ORGANISM>
Mus musculus

>  <ASSAY_TAX_ID>
10090

>  <CURATED_BY>
Autocuration

>  <BAO_FORMAT>
BAO_0000366

>  <TID>
102289

>  <TARGET_CHEMBLID>
CHEMBL613589

>  <TARGET_TYPE>
TISSUE

>  <PREF_NAME>
Plasma

>  <ORGANISM>
Mus musculus

>  <CONFIDENCE_SCORE>
1

>  <TARGET_MAPPING>
Non-molecular

>  <DOC_ID>
62679

>  <DOC_CHEMBLID>
CHEMBL2057080

>  <PUBMED_ID>
22455312

>  <JOURNAL>
J. Med. Chem.

>  <YEAR>
2012

>  <VOLUME>
55

>  <ISSUE>
7

>  <FIRST_PAGE>
3101

$$$$

  Mrv1533001291818292D          

 29 30  0  0  1  0            999 V2000
    4.6993   -2.3645    0.0000 C   0  0  0  0  0  0  0  0  0  0  0  0
    4.2868   -1.6500    0.0000 C   0  0  2  0  0  0  0  0  0  0  0  0
    3.8743   -0.9355    0.0000 O   0  0  0  0  0  0  0  0  0  0  0  0
    3.5724   -2.0625    0.0000 C   0  0  0  0  0  0  0  0  0  0  0  0
    3.5724   -2.8875    0.0000 S   0  0  0  0  0  0  0  0  0  0  0  0
    4.3974   -2.8875    0.0000 O   0  0  0  0  0  0  0  0  0  0  0  0
    2.7474   -2.8875    0.0000 O   0  0  0  0  0  0  0  0  0  0  0  0
    3.5724   -3.7125    0.0000 C   0  0  0  0  0  0  0  0  0  0  0  0
    4.2868   -4.1250    0.0000 C   0  0  0  0  0  0  0  0  0  0  0  0
    4.2868   -4.9500    0.0000 C   0  0  0  0  0  0  0  0  0  0  0  0
    3.5724   -5.3625    0.0000 C   0  0  0  0  0  0  0  0  0  0  0  0
    3.5724   -6.1875    0.0000 F   0  0  0  0  0  0  0  0  0  0  0  0
    2.8579   -4.9500    0.0000 C   0  0  0  0  0  0  0  0  0  0  0  0
    2.8579   -4.1250    0.0000 C   0  0  0  0  0  0  0  0  0  0  0  0
    5.0013   -1.2375    0.0000 C   0  0  0  0  0  0  0  0  0  0  0  0
    5.7158   -1.6500    0.0000 O   0  0  0  0  0  0  0  0  0  0  0  0
    5.0013   -0.4125    0.0000 N   0  0  0  0  0  0  0  0  0  0  0  0
    5.7158    0.0000    0.0000 C   0  0  0  0  0  0  0  0  0  0  0  0
    5.7158    0.8250    0.0000 C   0  0  0  0  0  0  0  0  0  0  0  0
    6.4302    1.2375    0.0000 C   0  0  0  0  0  0  0  0  0  0  0  0
    7.1447    0.8250    0.0000 C   0  0  0  0  0  0  0  0  0  0  0  0
    7.8592    1.2375    0.0000 C   0  0  0  0  0  0  0  0  0  0  0  0
    8.5737    1.6500    0.0000 N   0  0  0  0  0  0  0  0  0  0  0  0
    7.1447    0.0000    0.0000 C   0  0  0  0  0  0  0  0  0  0  0  0
    6.4302   -0.4125    0.0000 C   0  0  0  0  0  0  0  0  0  0  0  0
    7.8592   -0.4125    0.0000 C   0  0  0  0  0  0  0  0  0  0  0  0
    8.5737   -0.8250    0.0000 F   0  0  0  0  0  0  0  0  0  0  0  0
    7.4467   -1.1270    0.0000 F   0  0  0  0  0  0  0  0  0  0  0  0
    8.2717    0.3020    0.0000 F   0  0  0  0  0  0  0  0  0  0  0  0
  2  1  1  1  0  0  0
  2  3  1  1  0  0  0
  2  4  1  0  0  0  0
  4  5  1  0  0  0  0
  5  6  2  0  0  0  0
  5  7  2  0  0  0  0
  5  8  1  0  0  0  0
  8  9  4  0  0  0  0
  9 10  4  0  0  0  0
 10 11  4  0  0  0  0
 11 12  1  0  0  0  0
 11 13  4  0  0  0  0
 13 14  4  0  0  0  0
  8 14  4  0  0  0  0
  2 15  1  0  0  0  0
 15 16  2  0  0  0  0
 15 17  1  0  0  0  0
 17 18  1  0  0  0  0
 18 19  4  0  0  0  0
 19 20  4  0  0  0  0
 20 21  4  0  0  0  0
 21 22  1  0  0  0  0
 22 23  3  0  0  0  0
 21 24  4  0  0  0  0
 24 25  4  0  0  0  0
 18 25  4  0  0  0  0
 24 26  1  0  0  0  0
 26 27  1  0  0  0  0
 26 28  1  0  0  0  0
 26 29  1  0  0  0  0
M  END
>  <CdId>
36

>  <Mol Weight>
430.37

>  <Formula>
C18H14F4N2O4S

>  <CMPD_CHEMBLID>
CHEMBL63560

>  <MOLREGNO>
102911

>  <PARENT_CMPD_CHEMBLID>
CHEMBL63560

>  <PARENT_MOLREGNO>
102911

>  <COMPOUND_KEY>
(R)-Bicalutamide

>  <MOLWEIGHT>
430.37

>  <ALOGP>
2.93

>  <PSA>
115.63

>  <NUM_RO5_VIOLATIONS>
0

>  <ACTIVITY_ID>
12691691

>  <STANDARD_TYPE>
T1/2

>  <RELATION>
=

>  <STANDARD_VALUE>
100.8

>  <STANDARD_UNITS>
hr

>  <PUBLISHED_TYPE>
t1/2

>  <PUBLISHED_RELATION>
=

>  <PUBLISHED_VALUE>
4.2

>  <PUBLISHED_UNITS>
day

>  <POTENTIAL_DUPLICATE>
0

>  <BAO_ENDPOINT>
BAO_0002115

>  <UO_UNITS>
UO_0000032

>  <QUDT_UNITS>
http://qudt.org/vocab/unit#Hour

>  <ASSAY_ID>
944540

>  <ASSAY_CHEMBLID>
CHEMBL2339056

>  <ASSAY_TYPE>
A

>  <DESCRIPTION>
Half life in mouse plasma

>  <ASSAY_SRC_ID>
1

>  <ASSAY_SRC_DESCRIPTION>
Scientific Literature

>  <ASSAY_ORGANISM>
Mus musculus

>  <ASSAY_TAX_ID>
10090

>  <CURATED_BY>
Autocuration

>  <BAO_FORMAT>
BAO_0000366

>  <TID>
102289

>  <TARGET_CHEMBLID>
CHEMBL613589

>  <TARGET_TYPE>
TISSUE

>  <PREF_NAME>
Plasma

>  <ORGANISM>
Mus musculus

>  <CONFIDENCE_SCORE>
1

>  <TARGET_MAPPING>
Non-molecular

>  <DOC_ID>
72340

>  <DOC_CHEMBLID>
CHEMBL2331321

>  <PUBMED_ID>
23199477

>  <JOURNAL>
Bioorg. Med. Chem.

>  <YEAR>
2013

>  <VOLUME>
21

>  <ISSUE>
1

>  <FIRST_PAGE>
70

>  <MOL_PREF_NAME>
(R)-BICALUTAMIDE

$$$$

  Mrv1533001291818292D          

 29 30  0  0  1  0            999 V2000
    4.6993   -2.3645    0.0000 C   0  0  0  0  0  0  0  0  0  0  0  0
    4.2868   -1.6500    0.0000 C   0  0  1  0  0  0  0  0  0  0  0  0
    3.8743   -0.9355    0.0000 O   0  0  0  0  0  0  0  0  0  0  0  0
    3.5724   -2.0625    0.0000 C   0  0  0  0  0  0  0  0  0  0  0  0
    3.5724   -2.8875    0.0000 S   0  0  0  0  0  0  0  0  0  0  0  0
    4.3974   -2.8875    0.0000 O   0  0  0  0  0  0  0  0  0  0  0  0
    2.7474   -2.8875    0.0000 O   0  0  0  0  0  0  0  0  0  0  0  0
    3.5724   -3.7125    0.0000 C   0  0  0  0  0  0  0  0  0  0  0  0
    4.2868   -4.1250    0.0000 C   0  0  0  0  0  0  0  0  0  0  0  0
    4.2868   -4.9500    0.0000 C   0  0  0  0  0  0  0  0  0  0  0  0
    3.5724   -5.3625    0.0000 C   0  0  0  0  0  0  0  0  0  0  0  0
    3.5724   -6.1875    0.0000 F   0  0  0  0  0  0  0  0  0  0  0  0
    2.8579   -4.9500    0.0000 C   0  0  0  0  0  0  0  0  0  0  0  0
    2.8579   -4.1250    0.0000 C   0  0  0  0  0  0  0  0  0  0  0  0
    5.0013   -1.2375    0.0000 C   0  0  0  0  0  0  0  0  0  0  0  0
    5.7158   -1.6500    0.0000 O   0  0  0  0  0  0  0  0  0  0  0  0
    5.0013   -0.4125    0.0000 N   0  0  0  0  0  0  0  0  0  0  0  0
    5.7158    0.0000    0.0000 C   0  0  0  0  0  0  0  0  0  0  0  0
    5.7158    0.8250    0.0000 C   0  0  0  0  0  0  0  0  0  0  0  0
    6.4302    1.2375    0.0000 C   0  0  0  0  0  0  0  0  0  0  0  0
    7.1447    0.8250    0.0000 C   0  0  0  0  0  0  0  0  0  0  0  0
    7.8592    1.2375    0.0000 C   0  0  0  0  0  0  0  0  0  0  0  0
    8.5737    1.6500    0.0000 N   0  0  0  0  0  0  0  0  0  0  0  0
    7.1447    0.0000    0.0000 C   0  0  0  0  0  0  0  0  0  0  0  0
    6.4302   -0.4125    0.0000 C   0  0  0  0  0  0  0  0  0  0  0  0
    7.8592   -0.4125    0.0000 C   0  0  0  0  0  0  0  0  0  0  0  0
    8.5737   -0.8250    0.0000 F   0  0  0  0  0  0  0  0  0  0  0  0
    7.4467   -1.1270    0.0000 F   0  0  0  0  0  0  0  0  0  0  0  0
    8.2717    0.3020    0.0000 F   0  0  0  0  0  0  0  0  0  0  0  0
  2  1  1  6  0  0  0
  2  3  1  6  0  0  0
  2  4  1  0  0  0  0
  4  5  1  0  0  0  0
  5  6  2  0  0  0  0
  5  7  2  0  0  0  0
  5  8  1  0  0  0  0
  8  9  4  0  0  0  0
  9 10  4  0  0  0  0
 10 11  4  0  0  0  0
 11 12  1  0  0  0  0
 11 13  4  0  0  0  0
 13 14  4  0  0  0  0
  8 14  4  0  0  0  0
  2 15  1  0  0  0  0
 15 16  2  0  0  0  0
 15 17  1  0  0  0  0
 17 18  1  0  0  0  0
 18 19  4  0  0  0  0
 19 20  4  0  0  0  0
 20 21  4  0  0  0  0
 21 22  1  0  0  0  0
 22 23  3  0  0  0  0
 21 24  4  0  0  0  0
 24 25  4  0  0  0  0
 18 25  4  0  0  0  0
 24 26  1  0  0  0  0
 26 27  1  0  0  0  0
 26 28  1  0  0  0  0
 26 29  1  0  0  0  0
M  END
>  <CdId>
37

>  <Mol Weight>
430.37

>  <Formula>
C18H14F4N2O4S

>  <CMPD_CHEMBLID>
CHEMBL124881

>  <MOLREGNO>
204313

>  <PARENT_CMPD_CHEMBLID>
CHEMBL124881

>  <PARENT_MOLREGNO>
204313

>  <COMPOUND_KEY>
(S)-Bicalutamide

>  <MOLWEIGHT>
430.37

>  <ALOGP>
2.93

>  <PSA>
115.63

>  <NUM_RO5_VIOLATIONS>
0

>  <ACTIVITY_ID>
12691690

>  <STANDARD_TYPE>
T1/2

>  <RELATION>
=

>  <STANDARD_VALUE>
19.0

>  <STANDARD_UNITS>
hr

>  <PUBLISHED_TYPE>
t1/2

>  <PUBLISHED_RELATION>
=

>  <PUBLISHED_VALUE>
19.0

>  <PUBLISHED_UNITS>
hr

>  <POTENTIAL_DUPLICATE>
0

>  <BAO_ENDPOINT>
BAO_0002115

>  <UO_UNITS>
UO_0000032

>  <QUDT_UNITS>
http://qudt.org/vocab/unit#Hour

>  <ASSAY_ID>
944540

>  <ASSAY_CHEMBLID>
CHEMBL2339056

>  <ASSAY_TYPE>
A

>  <DESCRIPTION>
Half life in mouse plasma

>  <ASSAY_SRC_ID>
1

>  <ASSAY_SRC_DESCRIPTION>
Scientific Literature

>  <ASSAY_ORGANISM>
Mus musculus

>  <ASSAY_TAX_ID>
10090

>  <CURATED_BY>
Autocuration

>  <BAO_FORMAT>
BAO_0000366

>  <TID>
102289

>  <TARGET_CHEMBLID>
CHEMBL613589

>  <TARGET_TYPE>
TISSUE

>  <PREF_NAME>
Plasma

>  <ORGANISM>
Mus musculus

>  <CONFIDENCE_SCORE>
1

>  <TARGET_MAPPING>
Non-molecular

>  <DOC_ID>
72340

>  <DOC_CHEMBLID>
CHEMBL2331321

>  <PUBMED_ID>
23199477

>  <JOURNAL>
Bioorg. Med. Chem.

>  <YEAR>
2013

>  <VOLUME>
21

>  <ISSUE>
1

>  <FIRST_PAGE>
70

>  <MOL_PREF_NAME>
(S)-BICALUTAMIDE

$$$$

  Mrv1533001291818292D          

 43 50  0  0  1  0            999 V2000
    0.7145    1.2375    0.0000 C   0  0  0  0  0  0  0  0  0  0  0  0
    1.4289    0.8250    0.0000 N   0  0  0  0  0  0  0  0  0  0  0  0
    2.1434    1.2375    0.0000 O   0  0  0  0  0  0  0  0  0  0  0  0
    2.8579    0.8250    0.0000 C   0  0  0  0  0  0  0  0  0  0  0  0
    3.5724    1.2375    0.0000 C   0  0  0  0  0  0  0  0  0  0  0  0
    4.2868    0.8250    0.0000 C   0  0  0  0  0  0  0  0  0  0  0  0
    5.0714    1.0799    0.0000 N   0  0  0  0  0  0  0  0  0  0  0  0
    5.5564    0.4125    0.0000 C   0  0  0  0  0  0  0  0  0  0  0  0
    5.0714   -0.2549    0.0000 C   0  0  1  0  0  0  0  0  0  0  0  0
    5.3264   -1.0396    0.0000 C   0  0  0  0  0  0  0  0  0  0  0  0
    4.7744   -1.6527    0.0000 Cl  0  0  0  0  0  0  0  0  0  0  0  0
    4.2868    0.0000    0.0000 C   0  0  0  0  0  0  0  0  0  0  0  0
    3.5724   -0.4125    0.0000 C   0  0  0  0  0  0  0  0  0  0  0  0
    3.5724   -1.2375    0.0000 C   0  0  0  0  0  0  0  0  0  0  0  0
    2.8579   -1.6500    0.0000 C   0  0  0  0  0  0  0  0  0  0  0  0
    2.1434   -1.2375    0.0000 C   0  0  0  0  0  0  0  0  0  0  0  0
    2.1434   -0.4125    0.0000 C   0  0  0  0  0  0  0  0  0  0  0  0
    1.4289    0.0000    0.0000 C   0  0  0  0  0  0  0  0  0  0  0  0
    0.7145   -0.4125    0.0000 O   0  0  0  0  0  0  0  0  0  0  0  0
    2.8579    0.0000    0.0000 C   0  0  0  0  0  0  0  0  0  0  0  0
    5.3264    1.8646    0.0000 C   0  0  0  0  0  0  0  0  0  0  0  0
    4.7744    2.4777    0.0000 O   0  0  0  0  0  0  0  0  0  0  0  0
    6.1334    2.0361    0.0000 C   0  0  0  0  0  0  0  0  0  0  0  0
    6.4689    2.7898    0.0000 C   0  0  0  0  0  0  0  0  0  0  0  0
    7.2894    2.7035    0.0000 C   0  0  0  0  0  0  0  0  0  0  0  0
    7.9025    3.2556    0.0000 C   0  0  0  0  0  0  0  0  0  0  0  0
    8.6871    3.0006    0.0000 C   0  0  0  0  0  0  0  0  0  0  0  0
    9.3002    3.5527    0.0000 N   0  0  0  0  0  0  0  0  0  0  0  0
    9.1287    4.3596    0.0000 C   0  0  0  0  0  0  0  0  0  0  0  0
    8.3441    4.6146    0.0000 O   0  0  0  0  0  0  0  0  0  0  0  0
    9.7418    4.9117    0.0000 C   0  0  0  0  0  0  0  0  0  0  0  0
    9.6555    5.7321    0.0000 C   0  0  0  0  0  0  0  0  0  0  0  0
   10.4092    6.0677    0.0000 C   0  0  0  0  0  0  0  0  0  0  0  0
   10.6642    6.8523    0.0000 C   0  0  0  0  0  0  0  0  0  0  0  0
   11.4711    7.0238    0.0000 C   0  0  0  0  0  0  0  0  0  0  0  0
   12.0232    6.4108    0.0000 C   0  0  0  0  0  0  0  0  0  0  0  0
   11.7682    5.6261    0.0000 C   0  0  0  0  0  0  0  0  0  0  0  0
   10.9612    5.4546    0.0000 C   0  0  0  0  0  0  0  0  0  0  0  0
   10.5487    4.7401    0.0000 N   0  0  0  0  0  0  0  0  0  0  0  0
    8.8586    2.1936    0.0000 C   0  0  0  0  0  0  0  0  0  0  0  0
    8.2455    1.6416    0.0000 C   0  0  0  0  0  0  0  0  0  0  0  0
    7.4609    1.8966    0.0000 C   0  0  0  0  0  0  0  0  0  0  0  0
    6.7465    1.4841    0.0000 N   0  0  0  0  0  0  0  0  0  0  0  0
  1  2  1  0  0  0  0
  2  3  1  0  0  0  0
  3  4  1  0  0  0  0
  4  5  4  0  0  0  0
  5  6  4  0  0  0  0
  6  7  1  0  0  0  0
  7  8  1  0  0  0  0
  8  9  1  0  0  0  0
  9 10  1  1  0  0  0
 10 11  1  0  0  0  0
  9 12  1  0  0  0  0
  6 12  4  0  0  0  0
 12 13  4  0  0  0  0
 13 14  4  0  0  0  0
 14 15  4  0  0  0  0
 15 16  4  0  0  0  0
 16 17  4  0  0  0  0
 17 18  1  0  0  0  0
  2 18  1  0  0  0  0
 18 19  2  0  0  0  0
 17 20  4  0  0  0  0
  4 20  4  0  0  0  0
 13 20  4  0  0  0  0
  7 21  1  0  0  0  0
 21 22  2  0  0  0  0
 21 23  1  0  0  0  0
 23 24  4  0  0  0  0
 24 25  4  0  0  0  0
 25 26  4  0  0  0  0
 26 27  4  0  0  0  0
 27 28  1  0  0  0  0
 28 29  1  0  0  0  0
 29 30  2  0  0  0  0
 29 31  1  0  0  0  0
 31 32  4  0  0  0  0
 32 33  4  0  0  0  0
 33 34  4  0  0  0  0
 34 35  4  0  0  0  0
 35 36  4  0  0  0  0
 36 37  4  0  0  0  0
 37 38  4  0  0  0  0
 33 38  4  0  0  0  0
 38 39  4  0  0  0  0
 31 39  4  0  0  0  0
 27 40  4  0  0  0  0
 40 41  4  0  0  0  0
 41 42  4  0  0  0  0
 25 42  4  0  0  0  0
 42 43  4  0  0  0  0
 23 43  4  0  0  0  0
M  STY  2   1 DAT   2 DAT
M  SAL   1  1  39
M  SDT   1 MRV_IMPLICIT_H                                        
M  SDD   1     0.0000    0.0000    DR    ALL  0       0  
M  SED   1 IMPL_H1
M  SAL   2  1  43
M  SDT   2 MRV_IMPLICIT_H                                        
M  SDD   2     0.0000    0.0000    DR    ALL  0       0  
M  SED   2 IMPL_H1
M  END
>  <CdId>
38

>  <Mol Weight>
590.04

>  <Formula>
C33H24ClN5O4

>  <CMPD_CHEMBLID>
CHEMBL2348481

>  <MOLREGNO>
1530320

>  <PARENT_CMPD_CHEMBLID>
CHEMBL2348481

>  <PARENT_MOLREGNO>
1530320

>  <COMPOUND_KEY>
6, (+)-6, natural

>  <MOLWEIGHT>
590.03

>  <ALOGP>
5.26

>  <PSA>
110.53

>  <NUM_RO5_VIOLATIONS>
2

>  <ACTIVITY_ID>
12725608

>  <STANDARD_TYPE>
T1/2

>  <RELATION>
>

>  <STANDARD_VALUE>
48.0

>  <STANDARD_UNITS>
hr

>  <PUBLISHED_TYPE>
t1/2

>  <PUBLISHED_RELATION>
>

>  <PUBLISHED_VALUE>
48.0

>  <PUBLISHED_UNITS>
hr

>  <POTENTIAL_DUPLICATE>
0

>  <BAO_ENDPOINT>
BAO_0002115

>  <UO_UNITS>
UO_0000032

>  <QUDT_UNITS>
http://qudt.org/vocab/unit#Hour

>  <ASSAY_ID>
952884

>  <ASSAY_CHEMBLID>
CHEMBL2351615

>  <ASSAY_TYPE>
A

>  <DESCRIPTION>
Half life in mouse plasma

>  <ASSAY_SRC_ID>
1

>  <ASSAY_SRC_DESCRIPTION>
Scientific Literature

>  <ASSAY_ORGANISM>
Mus musculus

>  <ASSAY_TAX_ID>
10090

>  <CURATED_BY>
Autocuration

>  <BAO_FORMAT>
BAO_0000366

>  <TID>
102289

>  <TARGET_CHEMBLID>
CHEMBL613589

>  <TARGET_TYPE>
TISSUE

>  <PREF_NAME>
Plasma

>  <ORGANISM>
Mus musculus

>  <CONFIDENCE_SCORE>
1

>  <TARGET_MAPPING>
Non-molecular

>  <DOC_ID>
72893

>  <DOC_CHEMBLID>
CHEMBL2346555

>  <PUBMED_ID>
23627265

>  <JOURNAL>
J. Med. Chem.

>  <YEAR>
2013

>  <VOLUME>
56

>  <ISSUE>
10

>  <FIRST_PAGE>
4104

$$$$

  Mrv1533001291818292D          

 42 49  0  0  1  0            999 V2000
    4.0599    1.2402    0.0000 Cl  0  0  0  0  0  0  0  0  0  0  0  0
    4.6119    0.6271    0.0000 C   0  0  0  0  0  0  0  0  0  0  0  0
    4.3570   -0.1576    0.0000 C   0  0  2  0  0  0  0  0  0  0  0  0
    4.8419   -0.8250    0.0000 C   0  0  0  0  0  0  0  0  0  0  0  0
    4.3570   -1.4924    0.0000 N   0  0  0  0  0  0  0  0  0  0  0  0
    4.6119   -2.2771    0.0000 C   0  0  0  0  0  0  0  0  0  0  0  0
    4.0599   -2.8902    0.0000 O   0  0  0  0  0  0  0  0  0  0  0  0
    5.4189   -2.4486    0.0000 C   0  0  0  0  0  0  0  0  0  0  0  0
    6.0320   -1.8966    0.0000 C   0  0  0  0  0  0  0  0  0  0  0  0
    6.7465   -2.3091    0.0000 C   0  0  0  0  0  0  0  0  0  0  0  0
    7.5311   -2.0541    0.0000 C   0  0  0  0  0  0  0  0  0  0  0  0
    8.1442   -2.6061    0.0000 C   0  0  0  0  0  0  0  0  0  0  0  0
    8.9288   -2.3512    0.0000 N   0  0  0  0  0  0  0  0  0  0  0  0
    9.5419   -2.9032    0.0000 C   0  0  0  0  0  0  0  0  0  0  0  0
    9.3704   -3.7102    0.0000 O   0  0  0  0  0  0  0  0  0  0  0  0
   10.3265   -2.6483    0.0000 C   0  0  0  0  0  0  0  0  0  0  0  0
   10.5814   -1.8637    0.0000 C   0  0  0  0  0  0  0  0  0  0  0  0
   11.4064   -1.8637    0.0000 C   0  0  0  0  0  0  0  0  0  0  0  0
   11.9585   -1.2506    0.0000 C   0  0  0  0  0  0  0  0  0  0  0  0
   12.7655   -1.4221    0.0000 C   0  0  0  0  0  0  0  0  0  0  0  0
   13.0204   -2.2067    0.0000 C   0  0  0  0  0  0  0  0  0  0  0  0
   12.4684   -2.8198    0.0000 C   0  0  0  0  0  0  0  0  0  0  0  0
   11.6614   -2.6483    0.0000 C   0  0  0  0  0  0  0  0  0  0  0  0
   10.9939   -3.1332    0.0000 N   0  0  0  0  0  0  0  0  0  0  0  0
    7.9726   -3.4131    0.0000 C   0  0  0  0  0  0  0  0  0  0  0  0
    7.1880   -3.6681    0.0000 C   0  0  0  0  0  0  0  0  0  0  0  0
    6.5749   -3.1160    0.0000 C   0  0  0  0  0  0  0  0  0  0  0  0
    5.7544   -3.2023    0.0000 N   0  0  0  0  0  0  0  0  0  0  0  0
    3.5724   -1.2375    0.0000 C   0  0  0  0  0  0  0  0  0  0  0  0
    2.8579   -1.6500    0.0000 C   0  0  0  0  0  0  0  0  0  0  0  0
    2.1434   -1.2375    0.0000 C   0  0  0  0  0  0  0  0  0  0  0  0
    1.4289   -1.6500    0.0000 O   0  0  0  0  0  0  0  0  0  0  0  0
    0.7145   -1.2375    0.0000 N   0  0  0  0  0  0  0  0  0  0  0  0
    0.7145   -0.4125    0.0000 C   0  0  0  0  0  0  0  0  0  0  0  0
    0.0000    0.0000    0.0000 O   0  0  0  0  0  0  0  0  0  0  0  0
    1.4289    0.0000    0.0000 C   0  0  0  0  0  0  0  0  0  0  0  0
    1.4289    0.8250    0.0000 C   0  0  0  0  0  0  0  0  0  0  0  0
    2.1434    1.2375    0.0000 C   0  0  0  0  0  0  0  0  0  0  0  0
    2.8579    0.8250    0.0000 C   0  0  0  0  0  0  0  0  0  0  0  0
    2.8579    0.0000    0.0000 C   0  0  0  0  0  0  0  0  0  0  0  0
    3.5724   -0.4125    0.0000 C   0  0  0  0  0  0  0  0  0  0  0  0
    2.1434   -0.4125    0.0000 C   0  0  0  0  0  0  0  0  0  0  0  0
  1  2  1  0  0  0  0
  3  2  1  6  0  0  0
  3  4  1  0  0  0  0
  4  5  1  0  0  0  0
  5  6  1  0  0  0  0
  6  7  2  0  0  0  0
  6  8  1  0  0  0  0
  8  9  4  0  0  0  0
  9 10  4  0  0  0  0
 10 11  4  0  0  0  0
 11 12  4  0  0  0  0
 12 13  1  0  0  0  0
 13 14  1  0  0  0  0
 14 15  2  0  0  0  0
 14 16  1  0  0  0  0
 16 17  4  0  0  0  0
 17 18  4  0  0  0  0
 18 19  4  0  0  0  0
 19 20  4  0  0  0  0
 20 21  4  0  0  0  0
 21 22  4  0  0  0  0
 22 23  4  0  0  0  0
 18 23  4  0  0  0  0
 23 24  4  0  0  0  0
 16 24  4  0  0  0  0
 12 25  4  0  0  0  0
 25 26  4  0  0  0  0
 26 27  4  0  0  0  0
 10 27  4  0  0  0  0
 27 28  4  0  0  0  0
  8 28  4  0  0  0  0
  5 29  1  0  0  0  0
 29 30  4  0  0  0  0
 30 31  4  0  0  0  0
 31 32  1  0  0  0  0
 32 33  1  0  0  0  0
 33 34  1  0  0  0  0
 34 35  2  0  0  0  0
 34 36  1  0  0  0  0
 36 37  4  0  0  0  0
 37 38  4  0  0  0  0
 38 39  4  0  0  0  0
 39 40  4  0  0  0  0
 40 41  4  0  0  0  0
  3 41  1  0  0  0  0
 29 41  4  0  0  0  0
 40 42  4  0  0  0  0
 31 42  4  0  0  0  0
 36 42  4  0  0  0  0
M  STY  2   1 DAT   2 DAT
M  SAL   1  1  24
M  SDT   1 MRV_IMPLICIT_H                                        
M  SDD   1     0.0000    0.0000    DR    ALL  0       0  
M  SED   1 IMPL_H1
M  SAL   2  1  28
M  SDT   2 MRV_IMPLICIT_H                                        
M  SDD   2     0.0000    0.0000    DR    ALL  0       0  
M  SED   2 IMPL_H1
M  END
>  <CdId>
39

>  <Mol Weight>
576.01

>  <Formula>
C32H22ClN5O4

>  <CMPD_CHEMBLID>
CHEMBL2348482

>  <MOLREGNO>
1530321

>  <PARENT_CMPD_CHEMBLID>
CHEMBL2348482

>  <PARENT_MOLREGNO>
1530321

>  <COMPOUND_KEY>
7, (+)-7, natural

>  <MOLWEIGHT>
576.0

>  <ALOGP>
5.05

>  <PSA>
119.32

>  <NUM_RO5_VIOLATIONS>
2

>  <ACTIVITY_ID>
12725607

>  <STANDARD_TYPE>
T1/2

>  <RELATION>
>

>  <STANDARD_VALUE>
48.0

>  <STANDARD_UNITS>
hr

>  <PUBLISHED_TYPE>
t1/2

>  <PUBLISHED_RELATION>
>

>  <PUBLISHED_VALUE>
48.0

>  <PUBLISHED_UNITS>
hr

>  <POTENTIAL_DUPLICATE>
0

>  <BAO_ENDPOINT>
BAO_0002115

>  <UO_UNITS>
UO_0000032

>  <QUDT_UNITS>
http://qudt.org/vocab/unit#Hour

>  <ASSAY_ID>
952884

>  <ASSAY_CHEMBLID>
CHEMBL2351615

>  <ASSAY_TYPE>
A

>  <DESCRIPTION>
Half life in mouse plasma

>  <ASSAY_SRC_ID>
1

>  <ASSAY_SRC_DESCRIPTION>
Scientific Literature

>  <ASSAY_ORGANISM>
Mus musculus

>  <ASSAY_TAX_ID>
10090

>  <CURATED_BY>
Autocuration

>  <BAO_FORMAT>
BAO_0000366

>  <TID>
102289

>  <TARGET_CHEMBLID>
CHEMBL613589

>  <TARGET_TYPE>
TISSUE

>  <PREF_NAME>
Plasma

>  <ORGANISM>
Mus musculus

>  <CONFIDENCE_SCORE>
1

>  <TARGET_MAPPING>
Non-molecular

>  <DOC_ID>
72893

>  <DOC_CHEMBLID>
CHEMBL2346555

>  <PUBMED_ID>
23627265

>  <JOURNAL>
J. Med. Chem.

>  <YEAR>
2013

>  <VOLUME>
56

>  <ISSUE>
10

>  <FIRST_PAGE>
4104

$$$$

  Mrv1533001291818292D          

 28 29  0  0  0  0            999 V2000
    2.1434   -5.3625    0.0000 C   0  0  0  0  0  0  0  0  0  0  0  0
    2.8579   -4.9500    0.0000 C   0  0  0  0  0  0  0  0  0  0  0  0
    3.5724   -5.3625    0.0000 C   0  0  0  0  0  0  0  0  0  0  0  0
    4.2868   -4.9500    0.0000 C   0  0  0  0  0  0  0  0  0  0  0  0
    5.0013   -5.3625    0.0000 C   0  0  0  0  0  0  0  0  0  0  0  0
    5.7158   -4.9500    0.0000 C   0  0  0  0  0  0  0  0  0  0  0  0
    6.4302   -5.3625    0.0000 C   0  0  0  0  0  0  0  0  0  0  0  0
    7.1447   -4.9500    0.0000 C   0  0  0  0  0  0  0  0  0  0  0  0
    7.8592   -5.3625    0.0000 C   0  0  0  0  0  0  0  0  0  0  0  0
    8.5737   -4.9500    0.0000 C   0  0  0  0  0  0  0  0  0  0  0  0
    9.2881   -5.3625    0.0000 C   0  0  0  0  0  0  0  0  0  0  0  0
    9.2881   -6.1875    0.0000 C   0  0  0  0  0  0  0  0  0  0  0  0
   10.0026   -6.6000    0.0000 O   0  0  0  0  0  0  0  0  0  0  0  0
   10.0026   -7.4250    0.0000 C   0  0  0  0  0  0  0  0  0  0  0  0
   10.7171   -7.8375    0.0000 C   0  0  0  0  0  0  0  0  0  0  0  0
   11.4315   -7.4250    0.0000 O   0  0  0  0  0  0  0  0  0  0  0  0
   10.7171   -8.6625    0.0000 C   0  0  0  0  0  0  0  0  0  0  0  0
   11.3845   -9.1474    0.0000 N   0  0  0  0  0  0  0  0  0  0  0  0
   11.1296   -9.9320    0.0000 C   0  0  0  0  0  0  0  0  0  0  0  0
   10.3046   -9.9320    0.0000 C   0  0  0  0  0  0  0  0  0  0  0  0
   10.0496   -9.1474    0.0000 S   0  0  0  0  0  0  0  0  0  0  0  0
   11.6145  -10.5995    0.0000 C   0  0  0  0  0  0  0  0  0  0  0  0
   11.2789  -11.3532    0.0000 O   0  0  0  0  0  0  0  0  0  0  0  0
   12.4350  -10.5132    0.0000 O   0  0  0  0  0  0  0  0  0  0  0  0
   12.9199  -11.1807    0.0000 C   0  0  0  0  0  0  0  0  0  0  0  0
   13.7404  -11.0945    0.0000 C   0  0  0  0  0  0  0  0  0  0  0  0
    8.5737   -6.6000    0.0000 C   0  0  0  0  0  0  0  0  0  0  0  0
    7.8592   -6.1875    0.0000 C   0  0  0  0  0  0  0  0  0  0  0  0
  1  2  1  0  0  0  0
  2  3  1  0  0  0  0
  3  4  1  0  0  0  0
  4  5  1  0  0  0  0
  5  6  1  0  0  0  0
  6  7  1  0  0  0  0
  7  8  1  0  0  0  0
  8  9  1  0  0  0  0
  9 10  4  0  0  0  0
 10 11  4  0  0  0  0
 11 12  4  0  0  0  0
 12 13  1  0  0  0  0
 13 14  1  0  0  0  0
 14 15  1  0  0  0  0
 15 16  2  0  0  0  0
 15 17  1  0  0  0  0
 17 18  4  0  0  0  0
 18 19  4  0  0  0  0
 19 20  4  0  0  0  0
 20 21  4  0  0  0  0
 17 21  4  0  0  0  0
 19 22  1  0  0  0  0
 22 23  2  0  0  0  0
 22 24  1  0  0  0  0
 24 25  1  0  0  0  0
 25 26  1  0  0  0  0
 12 27  4  0  0  0  0
 27 28  4  0  0  0  0
  9 28  4  0  0  0  0
M  END
>  <CdId>
48

>  <Mol Weight>
403.54

>  <Formula>
C22H29NO4S

>  <CMPD_CHEMBLID>
CHEMBL3329874

>  <MOLREGNO>
1788864

>  <PARENT_CMPD_CHEMBLID>
CHEMBL3329874

>  <PARENT_MOLREGNO>
1788864

>  <COMPOUND_KEY>
28, GK470

>  <MOLWEIGHT>
403.53

>  <ALOGP>
6.24

>  <PSA>
93.73

>  <NUM_RO5_VIOLATIONS>
1

>  <ACTIVITY_ID>
15066113

>  <STANDARD_TYPE>
T1/2

>  <RELATION>
=

>  <STANDARD_VALUE>
3.167

>  <STANDARD_UNITS>
hr

>  <PUBLISHED_TYPE>
t1/2

>  <PUBLISHED_RELATION>
=

>  <PUBLISHED_VALUE>
190.0

>  <PUBLISHED_UNITS>
min

>  <POTENTIAL_DUPLICATE>
0

>  <BAO_ENDPOINT>
BAO_0002115

>  <UO_UNITS>
UO_0000032

>  <QUDT_UNITS>
http://qudt.org/vocab/unit#Hour

>  <ASSAY_ID>
1452470

>  <ASSAY_CHEMBLID>
CHEMBL3362494

>  <ASSAY_TYPE>
A

>  <DESCRIPTION>
Half life in mouse plasma

>  <ASSAY_SRC_ID>
1

>  <ASSAY_SRC_DESCRIPTION>
Scientific Literature

>  <ASSAY_ORGANISM>
Mus musculus

>  <ASSAY_TAX_ID>
10090

>  <CURATED_BY>
Autocuration

>  <BAO_FORMAT>
BAO_0000019

>  <TID>
102289

>  <TARGET_CHEMBLID>
CHEMBL613589

>  <TARGET_TYPE>
TISSUE

>  <PREF_NAME>
Plasma

>  <ORGANISM>
Mus musculus

>  <CONFIDENCE_SCORE>
1

>  <TARGET_MAPPING>
Non-molecular

>  <DOC_ID>
89211

>  <DOC_CHEMBLID>
CHEMBL3352663

>  <PUBMED_ID>
25152071

>  <JOURNAL>
J. Med. Chem.

>  <YEAR>
2014

>  <VOLUME>
57

>  <ISSUE>
18

>  <FIRST_PAGE>
7523

$$$$

  Mrv1533001291818292D          

 39 43  0  0  1  0            999 V2000
    2.1434   -5.3625    0.0000 C   0  0  0  0  0  0  0  0  0  0  0  0
    2.8579   -4.9500    0.0000 O   0  0  0  0  0  0  0  0  0  0  0  0
    2.8579   -4.1250    0.0000 C   0  0  0  0  0  0  0  0  0  0  0  0
    2.1434   -3.7125    0.0000 C   0  0  0  0  0  0  0  0  0  0  0  0
    2.1434   -2.8875    0.0000 C   0  0  0  0  0  0  0  0  0  0  0  0
    2.8579   -2.4750    0.0000 C   0  0  0  0  0  0  0  0  0  0  0  0
    3.5724   -2.8875    0.0000 C   0  0  0  0  0  0  0  0  0  0  0  0
    4.2868   -2.4750    0.0000 C   0  0  0  0  0  0  0  0  0  0  0  0
    4.2868   -1.6500    0.0000 O   0  0  0  0  0  0  0  0  0  0  0  0
    5.0013   -2.8875    0.0000 C   0  0  0  0  0  0  0  0  0  0  0  0
    5.7158   -2.4750    0.0000 C   0  0  0  0  0  0  0  0  0  0  0  0
    5.7158   -1.6500    0.0000 O   0  0  0  0  0  0  0  0  0  0  0  0
    6.4302   -2.8875    0.0000 C   0  0  0  0  0  0  0  0  0  0  0  0
    7.1447   -2.4750    0.0000 C   0  0  0  0  0  0  0  0  0  0  0  0
    7.8592   -2.8875    0.0000 C   0  0  2  0  0  0  0  0  0  0  0  0
    8.6716   -3.0308    0.0000 O   0  0  0  0  0  0  0  0  0  0  0  0
    7.8592   -3.7125    0.0000 C   0  0  0  0  0  0  0  0  0  0  0  0
    7.1447   -4.1250    0.0000 C   0  0  2  0  0  0  0  0  0  0  0  0
    7.1447   -4.9500    0.0000 O   0  0  0  0  0  0  0  0  0  0  0  0
    7.8592   -5.3625    0.0000 C   0  0  1  0  0  0  0  0  0  0  0  0
    8.5737   -4.9500    0.0000 C   0  0  0  0  0  0  0  0  0  0  0  0
    9.2881   -5.3625    0.0000 C   0  0  2  0  0  0  0  0  0  0  0  0
   10.0026   -4.9500    0.0000 N   0  0  0  0  0  0  0  0  0  0  0  0
    9.2881   -6.1875    0.0000 C   0  0  2  0  0  0  0  0  0  0  0  0
   10.0026   -6.6000    0.0000 O   0  0  0  0  0  0  0  0  0  0  0  0
    8.5737   -6.6000    0.0000 C   0  0  2  0  0  0  0  0  0  0  0  0
    8.5737   -7.4250    0.0000 C   0  0  0  0  0  0  0  0  0  0  0  0
    7.8592   -6.1875    0.0000 O   0  0  0  0  0  0  0  0  0  0  0  0
    6.4302   -3.7125    0.0000 C   0  0  0  0  0  0  0  0  0  0  0  0
    5.7158   -4.1250    0.0000 C   0  0  0  0  0  0  0  0  0  0  0  0
    5.7158   -4.9500    0.0000 O   0  0  0  0  0  0  0  0  0  0  0  0
    5.0013   -3.7125    0.0000 C   0  0  0  0  0  0  0  0  0  0  0  0
    4.2868   -4.1250    0.0000 C   0  0  0  0  0  0  0  0  0  0  0  0
    4.2868   -4.9500    0.0000 O   0  0  0  0  0  0  0  0  0  0  0  0
    3.5724   -3.7125    0.0000 C   0  0  0  0  0  0  0  0  0  0  0  0
    8.1413   -2.1123    0.0000 C   0  0  0  0  0  0  0  0  0  0  0  0
    8.9538   -1.9690    0.0000 O   0  0  0  0  0  0  0  0  0  0  0  0
    7.6110   -1.4803    0.0000 C   0  0  0  0  0  0  0  0  0  0  0  0
    7.8932   -0.7050    0.0000 O   0  0  0  0  0  0  0  0  0  0  0  0
  1  2  1  0  0  0  0
  2  3  1  0  0  0  0
  3  4  4  0  0  0  0
  4  5  4  0  0  0  0
  5  6  4  0  0  0  0
  6  7  4  0  0  0  0
  7  8  1  0  0  0  0
  8  9  2  0  0  0  0
  8 10  1  0  0  0  0
 10 11  4  0  0  0  0
 11 12  1  0  0  0  0
 11 13  4  0  0  0  0
 13 14  1  0  0  0  0
 14 15  1  0  0  0  0
 15 16  1  6  0  0  0
 15 17  1  0  0  0  0
 17 18  1  0  0  0  0
 18 19  1  6  0  0  0
 20 19  1  1  0  0  0
 20 21  1  0  0  0  0
 21 22  1  0  0  0  0
 22 23  1  6  0  0  0
 22 24  1  0  0  0  0
 24 25  1  6  0  0  0
 24 26  1  0  0  0  0
 26 27  1  6  0  0  0
 26 28  1  0  0  0  0
 20 28  1  0  0  0  0
 18 29  1  0  0  0  0
 13 29  4  0  0  0  0
 29 30  4  0  0  0  0
 30 31  1  0  0  0  0
 30 32  4  0  0  0  0
 10 32  4  0  0  0  0
 32 33  1  0  0  0  0
 33 34  2  0  0  0  0
 33 35  1  0  0  0  0
  3 35  4  0  0  0  0
  7 35  4  0  0  0  0
 15 36  1  1  0  0  0
 36 37  2  0  0  0  0
 36 38  1  0  0  0  0
 38 39  1  0  0  0  0
M  END
>  <CdId>
51

>  <Mol Weight>
543.525

>  <Formula>
C27H29NO11

>  <CMPD_CHEMBLID>
CHEMBL53463

>  <MOLREGNO>
78759

>  <PARENT_CMPD_CHEMBLID>
CHEMBL53463

>  <PARENT_MOLREGNO>
78759

>  <COMPOUND_KEY>
Doxorubicin

>  <MOLWEIGHT>
543.52

>  <ALOGP>
-0.04

>  <PSA>
206.07

>  <NUM_RO5_VIOLATIONS>
3

>  <ACTIVITY_ID>
15464208

>  <STANDARD_TYPE>
T1/2

>  <RELATION>
=

>  <STANDARD_VALUE>
12.6

>  <STANDARD_UNITS>
hr

>  <PUBLISHED_TYPE>
t1/2

>  <PUBLISHED_RELATION>
=

>  <PUBLISHED_VALUE>
12.6

>  <PUBLISHED_UNITS>
hr

>  <POTENTIAL_DUPLICATE>
0

>  <BAO_ENDPOINT>
BAO_0002115

>  <UO_UNITS>
UO_0000032

>  <QUDT_UNITS>
http://qudt.org/vocab/unit#Hour

>  <ASSAY_ID>
1492309

>  <ASSAY_CHEMBLID>
CHEMBL3527729

>  <ASSAY_TYPE>
A

>  <DESCRIPTION>
Half life in mouse plasma

>  <ASSAY_SRC_ID>
1

>  <ASSAY_SRC_DESCRIPTION>
Scientific Literature

>  <ASSAY_ORGANISM>
Mus musculus

>  <ASSAY_TAX_ID>
10090

>  <CURATED_BY>
Autocuration

>  <BAO_FORMAT>
BAO_0000019

>  <TID>
102289

>  <TARGET_CHEMBLID>
CHEMBL613589

>  <TARGET_TYPE>
TISSUE

>  <PREF_NAME>
Plasma

>  <ORGANISM>
Mus musculus

>  <CONFIDENCE_SCORE>
1

>  <TARGET_MAPPING>
Non-molecular

>  <DOC_ID>
92011

>  <DOC_CHEMBLID>
CHEMBL3525923

>  <PUBMED_ID>
21266594

>  <JOURNAL>
Drug Metab. Dispos.

>  <YEAR>
2011

>  <VOLUME>
39

>  <ISSUE>
5

>  <FIRST_PAGE>
750

>  <MOL_PREF_NAME>
DOXORUBICIN

$$$$

  Mrv1533001291818292D          

 57 65  0  0  1  0            999 V2000
    5.0938    3.3294    0.0000 C   0  0  0  0  0  0  0  0  0  0  0  0
    5.5251    2.6261    0.0000 C   0  0  0  0  0  0  0  0  0  0  0  0
    5.1317    1.9010    0.0000 C   0  0  1  0  0  0  0  0  0  0  0  0
    5.9142    1.6395    0.0000 O   0  0  0  0  0  0  0  0  0  0  0  0
    6.5319    2.1864    0.0000 C   0  0  0  0  0  0  0  0  0  0  0  0
    6.3671    2.9948    0.0000 O   0  0  0  0  0  0  0  0  0  0  0  0
    7.3143    1.9249    0.0000 C   0  0  0  0  0  0  0  0  0  0  0  0
    7.4791    1.1166    0.0000 C   0  0  0  0  0  0  0  0  0  0  0  0
    8.2616    0.8551    0.0000 C   0  0  0  0  0  0  0  0  0  0  0  0
    8.8793    1.4020    0.0000 O   0  0  0  0  0  0  0  0  0  0  0  0
    8.4264    0.0467    0.0000 O   0  0  0  0  0  0  0  0  0  0  0  0
    9.2089   -0.2147    0.0000 C   0  0  2  0  0  0  0  0  0  0  0  0
    9.9140    0.2429    0.0000 O   0  0  0  0  0  0  0  0  0  0  0  0
   10.7288   -0.0277    0.0000 C   0  0  2  0  0  0  0  0  0  0  0  0
   11.6615   -0.2484    0.0000 O   0  0  0  0  0  0  0  0  0  0  0  0
   12.4936   -0.0355    0.0000 C   0  0  1  0  0  0  0  0  0  0  0  0
   13.1790    0.4236    0.0000 C   0  0  0  0  0  0  0  0  0  0  0  0
   12.9793   -0.7333    0.0000 C   0  0  0  0  0  0  0  0  0  0  0  0
   12.4905   -1.4223    0.0000 C   0  0  0  0  0  0  0  0  0  0  0  0
   11.6331   -1.4335    0.0000 C   0  0  1  0  0  0  0  0  0  0  0  0
   11.5166   -2.2808    0.0000 C   0  0  2  0  0  0  0  0  0  0  0  0
   12.2051   -2.7354    0.0000 C   0  0  0  0  0  0  0  0  0  0  0  0
   10.7974   -2.7119    0.0000 C   0  0  0  0  0  0  0  0  0  0  0  0
   10.2339   -2.0924    0.0000 C   0  0  0  0  0  0  0  0  0  0  0  0
   10.3301   -1.2375    0.0000 C   0  0  1  0  0  0  0  0  0  0  0  0
    9.4974   -1.0049    0.0000 C   0  0  1  0  0  0  0  0  0  0  0  0
    8.9371   -1.6104    0.0000 C   0  0  0  0  0  0  0  0  0  0  0  0
   11.0724   -0.7381    0.0000 C   0  0  1  0  0  0  0  0  0  0  0  0
   11.3110    0.2128    0.0000 O   0  0  0  0  0  0  0  0  0  0  0  0
   12.0372    0.6731    0.0000 O   0  0  0  0  0  0  0  0  0  0  0  0
    5.0101    1.0850    0.0000 C   0  0  0  0  0  0  0  0  0  0  0  0
    5.6560    0.5717    0.0000 O   0  0  0  0  0  0  0  0  0  0  0  0
    4.2426    0.7823    0.0000 O   0  0  0  0  0  0  0  0  0  0  0  0
    3.5968    1.2956    0.0000 C   0  0  0  0  0  0  0  0  0  0  0  0
    3.7184    2.1116    0.0000 C   0  0  0  0  0  0  0  0  0  0  0  0
    4.4859    2.4143    0.0000 C   0  0  0  0  0  0  0  0  0  0  0  0
    4.6075    3.2303    0.0000 C   0  0  0  0  0  0  0  0  0  0  0  0
    3.9616    3.7436    0.0000 C   0  0  0  0  0  0  0  0  0  0  0  0
    3.1942    3.4409    0.0000 N   0  0  0  0  0  0  0  0  0  0  0  0
    2.6691    4.0773    0.0000 C   0  0  0  0  0  0  0  0  0  0  0  0
    3.1121    4.7733    0.0000 C   0  0  0  0  0  0  0  0  0  0  0  0
    2.8914    5.5682    0.0000 C   0  0  0  0  0  0  0  0  0  0  0  0
    3.4694    6.1568    0.0000 C   0  0  0  0  0  0  0  0  0  0  0  0
    3.2486    6.9517    0.0000 C   0  0  0  0  0  0  0  0  0  0  0  0
    2.4498    7.1580    0.0000 C   0  0  0  0  0  0  0  0  0  0  0  0
    2.2290    7.9529    0.0000 N   0  0  0  0  0  0  0  0  0  0  0  0
    1.4302    8.1592    0.0000 C   0  0  0  0  0  0  0  0  0  0  0  0
    2.8070    8.5416    0.0000 C   0  0  0  0  0  0  0  0  0  0  0  0
    3.8266    7.5404    0.0000 C   0  0  0  0  0  0  0  0  0  0  0  0
    3.6058    8.3353    0.0000 O   0  0  0  0  0  0  0  0  0  0  0  0
    4.6254    7.3342    0.0000 C   0  0  0  0  0  0  0  0  0  0  0  0
    4.8462    6.5393    0.0000 C   0  0  0  0  0  0  0  0  0  0  0  0
    4.2682    5.9506    0.0000 C   0  0  0  0  0  0  0  0  0  0  0  0
    4.4890    5.1557    0.0000 N   0  0  0  0  0  0  0  0  0  0  0  0
    3.9109    4.5670    0.0000 C   0  0  0  0  0  0  0  0  0  0  0  0
    3.0725    2.6249    0.0000 C   0  0  0  0  0  0  0  0  0  0  0  0
    2.3051    2.3223    0.0000 O   0  0  0  0  0  0  0  0  0  0  0  0
  1  2  1  0  0  0  0
  3  2  1  1  0  0  0
  3  4  1  6  0  0  0
  4  5  1  0  0  0  0
  5  6  2  0  0  0  0
  5  7  1  0  0  0  0
  7  8  1  0  0  0  0
  8  9  1  0  0  0  0
  9 10  2  0  0  0  0
  9 11  1  0  0  0  0
 12 11  1  6  0  0  0
 12 13  1  0  0  0  0
 14 13  1  6  0  0  0
 14 15  1  0  0  0  0
 15 16  1  0  0  0  0
 16 17  1  1  0  0  0
 16 18  1  0  0  0  0
 18 19  1  0  0  0  0
 20 19  1  1  0  0  0
 20 21  1  0  0  0  0
 21 22  1  6  0  0  0
 21 23  1  0  0  0  0
 23 24  1  0  0  0  0
 25 24  1  1  0  0  0
 25 26  1  0  0  0  0
 12 26  1  0  0  0  0
 26 27  1  1  0  0  0
 25 28  1  0  0  0  0
 14 28  1  0  0  0  0
 20 28  1  0  0  0  0
 28 29  1  6  0  0  0
 29 30  1  0  0  0  0
 16 30  1  0  0  0  0
  3 31  1  0  0  0  0
 31 32  2  0  0  0  0
 31 33  1  0  0  0  0
 33 34  1  0  0  0  0
 34 35  1  0  0  0  0
 35 36  2  0  0  0  0
  3 36  1  0  0  0  0
 36 37  1  0  0  0  0
 37 38  2  0  0  0  0
 38 39  1  0  0  0  0
 39 40  1  0  0  0  0
 40 41  1  0  0  0  0
 41 42  4  0  0  0  0
 42 43  4  0  0  0  0
 43 44  4  0  0  0  0
 44 45  1  0  0  0  0
 45 46  1  0  0  0  0
 46 47  1  0  0  0  0
 46 48  1  0  0  0  0
 44 49  4  0  0  0  0
 49 50  1  0  0  0  0
 49 51  4  0  0  0  0
 51 52  4  0  0  0  0
 52 53  4  0  0  0  0
 43 53  4  0  0  0  0
 53 54  4  0  0  0  0
 54 55  4  0  0  0  0
 38 55  1  0  0  0  0
 41 55  4  0  0  0  0
 39 56  1  0  0  0  0
 35 56  1  0  0  0  0
 56 57  2  0  0  0  0
M  END
>  <CdId>
53

>  <Mol Weight>
787.863

>  <Formula>
C42H49N3O12

>  <CMPD_CHEMBLID>
CHEMBL3581049

>  <MOLREGNO>
1947102

>  <PARENT_CMPD_CHEMBLID>
CHEMBL3581049

>  <PARENT_MOLREGNO>
1947102

>  <COMPOUND_KEY>
C-Q

>  <MOLWEIGHT>
787.85

>  <ALOGP>
4.01

>  <PSA>
172.48

>  <NUM_RO5_VIOLATIONS>
2

>  <ACTIVITY_ID>
15610984

>  <STANDARD_TYPE>
T1/2

>  <RELATION>
=

>  <STANDARD_VALUE>
4.0

>  <STANDARD_UNITS>
hr

>  <PUBLISHED_TYPE>
t1/2

>  <PUBLISHED_RELATION>
=

>  <PUBLISHED_VALUE>
4.0

>  <PUBLISHED_UNITS>
hr

>  <POTENTIAL_DUPLICATE>
0

>  <BAO_ENDPOINT>
BAO_0002115

>  <UO_UNITS>
UO_0000032

>  <QUDT_UNITS>
http://qudt.org/vocab/unit#Hour

>  <ASSAY_ID>
1499289

>  <ASSAY_CHEMBLID>
CHEMBL3583171

>  <ASSAY_TYPE>
A

>  <DESCRIPTION>
Half life in mouse plasma

>  <ASSAY_SRC_ID>
1

>  <ASSAY_SRC_DESCRIPTION>
Scientific Literature

>  <ASSAY_ORGANISM>
Mus musculus

>  <ASSAY_TAX_ID>
10090

>  <CURATED_BY>
Autocuration

>  <BAO_FORMAT>
BAO_0000019

>  <TID>
102289

>  <TARGET_CHEMBLID>
CHEMBL613589

>  <TARGET_TYPE>
TISSUE

>  <PREF_NAME>
Plasma

>  <ORGANISM>
Mus musculus

>  <CONFIDENCE_SCORE>
1

>  <TARGET_MAPPING>
Non-molecular

>  <DOC_ID>
92442

>  <DOC_CHEMBLID>
CHEMBL3580535

>  <PUBMED_ID>
25453788

>  <JOURNAL>
Bioorg. Med. Chem. Lett.

>  <YEAR>
2015

>  <VOLUME>
25

>  <ISSUE>
1

>  <FIRST_PAGE>
148

$$$$

  Mrv1533001291818292D          

 35 38  0  0  1  0            999 V2000
    5.2520   -0.3020    0.0000 C   0  0  0  0  0  0  0  0  0  0  0  0
    4.8395    0.4125    0.0000 C   0  0  0  0  0  0  0  0  0  0  0  0
    5.2520    1.1270    0.0000 C   0  0  0  0  0  0  0  0  0  0  0  0
    4.0145    0.4125    0.0000 C   0  0  0  0  0  0  0  0  0  0  0  0
    3.6020    1.1270    0.0000 C   0  0  0  0  0  0  0  0  0  0  0  0
    2.7770    1.1270    0.0000 C   0  0  0  0  0  0  0  0  0  0  0  0
    2.3645    0.4125    0.0000 C   0  0  0  0  0  0  0  0  0  0  0  0
    2.7770   -0.3020    0.0000 C   0  0  0  0  0  0  0  0  0  0  0  0
    2.3645   -1.0164    0.0000 C   0  0  0  0  0  0  0  0  0  0  0  0
    1.5395   -1.0164    0.0000 C   0  0  0  0  0  0  0  0  0  0  0  0
    1.1270   -0.3020    0.0000 C   0  0  1  0  0  0  0  0  0  0  0  0
    0.3020   -0.3020    0.0000 C   0  0  2  0  0  0  0  0  0  0  0  0
    0.4452   -1.1144    0.0000 C   0  0  0  0  0  0  0  0  0  0  0  0
   -0.4733   -0.5841    0.0000 C   0  0  0  0  0  0  0  0  0  0  0  0
   -0.6165   -1.3966    0.0000 N   0  0  0  0  0  0  0  0  0  0  0  0
   -1.3918   -1.6788    0.0000 S   0  0  0  0  0  0  0  0  0  0  0  0
   -1.6739   -0.9035    0.0000 O   0  0  0  0  0  0  0  0  0  0  0  0
   -1.1096   -2.4540    0.0000 O   0  0  0  0  0  0  0  0  0  0  0  0
   -2.1670   -1.9609    0.0000 C   0  0  0  0  0  0  0  0  0  0  0  0
   -2.3103   -2.7734    0.0000 C   0  0  0  0  0  0  0  0  0  0  0  0
   -1.6783   -3.3037    0.0000 F   0  0  0  0  0  0  0  0  0  0  0  0
   -3.0855   -3.0556    0.0000 C   0  0  0  0  0  0  0  0  0  0  0  0
   -3.2288   -3.8680    0.0000 F   0  0  0  0  0  0  0  0  0  0  0  0
   -3.7175   -2.5253    0.0000 C   0  0  0  0  0  0  0  0  0  0  0  0
   -4.4928   -2.8074    0.0000 F   0  0  0  0  0  0  0  0  0  0  0  0
   -3.5743   -1.7128    0.0000 C   0  0  0  0  0  0  0  0  0  0  0  0
   -4.2062   -1.1825    0.0000 F   0  0  0  0  0  0  0  0  0  0  0  0
   -2.7990   -1.4306    0.0000 C   0  0  0  0  0  0  0  0  0  0  0  0
   -2.6558   -0.6182    0.0000 F   0  0  0  0  0  0  0  0  0  0  0  0
   -0.1105    0.4125    0.0000 C   0  0  0  0  0  0  0  0  0  0  0  0
    0.3020    1.1270    0.0000 C   0  0  0  0  0  0  0  0  0  0  0  0
    1.1270    1.1270    0.0000 C   0  0  0  0  0  0  0  0  0  0  0  0
    1.5395    0.4125    0.0000 C   0  0  2  0  0  0  0  0  0  0  0  0
    1.9520    1.1270    0.0000 C   0  0  0  0  0  0  0  0  0  0  0  0
    3.6020   -0.3020    0.0000 C   0  0  0  0  0  0  0  0  0  0  0  0
  1  2  1  0  0  0  0
  2  3  1  0  0  0  0
  2  4  1  0  0  0  0
  4  5  4  0  0  0  0
  5  6  4  0  0  0  0
  6  7  4  0  0  0  0
  7  8  4  0  0  0  0
  8  9  1  0  0  0  0
  9 10  1  0  0  0  0
 11 10  1  1  0  0  0
 11 12  1  0  0  0  0
 12 13  1  1  0  0  0
 12 14  1  6  0  0  0
 14 15  1  0  0  0  0
 15 16  1  0  0  0  0
 16 17  2  0  0  0  0
 16 18  2  0  0  0  0
 16 19  1  0  0  0  0
 19 20  4  0  0  0  0
 20 21  1  0  0  0  0
 20 22  4  0  0  0  0
 22 23  1  0  0  0  0
 22 24  4  0  0  0  0
 24 25  1  0  0  0  0
 24 26  4  0  0  0  0
 26 27  1  0  0  0  0
 26 28  4  0  0  0  0
 19 28  4  0  0  0  0
 28 29  1  0  0  0  0
 12 30  1  0  0  0  0
 30 31  1  0  0  0  0
 31 32  1  0  0  0  0
 32 33  1  0  0  0  0
  7 33  1  0  0  0  0
 11 33  1  0  0  0  0
 33 34  1  1  0  0  0
  8 35  4  0  0  0  0
  4 35  4  0  0  0  0
M  END
>  <CdId>
55

>  <Mol Weight>
515.58

>  <Formula>
C26H30F5NO2S

>  <CMPD_CHEMBLID>
CHEMBL3617260

>  <MOLREGNO>
1963602

>  <PARENT_CMPD_CHEMBLID>
CHEMBL3617260

>  <PARENT_MOLREGNO>
1963602

>  <COMPOUND_KEY>
61

>  <MOLWEIGHT>
515.58

>  <ALOGP>
7.28

>  <PSA>
54.55

>  <NUM_RO5_VIOLATIONS>
2

>  <ACTIVITY_ID>
15718537

>  <STANDARD_TYPE>
T1/2

>  <RELATION>
=

>  <STANDARD_VALUE>
37.69

>  <STANDARD_UNITS>
hr

>  <PUBLISHED_TYPE>
t1/2

>  <PUBLISHED_RELATION>
=

>  <PUBLISHED_VALUE>
37.69

>  <PUBLISHED_UNITS>
hr

>  <POTENTIAL_DUPLICATE>
0

>  <BAO_ENDPOINT>
BAO_0002115

>  <UO_UNITS>
UO_0000032

>  <QUDT_UNITS>
http://qudt.org/vocab/unit#Hour

>  <ASSAY_ID>
1517745

>  <ASSAY_CHEMBLID>
CHEMBL3620238

>  <ASSAY_TYPE>
A

>  <DESCRIPTION>
Half life in mouse plasma

>  <ASSAY_SRC_ID>
1

>  <ASSAY_SRC_DESCRIPTION>
Scientific Literature

>  <ASSAY_ORGANISM>
Mus musculus

>  <ASSAY_TAX_ID>
10090

>  <CURATED_BY>
Autocuration

>  <BAO_FORMAT>
BAO_0000019

>  <TID>
102289

>  <TARGET_CHEMBLID>
CHEMBL613589

>  <TARGET_TYPE>
TISSUE

>  <PREF_NAME>
Plasma

>  <ORGANISM>
Mus musculus

>  <CONFIDENCE_SCORE>
1

>  <TARGET_MAPPING>
Non-molecular

>  <DOC_ID>
93422

>  <DOC_CHEMBLID>
CHEMBL3616432

>  <PUBMED_ID>
26241873

>  <JOURNAL>
Eur. J. Med. Chem.

>  <YEAR>
2015

>  <VOLUME>
102

>  <FIRST_PAGE>
9

$$$$

  Mrv1533001291818292D          

 39 42  0  0  1  0            999 V2000
    5.9023    7.0475    0.0000 C   0  0  0  0  0  0  0  0  0  0  0  0
    5.7910    6.2300    0.0000 C   0  0  2  0  0  0  0  0  0  0  0  0
    5.0274    5.9177    0.0000 N   0  0  0  0  0  0  0  0  0  0  0  0
    4.3751    6.4229    0.0000 C   0  0  0  0  0  0  0  0  0  0  0  0
    4.4865    7.2403    0.0000 O   0  0  0  0  0  0  0  0  0  0  0  0
    3.6115    6.1105    0.0000 C   0  0  2  0  0  0  0  0  0  0  0  0
    4.1636    5.4975    0.0000 C   0  0  0  0  0  0  0  0  0  0  0  0
    3.7511    4.7830    0.0000 S   0  0  0  0  0  0  0  0  0  0  0  0
    2.9441    4.9545    0.0000 S   0  0  0  0  0  0  0  0  0  0  0  0
    2.1434    4.5375    0.0000 C   0  0  0  0  0  0  0  0  0  0  0  0
    1.4289    4.9500    0.0000 C   0  0  1  0  0  0  0  0  0  0  0  0
    0.7145    4.5375    0.0000 N   0  0  0  0  0  0  0  0  0  0  0  0
    0.7145    3.7125    0.0000 C   0  0  0  0  0  0  0  0  0  0  0  0
    0.0000    3.3000    0.0000 O   0  0  0  0  0  0  0  0  0  0  0  0
    1.4289    3.3000    0.0000 C   0  0  0  0  0  0  0  0  0  0  0  0
    2.1434    3.7125    0.0000 N   0  0  0  0  0  0  0  0  0  0  0  0
    2.8579    3.3000    0.0000 C   0  0  0  0  0  0  0  0  0  0  0  0
    3.5724    3.7125    0.0000 C   0  0  0  0  0  0  0  0  0  0  0  0
    4.2868    3.3000    0.0000 C   0  0  0  0  0  0  0  0  0  0  0  0
    4.2868    2.4750    0.0000 C   0  0  0  0  0  0  0  0  0  0  0  0
    3.5724    2.0625    0.0000 C   0  0  0  0  0  0  0  0  0  0  0  0
    2.8579    2.4750    0.0000 C   0  0  0  0  0  0  0  0  0  0  0  0
    2.1434    2.0625    0.0000 C   0  0  0  0  0  0  0  0  0  0  0  0
    1.4289    2.4750    0.0000 C   0  0  0  0  0  0  0  0  0  0  0  0
    0.7145    2.0625    0.0000 O   0  0  0  0  0  0  0  0  0  0  0  0
    1.4289    5.7750    0.0000 C   0  0  0  0  0  0  0  0  0  0  0  0
    0.7145    6.1875    0.0000 O   0  0  0  0  0  0  0  0  0  0  0  0
    2.1434    6.1875    0.0000 N   0  0  0  0  0  0  0  0  0  0  0  0
    2.1434    7.0125    0.0000 C   0  0  0  0  0  0  0  0  0  0  0  0
    2.8579    7.4250    0.0000 C   0  0  0  0  0  0  0  0  0  0  0  0
    2.8579    8.2500    0.0000 O   0  0  0  0  0  0  0  0  0  0  0  0
    3.5724    7.0125    0.0000 N   0  0  0  0  0  0  0  0  0  0  0  0
    4.2777    7.4404    0.0000 C   0  0  0  0  0  0  0  0  0  0  0  0
    6.4433    5.7249    0.0000 C   0  0  0  0  0  0  0  0  0  0  0  0
    7.2069    6.0372    0.0000 C   0  0  0  0  0  0  0  0  0  0  0  0
    7.8592    5.5321    0.0000 C   0  0  0  0  0  0  0  0  0  0  0  0
    7.7478    4.7146    0.0000 C   0  0  0  0  0  0  0  0  0  0  0  0
    6.9842    4.4023    0.0000 C   0  0  0  0  0  0  0  0  0  0  0  0
    6.3320    4.9074    0.0000 C   0  0  0  0  0  0  0  0  0  0  0  0
  2  1  1  1  0  0  0
  2  3  1  0  0  0  0
  3  4  1  0  0  0  0
  4  5  2  0  0  0  0
  6  4  1  1  0  0  0
  6  7  1  0  0  0  0
  7  8  1  0  0  0  0
  8  9  1  0  0  0  0
  9 10  1  0  0  0  0
 10 11  1  0  0  0  0
 11 12  1  1  0  0  0
 12 13  1  0  0  0  0
 13 14  2  0  0  0  0
 13 15  1  0  0  0  0
 15 16  4  0  0  0  0
 16 17  4  0  0  0  0
 17 18  4  0  0  0  0
 18 19  4  0  0  0  0
 19 20  4  0  0  0  0
 20 21  4  0  0  0  0
 21 22  4  0  0  0  0
 17 22  4  0  0  0  0
 22 23  4  0  0  0  0
 23 24  4  0  0  0  0
 15 24  4  0  0  0  0
 24 25  1  0  0  0  0
 11 26  1  0  0  0  0
 26 27  2  0  0  0  0
 26 28  1  0  0  0  0
 28 29  1  0  0  0  0
 29 30  1  0  0  0  0
 30 31  2  0  0  0  0
 30 32  1  0  0  0  0
  6 32  1  0  0  0  0
 32 33  1  0  0  0  0
  2 34  1  0  0  0  0
 34 35  4  0  0  0  0
 35 36  4  0  0  0  0
 36 37  4  0  0  0  0
 37 38  4  0  0  0  0
 38 39  4  0  0  0  0
 34 39  4  0  0  0  0
M  END
>  <CdId>
57

>  <Mol Weight>
567.68

>  <Formula>
C27H29N5O5S2

>  <CMPD_CHEMBLID>
CHEMBL3634181

>  <MOLREGNO>
1971447

>  <PARENT_CMPD_CHEMBLID>
CHEMBL3634181

>  <PARENT_MOLREGNO>
1971447

>  <COMPOUND_KEY>
22

>  <MOLWEIGHT>
567.68

>  <ALOGP>
2.05

>  <PSA>
191.33

>  <NUM_RO5_VIOLATIONS>
1

>  <ACTIVITY_ID>
15768285

>  <STANDARD_TYPE>
T1/2

>  <RELATION>
=

>  <STANDARD_VALUE>
4.9

>  <STANDARD_UNITS>
hr

>  <PUBLISHED_TYPE>
t1/2

>  <PUBLISHED_RELATION>
=

>  <PUBLISHED_VALUE>
294.0

>  <PUBLISHED_UNITS>
min

>  <POTENTIAL_DUPLICATE>
0

>  <BAO_ENDPOINT>
BAO_0002115

>  <UO_UNITS>
UO_0000032

>  <QUDT_UNITS>
http://qudt.org/vocab/unit#Hour

>  <ASSAY_ID>
1526460

>  <ASSAY_CHEMBLID>
CHEMBL3637729

>  <ASSAY_TYPE>
A

>  <DESCRIPTION>
Half life in mouse plasma

>  <ASSAY_SRC_ID>
1

>  <ASSAY_SRC_DESCRIPTION>
Scientific Literature

>  <ASSAY_ORGANISM>
Mus musculus

>  <ASSAY_TAX_ID>
10090

>  <CURATED_BY>
Autocuration

>  <BAO_FORMAT>
BAO_0000019

>  <TID>
102289

>  <TARGET_CHEMBLID>
CHEMBL613589

>  <TARGET_TYPE>
TISSUE

>  <PREF_NAME>
Plasma

>  <ORGANISM>
Mus musculus

>  <CONFIDENCE_SCORE>
1

>  <TARGET_MAPPING>
Non-molecular

>  <DOC_ID>
93909

>  <DOC_CHEMBLID>
CHEMBL3632499

>  <PUBMED_ID>
26444379

>  <JOURNAL>
J. Nat. Prod.

>  <YEAR>
2015

>  <VOLUME>
78

>  <ISSUE>
10

>  <FIRST_PAGE>
2398

$$$$

  Mrv1533001291818292D          

 30 33  0  0  0  0            999 V2000
    7.1447   -4.1250    0.0000 N   0  0  0  0  0  0  0  0  0  0  0  0
    7.1447   -4.9500    0.0000 C   0  0  0  0  0  0  0  0  0  0  0  0
    7.8592   -5.3625    0.0000 C   0  0  0  0  0  0  0  0  0  0  0  0
    7.8592   -6.1875    0.0000 C   0  0  0  0  0  0  0  0  0  0  0  0
    7.1447   -6.6000    0.0000 C   0  0  0  0  0  0  0  0  0  0  0  0
    6.4302   -6.1875    0.0000 C   0  0  0  0  0  0  0  0  0  0  0  0
    6.4302   -5.3625    0.0000 C   0  0  0  0  0  0  0  0  0  0  0  0
    5.7158   -4.9500    0.0000 N   0  0  0  0  0  0  0  0  0  0  0  0
    5.0013   -5.3625    0.0000 C   0  0  0  0  0  0  0  0  0  0  0  0
    5.0013   -6.1875    0.0000 O   0  0  0  0  0  0  0  0  0  0  0  0
    4.2868   -4.9500    0.0000 C   0  0  0  0  0  0  0  0  0  0  0  0
    3.5724   -5.3625    0.0000 C   0  0  0  0  0  0  0  0  0  0  0  0
    2.8579   -4.9500    0.0000 C   0  0  0  0  0  0  0  0  0  0  0  0
    2.8579   -4.1250    0.0000 C   0  0  0  0  0  0  0  0  0  0  0  0
    2.1434   -3.7125    0.0000 C   0  0  0  0  0  0  0  0  0  0  0  0
    2.1434   -2.8875    0.0000 N   0  0  0  0  0  0  0  0  0  0  0  0
    1.4289   -2.4750    0.0000 C   0  0  0  0  0  0  0  0  0  0  0  0
    0.7145   -2.8875    0.0000 N   0  0  0  0  0  0  0  0  0  0  0  0
    0.0000   -2.4750    0.0000 C   0  0  0  0  0  0  0  0  0  0  0  0
    0.0000   -1.6500    0.0000 C   0  0  0  0  0  0  0  0  0  0  0  0
    0.7145   -1.2375    0.0000 C   0  0  0  0  0  0  0  0  0  0  0  0
    1.4289   -1.6500    0.0000 N   0  0  0  0  0  0  0  0  0  0  0  0
    0.7145   -0.4125    0.0000 C   0  0  0  0  0  0  0  0  0  0  0  0
    0.0000    0.0000    0.0000 C   0  0  0  0  0  0  0  0  0  0  0  0
    0.0000    0.8250    0.0000 C   0  0  0  0  0  0  0  0  0  0  0  0
    0.7145    1.2375    0.0000 C   0  0  0  0  0  0  0  0  0  0  0  0
    1.4289    0.8250    0.0000 N   0  0  0  0  0  0  0  0  0  0  0  0
    1.4289    0.0000    0.0000 C   0  0  0  0  0  0  0  0  0  0  0  0
    3.5724   -3.7125    0.0000 C   0  0  0  0  0  0  0  0  0  0  0  0
    4.2868   -4.1250    0.0000 C   0  0  0  0  0  0  0  0  0  0  0  0
  1  2  1  0  0  0  0
  2  3  4  0  0  0  0
  3  4  4  0  0  0  0
  4  5  4  0  0  0  0
  5  6  4  0  0  0  0
  6  7  4  0  0  0  0
  2  7  4  0  0  0  0
  7  8  1  0  0  0  0
  8  9  1  0  0  0  0
  9 10  2  0  0  0  0
  9 11  1  0  0  0  0
 11 12  4  0  0  0  0
 12 13  4  0  0  0  0
 13 14  4  0  0  0  0
 14 15  1  0  0  0  0
 15 16  1  0  0  0  0
 16 17  1  0  0  0  0
 17 18  4  0  0  0  0
 18 19  4  0  0  0  0
 19 20  4  0  0  0  0
 20 21  4  0  0  0  0
 21 22  4  0  0  0  0
 17 22  4  0  0  0  0
 21 23  1  0  0  0  0
 23 24  4  0  0  0  0
 24 25  4  0  0  0  0
 25 26  4  0  0  0  0
 26 27  4  0  0  0  0
 27 28  4  0  0  0  0
 23 28  4  0  0  0  0
 14 29  4  0  0  0  0
 29 30  4  0  0  0  0
 11 30  4  0  0  0  0
M  END
>  <CdId>
58

>  <Mol Weight>
396.454

>  <Formula>
C23H20N6O

>  <CMPD_CHEMBLID>
CHEMBL272980

>  <MOLREGNO>
434834

>  <PARENT_CMPD_CHEMBLID>
CHEMBL272980

>  <PARENT_MOLREGNO>
434834

>  <COMPOUND_KEY>
MGCD0103

>  <MOLWEIGHT>
396.44

>  <ALOGP>
2.8

>  <PSA>
105.82

>  <NUM_RO5_VIOLATIONS>
0

>  <ACTIVITY_ID>
16447732

>  <STANDARD_TYPE>
T1/2

>  <RELATION>
=

>  <STANDARD_VALUE>
10.0

>  <STANDARD_UNITS>
hr

>  <PUBLISHED_TYPE>
t1/2

>  <PUBLISHED_RELATION>
=

>  <PUBLISHED_VALUE>
10.0

>  <PUBLISHED_UNITS>
hr

>  <BAO_ENDPOINT>
BAO_0002115

>  <UO_UNITS>
UO_0000032

>  <QUDT_UNITS>
http://qudt.org/vocab/unit#Hour

>  <ASSAY_ID>
1549854

>  <ASSAY_CHEMBLID>
CHEMBL3757874

>  <ASSAY_TYPE>
A

>  <DESCRIPTION>
Half life in mouse plasma

>  <ASSAY_SRC_ID>
1

>  <ASSAY_SRC_DESCRIPTION>
Scientific Literature

>  <ASSAY_ORGANISM>
Mus musculus

>  <ASSAY_TAX_ID>
10090

>  <CURATED_BY>
Autocuration

>  <TID>
102289

>  <TARGET_CHEMBLID>
CHEMBL613589

>  <TARGET_TYPE>
TISSUE

>  <PREF_NAME>
Plasma

>  <ORGANISM>
Mus musculus

>  <CONFIDENCE_SCORE>
1

>  <TARGET_MAPPING>
Non-molecular

>  <DOC_ID>
97704

>  <DOC_CHEMBLID>
CHEMBL3751819

>  <JOURNAL>
MedChemComm

>  <YEAR>
2015

>  <VOLUME>
6

>  <ISSUE>
10

>  <FIRST_PAGE>
1816

>  <MOL_PREF_NAME>
MOCETINOSTAT

$$$$

  Mrv1533001291818292D          

 26 28  0  0  0  0            999 V2000
    2.1434   -0.4125    0.0000 O   0  0  0  0  0  0  0  0  0  0  0  0
    2.1434   -1.2375    0.0000 N   0  0  0  0  0  0  0  0  0  0  0  0
    2.8579   -1.6500    0.0000 C   0  0  0  0  0  0  0  0  0  0  0  0
    3.5724   -1.2375    0.0000 O   0  0  0  0  0  0  0  0  0  0  0  0
    2.8579   -2.4750    0.0000 C   0  0  0  0  0  0  0  0  0  0  0  0
    3.5724   -2.8875    0.0000 C   0  0  0  0  0  0  0  0  0  0  0  0
    3.5724   -3.7125    0.0000 C   0  0  0  0  0  0  0  0  0  0  0  0
    4.2868   -4.1250    0.0000 C   0  0  0  0  0  0  0  0  0  0  0  0
    4.2868   -4.9500    0.0000 C   0  0  0  0  0  0  0  0  0  0  0  0
    3.5724   -5.3625    0.0000 C   0  0  0  0  0  0  0  0  0  0  0  0
    3.5724   -6.1875    0.0000 C   0  0  0  0  0  0  0  0  0  0  0  0
    2.8579   -6.6000    0.0000 N   0  0  0  0  0  0  0  0  0  0  0  0
    2.8579   -7.4250    0.0000 C   0  0  0  0  0  0  0  0  0  0  0  0
    3.5724   -7.8375    0.0000 N   0  0  0  0  0  0  0  0  0  0  0  0
    3.5724   -8.6625    0.0000 C   0  0  0  0  0  0  0  0  0  0  0  0
    2.8579   -9.0750    0.0000 C   0  0  0  0  0  0  0  0  0  0  0  0
    2.1434   -8.6625    0.0000 C   0  0  0  0  0  0  0  0  0  0  0  0
    2.1434   -7.8375    0.0000 N   0  0  0  0  0  0  0  0  0  0  0  0
    1.4289   -9.0750    0.0000 C   0  0  0  0  0  0  0  0  0  0  0  0
    1.4289   -9.9000    0.0000 C   0  0  0  0  0  0  0  0  0  0  0  0
    0.7145  -10.3125    0.0000 C   0  0  0  0  0  0  0  0  0  0  0  0
    0.0000   -9.9000    0.0000 C   0  0  0  0  0  0  0  0  0  0  0  0
    0.0000   -9.0750    0.0000 N   0  0  0  0  0  0  0  0  0  0  0  0
    0.7145   -8.6625    0.0000 C   0  0  0  0  0  0  0  0  0  0  0  0
    2.8579   -4.9500    0.0000 C   0  0  0  0  0  0  0  0  0  0  0  0
    2.8579   -4.1250    0.0000 C   0  0  0  0  0  0  0  0  0  0  0  0
  1  2  1  0  0  0  0
  2  3  1  0  0  0  0
  3  4  2  0  0  0  0
  3  5  1  0  0  0  0
  5  6  2  0  0  0  0
  6  7  1  0  0  0  0
  7  8  4  0  0  0  0
  8  9  4  0  0  0  0
  9 10  4  0  0  0  0
 10 11  1  0  0  0  0
 11 12  1  0  0  0  0
 12 13  1  0  0  0  0
 13 14  4  0  0  0  0
 14 15  4  0  0  0  0
 15 16  4  0  0  0  0
 16 17  4  0  0  0  0
 17 18  4  0  0  0  0
 13 18  4  0  0  0  0
 17 19  1  0  0  0  0
 19 20  4  0  0  0  0
 20 21  4  0  0  0  0
 21 22  4  0  0  0  0
 22 23  4  0  0  0  0
 23 24  4  0  0  0  0
 19 24  4  0  0  0  0
 10 25  4  0  0  0  0
 25 26  4  0  0  0  0
  7 26  4  0  0  0  0
M  END
>  <CdId>
59

>  <Mol Weight>
347.378

>  <Formula>
C19H17N5O2

>  <CMPD_CHEMBLID>
CHEMBL3752134

>  <MOLREGNO>
2060138

>  <PARENT_CMPD_CHEMBLID>
CHEMBL3752134

>  <PARENT_MOLREGNO>
2060138

>  <COMPOUND_KEY>
1

>  <MOLWEIGHT>
347.37

>  <ALOGP>
2.24

>  <PSA>
100.03

>  <NUM_RO5_VIOLATIONS>
0

>  <ACTIVITY_ID>
16447730

>  <STANDARD_TYPE>
T1/2

>  <RELATION>
=

>  <STANDARD_VALUE>
10.0

>  <STANDARD_UNITS>
hr

>  <PUBLISHED_TYPE>
t1/2

>  <PUBLISHED_RELATION>
=

>  <PUBLISHED_VALUE>
10.0

>  <PUBLISHED_UNITS>
hr

>  <BAO_ENDPOINT>
BAO_0002115

>  <UO_UNITS>
UO_0000032

>  <QUDT_UNITS>
http://qudt.org/vocab/unit#Hour

>  <ASSAY_ID>
1549854

>  <ASSAY_CHEMBLID>
CHEMBL3757874

>  <ASSAY_TYPE>
A

>  <DESCRIPTION>
Half life in mouse plasma

>  <ASSAY_SRC_ID>
1

>  <ASSAY_SRC_DESCRIPTION>
Scientific Literature

>  <ASSAY_ORGANISM>
Mus musculus

>  <ASSAY_TAX_ID>
10090

>  <CURATED_BY>
Autocuration

>  <TID>
102289

>  <TARGET_CHEMBLID>
CHEMBL613589

>  <TARGET_TYPE>
TISSUE

>  <PREF_NAME>
Plasma

>  <ORGANISM>
Mus musculus

>  <CONFIDENCE_SCORE>
1

>  <TARGET_MAPPING>
Non-molecular

>  <DOC_ID>
97704

>  <DOC_CHEMBLID>
CHEMBL3751819

>  <JOURNAL>
MedChemComm

>  <YEAR>
2015

>  <VOLUME>
6

>  <ISSUE>
10

>  <FIRST_PAGE>
1816

$$$$

  Mrv1533001291818292D          

 24 26  0  0  0  0            999 V2000
    2.8579   -1.6500    0.0000 O   0  0  0  0  0  0  0  0  0  0  0  0
    2.8579   -2.4750    0.0000 N   0  0  0  0  0  0  0  0  0  0  0  0
    3.5724   -2.8875    0.0000 C   0  0  0  0  0  0  0  0  0  0  0  0
    4.2868   -2.4750    0.0000 O   0  0  0  0  0  0  0  0  0  0  0  0
    3.5724   -3.7125    0.0000 C   0  0  0  0  0  0  0  0  0  0  0  0
    4.2868   -4.1250    0.0000 C   0  0  0  0  0  0  0  0  0  0  0  0
    4.2868   -4.9500    0.0000 C   0  0  0  0  0  0  0  0  0  0  0  0
    3.5724   -5.3625    0.0000 C   0  0  0  0  0  0  0  0  0  0  0  0
    3.5724   -6.1875    0.0000 C   0  0  0  0  0  0  0  0  0  0  0  0
    2.8579   -6.6000    0.0000 N   0  0  0  0  0  0  0  0  0  0  0  0
    2.8579   -7.4250    0.0000 C   0  0  0  0  0  0  0  0  0  0  0  0
    3.5724   -7.8375    0.0000 N   0  0  0  0  0  0  0  0  0  0  0  0
    3.5724   -8.6625    0.0000 C   0  0  0  0  0  0  0  0  0  0  0  0
    2.8579   -9.0750    0.0000 C   0  0  0  0  0  0  0  0  0  0  0  0
    2.1434   -8.6625    0.0000 C   0  0  0  0  0  0  0  0  0  0  0  0
    2.1434   -7.8375    0.0000 N   0  0  0  0  0  0  0  0  0  0  0  0
    1.4289   -9.0750    0.0000 C   0  0  0  0  0  0  0  0  0  0  0  0
    1.4289   -9.9000    0.0000 C   0  0  0  0  0  0  0  0  0  0  0  0
    0.7145  -10.3125    0.0000 C   0  0  0  0  0  0  0  0  0  0  0  0
    0.0000   -9.9000    0.0000 C   0  0  0  0  0  0  0  0  0  0  0  0
    0.0000   -9.0750    0.0000 N   0  0  0  0  0  0  0  0  0  0  0  0
    0.7145   -8.6625    0.0000 C   0  0  0  0  0  0  0  0  0  0  0  0
    2.8579   -4.9500    0.0000 C   0  0  0  0  0  0  0  0  0  0  0  0
    2.8579   -4.1250    0.0000 C   0  0  0  0  0  0  0  0  0  0  0  0
  1  2  1  0  0  0  0
  2  3  1  0  0  0  0
  3  4  2  0  0  0  0
  3  5  1  0  0  0  0
  5  6  4  0  0  0  0
  6  7  4  0  0  0  0
  7  8  4  0  0  0  0
  8  9  1  0  0  0  0
  9 10  1  0  0  0  0
 10 11  1  0  0  0  0
 11 12  4  0  0  0  0
 12 13  4  0  0  0  0
 13 14  4  0  0  0  0
 14 15  4  0  0  0  0
 15 16  4  0  0  0  0
 11 16  4  0  0  0  0
 15 17  1  0  0  0  0
 17 18  4  0  0  0  0
 18 19  4  0  0  0  0
 19 20  4  0  0  0  0
 20 21  4  0  0  0  0
 21 22  4  0  0  0  0
 17 22  4  0  0  0  0
  8 23  4  0  0  0  0
 23 24  4  0  0  0  0
  5 24  4  0  0  0  0
M  END
>  <CdId>
60

>  <Mol Weight>
321.34

>  <Formula>
C17H15N5O2

>  <CMPD_CHEMBLID>
CHEMBL2407730

>  <MOLREGNO>
1572136

>  <PARENT_CMPD_CHEMBLID>
CHEMBL2407730

>  <PARENT_MOLREGNO>
1572136

>  <COMPOUND_KEY>
2

>  <MOLWEIGHT>
321.33

>  <ALOGP>
1.78

>  <PSA>
100.03

>  <NUM_RO5_VIOLATIONS>
0

>  <ACTIVITY_ID>
16447731

>  <STANDARD_TYPE>
T1/2

>  <RELATION>
=

>  <STANDARD_VALUE>
12.0

>  <STANDARD_UNITS>
hr

>  <PUBLISHED_TYPE>
t1/2

>  <PUBLISHED_RELATION>
=

>  <PUBLISHED_VALUE>
12.0

>  <PUBLISHED_UNITS>
hr

>  <BAO_ENDPOINT>
BAO_0002115

>  <UO_UNITS>
UO_0000032

>  <QUDT_UNITS>
http://qudt.org/vocab/unit#Hour

>  <ASSAY_ID>
1549854

>  <ASSAY_CHEMBLID>
CHEMBL3757874

>  <ASSAY_TYPE>
A

>  <DESCRIPTION>
Half life in mouse plasma

>  <ASSAY_SRC_ID>
1

>  <ASSAY_SRC_DESCRIPTION>
Scientific Literature

>  <ASSAY_ORGANISM>
Mus musculus

>  <ASSAY_TAX_ID>
10090

>  <CURATED_BY>
Autocuration

>  <TID>
102289

>  <TARGET_CHEMBLID>
CHEMBL613589

>  <TARGET_TYPE>
TISSUE

>  <PREF_NAME>
Plasma

>  <ORGANISM>
Mus musculus

>  <CONFIDENCE_SCORE>
1

>  <TARGET_MAPPING>
Non-molecular

>  <DOC_ID>
97704

>  <DOC_CHEMBLID>
CHEMBL3751819

>  <JOURNAL>
MedChemComm

>  <YEAR>
2015

>  <VOLUME>
6

>  <ISSUE>
10

>  <FIRST_PAGE>
1816

$$$$

  Mrv1533001291818292D          

 19 19  0  0  0  0            999 V2000
    2.1434   -6.1875    0.0000 O   0  0  0  0  0  0  0  0  0  0  0  0
    2.8579   -6.6000    0.0000 N   0  0  0  0  0  0  0  0  0  0  0  0
    3.5724   -6.1875    0.0000 C   0  0  0  0  0  0  0  0  0  0  0  0
    3.5724   -5.3625    0.0000 O   0  0  0  0  0  0  0  0  0  0  0  0
    4.2868   -6.6000    0.0000 C   0  0  0  0  0  0  0  0  0  0  0  0
    5.0013   -6.1875    0.0000 C   0  0  0  0  0  0  0  0  0  0  0  0
    5.7158   -6.6000    0.0000 C   0  0  0  0  0  0  0  0  0  0  0  0
    6.4302   -6.1875    0.0000 C   0  0  0  0  0  0  0  0  0  0  0  0
    7.1447   -6.6000    0.0000 C   0  0  0  0  0  0  0  0  0  0  0  0
    7.8592   -6.1875    0.0000 C   0  0  0  0  0  0  0  0  0  0  0  0
    8.5737   -6.6000    0.0000 C   0  0  0  0  0  0  0  0  0  0  0  0
    8.5737   -7.4250    0.0000 O   0  0  0  0  0  0  0  0  0  0  0  0
    9.2881   -6.1875    0.0000 N   0  0  0  0  0  0  0  0  0  0  0  0
   10.0026   -6.6000    0.0000 C   0  0  0  0  0  0  0  0  0  0  0  0
   10.7171   -6.1875    0.0000 C   0  0  0  0  0  0  0  0  0  0  0  0
   11.4315   -6.6000    0.0000 C   0  0  0  0  0  0  0  0  0  0  0  0
   11.4315   -7.4250    0.0000 C   0  0  0  0  0  0  0  0  0  0  0  0
   10.7171   -7.8375    0.0000 C   0  0  0  0  0  0  0  0  0  0  0  0
   10.0026   -7.4250    0.0000 C   0  0  0  0  0  0  0  0  0  0  0  0
  1  2  1  0  0  0  0
  2  3  1  0  0  0  0
  3  4  2  0  0  0  0
  3  5  1  0  0  0  0
  5  6  1  0  0  0  0
  6  7  1  0  0  0  0
  7  8  1  0  0  0  0
  8  9  1  0  0  0  0
  9 10  1  0  0  0  0
 10 11  1  0  0  0  0
 11 12  2  0  0  0  0
 11 13  1  0  0  0  0
 13 14  1  0  0  0  0
 14 15  4  0  0  0  0
 15 16  4  0  0  0  0
 16 17  4  0  0  0  0
 17 18  4  0  0  0  0
 18 19  4  0  0  0  0
 14 19  4  0  0  0  0
M  END
>  <CdId>
61

>  <Mol Weight>
264.325

>  <Formula>
C14H20N2O3

>  <CMPD_CHEMBLID>
CHEMBL98

>  <MOLREGNO>
11305

>  <PARENT_CMPD_CHEMBLID>
CHEMBL98

>  <PARENT_MOLREGNO>
11305

>  <COMPOUND_KEY>
SAHA

>  <MOLWEIGHT>
264.32

>  <ALOGP>
2.01

>  <PSA>
78.43

>  <NUM_RO5_VIOLATIONS>
0

>  <ACTIVITY_ID>
16447729

>  <STANDARD_TYPE>
T1/2

>  <RELATION>
=

>  <STANDARD_VALUE>
3.0

>  <STANDARD_UNITS>
hr

>  <PUBLISHED_TYPE>
t1/2

>  <PUBLISHED_RELATION>
=

>  <PUBLISHED_VALUE>
3.0

>  <PUBLISHED_UNITS>
hr

>  <BAO_ENDPOINT>
BAO_0002115

>  <UO_UNITS>
UO_0000032

>  <QUDT_UNITS>
http://qudt.org/vocab/unit#Hour

>  <ASSAY_ID>
1549854

>  <ASSAY_CHEMBLID>
CHEMBL3757874

>  <ASSAY_TYPE>
A

>  <DESCRIPTION>
Half life in mouse plasma

>  <ASSAY_SRC_ID>
1

>  <ASSAY_SRC_DESCRIPTION>
Scientific Literature

>  <ASSAY_ORGANISM>
Mus musculus

>  <ASSAY_TAX_ID>
10090

>  <CURATED_BY>
Autocuration

>  <TID>
102289

>  <TARGET_CHEMBLID>
CHEMBL613589

>  <TARGET_TYPE>
TISSUE

>  <PREF_NAME>
Plasma

>  <ORGANISM>
Mus musculus

>  <CONFIDENCE_SCORE>
1

>  <TARGET_MAPPING>
Non-molecular

>  <DOC_ID>
97704

>  <DOC_CHEMBLID>
CHEMBL3751819

>  <JOURNAL>
MedChemComm

>  <YEAR>
2015

>  <VOLUME>
6

>  <ISSUE>
10

>  <FIRST_PAGE>
1816

>  <MOL_PREF_NAME>
VORINOSTAT

$$$$

  Mrv1533001291818282D          

 48 52  0  0  1  0            999 V2000
    3.2418   -7.9019    0.0000 Na  0  3  0  0  0  0  0  0  0  0  0  0
    5.4957   -7.2979    0.0000 Na  0  3  0  0  0  0  0  0  0  0  0  0
    1.2089   -4.8229    0.0000 C   0  0  0  0  0  0  0  0  0  0  0  0
    1.9233   -5.2354    0.0000 O   0  0  0  0  0  0  0  0  0  0  0  0
    2.6378   -4.8229    0.0000 C   0  0  0  0  0  0  0  0  0  0  0  0
    2.6378   -3.9979    0.0000 C   0  0  0  0  0  0  0  0  0  0  0  0
    3.3523   -3.5854    0.0000 C   0  0  0  0  0  0  0  0  0  0  0  0
    4.0668   -3.9979    0.0000 C   0  0  0  0  0  0  0  0  0  0  0  0
    4.0668   -4.8229    0.0000 C   0  0  0  0  0  0  0  0  0  0  0  0
    4.7812   -5.2354    0.0000 O   0  0  0  0  0  0  0  0  0  0  0  0
    5.4957   -4.8229    0.0000 C   0  0  0  0  0  0  0  0  0  0  0  0
    3.3523   -5.2354    0.0000 C   0  0  0  0  0  0  0  0  0  0  0  0
    3.3523   -6.0604    0.0000 O   0  0  0  0  0  0  0  0  0  0  0  0
    4.0668   -6.4729    0.0000 P   0  0  0  0  0  0  0  0  0  0  0  0
    4.4793   -5.7585    0.0000 O   0  0  0  0  0  0  0  0  0  0  0  0
    3.6543   -7.1874    0.0000 O   0  5  0  0  0  0  0  0  0  0  0  0
    4.7812   -6.8854    0.0000 O   0  5  0  0  0  0  0  0  0  0  0  0
    3.3523   -2.7604    0.0000 C   0  0  0  0  0  0  0  0  0  0  0  0
    2.6378   -2.3479    0.0000 C   0  0  0  0  0  0  0  0  0  0  0  0
    2.6378   -1.5229    0.0000 C   0  0  0  0  0  0  0  0  0  0  0  0
    1.8532   -1.2680    0.0000 C   0  0  0  0  0  0  0  0  0  0  0  0
    1.3683   -1.9354    0.0000 O   0  0  0  0  0  0  0  0  0  0  0  0
    1.8532   -2.6029    0.0000 C   0  0  0  0  0  0  0  0  0  0  0  0
    1.5983   -3.3875    0.0000 O   0  0  0  0  0  0  0  0  0  0  0  0
    3.3523   -1.1104    0.0000 C   0  0  0  0  0  0  0  0  0  0  0  0
    3.3523   -0.2854    0.0000 O   0  0  0  0  0  0  0  0  0  0  0  0
    4.0668    0.1271    0.0000 C   0  0  0  0  0  0  0  0  0  0  0  0
    4.7812   -0.2854    0.0000 O   0  0  0  0  0  0  0  0  0  0  0  0
    5.4957    0.1271    0.0000 C   0  0  0  0  0  0  0  0  0  0  0  0
    6.2102   -0.2854    0.0000 C   0  0  0  0  0  0  0  0  0  0  0  0
    6.9246    0.1271    0.0000 O   0  0  0  0  0  0  0  0  0  0  0  0
    6.9246    0.9521    0.0000 C   0  0  0  0  0  0  0  0  0  0  0  0
    7.6391    1.3646    0.0000 C   0  0  0  0  0  0  0  0  0  0  0  0
    6.2102    1.3646    0.0000 O   0  0  0  0  0  0  0  0  0  0  0  0
    5.4957    0.9521    0.0000 C   0  0  0  0  0  0  0  0  0  0  0  0
    4.7812    1.3646    0.0000 C   0  0  0  0  0  0  0  0  0  0  0  0
    4.7812    2.1896    0.0000 O   0  0  0  0  0  0  0  0  0  0  0  0
    4.0668    0.9521    0.0000 C   0  0  0  0  0  0  0  0  0  0  0  0
    3.3523    1.3646    0.0000 O   0  0  0  0  0  0  0  0  0  0  0  0
    4.0668   -1.5229    0.0000 C   0  0  0  0  0  0  0  0  0  0  0  0
    4.7812   -1.1104    0.0000 C   0  0  0  0  0  0  0  0  0  0  0  0
    5.4957   -1.5229    0.0000 C   0  0  0  0  0  0  0  0  0  0  0  0
    6.2803   -1.2680    0.0000 O   0  0  0  0  0  0  0  0  0  0  0  0
    6.7652   -1.9354    0.0000 C   0  0  0  0  0  0  0  0  0  0  0  0
    6.2803   -2.6029    0.0000 O   0  0  0  0  0  0  0  0  0  0  0  0
    5.4957   -2.3479    0.0000 C   0  0  0  0  0  0  0  0  0  0  0  0
    4.7812   -2.7604    0.0000 C   0  0  0  0  0  0  0  0  0  0  0  0
    4.0668   -2.3479    0.0000 C   0  0  0  0  0  0  0  0  0  0  0  0
  3  4  1  0  0  0  0
  4  5  1  0  0  0  0
  5  6  4  0  0  0  0
  6  7  4  0  0  0  0
  7  8  4  0  0  0  0
  8  9  4  0  0  0  0
  9 10  1  0  0  0  0
 10 11  1  0  0  0  0
  9 12  4  0  0  0  0
  5 12  4  0  0  0  0
 12 13  1  0  0  0  0
 13 14  1  0  0  0  0
 14 15  2  0  0  0  0
 14 16  1  0  0  0  0
 14 17  1  0  0  0  0
  7 18  1  0  0  0  0
 18 19  1  0  0  0  0
 19 20  1  0  0  0  0
 20 21  1  0  0  0  0
 21 22  1  0  0  0  0
 22 23  1  0  0  0  0
 19 23  1  0  0  0  0
 23 24  2  0  0  0  0
 20 25  1  0  0  0  0
 25 26  1  0  0  0  0
 26 27  1  0  0  0  0
 27 28  1  0  0  0  0
 28 29  1  0  0  0  0
 29 30  1  0  0  0  0
 30 31  1  0  0  0  0
 31 32  1  0  0  0  0
 32 33  1  0  0  0  0
 32 34  1  0  0  0  0
 34 35  1  0  0  0  0
 29 35  1  0  0  0  0
 35 36  1  0  0  0  0
 36 37  1  0  0  0  0
 36 38  1  0  0  0  0
 27 38  1  0  0  0  0
 38 39  1  0  0  0  0
 25 40  1  0  0  0  0
 40 41  4  0  0  0  0
 41 42  4  0  0  0  0
 42 43  1  0  0  0  0
 43 44  1  0  0  0  0
 44 45  1  0  0  0  0
 45 46  1  0  0  0  0
 42 46  4  0  0  0  0
 46 47  4  0  0  0  0
 47 48  4  0  0  0  0
 18 48  1  0  0  0  0
 40 48  4  0  0  0  0
M  CHG  4   1   1   2   1  16  -1  17  -1
M  END
>  <CdId>
5

>  <Mol Weight>
712.504

>  <Formula>
C29H31Na2O16P

>  <CMPD_CHEMBLID>
CHEMBL3215333

>  <MOLREGNO>
1704110

>  <PARENT_CMPD_CHEMBLID>
CHEMBL3215332

>  <PARENT_MOLREGNO>
1704109

>  <COMPOUND_KEY>
6, BMY-40481-30

>  <MOLWEIGHT>
668.54

>  <ALOGP>
0.68

>  <PSA>
217.17

>  <NUM_RO5_VIOLATIONS>
2

>  <ACTIVITY_ID>
126964

>  <STANDARD_TYPE>
T1/2

>  <RELATION>
=

>  <STANDARD_VALUE>
0.65

>  <STANDARD_UNITS>
hr

>  <PUBLISHED_TYPE>
T1/2

>  <PUBLISHED_RELATION>
=

>  <PUBLISHED_VALUE>
39.0

>  <PUBLISHED_UNITS>
min

>  <POTENTIAL_DUPLICATE>
0

>  <BAO_ENDPOINT>
BAO_0002115

>  <UO_UNITS>
UO_0000032

>  <QUDT_UNITS>
http://qudt.org/vocab/unit#Hour

>  <ASSAY_ID>
8864

>  <ASSAY_CHEMBLID>
CHEMBL627101

>  <ASSAY_TYPE>
A

>  <DESCRIPTION>
Plasma half life in mouse

>  <ASSAY_SRC_ID>
1

>  <ASSAY_SRC_DESCRIPTION>
Scientific Literature

>  <ASSAY_ORGANISM>
Mus musculus

>  <ASSAY_TAX_ID>
10090

>  <CURATED_BY>
Intermediate

>  <BAO_FORMAT>
BAO_0000218

>  <TID>
50594

>  <TARGET_CHEMBLID>
CHEMBL375

>  <TARGET_TYPE>
ORGANISM

>  <PREF_NAME>
Mus musculus

>  <ORGANISM>
Mus musculus

>  <CONFIDENCE_SCORE>
1

>  <TARGET_MAPPING>
Non-molecular

>  <DOC_ID>
993

>  <DOC_CHEMBLID>
CHEMBL1128008

>  <JOURNAL>
Bioorg. Med. Chem. Lett.

>  <YEAR>
1994

>  <VOLUME>
4

>  <ISSUE>
21

>  <FIRST_PAGE>
2567

$$$$

  Mrv1533001291818282D          

 29 32  0  0  0  0            999 V2000
    4.7812    3.5854    0.0000 Cl  0  0  0  0  0  0  0  0  0  0  0  0
    5.4957    3.1729    0.0000 C   0  0  0  0  0  0  0  0  0  0  0  0
    6.2102    3.5854    0.0000 C   0  0  0  0  0  0  0  0  0  0  0  0
    6.9246    3.1729    0.0000 C   0  0  0  0  0  0  0  0  0  0  0  0
    6.9246    2.3479    0.0000 C   0  0  0  0  0  0  0  0  0  0  0  0
    6.2102    1.9354    0.0000 C   0  0  0  0  0  0  0  0  0  0  0  0
    6.2102    1.1104    0.0000 Cl  0  0  0  0  0  0  0  0  0  0  0  0
    5.4957    2.3479    0.0000 C   0  0  0  0  0  0  0  0  0  0  0  0
    4.7812    1.9354    0.0000 C   0  0  0  0  0  0  0  0  0  0  0  0
    4.7812    1.1104    0.0000 O   0  0  0  0  0  0  0  0  0  0  0  0
    4.0668    2.3479    0.0000 N   0  0  0  0  0  0  0  0  0  0  0  0
    3.3523    1.9354    0.0000 C   0  0  0  0  0  0  0  0  0  0  0  0
    3.3523    1.1104    0.0000 C   0  0  0  0  0  0  0  0  0  0  0  0
    2.6378    0.6979    0.0000 C   0  0  0  0  0  0  0  0  0  0  0  0
    1.9233    1.1104    0.0000 C   0  0  0  0  0  0  0  0  0  0  0  0
    1.1387    0.8555    0.0000 N   0  0  0  0  0  0  0  0  0  0  0  0
    0.6538    1.5229    0.0000 C   0  0  0  0  0  0  0  0  0  0  0  0
   -0.1712    1.5229    0.0000 N   0  0  0  0  0  0  0  0  0  0  0  0
   -0.5837    0.8085    0.0000 C   0  0  0  0  0  0  0  0  0  0  0  0
   -0.1712    0.0940    0.0000 O   0  0  0  0  0  0  0  0  0  0  0  0
   -1.4087    0.8085    0.0000 C   0  0  0  0  0  0  0  0  0  0  0  0
   -1.8212    0.0940    0.0000 C   0  0  0  0  0  0  0  0  0  0  0  0
   -2.6462    0.0940    0.0000 C   0  0  0  0  0  0  0  0  0  0  0  0
   -3.0587    0.8085    0.0000 C   0  0  0  0  0  0  0  0  0  0  0  0
   -2.6462    1.5229    0.0000 C   0  0  0  0  0  0  0  0  0  0  0  0
   -1.8212    1.5229    0.0000 C   0  0  0  0  0  0  0  0  0  0  0  0
    1.1387    2.1904    0.0000 S   0  0  0  0  0  0  0  0  0  0  0  0
    1.9233    1.9354    0.0000 C   0  0  0  0  0  0  0  0  0  0  0  0
    2.6378    2.3479    0.0000 C   0  0  0  0  0  0  0  0  0  0  0  0
  1  2  1  0  0  0  0
  2  3  4  0  0  0  0
  3  4  4  0  0  0  0
  4  5  4  0  0  0  0
  5  6  4  0  0  0  0
  6  7  1  0  0  0  0
  6  8  4  0  0  0  0
  2  8  4  0  0  0  0
  8  9  1  0  0  0  0
  9 10  2  0  0  0  0
  9 11  1  0  0  0  0
 11 12  1  0  0  0  0
 12 13  4  0  0  0  0
 13 14  4  0  0  0  0
 14 15  4  0  0  0  0
 15 16  4  0  0  0  0
 16 17  4  0  0  0  0
 17 18  1  0  0  0  0
 18 19  1  0  0  0  0
 19 20  2  0  0  0  0
 19 21  1  0  0  0  0
 21 22  1  0  0  0  0
 22 23  1  0  0  0  0
 23 24  1  0  0  0  0
 24 25  1  0  0  0  0
 25 26  1  0  0  0  0
 21 26  1  0  0  0  0
 17 27  4  0  0  0  0
 27 28  4  0  0  0  0
 15 28  4  0  0  0  0
 28 29  4  0  0  0  0
 12 29  4  0  0  0  0
M  END
>  <CdId>
7

>  <Mol Weight>
448.36

>  <Formula>
C21H19Cl2N3O2S

>  <CMPD_CHEMBLID>
CHEMBL187536

>  <MOLREGNO>
310664

>  <PARENT_CMPD_CHEMBLID>
CHEMBL187536

>  <PARENT_MOLREGNO>
310664

>  <COMPOUND_KEY>
5n

>  <MOLWEIGHT>
448.37

>  <ALOGP>
5.82

>  <PSA>
99.32

>  <NUM_RO5_VIOLATIONS>
1

>  <ACTIVITY_ID>
1458176

>  <STANDARD_TYPE>
T1/2

>  <RELATION>
=

>  <STANDARD_VALUE>
1.1

>  <STANDARD_UNITS>
hr

>  <PUBLISHED_TYPE>
T1/2

>  <PUBLISHED_RELATION>
=

>  <PUBLISHED_VALUE>
1.1

>  <PUBLISHED_UNITS>
hr

>  <POTENTIAL_DUPLICATE>
0

>  <BAO_ENDPOINT>
BAO_0002115

>  <UO_UNITS>
UO_0000032

>  <QUDT_UNITS>
http://qudt.org/vocab/unit#Hour

>  <ASSAY_ID>
313297

>  <ASSAY_CHEMBLID>
CHEMBL836891

>  <ASSAY_TYPE>
F

>  <DESCRIPTION>
Half life time in plasma (concentration)

>  <ASSAY_SRC_ID>
1

>  <ASSAY_SRC_DESCRIPTION>
Scientific Literature

>  <ASSAY_ORGANISM>
Mus musculus

>  <ASSAY_TAX_ID>
10090

>  <CURATED_BY>
Intermediate

>  <BAO_FORMAT>
BAO_0000218

>  <TID>
50594

>  <TARGET_CHEMBLID>
CHEMBL375

>  <TARGET_TYPE>
ORGANISM

>  <PREF_NAME>
Mus musculus

>  <ORGANISM>
Mus musculus

>  <CONFIDENCE_SCORE>
1

>  <TARGET_MAPPING>
Non-molecular

>  <DOC_ID>
20544

>  <DOC_CHEMBLID>
CHEMBL1139576

>  <PUBMED_ID>
15955697

>  <JOURNAL>
Bioorg. Med. Chem. Lett.

>  <YEAR>
2005

>  <VOLUME>
15

>  <ISSUE>
14

>  <FIRST_PAGE>
3328

$$$$

  Mrv1533001291818282D          

 34 37  0  0  0  0            999 V2000
    2.8579   -4.9500    0.0000 O   0  0  0  0  0  0  0  0  0  0  0  0
    2.1434   -5.3625    0.0000 C   0  0  0  0  0  0  0  0  0  0  0  0
    1.4289   -4.9500    0.0000 O   0  0  0  0  0  0  0  0  0  0  0  0
    2.1434   -6.1875    0.0000 C   0  0  0  0  0  0  0  0  0  0  0  0
    1.4289   -6.6000    0.0000 C   0  0  0  0  0  0  0  0  0  0  0  0
    1.4289   -7.4250    0.0000 C   0  0  0  0  0  0  0  0  0  0  0  0
    2.1434   -7.8375    0.0000 C   0  0  0  0  0  0  0  0  0  0  0  0
    2.8579   -7.4250    0.0000 C   0  0  0  0  0  0  0  0  0  0  0  0
    2.8579   -6.6000    0.0000 C   0  0  0  0  0  0  0  0  0  0  0  0
    3.5724   -7.8375    0.0000 C   0  0  0  0  0  0  0  0  0  0  0  0
    3.5724   -8.6625    0.0000 C   0  0  0  0  0  0  0  0  0  0  0  0
    4.2868   -9.0750    0.0000 C   0  0  0  0  0  0  0  0  0  0  0  0
    5.0013   -8.6625    0.0000 C   0  0  0  0  0  0  0  0  0  0  0  0
    5.0013   -7.8375    0.0000 N   0  0  0  0  0  0  0  0  0  0  0  0
    4.2868   -7.4250    0.0000 C   0  0  0  0  0  0  0  0  0  0  0  0
    4.2868   -6.6000    0.0000 F   0  0  0  0  0  0  0  0  0  0  0  0
    0.7145   -6.1875    0.0000 N   0  0  0  0  0  0  0  0  0  0  0  0
    0.0000   -6.6000    0.0000 C   0  0  0  0  0  0  0  0  0  0  0  0
    0.0000   -7.4250    0.0000 O   0  0  0  0  0  0  0  0  0  0  0  0
   -0.7145   -6.1875    0.0000 C   0  0  0  0  0  0  0  0  0  0  0  0
   -1.4289   -6.6000    0.0000 C   0  0  0  0  0  0  0  0  0  0  0  0
   -2.1434   -6.1875    0.0000 C   0  0  0  0  0  0  0  0  0  0  0  0
   -2.8579   -6.6000    0.0000 C   0  0  0  0  0  0  0  0  0  0  0  0
   -3.5724   -6.1875    0.0000 C   0  0  0  0  0  0  0  0  0  0  0  0
   -3.5724   -5.3625    0.0000 C   0  0  0  0  0  0  0  0  0  0  0  0
   -2.8579   -4.9500    0.0000 C   0  0  0  0  0  0  0  0  0  0  0  0
   -2.1434   -5.3625    0.0000 C   0  0  0  0  0  0  0  0  0  0  0  0
   -4.2868   -4.9500    0.0000 C   0  0  0  0  0  0  0  0  0  0  0  0
   -5.0013   -5.3625    0.0000 C   0  0  0  0  0  0  0  0  0  0  0  0
   -5.7158   -4.9500    0.0000 C   0  0  0  0  0  0  0  0  0  0  0  0
   -5.7158   -4.1250    0.0000 C   0  0  0  0  0  0  0  0  0  0  0  0
   -6.4302   -3.7125    0.0000 O   0  0  0  0  0  0  0  0  0  0  0  0
   -5.0013   -3.7125    0.0000 C   0  0  0  0  0  0  0  0  0  0  0  0
   -4.2868   -4.1250    0.0000 C   0  0  0  0  0  0  0  0  0  0  0  0
  1  2  1  0  0  0  0
  2  3  2  0  0  0  0
  2  4  1  0  0  0  0
  4  5  2  0  0  0  0
  5  6  1  0  0  0  0
  6  7  1  0  0  0  0
  7  8  1  0  0  0  0
  8  9  1  0  0  0  0
  4  9  1  0  0  0  0
  8 10  1  0  0  0  0
 10 11  4  0  0  0  0
 11 12  4  0  0  0  0
 12 13  4  0  0  0  0
 13 14  4  0  0  0  0
 14 15  4  0  0  0  0
 10 15  4  0  0  0  0
 15 16  1  0  0  0  0
  5 17  1  0  0  0  0
 17 18  1  0  0  0  0
 18 19  2  0  0  0  0
 18 20  1  0  0  0  0
 20 21  1  0  0  0  0
 21 22  1  0  0  0  0
 22 23  4  0  0  0  0
 23 24  4  0  0  0  0
 24 25  4  0  0  0  0
 25 26  4  0  0  0  0
 26 27  4  0  0  0  0
 22 27  4  0  0  0  0
 25 28  1  0  0  0  0
 28 29  4  0  0  0  0
 29 30  4  0  0  0  0
 30 31  4  0  0  0  0
 31 32  1  0  0  0  0
 31 33  4  0  0  0  0
 33 34  4  0  0  0  0
 28 34  4  0  0  0  0
M  END
>  <CdId>
22

>  <Mol Weight>
460.505

>  <Formula>
C27H25FN2O4

>  <CMPD_CHEMBLID>
CHEMBL1086031

>  <MOLREGNO>
632157

>  <PARENT_CMPD_CHEMBLID>
CHEMBL1086031

>  <PARENT_MOLREGNO>
632157

>  <COMPOUND_KEY>
22

>  <MOLWEIGHT>
460.5

>  <ALOGP>
4.72

>  <PSA>
99.52

>  <NUM_RO5_VIOLATIONS>
0

>  <ACTIVITY_ID>
3309859

>  <STANDARD_TYPE>
T1/2

>  <RELATION>
=

>  <STANDARD_VALUE>
1.8

>  <STANDARD_UNITS>
hr

>  <PUBLISHED_TYPE>
t1/2

>  <PUBLISHED_RELATION>
=

>  <PUBLISHED_VALUE>
1.8

>  <PUBLISHED_UNITS>
hr

>  <POTENTIAL_DUPLICATE>
0

>  <BAO_ENDPOINT>
BAO_0002115

>  <UO_UNITS>
UO_0000032

>  <QUDT_UNITS>
http://qudt.org/vocab/unit#Hour

>  <ASSAY_ID>
635635

>  <ASSAY_CHEMBLID>
CHEMBL1119527

>  <ASSAY_TYPE>
A

>  <DESCRIPTION>
Half life in mouse plasma

>  <ASSAY_SRC_ID>
1

>  <ASSAY_SRC_DESCRIPTION>
Scientific Literature

>  <ASSAY_ORGANISM>
Mus musculus

>  <ASSAY_TAX_ID>
10090

>  <CURATED_BY>
Autocuration

>  <BAO_FORMAT>
BAO_0000218

>  <TID>
50594

>  <TARGET_CHEMBLID>
CHEMBL375

>  <TARGET_TYPE>
ORGANISM

>  <PREF_NAME>
Mus musculus

>  <ORGANISM>
Mus musculus

>  <CONFIDENCE_SCORE>
1

>  <TARGET_MAPPING>
Non-molecular

>  <DOC_ID>
51311

>  <DOC_CHEMBLID>
CHEMBL1155483

>  <PUBMED_ID>
20444602

>  <JOURNAL>
Bioorg. Med. Chem. Lett.

>  <YEAR>
2010

>  <VOLUME>
20

>  <ISSUE>
11

>  <FIRST_PAGE>
3426

$$$$

  Mrv1533001291818282D          

 26 28  0  0  0  0            999 V2000
   -1.0966   -2.9456    0.0000 O   0  0  0  0  0  0  0  0  0  0  0  0
   -0.3822   -3.3581    0.0000 C   0  0  0  0  0  0  0  0  0  0  0  0
    0.3323   -2.9456    0.0000 O   0  0  0  0  0  0  0  0  0  0  0  0
   -0.3822   -4.1831    0.0000 C   0  0  0  0  0  0  0  0  0  0  0  0
    0.3323   -4.5956    0.0000 C   0  0  0  0  0  0  0  0  0  0  0  0
    0.3323   -5.4206    0.0000 C   0  0  0  0  0  0  0  0  0  0  0  0
   -0.3822   -5.8331    0.0000 C   0  0  0  0  0  0  0  0  0  0  0  0
   -1.0966   -5.4206    0.0000 C   0  0  0  0  0  0  0  0  0  0  0  0
   -1.0966   -4.5956    0.0000 C   0  0  0  0  0  0  0  0  0  0  0  0
    1.0468   -4.1831    0.0000 N   0  0  0  0  0  0  0  0  0  0  0  0
    1.7613   -4.5956    0.0000 C   0  0  0  0  0  0  0  0  0  0  0  0
    1.7613   -5.4206    0.0000 O   0  0  0  0  0  0  0  0  0  0  0  0
    2.4757   -4.1831    0.0000 C   0  0  0  0  0  0  0  0  0  0  0  0
    3.1902   -4.5956    0.0000 C   0  0  0  0  0  0  0  0  0  0  0  0
    3.9047   -4.1831    0.0000 C   0  0  0  0  0  0  0  0  0  0  0  0
    3.9909   -3.3626    0.0000 O   0  0  0  0  0  0  0  0  0  0  0  0
    4.7979   -3.1911    0.0000 N   0  0  0  0  0  0  0  0  0  0  0  0
    5.2104   -3.9056    0.0000 C   0  0  0  0  0  0  0  0  0  0  0  0
    4.6583   -4.5187    0.0000 N   0  0  0  0  0  0  0  0  0  0  0  0
    6.0309   -3.9918    0.0000 C   0  0  0  0  0  0  0  0  0  0  0  0
    6.5158   -3.3244    0.0000 C   0  0  0  0  0  0  0  0  0  0  0  0
    7.3363   -3.4106    0.0000 C   0  0  0  0  0  0  0  0  0  0  0  0
    7.6718   -4.1643    0.0000 C   0  0  0  0  0  0  0  0  0  0  0  0
    8.4923   -4.2505    0.0000 O   0  0  0  0  0  0  0  0  0  0  0  0
    7.1869   -4.8317    0.0000 C   0  0  0  0  0  0  0  0  0  0  0  0
    6.3664   -4.7455    0.0000 N   0  0  0  0  0  0  0  0  0  0  0  0
  1  2  1  0  0  0  0
  2  3  2  0  0  0  0
  2  4  1  0  0  0  0
  4  5  2  0  0  0  0
  5  6  1  0  0  0  0
  6  7  1  0  0  0  0
  7  8  1  0  0  0  0
  8  9  1  0  0  0  0
  4  9  1  0  0  0  0
  5 10  1  0  0  0  0
 10 11  1  0  0  0  0
 11 12  2  0  0  0  0
 11 13  1  0  0  0  0
 13 14  1  0  0  0  0
 14 15  1  0  0  0  0
 15 16  4  0  0  0  0
 16 17  4  0  0  0  0
 17 18  4  0  0  0  0
 18 19  4  0  0  0  0
 15 19  4  0  0  0  0
 18 20  1  0  0  0  0
 20 21  4  0  0  0  0
 21 22  4  0  0  0  0
 22 23  4  0  0  0  0
 23 24  1  0  0  0  0
 23 25  4  0  0  0  0
 25 26  4  0  0  0  0
 20 26  4  0  0  0  0
M  END
>  <CdId>
24

>  <Mol Weight>
358.354

>  <Formula>
C17H18N4O5

>  <CMPD_CHEMBLID>
CHEMBL1087302

>  <MOLREGNO>
615504

>  <PARENT_CMPD_CHEMBLID>
CHEMBL1087302

>  <PARENT_MOLREGNO>
615504

>  <COMPOUND_KEY>
24

>  <MOLWEIGHT>
358.35

>  <ALOGP>
1.14

>  <PSA>
138.44

>  <NUM_RO5_VIOLATIONS>
0

>  <ACTIVITY_ID>
3309861

>  <STANDARD_TYPE>
T1/2

>  <RELATION>
=

>  <STANDARD_VALUE>
1.3

>  <STANDARD_UNITS>
hr

>  <PUBLISHED_TYPE>
t1/2

>  <PUBLISHED_RELATION>
=

>  <PUBLISHED_VALUE>
1.3

>  <PUBLISHED_UNITS>
hr

>  <POTENTIAL_DUPLICATE>
0

>  <BAO_ENDPOINT>
BAO_0002115

>  <UO_UNITS>
UO_0000032

>  <QUDT_UNITS>
http://qudt.org/vocab/unit#Hour

>  <ASSAY_ID>
635635

>  <ASSAY_CHEMBLID>
CHEMBL1119527

>  <ASSAY_TYPE>
A

>  <DESCRIPTION>
Half life in mouse plasma

>  <ASSAY_SRC_ID>
1

>  <ASSAY_SRC_DESCRIPTION>
Scientific Literature

>  <ASSAY_ORGANISM>
Mus musculus

>  <ASSAY_TAX_ID>
10090

>  <CURATED_BY>
Autocuration

>  <BAO_FORMAT>
BAO_0000218

>  <TID>
50594

>  <TARGET_CHEMBLID>
CHEMBL375

>  <TARGET_TYPE>
ORGANISM

>  <PREF_NAME>
Mus musculus

>  <ORGANISM>
Mus musculus

>  <CONFIDENCE_SCORE>
1

>  <TARGET_MAPPING>
Non-molecular

>  <DOC_ID>
51311

>  <DOC_CHEMBLID>
CHEMBL1155483

>  <PUBMED_ID>
20444602

>  <JOURNAL>
Bioorg. Med. Chem. Lett.

>  <YEAR>
2010

>  <VOLUME>
20

>  <ISSUE>
11

>  <FIRST_PAGE>
3426

$$$$

  Mrv1533001291818282D          

 27 28  0  0  0  0            999 V2000
    2.8579   -1.6500    0.0000 C   0  0  0  0  0  0  0  0  0  0  0  0
    3.5724   -2.0625    0.0000 C   0  0  0  0  0  0  0  0  0  0  0  0
    4.2868   -1.6500    0.0000 N   0  0  0  0  0  0  0  0  0  0  0  0
    4.2868   -0.8250    0.0000 O   0  0  0  0  0  0  0  0  0  0  0  0
    3.5724   -2.8875    0.0000 C   0  0  0  0  0  0  0  0  0  0  0  0
    4.2868   -3.3000    0.0000 C   0  0  0  0  0  0  0  0  0  0  0  0
    4.2868   -4.1250    0.0000 C   0  0  0  0  0  0  0  0  0  0  0  0
    3.5724   -4.5375    0.0000 C   0  0  0  0  0  0  0  0  0  0  0  0
    2.8579   -4.1250    0.0000 C   0  0  0  0  0  0  0  0  0  0  0  0
    2.8579   -3.3000    0.0000 C   0  0  0  0  0  0  0  0  0  0  0  0
    2.1434   -4.5375    0.0000 C   0  0  0  0  0  0  0  0  0  0  0  0
    1.7309   -3.8230    0.0000 C   0  0  0  0  0  0  0  0  0  0  0  0
    2.5559   -5.2520    0.0000 C   0  0  0  0  0  0  0  0  0  0  0  0
    1.4289   -4.9500    0.0000 N   0  0  0  0  0  0  0  0  0  0  0  0
    0.7145   -4.5375    0.0000 C   0  0  0  0  0  0  0  0  0  0  0  0
    0.7145   -3.7125    0.0000 O   0  0  0  0  0  0  0  0  0  0  0  0
    0.0000   -4.9500    0.0000 N   0  0  0  0  0  0  0  0  0  0  0  0
   -0.7145   -4.5375    0.0000 C   0  0  0  0  0  0  0  0  0  0  0  0
   -1.4289   -4.9500    0.0000 C   0  0  0  0  0  0  0  0  0  0  0  0
   -2.1434   -4.5375    0.0000 C   0  0  0  0  0  0  0  0  0  0  0  0
   -2.1434   -3.7125    0.0000 C   0  0  0  0  0  0  0  0  0  0  0  0
   -2.8579   -3.3000    0.0000 Cl  0  0  0  0  0  0  0  0  0  0  0  0
   -1.4289   -3.3000    0.0000 C   0  0  0  0  0  0  0  0  0  0  0  0
   -0.7145   -3.7125    0.0000 C   0  0  0  0  0  0  0  0  0  0  0  0
   -1.4289   -2.4750    0.0000 C   0  0  0  0  0  0  0  0  0  0  0  0
   -0.7145   -2.0625    0.0000 O   0  0  0  0  0  0  0  0  0  0  0  0
   -2.1434   -2.0625    0.0000 N   0  0  0  0  0  0  0  0  0  0  0  0
  1  2  1  0  0  0  0
  2  3  2  0  0  0  0
  3  4  1  0  0  0  0
  2  5  1  0  0  0  0
  5  6  4  0  0  0  0
  6  7  4  0  0  0  0
  7  8  4  0  0  0  0
  8  9  4  0  0  0  0
  9 10  4  0  0  0  0
  5 10  4  0  0  0  0
  9 11  1  0  0  0  0
 11 12  1  0  0  0  0
 11 13  1  0  0  0  0
 11 14  1  0  0  0  0
 14 15  1  0  0  0  0
 15 16  2  0  0  0  0
 15 17  1  0  0  0  0
 17 18  1  0  0  0  0
 18 19  4  0  0  0  0
 19 20  4  0  0  0  0
 20 21  4  0  0  0  0
 21 22  1  0  0  0  0
 21 23  4  0  0  0  0
 23 24  4  0  0  0  0
 18 24  4  0  0  0  0
 23 25  1  0  0  0  0
 25 26  2  0  0  0  0
 25 27  1  0  0  0  0
M  END
>  <CdId>
31

>  <Mol Weight>
388.85

>  <Formula>
C19H21ClN4O3

>  <CMPD_CHEMBLID>
CHEMBL2178617

>  <MOLREGNO>
1439414

>  <PARENT_CMPD_CHEMBLID>
CHEMBL2178617

>  <PARENT_MOLREGNO>
1439414

>  <COMPOUND_KEY>
7c

>  <MOLWEIGHT>
388.85

>  <ALOGP>
2.59

>  <PSA>
116.81

>  <NUM_RO5_VIOLATIONS>
0

>  <ACTIVITY_ID>
12155892

>  <STANDARD_TYPE>
T1/2

>  <RELATION>
>

>  <STANDARD_VALUE>
2.0

>  <STANDARD_UNITS>
hr

>  <PUBLISHED_TYPE>
t1/2

>  <PUBLISHED_RELATION>
>

>  <PUBLISHED_VALUE>
120.0

>  <PUBLISHED_UNITS>
min

>  <POTENTIAL_DUPLICATE>
0

>  <BAO_ENDPOINT>
BAO_0002115

>  <UO_UNITS>
UO_0000032

>  <QUDT_UNITS>
http://qudt.org/vocab/unit#Hour

>  <ASSAY_ID>
872726

>  <ASSAY_CHEMBLID>
CHEMBL2185139

>  <ASSAY_TYPE>
A

>  <DESCRIPTION>
Half life in mouse plasma

>  <ASSAY_SRC_ID>
1

>  <ASSAY_SRC_DESCRIPTION>
Scientific Literature

>  <ASSAY_ORGANISM>
Mus musculus

>  <ASSAY_TAX_ID>
10090

>  <CURATED_BY>
Autocuration

>  <BAO_FORMAT>
BAO_0000366

>  <TID>
102289

>  <TARGET_CHEMBLID>
CHEMBL613589

>  <TARGET_TYPE>
TISSUE

>  <PREF_NAME>
Plasma

>  <ORGANISM>
Mus musculus

>  <CONFIDENCE_SCORE>
1

>  <TARGET_MAPPING>
Non-molecular

>  <DOC_ID>
66588

>  <DOC_CHEMBLID>
CHEMBL2176986

>  <PUBMED_ID>
22950983

>  <JOURNAL>
J. Med. Chem.

>  <YEAR>
2012

>  <VOLUME>
55

>  <ISSUE>
17

>  <FIRST_PAGE>
7759

$$$$

  Mrv1533001291818282D          

 26 27  0  0  0  0            999 V2000
    4.2868   -1.6500    0.0000 C   0  0  0  0  0  0  0  0  0  0  0  0
    3.5724   -2.0625    0.0000 C   0  0  0  0  0  0  0  0  0  0  0  0
    2.8579   -1.6500    0.0000 C   0  0  0  0  0  0  0  0  0  0  0  0
    3.5724   -2.8875    0.0000 C   0  0  0  0  0  0  0  0  0  0  0  0
    4.2868   -3.3000    0.0000 C   0  0  0  0  0  0  0  0  0  0  0  0
    4.2868   -4.1250    0.0000 C   0  0  0  0  0  0  0  0  0  0  0  0
    3.5724   -4.5375    0.0000 C   0  0  0  0  0  0  0  0  0  0  0  0
    2.8579   -4.1250    0.0000 C   0  0  0  0  0  0  0  0  0  0  0  0
    2.8579   -3.3000    0.0000 C   0  0  0  0  0  0  0  0  0  0  0  0
    2.1434   -4.5375    0.0000 C   0  0  0  0  0  0  0  0  0  0  0  0
    1.7309   -3.8230    0.0000 C   0  0  0  0  0  0  0  0  0  0  0  0
    2.5559   -5.2520    0.0000 C   0  0  0  0  0  0  0  0  0  0  0  0
    1.4289   -4.9500    0.0000 N   0  0  0  0  0  0  0  0  0  0  0  0
    0.7145   -4.5375    0.0000 C   0  0  0  0  0  0  0  0  0  0  0  0
    0.7145   -3.7125    0.0000 O   0  0  0  0  0  0  0  0  0  0  0  0
    0.0000   -4.9500    0.0000 N   0  0  0  0  0  0  0  0  0  0  0  0
   -0.7145   -4.5375    0.0000 C   0  0  0  0  0  0  0  0  0  0  0  0
   -1.4289   -4.9500    0.0000 C   0  0  0  0  0  0  0  0  0  0  0  0
   -2.1434   -4.5375    0.0000 C   0  0  0  0  0  0  0  0  0  0  0  0
   -2.1434   -3.7125    0.0000 C   0  0  0  0  0  0  0  0  0  0  0  0
   -2.8579   -3.3000    0.0000 Cl  0  0  0  0  0  0  0  0  0  0  0  0
   -1.4289   -3.3000    0.0000 C   0  0  0  0  0  0  0  0  0  0  0  0
   -0.7145   -3.7125    0.0000 C   0  0  0  0  0  0  0  0  0  0  0  0
   -1.4289   -2.4750    0.0000 C   0  0  0  0  0  0  0  0  0  0  0  0
   -0.7145   -2.0625    0.0000 O   0  0  0  0  0  0  0  0  0  0  0  0
   -2.1434   -2.0625    0.0000 N   0  0  0  0  0  0  0  0  0  0  0  0
  1  2  1  0  0  0  0
  2  3  2  0  0  0  0
  2  4  1  0  0  0  0
  4  5  4  0  0  0  0
  5  6  4  0  0  0  0
  6  7  4  0  0  0  0
  7  8  4  0  0  0  0
  8  9  4  0  0  0  0
  4  9  4  0  0  0  0
  8 10  1  0  0  0  0
 10 11  1  0  0  0  0
 10 12  1  0  0  0  0
 10 13  1  0  0  0  0
 13 14  1  0  0  0  0
 14 15  2  0  0  0  0
 14 16  1  0  0  0  0
 16 17  1  0  0  0  0
 17 18  4  0  0  0  0
 18 19  4  0  0  0  0
 19 20  4  0  0  0  0
 20 21  1  0  0  0  0
 20 22  4  0  0  0  0
 22 23  4  0  0  0  0
 17 23  4  0  0  0  0
 22 24  1  0  0  0  0
 24 25  2  0  0  0  0
 24 26  1  0  0  0  0
M  END
>  <CdId>
32

>  <Mol Weight>
371.87

>  <Formula>
C20H22ClN3O2

>  <CMPD_CHEMBLID>
CHEMBL2178654

>  <MOLREGNO>
1439451

>  <PARENT_CMPD_CHEMBLID>
CHEMBL2178654

>  <PARENT_MOLREGNO>
1439451

>  <COMPOUND_KEY>
5k

>  <MOLWEIGHT>
371.86

>  <ALOGP>
3.78

>  <PSA>
84.22

>  <NUM_RO5_VIOLATIONS>
0

>  <ACTIVITY_ID>
12155895

>  <STANDARD_TYPE>
T1/2

>  <RELATION>
>

>  <STANDARD_VALUE>
2.0

>  <STANDARD_UNITS>
hr

>  <PUBLISHED_TYPE>
t1/2

>  <PUBLISHED_RELATION>
>

>  <PUBLISHED_VALUE>
120.0

>  <PUBLISHED_UNITS>
min

>  <POTENTIAL_DUPLICATE>
0

>  <BAO_ENDPOINT>
BAO_0002115

>  <UO_UNITS>
UO_0000032

>  <QUDT_UNITS>
http://qudt.org/vocab/unit#Hour

>  <ASSAY_ID>
872726

>  <ASSAY_CHEMBLID>
CHEMBL2185139

>  <ASSAY_TYPE>
A

>  <DESCRIPTION>
Half life in mouse plasma

>  <ASSAY_SRC_ID>
1

>  <ASSAY_SRC_DESCRIPTION>
Scientific Literature

>  <ASSAY_ORGANISM>
Mus musculus

>  <ASSAY_TAX_ID>
10090

>  <CURATED_BY>
Autocuration

>  <BAO_FORMAT>
BAO_0000366

>  <TID>
102289

>  <TARGET_CHEMBLID>
CHEMBL613589

>  <TARGET_TYPE>
TISSUE

>  <PREF_NAME>
Plasma

>  <ORGANISM>
Mus musculus

>  <CONFIDENCE_SCORE>
1

>  <TARGET_MAPPING>
Non-molecular

>  <DOC_ID>
66588

>  <DOC_CHEMBLID>
CHEMBL2176986

>  <PUBMED_ID>
22950983

>  <JOURNAL>
J. Med. Chem.

>  <YEAR>
2012

>  <VOLUME>
55

>  <ISSUE>
17

>  <FIRST_PAGE>
7759

$$$$

  Mrv1533001291818282D          

 26 28  0  0  0  0            999 V2000
    0.7145   -7.0125    0.0000 C   0  0  0  0  0  0  0  0  0  0  0  0
    0.7145   -6.1875    0.0000 C   0  0  0  0  0  0  0  0  0  0  0  0
    1.4289   -5.7750    0.0000 C   0  0  0  0  0  0  0  0  0  0  0  0
    0.0000   -5.7750    0.0000 C   0  0  0  0  0  0  0  0  0  0  0  0
   -0.7145   -6.1875    0.0000 C   0  0  0  0  0  0  0  0  0  0  0  0
   -1.4289   -5.7750    0.0000 C   0  0  0  0  0  0  0  0  0  0  0  0
   -1.4289   -4.9500    0.0000 C   0  0  0  0  0  0  0  0  0  0  0  0
   -0.7145   -4.5375    0.0000 C   0  0  0  0  0  0  0  0  0  0  0  0
    0.0000   -4.9500    0.0000 C   0  0  0  0  0  0  0  0  0  0  0  0
   -0.7145   -3.7125    0.0000 C   0  0  0  0  0  0  0  0  0  0  0  0
    0.1105   -3.7125    0.0000 C   0  0  0  0  0  0  0  0  0  0  0  0
   -1.5395   -3.7125    0.0000 C   0  0  0  0  0  0  0  0  0  0  0  0
   -0.7145   -2.8875    0.0000 N   0  0  0  0  0  0  0  0  0  0  0  0
    0.0000   -2.4750    0.0000 C   0  0  0  0  0  0  0  0  0  0  0  0
    0.7145   -2.8875    0.0000 O   0  0  0  0  0  0  0  0  0  0  0  0
    0.0000   -1.6500    0.0000 N   0  0  0  0  0  0  0  0  0  0  0  0
    0.7145   -1.2375    0.0000 C   0  0  0  0  0  0  0  0  0  0  0  0
    0.7145   -0.4125    0.0000 C   0  0  0  0  0  0  0  0  0  0  0  0
    1.4289    0.0000    0.0000 C   0  0  0  0  0  0  0  0  0  0  0  0
    2.1434   -0.4125    0.0000 C   0  0  0  0  0  0  0  0  0  0  0  0
    2.8579    0.0000    0.0000 C   0  0  0  0  0  0  0  0  0  0  0  0
    3.5724   -0.4125    0.0000 C   0  0  0  0  0  0  0  0  0  0  0  0
    3.5724   -1.2375    0.0000 C   0  0  0  0  0  0  0  0  0  0  0  0
    2.8579   -1.6500    0.0000 N   0  0  0  0  0  0  0  0  0  0  0  0
    2.1434   -1.2375    0.0000 C   0  0  0  0  0  0  0  0  0  0  0  0
    1.4289   -1.6500    0.0000 C   0  0  0  0  0  0  0  0  0  0  0  0
  1  2  1  0  0  0  0
  2  3  2  0  0  0  0
  2  4  1  0  0  0  0
  4  5  4  0  0  0  0
  5  6  4  0  0  0  0
  6  7  4  0  0  0  0
  7  8  4  0  0  0  0
  8  9  4  0  0  0  0
  4  9  4  0  0  0  0
  8 10  1  0  0  0  0
 10 11  1  0  0  0  0
 10 12  1  0  0  0  0
 10 13  1  0  0  0  0
 13 14  1  0  0  0  0
 14 15  2  0  0  0  0
 14 16  1  0  0  0  0
 16 17  1  0  0  0  0
 17 18  4  0  0  0  0
 18 19  4  0  0  0  0
 19 20  4  0  0  0  0
 20 21  4  0  0  0  0
 21 22  4  0  0  0  0
 22 23  4  0  0  0  0
 23 24  4  0  0  0  0
 24 25  4  0  0  0  0
 20 25  4  0  0  0  0
 25 26  4  0  0  0  0
 17 26  4  0  0  0  0
M  END
>  <CdId>
33

>  <Mol Weight>
345.446

>  <Formula>
C22H23N3O

>  <CMPD_CHEMBLID>
CHEMBL2178626

>  <MOLREGNO>
1439423

>  <PARENT_CMPD_CHEMBLID>
CHEMBL2178626

>  <PARENT_MOLREGNO>
1439423

>  <COMPOUND_KEY>
5r

>  <MOLWEIGHT>
345.44

>  <ALOGP>
4.3

>  <PSA>
54.02

>  <NUM_RO5_VIOLATIONS>
0

>  <ACTIVITY_ID>
12155894

>  <STANDARD_TYPE>
T1/2

>  <RELATION>
>

>  <STANDARD_VALUE>
2.0

>  <STANDARD_UNITS>
hr

>  <PUBLISHED_TYPE>
t1/2

>  <PUBLISHED_RELATION>
>

>  <PUBLISHED_VALUE>
120.0

>  <PUBLISHED_UNITS>
min

>  <POTENTIAL_DUPLICATE>
0

>  <BAO_ENDPOINT>
BAO_0002115

>  <UO_UNITS>
UO_0000032

>  <QUDT_UNITS>
http://qudt.org/vocab/unit#Hour

>  <ASSAY_ID>
872726

>  <ASSAY_CHEMBLID>
CHEMBL2185139

>  <ASSAY_TYPE>
A

>  <DESCRIPTION>
Half life in mouse plasma

>  <ASSAY_SRC_ID>
1

>  <ASSAY_SRC_DESCRIPTION>
Scientific Literature

>  <ASSAY_ORGANISM>
Mus musculus

>  <ASSAY_TAX_ID>
10090

>  <CURATED_BY>
Autocuration

>  <BAO_FORMAT>
BAO_0000366

>  <TID>
102289

>  <TARGET_CHEMBLID>
CHEMBL613589

>  <TARGET_TYPE>
TISSUE

>  <PREF_NAME>
Plasma

>  <ORGANISM>
Mus musculus

>  <CONFIDENCE_SCORE>
1

>  <TARGET_MAPPING>
Non-molecular

>  <DOC_ID>
66588

>  <DOC_CHEMBLID>
CHEMBL2176986

>  <PUBMED_ID>
22950983

>  <JOURNAL>
J. Med. Chem.

>  <YEAR>
2012

>  <VOLUME>
55

>  <ISSUE>
17

>  <FIRST_PAGE>
7759

$$$$

  Mrv1533001291818282D          

 26 27  0  0  0  0            999 V2000
    4.2868   -1.6500    0.0000 C   0  0  0  0  0  0  0  0  0  0  0  0
    3.5724   -2.0625    0.0000 C   0  0  0  0  0  0  0  0  0  0  0  0
    2.8579   -1.6500    0.0000 O   0  0  0  0  0  0  0  0  0  0  0  0
    3.5724   -2.8875    0.0000 C   0  0  0  0  0  0  0  0  0  0  0  0
    4.2868   -3.3000    0.0000 C   0  0  0  0  0  0  0  0  0  0  0  0
    4.2868   -4.1250    0.0000 C   0  0  0  0  0  0  0  0  0  0  0  0
    3.5724   -4.5375    0.0000 C   0  0  0  0  0  0  0  0  0  0  0  0
    2.8579   -4.1250    0.0000 C   0  0  0  0  0  0  0  0  0  0  0  0
    2.8579   -3.3000    0.0000 C   0  0  0  0  0  0  0  0  0  0  0  0
    2.1434   -4.5375    0.0000 C   0  0  0  0  0  0  0  0  0  0  0  0
    1.7309   -3.8230    0.0000 C   0  0  0  0  0  0  0  0  0  0  0  0
    2.5559   -5.2520    0.0000 C   0  0  0  0  0  0  0  0  0  0  0  0
    1.4289   -4.9500    0.0000 N   0  0  0  0  0  0  0  0  0  0  0  0
    0.7145   -4.5375    0.0000 C   0  0  0  0  0  0  0  0  0  0  0  0
    0.7145   -3.7125    0.0000 O   0  0  0  0  0  0  0  0  0  0  0  0
    0.0000   -4.9500    0.0000 N   0  0  0  0  0  0  0  0  0  0  0  0
   -0.7145   -4.5375    0.0000 C   0  0  0  0  0  0  0  0  0  0  0  0
   -1.4289   -4.9500    0.0000 C   0  0  0  0  0  0  0  0  0  0  0  0
   -2.1434   -4.5375    0.0000 C   0  0  0  0  0  0  0  0  0  0  0  0
   -2.1434   -3.7125    0.0000 C   0  0  0  0  0  0  0  0  0  0  0  0
   -2.8579   -3.3000    0.0000 Cl  0  0  0  0  0  0  0  0  0  0  0  0
   -1.4289   -3.3000    0.0000 C   0  0  0  0  0  0  0  0  0  0  0  0
   -0.7145   -3.7125    0.0000 C   0  0  0  0  0  0  0  0  0  0  0  0
   -1.4289   -2.4750    0.0000 C   0  0  0  0  0  0  0  0  0  0  0  0
   -0.7145   -2.0625    0.0000 O   0  0  0  0  0  0  0  0  0  0  0  0
   -2.1434   -2.0625    0.0000 N   0  0  0  0  0  0  0  0  0  0  0  0
  1  2  1  0  0  0  0
  2  3  2  0  0  0  0
  2  4  1  0  0  0  0
  4  5  4  0  0  0  0
  5  6  4  0  0  0  0
  6  7  4  0  0  0  0
  7  8  4  0  0  0  0
  8  9  4  0  0  0  0
  4  9  4  0  0  0  0
  8 10  1  0  0  0  0
 10 11  1  0  0  0  0
 10 12  1  0  0  0  0
 10 13  1  0  0  0  0
 13 14  1  0  0  0  0
 14 15  2  0  0  0  0
 14 16  1  0  0  0  0
 16 17  1  0  0  0  0
 17 18  4  0  0  0  0
 18 19  4  0  0  0  0
 19 20  4  0  0  0  0
 20 21  1  0  0  0  0
 20 22  4  0  0  0  0
 22 23  4  0  0  0  0
 17 23  4  0  0  0  0
 22 24  1  0  0  0  0
 24 25  2  0  0  0  0
 24 26  1  0  0  0  0
M  END
>  <CdId>
34

>  <Mol Weight>
373.84

>  <Formula>
C19H20ClN3O3

>  <CMPD_CHEMBLID>
CHEMBL2178636

>  <MOLREGNO>
1439433

>  <PARENT_CMPD_CHEMBLID>
CHEMBL2178636

>  <PARENT_MOLREGNO>
1439433

>  <COMPOUND_KEY>
6c

>  <MOLWEIGHT>
373.83

>  <ALOGP>
2.52

>  <PSA>
101.29

>  <NUM_RO5_VIOLATIONS>
0

>  <ACTIVITY_ID>
12155893

>  <STANDARD_TYPE>
T1/2

>  <RELATION>
>

>  <STANDARD_VALUE>
2.0

>  <STANDARD_UNITS>
hr

>  <PUBLISHED_TYPE>
t1/2

>  <PUBLISHED_RELATION>
>

>  <PUBLISHED_VALUE>
120.0

>  <PUBLISHED_UNITS>
min

>  <POTENTIAL_DUPLICATE>
0

>  <BAO_ENDPOINT>
BAO_0002115

>  <UO_UNITS>
UO_0000032

>  <QUDT_UNITS>
http://qudt.org/vocab/unit#Hour

>  <ASSAY_ID>
872726

>  <ASSAY_CHEMBLID>
CHEMBL2185139

>  <ASSAY_TYPE>
A

>  <DESCRIPTION>
Half life in mouse plasma

>  <ASSAY_SRC_ID>
1

>  <ASSAY_SRC_DESCRIPTION>
Scientific Literature

>  <ASSAY_ORGANISM>
Mus musculus

>  <ASSAY_TAX_ID>
10090

>  <CURATED_BY>
Autocuration

>  <BAO_FORMAT>
BAO_0000366

>  <TID>
102289

>  <TARGET_CHEMBLID>
CHEMBL613589

>  <TARGET_TYPE>
TISSUE

>  <PREF_NAME>
Plasma

>  <ORGANISM>
Mus musculus

>  <CONFIDENCE_SCORE>
1

>  <TARGET_MAPPING>
Non-molecular

>  <DOC_ID>
66588

>  <DOC_CHEMBLID>
CHEMBL2176986

>  <PUBMED_ID>
22950983

>  <JOURNAL>
J. Med. Chem.

>  <YEAR>
2012

>  <VOLUME>
55

>  <ISSUE>
17

>  <FIRST_PAGE>
7759

$$$$

  Mrv1533001291818282D          

 27 29  0  0  0  0            999 V2000
    1.4289   -5.7750    0.0000 C   0  0  0  0  0  0  0  0  0  0  0  0
    0.7145   -6.1875    0.0000 C   0  0  0  0  0  0  0  0  0  0  0  0
    0.7145   -7.0125    0.0000 N   0  0  0  0  0  0  0  0  0  0  0  0
    1.4289   -7.4250    0.0000 O   0  0  0  0  0  0  0  0  0  0  0  0
    0.0000   -5.7750    0.0000 C   0  0  0  0  0  0  0  0  0  0  0  0
   -0.7145   -6.1875    0.0000 C   0  0  0  0  0  0  0  0  0  0  0  0
   -1.4289   -5.7750    0.0000 C   0  0  0  0  0  0  0  0  0  0  0  0
   -1.4289   -4.9500    0.0000 C   0  0  0  0  0  0  0  0  0  0  0  0
   -0.7145   -4.5375    0.0000 C   0  0  0  0  0  0  0  0  0  0  0  0
    0.0000   -4.9500    0.0000 C   0  0  0  0  0  0  0  0  0  0  0  0
   -0.7145   -3.7125    0.0000 C   0  0  0  0  0  0  0  0  0  0  0  0
    0.1105   -3.7125    0.0000 C   0  0  0  0  0  0  0  0  0  0  0  0
   -1.5395   -3.7125    0.0000 C   0  0  0  0  0  0  0  0  0  0  0  0
   -0.7145   -2.8875    0.0000 N   0  0  0  0  0  0  0  0  0  0  0  0
    0.0000   -2.4750    0.0000 C   0  0  0  0  0  0  0  0  0  0  0  0
    0.7145   -2.8875    0.0000 O   0  0  0  0  0  0  0  0  0  0  0  0
    0.0000   -1.6500    0.0000 N   0  0  0  0  0  0  0  0  0  0  0  0
    0.7145   -1.2375    0.0000 C   0  0  0  0  0  0  0  0  0  0  0  0
    0.7145   -0.4125    0.0000 C   0  0  0  0  0  0  0  0  0  0  0  0
    1.4289    0.0000    0.0000 C   0  0  0  0  0  0  0  0  0  0  0  0
    2.1434   -0.4125    0.0000 C   0  0  0  0  0  0  0  0  0  0  0  0
    2.8579    0.0000    0.0000 C   0  0  0  0  0  0  0  0  0  0  0  0
    3.5724   -0.4125    0.0000 C   0  0  0  0  0  0  0  0  0  0  0  0
    3.5724   -1.2375    0.0000 C   0  0  0  0  0  0  0  0  0  0  0  0
    2.8579   -1.6500    0.0000 N   0  0  0  0  0  0  0  0  0  0  0  0
    2.1434   -1.2375    0.0000 C   0  0  0  0  0  0  0  0  0  0  0  0
    1.4289   -1.6500    0.0000 C   0  0  0  0  0  0  0  0  0  0  0  0
  1  2  1  0  0  0  0
  2  3  2  0  0  0  0
  3  4  1  0  0  0  0
  2  5  1  0  0  0  0
  5  6  4  0  0  0  0
  6  7  4  0  0  0  0
  7  8  4  0  0  0  0
  8  9  4  0  0  0  0
  9 10  4  0  0  0  0
  5 10  4  0  0  0  0
  9 11  1  0  0  0  0
 11 12  1  0  0  0  0
 11 13  1  0  0  0  0
 11 14  1  0  0  0  0
 14 15  1  0  0  0  0
 15 16  2  0  0  0  0
 15 17  1  0  0  0  0
 17 18  1  0  0  0  0
 18 19  4  0  0  0  0
 19 20  4  0  0  0  0
 20 21  4  0  0  0  0
 21 22  4  0  0  0  0
 22 23  4  0  0  0  0
 23 24  4  0  0  0  0
 24 25  4  0  0  0  0
 25 26  4  0  0  0  0
 21 26  4  0  0  0  0
 26 27  4  0  0  0  0
 18 27  4  0  0  0  0
M  END
>  <CdId>
35

>  <Mol Weight>
362.433

>  <Formula>
C21H22N4O2

>  <CMPD_CHEMBLID>
CHEMBL2178619

>  <MOLREGNO>
1439416

>  <PARENT_CMPD_CHEMBLID>
CHEMBL2178619

>  <PARENT_MOLREGNO>
1439416

>  <COMPOUND_KEY>
7e

>  <MOLWEIGHT>
362.42

>  <ALOGP>
3.11

>  <PSA>
86.61

>  <NUM_RO5_VIOLATIONS>
0

>  <ACTIVITY_ID>
12155891

>  <STANDARD_TYPE>
T1/2

>  <RELATION>
>

>  <STANDARD_VALUE>
2.0

>  <STANDARD_UNITS>
hr

>  <PUBLISHED_TYPE>
t1/2

>  <PUBLISHED_RELATION>
>

>  <PUBLISHED_VALUE>
120.0

>  <PUBLISHED_UNITS>
min

>  <POTENTIAL_DUPLICATE>
0

>  <BAO_ENDPOINT>
BAO_0002115

>  <UO_UNITS>
UO_0000032

>  <QUDT_UNITS>
http://qudt.org/vocab/unit#Hour

>  <ASSAY_ID>
872726

>  <ASSAY_CHEMBLID>
CHEMBL2185139

>  <ASSAY_TYPE>
A

>  <DESCRIPTION>
Half life in mouse plasma

>  <ASSAY_SRC_ID>
1

>  <ASSAY_SRC_DESCRIPTION>
Scientific Literature

>  <ASSAY_ORGANISM>
Mus musculus

>  <ASSAY_TAX_ID>
10090

>  <CURATED_BY>
Autocuration

>  <BAO_FORMAT>
BAO_0000366

>  <TID>
102289

>  <TARGET_CHEMBLID>
CHEMBL613589

>  <TARGET_TYPE>
TISSUE

>  <PREF_NAME>
Plasma

>  <ORGANISM>
Mus musculus

>  <CONFIDENCE_SCORE>
1

>  <TARGET_MAPPING>
Non-molecular

>  <DOC_ID>
66588

>  <DOC_CHEMBLID>
CHEMBL2176986

>  <PUBMED_ID>
22950983

>  <JOURNAL>
J. Med. Chem.

>  <YEAR>
2012

>  <VOLUME>
55

>  <ISSUE>
17

>  <FIRST_PAGE>
7759

$$$$

  Mrv1533001291818282D          

 26 27  0  0  0  0            999 V2000
   -2.8579   -0.8250    0.0000 C   0  0  0  0  0  0  0  0  0  0  0  0
   -2.1434   -0.4125    0.0000 C   0  0  0  0  0  0  0  0  0  0  0  0
   -1.4289   -0.8250    0.0000 C   0  0  0  0  0  0  0  0  0  0  0  0
   -2.1434    0.4125    0.0000 C   0  0  0  0  0  0  0  0  0  0  0  0
   -1.4289    0.8250    0.0000 C   0  0  0  0  0  0  0  0  0  0  0  0
   -1.4289    1.6500    0.0000 C   0  0  0  0  0  0  0  0  0  0  0  0
   -0.7145    2.0625    0.0000 C   0  0  0  0  0  0  0  0  0  0  0  0
    0.0000    1.6500    0.0000 C   0  0  0  0  0  0  0  0  0  0  0  0
    0.0000    0.8250    0.0000 C   0  0  0  0  0  0  0  0  0  0  0  0
   -0.7145    0.4125    0.0000 C   0  0  0  0  0  0  0  0  0  0  0  0
    0.7145    2.0625    0.0000 C   0  0  0  0  0  0  0  0  0  0  0  0
    0.7145    2.8875    0.0000 C   0  0  0  0  0  0  0  0  0  0  0  0
    1.4289    1.6500    0.0000 C   0  0  0  0  0  0  0  0  0  0  0  0
    1.4289    0.8250    0.0000 O   0  0  0  0  0  0  0  0  0  0  0  0
    2.1434    2.0625    0.0000 O   0  0  0  0  0  0  0  0  0  0  0  0
    2.8579    1.6500    0.0000 C   0  0  0  0  0  0  0  0  0  0  0  0
    3.5724    2.0625    0.0000 C   0  0  0  0  0  0  0  0  0  0  0  0
    3.5724    2.8875    0.0000 O   0  0  0  0  0  0  0  0  0  0  0  0
    4.2868    1.6500    0.0000 C   0  0  0  0  0  0  0  0  0  0  0  0
    5.0405    1.9856    0.0000 O   0  0  0  0  0  0  0  0  0  0  0  0
    5.5925    1.3725    0.0000 C   0  0  0  0  0  0  0  0  0  0  0  0
    6.4130    1.4587    0.0000 O   0  0  0  0  0  0  0  0  0  0  0  0
    5.1800    0.6580    0.0000 C   0  0  0  0  0  0  0  0  0  0  0  0
    4.3731    0.8295    0.0000 C   0  0  0  0  0  0  0  0  0  0  0  0
    3.7600    0.2775    0.0000 O   0  0  0  0  0  0  0  0  0  0  0  0
    5.5156   -0.0957    0.0000 O   0  0  0  0  0  0  0  0  0  0  0  0
  1  2  1  0  0  0  0
  2  3  1  0  0  0  0
  2  4  1  0  0  0  0
  4  5  1  0  0  0  0
  5  6  4  0  0  0  0
  6  7  4  0  0  0  0
  7  8  4  0  0  0  0
  8  9  4  0  0  0  0
  9 10  4  0  0  0  0
  5 10  4  0  0  0  0
  8 11  1  0  0  0  0
 11 12  1  0  0  0  0
 11 13  1  0  0  0  0
 13 14  2  0  0  0  0
 13 15  1  0  0  0  0
 15 16  1  0  0  0  0
 16 17  1  0  0  0  0
 17 18  1  0  0  0  0
 17 19  1  0  0  0  0
 19 20  1  0  0  0  0
 20 21  1  0  0  0  0
 21 22  2  0  0  0  0
 21 23  1  0  0  0  0
 23 24  2  0  0  0  0
 19 24  1  0  0  0  0
 24 25  1  0  0  0  0
 23 26  1  0  0  0  0
M  END
>  <CdId>
43

>  <Mol Weight>
364.394

>  <Formula>
C19H24O7

>  <CMPD_CHEMBLID>
CHEMBL3290776

>  <MOLREGNO>
1761337

>  <PARENT_CMPD_CHEMBLID>
CHEMBL3290776

>  <PARENT_MOLREGNO>
1761337

>  <COMPOUND_KEY>
1

>  <MOLWEIGHT>
364.39

>  <ALOGP>
2.48

>  <PSA>
113.29

>  <NUM_RO5_VIOLATIONS>
0

>  <ACTIVITY_ID>
14735257

>  <STANDARD_TYPE>
T1/2

>  <RELATION>
=

>  <STANDARD_VALUE>
0.7767

>  <STANDARD_UNITS>
hr

>  <PUBLISHED_TYPE>
t1/2

>  <PUBLISHED_RELATION>
=

>  <PUBLISHED_VALUE>
46.6

>  <PUBLISHED_UNITS>
min

>  <POTENTIAL_DUPLICATE>
0

>  <BAO_ENDPOINT>
BAO_0002115

>  <UO_UNITS>
UO_0000032

>  <QUDT_UNITS>
http://qudt.org/vocab/unit#Hour

>  <ASSAY_ID>
1361953

>  <ASSAY_CHEMBLID>
CHEMBL3293557

>  <ASSAY_TYPE>
A

>  <DESCRIPTION>
Metabolic stability in mouse plasma assessed as compound half life by HPLC analysis

>  <ASSAY_SRC_ID>
1

>  <ASSAY_SRC_DESCRIPTION>
Scientific Literature

>  <ASSAY_ORGANISM>
Mus musculus

>  <ASSAY_TAX_ID>
10090

>  <CURATED_BY>
Autocuration

>  <BAO_FORMAT>
BAO_0000019

>  <TID>
102289

>  <TARGET_CHEMBLID>
CHEMBL613589

>  <TARGET_TYPE>
TISSUE

>  <PREF_NAME>
Plasma

>  <ORGANISM>
Mus musculus

>  <CONFIDENCE_SCORE>
1

>  <TARGET_MAPPING>
Non-molecular

>  <DOC_ID>
83968

>  <DOC_CHEMBLID>
CHEMBL3286298

>  <PUBMED_ID>
24927052

>  <JOURNAL>
Eur. J. Med. Chem.

>  <YEAR>
2014

>  <VOLUME>
82

>  <FIRST_PAGE>
314

$$$$

  Mrv1533001291818282D          

 26 27  0  0  0  0            999 V2000
   -2.1730    5.6349    0.0000 C   0  0  0  0  0  0  0  0  0  0  0  0
   -1.7605    4.9204    0.0000 C   0  0  0  0  0  0  0  0  0  0  0  0
   -2.1730    4.2059    0.0000 C   0  0  0  0  0  0  0  0  0  0  0  0
   -0.9355    4.9204    0.0000 C   0  0  0  0  0  0  0  0  0  0  0  0
   -0.5230    4.2059    0.0000 C   0  0  0  0  0  0  0  0  0  0  0  0
    0.3020    4.2059    0.0000 C   0  0  0  0  0  0  0  0  0  0  0  0
    0.7145    3.4914    0.0000 C   0  0  0  0  0  0  0  0  0  0  0  0
    0.3020    2.7770    0.0000 C   0  0  0  0  0  0  0  0  0  0  0  0
   -0.5230    2.7770    0.0000 C   0  0  0  0  0  0  0  0  0  0  0  0
   -0.9355    3.4914    0.0000 C   0  0  0  0  0  0  0  0  0  0  0  0
    0.7145    2.0625    0.0000 C   0  0  0  0  0  0  0  0  0  0  0  0
    0.3020    1.3480    0.0000 C   0  0  0  0  0  0  0  0  0  0  0  0
    1.5395    2.0625    0.0000 C   0  0  0  0  0  0  0  0  0  0  0  0
    1.9520    2.7770    0.0000 O   0  0  0  0  0  0  0  0  0  0  0  0
    1.9520    1.3480    0.0000 O   0  0  0  0  0  0  0  0  0  0  0  0
    2.7770    1.3480    0.0000 C   0  0  0  0  0  0  0  0  0  0  0  0
    3.1895    2.0625    0.0000 C   0  0  0  0  0  0  0  0  0  0  0  0
    4.0145    2.0625    0.0000 O   0  0  0  0  0  0  0  0  0  0  0  0
    3.1895    0.6336    0.0000 C   0  0  0  0  0  0  0  0  0  0  0  0
    4.0100    0.5473    0.0000 O   0  0  0  0  0  0  0  0  0  0  0  0
    4.1815   -0.2596    0.0000 C   0  0  0  0  0  0  0  0  0  0  0  0
    4.9352   -0.5952    0.0000 O   0  0  0  0  0  0  0  0  0  0  0  0
    3.4670   -0.6721    0.0000 C   0  0  0  0  0  0  0  0  0  0  0  0
    2.8539   -0.1201    0.0000 C   0  0  0  0  0  0  0  0  0  0  0  0
    2.0469   -0.2916    0.0000 O   0  0  0  0  0  0  0  0  0  0  0  0
    3.3808   -1.4926    0.0000 O   0  0  0  0  0  0  0  0  0  0  0  0
  1  2  1  0  0  0  0
  2  3  1  0  0  0  0
  2  4  1  0  0  0  0
  4  5  1  0  0  0  0
  5  6  4  0  0  0  0
  6  7  4  0  0  0  0
  7  8  4  0  0  0  0
  8  9  4  0  0  0  0
  9 10  4  0  0  0  0
  5 10  4  0  0  0  0
  8 11  1  0  0  0  0
 11 12  1  0  0  0  0
 11 13  1  0  0  0  0
 13 14  2  0  0  0  0
 13 15  1  0  0  0  0
 15 16  1  0  0  0  0
 16 17  1  0  0  0  0
 17 18  1  0  0  0  0
 16 19  1  0  0  0  0
 19 20  1  0  0  0  0
 20 21  1  0  0  0  0
 21 22  2  0  0  0  0
 21 23  1  0  0  0  0
 23 24  2  0  0  0  0
 19 24  1  0  0  0  0
 24 25  1  0  0  0  0
 23 26  1  0  0  0  0
M  END
>  <CdId>
44

>  <Mol Weight>
364.394

>  <Formula>
C19H24O7

>  <CMPD_CHEMBLID>
CHEMBL3290777

>  <MOLREGNO>
1761338

>  <PARENT_CMPD_CHEMBLID>
CHEMBL3290777

>  <PARENT_MOLREGNO>
1761338

>  <COMPOUND_KEY>
2

>  <MOLWEIGHT>
364.39

>  <ALOGP>
2.48

>  <PSA>
113.29

>  <NUM_RO5_VIOLATIONS>
0

>  <ACTIVITY_ID>
14735258

>  <STANDARD_TYPE>
T1/2

>  <RELATION>
=

>  <STANDARD_VALUE>
0.8567

>  <STANDARD_UNITS>
hr

>  <PUBLISHED_TYPE>
t1/2

>  <PUBLISHED_RELATION>
=

>  <PUBLISHED_VALUE>
51.4

>  <PUBLISHED_UNITS>
min

>  <POTENTIAL_DUPLICATE>
0

>  <BAO_ENDPOINT>
BAO_0002115

>  <UO_UNITS>
UO_0000032

>  <QUDT_UNITS>
http://qudt.org/vocab/unit#Hour

>  <ASSAY_ID>
1361953

>  <ASSAY_CHEMBLID>
CHEMBL3293557

>  <ASSAY_TYPE>
A

>  <DESCRIPTION>
Metabolic stability in mouse plasma assessed as compound half life by HPLC analysis

>  <ASSAY_SRC_ID>
1

>  <ASSAY_SRC_DESCRIPTION>
Scientific Literature

>  <ASSAY_ORGANISM>
Mus musculus

>  <ASSAY_TAX_ID>
10090

>  <CURATED_BY>
Autocuration

>  <BAO_FORMAT>
BAO_0000019

>  <TID>
102289

>  <TARGET_CHEMBLID>
CHEMBL613589

>  <TARGET_TYPE>
TISSUE

>  <PREF_NAME>
Plasma

>  <ORGANISM>
Mus musculus

>  <CONFIDENCE_SCORE>
1

>  <TARGET_MAPPING>
Non-molecular

>  <DOC_ID>
83968

>  <DOC_CHEMBLID>
CHEMBL3286298

>  <PUBMED_ID>
24927052

>  <JOURNAL>
Eur. J. Med. Chem.

>  <YEAR>
2014

>  <VOLUME>
82

>  <FIRST_PAGE>
314

$$$$

  Mrv1533001291818282D          

 40 42  0  0  0  0            999 V2000
   -2.1434   -3.7125    0.0000 C   0  0  0  0  0  0  0  0  0  0  0  0
   -1.4289   -4.1250    0.0000 C   0  0  0  0  0  0  0  0  0  0  0  0
   -1.4289   -4.9500    0.0000 C   0  0  0  0  0  0  0  0  0  0  0  0
   -0.7145   -3.7125    0.0000 C   0  0  0  0  0  0  0  0  0  0  0  0
    0.0000   -4.1250    0.0000 C   0  0  0  0  0  0  0  0  0  0  0  0
    0.7145   -3.7125    0.0000 C   0  0  0  0  0  0  0  0  0  0  0  0
    1.4289   -4.1250    0.0000 C   0  0  0  0  0  0  0  0  0  0  0  0
    1.4289   -4.9500    0.0000 C   0  0  0  0  0  0  0  0  0  0  0  0
    0.7145   -5.3625    0.0000 C   0  0  0  0  0  0  0  0  0  0  0  0
    0.0000   -4.9500    0.0000 C   0  0  0  0  0  0  0  0  0  0  0  0
    2.1434   -5.3625    0.0000 C   0  0  0  0  0  0  0  0  0  0  0  0
    2.1434   -6.1875    0.0000 C   0  0  0  0  0  0  0  0  0  0  0  0
    2.8579   -4.9500    0.0000 C   0  0  0  0  0  0  0  0  0  0  0  0
    2.8579   -4.1250    0.0000 O   0  0  0  0  0  0  0  0  0  0  0  0
    3.5724   -5.3625    0.0000 O   0  0  0  0  0  0  0  0  0  0  0  0
    4.2868   -4.9500    0.0000 C   0  0  0  0  0  0  0  0  0  0  0  0
    5.0013   -5.3625    0.0000 C   0  0  0  0  0  0  0  0  0  0  0  0
    5.7158   -4.9500    0.0000 O   0  0  0  0  0  0  0  0  0  0  0  0
    6.4302   -5.3625    0.0000 C   0  0  0  0  0  0  0  0  0  0  0  0
    6.4302   -6.1875    0.0000 O   0  0  0  0  0  0  0  0  0  0  0  0
    7.1447   -4.9500    0.0000 C   0  0  0  0  0  0  0  0  0  0  0  0
    7.1447   -4.1250    0.0000 C   0  0  0  0  0  0  0  0  0  0  0  0
    7.8592   -5.3625    0.0000 C   0  0  0  0  0  0  0  0  0  0  0  0
    8.5737   -4.9500    0.0000 C   0  0  0  0  0  0  0  0  0  0  0  0
    9.2881   -5.3625    0.0000 C   0  0  0  0  0  0  0  0  0  0  0  0
    9.2881   -6.1875    0.0000 C   0  0  0  0  0  0  0  0  0  0  0  0
   10.0026   -6.6000    0.0000 C   0  0  0  0  0  0  0  0  0  0  0  0
   10.0026   -7.4250    0.0000 C   0  0  0  0  0  0  0  0  0  0  0  0
   10.7171   -7.8375    0.0000 C   0  0  0  0  0  0  0  0  0  0  0  0
    9.2881   -7.8375    0.0000 C   0  0  0  0  0  0  0  0  0  0  0  0
    8.5737   -6.6000    0.0000 C   0  0  0  0  0  0  0  0  0  0  0  0
    7.8592   -6.1875    0.0000 C   0  0  0  0  0  0  0  0  0  0  0  0
    5.0013   -6.1875    0.0000 C   0  0  0  0  0  0  0  0  0  0  0  0
    5.6687   -6.6724    0.0000 O   0  0  0  0  0  0  0  0  0  0  0  0
    5.4138   -7.4570    0.0000 C   0  0  0  0  0  0  0  0  0  0  0  0
    5.8987   -8.1245    0.0000 O   0  0  0  0  0  0  0  0  0  0  0  0
    4.5888   -7.4570    0.0000 C   0  0  0  0  0  0  0  0  0  0  0  0
    4.3339   -6.6724    0.0000 C   0  0  0  0  0  0  0  0  0  0  0  0
    3.5492   -6.4175    0.0000 O   0  0  0  0  0  0  0  0  0  0  0  0
    4.1039   -8.1245    0.0000 O   0  0  0  0  0  0  0  0  0  0  0  0
  1  2  1  0  0  0  0
  2  3  1  0  0  0  0
  2  4  1  0  0  0  0
  4  5  1  0  0  0  0
  5  6  4  0  0  0  0
  6  7  4  0  0  0  0
  7  8  4  0  0  0  0
  8  9  4  0  0  0  0
  9 10  4  0  0  0  0
  5 10  4  0  0  0  0
  8 11  1  0  0  0  0
 11 12  1  0  0  0  0
 11 13  1  0  0  0  0
 13 14  2  0  0  0  0
 13 15  1  0  0  0  0
 15 16  1  0  0  0  0
 16 17  1  0  0  0  0
 17 18  1  0  0  0  0
 18 19  1  0  0  0  0
 19 20  2  0  0  0  0
 19 21  1  0  0  0  0
 21 22  1  0  0  0  0
 21 23  1  0  0  0  0
 23 24  4  0  0  0  0
 24 25  4  0  0  0  0
 25 26  4  0  0  0  0
 26 27  1  0  0  0  0
 27 28  1  0  0  0  0
 28 29  1  0  0  0  0
 28 30  1  0  0  0  0
 26 31  4  0  0  0  0
 31 32  4  0  0  0  0
 23 32  4  0  0  0  0
 17 33  1  0  0  0  0
 33 34  1  0  0  0  0
 34 35  1  0  0  0  0
 35 36  2  0  0  0  0
 35 37  1  0  0  0  0
 37 38  2  0  0  0  0
 33 38  1  0  0  0  0
 38 39  1  0  0  0  0
 37 40  1  0  0  0  0
M  END
>  <CdId>
45

>  <Mol Weight>
552.664

>  <Formula>
C32H40O8

>  <CMPD_CHEMBLID>
CHEMBL3290778

>  <MOLREGNO>
1761339

>  <PARENT_CMPD_CHEMBLID>
CHEMBL3290778

>  <PARENT_MOLREGNO>
1761339

>  <COMPOUND_KEY>
3

>  <MOLWEIGHT>
552.66

>  <ALOGP>
6.67

>  <PSA>
119.36

>  <NUM_RO5_VIOLATIONS>
2

>  <ACTIVITY_ID>
14735259

>  <STANDARD_TYPE>
T1/2

>  <RELATION>
=

>  <STANDARD_VALUE>
0.7367

>  <STANDARD_UNITS>
hr

>  <PUBLISHED_TYPE>
t1/2

>  <PUBLISHED_RELATION>
=

>  <PUBLISHED_VALUE>
44.2

>  <PUBLISHED_UNITS>
min

>  <POTENTIAL_DUPLICATE>
0

>  <BAO_ENDPOINT>
BAO_0002115

>  <UO_UNITS>
UO_0000032

>  <QUDT_UNITS>
http://qudt.org/vocab/unit#Hour

>  <ASSAY_ID>
1361953

>  <ASSAY_CHEMBLID>
CHEMBL3293557

>  <ASSAY_TYPE>
A

>  <DESCRIPTION>
Metabolic stability in mouse plasma assessed as compound half life by HPLC analysis

>  <ASSAY_SRC_ID>
1

>  <ASSAY_SRC_DESCRIPTION>
Scientific Literature

>  <ASSAY_ORGANISM>
Mus musculus

>  <ASSAY_TAX_ID>
10090

>  <CURATED_BY>
Autocuration

>  <BAO_FORMAT>
BAO_0000019

>  <TID>
102289

>  <TARGET_CHEMBLID>
CHEMBL613589

>  <TARGET_TYPE>
TISSUE

>  <PREF_NAME>
Plasma

>  <ORGANISM>
Mus musculus

>  <CONFIDENCE_SCORE>
1

>  <TARGET_MAPPING>
Non-molecular

>  <DOC_ID>
83968

>  <DOC_CHEMBLID>
CHEMBL3286298

>  <PUBMED_ID>
24927052

>  <JOURNAL>
Eur. J. Med. Chem.

>  <YEAR>
2014

>  <VOLUME>
82

>  <FIRST_PAGE>
314

$$$$

  Mrv1533001291818282D          

 32 34  0  0  0  0            999 V2000
   -1.5078   -0.8221    0.0000 C   0  0  0  0  0  0  0  0  0  0  0  0
   -0.7933   -0.4096    0.0000 O   0  0  0  0  0  0  0  0  0  0  0  0
   -0.0788   -0.8221    0.0000 C   0  0  0  0  0  0  0  0  0  0  0  0
    0.6357   -0.4096    0.0000 C   0  0  0  0  0  0  0  0  0  0  0  0
    1.3501   -0.8221    0.0000 C   0  0  0  0  0  0  0  0  0  0  0  0
    2.0646   -0.4096    0.0000 C   0  0  0  0  0  0  0  0  0  0  0  0
    2.7791   -0.8221    0.0000 C   0  0  0  0  0  0  0  0  0  0  0  0
    3.4935   -0.4096    0.0000 C   0  0  0  0  0  0  0  0  0  0  0  0
    3.4935    0.4154    0.0000 O   0  0  0  0  0  0  0  0  0  0  0  0
    4.2080   -0.8221    0.0000 N   0  0  0  0  0  0  0  0  0  0  0  0
    4.9225   -0.4096    0.0000 C   0  0  0  0  0  0  0  0  0  0  0  0
    5.6370   -0.8221    0.0000 C   0  0  0  0  0  0  0  0  0  0  0  0
    6.3514   -0.4096    0.0000 N   0  0  0  0  0  0  0  0  0  0  0  0
    6.4377    0.4109    0.0000 C   0  0  0  0  0  0  0  0  0  0  0  0
    7.2446    0.5824    0.0000 C   0  0  0  0  0  0  0  0  0  0  0  0
    7.6571   -0.1320    0.0000 C   0  0  0  0  0  0  0  0  0  0  0  0
    8.4641   -0.3036    0.0000 C   0  0  0  0  0  0  0  0  0  0  0  0
    8.7190   -1.0882    0.0000 C   0  0  0  0  0  0  0  0  0  0  0  0
    8.1670   -1.7013    0.0000 C   0  0  0  0  0  0  0  0  0  0  0  0
    7.3600   -1.5298    0.0000 C   0  0  0  0  0  0  0  0  0  0  0  0
    7.1051   -0.7451    0.0000 C   0  0  0  0  0  0  0  0  0  0  0  0
    5.8246    0.9629    0.0000 C   0  0  0  0  0  0  0  0  0  0  0  0
    5.2115    1.5150    0.0000 F   0  0  0  0  0  0  0  0  0  0  0  0
    6.3766    1.5760    0.0000 F   0  0  0  0  0  0  0  0  0  0  0  0
    5.2725    0.3498    0.0000 F   0  0  0  0  0  0  0  0  0  0  0  0
    1.3501   -1.6471    0.0000 C   0  0  0  0  0  0  0  0  0  0  0  0
    0.6357   -2.0596    0.0000 C   0  0  0  0  0  0  0  0  0  0  0  0
    0.6357   -2.8846    0.0000 O   0  0  0  0  0  0  0  0  0  0  0  0
   -0.0788   -3.2971    0.0000 C   0  0  0  0  0  0  0  0  0  0  0  0
   -0.0788   -1.6471    0.0000 C   0  0  0  0  0  0  0  0  0  0  0  0
   -0.7933   -2.0596    0.0000 O   0  0  0  0  0  0  0  0  0  0  0  0
   -0.7933   -2.8846    0.0000 C   0  0  0  0  0  0  0  0  0  0  0  0
  1  2  1  0  0  0  0
  2  3  1  0  0  0  0
  3  4  4  0  0  0  0
  4  5  4  0  0  0  0
  5  6  1  0  0  0  0
  6  7  2  0  0  0  0
  7  8  1  0  0  0  0
  8  9  2  0  0  0  0
  8 10  1  0  0  0  0
 10 11  1  0  0  0  0
 11 12  1  0  0  0  0
 12 13  1  0  0  0  0
 13 14  4  0  0  0  0
 14 15  4  0  0  0  0
 15 16  4  0  0  0  0
 16 17  4  0  0  0  0
 17 18  4  0  0  0  0
 18 19  4  0  0  0  0
 19 20  4  0  0  0  0
 20 21  4  0  0  0  0
 13 21  4  0  0  0  0
 16 21  4  0  0  0  0
 14 22  1  0  0  0  0
 22 23  1  0  0  0  0
 22 24  1  0  0  0  0
 22 25  1  0  0  0  0
  5 26  4  0  0  0  0
 26 27  4  0  0  0  0
 27 28  1  0  0  0  0
 28 29  1  0  0  0  0
 27 30  4  0  0  0  0
  3 30  4  0  0  0  0
 30 31  1  0  0  0  0
 31 32  1  0  0  0  0
M  END
>  <CdId>
47

>  <Mol Weight>
448.442

>  <Formula>
C23H23F3N2O4

>  <CMPD_CHEMBLID>
CHEMBL3264204

>  <MOLREGNO>
1749190

>  <PARENT_CMPD_CHEMBLID>
CHEMBL3264204

>  <PARENT_MOLREGNO>
1749190

>  <COMPOUND_KEY>
13, TG6-10-1

>  <MOLWEIGHT>
448.43

>  <ALOGP>
4.84

>  <PSA>
61.72

>  <NUM_RO5_VIOLATIONS>
0

>  <ACTIVITY_ID>
14726648

>  <STANDARD_TYPE>
T1/2

>  <RELATION>
=

>  <STANDARD_VALUE>
1.6

>  <STANDARD_UNITS>
hr

>  <PUBLISHED_TYPE>
t1/2

>  <PUBLISHED_RELATION>
=

>  <PUBLISHED_VALUE>
1.6

>  <PUBLISHED_UNITS>
hr

>  <POTENTIAL_DUPLICATE>
0

>  <BAO_ENDPOINT>
BAO_0002115

>  <UO_UNITS>
UO_0000032

>  <QUDT_UNITS>
http://qudt.org/vocab/unit#Hour

>  <ASSAY_ID>
1364740

>  <ASSAY_CHEMBLID>
CHEMBL3294001

>  <ASSAY_TYPE>
A

>  <DESCRIPTION>
Half life in mouse plasma

>  <ASSAY_SRC_ID>
1

>  <ASSAY_SRC_DESCRIPTION>
Scientific Literature

>  <ASSAY_ORGANISM>
Mus musculus

>  <ASSAY_TAX_ID>
10090

>  <CURATED_BY>
Autocuration

>  <BAO_FORMAT>
BAO_0000019

>  <TID>
102289

>  <TARGET_CHEMBLID>
CHEMBL613589

>  <TARGET_TYPE>
TISSUE

>  <PREF_NAME>
Plasma

>  <ORGANISM>
Mus musculus

>  <CONFIDENCE_SCORE>
1

>  <TARGET_MAPPING>
Non-molecular

>  <DOC_ID>
83750

>  <DOC_CHEMBLID>
CHEMBL3286161

>  <PUBMED_ID>
24279689

>  <JOURNAL>
J. Med. Chem.

>  <YEAR>
2014

>  <VOLUME>
57

>  <ISSUE>
11

>  <FIRST_PAGE>
4454

$$$$

  Mrv1533001291818282D          

 27 29  0  0  0  0            999 V2000
    2.1434   -2.2836    0.0000 C   0  0  0  0  0  0  0  0  0  0  0  0
    1.7309   -2.9980    0.0000 C   0  0  0  0  0  0  0  0  0  0  0  0
    2.1434   -3.7125    0.0000 O   0  0  0  0  0  0  0  0  0  0  0  0
    1.7309   -4.4270    0.0000 C   0  0  0  0  0  0  0  0  0  0  0  0
    0.9059   -4.4270    0.0000 O   0  0  0  0  0  0  0  0  0  0  0  0
    2.1434   -5.1414    0.0000 C   0  0  0  0  0  0  0  0  0  0  0  0
    1.7309   -5.8559    0.0000 N   0  0  0  0  0  0  0  0  0  0  0  0
    2.1434   -6.5704    0.0000 C   0  0  0  0  0  0  0  0  0  0  0  0
    1.7309   -7.2849    0.0000 C   0  0  0  0  0  0  0  0  0  0  0  0
    2.1434   -7.9993    0.0000 C   0  0  0  0  0  0  0  0  0  0  0  0
    1.7309   -8.7138    0.0000 C   0  0  0  0  0  0  0  0  0  0  0  0
    0.9059   -8.7138    0.0000 C   0  0  0  0  0  0  0  0  0  0  0  0
    0.4934   -7.9993    0.0000 C   0  0  0  0  0  0  0  0  0  0  0  0
    0.9059   -7.2849    0.0000 C   0  0  0  0  0  0  0  0  0  0  0  0
    0.4934   -6.5704    0.0000 C   0  0  0  0  0  0  0  0  0  0  0  0
    0.9059   -5.8559    0.0000 C   0  0  0  0  0  0  0  0  0  0  0  0
    2.9684   -5.1414    0.0000 C   0  0  0  0  0  0  0  0  0  0  0  0
    3.3809   -5.8559    0.0000 O   0  0  0  0  0  0  0  0  0  0  0  0
    3.3809   -4.4270    0.0000 N   0  0  0  0  0  0  0  0  0  0  0  0
    4.2059   -4.4270    0.0000 C   0  0  0  0  0  0  0  0  0  0  0  0
    4.6184   -3.7125    0.0000 C   0  0  0  0  0  0  0  0  0  0  0  0
    5.4434   -3.7125    0.0000 C   0  0  0  0  0  0  0  0  0  0  0  0
    5.8559   -2.9980    0.0000 C   0  0  0  0  0  0  0  0  0  0  0  0
    6.6809   -2.9980    0.0000 C   0  0  0  0  0  0  0  0  0  0  0  0
    7.0934   -3.7125    0.0000 C   0  0  0  0  0  0  0  0  0  0  0  0
    6.6809   -4.4270    0.0000 C   0  0  0  0  0  0  0  0  0  0  0  0
    5.8559   -4.4270    0.0000 C   0  0  0  0  0  0  0  0  0  0  0  0
  1  2  1  0  0  0  0
  2  3  1  0  0  0  0
  3  4  1  0  0  0  0
  4  5  2  0  0  0  0
  4  6  1  0  0  0  0
  6  7  1  0  0  0  0
  7  8  1  0  0  0  0
  8  9  1  0  0  0  0
  9 10  4  0  0  0  0
 10 11  4  0  0  0  0
 11 12  4  0  0  0  0
 12 13  4  0  0  0  0
 13 14  4  0  0  0  0
  9 14  4  0  0  0  0
 14 15  1  0  0  0  0
 15 16  2  0  0  0  0
  7 16  1  0  0  0  0
  6 17  1  0  0  0  0
 17 18  2  0  0  0  0
 17 19  1  0  0  0  0
 19 20  1  0  0  0  0
 20 21  1  0  0  0  0
 21 22  1  0  0  0  0
 22 23  4  0  0  0  0
 23 24  4  0  0  0  0
 24 25  4  0  0  0  0
 25 26  4  0  0  0  0
 26 27  4  0  0  0  0
 22 27  4  0  0  0  0
M  END
>  <CdId>
50

>  <Mol Weight>
364.445

>  <Formula>
C22H24N2O3

>  <CMPD_CHEMBLID>
CHEMBL3415440

>  <MOLREGNO>
1838630

>  <PARENT_CMPD_CHEMBLID>
CHEMBL3415440

>  <PARENT_MOLREGNO>
1838630

>  <COMPOUND_KEY>
18

>  <MOLWEIGHT>
364.44

>  <ALOGP>
2.96

>  <PSA>
58.64

>  <NUM_RO5_VIOLATIONS>
0

>  <ACTIVITY_ID>
15214354

>  <STANDARD_TYPE>
T1/2

>  <RELATION>
=

>  <STANDARD_VALUE>
1.698

>  <STANDARD_UNITS>
hr

>  <PUBLISHED_TYPE>
t1/2

>  <PUBLISHED_RELATION>
=

>  <PUBLISHED_VALUE>
101.9

>  <PUBLISHED_UNITS>
min

>  <POTENTIAL_DUPLICATE>
0

>  <BAO_ENDPOINT>
BAO_0002115

>  <UO_UNITS>
UO_0000032

>  <QUDT_UNITS>
http://qudt.org/vocab/unit#Hour

>  <ASSAY_ID>
1471531

>  <ASSAY_CHEMBLID>
CHEMBL3420094

>  <ASSAY_TYPE>
A

>  <DESCRIPTION>
Stability of the compound in 80% mouse plasma assessed as half life by reverse-phase HPLC analysis

>  <ASSAY_SRC_ID>
1

>  <ASSAY_SRC_DESCRIPTION>
Scientific Literature

>  <ASSAY_ORGANISM>
Mus musculus

>  <ASSAY_TAX_ID>
10090

>  <CURATED_BY>
Autocuration

>  <BAO_FORMAT>
BAO_0000019

>  <TID>
102289

>  <TARGET_CHEMBLID>
CHEMBL613589

>  <TARGET_TYPE>
TISSUE

>  <PREF_NAME>
Plasma

>  <ORGANISM>
Mus musculus

>  <CONFIDENCE_SCORE>
1

>  <TARGET_MAPPING>
Non-molecular

>  <DOC_ID>
91536

>  <DOC_CHEMBLID>
CHEMBL3414477

>  <PUBMED_ID>
25732770

>  <JOURNAL>
Eur. J. Med. Chem.

>  <YEAR>
2015

>  <VOLUME>
93

>  <FIRST_PAGE>
481

$$$$

  Mrv1533001291818282D          

 21 22  0  0  0  0            999 V2000
    4.2868   -4.1250    0.0000 C   0  0  0  0  0  0  0  0  0  0  0  0
    3.5724   -3.7125    0.0000 C   0  0  0  0  0  0  0  0  0  0  0  0
    2.8579   -4.1250    0.0000 C   0  0  0  0  0  0  0  0  0  0  0  0
    2.1434   -3.7125    0.0000 C   0  0  0  0  0  0  0  0  0  0  0  0
    2.1434   -2.8875    0.0000 C   0  0  0  0  0  0  0  0  0  0  0  0
    2.8579   -2.4750    0.0000 C   0  0  0  0  0  0  0  0  0  0  0  0
    2.3276   -1.8430    0.0000 C   0  0  0  0  0  0  0  0  0  0  0  0
    3.3882   -1.8430    0.0000 C   0  0  0  0  0  0  0  0  0  0  0  0
    3.5724   -2.8875    0.0000 N   0  0  0  0  0  0  0  0  0  0  0  0
    4.2868   -2.4750    0.0000 C   0  0  0  0  0  0  0  0  0  0  0  0
    1.4289   -4.1250    0.0000 O   0  0  0  0  0  0  0  0  0  0  0  0
    0.7145   -3.7125    0.0000 C   0  0  0  0  0  0  0  0  0  0  0  0
    0.7145   -2.8875    0.0000 O   0  0  0  0  0  0  0  0  0  0  0  0
    0.0000   -4.1250    0.0000 C   0  0  0  0  0  0  0  0  0  0  0  0
    0.0000   -4.9500    0.0000 O   0  0  0  0  0  0  0  0  0  0  0  0
   -0.7145   -3.7125    0.0000 C   0  0  0  0  0  0  0  0  0  0  0  0
   -1.4289   -4.1250    0.0000 C   0  0  0  0  0  0  0  0  0  0  0  0
   -2.1434   -3.7125    0.0000 C   0  0  0  0  0  0  0  0  0  0  0  0
   -2.1434   -2.8875    0.0000 C   0  0  0  0  0  0  0  0  0  0  0  0
   -1.4289   -2.4750    0.0000 C   0  0  0  0  0  0  0  0  0  0  0  0
   -0.7145   -2.8875    0.0000 C   0  0  0  0  0  0  0  0  0  0  0  0
  1  2  1  0  0  0  0
  2  3  1  0  0  0  0
  3  4  1  0  0  0  0
  4  5  1  0  0  0  0
  5  6  1  0  0  0  0
  6  7  1  0  0  0  0
  6  8  1  0  0  0  0
  6  9  1  0  0  0  0
  2  9  1  0  0  0  0
  9 10  1  0  0  0  0
  4 11  1  0  0  0  0
 11 12  1  0  0  0  0
 12 13  2  0  0  0  0
 12 14  1  0  0  0  0
 14 15  1  0  0  0  0
 14 16  1  0  0  0  0
 16 17  4  0  0  0  0
 17 18  4  0  0  0  0
 18 19  4  0  0  0  0
 19 20  4  0  0  0  0
 20 21  4  0  0  0  0
 16 21  4  0  0  0  0
M  END
>  <CdId>
54

>  <Mol Weight>
291.391

>  <Formula>
C17H25NO3

>  <CMPD_CHEMBLID>
CHEMBL1618660

>  <MOLREGNO>
1041611

>  <PARENT_CMPD_CHEMBLID>
CHEMBL1618660

>  <PARENT_MOLREGNO>
1041611

>  <COMPOUND_KEY>
Eucatropine

>  <MOLWEIGHT>
291.39

>  <ALOGP>
2.14

>  <PSA>
49.77

>  <NUM_RO5_VIOLATIONS>
0

>  <ACTIVITY_ID>
15718536

>  <STANDARD_TYPE>
T1/2

>  <RELATION>
=

>  <STANDARD_VALUE>
1.8

>  <STANDARD_UNITS>
hr

>  <PUBLISHED_TYPE>
t1/2

>  <PUBLISHED_RELATION>
=

>  <PUBLISHED_VALUE>
1.8

>  <PUBLISHED_UNITS>
hr

>  <POTENTIAL_DUPLICATE>
0

>  <BAO_ENDPOINT>
BAO_0002115

>  <UO_UNITS>
UO_0000032

>  <QUDT_UNITS>
http://qudt.org/vocab/unit#Hour

>  <ASSAY_ID>
1517745

>  <ASSAY_CHEMBLID>
CHEMBL3620238

>  <ASSAY_TYPE>
A

>  <DESCRIPTION>
Half life in mouse plasma

>  <ASSAY_SRC_ID>
1

>  <ASSAY_SRC_DESCRIPTION>
Scientific Literature

>  <ASSAY_ORGANISM>
Mus musculus

>  <ASSAY_TAX_ID>
10090

>  <CURATED_BY>
Autocuration

>  <BAO_FORMAT>
BAO_0000019

>  <TID>
102289

>  <TARGET_CHEMBLID>
CHEMBL613589

>  <TARGET_TYPE>
TISSUE

>  <PREF_NAME>
Plasma

>  <ORGANISM>
Mus musculus

>  <CONFIDENCE_SCORE>
1

>  <TARGET_MAPPING>
Non-molecular

>  <DOC_ID>
93422

>  <DOC_CHEMBLID>
CHEMBL3616432

>  <PUBMED_ID>
26241873

>  <JOURNAL>
Eur. J. Med. Chem.

>  <YEAR>
2015

>  <VOLUME>
102

>  <FIRST_PAGE>
9

>  <MOL_PREF_NAME>
EUCATROPINE

$$$$

  Mrv1533001291818282D          

 14 16  0  0  1  0            999 V2000
    4.4084   -0.7317    0.0000 C   0  0  0  0  0  0  0  0  0  0  0  0
    3.6297   -0.4592    0.0000 C   0  0  1  0  0  0  0  0  0  0  0  0
    3.0044   -0.9973    0.0000 C   0  0  0  0  0  0  0  0  0  0  0  0
    2.2257   -0.7248    0.0000 C   0  0  1  0  0  0  0  0  0  0  0  0
    1.0605   -0.7849    0.0000 C   0  0  0  0  0  0  0  0  0  0  0  0
    0.7420   -0.0239    0.0000 C   0  0  0  0  0  0  0  0  0  0  0  0
    1.3673    0.5143    0.0000 C   0  0  1  0  0  0  0  0  0  0  0  0
    1.5569    1.3172    0.0000 O   0  0  0  0  0  0  0  0  0  0  0  0
    2.3792    1.3849    0.0000 C   0  0  0  0  0  0  0  0  0  0  0  0
    2.8076    2.0900    0.0000 O   0  0  0  0  0  0  0  0  0  0  0  0
    2.6977    0.6239    0.0000 C   0  0  0  0  0  0  0  0  0  0  0  0
    3.4764    0.3514    0.0000 C   0  0  0  0  0  0  0  0  0  0  0  0
    2.0724    0.0858    0.0000 C   0  0  1  0  0  0  0  0  0  0  0  0
    1.3942   -0.3840    0.0000 O   0  0  0  0  0  0  0  0  0  0  0  0
  2  1  1  1  0  0  0
  2  3  1  0  0  0  0
  3  4  1  0  0  0  0
  4  5  1  1  0  0  0
  5  6  1  0  0  0  0
  6  7  1  0  0  0  0
  7  8  1  1  0  0  0
  8  9  1  0  0  0  0
  9 10  2  0  0  0  0
  9 11  1  0  0  0  0
 11 12  2  0  0  0  0
  2 12  1  0  0  0  0
 11 13  1  0  0  0  0
  4 13  1  0  0  0  0
  7 13  1  0  0  0  0
 13 14  1  6  0  0  0
M  END
>  <CdId>
62

>  <Mol Weight>
194.23

>  <Formula>
C11H14O3

>  <CMPD_CHEMBLID>
CHEMBL3823609

>  <MOLREGNO>
2093113

>  <PARENT_CMPD_CHEMBLID>
CHEMBL3823609

>  <PARENT_MOLREGNO>
2093113

>  <COMPOUND_KEY>
1

>  <MOLWEIGHT>
194.23

>  <ALOGP>
1.33

>  <PSA>
46.53

>  <NUM_RO5_VIOLATIONS>
0

>  <ACTIVITY_ID>
16638437

>  <STANDARD_TYPE>
T1/2

>  <RELATION>
=

>  <STANDARD_VALUE>
1.233

>  <STANDARD_UNITS>
hr

>  <PUBLISHED_TYPE>
t1/2

>  <PUBLISHED_RELATION>
=

>  <PUBLISHED_VALUE>
74.0

>  <PUBLISHED_UNITS>
min

>  <BAO_ENDPOINT>
BAO_0002115

>  <UO_UNITS>
UO_0000032

>  <QUDT_UNITS>
http://qudt.org/vocab/unit#Hour

>  <ASSAY_ID>
1587660

>  <ASSAY_CHEMBLID>
CHEMBL3825774

>  <ASSAY_TYPE>
A

>  <DESCRIPTION>
Half life in mouse plasma by LC-MS/MS analysis

>  <ASSAY_SRC_ID>
1

>  <ASSAY_SRC_DESCRIPTION>
Scientific Literature

>  <ASSAY_ORGANISM>
Mus musculus

>  <ASSAY_TAX_ID>
10090

>  <CURATED_BY>
Autocuration

>  <TID>
102289

>  <TARGET_CHEMBLID>
CHEMBL613589

>  <TARGET_TYPE>
TISSUE

>  <PREF_NAME>
Plasma

>  <ORGANISM>
Mus musculus

>  <CONFIDENCE_SCORE>
1

>  <TARGET_MAPPING>
Non-molecular

>  <DOC_ID>
99694

>  <DOC_CHEMBLID>
CHEMBL3822375

>  <PUBMED_ID>
27111731

>  <JOURNAL>
J. Med. Chem.

>  <YEAR>
2016

>  <VOLUME>
59

>  <ISSUE>
10

>  <FIRST_PAGE>
4551

$$$$

  Mrv1533001291818272D          

 39 40  0  0  1  0            999 V2000
    0.0000    0.0000    0.0000 Cl  0  0  0  0  0  0  0  0  0  0  0  0
    2.0036    0.0000    0.0000 Cl  0  0  0  0  0  0  0  0  0  0  0  0
    3.9199   -5.4344    0.0000 C   0  0  0  0  0  0  0  0  0  0  0  0
    3.2054   -5.8469    0.0000 O   0  0  0  0  0  0  0  0  0  0  0  0
    3.2054   -6.6719    0.0000 C   0  0  0  0  0  0  0  0  0  0  0  0
    3.9199   -7.0844    0.0000 C   0  0  0  0  0  0  0  0  0  0  0  0
    3.9199   -7.9094    0.0000 C   0  0  0  0  0  0  0  0  0  0  0  0
    3.2054   -8.3219    0.0000 C   0  0  0  0  0  0  0  0  0  0  0  0
    3.2054   -9.1469    0.0000 O   0  0  0  0  0  0  0  0  0  0  0  0
    2.4910   -7.9094    0.0000 C   0  0  0  0  0  0  0  0  0  0  0  0
    1.7765   -8.3219    0.0000 C   0  0  0  0  0  0  0  0  0  0  0  0
    1.7765   -9.1469    0.0000 O   0  0  0  0  0  0  0  0  0  0  0  0
    1.0620   -7.9094    0.0000 C   0  0  0  0  0  0  0  0  0  0  0  0
    0.3475   -8.3219    0.0000 C   0  0  0  0  0  0  0  0  0  0  0  0
   -0.3669   -7.9094    0.0000 C   0  0  0  0  0  0  0  0  0  0  0  0
   -0.3669   -7.0844    0.0000 C   0  0  0  0  0  0  0  0  0  0  0  0
    0.3475   -6.6719    0.0000 C   0  0  0  0  0  0  0  0  0  0  0  0
    1.0620   -7.0844    0.0000 C   0  0  0  0  0  0  0  0  0  0  0  0
   -1.0814   -6.6719    0.0000 C   0  0  0  0  0  0  0  0  0  0  0  0
   -1.7959   -7.0844    0.0000 O   0  0  0  0  0  0  0  0  0  0  0  0
   -1.0814   -5.8469    0.0000 O   0  0  0  0  0  0  0  0  0  0  0  0
   -1.7959   -5.4344    0.0000 C   0  0  2  0  0  0  0  0  0  0  0  0
   -2.4775   -5.8992    0.0000 C   0  0  0  0  0  0  0  0  0  0  0  0
   -3.2659   -5.6560    0.0000 C   0  0  0  0  0  0  0  0  0  0  0  0
   -3.5673   -4.8880    0.0000 C   0  0  0  0  0  0  0  0  0  0  0  0
   -3.1548   -4.1736    0.0000 N   0  0  0  0  0  0  0  0  0  0  0  0
   -2.3390   -4.0506    0.0000 C   0  0  0  0  0  0  0  0  0  0  0  0
   -1.7342   -4.6117    0.0000 C   0  0  0  0  0  0  0  0  0  0  0  0
   -0.9663   -4.3103    0.0000 N   0  0  0  0  0  0  0  0  0  0  0  0
   -0.8433   -3.4945    0.0000 C   0  0  0  0  0  0  0  0  0  0  0  0
   -0.0753   -3.1931    0.0000 O   0  0  0  0  0  0  0  0  0  0  0  0
   -1.4883   -2.9802    0.0000 C   0  0  0  0  0  0  0  0  0  0  0  0
   -2.2563   -3.2816    0.0000 C   0  0  0  0  0  0  0  0  0  0  0  0
   -2.9013   -2.7672    0.0000 C   0  0  0  0  0  0  0  0  0  0  0  0
   -2.7783   -1.9514    0.0000 N   0  0  0  0  0  0  0  0  0  0  0  0
   -2.0104   -1.6500    0.0000 C   0  0  0  0  0  0  0  0  0  0  0  0
   -1.3653   -2.1644    0.0000 C   0  0  0  0  0  0  0  0  0  0  0  0
    2.4910   -7.0844    0.0000 C   0  0  0  0  0  0  0  0  0  0  0  0
    1.7765   -6.6719    0.0000 F   0  0  0  0  0  0  0  0  0  0  0  0
  3  4  1  0  0  0  0
  4  5  1  0  0  0  0
  5  6  4  0  0  0  0
  6  7  4  0  0  0  0
  7  8  4  0  0  0  0
  8  9  1  0  0  0  0
  8 10  4  0  0  0  0
 10 11  1  0  0  0  0
 11 12  2  0  0  0  0
 11 13  1  0  0  0  0
 13 14  4  0  0  0  0
 14 15  4  0  0  0  0
 15 16  4  0  0  0  0
 16 17  4  0  0  0  0
 17 18  4  0  0  0  0
 13 18  4  0  0  0  0
 16 19  1  0  0  0  0
 19 20  2  0  0  0  0
 19 21  1  0  0  0  0
 22 21  1  6  0  0  0
 22 23  1  0  0  0  0
 23 24  1  0  0  0  0
 24 25  1  0  0  0  0
 25 26  1  0  0  0  0
 26 27  1  0  0  0  0
 27 28  1  0  0  0  0
 22 28  1  0  0  0  0
 28 29  1  0  0  0  0
 29 30  1  0  0  0  0
 30 31  2  0  0  0  0
 30 32  1  0  0  0  0
 32 33  4  0  0  0  0
 33 34  4  0  0  0  0
 34 35  4  0  0  0  0
 35 36  4  0  0  0  0
 36 37  4  0  0  0  0
 32 37  4  0  0  0  0
 10 38  4  0  0  0  0
  5 38  4  0  0  0  0
 38 39  1  0  0  0  0
M  END
>  <CdId>
4

>  <Mol Weight>
580.43

>  <Formula>
C27H28Cl2FN3O6

>  <CMPD_CHEMBLID>
CHEMBL3216643

>  <MOLREGNO>
1705420

>  <PARENT_CMPD_CHEMBLID>
CHEMBL281464

>  <PARENT_MOLREGNO>
40926

>  <COMPOUND_KEY>
1

>  <MOLWEIGHT>
507.51

>  <ALOGP>
2.86

>  <PSA>
126.85

>  <NUM_RO5_VIOLATIONS>
1

>  <ACTIVITY_ID>
953941

>  <STANDARD_TYPE>
T1/2

>  <RELATION>
<

>  <STANDARD_VALUE>
0.01667

>  <STANDARD_UNITS>
hr

>  <PUBLISHED_TYPE>
T1/2

>  <PUBLISHED_RELATION>
<

>  <PUBLISHED_VALUE>
1.0

>  <PUBLISHED_UNITS>
min

>  <POTENTIAL_DUPLICATE>
0

>  <BAO_ENDPOINT>
BAO_0002115

>  <UO_UNITS>
UO_0000032

>  <QUDT_UNITS>
http://qudt.org/vocab/unit#Hour

>  <ASSAY_ID>
8847

>  <ASSAY_CHEMBLID>
CHEMBL627085

>  <ASSAY_TYPE>
A

>  <DESCRIPTION>
Half life in mice plasma

>  <ASSAY_SRC_ID>
1

>  <ASSAY_SRC_DESCRIPTION>
Scientific Literature

>  <ASSAY_ORGANISM>
Mus musculus

>  <ASSAY_TAX_ID>
10090

>  <CURATED_BY>
Intermediate

>  <BAO_FORMAT>
BAO_0000218

>  <TID>
50594

>  <TARGET_CHEMBLID>
CHEMBL375

>  <TARGET_TYPE>
ORGANISM

>  <PREF_NAME>
Mus musculus

>  <ORGANISM>
Mus musculus

>  <CONFIDENCE_SCORE>
1

>  <TARGET_MAPPING>
Non-molecular

>  <DOC_ID>
17731

>  <DOC_CHEMBLID>
CHEMBL1149095

>  <PUBMED_ID>
14998327

>  <JOURNAL>
J. Med. Chem.

>  <YEAR>
2004

>  <VOLUME>
47

>  <ISSUE>
6

>  <FIRST_PAGE>
1375

$$$$

  Mrv1533001291818272D          

 28 30  0  0  0  0            999 V2000
   -1.8212    0.7310    0.0000 C   0  0  0  0  0  0  0  0  0  0  0  0
   -1.4087    0.0165    0.0000 C   0  0  0  0  0  0  0  0  0  0  0  0
   -0.5837    0.0165    0.0000 O   0  0  0  0  0  0  0  0  0  0  0  0
   -0.1712   -0.6979    0.0000 C   0  0  0  0  0  0  0  0  0  0  0  0
   -0.5837   -1.4124    0.0000 O   0  0  0  0  0  0  0  0  0  0  0  0
    0.6538   -0.6979    0.0000 C   0  0  0  0  0  0  0  0  0  0  0  0
    1.1387   -0.0305    0.0000 N   0  0  0  0  0  0  0  0  0  0  0  0
    1.9233   -0.2854    0.0000 C   0  0  0  0  0  0  0  0  0  0  0  0
    2.6378    0.1271    0.0000 C   0  0  0  0  0  0  0  0  0  0  0  0
    3.3523   -0.2854    0.0000 C   0  0  0  0  0  0  0  0  0  0  0  0
    3.3523   -1.1104    0.0000 C   0  0  0  0  0  0  0  0  0  0  0  0
    4.0668   -1.5229    0.0000 C   0  0  0  0  0  0  0  0  0  0  0  0
    4.7812   -1.1104    0.0000 C   0  0  0  0  0  0  0  0  0  0  0  0
    5.4957   -1.5229    0.0000 N   0  0  0  0  0  0  0  0  0  0  0  0
    6.2494   -1.1874    0.0000 C   0  0  0  0  0  0  0  0  0  0  0  0
    6.4209   -0.3804    0.0000 O   0  0  0  0  0  0  0  0  0  0  0  0
    6.8014   -1.8005    0.0000 C   0  0  0  0  0  0  0  0  0  0  0  0
    6.3889   -2.5150    0.0000 N   0  0  0  0  0  0  0  0  0  0  0  0
    5.5819   -2.3434    0.0000 C   0  0  0  0  0  0  0  0  0  0  0  0
    4.9688   -2.8955    0.0000 O   0  0  0  0  0  0  0  0  0  0  0  0
    2.6378   -1.5229    0.0000 C   0  0  0  0  0  0  0  0  0  0  0  0
    1.9233   -1.1104    0.0000 C   0  0  0  0  0  0  0  0  0  0  0  0
    1.1387   -1.3654    0.0000 C   0  0  0  0  0  0  0  0  0  0  0  0
    0.8838   -2.1500    0.0000 C   0  0  0  0  0  0  0  0  0  0  0  0
    0.0768   -2.3215    0.0000 C   0  0  0  0  0  0  0  0  0  0  0  0
   -0.1781   -3.1062    0.0000 N   0  0  0  0  0  0  0  0  0  0  0  0
    0.3739   -3.7192    0.0000 C   0  0  0  0  0  0  0  0  0  0  0  0
   -0.9851   -3.2777    0.0000 C   0  0  0  0  0  0  0  0  0  0  0  0
  1  2  1  0  0  0  0
  2  3  1  0  0  0  0
  3  4  1  0  0  0  0
  4  5  2  0  0  0  0
  4  6  1  0  0  0  0
  6  7  4  0  0  0  0
  7  8  4  0  0  0  0
  8  9  4  0  0  0  0
  9 10  4  0  0  0  0
 10 11  4  0  0  0  0
 11 12  1  0  0  0  0
 12 13  1  0  0  0  0
 13 14  1  0  0  0  0
 14 15  1  0  0  0  0
 15 16  2  0  0  0  0
 15 17  1  0  0  0  0
 17 18  1  0  0  0  0
 18 19  1  0  0  0  0
 14 19  1  0  0  0  0
 19 20  2  0  0  0  0
 11 21  4  0  0  0  0
 21 22  4  0  0  0  0
  8 22  4  0  0  0  0
 22 23  4  0  0  0  0
  6 23  4  0  0  0  0
 23 24  1  0  0  0  0
 24 25  1  0  0  0  0
 25 26  1  0  0  0  0
 26 27  1  0  0  0  0
 26 28  1  0  0  0  0
M  STY  1   1 DAT
M  SAL   1  1   7
M  SDT   1 MRV_IMPLICIT_H                                        
M  SDD   1     0.0000    0.0000    DR    ALL  0       0  
M  SED   1 IMPL_H1
M  END
>  <CdId>
6

>  <Mol Weight>
386.452

>  <Formula>
C20H26N4O4

>  <CMPD_CHEMBLID>
CHEMBL76480

>  <MOLREGNO>
123871

>  <PARENT_CMPD_CHEMBLID>
CHEMBL76480

>  <PARENT_MOLREGNO>
123871

>  <COMPOUND_KEY>
40

>  <MOLWEIGHT>
386.44

>  <ALOGP>
2.13

>  <PSA>
94.74

>  <NUM_RO5_VIOLATIONS>
0

>  <ACTIVITY_ID>
1093900

>  <STANDARD_TYPE>
T1/2

>  <RELATION>
=

>  <STANDARD_VALUE>
0.2

>  <STANDARD_UNITS>
hr

>  <PUBLISHED_TYPE>
T1/2

>  <PUBLISHED_RELATION>
=

>  <PUBLISHED_VALUE>
12.0

>  <PUBLISHED_UNITS>
min

>  <POTENTIAL_DUPLICATE>
0

>  <BAO_ENDPOINT>
BAO_0002115

>  <UO_UNITS>
UO_0000032

>  <QUDT_UNITS>
http://qudt.org/vocab/unit#Hour

>  <ASSAY_ID>
22239

>  <ASSAY_CHEMBLID>
CHEMBL633026

>  <ASSAY_TYPE>
A

>  <DESCRIPTION>
Half life of compound was determined in mouse plasma

>  <ASSAY_SRC_ID>
1

>  <ASSAY_SRC_DESCRIPTION>
Scientific Literature

>  <ASSAY_ORGANISM>
Mus musculus

>  <ASSAY_TAX_ID>
10090

>  <CURATED_BY>
Intermediate

>  <BAO_FORMAT>
BAO_0000218

>  <TID>
50594

>  <TARGET_CHEMBLID>
CHEMBL375

>  <TARGET_TYPE>
ORGANISM

>  <PREF_NAME>
Mus musculus

>  <ORGANISM>
Mus musculus

>  <CONFIDENCE_SCORE>
1

>  <TARGET_MAPPING>
Non-molecular

>  <DOC_ID>
14025

>  <DOC_CHEMBLID>
CHEMBL1130209

>  <PUBMED_ID>
9240350

>  <JOURNAL>
J. Med. Chem.

>  <YEAR>
1997

>  <VOLUME>
40

>  <ISSUE>
15

>  <FIRST_PAGE>
2347

$$$$

  Mrv1533001291818272D          

 35 36  0  0  1  0            999 V2000
   -0.7145   -1.2375    0.0000 C   0  0  0  0  0  0  0  0  0  0  0  0
    0.0000   -1.6500    0.0000 O   0  0  0  0  0  0  0  0  0  0  0  0
    0.7145   -1.2375    0.0000 C   0  0  1  0  0  0  0  0  0  0  0  0
    0.7145   -0.4125    0.0000 C   0  0  0  0  0  0  0  0  0  0  0  0
    0.0000    0.0000    0.0000 C   0  0  0  0  0  0  0  0  0  0  0  0
    0.0000    0.8250    0.0000 C   0  0  0  0  0  0  0  0  0  0  0  0
    0.7145    1.2375    0.0000 C   0  0  0  0  0  0  0  0  0  0  0  0
    1.4289    0.8250    0.0000 C   0  0  0  0  0  0  0  0  0  0  0  0
    2.1434    1.2375    0.0000 C   0  0  0  0  0  0  0  0  0  0  0  0
    2.8579    0.8250    0.0000 C   0  0  0  0  0  0  0  0  0  0  0  0
    3.5724    1.2375    0.0000 O   0  0  0  0  0  0  0  0  0  0  0  0
    2.8579    0.0000    0.0000 O   0  0  0  0  0  0  0  0  0  0  0  0
    3.5724   -0.4125    0.0000 C   0  0  2  0  0  0  0  0  0  0  0  0
    4.2868    0.0000    0.0000 C   0  0  2  0  0  0  0  0  0  0  0  0
    4.2868    0.8250    0.0000 C   0  0  0  0  0  0  0  0  0  0  0  0
    5.0013   -0.4125    0.0000 C   0  0  0  0  0  0  0  0  0  0  0  0
    5.0013   -1.2375    0.0000 O   0  0  0  0  0  0  0  0  0  0  0  0
    5.7158    0.0000    0.0000 C   0  0  0  0  0  0  0  0  0  0  0  0
    6.4302   -0.4125    0.0000 C   0  0  0  0  0  0  0  0  0  0  0  0
    7.1447    0.0000    0.0000 C   0  0  0  0  0  0  0  0  0  0  0  0
    7.8592   -0.4125    0.0000 C   0  0  0  0  0  0  0  0  0  0  0  0
    8.5737    0.0000    0.0000 C   0  0  0  0  0  0  0  0  0  0  0  0
    9.2881   -0.4125    0.0000 C   0  0  0  0  0  0  0  0  0  0  0  0
   10.0026    0.0000    0.0000 O   0  0  0  0  0  0  0  0  0  0  0  0
    9.2881   -1.2375    0.0000 N   0  0  0  0  0  0  0  0  0  0  0  0
    8.5737   -1.6500    0.0000 C   0  0  0  0  0  0  0  0  0  0  0  0
    8.5737   -2.4750    0.0000 O   0  0  0  0  0  0  0  0  0  0  0  0
    7.8592   -1.2375    0.0000 C   0  0  0  0  0  0  0  0  0  0  0  0
    3.5724   -1.2375    0.0000 C   0  0  0  0  0  0  0  0  0  0  0  0
    2.8579   -1.6500    0.0000 C   0  0  0  0  0  0  0  0  0  0  0  0
    2.1434   -1.2375    0.0000 C   0  0  1  0  0  0  0  0  0  0  0  0
    2.1434   -0.4125    0.0000 C   0  0  0  0  0  0  0  0  0  0  0  0
    1.4289   -1.6500    0.0000 C   0  0  2  0  0  0  0  0  0  0  0  0
    1.4289   -2.4750    0.0000 O   0  0  0  0  0  0  0  0  0  0  0  0
    4.2868   -1.6500    0.0000 C   0  0  0  0  0  0  0  0  0  0  0  0
  1  2  1  0  0  0  0
  3  2  1  1  0  0  0
  3  4  1  0  0  0  0
  4  5  2  0  0  0  0
  5  6  1  0  0  0  0
  6  7  1  0  0  0  0
  7  8  1  0  0  0  0
  8  9  2  0  0  0  0
  9 10  1  0  0  0  0
 10 11  2  0  0  0  0
 10 12  1  0  0  0  0
 12 13  1  0  0  0  0
 13 14  1  6  0  0  0
 14 15  1  6  0  0  0
 14 16  1  0  0  0  0
 16 17  2  0  0  0  0
 16 18  1  0  0  0  0
 18 19  1  0  0  0  0
 19 20  1  0  0  0  0
 20 21  1  0  0  0  0
 21 22  1  0  0  0  0
 22 23  1  0  0  0  0
 23 24  2  0  0  0  0
 23 25  1  0  0  0  0
 25 26  1  0  0  0  0
 26 27  2  0  0  0  0
 26 28  1  0  0  0  0
 21 28  1  0  0  0  0
 13 29  1  0  0  0  0
 29 30  2  0  0  0  0
 30 31  1  0  0  0  0
 31 32  1  6  0  0  0
 31 33  1  0  0  0  0
  3 33  1  0  0  0  0
 33 34  1  6  0  0  0
 29 35  1  0  0  0  0
M  END
>  <CdId>
11

>  <Mol Weight>
489.609

>  <Formula>
C27H39NO7

>  <CMPD_CHEMBLID>
CHEMBL474321

>  <MOLREGNO>
453791

>  <PARENT_CMPD_CHEMBLID>
CHEMBL474321

>  <PARENT_MOLREGNO>
453791

>  <COMPOUND_KEY>
3, migrastatin

>  <MOLWEIGHT>
489.6

>  <ALOGP>
3.24

>  <PSA>
119.0

>  <NUM_RO5_VIOLATIONS>
0

>  <ACTIVITY_ID>
2583532

>  <STANDARD_TYPE>
T1/2

>  <RELATION>
=

>  <STANDARD_VALUE>
0.08333

>  <STANDARD_UNITS>
hr

>  <PUBLISHED_TYPE>
t1/2

>  <PUBLISHED_RELATION>
=

>  <PUBLISHED_VALUE>
5.0

>  <PUBLISHED_UNITS>
min

>  <POTENTIAL_DUPLICATE>
0

>  <BAO_ENDPOINT>
BAO_0002115

>  <UO_UNITS>
UO_0000032

>  <QUDT_UNITS>
http://qudt.org/vocab/unit#Hour

>  <ASSAY_ID>
557695

>  <ASSAY_CHEMBLID>
CHEMBL962990

>  <ASSAY_TYPE>
A

>  <DESCRIPTION>
Metabolic stability in mouse plasma assessed as half life

>  <ASSAY_SRC_ID>
1

>  <ASSAY_SRC_DESCRIPTION>
Scientific Literature

>  <ASSAY_ORGANISM>
Mus musculus

>  <ASSAY_TAX_ID>
10090

>  <CURATED_BY>
Autocuration

>  <BAO_FORMAT>
BAO_0000366

>  <TID>
102289

>  <TARGET_CHEMBLID>
CHEMBL613589

>  <TARGET_TYPE>
TISSUE

>  <PREF_NAME>
Plasma

>  <ORGANISM>
Mus musculus

>  <CONFIDENCE_SCORE>
1

>  <TARGET_MAPPING>
Non-molecular

>  <DOC_ID>
44846

>  <DOC_CHEMBLID>
CHEMBL1151782

>  <PUBMED_ID>
18684620

>  <JOURNAL>
Bioorg. Med. Chem. Lett.

>  <YEAR>
2008

>  <VOLUME>
18

>  <ISSUE>
22

>  <FIRST_PAGE>
5951

>  <MOL_PREF_NAME>
MIGRASTATIN

$$$$

  Mrv1533001291818272D          

 23 25  0  0  1  0            999 V2000
   -0.6318   -1.8334    0.0000 C   0  0  0  0  0  0  0  0  0  0  0  0
    0.1670   -1.6962    0.0000 C   0  0  2  0  0  0  0  0  0  0  0  0
    0.5344   -0.9699    0.0000 C   0  0  0  0  0  0  0  0  0  0  0  0
    1.3734   -1.0259    0.0000 C   0  0  2  0  0  0  0  0  0  0  0  0
    2.2107   -1.0000    0.0000 O   0  0  0  0  0  0  0  0  0  0  0  0
    2.5410   -0.2461    0.0000 C   0  0  0  0  0  0  0  0  0  0  0  0
    1.8947    0.2612    0.0000 C   0  0  0  0  0  0  0  0  0  0  0  0
    1.9240    1.0712    0.0000 C   0  0  0  0  0  0  0  0  0  0  0  0
    1.2174   -0.1953    0.0000 C   0  0  0  0  0  0  0  0  0  0  0  0
    0.4697    0.1173    0.0000 O   0  0  0  0  0  0  0  0  0  0  0  0
    3.3775   -0.2588    0.0000 C   0  0  0  0  0  0  0  0  0  0  0  0
    4.0681   -0.7101    0.0000 C   0  0  0  0  0  0  0  0  0  0  0  0
    4.2816    0.0718    0.0000 C   0  0  0  0  0  0  0  0  0  0  0  0
    4.8777   -0.6730    0.0000 C   0  0  0  0  0  0  0  0  0  0  0  0
    4.3570   -1.4828    0.0000 C   0  0  0  0  0  0  0  0  0  0  0  0
    4.1521   -2.2860    0.0000 C   0  0  0  0  0  0  0  0  0  0  0  0
    3.5633   -2.8662    0.0000 C   0  0  0  0  0  0  0  0  0  0  0  0
    3.9178   -3.5951    0.0000 O   0  0  0  0  0  0  0  0  0  0  0  0
    2.7418   -2.9715    0.0000 C   0  0  0  0  0  0  0  0  0  0  0  0
    2.0646   -2.4962    0.0000 C   0  0  0  0  0  0  0  0  0  0  0  0
    1.4867   -1.8790    0.0000 C   0  0  0  0  0  0  0  0  0  0  0  0
    0.7545   -2.2573    0.0000 C   0  0  0  0  0  0  0  0  0  0  0  0
    2.5474   -3.7583    0.0000 C   0  0  0  0  0  0  0  0  0  0  0  0
  2  1  1  6  0  0  0
  2  3  1  0  0  0  0
  3  4  1  0  0  0  0
  4  5  1  1  0  0  0
  5  6  1  0  0  0  0
  6  7  2  0  0  0  0
  7  8  1  0  0  0  0
  7  9  1  0  0  0  0
  4  9  1  0  0  0  0
  9 10  2  0  0  0  0
  6 11  1  0  0  0  0
 11 12  1  0  0  0  0
 12 13  1  0  0  0  0
 12 14  1  0  0  0  0
 12 15  1  0  0  0  0
 15 16  2  0  0  0  0
 16 17  1  0  0  0  0
 17 18  2  0  0  0  0
 17 19  1  0  0  0  0
 19 20  2  0  0  0  0
 20 21  1  0  0  0  0
  4 21  1  0  0  0  0
 21 22  2  0  0  0  0
  2 22  1  0  0  0  0
 19 23  1  0  0  0  0
M  END
>  <CdId>
40

>  <Mol Weight>
312.409

>  <Formula>
C20H24O3

>  <CMPD_CHEMBLID>
CHEMBL2402276

>  <MOLREGNO>
1569865

>  <PARENT_CMPD_CHEMBLID>
CHEMBL2402276

>  <PARENT_MOLREGNO>
1569865

>  <COMPOUND_KEY>
1

>  <MOLWEIGHT>
312.4

>  <ALOGP>
3.89

>  <PSA>
43.37

>  <NUM_RO5_VIOLATIONS>
0

>  <ACTIVITY_ID>
13378086

>  <STANDARD_TYPE>
T1/2

>  <RELATION>
=

>  <STANDARD_VALUE>
0.21

>  <STANDARD_UNITS>
hr

>  <PUBLISHED_TYPE>
t1/2

>  <PUBLISHED_RELATION>
=

>  <PUBLISHED_VALUE>
0.21

>  <PUBLISHED_UNITS>
hr

>  <POTENTIAL_DUPLICATE>
0

>  <BAO_ENDPOINT>
BAO_0002115

>  <UO_UNITS>
UO_0000032

>  <QUDT_UNITS>
http://qudt.org/vocab/unit#Hour

>  <ASSAY_ID>
969271

>  <ASSAY_CHEMBLID>
CHEMBL2404836

>  <ASSAY_TYPE>
A

>  <DESCRIPTION>
Half life in mouse plasma

>  <ASSAY_SRC_ID>
1

>  <ASSAY_SRC_DESCRIPTION>
Scientific Literature

>  <ASSAY_ORGANISM>
Mus musculus

>  <ASSAY_TAX_ID>
10090

>  <CURATED_BY>
Autocuration

>  <BAO_FORMAT>
BAO_0000366

>  <TID>
102289

>  <TARGET_CHEMBLID>
CHEMBL613589

>  <TARGET_TYPE>
TISSUE

>  <PREF_NAME>
Plasma

>  <ORGANISM>
Mus musculus

>  <CONFIDENCE_SCORE>
1

>  <TARGET_MAPPING>
Non-molecular

>  <DOC_ID>
74204

>  <DOC_CHEMBLID>
CHEMBL2401682

>  <PUBMED_ID>
23747806

>  <JOURNAL>
Eur. J. Med. Chem.

>  <YEAR>
2013

>  <VOLUME>
65

>  <FIRST_PAGE>
376

>  <MOL_PREF_NAME>
JATROPHONE

$$$$

  Mrv1533001291818272D          

 17 18  0  0  1  0            999 V2000
    0.0000    0.0000    0.0000 O   0  0  0  0  0  0  0  0  0  0  0  0
    0.7145   -0.4125    0.0000 C   0  0  0  0  0  0  0  0  0  0  0  0
    0.7145   -1.2375    0.0000 C   0  0  1  0  0  0  0  0  0  0  0  0
    1.3819   -1.7224    0.0000 O   0  0  0  0  0  0  0  0  0  0  0  0
    1.1270   -2.5070    0.0000 C   0  0  2  0  0  0  0  0  0  0  0  0
    0.3020   -2.5070    0.0000 C   0  0  2  0  0  0  0  0  0  0  0  0
   -0.1830   -3.1745    0.0000 O   0  0  0  0  0  0  0  0  0  0  0  0
    0.0470   -1.7224    0.0000 C   0  0  2  0  0  0  0  0  0  0  0  0
   -0.7376   -1.4675    0.0000 O   0  0  0  0  0  0  0  0  0  0  0  0
    1.6119   -3.1745    0.0000 N   0  0  0  0  0  0  0  0  0  0  0  0
    2.4324   -3.0882    0.0000 C   0  0  0  0  0  0  0  0  0  0  0  0
    2.9173   -3.7557    0.0000 C   0  0  0  0  0  0  0  0  0  0  0  0
    2.5817   -4.5094    0.0000 C   0  0  0  0  0  0  0  0  0  0  0  0
    3.0667   -5.1768    0.0000 O   0  0  0  0  0  0  0  0  0  0  0  0
    1.7613   -4.5956    0.0000 N   0  0  0  0  0  0  0  0  0  0  0  0
    1.2763   -3.9282    0.0000 C   0  0  0  0  0  0  0  0  0  0  0  0
    0.4559   -4.0144    0.0000 O   0  0  0  0  0  0  0  0  0  0  0  0
  1  2  1  0  0  0  0
  3  2  1  1  0  0  0
  3  4  1  0  0  0  0
  4  5  1  0  0  0  0
  5  6  1  0  0  0  0
  6  7  1  6  0  0  0
  6  8  1  0  0  0  0
  3  8  1  0  0  0  0
  8  9  1  6  0  0  0
  5 10  1  1  0  0  0
 10 11  1  0  0  0  0
 11 12  2  0  0  0  0
 12 13  1  0  0  0  0
 13 14  2  0  0  0  0
 13 15  1  0  0  0  0
 15 16  1  0  0  0  0
 10 16  1  0  0  0  0
 16 17  2  0  0  0  0
M  END
>  <CdId>
41

>  <Mol Weight>
244.203

>  <Formula>
C9H12N2O6

>  <CMPD_CHEMBLID>
CHEMBL100259

>  <MOLREGNO>
161181

>  <PARENT_CMPD_CHEMBLID>
CHEMBL100259

>  <PARENT_MOLREGNO>
161181

>  <COMPOUND_KEY>
Urd

>  <MOLWEIGHT>
244.2

>  <ALOGP>
-2.45

>  <PSA>
119.33

>  <NUM_RO5_VIOLATIONS>
0

>  <ACTIVITY_ID>
13828565

>  <STANDARD_TYPE>
T1/2

>  <RELATION>
=

>  <STANDARD_VALUE>
0.03333

>  <STANDARD_UNITS>
hr

>  <PUBLISHED_TYPE>
t1/2

>  <PUBLISHED_RELATION>
=

>  <PUBLISHED_VALUE>
2.0

>  <PUBLISHED_UNITS>
min

>  <POTENTIAL_DUPLICATE>
0

>  <BAO_ENDPOINT>
BAO_0002115

>  <UO_UNITS>
UO_0000032

>  <QUDT_UNITS>
http://qudt.org/vocab/unit#Hour

>  <ASSAY_ID>
1275637

>  <ASSAY_CHEMBLID>
CHEMBL3090768

>  <ASSAY_TYPE>
A

>  <DESCRIPTION>
Half life in mouse plasma

>  <ASSAY_SRC_ID>
1

>  <ASSAY_SRC_DESCRIPTION>
Scientific Literature

>  <ASSAY_ORGANISM>
Mus musculus

>  <ASSAY_TAX_ID>
10090

>  <CURATED_BY>
Autocuration

>  <BAO_FORMAT>
BAO_0000019

>  <TID>
102289

>  <TARGET_CHEMBLID>
CHEMBL613589

>  <TARGET_TYPE>
TISSUE

>  <PREF_NAME>
Plasma

>  <ORGANISM>
Mus musculus

>  <CONFIDENCE_SCORE>
1

>  <TARGET_MAPPING>
Non-molecular

>  <DOC_ID>
75977

>  <DOC_CHEMBLID>
CHEMBL3085774

>  <PUBMED_ID>
24131420

>  <JOURNAL>
J. Med. Chem.

>  <YEAR>
2013

>  <VOLUME>
56

>  <ISSUE>
21

>  <FIRST_PAGE>
8892

>  <MOL_PREF_NAME>
URIDINE

$$$$

  Mrv1533001291818272D          

 29 30  0  0  1  0            999 V2000
   -2.1434   -5.3625    0.0000 C   0  0  0  0  0  0  0  0  0  0  0  0
   -2.1434   -4.5375    0.0000 C   0  0  0  0  0  0  0  0  0  0  0  0
   -1.4289   -4.1250    0.0000 C   0  0  0  0  0  0  0  0  0  0  0  0
   -1.4289   -3.3000    0.0000 C   0  0  0  0  0  0  0  0  0  0  0  0
   -0.7145   -2.8875    0.0000 C   0  0  0  0  0  0  0  0  0  0  0  0
   -0.7145   -2.0625    0.0000 C   0  0  0  0  0  0  0  0  0  0  0  0
    0.0000   -1.6500    0.0000 C   0  0  0  0  0  0  0  0  0  0  0  0
    0.4125   -2.3645    0.0000 C   0  0  0  0  0  0  0  0  0  0  0  0
   -0.4125   -0.9355    0.0000 C   0  0  0  0  0  0  0  0  0  0  0  0
    0.7145   -1.2375    0.0000 C   0  0  0  0  0  0  0  0  0  0  0  0
    0.7145   -0.4125    0.0000 C   0  0  0  0  0  0  0  0  0  0  0  0
    1.4289    0.0000    0.0000 C   0  0  0  0  0  0  0  0  0  0  0  0
    1.4289    0.8250    0.0000 O   0  0  0  0  0  0  0  0  0  0  0  0
    2.1434   -0.4125    0.0000 C   0  0  0  0  0  0  0  0  0  0  0  0
    2.8579    0.0000    0.0000 C   0  0  2  0  0  0  0  0  0  0  0  0
    2.8579    0.8250    0.0000 C   0  0  0  0  0  0  0  0  0  0  0  0
    3.5724    1.2375    0.0000 O   0  0  0  0  0  0  0  0  0  0  0  0
    3.5724   -0.4125    0.0000 C   0  0  1  0  0  0  0  0  0  0  0  0
    4.2868    0.0000    0.0000 C   0  0  0  0  0  0  0  0  0  0  0  0
    4.2868    0.8250    0.0000 C   0  0  0  0  0  0  0  0  0  0  0  0
    5.0013    1.2375    0.0000 C   0  0  0  0  0  0  0  0  0  0  0  0
    5.0013    2.0625    0.0000 O   0  0  0  0  0  0  0  0  0  0  0  0
    5.7158    0.8250    0.0000 O   0  0  0  0  0  0  0  0  0  0  0  0
    3.5724   -1.2375    0.0000 C   0  0  0  0  0  0  0  0  0  0  0  0
    4.3848   -1.0942    0.0000 C   0  0  0  0  0  0  0  0  0  0  0  0
    3.8545   -2.0127    0.0000 C   0  0  0  0  0  0  0  0  0  0  0  0
    2.8579   -1.6500    0.0000 O   0  0  0  0  0  0  0  0  0  0  0  0
    2.1434   -1.2375    0.0000 C   0  0  0  0  0  0  0  0  0  0  0  0
    1.4289   -1.6500    0.0000 C   0  0  0  0  0  0  0  0  0  0  0  0
  1  2  1  0  0  0  0
  2  3  1  0  0  0  0
  3  4  1  0  0  0  0
  4  5  1  0  0  0  0
  5  6  1  0  0  0  0
  6  7  1  0  0  0  0
  7  8  1  0  0  0  0
  7  9  1  0  0  0  0
  7 10  1  0  0  0  0
 10 11  4  0  0  0  0
 11 12  4  0  0  0  0
 12 13  1  0  0  0  0
 12 14  4  0  0  0  0
 14 15  1  0  0  0  0
 15 16  1  6  0  0  0
 16 17  1  0  0  0  0
 15 18  1  0  0  0  0
 18 19  1  1  0  0  0
 19 20  1  0  0  0  0
 20 21  1  0  0  0  0
 21 22  2  0  0  0  0
 21 23  1  0  0  0  0
 18 24  1  0  0  0  0
 24 25  1  0  0  0  0
 24 26  1  0  0  0  0
 24 27  1  0  0  0  0
 27 28  1  0  0  0  0
 14 28  4  0  0  0  0
 28 29  4  0  0  0  0
 10 29  4  0  0  0  0
M  END
>  <CdId>
42

>  <Mol Weight>
406.563

>  <Formula>
C24H38O5

>  <CMPD_CHEMBLID>
CHEMBL3265174

>  <MOLREGNO>
1750170

>  <PARENT_CMPD_CHEMBLID>
CHEMBL3265174

>  <PARENT_MOLREGNO>
1750170

>  <COMPOUND_KEY>
9

>  <MOLWEIGHT>
406.56

>  <ALOGP>
5.41

>  <PSA>
86.99

>  <NUM_RO5_VIOLATIONS>
1

>  <ACTIVITY_ID>
14657405

>  <STANDARD_TYPE>
T1/2

>  <RELATION>
=

>  <STANDARD_VALUE>
0.2517

>  <STANDARD_UNITS>
hr

>  <PUBLISHED_TYPE>
t1/2

>  <PUBLISHED_RELATION>
=

>  <PUBLISHED_VALUE>
15.1

>  <PUBLISHED_UNITS>
min

>  <POTENTIAL_DUPLICATE>
0

>  <BAO_ENDPOINT>
BAO_0002115

>  <UO_UNITS>
UO_0000032

>  <QUDT_UNITS>
http://qudt.org/vocab/unit#Hour

>  <ASSAY_ID>
1351337

>  <ASSAY_CHEMBLID>
CHEMBL3266186

>  <ASSAY_TYPE>
A

>  <DESCRIPTION>
Half life in mouse plasma

>  <ASSAY_SRC_ID>
1

>  <ASSAY_SRC_DESCRIPTION>
Scientific Literature

>  <ASSAY_ORGANISM>
Mus musculus

>  <ASSAY_TAX_ID>
10090

>  <CURATED_BY>
Autocuration

>  <BAO_FORMAT>
BAO_0000019

>  <TID>
102289

>  <TARGET_CHEMBLID>
CHEMBL613589

>  <TARGET_TYPE>
TISSUE

>  <PREF_NAME>
Plasma

>  <ORGANISM>
Mus musculus

>  <CONFIDENCE_SCORE>
1

>  <TARGET_MAPPING>
Non-molecular

>  <DOC_ID>
83025

>  <DOC_CHEMBLID>
CHEMBL3259710

>  <PUBMED_ID>
24900848

>  <JOURNAL>
ACS Med. Chem. Lett.

>  <YEAR>
2014

>  <VOLUME>
5

>  <ISSUE>
4

>  <FIRST_PAGE>
400

$$$$

  Mrv1533001291818272D          

 61 64  0  0  0  0            999 V2000
   19.9832    4.3055    0.0000 C   0  0  0  0  0  0  0  0  0  0  0  0
   19.1906    4.5343    0.0000 C   0  0  0  0  0  0  0  0  0  0  0  0
   18.9924    5.3352    0.0000 C   0  0  0  0  0  0  0  0  0  0  0  0
   18.5961    3.9623    0.0000 C   0  0  0  0  0  0  0  0  0  0  0  0
   17.8034    4.1911    0.0000 C   0  0  0  0  0  0  0  0  0  0  0  0
   17.2090    3.6191    0.0000 C   0  0  0  0  0  0  0  0  0  0  0  0
   16.4163    3.8479    0.0000 C   0  0  0  0  0  0  0  0  0  0  0  0
   16.2182    4.6487    0.0000 C   0  0  0  0  0  0  0  0  0  0  0  0
   16.8126    5.2208    0.0000 C   0  0  0  0  0  0  0  0  0  0  0  0
   17.6053    4.9920    0.0000 C   0  0  0  0  0  0  0  0  0  0  0  0
   15.4255    4.8775    0.0000 C   0  0  0  0  0  0  0  0  0  0  0  0
   15.2274    5.6784    0.0000 C   0  0  0  0  0  0  0  0  0  0  0  0
   14.8311    4.3055    0.0000 C   0  0  0  0  0  0  0  0  0  0  0  0
   15.0292    3.5047    0.0000 O   0  0  0  0  0  0  0  0  0  0  0  0
   14.0384    4.5343    0.0000 O   0  0  0  0  0  0  0  0  0  0  0  0
   13.4440    3.9623    0.0000 C   0  0  0  0  0  0  0  0  0  0  0  0
   12.6513    4.1911    0.0000 C   0  0  0  0  0  0  0  0  0  0  0  0
   12.0568    3.6191    0.0000 C   0  0  0  0  0  0  0  0  0  0  0  0
   11.2642    3.8479    0.0000 C   0  0  0  0  0  0  0  0  0  0  0  0
   11.0660    4.6487    0.0000 C   0  0  0  0  0  0  0  0  0  0  0  0
   10.6697    3.2758    0.0000 N   0  0  0  0  0  0  0  0  0  0  0  0
    9.8771    3.5047    0.0000 C   0  0  0  0  0  0  0  0  0  0  0  0
    9.2826    2.9326    0.0000 C   0  0  0  0  0  0  0  0  0  0  0  0
    9.4808    2.1318    0.0000 O   0  0  0  0  0  0  0  0  0  0  0  0
    8.4900    3.1614    0.0000 O   0  0  0  0  0  0  0  0  0  0  0  0
    7.8955    2.5894    0.0000 C   0  0  0  0  0  0  0  0  0  0  0  0
    7.1029    2.8182    0.0000 C   0  0  0  0  0  0  0  0  0  0  0  0
    6.5084    2.2462    0.0000 O   0  0  0  0  0  0  0  0  0  0  0  0
    5.7158    2.4750    0.0000 C   0  0  0  0  0  0  0  0  0  0  0  0
    5.5176    3.2758    0.0000 O   0  0  0  0  0  0  0  0  0  0  0  0
    5.1213    1.9030    0.0000 C   0  0  0  0  0  0  0  0  0  0  0  0
    4.3287    2.1318    0.0000 C   0  0  0  0  0  0  0  0  0  0  0  0
    5.3195    1.1021    0.0000 C   0  0  0  0  0  0  0  0  0  0  0  0
    6.1121    0.8733    0.0000 C   0  0  0  0  0  0  0  0  0  0  0  0
    6.3102    0.0725    0.0000 C   0  0  0  0  0  0  0  0  0  0  0  0
    5.7158   -0.4996    0.0000 C   0  0  0  0  0  0  0  0  0  0  0  0
    5.9139   -1.3004    0.0000 C   0  0  0  0  0  0  0  0  0  0  0  0
    5.3195   -1.8725    0.0000 C   0  0  0  0  0  0  0  0  0  0  0  0
    5.5176   -2.6733    0.0000 C   0  0  0  0  0  0  0  0  0  0  0  0
    4.5268   -1.6436    0.0000 C   0  0  0  0  0  0  0  0  0  0  0  0
    4.9231   -0.2708    0.0000 C   0  0  0  0  0  0  0  0  0  0  0  0
    4.7250    0.5301    0.0000 C   0  0  0  0  0  0  0  0  0  0  0  0
    6.9047    3.6191    0.0000 C   0  0  0  0  0  0  0  0  0  0  0  0
    6.1403    3.9295    0.0000 O   0  0  0  0  0  0  0  0  0  0  0  0
    6.1994    4.7524    0.0000 C   0  0  0  0  0  0  0  0  0  0  0  0
    5.5683    5.2838    0.0000 O   0  0  0  0  0  0  0  0  0  0  0  0
    7.0002    4.9505    0.0000 C   0  0  0  0  0  0  0  0  0  0  0  0
    7.4361    4.2501    0.0000 C   0  0  0  0  0  0  0  0  0  0  0  0
    8.2590    4.1911    0.0000 O   0  0  0  0  0  0  0  0  0  0  0  0
    7.3106    5.7149    0.0000 O   0  0  0  0  0  0  0  0  0  0  0  0
   10.8679    2.4750    0.0000 C   0  0  0  0  0  0  0  0  0  0  0  0
   10.2734    1.9030    0.0000 O   0  0  0  0  0  0  0  0  0  0  0  0
   12.2550    2.8182    0.0000 S   0  0  0  0  0  0  0  0  0  0  0  0
   11.6605    2.2462    0.0000 S   0  0  0  0  0  0  0  0  0  0  0  0
   11.8587    1.4453    0.0000 C   0  0  0  0  0  0  0  0  0  0  0  0
   11.2642    0.8733    0.0000 C   0  0  0  0  0  0  0  0  0  0  0  0
   11.4624    0.0725    0.0000 C   0  0  0  0  0  0  0  0  0  0  0  0
   10.8679   -0.4996    0.0000 C   0  0  0  0  0  0  0  0  0  0  0  0
   10.0753   -0.2708    0.0000 C   0  0  0  0  0  0  0  0  0  0  0  0
    9.8771    0.5301    0.0000 C   0  0  0  0  0  0  0  0  0  0  0  0
   10.4716    1.1021    0.0000 C   0  0  0  0  0  0  0  0  0  0  0  0
  1  2  1  0  0  0  0
  2  3  1  0  0  0  0
  2  4  1  0  0  0  0
  4  5  1  0  0  0  0
  5  6  4  0  0  0  0
  6  7  4  0  0  0  0
  7  8  4  0  0  0  0
  8  9  4  0  0  0  0
  9 10  4  0  0  0  0
  5 10  4  0  0  0  0
  8 11  1  0  0  0  0
 11 12  1  0  0  0  0
 11 13  1  0  0  0  0
 13 14  2  0  0  0  0
 13 15  1  0  0  0  0
 15 16  1  0  0  0  0
 16 17  1  0  0  0  0
 17 18  1  0  0  0  0
 18 19  2  0  0  0  0
 19 20  1  0  0  0  0
 19 21  1  0  0  0  0
 21 22  1  0  0  0  0
 22 23  1  0  0  0  0
 23 24  2  0  0  0  0
 23 25  1  0  0  0  0
 25 26  1  0  0  0  0
 26 27  1  0  0  0  0
 27 28  1  0  0  0  0
 28 29  1  0  0  0  0
 29 30  2  0  0  0  0
 29 31  1  0  0  0  0
 31 32  1  0  0  0  0
 31 33  1  0  0  0  0
 33 34  4  0  0  0  0
 34 35  4  0  0  0  0
 35 36  4  0  0  0  0
 36 37  1  0  0  0  0
 37 38  1  0  0  0  0
 38 39  1  0  0  0  0
 38 40  1  0  0  0  0
 36 41  4  0  0  0  0
 41 42  4  0  0  0  0
 33 42  4  0  0  0  0
 27 43  1  0  0  0  0
 43 44  1  0  0  0  0
 44 45  1  0  0  0  0
 45 46  2  0  0  0  0
 45 47  1  0  0  0  0
 47 48  2  0  0  0  0
 43 48  1  0  0  0  0
 48 49  1  0  0  0  0
 47 50  1  0  0  0  0
 21 51  1  0  0  0  0
 51 52  2  0  0  0  0
 18 53  1  0  0  0  0
 53 54  1  0  0  0  0
 54 55  1  0  0  0  0
 55 56  1  0  0  0  0
 56 57  4  0  0  0  0
 57 58  4  0  0  0  0
 58 59  4  0  0  0  0
 59 60  4  0  0  0  0
 60 61  4  0  0  0  0
 56 61  4  0  0  0  0
M  END
>  <CdId>
46

>  <Mol Weight>
876.09

>  <Formula>
C47H57NO11S2

>  <CMPD_CHEMBLID>
CHEMBL3290779

>  <MOLREGNO>
1761340

>  <PARENT_CMPD_CHEMBLID>
CHEMBL3290779

>  <PARENT_MOLREGNO>
1761340

>  <COMPOUND_KEY>
4

>  <MOLWEIGHT>
876.09

>  <ALOGP>
8.63

>  <PSA>
216.57

>  <NUM_RO5_VIOLATIONS>
3

>  <ACTIVITY_ID>
14735260

>  <STANDARD_TYPE>
T1/2

>  <RELATION>
=

>  <STANDARD_VALUE>
0.4633

>  <STANDARD_UNITS>
hr

>  <PUBLISHED_TYPE>
t1/2

>  <PUBLISHED_RELATION>
=

>  <PUBLISHED_VALUE>
27.8

>  <PUBLISHED_UNITS>
min

>  <POTENTIAL_DUPLICATE>
0

>  <BAO_ENDPOINT>
BAO_0002115

>  <UO_UNITS>
UO_0000032

>  <QUDT_UNITS>
http://qudt.org/vocab/unit#Hour

>  <ASSAY_ID>
1361953

>  <ASSAY_CHEMBLID>
CHEMBL3293557

>  <ASSAY_TYPE>
A

>  <DESCRIPTION>
Metabolic stability in mouse plasma assessed as compound half life by HPLC analysis

>  <ASSAY_SRC_ID>
1

>  <ASSAY_SRC_DESCRIPTION>
Scientific Literature

>  <ASSAY_ORGANISM>
Mus musculus

>  <ASSAY_TAX_ID>
10090

>  <CURATED_BY>
Autocuration

>  <BAO_FORMAT>
BAO_0000019

>  <TID>
102289

>  <TARGET_CHEMBLID>
CHEMBL613589

>  <TARGET_TYPE>
TISSUE

>  <PREF_NAME>
Plasma

>  <ORGANISM>
Mus musculus

>  <CONFIDENCE_SCORE>
1

>  <TARGET_MAPPING>
Non-molecular

>  <DOC_ID>
83968

>  <DOC_CHEMBLID>
CHEMBL3286298

>  <PUBMED_ID>
24927052

>  <JOURNAL>
Eur. J. Med. Chem.

>  <YEAR>
2014

>  <VOLUME>
82

>  <FIRST_PAGE>
314

$$$$

  Mrv1533001291818272D          

 22 23  0  0  0  0            999 V2000
   -1.4289    0.0000    0.0000 C   0  0  0  0  0  0  0  0  0  0  0  0
   -2.1434   -0.4125    0.0000 C   0  0  0  0  0  0  0  0  0  0  0  0
   -2.1434   -1.2375    0.0000 N   0  0  0  0  0  0  0  0  0  0  0  0
   -1.4289   -1.6500    0.0000 C   0  0  0  0  0  0  0  0  0  0  0  0
   -1.4289   -2.4750    0.0000 C   0  0  0  0  0  0  0  0  0  0  0  0
   -2.1434   -2.8875    0.0000 O   0  0  0  0  0  0  0  0  0  0  0  0
   -2.8579   -2.4750    0.0000 C   0  0  0  0  0  0  0  0  0  0  0  0
   -3.5724   -2.8875    0.0000 O   0  0  0  0  0  0  0  0  0  0  0  0
   -2.8579   -1.6500    0.0000 C   0  0  0  0  0  0  0  0  0  0  0  0
   -3.5724   -1.2375    0.0000 C   0  0  0  0  0  0  0  0  0  0  0  0
   -3.5724   -0.4125    0.0000 C   0  0  0  0  0  0  0  0  0  0  0  0
   -2.8579    0.0000    0.0000 O   0  0  0  0  0  0  0  0  0  0  0  0
   -4.2868    0.0000    0.0000 N   0  0  0  0  0  0  0  0  0  0  0  0
   -5.0013   -0.4125    0.0000 C   0  0  0  0  0  0  0  0  0  0  0  0
   -5.0013   -1.2375    0.0000 C   0  0  0  0  0  0  0  0  0  0  0  0
   -5.7158   -1.6500    0.0000 C   0  0  0  0  0  0  0  0  0  0  0  0
   -6.4302   -1.2375    0.0000 C   0  0  0  0  0  0  0  0  0  0  0  0
   -6.4302   -0.4125    0.0000 C   0  0  0  0  0  0  0  0  0  0  0  0
   -5.7158    0.0000    0.0000 C   0  0  0  0  0  0  0  0  0  0  0  0
   -7.1447   -1.6500    0.0000 C   0  0  0  0  0  0  0  0  0  0  0  0
   -7.1447   -2.4750    0.0000 C   0  0  0  0  0  0  0  0  0  0  0  0
   -7.8592   -1.2375    0.0000 C   0  0  0  0  0  0  0  0  0  0  0  0
  1  2  1  0  0  0  0
  2  3  1  0  0  0  0
  3  4  1  0  0  0  0
  4  5  1  0  0  0  0
  5  6  1  0  0  0  0
  6  7  1  0  0  0  0
  7  8  2  0  0  0  0
  7  9  1  0  0  0  0
  3  9  1  0  0  0  0
  9 10  1  0  0  0  0
 10 11  1  0  0  0  0
 11 12  2  0  0  0  0
 11 13  1  0  0  0  0
 13 14  1  0  0  0  0
 14 15  4  0  0  0  0
 15 16  4  0  0  0  0
 16 17  4  0  0  0  0
 17 18  4  0  0  0  0
 18 19  4  0  0  0  0
 14 19  4  0  0  0  0
 17 20  1  0  0  0  0
 20 21  1  0  0  0  0
 20 22  1  0  0  0  0
M  END
>  <CdId>
49

>  <Mol Weight>
304.39

>  <Formula>
C17H24N2O3

>  <CMPD_CHEMBLID>
CHEMBL3407647

>  <MOLREGNO>
1834396

>  <PARENT_CMPD_CHEMBLID>
CHEMBL3407647

>  <PARENT_MOLREGNO>
1834396

>  <COMPOUND_KEY>
1

>  <MOLWEIGHT>
304.38

>  <ALOGP>
2.41

>  <PSA>
58.64

>  <NUM_RO5_VIOLATIONS>
0

>  <ACTIVITY_ID>
15206422

>  <STANDARD_TYPE>
T1/2

>  <RELATION>
=

>  <STANDARD_VALUE>
0.5333

>  <STANDARD_UNITS>
hr

>  <PUBLISHED_TYPE>
t1/2

>  <PUBLISHED_RELATION>
=

>  <PUBLISHED_VALUE>
32.0

>  <PUBLISHED_UNITS>
min

>  <POTENTIAL_DUPLICATE>
0

>  <BAO_ENDPOINT>
BAO_0002115

>  <UO_UNITS>
UO_0000032

>  <QUDT_UNITS>
http://qudt.org/vocab/unit#Hour

>  <ASSAY_ID>
1467495

>  <ASSAY_CHEMBLID>
CHEMBL3411118

>  <ASSAY_TYPE>
A

>  <DESCRIPTION>
Half life in mouse plasma

>  <ASSAY_SRC_ID>
1

>  <ASSAY_SRC_DESCRIPTION>
Scientific Literature

>  <ASSAY_ORGANISM>
Mus musculus

>  <ASSAY_TAX_ID>
10090

>  <CURATED_BY>
Autocuration

>  <BAO_FORMAT>
BAO_0000019

>  <TID>
102289

>  <TARGET_CHEMBLID>
CHEMBL613589

>  <TARGET_TYPE>
TISSUE

>  <PREF_NAME>
Plasma

>  <ORGANISM>
Mus musculus

>  <CONFIDENCE_SCORE>
1

>  <TARGET_MAPPING>
Non-molecular

>  <DOC_ID>
91356

>  <DOC_CHEMBLID>
CHEMBL3407422

>  <PUBMED_ID>
25585716

>  <JOURNAL>
J. Med. Chem.

>  <YEAR>
2015

>  <VOLUME>
58

>  <ISSUE>
3

>  <FIRST_PAGE>
1502

$$$$

  Mrv1533001291818272D          

 46 50  0  0  1  0            999 V2000
    3.5724   -6.1875    0.0000 C   0  0  0  0  0  0  0  0  0  0  0  0
    3.5724   -5.3625    0.0000 C   0  0  2  0  0  0  0  0  0  0  0  0
    2.8579   -4.9500    0.0000 O   0  0  0  0  0  0  0  0  0  0  0  0
    2.8579   -4.1250    0.0000 C   0  0  1  0  0  0  0  0  0  0  0  0
    2.1434   -3.7125    0.0000 O   0  0  0  0  0  0  0  0  0  0  0  0
    1.4289   -4.1250    0.0000 C   0  0  0  0  0  0  0  0  0  0  0  0
    0.7145   -3.7125    0.0000 C   0  0  1  0  0  0  0  0  0  0  0  0
    0.7145   -2.8875    0.0000 O   0  0  0  0  0  0  0  0  0  0  0  0
    0.0000   -2.4750    0.0000 C   0  0  1  0  0  0  0  0  0  0  0  0
    0.0000   -1.6500    0.0000 O   0  0  0  0  0  0  0  0  0  0  0  0
    0.7145   -1.2375    0.0000 C   0  0  0  0  0  0  0  0  0  0  0  0
    0.7145   -0.4125    0.0000 C   0  0  0  0  0  0  0  0  0  0  0  0
    1.4289    0.0000    0.0000 O   0  0  0  0  0  0  0  0  0  0  0  0
    2.1434   -0.4125    0.0000 C   0  0  0  0  0  0  0  0  0  0  0  0
    2.8579    0.0000    0.0000 C   0  0  0  0  0  0  0  0  0  0  0  0
    3.5724   -0.4125    0.0000 C   0  0  0  0  0  0  0  0  0  0  0  0
    4.2868    0.0000    0.0000 O   0  0  0  0  0  0  0  0  0  0  0  0
    5.0013   -0.4125    0.0000 C   0  0  0  0  0  0  0  0  0  0  0  0
    5.7158    0.0000    0.0000 C   0  0  0  0  0  0  0  0  0  0  0  0
    6.4302   -0.4125    0.0000 O   0  0  0  0  0  0  0  0  0  0  0  0
    3.5724   -1.2375    0.0000 C   0  0  0  0  0  0  0  0  0  0  0  0
    2.8579   -1.6500    0.0000 C   0  0  0  0  0  0  0  0  0  0  0  0
    2.8579   -2.4750    0.0000 O   0  0  0  0  0  0  0  0  0  0  0  0
    2.1434   -1.2375    0.0000 C   0  0  0  0  0  0  0  0  0  0  0  0
    1.4289   -1.6500    0.0000 C   0  0  0  0  0  0  0  0  0  0  0  0
    1.4289   -2.4750    0.0000 O   0  0  0  0  0  0  0  0  0  0  0  0
    0.0000    0.0000    0.0000 C   0  0  0  0  0  0  0  0  0  0  0  0
   -0.7145   -0.4125    0.0000 C   0  0  0  0  0  0  0  0  0  0  0  0
   -1.4289    0.0000    0.0000 C   0  0  0  0  0  0  0  0  0  0  0  0
   -1.4289    0.8250    0.0000 C   0  0  0  0  0  0  0  0  0  0  0  0
   -2.1434    1.2375    0.0000 O   0  0  0  0  0  0  0  0  0  0  0  0
   -0.7145    1.2375    0.0000 C   0  0  0  0  0  0  0  0  0  0  0  0
   -0.7145    2.0625    0.0000 O   0  0  0  0  0  0  0  0  0  0  0  0
    0.0000    0.8250    0.0000 C   0  0  0  0  0  0  0  0  0  0  0  0
   -0.7145   -2.8875    0.0000 C   0  0  2  0  0  0  0  0  0  0  0  0
   -1.4289   -2.4750    0.0000 O   0  0  0  0  0  0  0  0  0  0  0  0
   -0.7145   -3.7125    0.0000 C   0  0  1  0  0  0  0  0  0  0  0  0
   -1.4289   -4.1250    0.0000 O   0  0  0  0  0  0  0  0  0  0  0  0
    0.0000   -4.1250    0.0000 C   0  0  2  0  0  0  0  0  0  0  0  0
    0.0000   -4.9500    0.0000 O   0  0  0  0  0  0  0  0  0  0  0  0
    3.5724   -3.7125    0.0000 C   0  0  2  0  0  0  0  0  0  0  0  0
    3.5724   -2.8875    0.0000 O   0  0  0  0  0  0  0  0  0  0  0  0
    4.2868   -4.1250    0.0000 C   0  0  2  0  0  0  0  0  0  0  0  0
    5.0013   -3.7125    0.0000 O   0  0  0  0  0  0  0  0  0  0  0  0
    4.2868   -4.9500    0.0000 C   0  0  1  0  0  0  0  0  0  0  0  0
    5.0013   -5.3625    0.0000 O   0  0  0  0  0  0  0  0  0  0  0  0
  2  1  1  6  0  0  0
  2  3  1  0  0  0  0
  3  4  1  0  0  0  0
  4  5  1  1  0  0  0
  5  6  1  0  0  0  0
  7  6  1  6  0  0  0
  7  8  1  0  0  0  0
  8  9  1  0  0  0  0
  9 10  1  6  0  0  0
 10 11  1  0  0  0  0
 11 12  2  0  0  0  0
 12 13  1  0  0  0  0
 13 14  1  0  0  0  0
 14 15  4  0  0  0  0
 15 16  4  0  0  0  0
 16 17  1  0  0  0  0
 17 18  1  0  0  0  0
 18 19  1  0  0  0  0
 19 20  1  0  0  0  0
 16 21  4  0  0  0  0
 21 22  4  0  0  0  0
 22 23  1  0  0  0  0
 22 24  4  0  0  0  0
 14 24  4  0  0  0  0
 24 25  1  0  0  0  0
 11 25  1  0  0  0  0
 25 26  2  0  0  0  0
 12 27  1  0  0  0  0
 27 28  4  0  0  0  0
 28 29  4  0  0  0  0
 29 30  4  0  0  0  0
 30 31  1  0  0  0  0
 30 32  4  0  0  0  0
 32 33  1  0  0  0  0
 32 34  4  0  0  0  0
 27 34  4  0  0  0  0
  9 35  1  0  0  0  0
 35 36  1  1  0  0  0
 35 37  1  0  0  0  0
 37 38  1  6  0  0  0
 37 39  1  0  0  0  0
  7 39  1  0  0  0  0
 39 40  1  1  0  0  0
  4 41  1  0  0  0  0
 41 42  1  6  0  0  0
 41 43  1  0  0  0  0
 43 44  1  6  0  0  0
 43 45  1  0  0  0  0
  2 45  1  0  0  0  0
 45 46  1  1  0  0  0
M  END
>  <CdId>
52

>  <Mol Weight>
654.574

>  <Formula>
C29H34O17

>  <CMPD_CHEMBLID>
CHEMBL3527416

>  <MOLREGNO>
1925123

>  <PARENT_CMPD_CHEMBLID>
CHEMBL3527416

>  <PARENT_MOLREGNO>
1925123

>  <COMPOUND_KEY>
monoHER

>  <MOLWEIGHT>
654.57

>  <ALOGP>
-1.47

>  <PSA>
274.74

>  <NUM_RO5_VIOLATIONS>
3

>  <ACTIVITY_ID>
15464206

>  <STANDARD_TYPE>
T1/2

>  <RELATION>
=

>  <STANDARD_VALUE>
0.1967

>  <STANDARD_UNITS>
hr

>  <PUBLISHED_TYPE>
t1/2

>  <PUBLISHED_RELATION>
=

>  <PUBLISHED_VALUE>
11.8

>  <PUBLISHED_UNITS>
min

>  <POTENTIAL_DUPLICATE>
0

>  <BAO_ENDPOINT>
BAO_0002115

>  <UO_UNITS>
UO_0000032

>  <QUDT_UNITS>
http://qudt.org/vocab/unit#Hour

>  <ASSAY_ID>
1492309

>  <ASSAY_CHEMBLID>
CHEMBL3527729

>  <ASSAY_TYPE>
A

>  <DESCRIPTION>
Half life in mouse plasma

>  <ASSAY_SRC_ID>
1

>  <ASSAY_SRC_DESCRIPTION>
Scientific Literature

>  <ASSAY_ORGANISM>
Mus musculus

>  <ASSAY_TAX_ID>
10090

>  <CURATED_BY>
Autocuration

>  <BAO_FORMAT>
BAO_0000019

>  <TID>
102289

>  <TARGET_CHEMBLID>
CHEMBL613589

>  <TARGET_TYPE>
TISSUE

>  <PREF_NAME>
Plasma

>  <ORGANISM>
Mus musculus

>  <CONFIDENCE_SCORE>
1

>  <TARGET_MAPPING>
Non-molecular

>  <DOC_ID>
92011

>  <DOC_CHEMBLID>
CHEMBL3525923

>  <PUBMED_ID>
21266594

>  <JOURNAL>
Drug Metab. Dispos.

>  <YEAR>
2011

>  <VOLUME>
39

>  <ISSUE>
5

>  <FIRST_PAGE>
750

$$$$

  Mrv1533001291818272D          

 44 47  0  0  1  0            999 V2000
    0.8939   -6.7000    0.0000 C   0  0  0  0  0  0  0  0  0  0  0  0
    0.3418   -6.0869    0.0000 C   0  0  2  0  0  0  0  0  0  0  0  0
   -0.4651   -6.2584    0.0000 N   0  0  0  0  0  0  0  0  0  0  0  0
    0.5968   -5.3023    0.0000 C   0  0  0  0  0  0  0  0  0  0  0  0
    1.4038   -5.1308    0.0000 O   0  0  0  0  0  0  0  0  0  0  0  0
    0.0447   -4.6892    0.0000 O   0  0  0  0  0  0  0  0  0  0  0  0
    0.2997   -3.9046    0.0000 C   0  0  1  0  0  0  0  0  0  0  0  0
    1.1067   -3.7330    0.0000 C   0  0  0  0  0  0  0  0  0  0  0  0
   -0.2523   -3.2915    0.0000 C   0  0  0  0  0  0  0  0  0  0  0  0
   -1.0593   -3.4630    0.0000 O   0  0  0  0  0  0  0  0  0  0  0  0
    0.0026   -2.5069    0.0000 N   0  0  0  0  0  0  0  0  0  0  0  0
   -0.5494   -1.8938    0.0000 C   0  0  0  0  0  0  0  0  0  0  0  0
   -0.2945   -1.1091    0.0000 C   0  0  0  0  0  0  0  0  0  0  0  0
    0.5125   -0.9376    0.0000 C   0  0  0  0  0  0  0  0  0  0  0  0
    0.7674   -0.1530    0.0000 C   0  0  0  0  0  0  0  0  0  0  0  0
    0.2154    0.4601    0.0000 C   0  0  0  0  0  0  0  0  0  0  0  0
    0.4703    1.2447    0.0000 N   0  0  0  0  0  0  0  0  0  0  0  0
   -0.0146    1.9122    0.0000 C   0  0  0  0  0  0  0  0  0  0  0  0
   -0.8396    1.9122    0.0000 S   0  0  0  0  0  0  0  0  0  0  0  0
   -1.2521    2.6266    0.0000 C   0  0  0  0  0  0  0  0  0  0  0  0
   -2.0771    2.6266    0.0000 C   0  0  0  0  0  0  0  0  0  0  0  0
   -2.4896    3.3411    0.0000 C   0  0  0  0  0  0  0  0  0  0  0  0
   -3.2966    3.5126    0.0000 O   0  0  0  0  0  0  0  0  0  0  0  0
   -3.3828    4.3331    0.0000 C   0  0  0  0  0  0  0  0  0  0  0  0
   -2.6291    4.6687    0.0000 O   0  0  0  0  0  0  0  0  0  0  0  0
   -2.0771    4.0556    0.0000 C   0  0  0  0  0  0  0  0  0  0  0  0
   -1.2521    4.0556    0.0000 C   0  0  0  0  0  0  0  0  0  0  0  0
   -0.8396    3.3411    0.0000 C   0  0  0  0  0  0  0  0  0  0  0  0
   -0.0146    3.3411    0.0000 Br  0  0  0  0  0  0  0  0  0  0  0  0
    0.4703    2.5796    0.0000 N   0  0  0  0  0  0  0  0  0  0  0  0
    1.2549    2.3247    0.0000 C   0  0  0  0  0  0  0  0  0  0  0  0
    1.9694    2.7372    0.0000 C   0  0  0  0  0  0  0  0  0  0  0  0
    1.9694    3.5622    0.0000 N   0  0  0  0  0  0  0  0  0  0  0  0
    2.6839    2.3247    0.0000 N   0  0  0  0  0  0  0  0  0  0  0  0
    2.6839    1.4997    0.0000 C   0  0  0  0  0  0  0  0  0  0  0  0
    1.9694    1.0872    0.0000 N   0  0  0  0  0  0  0  0  0  0  0  0
    1.2549    1.4997    0.0000 C   0  0  0  0  0  0  0  0  0  0  0  0
    1.0645   -1.5507    0.0000 C   0  0  0  0  0  0  0  0  0  0  0  0
    0.8096   -2.3353    0.0000 C   0  0  0  0  0  0  0  0  0  0  0  0
    5.3946   -0.8250    0.0000 C   0  0  0  0  0  0  0  0  0  0  0  0
    5.3946    0.0000    0.0000 S   0  0  0  0  0  0  0  0  0  0  0  0
    5.3946    0.8250    0.0000 O   0  0  0  0  0  0  0  0  0  0  0  0
    6.2196    0.0000    0.0000 O   0  0  0  0  0  0  0  0  0  0  0  0
    4.5696    0.0000    0.0000 O   0  0  0  0  0  0  0  0  0  0  0  0
  1  2  1  0  0  0  0
  2  3  1  6  0  0  0
  2  4  1  0  0  0  0
  4  5  2  0  0  0  0
  4  6  1  0  0  0  0
  6  7  1  0  0  0  0
  7  8  1  6  0  0  0
  7  9  1  0  0  0  0
  9 10  2  0  0  0  0
  9 11  1  0  0  0  0
 11 12  1  0  0  0  0
 12 13  1  0  0  0  0
 13 14  1  0  0  0  0
 14 15  1  0  0  0  0
 15 16  1  0  0  0  0
 16 17  1  0  0  0  0
 17 18  4  0  0  0  0
 18 19  1  0  0  0  0
 19 20  1  0  0  0  0
 20 21  4  0  0  0  0
 21 22  4  0  0  0  0
 22 23  1  0  0  0  0
 23 24  1  0  0  0  0
 24 25  1  0  0  0  0
 25 26  1  0  0  0  0
 22 26  4  0  0  0  0
 26 27  4  0  0  0  0
 27 28  4  0  0  0  0
 20 28  4  0  0  0  0
 28 29  1  0  0  0  0
 18 30  4  0  0  0  0
 30 31  4  0  0  0  0
 31 32  4  0  0  0  0
 32 33  1  0  0  0  0
 32 34  4  0  0  0  0
 34 35  4  0  0  0  0
 35 36  4  0  0  0  0
 36 37  4  0  0  0  0
 17 37  4  0  0  0  0
 31 37  4  0  0  0  0
 14 38  1  0  0  0  0
 38 39  1  0  0  0  0
 11 39  1  0  0  0  0
 40 41  1  0  0  0  0
 41 42  2  0  0  0  0
 41 43  2  0  0  0  0
 41 44  1  0  0  0  0
M  END
>  <CdId>
56

>  <Mol Weight>
716.62

>  <Formula>
C26H34BrN7O8S2

>  <CMPD_CHEMBLID>
CHEMBL3634826

>  <MOLREGNO>
1972098

>  <PARENT_CMPD_CHEMBLID>
CHEMBL3635025

>  <PARENT_MOLREGNO>
1972299

>  <COMPOUND_KEY>
2i mesylate; MPC-0767

>  <MOLWEIGHT>
620.52

>  <ALOGP>
2.99

>  <PSA>
186.01

>  <NUM_RO5_VIOLATIONS>
2

>  <ACTIVITY_ID>
15766843

>  <STANDARD_TYPE>
T1/2

>  <RELATION>
<

>  <STANDARD_VALUE>
0.03333

>  <STANDARD_UNITS>
hr

>  <PUBLISHED_TYPE>
t1/2

>  <PUBLISHED_RELATION>
<

>  <PUBLISHED_VALUE>
2.0

>  <PUBLISHED_UNITS>
min

>  <POTENTIAL_DUPLICATE>
0

>  <BAO_ENDPOINT>
BAO_0002115

>  <UO_UNITS>
UO_0000032

>  <QUDT_UNITS>
http://qudt.org/vocab/unit#Hour

>  <ASSAY_ID>
1525422

>  <ASSAY_CHEMBLID>
CHEMBL3636477

>  <ASSAY_TYPE>
A

>  <DESCRIPTION>
Half life in mouse plasma

>  <ASSAY_SRC_ID>
1

>  <ASSAY_SRC_DESCRIPTION>
Scientific Literature

>  <ASSAY_ORGANISM>
Mus musculus

>  <ASSAY_TAX_ID>
10090

>  <CURATED_BY>
Autocuration

>  <BAO_FORMAT>
BAO_0000019

>  <TID>
102289

>  <TARGET_CHEMBLID>
CHEMBL613589

>  <TARGET_TYPE>
TISSUE

>  <PREF_NAME>
Plasma

>  <ORGANISM>
Mus musculus

>  <CONFIDENCE_SCORE>
1

>  <TARGET_MAPPING>
Non-molecular

>  <DOC_ID>
93949

>  <DOC_CHEMBLID>
CHEMBL3632515

>  <PUBMED_ID>
26483201

>  <JOURNAL>
Bioorg. Med. Chem. Lett.

>  <YEAR>
2015

>  <VOLUME>
25

>  <ISSUE>
22

>  <FIRST_PAGE>
5254

$$$$
