# Supplementary material for: MetStabOn—Online Platform for Metabolic Stability Predictions
Source: Int J Mol Sci. 2018 Mar 30;19(4):1040. doi: 10.3390/ijms19041040 (PMC5979396; doi:10.3390/ijms19041040)
Supplement: Supplementary file 1 [file ijms-19-01040-s001.zip › Supplementary_Material/File_S7_Dataset.sdf]

  Mrv1533001291819122D          

 44 47  0  0  1  0            999 V2000
    0.0000   -4.9500    0.0000 C   0  0  0  0  0  0  0  0  0  0  0  0
    0.0000   -4.1250    0.0000 C   0  0  0  0  0  0  0  0  0  0  0  0
    0.7145   -3.7125    0.0000 C   0  0  2  0  0  0  0  0  0  0  0  0
    1.4289   -4.1250    0.0000 C   0  0  0  0  0  0  0  0  0  0  0  0
    0.7145   -2.8875    0.0000 C   0  0  0  0  0  0  0  0  0  0  0  0
    0.0000   -2.4750    0.0000 O   0  0  0  0  0  0  0  0  0  0  0  0
    1.4289   -2.4750    0.0000 O   0  0  0  0  0  0  0  0  0  0  0  0
    1.4289   -1.6500    0.0000 C   0  0  1  0  0  0  0  0  0  0  0  0
    0.7145   -1.2375    0.0000 C   0  0  0  0  0  0  0  0  0  0  0  0
    0.7145   -0.4125    0.0000 C   0  0  1  0  0  0  0  0  0  0  0  0
    0.0000    0.0000    0.0000 C   0  0  0  0  0  0  0  0  0  0  0  0
    1.4289    0.0000    0.0000 C   0  0  0  0  0  0  0  0  0  0  0  0
    2.1434   -0.4125    0.0000 C   0  0  0  0  0  0  0  0  0  0  0  0
    2.8579    0.0000    0.0000 C   0  0  0  0  0  0  0  0  0  0  0  0
    3.5724   -0.4125    0.0000 C   0  0  0  0  0  0  0  0  0  0  0  0
    3.5724   -1.2375    0.0000 C   0  0  2  0  0  0  0  0  0  0  0  0
    4.2868   -1.6500    0.0000 C   0  0  0  0  0  0  0  0  0  0  0  0
    2.8579   -1.6500    0.0000 C   0  0  2  0  0  0  0  0  0  0  0  0
    2.8579   -2.4750    0.0000 C   0  0  0  0  0  0  0  0  0  0  0  0
    3.5724   -2.8875    0.0000 C   0  0  0  0  0  0  0  0  0  0  0  0
    3.5724   -3.7125    0.0000 C   0  0  2  0  0  0  0  0  0  0  0  0
    2.8579   -4.1250    0.0000 C   0  0  0  0  0  0  0  0  0  0  0  0
    2.8579   -4.9500    0.0000 C   0  0  2  0  0  0  0  0  0  0  0  0
    2.1434   -5.3625    0.0000 C   0  0  0  0  0  0  0  0  0  0  0  0
    2.1434   -6.1875    0.0000 C   0  0  0  0  0  0  0  0  0  0  0  0
    2.8579   -6.6000    0.0000 O   0  0  0  0  0  0  0  0  0  0  0  0
    1.4289   -6.6000    0.0000 N   0  0  0  0  0  0  0  0  0  0  0  0
    1.4289   -7.4250    0.0000 C   0  0  0  0  0  0  0  0  0  0  0  0
    3.5724   -5.3625    0.0000 N   0  0  0  0  0  0  0  0  0  0  0  0
    3.5724   -6.1875    0.0000 C   0  0  0  0  0  0  0  0  0  0  0  0
    4.2868   -6.6000    0.0000 C   0  0  0  0  0  0  0  0  0  0  0  0
    4.2868   -7.4250    0.0000 C   0  0  0  0  0  0  0  0  0  0  0  0
    3.5724   -7.8375    0.0000 C   0  0  0  0  0  0  0  0  0  0  0  0
    3.5724   -8.6625    0.0000 C   0  0  0  0  0  0  0  0  0  0  0  0
    4.2868   -9.0750    0.0000 C   0  0  0  0  0  0  0  0  0  0  0  0
    4.2868   -9.9000    0.0000 O   0  0  0  0  0  0  0  0  0  0  0  0
    5.0013   -8.6625    0.0000 C   0  0  0  0  0  0  0  0  0  0  0  0
    5.7158   -9.0750    0.0000 O   0  0  0  0  0  0  0  0  0  0  0  0
    6.4302   -8.6625    0.0000 C   0  0  0  0  0  0  0  0  0  0  0  0
    5.0013   -7.8375    0.0000 C   0  0  0  0  0  0  0  0  0  0  0  0
    4.2868   -4.9500    0.0000 C   0  0  0  0  0  0  0  0  0  0  0  0
    5.0013   -5.3625    0.0000 O   0  0  0  0  0  0  0  0  0  0  0  0
    4.2868   -4.1250    0.0000 O   0  0  0  0  0  0  0  0  0  0  0  0
    2.1434   -1.2375    0.0000 C   0  0  1  0  0  0  0  0  0  0  0  0
  1  2  1  0  0  0  0
  2  3  1  0  0  0  0
  3  4  1  1  0  0  0
  3  5  1  0  0  0  0
  5  6  2  0  0  0  0
  5  7  1  0  0  0  0
  8  7  1  1  0  0  0
  8  9  1  0  0  0  0
  9 10  1  0  0  0  0
 10 11  1  1  0  0  0
 10 12  1  0  0  0  0
 12 13  2  0  0  0  0
 13 14  1  0  0  0  0
 14 15  2  0  0  0  0
 15 16  1  0  0  0  0
 16 17  1  6  0  0  0
 16 18  1  0  0  0  0
 18 19  1  6  0  0  0
 19 20  1  0  0  0  0
 21 20  1  1  0  0  0
 21 22  1  0  0  0  0
 22 23  1  0  0  0  0
 23 24  1  1  0  0  0
 24 25  1  0  0  0  0
 25 26  2  0  0  0  0
 25 27  1  0  0  0  0
 27 28  1  0  0  0  0
 23 29  1  0  0  0  0
 29 30  1  0  0  0  0
 30 31  1  0  0  0  0
 31 32  1  0  0  0  0
 32 33  4  0  0  0  0
 33 34  4  0  0  0  0
 34 35  4  0  0  0  0
 35 36  1  0  0  0  0
 35 37  4  0  0  0  0
 37 38  1  0  0  0  0
 38 39  1  0  0  0  0
 37 40  4  0  0  0  0
 32 40  4  0  0  0  0
 29 41  1  0  0  0  0
 41 42  2  0  0  0  0
 41 43  1  0  0  0  0
 21 43  1  0  0  0  0
 18 44  1  0  0  0  0
  8 44  1  0  0  0  0
 44 13  1  1  0  0  0
M  END
>  <CdId>
1

>  <Mol Weight>
610.792

>  <Formula>
C35H50N2O7

>  <CMPD_CHEMBLID>
CHEMBL312605

>  <MOLREGNO>
133385

>  <PARENT_CMPD_CHEMBLID>
CHEMBL312605

>  <PARENT_MOLREGNO>
133385

>  <COMPOUND_KEY>
2e

>  <MOLWEIGHT>
610.78

>  <ALOGP>
5.8

>  <PSA>
114.4

>  <NUM_RO5_VIOLATIONS>
2

>  <ACTIVITY_ID>
524868

>  <STANDARD_TYPE>
CL

>  <RELATION>
>

>  <STANDARD_VALUE>
500.0

>  <STANDARD_UNITS>
mL.min-1.g-1

>  <PUBLISHED_TYPE>
Clearance

>  <PUBLISHED_RELATION>
>

>  <PUBLISHED_VALUE>
500.0

>  <PUBLISHED_UNITS>
ul min-1 mg-1

>  <POTENTIAL_DUPLICATE>
0

>  <BAO_ENDPOINT>
BAO_0002759

>  <ASSAY_ID>
4708

>  <ASSAY_CHEMBLID>
CHEMBL618997

>  <ASSAY_TYPE>
A

>  <DESCRIPTION>
Intrinsic clearance in human liver microsomes was determined

>  <ASSAY_SRC_ID>
1

>  <ASSAY_SRC_DESCRIPTION>
Scientific Literature

>  <ASSAY_ORGANISM>
Homo sapiens

>  <ASSAY_TAX_ID>
9606

>  <CURATED_BY>
Autocuration

>  <BAO_FORMAT>
BAO_0000251

>  <TID>
22224

>  <TARGET_CHEMBLID>
CHEMBL612558

>  <TARGET_TYPE>
ADMET

>  <PREF_NAME>
ADMET

>  <CONFIDENCE_SCORE>
0

>  <TARGET_MAPPING>
Unassigned

>  <DOC_ID>
6331

>  <DOC_CHEMBLID>
CHEMBL1146728

>  <PUBMED_ID>
15109637

>  <JOURNAL>
Bioorg. Med. Chem. Lett.

>  <YEAR>
2004

>  <VOLUME>
14

>  <ISSUE>
10

>  <FIRST_PAGE>
2483

$$$$

  Mrv1533001291819122D          

 42 45  0  0  1  0            999 V2000
    0.0000   -4.9500    0.0000 C   0  0  0  0  0  0  0  0  0  0  0  0
    0.0000   -4.1250    0.0000 C   0  0  0  0  0  0  0  0  0  0  0  0
    0.7145   -3.7125    0.0000 C   0  0  2  0  0  0  0  0  0  0  0  0
    1.4289   -4.1250    0.0000 C   0  0  0  0  0  0  0  0  0  0  0  0
    0.7145   -2.8875    0.0000 C   0  0  0  0  0  0  0  0  0  0  0  0
    0.0000   -2.4750    0.0000 O   0  0  0  0  0  0  0  0  0  0  0  0
    1.4289   -2.4750    0.0000 O   0  0  0  0  0  0  0  0  0  0  0  0
    1.4289   -1.6500    0.0000 C   0  0  1  0  0  0  0  0  0  0  0  0
    0.7145   -1.2375    0.0000 C   0  0  0  0  0  0  0  0  0  0  0  0
    0.7145   -0.4125    0.0000 C   0  0  1  0  0  0  0  0  0  0  0  0
    0.0000    0.0000    0.0000 C   0  0  0  0  0  0  0  0  0  0  0  0
    1.4289    0.0000    0.0000 C   0  0  0  0  0  0  0  0  0  0  0  0
    2.1434   -0.4125    0.0000 C   0  0  0  0  0  0  0  0  0  0  0  0
    2.8579    0.0000    0.0000 C   0  0  0  0  0  0  0  0  0  0  0  0
    3.5724   -0.4125    0.0000 C   0  0  0  0  0  0  0  0  0  0  0  0
    3.5724   -1.2375    0.0000 C   0  0  2  0  0  0  0  0  0  0  0  0
    4.2868   -1.6500    0.0000 C   0  0  0  0  0  0  0  0  0  0  0  0
    2.8579   -1.6500    0.0000 C   0  0  2  0  0  0  0  0  0  0  0  0
    2.8579   -2.4750    0.0000 C   0  0  0  0  0  0  0  0  0  0  0  0
    3.5724   -2.8875    0.0000 C   0  0  0  0  0  0  0  0  0  0  0  0
    3.5724   -3.7125    0.0000 C   0  0  2  0  0  0  0  0  0  0  0  0
    2.8579   -4.1250    0.0000 C   0  0  0  0  0  0  0  0  0  0  0  0
    2.8579   -4.9500    0.0000 C   0  0  2  0  0  0  0  0  0  0  0  0
    2.1434   -5.3625    0.0000 C   0  0  0  0  0  0  0  0  0  0  0  0
    2.1434   -6.1875    0.0000 C   0  0  0  0  0  0  0  0  0  0  0  0
    2.8579   -6.6000    0.0000 O   0  0  0  0  0  0  0  0  0  0  0  0
    1.4289   -6.6000    0.0000 N   0  0  0  0  0  0  0  0  0  0  0  0
    1.4289   -7.4250    0.0000 C   0  0  0  0  0  0  0  0  0  0  0  0
    3.5724   -5.3625    0.0000 N   0  0  0  0  0  0  0  0  0  0  0  0
    3.5724   -6.1875    0.0000 C   0  0  0  0  0  0  0  0  0  0  0  0
    4.2868   -6.6000    0.0000 C   0  0  0  0  0  0  0  0  0  0  0  0
    4.2868   -7.4250    0.0000 C   0  0  0  0  0  0  0  0  0  0  0  0
    5.0013   -7.8375    0.0000 C   0  0  0  0  0  0  0  0  0  0  0  0
    5.7158   -7.4250    0.0000 C   0  0  0  0  0  0  0  0  0  0  0  0
    5.7158   -6.6000    0.0000 C   0  0  0  0  0  0  0  0  0  0  0  0
    6.4302   -6.1875    0.0000 O   0  0  0  0  0  0  0  0  0  0  0  0
    7.1447   -6.6000    0.0000 C   0  0  0  0  0  0  0  0  0  0  0  0
    5.0013   -6.1875    0.0000 C   0  0  0  0  0  0  0  0  0  0  0  0
    4.2868   -4.9500    0.0000 C   0  0  0  0  0  0  0  0  0  0  0  0
    5.0013   -5.3625    0.0000 O   0  0  0  0  0  0  0  0  0  0  0  0
    4.2868   -4.1250    0.0000 O   0  0  0  0  0  0  0  0  0  0  0  0
    2.1434   -1.2375    0.0000 C   0  0  1  0  0  0  0  0  0  0  0  0
  1  2  1  0  0  0  0
  2  3  1  0  0  0  0
  3  4  1  1  0  0  0
  3  5  1  0  0  0  0
  5  6  2  0  0  0  0
  5  7  1  0  0  0  0
  8  7  1  1  0  0  0
  8  9  1  0  0  0  0
  9 10  1  0  0  0  0
 10 11  1  1  0  0  0
 10 12  1  0  0  0  0
 12 13  2  0  0  0  0
 13 14  1  0  0  0  0
 14 15  2  0  0  0  0
 15 16  1  0  0  0  0
 16 17  1  6  0  0  0
 16 18  1  0  0  0  0
 18 19  1  6  0  0  0
 19 20  1  0  0  0  0
 21 20  1  1  0  0  0
 21 22  1  0  0  0  0
 22 23  1  0  0  0  0
 23 24  1  1  0  0  0
 24 25  1  0  0  0  0
 25 26  2  0  0  0  0
 25 27  1  0  0  0  0
 27 28  1  0  0  0  0
 23 29  1  0  0  0  0
 29 30  1  0  0  0  0
 30 31  1  0  0  0  0
 31 32  4  0  0  0  0
 32 33  4  0  0  0  0
 33 34  4  0  0  0  0
 34 35  4  0  0  0  0
 35 36  1  0  0  0  0
 36 37  1  0  0  0  0
 35 38  4  0  0  0  0
 31 38  4  0  0  0  0
 29 39  1  0  0  0  0
 39 40  2  0  0  0  0
 39 41  1  0  0  0  0
 21 41  1  0  0  0  0
 18 42  1  0  0  0  0
  8 42  1  0  0  0  0
 42 13  1  1  0  0  0
M  END
>  <CdId>
2

>  <Mol Weight>
580.766

>  <Formula>
C34H48N2O6

>  <CMPD_CHEMBLID>
CHEMBL84348

>  <MOLREGNO>
132511

>  <PARENT_CMPD_CHEMBLID>
CHEMBL84348

>  <PARENT_MOLREGNO>
132511

>  <COMPOUND_KEY>
2d

>  <MOLWEIGHT>
580.75

>  <ALOGP>
5.72

>  <PSA>
94.17

>  <NUM_RO5_VIOLATIONS>
2

>  <ACTIVITY_ID>
539460

>  <STANDARD_TYPE>
CL

>  <RELATION>
=

>  <STANDARD_VALUE>
55.0

>  <STANDARD_UNITS>
mL.min-1.g-1

>  <PUBLISHED_TYPE>
Clearance

>  <PUBLISHED_RELATION>
=

>  <PUBLISHED_VALUE>
55.0

>  <PUBLISHED_UNITS>
ul min-1 mg-1

>  <POTENTIAL_DUPLICATE>
0

>  <BAO_ENDPOINT>
BAO_0002759

>  <ASSAY_ID>
4708

>  <ASSAY_CHEMBLID>
CHEMBL618997

>  <ASSAY_TYPE>
A

>  <DESCRIPTION>
Intrinsic clearance in human liver microsomes was determined

>  <ASSAY_SRC_ID>
1

>  <ASSAY_SRC_DESCRIPTION>
Scientific Literature

>  <ASSAY_ORGANISM>
Homo sapiens

>  <ASSAY_TAX_ID>
9606

>  <CURATED_BY>
Autocuration

>  <BAO_FORMAT>
BAO_0000251

>  <TID>
22224

>  <TARGET_CHEMBLID>
CHEMBL612558

>  <TARGET_TYPE>
ADMET

>  <PREF_NAME>
ADMET

>  <CONFIDENCE_SCORE>
0

>  <TARGET_MAPPING>
Unassigned

>  <DOC_ID>
6331

>  <DOC_CHEMBLID>
CHEMBL1146728

>  <PUBMED_ID>
15109637

>  <JOURNAL>
Bioorg. Med. Chem. Lett.

>  <YEAR>
2004

>  <VOLUME>
14

>  <ISSUE>
10

>  <FIRST_PAGE>
2483

$$$$

  Mrv1533001291819122D          

 45 49  0  0  1  0            999 V2000
    0.0000   -4.9500    0.0000 C   0  0  0  0  0  0  0  0  0  0  0  0
    0.0000   -4.1250    0.0000 C   0  0  0  0  0  0  0  0  0  0  0  0
    0.7145   -3.7125    0.0000 C   0  0  2  0  0  0  0  0  0  0  0  0
    1.4289   -4.1250    0.0000 C   0  0  0  0  0  0  0  0  0  0  0  0
    0.7145   -2.8875    0.0000 C   0  0  0  0  0  0  0  0  0  0  0  0
    0.0000   -2.4750    0.0000 O   0  0  0  0  0  0  0  0  0  0  0  0
    1.4289   -2.4750    0.0000 O   0  0  0  0  0  0  0  0  0  0  0  0
    1.4289   -1.6500    0.0000 C   0  0  1  0  0  0  0  0  0  0  0  0
    0.7145   -1.2375    0.0000 C   0  0  0  0  0  0  0  0  0  0  0  0
    0.7145   -0.4125    0.0000 C   0  0  1  0  0  0  0  0  0  0  0  0
    0.0000    0.0000    0.0000 C   0  0  0  0  0  0  0  0  0  0  0  0
    1.4289    0.0000    0.0000 C   0  0  0  0  0  0  0  0  0  0  0  0
    2.1434   -0.4125    0.0000 C   0  0  0  0  0  0  0  0  0  0  0  0
    2.8579    0.0000    0.0000 C   0  0  0  0  0  0  0  0  0  0  0  0
    3.5724   -0.4125    0.0000 C   0  0  0  0  0  0  0  0  0  0  0  0
    3.5724   -1.2375    0.0000 C   0  0  2  0  0  0  0  0  0  0  0  0
    4.2868   -1.6500    0.0000 C   0  0  0  0  0  0  0  0  0  0  0  0
    2.8579   -1.6500    0.0000 C   0  0  2  0  0  0  0  0  0  0  0  0
    2.8579   -2.4750    0.0000 C   0  0  0  0  0  0  0  0  0  0  0  0
    3.5724   -2.8875    0.0000 C   0  0  0  0  0  0  0  0  0  0  0  0
    3.5724   -3.7125    0.0000 C   0  0  2  0  0  0  0  0  0  0  0  0
    2.8579   -4.1250    0.0000 C   0  0  0  0  0  0  0  0  0  0  0  0
    2.8579   -4.9500    0.0000 C   0  0  2  0  0  0  0  0  0  0  0  0
    2.1434   -5.3625    0.0000 C   0  0  0  0  0  0  0  0  0  0  0  0
    2.1434   -6.1875    0.0000 C   0  0  0  0  0  0  0  0  0  0  0  0
    2.8579   -6.6000    0.0000 O   0  0  0  0  0  0  0  0  0  0  0  0
    1.4289   -6.6000    0.0000 N   0  0  0  0  0  0  0  0  0  0  0  0
    1.4289   -7.4250    0.0000 C   0  0  0  0  0  0  0  0  0  0  0  0
    3.5724   -5.3625    0.0000 N   0  0  0  0  0  0  0  0  0  0  0  0
    3.5724   -6.1875    0.0000 C   0  0  0  0  0  0  0  0  0  0  0  0
    4.2868   -6.6000    0.0000 C   0  0  0  0  0  0  0  0  0  0  0  0
    4.2868   -7.4250    0.0000 C   0  0  0  0  0  0  0  0  0  0  0  0
    5.0013   -7.8375    0.0000 C   0  0  0  0  0  0  0  0  0  0  0  0
    5.7158   -7.4250    0.0000 C   0  0  0  0  0  0  0  0  0  0  0  0
    6.5004   -7.6799    0.0000 O   0  0  0  0  0  0  0  0  0  0  0  0
    6.9853   -7.0125    0.0000 C   0  0  0  0  0  0  0  0  0  0  0  0
    7.5984   -7.5645    0.0000 F   0  0  0  0  0  0  0  0  0  0  0  0
    7.5984   -6.4605    0.0000 F   0  0  0  0  0  0  0  0  0  0  0  0
    6.5004   -6.3451    0.0000 O   0  0  0  0  0  0  0  0  0  0  0  0
    5.7158   -6.6000    0.0000 C   0  0  0  0  0  0  0  0  0  0  0  0
    5.0013   -6.1875    0.0000 C   0  0  0  0  0  0  0  0  0  0  0  0
    4.2868   -4.9500    0.0000 C   0  0  0  0  0  0  0  0  0  0  0  0
    5.0013   -5.3625    0.0000 O   0  0  0  0  0  0  0  0  0  0  0  0
    4.2868   -4.1250    0.0000 O   0  0  0  0  0  0  0  0  0  0  0  0
    2.1434   -1.2375    0.0000 C   0  0  1  0  0  0  0  0  0  0  0  0
  1  2  1  0  0  0  0
  2  3  1  0  0  0  0
  3  4  1  1  0  0  0
  3  5  1  0  0  0  0
  5  6  2  0  0  0  0
  5  7  1  0  0  0  0
  8  7  1  1  0  0  0
  8  9  1  0  0  0  0
  9 10  1  0  0  0  0
 10 11  1  1  0  0  0
 10 12  1  0  0  0  0
 12 13  2  0  0  0  0
 13 14  1  0  0  0  0
 14 15  2  0  0  0  0
 15 16  1  0  0  0  0
 16 17  1  6  0  0  0
 16 18  1  0  0  0  0
 18 19  1  6  0  0  0
 19 20  1  0  0  0  0
 21 20  1  1  0  0  0
 21 22  1  0  0  0  0
 22 23  1  0  0  0  0
 23 24  1  1  0  0  0
 24 25  1  0  0  0  0
 25 26  2  0  0  0  0
 25 27  1  0  0  0  0
 27 28  1  0  0  0  0
 23 29  1  0  0  0  0
 29 30  1  0  0  0  0
 30 31  1  0  0  0  0
 31 32  4  0  0  0  0
 32 33  4  0  0  0  0
 33 34  4  0  0  0  0
 34 35  1  0  0  0  0
 35 36  1  0  0  0  0
 36 37  1  0  0  0  0
 36 38  1  0  0  0  0
 36 39  1  0  0  0  0
 39 40  1  0  0  0  0
 34 40  4  0  0  0  0
 40 41  4  0  0  0  0
 31 41  4  0  0  0  0
 29 42  1  0  0  0  0
 42 43  2  0  0  0  0
 42 44  1  0  0  0  0
 21 44  1  0  0  0  0
 18 45  1  0  0  0  0
  8 45  1  0  0  0  0
 45 13  1  1  0  0  0
M  END
>  <CdId>
3

>  <Mol Weight>
630.73

>  <Formula>
C34H44F2N2O7

>  <CMPD_CHEMBLID>
CHEMBL313214

>  <MOLREGNO>
132272

>  <PARENT_CMPD_CHEMBLID>
CHEMBL313214

>  <PARENT_MOLREGNO>
132272

>  <COMPOUND_KEY>
2c

>  <MOLWEIGHT>
630.72

>  <ALOGP>
7.54

>  <PSA>
103.4

>  <NUM_RO5_VIOLATIONS>
2

>  <ACTIVITY_ID>
511839

>  <STANDARD_TYPE>
CL

>  <RELATION>
>

>  <STANDARD_VALUE>
500.0

>  <STANDARD_UNITS>
mL.min-1.g-1

>  <PUBLISHED_TYPE>
Clearance

>  <PUBLISHED_RELATION>
>

>  <PUBLISHED_VALUE>
500.0

>  <PUBLISHED_UNITS>
ul min-1 mg-1

>  <POTENTIAL_DUPLICATE>
0

>  <BAO_ENDPOINT>
BAO_0002759

>  <ASSAY_ID>
4708

>  <ASSAY_CHEMBLID>
CHEMBL618997

>  <ASSAY_TYPE>
A

>  <DESCRIPTION>
Intrinsic clearance in human liver microsomes was determined

>  <ASSAY_SRC_ID>
1

>  <ASSAY_SRC_DESCRIPTION>
Scientific Literature

>  <ASSAY_ORGANISM>
Homo sapiens

>  <ASSAY_TAX_ID>
9606

>  <CURATED_BY>
Autocuration

>  <BAO_FORMAT>
BAO_0000251

>  <TID>
22224

>  <TARGET_CHEMBLID>
CHEMBL612558

>  <TARGET_TYPE>
ADMET

>  <PREF_NAME>
ADMET

>  <CONFIDENCE_SCORE>
0

>  <TARGET_MAPPING>
Unassigned

>  <DOC_ID>
6331

>  <DOC_CHEMBLID>
CHEMBL1146728

>  <PUBMED_ID>
15109637

>  <JOURNAL>
Bioorg. Med. Chem. Lett.

>  <YEAR>
2004

>  <VOLUME>
14

>  <ISSUE>
10

>  <FIRST_PAGE>
2483

$$$$

  Mrv1533001291819122D          

 43 47  0  0  1  0            999 V2000
    0.0000   -4.9500    0.0000 C   0  0  0  0  0  0  0  0  0  0  0  0
    0.0000   -4.1250    0.0000 C   0  0  0  0  0  0  0  0  0  0  0  0
    0.7145   -3.7125    0.0000 C   0  0  2  0  0  0  0  0  0  0  0  0
    1.4289   -4.1250    0.0000 C   0  0  0  0  0  0  0  0  0  0  0  0
    0.7145   -2.8875    0.0000 C   0  0  0  0  0  0  0  0  0  0  0  0
    0.0000   -2.4750    0.0000 O   0  0  0  0  0  0  0  0  0  0  0  0
    1.4289   -2.4750    0.0000 O   0  0  0  0  0  0  0  0  0  0  0  0
    1.4289   -1.6500    0.0000 C   0  0  1  0  0  0  0  0  0  0  0  0
    0.7145   -1.2375    0.0000 C   0  0  0  0  0  0  0  0  0  0  0  0
    0.7145   -0.4125    0.0000 C   0  0  1  0  0  0  0  0  0  0  0  0
    0.0000    0.0000    0.0000 C   0  0  0  0  0  0  0  0  0  0  0  0
    1.4289    0.0000    0.0000 C   0  0  0  0  0  0  0  0  0  0  0  0
    2.1434   -0.4125    0.0000 C   0  0  0  0  0  0  0  0  0  0  0  0
    2.8579    0.0000    0.0000 C   0  0  0  0  0  0  0  0  0  0  0  0
    3.5724   -0.4125    0.0000 C   0  0  0  0  0  0  0  0  0  0  0  0
    3.5724   -1.2375    0.0000 C   0  0  2  0  0  0  0  0  0  0  0  0
    4.2868   -1.6500    0.0000 C   0  0  0  0  0  0  0  0  0  0  0  0
    2.8579   -1.6500    0.0000 C   0  0  2  0  0  0  0  0  0  0  0  0
    2.8579   -2.4750    0.0000 C   0  0  0  0  0  0  0  0  0  0  0  0
    3.5724   -2.8875    0.0000 C   0  0  0  0  0  0  0  0  0  0  0  0
    3.5724   -3.7125    0.0000 C   0  0  2  0  0  0  0  0  0  0  0  0
    4.2868   -4.1250    0.0000 C   0  0  0  0  0  0  0  0  0  0  0  0
    4.2868   -4.9500    0.0000 C   0  0  2  0  0  0  0  0  0  0  0  0
    5.0013   -5.3625    0.0000 C   0  0  0  0  0  0  0  0  0  0  0  0
    5.7158   -4.9500    0.0000 C   0  0  0  0  0  0  0  0  0  0  0  0
    6.4302   -5.3625    0.0000 O   0  0  0  0  0  0  0  0  0  0  0  0
    5.7158   -4.1250    0.0000 N   0  0  0  0  0  0  0  0  0  0  0  0
    6.4302   -3.7125    0.0000 C   0  0  0  0  0  0  0  0  0  0  0  0
    3.5724   -5.3625    0.0000 N   0  0  0  0  0  0  0  0  0  0  0  0
    3.5724   -6.1875    0.0000 C   0  0  0  0  0  0  0  0  0  0  0  0
    4.2868   -6.6000    0.0000 C   0  0  0  0  0  0  0  0  0  0  0  0
    4.2868   -7.4250    0.0000 C   0  0  0  0  0  0  0  0  0  0  0  0
    5.0013   -7.8375    0.0000 C   0  0  0  0  0  0  0  0  0  0  0  0
    5.7158   -7.4250    0.0000 C   0  0  0  0  0  0  0  0  0  0  0  0
    6.5004   -7.6799    0.0000 O   0  0  0  0  0  0  0  0  0  0  0  0
    6.9853   -7.0125    0.0000 C   0  0  0  0  0  0  0  0  0  0  0  0
    6.5004   -6.3451    0.0000 O   0  0  0  0  0  0  0  0  0  0  0  0
    5.7158   -6.6000    0.0000 C   0  0  0  0  0  0  0  0  0  0  0  0
    5.0013   -6.1875    0.0000 C   0  0  0  0  0  0  0  0  0  0  0  0
    2.8579   -4.9500    0.0000 C   0  0  0  0  0  0  0  0  0  0  0  0
    2.1434   -5.3625    0.0000 O   0  0  0  0  0  0  0  0  0  0  0  0
    2.8579   -4.1250    0.0000 O   0  0  0  0  0  0  0  0  0  0  0  0
    2.1434   -1.2375    0.0000 C   0  0  1  0  0  0  0  0  0  0  0  0
  1  2  1  0  0  0  0
  2  3  1  0  0  0  0
  3  4  1  1  0  0  0
  3  5  1  0  0  0  0
  5  6  2  0  0  0  0
  5  7  1  0  0  0  0
  8  7  1  1  0  0  0
  8  9  1  0  0  0  0
  9 10  1  0  0  0  0
 10 11  1  1  0  0  0
 10 12  1  0  0  0  0
 12 13  2  0  0  0  0
 13 14  1  0  0  0  0
 14 15  2  0  0  0  0
 15 16  1  0  0  0  0
 16 17  1  6  0  0  0
 16 18  1  0  0  0  0
 18 19  1  6  0  0  0
 19 20  1  0  0  0  0
 21 20  1  6  0  0  0
 21 22  1  0  0  0  0
 22 23  1  0  0  0  0
 23 24  1  6  0  0  0
 24 25  1  0  0  0  0
 25 26  2  0  0  0  0
 25 27  1  0  0  0  0
 27 28  1  0  0  0  0
 23 29  1  0  0  0  0
 29 30  1  0  0  0  0
 30 31  1  0  0  0  0
 31 32  4  0  0  0  0
 32 33  4  0  0  0  0
 33 34  4  0  0  0  0
 34 35  1  0  0  0  0
 35 36  1  0  0  0  0
 36 37  1  0  0  0  0
 37 38  1  0  0  0  0
 34 38  4  0  0  0  0
 38 39  4  0  0  0  0
 31 39  4  0  0  0  0
 29 40  1  0  0  0  0
 40 41  2  0  0  0  0
 40 42  1  0  0  0  0
 21 42  1  0  0  0  0
 18 43  1  0  0  0  0
  8 43  1  0  0  0  0
 43 13  1  1  0  0  0
M  END
>  <CdId>
4

>  <Mol Weight>
594.749

>  <Formula>
C34H46N2O7

>  <CMPD_CHEMBLID>
CHEMBL82236

>  <MOLREGNO>
132206

>  <PARENT_CMPD_CHEMBLID>
CHEMBL82236

>  <PARENT_MOLREGNO>
132206

>  <COMPOUND_KEY>
2b

>  <MOLWEIGHT>
594.74

>  <ALOGP>
5.5

>  <PSA>
103.4

>  <NUM_RO5_VIOLATIONS>
2

>  <ACTIVITY_ID>
536825

>  <STANDARD_TYPE>
CL

>  <RELATION>
=

>  <STANDARD_VALUE>
383.0

>  <STANDARD_UNITS>
mL.min-1.g-1

>  <PUBLISHED_TYPE>
Clearance

>  <PUBLISHED_RELATION>
=

>  <PUBLISHED_VALUE>
383.0

>  <PUBLISHED_UNITS>
ul min-1 mg-1

>  <POTENTIAL_DUPLICATE>
0

>  <BAO_ENDPOINT>
BAO_0002759

>  <ASSAY_ID>
4708

>  <ASSAY_CHEMBLID>
CHEMBL618997

>  <ASSAY_TYPE>
A

>  <DESCRIPTION>
Intrinsic clearance in human liver microsomes was determined

>  <ASSAY_SRC_ID>
1

>  <ASSAY_SRC_DESCRIPTION>
Scientific Literature

>  <ASSAY_ORGANISM>
Homo sapiens

>  <ASSAY_TAX_ID>
9606

>  <CURATED_BY>
Autocuration

>  <BAO_FORMAT>
BAO_0000251

>  <TID>
22224

>  <TARGET_CHEMBLID>
CHEMBL612558

>  <TARGET_TYPE>
ADMET

>  <PREF_NAME>
ADMET

>  <CONFIDENCE_SCORE>
0

>  <TARGET_MAPPING>
Unassigned

>  <DOC_ID>
6331

>  <DOC_CHEMBLID>
CHEMBL1146728

>  <PUBMED_ID>
15109637

>  <JOURNAL>
Bioorg. Med. Chem. Lett.

>  <YEAR>
2004

>  <VOLUME>
14

>  <ISSUE>
10

>  <FIRST_PAGE>
2483

$$$$

  Mrv1533001291819122D          

 43 46  0  0  1  0            999 V2000
    0.0000   -4.9500    0.0000 C   0  0  0  0  0  0  0  0  0  0  0  0
    0.0000   -4.1250    0.0000 C   0  0  0  0  0  0  0  0  0  0  0  0
    0.7145   -3.7125    0.0000 C   0  0  2  0  0  0  0  0  0  0  0  0
    1.4289   -4.1250    0.0000 C   0  0  0  0  0  0  0  0  0  0  0  0
    0.7145   -2.8875    0.0000 C   0  0  0  0  0  0  0  0  0  0  0  0
    0.0000   -2.4750    0.0000 O   0  0  0  0  0  0  0  0  0  0  0  0
    1.4289   -2.4750    0.0000 O   0  0  0  0  0  0  0  0  0  0  0  0
    1.4289   -1.6500    0.0000 C   0  0  1  0  0  0  0  0  0  0  0  0
    0.7145   -1.2375    0.0000 C   0  0  0  0  0  0  0  0  0  0  0  0
    0.7145   -0.4125    0.0000 C   0  0  1  0  0  0  0  0  0  0  0  0
    0.0000    0.0000    0.0000 C   0  0  0  0  0  0  0  0  0  0  0  0
    1.4289    0.0000    0.0000 C   0  0  0  0  0  0  0  0  0  0  0  0
    2.1434   -0.4125    0.0000 C   0  0  0  0  0  0  0  0  0  0  0  0
    2.8579    0.0000    0.0000 C   0  0  0  0  0  0  0  0  0  0  0  0
    3.5724   -0.4125    0.0000 C   0  0  0  0  0  0  0  0  0  0  0  0
    3.5724   -1.2375    0.0000 C   0  0  2  0  0  0  0  0  0  0  0  0
    4.2868   -1.6500    0.0000 C   0  0  0  0  0  0  0  0  0  0  0  0
    2.8579   -1.6500    0.0000 C   0  0  2  0  0  0  0  0  0  0  0  0
    2.8579   -2.4750    0.0000 C   0  0  0  0  0  0  0  0  0  0  0  0
    3.5724   -2.8875    0.0000 C   0  0  0  0  0  0  0  0  0  0  0  0
    3.5724   -3.7125    0.0000 C   0  0  2  0  0  0  0  0  0  0  0  0
    4.2868   -4.1250    0.0000 C   0  0  0  0  0  0  0  0  0  0  0  0
    4.2868   -4.9500    0.0000 C   0  0  2  0  0  0  0  0  0  0  0  0
    5.0013   -5.3625    0.0000 C   0  0  0  0  0  0  0  0  0  0  0  0
    5.7158   -4.9500    0.0000 C   0  0  0  0  0  0  0  0  0  0  0  0
    6.4302   -5.3625    0.0000 O   0  0  0  0  0  0  0  0  0  0  0  0
    5.7158   -4.1250    0.0000 N   0  0  0  0  0  0  0  0  0  0  0  0
    6.4302   -3.7125    0.0000 C   0  0  0  0  0  0  0  0  0  0  0  0
    3.5724   -5.3625    0.0000 N   0  0  0  0  0  0  0  0  0  0  0  0
    3.5724   -6.1875    0.0000 C   0  0  0  0  0  0  0  0  0  0  0  0
    4.2868   -6.6000    0.0000 C   0  0  0  0  0  0  0  0  0  0  0  0
    5.0013   -6.1875    0.0000 C   0  0  0  0  0  0  0  0  0  0  0  0
    5.7158   -6.6000    0.0000 C   0  0  0  0  0  0  0  0  0  0  0  0
    5.7158   -7.4250    0.0000 C   0  0  0  0  0  0  0  0  0  0  0  0
    5.0013   -7.8375    0.0000 C   0  0  0  0  0  0  0  0  0  0  0  0
    4.2868   -7.4250    0.0000 C   0  0  0  0  0  0  0  0  0  0  0  0
    6.4302   -7.8375    0.0000 C   0  0  0  0  0  0  0  0  0  0  0  0
    7.1447   -7.4250    0.0000 O   0  0  0  0  0  0  0  0  0  0  0  0
    6.4302   -8.6625    0.0000 O   0  0  0  0  0  0  0  0  0  0  0  0
    2.8579   -4.9500    0.0000 C   0  0  0  0  0  0  0  0  0  0  0  0
    2.1434   -5.3625    0.0000 O   0  0  0  0  0  0  0  0  0  0  0  0
    2.8579   -4.1250    0.0000 O   0  0  0  0  0  0  0  0  0  0  0  0
    2.1434   -1.2375    0.0000 C   0  0  1  0  0  0  0  0  0  0  0  0
  1  2  1  0  0  0  0
  2  3  1  0  0  0  0
  3  4  1  1  0  0  0
  3  5  1  0  0  0  0
  5  6  2  0  0  0  0
  5  7  1  0  0  0  0
  8  7  1  1  0  0  0
  8  9  1  0  0  0  0
  9 10  1  0  0  0  0
 10 11  1  1  0  0  0
 10 12  1  0  0  0  0
 12 13  2  0  0  0  0
 13 14  1  0  0  0  0
 14 15  2  0  0  0  0
 15 16  1  0  0  0  0
 16 17  1  6  0  0  0
 16 18  1  0  0  0  0
 18 19  1  6  0  0  0
 19 20  1  0  0  0  0
 21 20  1  6  0  0  0
 21 22  1  0  0  0  0
 22 23  1  0  0  0  0
 23 24  1  6  0  0  0
 24 25  1  0  0  0  0
 25 26  2  0  0  0  0
 25 27  1  0  0  0  0
 27 28  1  0  0  0  0
 23 29  1  0  0  0  0
 29 30  1  0  0  0  0
 30 31  1  0  0  0  0
 31 32  4  0  0  0  0
 32 33  4  0  0  0  0
 33 34  4  0  0  0  0
 34 35  4  0  0  0  0
 35 36  4  0  0  0  0
 31 36  4  0  0  0  0
 34 37  1  0  0  0  0
 37 38  2  0  0  0  0
 37 39  1  0  0  0  0
 29 40  1  0  0  0  0
 40 41  2  0  0  0  0
 40 42  1  0  0  0  0
 21 42  1  0  0  0  0
 18 43  1  0  0  0  0
  8 43  1  0  0  0  0
 43 13  1  1  0  0  0
M  END
>  <CdId>
5

>  <Mol Weight>
594.749

>  <Formula>
C34H46N2O7

>  <CMPD_CHEMBLID>
CHEMBL310899

>  <MOLREGNO>
133068

>  <PARENT_CMPD_CHEMBLID>
CHEMBL310899

>  <PARENT_MOLREGNO>
133068

>  <COMPOUND_KEY>
2g

>  <MOLWEIGHT>
594.74

>  <ALOGP>
5.36

>  <PSA>
122.24

>  <NUM_RO5_VIOLATIONS>
2

>  <ACTIVITY_ID>
531548

>  <STANDARD_TYPE>
CL

>  <RELATION>
=

>  <STANDARD_VALUE>
205.0

>  <STANDARD_UNITS>
mL.min-1.g-1

>  <PUBLISHED_TYPE>
Clearance

>  <PUBLISHED_RELATION>
=

>  <PUBLISHED_VALUE>
205.0

>  <PUBLISHED_UNITS>
ul min-1 mg-1

>  <POTENTIAL_DUPLICATE>
0

>  <BAO_ENDPOINT>
BAO_0002759

>  <ASSAY_ID>
4708

>  <ASSAY_CHEMBLID>
CHEMBL618997

>  <ASSAY_TYPE>
A

>  <DESCRIPTION>
Intrinsic clearance in human liver microsomes was determined

>  <ASSAY_SRC_ID>
1

>  <ASSAY_SRC_DESCRIPTION>
Scientific Literature

>  <ASSAY_ORGANISM>
Homo sapiens

>  <ASSAY_TAX_ID>
9606

>  <CURATED_BY>
Autocuration

>  <BAO_FORMAT>
BAO_0000251

>  <TID>
22224

>  <TARGET_CHEMBLID>
CHEMBL612558

>  <TARGET_TYPE>
ADMET

>  <PREF_NAME>
ADMET

>  <CONFIDENCE_SCORE>
0

>  <TARGET_MAPPING>
Unassigned

>  <DOC_ID>
6331

>  <DOC_CHEMBLID>
CHEMBL1146728

>  <PUBMED_ID>
15109637

>  <JOURNAL>
Bioorg. Med. Chem. Lett.

>  <YEAR>
2004

>  <VOLUME>
14

>  <ISSUE>
10

>  <FIRST_PAGE>
2483

$$$$

  Mrv1533001291819122D          

 44 47  0  0  1  0            999 V2000
    0.0000   -4.9500    0.0000 C   0  0  0  0  0  0  0  0  0  0  0  0
    0.0000   -4.1250    0.0000 C   0  0  0  0  0  0  0  0  0  0  0  0
    0.7145   -3.7125    0.0000 C   0  0  2  0  0  0  0  0  0  0  0  0
    1.4289   -4.1250    0.0000 C   0  0  0  0  0  0  0  0  0  0  0  0
    0.7145   -2.8875    0.0000 C   0  0  0  0  0  0  0  0  0  0  0  0
    0.0000   -2.4750    0.0000 O   0  0  0  0  0  0  0  0  0  0  0  0
    1.4289   -2.4750    0.0000 O   0  0  0  0  0  0  0  0  0  0  0  0
    1.4289   -1.6500    0.0000 C   0  0  1  0  0  0  0  0  0  0  0  0
    0.7145   -1.2375    0.0000 C   0  0  0  0  0  0  0  0  0  0  0  0
    0.7145   -0.4125    0.0000 C   0  0  1  0  0  0  0  0  0  0  0  0
    0.0000    0.0000    0.0000 C   0  0  0  0  0  0  0  0  0  0  0  0
    1.4289    0.0000    0.0000 C   0  0  0  0  0  0  0  0  0  0  0  0
    2.1434   -0.4125    0.0000 C   0  0  0  0  0  0  0  0  0  0  0  0
    2.8579    0.0000    0.0000 C   0  0  0  0  0  0  0  0  0  0  0  0
    3.5724   -0.4125    0.0000 C   0  0  0  0  0  0  0  0  0  0  0  0
    3.5724   -1.2375    0.0000 C   0  0  2  0  0  0  0  0  0  0  0  0
    4.2868   -1.6500    0.0000 C   0  0  0  0  0  0  0  0  0  0  0  0
    2.8579   -1.6500    0.0000 C   0  0  2  0  0  0  0  0  0  0  0  0
    2.8579   -2.4750    0.0000 C   0  0  0  0  0  0  0  0  0  0  0  0
    3.5724   -2.8875    0.0000 C   0  0  0  0  0  0  0  0  0  0  0  0
    3.5724   -3.7125    0.0000 C   0  0  2  0  0  0  0  0  0  0  0  0
    4.2868   -4.1250    0.0000 C   0  0  0  0  0  0  0  0  0  0  0  0
    4.2868   -4.9500    0.0000 C   0  0  2  0  0  0  0  0  0  0  0  0
    5.0013   -5.3625    0.0000 C   0  0  0  0  0  0  0  0  0  0  0  0
    5.0013   -6.1875    0.0000 C   0  0  0  0  0  0  0  0  0  0  0  0
    4.2868   -6.6000    0.0000 O   0  0  0  0  0  0  0  0  0  0  0  0
    5.7158   -6.6000    0.0000 N   0  0  0  0  0  0  0  0  0  0  0  0
    5.7158   -7.4250    0.0000 C   0  0  0  0  0  0  0  0  0  0  0  0
    3.5724   -5.3625    0.0000 N   0  0  0  0  0  0  0  0  0  0  0  0
    3.5724   -6.1875    0.0000 C   0  0  0  0  0  0  0  0  0  0  0  0
    2.8579   -6.6000    0.0000 C   0  0  0  0  0  0  0  0  0  0  0  0
    2.8579   -7.4250    0.0000 C   0  0  0  0  0  0  0  0  0  0  0  0
    2.1434   -7.8375    0.0000 C   0  0  0  0  0  0  0  0  0  0  0  0
    1.4289   -7.4250    0.0000 C   0  0  0  0  0  0  0  0  0  0  0  0
    1.4289   -6.6000    0.0000 C   0  0  0  0  0  0  0  0  0  0  0  0
    2.1434   -6.1875    0.0000 C   0  0  0  0  0  0  0  0  0  0  0  0
    0.7145   -7.8375    0.0000 C   0  0  0  0  0  0  0  0  0  0  0  0
    0.0000   -7.4250    0.0000 O   0  0  0  0  0  0  0  0  0  0  0  0
    0.7145   -8.6625    0.0000 N   0  0  0  0  0  0  0  0  0  0  0  0
    1.4289   -9.0750    0.0000 C   0  0  0  0  0  0  0  0  0  0  0  0
    2.8579   -4.9500    0.0000 C   0  0  0  0  0  0  0  0  0  0  0  0
    2.1434   -5.3625    0.0000 O   0  0  0  0  0  0  0  0  0  0  0  0
    2.8579   -4.1250    0.0000 O   0  0  0  0  0  0  0  0  0  0  0  0
    2.1434   -1.2375    0.0000 C   0  0  1  0  0  0  0  0  0  0  0  0
  1  2  1  0  0  0  0
  2  3  1  0  0  0  0
  3  4  1  1  0  0  0
  3  5  1  0  0  0  0
  5  6  2  0  0  0  0
  5  7  1  0  0  0  0
  8  7  1  1  0  0  0
  8  9  1  0  0  0  0
  9 10  1  0  0  0  0
 10 11  1  1  0  0  0
 10 12  1  0  0  0  0
 12 13  2  0  0  0  0
 13 14  1  0  0  0  0
 14 15  2  0  0  0  0
 15 16  1  0  0  0  0
 16 17  1  6  0  0  0
 16 18  1  0  0  0  0
 18 19  1  6  0  0  0
 19 20  1  0  0  0  0
 21 20  1  6  0  0  0
 21 22  1  0  0  0  0
 22 23  1  0  0  0  0
 23 24  1  6  0  0  0
 24 25  1  0  0  0  0
 25 26  2  0  0  0  0
 25 27  1  0  0  0  0
 27 28  1  0  0  0  0
 23 29  1  0  0  0  0
 29 30  1  0  0  0  0
 30 31  1  0  0  0  0
 31 32  4  0  0  0  0
 32 33  4  0  0  0  0
 33 34  4  0  0  0  0
 34 35  4  0  0  0  0
 35 36  4  0  0  0  0
 31 36  4  0  0  0  0
 34 37  1  0  0  0  0
 37 38  2  0  0  0  0
 37 39  1  0  0  0  0
 39 40  1  0  0  0  0
 29 41  1  0  0  0  0
 41 42  2  0  0  0  0
 41 43  1  0  0  0  0
 21 43  1  0  0  0  0
 18 44  1  0  0  0  0
  8 44  1  0  0  0  0
 44 13  1  1  0  0  0
M  END
>  <CdId>
6

>  <Mol Weight>
607.792

>  <Formula>
C35H49N3O6

>  <CMPD_CHEMBLID>
CHEMBL420587

>  <MOLREGNO>
132495

>  <PARENT_CMPD_CHEMBLID>
CHEMBL420587

>  <PARENT_MOLREGNO>
132495

>  <COMPOUND_KEY>
2h

>  <MOLWEIGHT>
607.78

>  <ALOGP>
4.94

>  <PSA>
114.04

>  <NUM_RO5_VIOLATIONS>
1

>  <ACTIVITY_ID>
531554

>  <STANDARD_TYPE>
CL

>  <RELATION>
>

>  <STANDARD_VALUE>
500.0

>  <STANDARD_UNITS>
mL.min-1.g-1

>  <PUBLISHED_TYPE>
Clearance

>  <PUBLISHED_RELATION>
>

>  <PUBLISHED_VALUE>
500.0

>  <PUBLISHED_UNITS>
ul min-1 mg-1

>  <POTENTIAL_DUPLICATE>
0

>  <BAO_ENDPOINT>
BAO_0002759

>  <ASSAY_ID>
4708

>  <ASSAY_CHEMBLID>
CHEMBL618997

>  <ASSAY_TYPE>
A

>  <DESCRIPTION>
Intrinsic clearance in human liver microsomes was determined

>  <ASSAY_SRC_ID>
1

>  <ASSAY_SRC_DESCRIPTION>
Scientific Literature

>  <ASSAY_ORGANISM>
Homo sapiens

>  <ASSAY_TAX_ID>
9606

>  <CURATED_BY>
Autocuration

>  <BAO_FORMAT>
BAO_0000251

>  <TID>
22224

>  <TARGET_CHEMBLID>
CHEMBL612558

>  <TARGET_TYPE>
ADMET

>  <PREF_NAME>
ADMET

>  <CONFIDENCE_SCORE>
0

>  <TARGET_MAPPING>
Unassigned

>  <DOC_ID>
6331

>  <DOC_CHEMBLID>
CHEMBL1146728

>  <PUBMED_ID>
15109637

>  <JOURNAL>
Bioorg. Med. Chem. Lett.

>  <YEAR>
2004

>  <VOLUME>
14

>  <ISSUE>
10

>  <FIRST_PAGE>
2483

$$$$

  Mrv1533001291819122D          

 43 46  0  0  1  0            999 V2000
    0.0000   -4.9500    0.0000 C   0  0  0  0  0  0  0  0  0  0  0  0
    0.0000   -4.1250    0.0000 C   0  0  0  0  0  0  0  0  0  0  0  0
    0.7145   -3.7125    0.0000 C   0  0  2  0  0  0  0  0  0  0  0  0
    1.4289   -4.1250    0.0000 C   0  0  0  0  0  0  0  0  0  0  0  0
    0.7145   -2.8875    0.0000 C   0  0  0  0  0  0  0  0  0  0  0  0
    0.0000   -2.4750    0.0000 O   0  0  0  0  0  0  0  0  0  0  0  0
    1.4289   -2.4750    0.0000 O   0  0  0  0  0  0  0  0  0  0  0  0
    1.4289   -1.6500    0.0000 C   0  0  1  0  0  0  0  0  0  0  0  0
    0.7145   -1.2375    0.0000 C   0  0  0  0  0  0  0  0  0  0  0  0
    0.7145   -0.4125    0.0000 C   0  0  1  0  0  0  0  0  0  0  0  0
    0.0000    0.0000    0.0000 C   0  0  0  0  0  0  0  0  0  0  0  0
    1.4289    0.0000    0.0000 C   0  0  0  0  0  0  0  0  0  0  0  0
    2.1434   -0.4125    0.0000 C   0  0  0  0  0  0  0  0  0  0  0  0
    2.8579    0.0000    0.0000 C   0  0  0  0  0  0  0  0  0  0  0  0
    3.5724   -0.4125    0.0000 C   0  0  0  0  0  0  0  0  0  0  0  0
    3.5724   -1.2375    0.0000 C   0  0  2  0  0  0  0  0  0  0  0  0
    4.2868   -1.6500    0.0000 C   0  0  0  0  0  0  0  0  0  0  0  0
    2.8579   -1.6500    0.0000 C   0  0  2  0  0  0  0  0  0  0  0  0
    2.8579   -2.4750    0.0000 C   0  0  0  0  0  0  0  0  0  0  0  0
    3.5724   -2.8875    0.0000 C   0  0  0  0  0  0  0  0  0  0  0  0
    3.5724   -3.7125    0.0000 C   0  0  2  0  0  0  0  0  0  0  0  0
    4.2868   -4.1250    0.0000 C   0  0  0  0  0  0  0  0  0  0  0  0
    4.2868   -4.9500    0.0000 C   0  0  2  0  0  0  0  0  0  0  0  0
    5.0013   -5.3625    0.0000 C   0  0  0  0  0  0  0  0  0  0  0  0
    5.7158   -4.9500    0.0000 C   0  0  0  0  0  0  0  0  0  0  0  0
    6.4302   -5.3625    0.0000 O   0  0  0  0  0  0  0  0  0  0  0  0
    5.7158   -4.1250    0.0000 N   0  0  0  0  0  0  0  0  0  0  0  0
    6.4302   -3.7125    0.0000 C   0  0  0  0  0  0  0  0  0  0  0  0
    3.5724   -5.3625    0.0000 N   0  0  0  0  0  0  0  0  0  0  0  0
    3.5724   -6.1875    0.0000 C   0  0  0  0  0  0  0  0  0  0  0  0
    4.2868   -6.6000    0.0000 C   0  0  0  0  0  0  0  0  0  0  0  0
    4.2868   -7.4250    0.0000 C   0  0  0  0  0  0  0  0  0  0  0  0
    5.0013   -7.8375    0.0000 C   0  0  0  0  0  0  0  0  0  0  0  0
    5.7158   -7.4250    0.0000 C   0  0  0  0  0  0  0  0  0  0  0  0
    6.4302   -7.8375    0.0000 O   0  0  0  0  0  0  0  0  0  0  0  0
    5.7158   -6.6000    0.0000 C   0  0  0  0  0  0  0  0  0  0  0  0
    6.4302   -6.1875    0.0000 O   0  0  0  0  0  0  0  0  0  0  0  0
    7.1447   -6.6000    0.0000 C   0  0  0  0  0  0  0  0  0  0  0  0
    5.0013   -6.1875    0.0000 C   0  0  0  0  0  0  0  0  0  0  0  0
    2.8579   -4.9500    0.0000 C   0  0  0  0  0  0  0  0  0  0  0  0
    2.1434   -5.3625    0.0000 O   0  0  0  0  0  0  0  0  0  0  0  0
    2.8579   -4.1250    0.0000 O   0  0  0  0  0  0  0  0  0  0  0  0
    2.1434   -1.2375    0.0000 C   0  0  1  0  0  0  0  0  0  0  0  0
  1  2  1  0  0  0  0
  2  3  1  0  0  0  0
  3  4  1  1  0  0  0
  3  5  1  0  0  0  0
  5  6  2  0  0  0  0
  5  7  1  0  0  0  0
  8  7  1  1  0  0  0
  8  9  1  0  0  0  0
  9 10  1  0  0  0  0
 10 11  1  1  0  0  0
 10 12  1  0  0  0  0
 12 13  2  0  0  0  0
 13 14  1  0  0  0  0
 14 15  2  0  0  0  0
 15 16  1  0  0  0  0
 16 17  1  6  0  0  0
 16 18  1  0  0  0  0
 18 19  1  6  0  0  0
 19 20  1  0  0  0  0
 21 20  1  6  0  0  0
 21 22  1  0  0  0  0
 22 23  1  0  0  0  0
 23 24  1  6  0  0  0
 24 25  1  0  0  0  0
 25 26  2  0  0  0  0
 25 27  1  0  0  0  0
 27 28  1  0  0  0  0
 23 29  1  0  0  0  0
 29 30  1  0  0  0  0
 30 31  1  0  0  0  0
 31 32  4  0  0  0  0
 32 33  4  0  0  0  0
 33 34  4  0  0  0  0
 34 35  1  0  0  0  0
 34 36  4  0  0  0  0
 36 37  1  0  0  0  0
 37 38  1  0  0  0  0
 36 39  4  0  0  0  0
 31 39  4  0  0  0  0
 29 40  1  0  0  0  0
 40 41  2  0  0  0  0
 40 42  1  0  0  0  0
 21 42  1  0  0  0  0
 18 43  1  0  0  0  0
  8 43  1  0  0  0  0
 43 13  1  1  0  0  0
M  END
>  <CdId>
7

>  <Mol Weight>
596.765

>  <Formula>
C34H48N2O7

>  <CMPD_CHEMBLID>
CHEMBL82235

>  <MOLREGNO>
132821

>  <PARENT_CMPD_CHEMBLID>
CHEMBL82235

>  <PARENT_MOLREGNO>
132821

>  <COMPOUND_KEY>
2a

>  <MOLWEIGHT>
596.75

>  <ALOGP>
5.48

>  <PSA>
114.4

>  <NUM_RO5_VIOLATIONS>
2

>  <ACTIVITY_ID>
549615

>  <STANDARD_TYPE>
CL

>  <RELATION>
>

>  <STANDARD_VALUE>
500.0

>  <STANDARD_UNITS>
mL.min-1.g-1

>  <PUBLISHED_TYPE>
Clearance

>  <PUBLISHED_RELATION>
>

>  <PUBLISHED_VALUE>
500.0

>  <PUBLISHED_UNITS>
ul min-1 mg-1

>  <POTENTIAL_DUPLICATE>
0

>  <BAO_ENDPOINT>
BAO_0002759

>  <ASSAY_ID>
4708

>  <ASSAY_CHEMBLID>
CHEMBL618997

>  <ASSAY_TYPE>
A

>  <DESCRIPTION>
Intrinsic clearance in human liver microsomes was determined

>  <ASSAY_SRC_ID>
1

>  <ASSAY_SRC_DESCRIPTION>
Scientific Literature

>  <ASSAY_ORGANISM>
Homo sapiens

>  <ASSAY_TAX_ID>
9606

>  <CURATED_BY>
Autocuration

>  <BAO_FORMAT>
BAO_0000251

>  <TID>
22224

>  <TARGET_CHEMBLID>
CHEMBL612558

>  <TARGET_TYPE>
ADMET

>  <PREF_NAME>
ADMET

>  <CONFIDENCE_SCORE>
0

>  <TARGET_MAPPING>
Unassigned

>  <DOC_ID>
6331

>  <DOC_CHEMBLID>
CHEMBL1146728

>  <PUBMED_ID>
15109637

>  <JOURNAL>
Bioorg. Med. Chem. Lett.

>  <YEAR>
2004

>  <VOLUME>
14

>  <ISSUE>
10

>  <FIRST_PAGE>
2483

$$$$

  Mrv1533001291819122D          

 44 47  0  0  1  0            999 V2000
    0.0000   -4.9500    0.0000 C   0  0  0  0  0  0  0  0  0  0  0  0
    0.0000   -4.1250    0.0000 C   0  0  0  0  0  0  0  0  0  0  0  0
    0.7145   -3.7125    0.0000 C   0  0  2  0  0  0  0  0  0  0  0  0
    1.4289   -4.1250    0.0000 C   0  0  0  0  0  0  0  0  0  0  0  0
    0.7145   -2.8875    0.0000 C   0  0  0  0  0  0  0  0  0  0  0  0
    0.0000   -2.4750    0.0000 O   0  0  0  0  0  0  0  0  0  0  0  0
    1.4289   -2.4750    0.0000 O   0  0  0  0  0  0  0  0  0  0  0  0
    1.4289   -1.6500    0.0000 C   0  0  1  0  0  0  0  0  0  0  0  0
    0.7145   -1.2375    0.0000 C   0  0  0  0  0  0  0  0  0  0  0  0
    0.7145   -0.4125    0.0000 C   0  0  1  0  0  0  0  0  0  0  0  0
    0.0000    0.0000    0.0000 C   0  0  0  0  0  0  0  0  0  0  0  0
    1.4289    0.0000    0.0000 C   0  0  0  0  0  0  0  0  0  0  0  0
    2.1434   -0.4125    0.0000 C   0  0  0  0  0  0  0  0  0  0  0  0
    2.8579    0.0000    0.0000 C   0  0  0  0  0  0  0  0  0  0  0  0
    3.5724   -0.4125    0.0000 C   0  0  0  0  0  0  0  0  0  0  0  0
    3.5724   -1.2375    0.0000 C   0  0  2  0  0  0  0  0  0  0  0  0
    4.2868   -1.6500    0.0000 C   0  0  0  0  0  0  0  0  0  0  0  0
    2.8579   -1.6500    0.0000 C   0  0  2  0  0  0  0  0  0  0  0  0
    2.8579   -2.4750    0.0000 C   0  0  0  0  0  0  0  0  0  0  0  0
    3.5724   -2.8875    0.0000 C   0  0  0  0  0  0  0  0  0  0  0  0
    3.5724   -3.7125    0.0000 C   0  0  2  0  0  0  0  0  0  0  0  0
    4.2868   -4.1250    0.0000 C   0  0  0  0  0  0  0  0  0  0  0  0
    4.2868   -4.9500    0.0000 C   0  0  2  0  0  0  0  0  0  0  0  0
    5.0013   -5.3625    0.0000 C   0  0  0  0  0  0  0  0  0  0  0  0
    5.7158   -4.9500    0.0000 C   0  0  0  0  0  0  0  0  0  0  0  0
    6.4302   -5.3625    0.0000 O   0  0  0  0  0  0  0  0  0  0  0  0
    5.7158   -4.1250    0.0000 N   0  0  0  0  0  0  0  0  0  0  0  0
    6.4302   -3.7125    0.0000 C   0  0  0  0  0  0  0  0  0  0  0  0
    3.5724   -5.3625    0.0000 N   0  0  0  0  0  0  0  0  0  0  0  0
    3.5724   -6.1875    0.0000 C   0  0  0  0  0  0  0  0  0  0  0  0
    4.2868   -6.6000    0.0000 C   0  0  0  0  0  0  0  0  0  0  0  0
    5.0013   -6.1875    0.0000 C   0  0  0  0  0  0  0  0  0  0  0  0
    5.7158   -6.6000    0.0000 C   0  0  0  0  0  0  0  0  0  0  0  0
    5.7158   -7.4250    0.0000 C   0  0  0  0  0  0  0  0  0  0  0  0
    5.0013   -7.8375    0.0000 C   0  0  0  0  0  0  0  0  0  0  0  0
    4.2868   -7.4250    0.0000 C   0  0  0  0  0  0  0  0  0  0  0  0
    6.4302   -7.8375    0.0000 C   0  0  0  0  0  0  0  0  0  0  0  0
    7.1447   -8.2500    0.0000 C   0  0  0  0  0  0  0  0  0  0  0  0
    6.0177   -8.5520    0.0000 C   0  0  0  0  0  0  0  0  0  0  0  0
    6.8427   -7.1230    0.0000 O   0  0  0  0  0  0  0  0  0  0  0  0
    2.8579   -4.9500    0.0000 C   0  0  0  0  0  0  0  0  0  0  0  0
    2.1434   -5.3625    0.0000 O   0  0  0  0  0  0  0  0  0  0  0  0
    2.8579   -4.1250    0.0000 O   0  0  0  0  0  0  0  0  0  0  0  0
    2.1434   -1.2375    0.0000 C   0  0  1  0  0  0  0  0  0  0  0  0
  1  2  1  0  0  0  0
  2  3  1  0  0  0  0
  3  4  1  1  0  0  0
  3  5  1  0  0  0  0
  5  6  2  0  0  0  0
  5  7  1  0  0  0  0
  8  7  1  1  0  0  0
  8  9  1  0  0  0  0
  9 10  1  0  0  0  0
 10 11  1  1  0  0  0
 10 12  1  0  0  0  0
 12 13  2  0  0  0  0
 13 14  1  0  0  0  0
 14 15  2  0  0  0  0
 15 16  1  0  0  0  0
 16 17  1  6  0  0  0
 16 18  1  0  0  0  0
 18 19  1  6  0  0  0
 19 20  1  0  0  0  0
 21 20  1  6  0  0  0
 21 22  1  0  0  0  0
 22 23  1  0  0  0  0
 23 24  1  6  0  0  0
 24 25  1  0  0  0  0
 25 26  2  0  0  0  0
 25 27  1  0  0  0  0
 27 28  1  0  0  0  0
 23 29  1  0  0  0  0
 29 30  1  0  0  0  0
 30 31  1  0  0  0  0
 31 32  4  0  0  0  0
 32 33  4  0  0  0  0
 33 34  4  0  0  0  0
 34 35  4  0  0  0  0
 35 36  4  0  0  0  0
 31 36  4  0  0  0  0
 34 37  1  0  0  0  0
 37 38  1  0  0  0  0
 37 39  1  0  0  0  0
 37 40  1  0  0  0  0
 29 41  1  0  0  0  0
 41 42  2  0  0  0  0
 41 43  1  0  0  0  0
 21 43  1  0  0  0  0
 18 44  1  0  0  0  0
  8 44  1  0  0  0  0
 44 13  1  1  0  0  0
M  END
>  <CdId>
8

>  <Mol Weight>
608.82

>  <Formula>
C36H52N2O6

>  <CMPD_CHEMBLID>
CHEMBL311602

>  <MOLREGNO>
133140

>  <PARENT_CMPD_CHEMBLID>
CHEMBL311602

>  <PARENT_MOLREGNO>
133140

>  <COMPOUND_KEY>
2f

>  <MOLWEIGHT>
608.81

>  <ALOGP>
5.71

>  <PSA>
105.17

>  <NUM_RO5_VIOLATIONS>
2

>  <ACTIVITY_ID>
535548

>  <STANDARD_TYPE>
CL

>  <RELATION>
>

>  <STANDARD_VALUE>
500.0

>  <STANDARD_UNITS>
mL.min-1.g-1

>  <PUBLISHED_TYPE>
Clearance

>  <PUBLISHED_RELATION>
>

>  <PUBLISHED_VALUE>
500.0

>  <PUBLISHED_UNITS>
ul min-1 mg-1

>  <POTENTIAL_DUPLICATE>
0

>  <BAO_ENDPOINT>
BAO_0002759

>  <ASSAY_ID>
4708

>  <ASSAY_CHEMBLID>
CHEMBL618997

>  <ASSAY_TYPE>
A

>  <DESCRIPTION>
Intrinsic clearance in human liver microsomes was determined

>  <ASSAY_SRC_ID>
1

>  <ASSAY_SRC_DESCRIPTION>
Scientific Literature

>  <ASSAY_ORGANISM>
Homo sapiens

>  <ASSAY_TAX_ID>
9606

>  <CURATED_BY>
Autocuration

>  <BAO_FORMAT>
BAO_0000251

>  <TID>
22224

>  <TARGET_CHEMBLID>
CHEMBL612558

>  <TARGET_TYPE>
ADMET

>  <PREF_NAME>
ADMET

>  <CONFIDENCE_SCORE>
0

>  <TARGET_MAPPING>
Unassigned

>  <DOC_ID>
6331

>  <DOC_CHEMBLID>
CHEMBL1146728

>  <PUBMED_ID>
15109637

>  <JOURNAL>
Bioorg. Med. Chem. Lett.

>  <YEAR>
2004

>  <VOLUME>
14

>  <ISSUE>
10

>  <FIRST_PAGE>
2483

$$$$

  Mrv1533001291819122D          

 43 47  0  0  0  0            999 V2000
    2.1434   -3.7125    0.0000 C   0  0  0  0  0  0  0  0  0  0  0  0
    2.8579   -4.1250    0.0000 O   0  0  0  0  0  0  0  0  0  0  0  0
    2.8579   -4.9500    0.0000 C   0  0  0  0  0  0  0  0  0  0  0  0
    3.5724   -5.3625    0.0000 N   0  0  0  0  0  0  0  0  0  0  0  0
    3.5724   -6.1875    0.0000 C   0  0  0  0  0  0  0  0  0  0  0  0
    2.8579   -6.6000    0.0000 C   0  0  0  0  0  0  0  0  0  0  0  0
    2.8579   -7.4250    0.0000 C   0  0  0  0  0  0  0  0  0  0  0  0
    2.1434   -7.8375    0.0000 C   0  0  0  0  0  0  0  0  0  0  0  0
    2.1434   -8.6625    0.0000 C   0  0  0  0  0  0  0  0  0  0  0  0
    1.4289   -9.0750    0.0000 N   0  0  0  0  0  0  0  0  0  0  0  0
    1.4289   -9.9000    0.0000 C   0  0  0  0  0  0  0  0  0  0  0  0
    2.1434  -10.3125    0.0000 C   0  0  0  0  0  0  0  0  0  0  0  0
    2.1434  -11.1375    0.0000 C   0  0  0  0  0  0  0  0  0  0  0  0
    2.8579  -11.5500    0.0000 C   0  0  0  0  0  0  0  0  0  0  0  0
    3.5724  -11.1375    0.0000 O   0  0  0  0  0  0  0  0  0  0  0  0
    2.8579  -12.3750    0.0000 N   0  0  0  0  0  0  0  0  0  0  0  0
    3.5724  -12.7875    0.0000 C   0  0  0  0  0  0  0  0  0  0  0  0
    3.5724  -13.6125    0.0000 C   0  0  0  0  0  0  0  0  0  0  0  0
    2.8579  -14.0250    0.0000 N   0  0  0  0  0  0  0  0  0  0  0  0
    2.1434  -13.6125    0.0000 C   0  0  0  0  0  0  0  0  0  0  0  0
    2.1434  -12.7875    0.0000 C   0  0  0  0  0  0  0  0  0  0  0  0
    2.8579  -14.8500    0.0000 C   0  0  0  0  0  0  0  0  0  0  0  0
    3.5724  -15.2625    0.0000 C   0  0  0  0  0  0  0  0  0  0  0  0
    3.5724  -16.0875    0.0000 C   0  0  0  0  0  0  0  0  0  0  0  0
    2.8579  -16.5000    0.0000 C   0  0  0  0  0  0  0  0  0  0  0  0
    2.8579  -17.3250    0.0000 Cl  0  0  0  0  0  0  0  0  0  0  0  0
    2.1434  -16.0875    0.0000 C   0  0  0  0  0  0  0  0  0  0  0  0
    2.1434  -15.2625    0.0000 C   0  0  0  0  0  0  0  0  0  0  0  0
    0.7145   -8.6625    0.0000 C   0  0  0  0  0  0  0  0  0  0  0  0
    0.7145   -7.8375    0.0000 N   0  0  0  0  0  0  0  0  0  0  0  0
    1.4289   -7.4250    0.0000 C   0  0  0  0  0  0  0  0  0  0  0  0
    1.4289   -6.6000    0.0000 O   0  0  0  0  0  0  0  0  0  0  0  0
    0.0000   -9.0750    0.0000 S   0  0  0  0  0  0  0  0  0  0  0  0
    0.0000   -9.9000    0.0000 C   0  0  0  0  0  0  0  0  0  0  0  0
   -0.7145  -10.3125    0.0000 C   0  0  0  0  0  0  0  0  0  0  0  0
   -0.7145  -11.1375    0.0000 C   0  0  0  0  0  0  0  0  0  0  0  0
   -1.4289  -11.5500    0.0000 C   0  0  0  0  0  0  0  0  0  0  0  0
   -2.1434  -11.1375    0.0000 C   0  0  0  0  0  0  0  0  0  0  0  0
   -2.8579  -11.5500    0.0000 F   0  0  0  0  0  0  0  0  0  0  0  0
   -2.1434  -10.3125    0.0000 C   0  0  0  0  0  0  0  0  0  0  0  0
   -1.4289   -9.9000    0.0000 C   0  0  0  0  0  0  0  0  0  0  0  0
    2.1434   -6.1875    0.0000 C   0  0  0  0  0  0  0  0  0  0  0  0
    2.1434   -5.3625    0.0000 N   0  0  0  0  0  0  0  0  0  0  0  0
  1  2  1  0  0  0  0
  2  3  1  0  0  0  0
  3  4  4  0  0  0  0
  4  5  4  0  0  0  0
  5  6  4  0  0  0  0
  6  7  1  0  0  0  0
  7  8  1  0  0  0  0
  8  9  2  0  0  0  0
  9 10  1  0  0  0  0
 10 11  1  0  0  0  0
 11 12  1  0  0  0  0
 12 13  1  0  0  0  0
 13 14  1  0  0  0  0
 14 15  2  0  0  0  0
 14 16  1  0  0  0  0
 16 17  1  0  0  0  0
 17 18  1  0  0  0  0
 18 19  1  0  0  0  0
 19 20  1  0  0  0  0
 20 21  1  0  0  0  0
 16 21  1  0  0  0  0
 19 22  1  0  0  0  0
 22 23  4  0  0  0  0
 23 24  4  0  0  0  0
 24 25  4  0  0  0  0
 25 26  1  0  0  0  0
 25 27  4  0  0  0  0
 27 28  4  0  0  0  0
 22 28  4  0  0  0  0
 10 29  1  0  0  0  0
 29 30  2  0  0  0  0
 30 31  1  0  0  0  0
  8 31  1  0  0  0  0
 31 32  2  0  0  0  0
 29 33  1  0  0  0  0
 33 34  1  0  0  0  0
 34 35  1  0  0  0  0
 35 36  4  0  0  0  0
 36 37  4  0  0  0  0
 37 38  4  0  0  0  0
 38 39  1  0  0  0  0
 38 40  4  0  0  0  0
 40 41  4  0  0  0  0
 35 41  4  0  0  0  0
  6 42  4  0  0  0  0
 42 43  4  0  0  0  0
  3 43  4  0  0  0  0
M  END
>  <CdId>
10

>  <Mol Weight>
623.14

>  <Formula>
C31H32ClFN6O3S

>  <CMPD_CHEMBLID>
CHEMBL57239

>  <MOLREGNO>
89196

>  <PARENT_CMPD_CHEMBLID>
CHEMBL57239

>  <PARENT_MOLREGNO>
89196

>  <COMPOUND_KEY>
40

>  <MOLWEIGHT>
623.14

>  <ALOGP>
5.24

>  <PSA>
116.52

>  <NUM_RO5_VIOLATIONS>
2

>  <ACTIVITY_ID>
371288

>  <STANDARD_TYPE>
CL

>  <RELATION>
>

>  <STANDARD_VALUE>
50.0

>  <STANDARD_UNITS>
mL.min-1.g-1

>  <PUBLISHED_TYPE>
CLi

>  <PUBLISHED_RELATION>
>

>  <PUBLISHED_VALUE>
50.0

>  <PUBLISHED_UNITS>
ml min-1 g-1

>  <POTENTIAL_DUPLICATE>
0

>  <BAO_ENDPOINT>
BAO_0002759

>  <ASSAY_ID>
219652

>  <ASSAY_CHEMBLID>
CHEMBL818581

>  <ASSAY_TYPE>
F

>  <DESCRIPTION>
Intrinsic clearance in human liver microsomes

>  <ASSAY_SRC_ID>
1

>  <ASSAY_SRC_DESCRIPTION>
Scientific Literature

>  <ASSAY_ORGANISM>
Homo sapiens

>  <ASSAY_TAX_ID>
9606

>  <CURATED_BY>
Intermediate

>  <BAO_FORMAT>
BAO_0000218

>  <TID>
50587

>  <TARGET_CHEMBLID>
CHEMBL372

>  <TARGET_TYPE>
ORGANISM

>  <PREF_NAME>
Homo sapiens

>  <CONFIDENCE_SCORE>
1

>  <TARGET_MAPPING>
Non-molecular

>  <DOC_ID>
4325

>  <DOC_CHEMBLID>
CHEMBL1133875

>  <PUBMED_ID>
11459662

>  <JOURNAL>
Bioorg. Med. Chem. Lett.

>  <YEAR>
2001

>  <VOLUME>
11

>  <ISSUE>
14

>  <FIRST_PAGE>
1925

>  <ORGANISM>
Homo sapiens

$$$$

  Mrv1533001291819122D          

 45 50  0  0  0  0            999 V2000
    2.1434   -5.3625    0.0000 F   0  0  0  0  0  0  0  0  0  0  0  0
    2.1434   -6.1875    0.0000 C   0  0  0  0  0  0  0  0  0  0  0  0
    2.8579   -6.6000    0.0000 C   0  0  0  0  0  0  0  0  0  0  0  0
    2.8579   -7.4250    0.0000 C   0  0  0  0  0  0  0  0  0  0  0  0
    2.1434   -7.8375    0.0000 C   0  0  0  0  0  0  0  0  0  0  0  0
    2.1434   -8.6625    0.0000 C   0  0  0  0  0  0  0  0  0  0  0  0
    2.8579   -9.0750    0.0000 S   0  0  0  0  0  0  0  0  0  0  0  0
    3.5724   -8.6625    0.0000 C   0  0  0  0  0  0  0  0  0  0  0  0
    3.5724   -7.8375    0.0000 N   0  0  0  0  0  0  0  0  0  0  0  0
    4.2868   -7.4250    0.0000 C   0  0  0  0  0  0  0  0  0  0  0  0
    4.2868   -6.6000    0.0000 O   0  0  0  0  0  0  0  0  0  0  0  0
    5.0013   -7.8375    0.0000 C   0  0  0  0  0  0  0  0  0  0  0  0
    5.0013   -8.6625    0.0000 C   0  0  0  0  0  0  0  0  0  0  0  0
    4.2868   -9.0750    0.0000 N   0  0  0  0  0  0  0  0  0  0  0  0
    4.2868   -9.9000    0.0000 C   0  0  0  0  0  0  0  0  0  0  0  0
    3.5724  -10.3125    0.0000 C   0  0  0  0  0  0  0  0  0  0  0  0
    2.8579   -9.9000    0.0000 O   0  0  0  0  0  0  0  0  0  0  0  0
    3.5724  -11.1375    0.0000 N   0  0  0  0  0  0  0  0  0  0  0  0
    4.2868  -11.5500    0.0000 C   0  0  0  0  0  0  0  0  0  0  0  0
    4.2868  -12.3750    0.0000 C   0  0  0  0  0  0  0  0  0  0  0  0
    3.5724  -12.7875    0.0000 N   0  0  0  0  0  0  0  0  0  0  0  0
    2.8579  -12.3750    0.0000 C   0  0  0  0  0  0  0  0  0  0  0  0
    2.8579  -11.5500    0.0000 C   0  0  0  0  0  0  0  0  0  0  0  0
    3.5724  -13.6125    0.0000 C   0  0  0  0  0  0  0  0  0  0  0  0
    4.2868  -14.0250    0.0000 C   0  0  0  0  0  0  0  0  0  0  0  0
    4.2868  -14.8500    0.0000 C   0  0  0  0  0  0  0  0  0  0  0  0
    3.5724  -15.2625    0.0000 C   0  0  0  0  0  0  0  0  0  0  0  0
    3.5724  -16.0875    0.0000 Cl  0  0  0  0  0  0  0  0  0  0  0  0
    2.8579  -14.8500    0.0000 C   0  0  0  0  0  0  0  0  0  0  0  0
    2.8579  -14.0250    0.0000 C   0  0  0  0  0  0  0  0  0  0  0  0
    5.7158   -7.4250    0.0000 C   0  0  0  0  0  0  0  0  0  0  0  0
    6.4302   -7.8375    0.0000 C   0  0  0  0  0  0  0  0  0  0  0  0
    7.1447   -7.4250    0.0000 C   0  0  0  0  0  0  0  0  0  0  0  0
    7.8592   -7.8375    0.0000 N   0  0  0  0  0  0  0  0  0  0  0  0
    7.8592   -8.6625    0.0000 C   0  0  0  0  0  0  0  0  0  0  0  0
    7.1447   -9.0750    0.0000 N   0  0  0  0  0  0  0  0  0  0  0  0
    6.4302   -8.6625    0.0000 C   0  0  0  0  0  0  0  0  0  0  0  0
    8.5737   -9.0750    0.0000 N   0  0  0  0  0  0  0  0  0  0  0  0
    9.2881   -8.6625    0.0000 C   0  0  0  0  0  0  0  0  0  0  0  0
   10.0026   -9.0750    0.0000 C   0  0  0  0  0  0  0  0  0  0  0  0
   10.0026   -9.9000    0.0000 O   0  0  0  0  0  0  0  0  0  0  0  0
    9.2881  -10.3125    0.0000 C   0  0  0  0  0  0  0  0  0  0  0  0
    8.5737   -9.9000    0.0000 C   0  0  0  0  0  0  0  0  0  0  0  0
    1.4289   -7.4250    0.0000 C   0  0  0  0  0  0  0  0  0  0  0  0
    1.4289   -6.6000    0.0000 C   0  0  0  0  0  0  0  0  0  0  0  0
  1  2  1  0  0  0  0
  2  3  4  0  0  0  0
  3  4  4  0  0  0  0
  4  5  4  0  0  0  0
  5  6  1  0  0  0  0
  6  7  1  0  0  0  0
  7  8  1  0  0  0  0
  8  9  2  0  0  0  0
  9 10  1  0  0  0  0
 10 11  2  0  0  0  0
 10 12  1  0  0  0  0
 12 13  2  0  0  0  0
 13 14  1  0  0  0  0
  8 14  1  0  0  0  0
 14 15  1  0  0  0  0
 15 16  1  0  0  0  0
 16 17  2  0  0  0  0
 16 18  1  0  0  0  0
 18 19  1  0  0  0  0
 19 20  1  0  0  0  0
 20 21  1  0  0  0  0
 21 22  1  0  0  0  0
 22 23  1  0  0  0  0
 18 23  1  0  0  0  0
 21 24  1  0  0  0  0
 24 25  4  0  0  0  0
 25 26  4  0  0  0  0
 26 27  4  0  0  0  0
 27 28  1  0  0  0  0
 27 29  4  0  0  0  0
 29 30  4  0  0  0  0
 24 30  4  0  0  0  0
 12 31  1  0  0  0  0
 31 32  1  0  0  0  0
 32 33  4  0  0  0  0
 33 34  4  0  0  0  0
 34 35  4  0  0  0  0
 35 36  4  0  0  0  0
 36 37  4  0  0  0  0
 32 37  4  0  0  0  0
 35 38  1  0  0  0  0
 38 39  1  0  0  0  0
 39 40  1  0  0  0  0
 40 41  1  0  0  0  0
 41 42  1  0  0  0  0
 42 43  1  0  0  0  0
 38 43  1  0  0  0  0
  5 44  4  0  0  0  0
 44 45  4  0  0  0  0
  2 45  4  0  0  0  0
M  END
>  <CdId>
15

>  <Mol Weight>
650.17

>  <Formula>
C32H33ClFN7O3S

>  <CMPD_CHEMBLID>
CHEMBL57890

>  <MOLREGNO>
89467

>  <PARENT_CMPD_CHEMBLID>
CHEMBL57890

>  <PARENT_MOLREGNO>
89467

>  <COMPOUND_KEY>
28

>  <MOLWEIGHT>
650.17

>  <ALOGP>
4.54

>  <PSA>
119.77

>  <NUM_RO5_VIOLATIONS>
1

>  <ACTIVITY_ID>
352808

>  <STANDARD_TYPE>
CL

>  <RELATION>
>

>  <STANDARD_VALUE>
50.0

>  <STANDARD_UNITS>
mL.min-1.g-1

>  <PUBLISHED_TYPE>
CLi

>  <PUBLISHED_RELATION>
>

>  <PUBLISHED_VALUE>
50.0

>  <PUBLISHED_UNITS>
ml min-1 g-1

>  <POTENTIAL_DUPLICATE>
0

>  <BAO_ENDPOINT>
BAO_0002759

>  <ASSAY_ID>
219652

>  <ASSAY_CHEMBLID>
CHEMBL818581

>  <ASSAY_TYPE>
F

>  <DESCRIPTION>
Intrinsic clearance in human liver microsomes

>  <ASSAY_SRC_ID>
1

>  <ASSAY_SRC_DESCRIPTION>
Scientific Literature

>  <ASSAY_ORGANISM>
Homo sapiens

>  <ASSAY_TAX_ID>
9606

>  <CURATED_BY>
Intermediate

>  <BAO_FORMAT>
BAO_0000218

>  <TID>
50587

>  <TARGET_CHEMBLID>
CHEMBL372

>  <TARGET_TYPE>
ORGANISM

>  <PREF_NAME>
Homo sapiens

>  <CONFIDENCE_SCORE>
1

>  <TARGET_MAPPING>
Non-molecular

>  <DOC_ID>
4325

>  <DOC_CHEMBLID>
CHEMBL1133875

>  <PUBMED_ID>
11459662

>  <JOURNAL>
Bioorg. Med. Chem. Lett.

>  <YEAR>
2001

>  <VOLUME>
11

>  <ISSUE>
14

>  <FIRST_PAGE>
1925

>  <ORGANISM>
Homo sapiens

$$$$

  Mrv1533001291819122D          

 39 44  0  0  1  0            999 V2000
    7.6058   -1.1759    0.0000 C   0  0  0  0  0  0  0  0  0  0  0  0
    6.8913   -1.5884    0.0000 O   0  0  0  0  0  0  0  0  0  0  0  0
    6.1768   -1.1759    0.0000 C   0  0  0  0  0  0  0  0  0  0  0  0
    5.4623   -1.5884    0.0000 C   0  0  0  0  0  0  0  0  0  0  0  0
    4.7479   -1.1759    0.0000 C   0  0  0  0  0  0  0  0  0  0  0  0
    3.9633   -1.4308    0.0000 C   0  0  0  0  0  0  0  0  0  0  0  0
    3.4783   -0.7634    0.0000 C   0  0  0  0  0  0  0  0  0  0  0  0
    3.9633   -0.0960    0.0000 N   0  0  0  0  0  0  0  0  0  0  0  0
    3.7083    0.6887    0.0000 C   0  0  0  0  0  0  0  0  0  0  0  0
    4.2603    1.3018    0.0000 O   0  0  0  0  0  0  0  0  0  0  0  0
    2.9013    0.8602    0.0000 C   0  0  0  0  0  0  0  0  0  0  0  0
    2.3493    0.2471    0.0000 C   0  0  0  0  0  0  0  0  0  0  0  0
    1.5423    0.4186    0.0000 C   0  0  0  0  0  0  0  0  0  0  0  0
    1.2874    1.2032    0.0000 C   0  0  0  0  0  0  0  0  0  0  0  0
    0.4804    1.3748    0.0000 C   0  0  0  0  0  0  0  0  0  0  0  0
   -0.0716    0.7617    0.0000 C   0  0  0  0  0  0  0  0  0  0  0  0
   -0.8786    0.9332    0.0000 C   0  0  0  0  0  0  0  0  0  0  0  0
   -1.1335    1.7178    0.0000 C   0  0  0  0  0  0  0  0  0  0  0  0
   -0.5815    2.3309    0.0000 C   0  0  0  0  0  0  0  0  0  0  0  0
   -0.8364    3.1155    0.0000 C   0  0  0  0  0  0  0  0  0  0  0  0
    0.2255    2.1594    0.0000 N   0  0  0  0  0  0  0  0  0  0  0  0
    1.8394    1.8163    0.0000 C   0  0  0  0  0  0  0  0  0  0  0  0
    1.5845    2.6010    0.0000 C   0  0  0  0  0  0  0  0  0  0  0  0
    2.1365    3.2141    0.0000 C   0  0  0  0  0  0  0  0  0  0  0  0
    2.9435    3.0425    0.0000 C   0  0  0  0  0  0  0  0  0  0  0  0
    3.1984    2.2579    0.0000 C   0  0  0  0  0  0  0  0  0  0  0  0
    2.6464    1.6448    0.0000 C   0  0  0  0  0  0  0  0  0  0  0  0
    4.7479   -0.3509    0.0000 C   0  0  0  0  0  0  0  0  0  0  0  0
    5.4623    0.0616    0.0000 C   0  0  0  0  0  0  0  0  0  0  0  0
    6.1768   -0.3509    0.0000 C   0  0  0  0  0  0  0  0  0  0  0  0
    6.8913    0.0616    0.0000 N   0  0  0  0  0  0  0  0  0  0  0  0
    6.8913    0.8866    0.0000 C   0  0  0  0  0  0  0  0  0  0  0  0
    7.6058    1.2991    0.0000 C   0  0  1  0  0  0  0  0  0  0  0  0
    7.6058    2.1241    0.0000 C   0  0  0  0  0  0  0  0  0  0  0  0
    8.3202    0.8866    0.0000 N   0  0  0  0  0  0  0  0  0  0  0  0
    9.0347    1.2991    0.0000 C   0  0  0  0  0  0  0  0  0  0  0  0
    8.3202    0.0616    0.0000 C   0  0  1  0  0  0  0  0  0  0  0  0
    9.0347   -0.3509    0.0000 C   0  0  0  0  0  0  0  0  0  0  0  0
    7.6058   -0.3509    0.0000 C   0  0  0  0  0  0  0  0  0  0  0  0
  1  2  1  0  0  0  0
  2  3  1  0  0  0  0
  3  4  4  0  0  0  0
  4  5  4  0  0  0  0
  5  6  1  0  0  0  0
  6  7  1  0  0  0  0
  7  8  1  0  0  0  0
  8  9  1  0  0  0  0
  9 10  2  0  0  0  0
  9 11  1  0  0  0  0
 11 12  4  0  0  0  0
 12 13  4  0  0  0  0
 13 14  4  0  0  0  0
 14 15  1  0  0  0  0
 15 16  4  0  0  0  0
 16 17  4  0  0  0  0
 17 18  4  0  0  0  0
 18 19  4  0  0  0  0
 19 20  1  0  0  0  0
 19 21  4  0  0  0  0
 15 21  4  0  0  0  0
 14 22  4  0  0  0  0
 22 23  4  0  0  0  0
 23 24  4  0  0  0  0
 24 25  4  0  0  0  0
 25 26  4  0  0  0  0
 26 27  4  0  0  0  0
 11 27  4  0  0  0  0
 22 27  4  0  0  0  0
  8 28  1  0  0  0  0
  5 28  4  0  0  0  0
 28 29  4  0  0  0  0
 29 30  4  0  0  0  0
  3 30  4  0  0  0  0
 30 31  1  0  0  0  0
 31 32  1  0  0  0  0
 32 33  1  0  0  0  0
 33 34  1  1  0  0  0
 33 35  1  0  0  0  0
 35 36  1  0  0  0  0
 35 37  1  0  0  0  0
 37 38  1  1  0  0  0
 37 39  1  0  0  0  0
 31 39  1  0  0  0  0
M  END
>  <CdId>
16

>  <Mol Weight>
520.677

>  <Formula>
C33H36N4O2

>  <CMPD_CHEMBLID>
CHEMBL195497

>  <MOLREGNO>
326718

>  <PARENT_CMPD_CHEMBLID>
CHEMBL195497

>  <PARENT_MOLREGNO>
326718

>  <COMPOUND_KEY>
2

>  <MOLWEIGHT>
520.66

>  <ALOGP>
5.74

>  <PSA>
48.91

>  <NUM_RO5_VIOLATIONS>
2

>  <ACTIVITY_ID>
1600186

>  <STANDARD_TYPE>
CL

>  <RELATION>
=

>  <STANDARD_VALUE>
34.0

>  <STANDARD_UNITS>
mL.min-1.g-1

>  <PUBLISHED_TYPE>
Intrinsic clearance

>  <PUBLISHED_RELATION>
=

>  <PUBLISHED_VALUE>
34.0

>  <PUBLISHED_UNITS>
ml min-1 g-1

>  <POTENTIAL_DUPLICATE>
0

>  <BAO_ENDPOINT>
BAO_0002759

>  <ASSAY_ID>
322964

>  <ASSAY_CHEMBLID>
CHEMBL857481

>  <ASSAY_TYPE>
A

>  <DESCRIPTION>
Intrinsic clearance from human liver microsomes

>  <ASSAY_SRC_ID>
1

>  <ASSAY_SRC_DESCRIPTION>
Scientific Literature

>  <ASSAY_ORGANISM>
Homo sapiens

>  <ASSAY_TAX_ID>
9606

>  <CURATED_BY>
Autocuration

>  <BAO_FORMAT>
BAO_0000251

>  <TID>
22224

>  <TARGET_CHEMBLID>
CHEMBL612558

>  <TARGET_TYPE>
ADMET

>  <PREF_NAME>
ADMET

>  <CONFIDENCE_SCORE>
0

>  <TARGET_MAPPING>
Unassigned

>  <DOC_ID>
30080

>  <DOC_CHEMBLID>
CHEMBL1143456

>  <PUBMED_ID>
16153839

>  <JOURNAL>
Bioorg. Med. Chem. Lett.

>  <YEAR>
2005

>  <VOLUME>
15

>  <ISSUE>
21

>  <FIRST_PAGE>
4708

$$$$

  Mrv1533001291819122D          

 40 45  0  0  1  0            999 V2000
   -0.0206   -8.3427    0.0000 C   0  0  0  0  0  0  0  0  0  0  0  0
   -0.2756   -7.5581    0.0000 C   0  0  0  0  0  0  0  0  0  0  0  0
    0.2765   -6.9450    0.0000 N   0  0  0  0  0  0  0  0  0  0  0  0
    0.0215   -6.1604    0.0000 C   0  0  2  0  0  0  0  0  0  0  0  0
   -0.7855   -5.9888    0.0000 C   0  0  0  0  0  0  0  0  0  0  0  0
    0.5736   -5.5473    0.0000 C   0  0  0  0  0  0  0  0  0  0  0  0
    1.3805   -5.7188    0.0000 N   0  0  0  0  0  0  0  0  0  0  0  0
    1.6355   -6.5034    0.0000 C   0  0  0  0  0  0  0  0  0  0  0  0
    1.0834   -7.1165    0.0000 C   0  0  2  0  0  0  0  0  0  0  0  0
    1.3384   -7.9011    0.0000 C   0  0  0  0  0  0  0  0  0  0  0  0
    1.9326   -5.1057    0.0000 C   0  0  0  0  0  0  0  0  0  0  0  0
    1.6776   -4.3211    0.0000 C   0  0  0  0  0  0  0  0  0  0  0  0
    2.2296   -3.7080    0.0000 C   0  0  0  0  0  0  0  0  0  0  0  0
    2.1434   -2.8875    0.0000 N   0  0  0  0  0  0  0  0  0  0  0  0
    2.8971   -2.5519    0.0000 C   0  0  0  0  0  0  0  0  0  0  0  0
    3.4491   -3.1650    0.0000 C   0  0  0  0  0  0  0  0  0  0  0  0
    3.0366   -3.8795    0.0000 C   0  0  0  0  0  0  0  0  0  0  0  0
    3.2916   -4.6641    0.0000 C   0  0  0  0  0  0  0  0  0  0  0  0
    2.7395   -5.2772    0.0000 C   0  0  0  0  0  0  0  0  0  0  0  0
    2.9945   -6.0618    0.0000 O   0  0  0  0  0  0  0  0  0  0  0  0
    2.4424   -6.6749    0.0000 C   0  0  0  0  0  0  0  0  0  0  0  0
    1.4289   -2.4750    0.0000 C   0  0  0  0  0  0  0  0  0  0  0  0
    0.7145   -2.8875    0.0000 O   0  0  0  0  0  0  0  0  0  0  0  0
    1.4289   -1.6500    0.0000 C   0  0  0  0  0  0  0  0  0  0  0  0
    0.7145   -1.2375    0.0000 C   0  0  0  0  0  0  0  0  0  0  0  0
    0.7145   -0.4125    0.0000 C   0  0  0  0  0  0  0  0  0  0  0  0
    1.4289    0.0000    0.0000 C   0  0  0  0  0  0  0  0  0  0  0  0
    1.4289    0.8250    0.0000 C   0  0  0  0  0  0  0  0  0  0  0  0
    0.7145    1.2375    0.0000 C   0  0  0  0  0  0  0  0  0  0  0  0
    0.7145    2.0625    0.0000 C   0  0  0  0  0  0  0  0  0  0  0  0
    1.4289    2.4750    0.0000 C   0  0  0  0  0  0  0  0  0  0  0  0
    2.1434    2.0625    0.0000 C   0  0  0  0  0  0  0  0  0  0  0  0
    2.8579    2.4750    0.0000 C   0  0  0  0  0  0  0  0  0  0  0  0
    2.1434    1.2375    0.0000 N   0  0  0  0  0  0  0  0  0  0  0  0
    2.1434   -0.4125    0.0000 C   0  0  0  0  0  0  0  0  0  0  0  0
    2.8579    0.0000    0.0000 C   0  0  0  0  0  0  0  0  0  0  0  0
    3.5724   -0.4125    0.0000 C   0  0  0  0  0  0  0  0  0  0  0  0
    3.5724   -1.2375    0.0000 C   0  0  0  0  0  0  0  0  0  0  0  0
    2.8579   -1.6500    0.0000 C   0  0  0  0  0  0  0  0  0  0  0  0
    2.1434   -1.2375    0.0000 C   0  0  0  0  0  0  0  0  0  0  0  0
  1  2  1  0  0  0  0
  2  3  1  0  0  0  0
  3  4  1  0  0  0  0
  4  5  1  6  0  0  0
  4  6  1  0  0  0  0
  6  7  1  0  0  0  0
  7  8  1  0  0  0  0
  8  9  1  0  0  0  0
  3  9  1  0  0  0  0
  9 10  1  6  0  0  0
  7 11  1  0  0  0  0
 11 12  4  0  0  0  0
 12 13  4  0  0  0  0
 13 14  1  0  0  0  0
 14 15  1  0  0  0  0
 15 16  1  0  0  0  0
 16 17  1  0  0  0  0
 13 17  4  0  0  0  0
 17 18  4  0  0  0  0
 18 19  4  0  0  0  0
 11 19  4  0  0  0  0
 19 20  1  0  0  0  0
 20 21  1  0  0  0  0
 14 22  1  0  0  0  0
 22 23  2  0  0  0  0
 22 24  1  0  0  0  0
 24 25  4  0  0  0  0
 25 26  4  0  0  0  0
 26 27  4  0  0  0  0
 27 28  1  0  0  0  0
 28 29  4  0  0  0  0
 29 30  4  0  0  0  0
 30 31  4  0  0  0  0
 31 32  4  0  0  0  0
 32 33  1  0  0  0  0
 32 34  4  0  0  0  0
 28 34  4  0  0  0  0
 27 35  4  0  0  0  0
 35 36  4  0  0  0  0
 36 37  4  0  0  0  0
 37 38  4  0  0  0  0
 38 39  4  0  0  0  0
 39 40  4  0  0  0  0
 24 40  4  0  0  0  0
 35 40  4  0  0  0  0
M  END
>  <CdId>
18

>  <Mol Weight>
534.704

>  <Formula>
C34H38N4O2

>  <CMPD_CHEMBLID>
CHEMBL434355

>  <MOLREGNO>
326709

>  <PARENT_CMPD_CHEMBLID>
CHEMBL434355

>  <PARENT_MOLREGNO>
326709

>  <COMPOUND_KEY>
4

>  <MOLWEIGHT>
534.69

>  <ALOGP>
6.09

>  <PSA>
48.91

>  <NUM_RO5_VIOLATIONS>
2

>  <ACTIVITY_ID>
1600201

>  <STANDARD_TYPE>
CL

>  <RELATION>
=

>  <STANDARD_VALUE>
47.0

>  <STANDARD_UNITS>
mL.min-1.g-1

>  <PUBLISHED_TYPE>
Intrinsic clearance

>  <PUBLISHED_RELATION>
=

>  <PUBLISHED_VALUE>
47.0

>  <PUBLISHED_UNITS>
ml min-1 g-1

>  <POTENTIAL_DUPLICATE>
0

>  <BAO_ENDPOINT>
BAO_0002759

>  <ASSAY_ID>
322964

>  <ASSAY_CHEMBLID>
CHEMBL857481

>  <ASSAY_TYPE>
A

>  <DESCRIPTION>
Intrinsic clearance from human liver microsomes

>  <ASSAY_SRC_ID>
1

>  <ASSAY_SRC_DESCRIPTION>
Scientific Literature

>  <ASSAY_ORGANISM>
Homo sapiens

>  <ASSAY_TAX_ID>
9606

>  <CURATED_BY>
Autocuration

>  <BAO_FORMAT>
BAO_0000251

>  <TID>
22224

>  <TARGET_CHEMBLID>
CHEMBL612558

>  <TARGET_TYPE>
ADMET

>  <PREF_NAME>
ADMET

>  <CONFIDENCE_SCORE>
0

>  <TARGET_MAPPING>
Unassigned

>  <DOC_ID>
30080

>  <DOC_CHEMBLID>
CHEMBL1143456

>  <PUBMED_ID>
16153839

>  <JOURNAL>
Bioorg. Med. Chem. Lett.

>  <YEAR>
2005

>  <VOLUME>
15

>  <ISSUE>
21

>  <FIRST_PAGE>
4708

$$$$

  Mrv1533001291819122D          

 33 37  0  0  0  0            999 V2000
   -0.5261    0.1456    0.0000 C   0  0  0  0  0  0  0  0  0  0  0  0
    0.2726    0.3520    0.0000 O   0  0  0  0  0  0  0  0  0  0  0  0
    0.8508   -0.2365    0.0000 C   0  0  0  0  0  0  0  0  0  0  0  0
    1.6495   -0.0300    0.0000 C   0  0  0  0  0  0  0  0  0  0  0  0
    2.2277   -0.6186    0.0000 C   0  0  0  0  0  0  0  0  0  0  0  0
    3.0264   -0.4121    0.0000 N   0  0  0  0  0  0  0  0  0  0  0  0
    3.6046   -1.0006    0.0000 C   0  0  0  0  0  0  0  0  0  0  0  0
    3.9071   -0.2331    0.0000 C   0  0  0  0  0  0  0  0  0  0  0  0
    4.7305   -0.2835    0.0000 C   0  0  0  0  0  0  0  0  0  0  0  0
    4.9370   -1.0823    0.0000 N   0  0  0  0  0  0  0  0  0  0  0  0
    4.2411   -1.5255    0.0000 C   0  0  0  0  0  0  0  0  0  0  0  0
    5.7045   -1.3848    0.0000 C   0  0  0  0  0  0  0  0  0  0  0  0
    5.8264   -2.2007    0.0000 O   0  0  0  0  0  0  0  0  0  0  0  0
    6.3503   -0.8713    0.0000 N   0  0  0  0  0  0  0  0  0  0  0  0
    6.2284   -0.0553    0.0000 C   0  0  0  0  0  0  0  0  0  0  0  0
    7.1178   -1.1738    0.0000 C   0  0  0  0  0  0  0  0  0  0  0  0
    7.7635   -0.6603    0.0000 C   0  0  0  0  0  0  0  0  0  0  0  0
    8.5311   -0.9628    0.0000 C   0  0  0  0  0  0  0  0  0  0  0  0
    8.6529   -1.7787    0.0000 C   0  0  0  0  0  0  0  0  0  0  0  0
    8.0072   -2.2922    0.0000 C   0  0  0  0  0  0  0  0  0  0  0  0
    7.2396   -1.9897    0.0000 C   0  0  0  0  0  0  0  0  0  0  0  0
    3.3840   -1.7956    0.0000 N   0  0  0  0  0  0  0  0  0  0  0  0
    3.9622   -2.3841    0.0000 C   0  0  0  0  0  0  0  0  0  0  0  0
    2.5853   -2.0020    0.0000 C   0  0  0  0  0  0  0  0  0  0  0  0
    2.3647   -2.7970    0.0000 O   0  0  0  0  0  0  0  0  0  0  0  0
    2.0071   -1.4135    0.0000 C   0  0  0  0  0  0  0  0  0  0  0  0
    1.2084   -1.6200    0.0000 C   0  0  0  0  0  0  0  0  0  0  0  0
    0.6302   -1.0314    0.0000 C   0  0  0  0  0  0  0  0  0  0  0  0
   -0.1686   -1.2379    0.0000 C   0  0  0  0  0  0  0  0  0  0  0  0
   -0.4710   -2.0054    0.0000 O   0  0  0  0  0  0  0  0  0  0  0  0
   -1.2945   -1.9550    0.0000 C   0  0  0  0  0  0  0  0  0  0  0  0
   -1.5009   -1.1562    0.0000 N   0  0  0  0  0  0  0  0  0  0  0  0
   -0.8051   -0.7130    0.0000 C   0  0  0  0  0  0  0  0  0  0  0  0
  1  2  1  0  0  0  0
  2  3  1  0  0  0  0
  3  4  4  0  0  0  0
  4  5  4  0  0  0  0
  5  6  1  0  0  0  0
  6  7  1  0  0  0  0
  7  8  1  0  0  0  0
  8  9  1  0  0  0  0
  9 10  1  0  0  0  0
 10 11  1  0  0  0  0
  7 11  1  0  0  0  0
 10 12  1  0  0  0  0
 12 13  2  0  0  0  0
 12 14  1  0  0  0  0
 14 15  1  0  0  0  0
 14 16  1  0  0  0  0
 16 17  4  0  0  0  0
 17 18  4  0  0  0  0
 18 19  4  0  0  0  0
 19 20  4  0  0  0  0
 20 21  4  0  0  0  0
 16 21  4  0  0  0  0
  7 22  1  0  0  0  0
 22 23  1  0  0  0  0
 22 24  1  0  0  0  0
 24 25  2  0  0  0  0
 24 26  1  0  0  0  0
  5 26  4  0  0  0  0
 26 27  4  0  0  0  0
 27 28  4  0  0  0  0
  3 28  4  0  0  0  0
 28 29  1  0  0  0  0
 29 30  4  0  0  0  0
 30 31  4  0  0  0  0
 31 32  4  0  0  0  0
 32 33  4  0  0  0  0
 29 33  4  0  0  0  0
M  END
>  <CdId>
20

>  <Mol Weight>
447.495

>  <Formula>
C24H25N5O4

>  <CMPD_CHEMBLID>
CHEMBL370575

>  <MOLREGNO>
333302

>  <PARENT_CMPD_CHEMBLID>
CHEMBL370575

>  <PARENT_MOLREGNO>
333302

>  <COMPOUND_KEY>
5e

>  <MOLWEIGHT>
447.49

>  <ALOGP>
1.99

>  <PSA>
91.15

>  <NUM_RO5_VIOLATIONS>
0

>  <ACTIVITY_ID>
1659623

>  <STANDARD_TYPE>
CL

>  <RELATION>
=

>  <STANDARD_VALUE>
144.0

>  <STANDARD_UNITS>
mL.min-1.g-1

>  <PUBLISHED_TYPE>
CL

>  <PUBLISHED_RELATION>
=

>  <PUBLISHED_VALUE>
144.0

>  <PUBLISHED_UNITS>
uL/min.mg

>  <POTENTIAL_DUPLICATE>
0

>  <BAO_ENDPOINT>
BAO_0002759

>  <ASSAY_ID>
326858

>  <ASSAY_CHEMBLID>
CHEMBL861623

>  <ASSAY_TYPE>
A

>  <DESCRIPTION>
Intrinsic clearance in human liver microsomes

>  <ASSAY_SRC_ID>
1

>  <ASSAY_SRC_DESCRIPTION>
Scientific Literature

>  <ASSAY_ORGANISM>
Homo sapiens

>  <ASSAY_TAX_ID>
9606

>  <CURATED_BY>
Intermediate

>  <BAO_FORMAT>
BAO_0000251

>  <TID>
102164

>  <TARGET_CHEMBLID>
CHEMBL613373

>  <TARGET_TYPE>
SUBCELLULAR

>  <PREF_NAME>
Liver microsomes

>  <CONFIDENCE_SCORE>
2

>  <TARGET_MAPPING>
Subcellular fraction

>  <DOC_ID>
30409

>  <DOC_CHEMBLID>
CHEMBL1141942

>  <PUBMED_ID>
16202581

>  <JOURNAL>
Bioorg. Med. Chem. Lett.

>  <YEAR>
2005

>  <VOLUME>
15

>  <ISSUE>
23

>  <FIRST_PAGE>
5335

>  <ORGANISM>
Homo sapiens

$$$$

  Mrv1533001291819122D          

 30 33  0  0  0  0            999 V2000
    7.0491    0.2478    0.0000 C   0  0  0  0  0  0  0  0  0  0  0  0
    6.4033    0.7613    0.0000 C   0  0  0  0  0  0  0  0  0  0  0  0
    5.6358    0.4588    0.0000 N   0  0  0  0  0  0  0  0  0  0  0  0
    5.5140   -0.3572    0.0000 C   0  0  0  0  0  0  0  0  0  0  0  0
    4.7464   -0.6596    0.0000 C   0  0  0  0  0  0  0  0  0  0  0  0
    4.9901    0.9723    0.0000 C   0  0  0  0  0  0  0  0  0  0  0  0
    5.1119    1.7882    0.0000 O   0  0  0  0  0  0  0  0  0  0  0  0
    4.2225    0.6698    0.0000 N   0  0  0  0  0  0  0  0  0  0  0  0
    4.0161   -0.1290    0.0000 C   0  0  0  0  0  0  0  0  0  0  0  0
    3.1926   -0.1794    0.0000 C   0  0  0  0  0  0  0  0  0  0  0  0
    2.8901    0.5881    0.0000 C   0  0  0  0  0  0  0  0  0  0  0  0
    3.5267    1.1130    0.0000 C   0  0  0  0  0  0  0  0  0  0  0  0
    2.3120   -0.0004    0.0000 N   0  0  0  0  0  0  0  0  0  0  0  0
    1.5132    0.2061    0.0000 C   0  0  0  0  0  0  0  0  0  0  0  0
    0.9351   -0.3825    0.0000 C   0  0  0  0  0  0  0  0  0  0  0  0
    0.1363   -0.1760    0.0000 C   0  0  0  0  0  0  0  0  0  0  0  0
   -0.4419   -0.7645    0.0000 O   0  0  0  0  0  0  0  0  0  0  0  0
   -1.2406   -0.5581    0.0000 C   0  0  0  0  0  0  0  0  0  0  0  0
   -0.0843    0.6189    0.0000 C   0  0  0  0  0  0  0  0  0  0  0  0
    0.4939    1.2075    0.0000 C   0  0  0  0  0  0  0  0  0  0  0  0
    1.2926    1.0010    0.0000 C   0  0  0  0  0  0  0  0  0  0  0  0
    1.8708    1.5895    0.0000 C   0  0  0  0  0  0  0  0  0  0  0  0
    1.6502    2.3845    0.0000 O   0  0  0  0  0  0  0  0  0  0  0  0
    2.6696    1.3831    0.0000 N   0  0  0  0  0  0  0  0  0  0  0  0
    3.2477    1.9716    0.0000 C   0  0  0  0  0  0  0  0  0  0  0  0
   -0.8830    0.8254    0.0000 C   0  0  0  0  0  0  0  0  0  0  0  0
   -1.5195    0.3005    0.0000 O   0  0  0  0  0  0  0  0  0  0  0  0
   -2.2154    0.7437    0.0000 C   0  0  0  0  0  0  0  0  0  0  0  0
   -2.0090    1.5425    0.0000 N   0  0  0  0  0  0  0  0  0  0  0  0
   -1.1855    1.5929    0.0000 C   0  0  0  0  0  0  0  0  0  0  0  0
  1  2  1  0  0  0  0
  2  3  1  0  0  0  0
  3  4  1  0  0  0  0
  4  5  1  0  0  0  0
  3  6  1  0  0  0  0
  6  7  2  0  0  0  0
  6  8  1  0  0  0  0
  8  9  1  0  0  0  0
  9 10  1  0  0  0  0
 10 11  1  0  0  0  0
 11 12  1  0  0  0  0
  8 12  1  0  0  0  0
 11 13  1  0  0  0  0
 13 14  1  0  0  0  0
 14 15  4  0  0  0  0
 15 16  4  0  0  0  0
 16 17  1  0  0  0  0
 17 18  1  0  0  0  0
 16 19  4  0  0  0  0
 19 20  4  0  0  0  0
 20 21  4  0  0  0  0
 14 21  4  0  0  0  0
 21 22  1  0  0  0  0
 22 23  2  0  0  0  0
 22 24  1  0  0  0  0
 11 24  1  0  0  0  0
 24 25  1  0  0  0  0
 19 26  1  0  0  0  0
 26 27  4  0  0  0  0
 27 28  4  0  0  0  0
 28 29  4  0  0  0  0
 29 30  4  0  0  0  0
 26 30  4  0  0  0  0
M  END
>  <CdId>
21

>  <Mol Weight>
413.478

>  <Formula>
C21H27N5O4

>  <CMPD_CHEMBLID>
CHEMBL198729

>  <MOLREGNO>
333220

>  <PARENT_CMPD_CHEMBLID>
CHEMBL198729

>  <PARENT_MOLREGNO>
333220

>  <COMPOUND_KEY>
5g

>  <MOLWEIGHT>
413.47

>  <ALOGP>
1.11

>  <PSA>
91.15

>  <NUM_RO5_VIOLATIONS>
0

>  <ACTIVITY_ID>
1659621

>  <STANDARD_TYPE>
CL

>  <RELATION>
=

>  <STANDARD_VALUE>
92.0

>  <STANDARD_UNITS>
mL.min-1.g-1

>  <PUBLISHED_TYPE>
CL

>  <PUBLISHED_RELATION>
=

>  <PUBLISHED_VALUE>
92.0

>  <PUBLISHED_UNITS>
uL/min.mg

>  <POTENTIAL_DUPLICATE>
0

>  <BAO_ENDPOINT>
BAO_0002759

>  <ASSAY_ID>
326858

>  <ASSAY_CHEMBLID>
CHEMBL861623

>  <ASSAY_TYPE>
A

>  <DESCRIPTION>
Intrinsic clearance in human liver microsomes

>  <ASSAY_SRC_ID>
1

>  <ASSAY_SRC_DESCRIPTION>
Scientific Literature

>  <ASSAY_ORGANISM>
Homo sapiens

>  <ASSAY_TAX_ID>
9606

>  <CURATED_BY>
Intermediate

>  <BAO_FORMAT>
BAO_0000251

>  <TID>
102164

>  <TARGET_CHEMBLID>
CHEMBL613373

>  <TARGET_TYPE>
SUBCELLULAR

>  <PREF_NAME>
Liver microsomes

>  <CONFIDENCE_SCORE>
2

>  <TARGET_MAPPING>
Subcellular fraction

>  <DOC_ID>
30409

>  <DOC_CHEMBLID>
CHEMBL1141942

>  <PUBMED_ID>
16202581

>  <JOURNAL>
Bioorg. Med. Chem. Lett.

>  <YEAR>
2005

>  <VOLUME>
15

>  <ISSUE>
23

>  <FIRST_PAGE>
5335

>  <ORGANISM>
Homo sapiens

$$$$

  Mrv1533001291819122D          

 28 31  0  0  0  0            999 V2000
    7.0491    0.2478    0.0000 C   0  0  0  0  0  0  0  0  0  0  0  0
    6.4033    0.7613    0.0000 C   0  0  0  0  0  0  0  0  0  0  0  0
    5.6358    0.4588    0.0000 O   0  0  0  0  0  0  0  0  0  0  0  0
    4.9901    0.9723    0.0000 C   0  0  0  0  0  0  0  0  0  0  0  0
    5.1119    1.7882    0.0000 O   0  0  0  0  0  0  0  0  0  0  0  0
    4.2225    0.6698    0.0000 N   0  0  0  0  0  0  0  0  0  0  0  0
    4.0161   -0.1290    0.0000 C   0  0  0  0  0  0  0  0  0  0  0  0
    3.1926   -0.1794    0.0000 C   0  0  0  0  0  0  0  0  0  0  0  0
    2.8901    0.5881    0.0000 C   0  0  0  0  0  0  0  0  0  0  0  0
    3.5267    1.1130    0.0000 C   0  0  0  0  0  0  0  0  0  0  0  0
    2.3120   -0.0004    0.0000 N   0  0  0  0  0  0  0  0  0  0  0  0
    1.5132    0.2061    0.0000 C   0  0  0  0  0  0  0  0  0  0  0  0
    0.9351   -0.3825    0.0000 C   0  0  0  0  0  0  0  0  0  0  0  0
    0.1363   -0.1760    0.0000 C   0  0  0  0  0  0  0  0  0  0  0  0
   -0.4419   -0.7645    0.0000 O   0  0  0  0  0  0  0  0  0  0  0  0
   -1.2406   -0.5581    0.0000 C   0  0  0  0  0  0  0  0  0  0  0  0
   -0.0843    0.6189    0.0000 C   0  0  0  0  0  0  0  0  0  0  0  0
    0.4939    1.2075    0.0000 C   0  0  0  0  0  0  0  0  0  0  0  0
    1.2926    1.0010    0.0000 C   0  0  0  0  0  0  0  0  0  0  0  0
    1.8708    1.5895    0.0000 C   0  0  0  0  0  0  0  0  0  0  0  0
    1.6502    2.3845    0.0000 O   0  0  0  0  0  0  0  0  0  0  0  0
    2.6696    1.3831    0.0000 N   0  0  0  0  0  0  0  0  0  0  0  0
    3.2477    1.9716    0.0000 C   0  0  0  0  0  0  0  0  0  0  0  0
   -0.8830    0.8254    0.0000 C   0  0  0  0  0  0  0  0  0  0  0  0
   -1.5195    0.3005    0.0000 O   0  0  0  0  0  0  0  0  0  0  0  0
   -2.2154    0.7437    0.0000 C   0  0  0  0  0  0  0  0  0  0  0  0
   -2.0090    1.5425    0.0000 N   0  0  0  0  0  0  0  0  0  0  0  0
   -1.1855    1.5929    0.0000 C   0  0  0  0  0  0  0  0  0  0  0  0
  1  2  1  0  0  0  0
  2  3  1  0  0  0  0
  3  4  1  0  0  0  0
  4  5  2  0  0  0  0
  4  6  1  0  0  0  0
  6  7  1  0  0  0  0
  7  8  1  0  0  0  0
  8  9  1  0  0  0  0
  9 10  1  0  0  0  0
  6 10  1  0  0  0  0
  9 11  1  0  0  0  0
 11 12  1  0  0  0  0
 12 13  4  0  0  0  0
 13 14  4  0  0  0  0
 14 15  1  0  0  0  0
 15 16  1  0  0  0  0
 14 17  4  0  0  0  0
 17 18  4  0  0  0  0
 18 19  4  0  0  0  0
 12 19  4  0  0  0  0
 19 20  1  0  0  0  0
 20 21  2  0  0  0  0
 20 22  1  0  0  0  0
  9 22  1  0  0  0  0
 22 23  1  0  0  0  0
 17 24  1  0  0  0  0
 24 25  4  0  0  0  0
 25 26  4  0  0  0  0
 26 27  4  0  0  0  0
 27 28  4  0  0  0  0
 24 28  4  0  0  0  0
M  END
>  <CdId>
22

>  <Mol Weight>
386.408

>  <Formula>
C19H22N4O5

>  <CMPD_CHEMBLID>
CHEMBL197163

>  <MOLREGNO>
333176

>  <PARENT_CMPD_CHEMBLID>
CHEMBL197163

>  <PARENT_MOLREGNO>
333176

>  <COMPOUND_KEY>
5a

>  <MOLWEIGHT>
386.4

>  <ALOGP>
1.2

>  <PSA>
97.14

>  <NUM_RO5_VIOLATIONS>
0

>  <ACTIVITY_ID>
1659627

>  <STANDARD_TYPE>
CL

>  <RELATION>
=

>  <STANDARD_VALUE>
24.0

>  <STANDARD_UNITS>
mL.min-1.g-1

>  <PUBLISHED_TYPE>
CL

>  <PUBLISHED_RELATION>
=

>  <PUBLISHED_VALUE>
24.0

>  <PUBLISHED_UNITS>
uL/min.mg

>  <POTENTIAL_DUPLICATE>
0

>  <BAO_ENDPOINT>
BAO_0002759

>  <ASSAY_ID>
326858

>  <ASSAY_CHEMBLID>
CHEMBL861623

>  <ASSAY_TYPE>
A

>  <DESCRIPTION>
Intrinsic clearance in human liver microsomes

>  <ASSAY_SRC_ID>
1

>  <ASSAY_SRC_DESCRIPTION>
Scientific Literature

>  <ASSAY_ORGANISM>
Homo sapiens

>  <ASSAY_TAX_ID>
9606

>  <CURATED_BY>
Intermediate

>  <BAO_FORMAT>
BAO_0000251

>  <TID>
102164

>  <TARGET_CHEMBLID>
CHEMBL613373

>  <TARGET_TYPE>
SUBCELLULAR

>  <PREF_NAME>
Liver microsomes

>  <CONFIDENCE_SCORE>
2

>  <TARGET_MAPPING>
Subcellular fraction

>  <DOC_ID>
30409

>  <DOC_CHEMBLID>
CHEMBL1141942

>  <PUBMED_ID>
16202581

>  <JOURNAL>
Bioorg. Med. Chem. Lett.

>  <YEAR>
2005

>  <VOLUME>
15

>  <ISSUE>
23

>  <FIRST_PAGE>
5335

>  <ORGANISM>
Homo sapiens

$$$$

  Mrv1533001291819122D          

 32 35  0  0  0  0            999 V2000
   -0.5261    0.1456    0.0000 C   0  0  0  0  0  0  0  0  0  0  0  0
    0.2726    0.3520    0.0000 O   0  0  0  0  0  0  0  0  0  0  0  0
    0.8508   -0.2365    0.0000 C   0  0  0  0  0  0  0  0  0  0  0  0
    1.6495   -0.0300    0.0000 C   0  0  0  0  0  0  0  0  0  0  0  0
    2.2277   -0.6186    0.0000 C   0  0  0  0  0  0  0  0  0  0  0  0
    3.0264   -0.4121    0.0000 N   0  0  0  0  0  0  0  0  0  0  0  0
    3.6046   -1.0006    0.0000 C   0  0  0  0  0  0  0  0  0  0  0  0
    3.9071   -0.2331    0.0000 C   0  0  0  0  0  0  0  0  0  0  0  0
    4.7305   -0.2835    0.0000 C   0  0  0  0  0  0  0  0  0  0  0  0
    4.9370   -1.0823    0.0000 N   0  0  0  0  0  0  0  0  0  0  0  0
    4.2411   -1.5255    0.0000 C   0  0  0  0  0  0  0  0  0  0  0  0
    5.7045   -1.3848    0.0000 C   0  0  0  0  0  0  0  0  0  0  0  0
    5.8264   -2.2007    0.0000 O   0  0  0  0  0  0  0  0  0  0  0  0
    6.3503   -0.8713    0.0000 N   0  0  0  0  0  0  0  0  0  0  0  0
    7.1178   -1.1738    0.0000 C   0  0  0  0  0  0  0  0  0  0  0  0
    7.7635   -0.6603    0.0000 C   0  0  0  0  0  0  0  0  0  0  0  0
    7.2396   -1.9897    0.0000 C   0  0  0  0  0  0  0  0  0  0  0  0
    6.2284   -0.0553    0.0000 C   0  0  0  0  0  0  0  0  0  0  0  0
    6.8742    0.4581    0.0000 C   0  0  0  0  0  0  0  0  0  0  0  0
    5.4609    0.2471    0.0000 C   0  0  0  0  0  0  0  0  0  0  0  0
    3.3840   -1.7956    0.0000 N   0  0  0  0  0  0  0  0  0  0  0  0
    3.9622   -2.3841    0.0000 C   0  0  0  0  0  0  0  0  0  0  0  0
    2.5853   -2.0020    0.0000 C   0  0  0  0  0  0  0  0  0  0  0  0
    2.3647   -2.7970    0.0000 O   0  0  0  0  0  0  0  0  0  0  0  0
    2.0071   -1.4135    0.0000 C   0  0  0  0  0  0  0  0  0  0  0  0
    1.2084   -1.6200    0.0000 C   0  0  0  0  0  0  0  0  0  0  0  0
    0.6302   -1.0314    0.0000 C   0  0  0  0  0  0  0  0  0  0  0  0
   -0.1686   -1.2379    0.0000 C   0  0  0  0  0  0  0  0  0  0  0  0
   -0.4710   -2.0054    0.0000 O   0  0  0  0  0  0  0  0  0  0  0  0
   -1.2945   -1.9550    0.0000 C   0  0  0  0  0  0  0  0  0  0  0  0
   -1.5009   -1.1562    0.0000 N   0  0  0  0  0  0  0  0  0  0  0  0
   -0.8051   -0.7130    0.0000 C   0  0  0  0  0  0  0  0  0  0  0  0
  1  2  1  0  0  0  0
  2  3  1  0  0  0  0
  3  4  4  0  0  0  0
  4  5  4  0  0  0  0
  5  6  1  0  0  0  0
  6  7  1  0  0  0  0
  7  8  1  0  0  0  0
  8  9  1  0  0  0  0
  9 10  1  0  0  0  0
 10 11  1  0  0  0  0
  7 11  1  0  0  0  0
 10 12  1  0  0  0  0
 12 13  2  0  0  0  0
 12 14  1  0  0  0  0
 14 15  1  0  0  0  0
 15 16  1  0  0  0  0
 15 17  1  0  0  0  0
 14 18  1  0  0  0  0
 18 19  1  0  0  0  0
 18 20  1  0  0  0  0
  7 21  1  0  0  0  0
 21 22  1  0  0  0  0
 21 23  1  0  0  0  0
 23 24  2  0  0  0  0
 23 25  1  0  0  0  0
  5 25  4  0  0  0  0
 25 26  4  0  0  0  0
 26 27  4  0  0  0  0
  3 27  4  0  0  0  0
 27 28  1  0  0  0  0
 28 29  4  0  0  0  0
 29 30  4  0  0  0  0
 30 31  4  0  0  0  0
 31 32  4  0  0  0  0
 28 32  4  0  0  0  0
M  END
>  <CdId>
24

>  <Mol Weight>
441.532

>  <Formula>
C23H31N5O4

>  <CMPD_CHEMBLID>
CHEMBL196912

>  <MOLREGNO>
333421

>  <PARENT_CMPD_CHEMBLID>
CHEMBL196912

>  <PARENT_MOLREGNO>
333421

>  <COMPOUND_KEY>
5i

>  <MOLWEIGHT>
441.52

>  <ALOGP>
1.87

>  <PSA>
91.15

>  <NUM_RO5_VIOLATIONS>
0

>  <ACTIVITY_ID>
1659619

>  <STANDARD_TYPE>
CL

>  <RELATION>
=

>  <STANDARD_VALUE>
612.0

>  <STANDARD_UNITS>
mL.min-1.g-1

>  <PUBLISHED_TYPE>
CL

>  <PUBLISHED_RELATION>
=

>  <PUBLISHED_VALUE>
612.0

>  <PUBLISHED_UNITS>
uL/min.mg

>  <POTENTIAL_DUPLICATE>
0

>  <BAO_ENDPOINT>
BAO_0002759

>  <ASSAY_ID>
326858

>  <ASSAY_CHEMBLID>
CHEMBL861623

>  <ASSAY_TYPE>
A

>  <DESCRIPTION>
Intrinsic clearance in human liver microsomes

>  <ASSAY_SRC_ID>
1

>  <ASSAY_SRC_DESCRIPTION>
Scientific Literature

>  <ASSAY_ORGANISM>
Homo sapiens

>  <ASSAY_TAX_ID>
9606

>  <CURATED_BY>
Intermediate

>  <BAO_FORMAT>
BAO_0000251

>  <TID>
102164

>  <TARGET_CHEMBLID>
CHEMBL613373

>  <TARGET_TYPE>
SUBCELLULAR

>  <PREF_NAME>
Liver microsomes

>  <CONFIDENCE_SCORE>
2

>  <TARGET_MAPPING>
Subcellular fraction

>  <DOC_ID>
30409

>  <DOC_CHEMBLID>
CHEMBL1141942

>  <PUBMED_ID>
16202581

>  <JOURNAL>
Bioorg. Med. Chem. Lett.

>  <YEAR>
2005

>  <VOLUME>
15

>  <ISSUE>
23

>  <FIRST_PAGE>
5335

>  <ORGANISM>
Homo sapiens

$$$$

  Mrv1533001291819122D          

 29 32  0  0  0  0            999 V2000
    7.0491    0.2478    0.0000 C   0  0  0  0  0  0  0  0  0  0  0  0
    6.4033    0.7613    0.0000 O   0  0  0  0  0  0  0  0  0  0  0  0
    5.6358    0.4588    0.0000 N   0  0  0  0  0  0  0  0  0  0  0  0
    5.5140   -0.3572    0.0000 C   0  0  0  0  0  0  0  0  0  0  0  0
    4.9901    0.9723    0.0000 C   0  0  0  0  0  0  0  0  0  0  0  0
    5.1119    1.7882    0.0000 O   0  0  0  0  0  0  0  0  0  0  0  0
    4.2225    0.6698    0.0000 N   0  0  0  0  0  0  0  0  0  0  0  0
    4.0161   -0.1290    0.0000 C   0  0  0  0  0  0  0  0  0  0  0  0
    3.1926   -0.1794    0.0000 C   0  0  0  0  0  0  0  0  0  0  0  0
    2.8901    0.5881    0.0000 C   0  0  0  0  0  0  0  0  0  0  0  0
    3.5267    1.1130    0.0000 C   0  0  0  0  0  0  0  0  0  0  0  0
    2.3120   -0.0004    0.0000 N   0  0  0  0  0  0  0  0  0  0  0  0
    1.5132    0.2061    0.0000 C   0  0  0  0  0  0  0  0  0  0  0  0
    0.9351   -0.3825    0.0000 C   0  0  0  0  0  0  0  0  0  0  0  0
    0.1363   -0.1760    0.0000 C   0  0  0  0  0  0  0  0  0  0  0  0
   -0.4419   -0.7645    0.0000 O   0  0  0  0  0  0  0  0  0  0  0  0
   -1.2406   -0.5581    0.0000 C   0  0  0  0  0  0  0  0  0  0  0  0
   -0.0843    0.6189    0.0000 C   0  0  0  0  0  0  0  0  0  0  0  0
    0.4939    1.2075    0.0000 C   0  0  0  0  0  0  0  0  0  0  0  0
    1.2926    1.0010    0.0000 C   0  0  0  0  0  0  0  0  0  0  0  0
    1.8708    1.5895    0.0000 C   0  0  0  0  0  0  0  0  0  0  0  0
    1.6502    2.3845    0.0000 O   0  0  0  0  0  0  0  0  0  0  0  0
    2.6696    1.3831    0.0000 N   0  0  0  0  0  0  0  0  0  0  0  0
    3.2477    1.9716    0.0000 C   0  0  0  0  0  0  0  0  0  0  0  0
   -0.8830    0.8254    0.0000 C   0  0  0  0  0  0  0  0  0  0  0  0
   -1.5195    0.3005    0.0000 O   0  0  0  0  0  0  0  0  0  0  0  0
   -2.2154    0.7437    0.0000 C   0  0  0  0  0  0  0  0  0  0  0  0
   -2.0090    1.5425    0.0000 N   0  0  0  0  0  0  0  0  0  0  0  0
   -1.1855    1.5929    0.0000 C   0  0  0  0  0  0  0  0  0  0  0  0
  1  2  1  0  0  0  0
  2  3  1  0  0  0  0
  3  4  1  0  0  0  0
  3  5  1  0  0  0  0
  5  6  2  0  0  0  0
  5  7  1  0  0  0  0
  7  8  1  0  0  0  0
  8  9  1  0  0  0  0
  9 10  1  0  0  0  0
 10 11  1  0  0  0  0
  7 11  1  0  0  0  0
 10 12  1  0  0  0  0
 12 13  1  0  0  0  0
 13 14  4  0  0  0  0
 14 15  4  0  0  0  0
 15 16  1  0  0  0  0
 16 17  1  0  0  0  0
 15 18  4  0  0  0  0
 18 19  4  0  0  0  0
 19 20  4  0  0  0  0
 13 20  4  0  0  0  0
 20 21  1  0  0  0  0
 21 22  2  0  0  0  0
 21 23  1  0  0  0  0
 10 23  1  0  0  0  0
 23 24  1  0  0  0  0
 18 25  1  0  0  0  0
 25 26  4  0  0  0  0
 26 27  4  0  0  0  0
 27 28  4  0  0  0  0
 28 29  4  0  0  0  0
 25 29  4  0  0  0  0
M  END
>  <CdId>
25

>  <Mol Weight>
401.423

>  <Formula>
C19H23N5O5

>  <CMPD_CHEMBLID>
CHEMBL372753

>  <MOLREGNO>
333428

>  <PARENT_CMPD_CHEMBLID>
CHEMBL372753

>  <PARENT_MOLREGNO>
333428

>  <COMPOUND_KEY>
5j

>  <MOLWEIGHT>
401.42

>  <ALOGP>
0.26

>  <PSA>
100.38

>  <NUM_RO5_VIOLATIONS>
0

>  <ACTIVITY_ID>
1659618

>  <STANDARD_TYPE>
CL

>  <RELATION>
=

>  <STANDARD_VALUE>
38.0

>  <STANDARD_UNITS>
mL.min-1.g-1

>  <PUBLISHED_TYPE>
CL

>  <PUBLISHED_RELATION>
=

>  <PUBLISHED_VALUE>
38.0

>  <PUBLISHED_UNITS>
uL/min.mg

>  <POTENTIAL_DUPLICATE>
0

>  <BAO_ENDPOINT>
BAO_0002759

>  <ASSAY_ID>
326858

>  <ASSAY_CHEMBLID>
CHEMBL861623

>  <ASSAY_TYPE>
A

>  <DESCRIPTION>
Intrinsic clearance in human liver microsomes

>  <ASSAY_SRC_ID>
1

>  <ASSAY_SRC_DESCRIPTION>
Scientific Literature

>  <ASSAY_ORGANISM>
Homo sapiens

>  <ASSAY_TAX_ID>
9606

>  <CURATED_BY>
Intermediate

>  <BAO_FORMAT>
BAO_0000251

>  <TID>
102164

>  <TARGET_CHEMBLID>
CHEMBL613373

>  <TARGET_TYPE>
SUBCELLULAR

>  <PREF_NAME>
Liver microsomes

>  <CONFIDENCE_SCORE>
2

>  <TARGET_MAPPING>
Subcellular fraction

>  <DOC_ID>
30409

>  <DOC_CHEMBLID>
CHEMBL1141942

>  <PUBMED_ID>
16202581

>  <JOURNAL>
Bioorg. Med. Chem. Lett.

>  <YEAR>
2005

>  <VOLUME>
15

>  <ISSUE>
23

>  <FIRST_PAGE>
5335

>  <ORGANISM>
Homo sapiens

$$$$

  Mrv1533001291819122D          

 29 32  0  0  0  0            999 V2000
   -0.5261    0.1456    0.0000 C   0  0  0  0  0  0  0  0  0  0  0  0
    0.2726    0.3520    0.0000 O   0  0  0  0  0  0  0  0  0  0  0  0
    0.8508   -0.2365    0.0000 C   0  0  0  0  0  0  0  0  0  0  0  0
    1.6495   -0.0300    0.0000 C   0  0  0  0  0  0  0  0  0  0  0  0
    2.2277   -0.6186    0.0000 C   0  0  0  0  0  0  0  0  0  0  0  0
    3.0264   -0.4121    0.0000 N   0  0  0  0  0  0  0  0  0  0  0  0
    3.6046   -1.0006    0.0000 C   0  0  0  0  0  0  0  0  0  0  0  0
    3.9071   -0.2331    0.0000 C   0  0  0  0  0  0  0  0  0  0  0  0
    4.7305   -0.2835    0.0000 C   0  0  0  0  0  0  0  0  0  0  0  0
    4.9370   -1.0823    0.0000 N   0  0  0  0  0  0  0  0  0  0  0  0
    4.2411   -1.5255    0.0000 C   0  0  0  0  0  0  0  0  0  0  0  0
    5.7045   -1.3848    0.0000 C   0  0  0  0  0  0  0  0  0  0  0  0
    5.8264   -2.2007    0.0000 O   0  0  0  0  0  0  0  0  0  0  0  0
    6.3503   -0.8713    0.0000 C   0  0  0  0  0  0  0  0  0  0  0  0
    6.9960   -0.3578    0.0000 C   0  0  0  0  0  0  0  0  0  0  0  0
    5.8368   -0.2256    0.0000 C   0  0  0  0  0  0  0  0  0  0  0  0
    6.8637   -1.5170    0.0000 C   0  0  0  0  0  0  0  0  0  0  0  0
    3.3840   -1.7956    0.0000 N   0  0  0  0  0  0  0  0  0  0  0  0
    3.9622   -2.3841    0.0000 C   0  0  0  0  0  0  0  0  0  0  0  0
    2.5853   -2.0020    0.0000 C   0  0  0  0  0  0  0  0  0  0  0  0
    2.3647   -2.7970    0.0000 O   0  0  0  0  0  0  0  0  0  0  0  0
    2.0071   -1.4135    0.0000 C   0  0  0  0  0  0  0  0  0  0  0  0
    1.2084   -1.6200    0.0000 C   0  0  0  0  0  0  0  0  0  0  0  0
    0.6302   -1.0314    0.0000 C   0  0  0  0  0  0  0  0  0  0  0  0
   -0.1686   -1.2379    0.0000 C   0  0  0  0  0  0  0  0  0  0  0  0
   -0.4710   -2.0054    0.0000 O   0  0  0  0  0  0  0  0  0  0  0  0
   -1.2945   -1.9550    0.0000 C   0  0  0  0  0  0  0  0  0  0  0  0
   -1.5009   -1.1562    0.0000 N   0  0  0  0  0  0  0  0  0  0  0  0
   -0.8051   -0.7130    0.0000 C   0  0  0  0  0  0  0  0  0  0  0  0
  1  2  1  0  0  0  0
  2  3  1  0  0  0  0
  3  4  4  0  0  0  0
  4  5  4  0  0  0  0
  5  6  1  0  0  0  0
  6  7  1  0  0  0  0
  7  8  1  0  0  0  0
  8  9  1  0  0  0  0
  9 10  1  0  0  0  0
 10 11  1  0  0  0  0
  7 11  1  0  0  0  0
 10 12  1  0  0  0  0
 12 13  2  0  0  0  0
 12 14  1  0  0  0  0
 14 15  1  0  0  0  0
 14 16  1  0  0  0  0
 14 17  1  0  0  0  0
  7 18  1  0  0  0  0
 18 19  1  0  0  0  0
 18 20  1  0  0  0  0
 20 21  2  0  0  0  0
 20 22  1  0  0  0  0
  5 22  4  0  0  0  0
 22 23  4  0  0  0  0
 23 24  4  0  0  0  0
  3 24  4  0  0  0  0
 24 25  1  0  0  0  0
 25 26  4  0  0  0  0
 26 27  4  0  0  0  0
 27 28  4  0  0  0  0
 28 29  4  0  0  0  0
 25 29  4  0  0  0  0
M  END
>  <CdId>
27

>  <Mol Weight>
398.463

>  <Formula>
C21H26N4O4

>  <CMPD_CHEMBLID>
CHEMBL198536

>  <MOLREGNO>
333123

>  <PARENT_CMPD_CHEMBLID>
CHEMBL198536

>  <PARENT_MOLREGNO>
333123

>  <COMPOUND_KEY>
5b

>  <MOLWEIGHT>
398.46

>  <ALOGP>
1.76

>  <PSA>
87.91

>  <NUM_RO5_VIOLATIONS>
0

>  <ACTIVITY_ID>
1659626

>  <STANDARD_TYPE>
CL

>  <RELATION>
=

>  <STANDARD_VALUE>
46.0

>  <STANDARD_UNITS>
mL.min-1.g-1

>  <PUBLISHED_TYPE>
CL

>  <PUBLISHED_RELATION>
=

>  <PUBLISHED_VALUE>
46.0

>  <PUBLISHED_UNITS>
uL/min.mg

>  <POTENTIAL_DUPLICATE>
0

>  <BAO_ENDPOINT>
BAO_0002759

>  <ASSAY_ID>
326858

>  <ASSAY_CHEMBLID>
CHEMBL861623

>  <ASSAY_TYPE>
A

>  <DESCRIPTION>
Intrinsic clearance in human liver microsomes

>  <ASSAY_SRC_ID>
1

>  <ASSAY_SRC_DESCRIPTION>
Scientific Literature

>  <ASSAY_ORGANISM>
Homo sapiens

>  <ASSAY_TAX_ID>
9606

>  <CURATED_BY>
Intermediate

>  <BAO_FORMAT>
BAO_0000251

>  <TID>
102164

>  <TARGET_CHEMBLID>
CHEMBL613373

>  <TARGET_TYPE>
SUBCELLULAR

>  <PREF_NAME>
Liver microsomes

>  <CONFIDENCE_SCORE>
2

>  <TARGET_MAPPING>
Subcellular fraction

>  <DOC_ID>
30409

>  <DOC_CHEMBLID>
CHEMBL1141942

>  <PUBMED_ID>
16202581

>  <JOURNAL>
Bioorg. Med. Chem. Lett.

>  <YEAR>
2005

>  <VOLUME>
15

>  <ISSUE>
23

>  <FIRST_PAGE>
5335

>  <ORGANISM>
Homo sapiens

$$$$

  Mrv1533001291819122D          

 35 39  0  0  0  0            999 V2000
   -0.5261    0.1456    0.0000 C   0  0  0  0  0  0  0  0  0  0  0  0
    0.2726    0.3520    0.0000 O   0  0  0  0  0  0  0  0  0  0  0  0
    0.8508   -0.2365    0.0000 C   0  0  0  0  0  0  0  0  0  0  0  0
    1.6495   -0.0300    0.0000 C   0  0  0  0  0  0  0  0  0  0  0  0
    2.2277   -0.6186    0.0000 C   0  0  0  0  0  0  0  0  0  0  0  0
    3.0264   -0.4121    0.0000 N   0  0  0  0  0  0  0  0  0  0  0  0
    3.6046   -1.0006    0.0000 C   0  0  0  0  0  0  0  0  0  0  0  0
    3.9071   -0.2331    0.0000 C   0  0  0  0  0  0  0  0  0  0  0  0
    4.7305   -0.2835    0.0000 C   0  0  0  0  0  0  0  0  0  0  0  0
    4.9370   -1.0823    0.0000 N   0  0  0  0  0  0  0  0  0  0  0  0
    4.2411   -1.5255    0.0000 C   0  0  0  0  0  0  0  0  0  0  0  0
    5.7045   -1.3848    0.0000 C   0  0  0  0  0  0  0  0  0  0  0  0
    5.8264   -2.2007    0.0000 O   0  0  0  0  0  0  0  0  0  0  0  0
    6.3503   -0.8713    0.0000 N   0  0  0  0  0  0  0  0  0  0  0  0
    6.2284   -0.0553    0.0000 C   0  0  0  0  0  0  0  0  0  0  0  0
    7.1178   -1.1738    0.0000 C   0  0  0  0  0  0  0  0  0  0  0  0
    7.7635   -0.6603    0.0000 C   0  0  0  0  0  0  0  0  0  0  0  0
    8.5311   -0.9628    0.0000 C   0  0  0  0  0  0  0  0  0  0  0  0
    8.6529   -1.7787    0.0000 C   0  0  0  0  0  0  0  0  0  0  0  0
    9.4205   -2.0812    0.0000 F   0  0  0  0  0  0  0  0  0  0  0  0
    8.0072   -2.2922    0.0000 C   0  0  0  0  0  0  0  0  0  0  0  0
    7.2396   -1.9897    0.0000 C   0  0  0  0  0  0  0  0  0  0  0  0
    6.5939   -2.5032    0.0000 F   0  0  0  0  0  0  0  0  0  0  0  0
    3.3840   -1.7956    0.0000 N   0  0  0  0  0  0  0  0  0  0  0  0
    3.9622   -2.3841    0.0000 C   0  0  0  0  0  0  0  0  0  0  0  0
    2.5853   -2.0020    0.0000 C   0  0  0  0  0  0  0  0  0  0  0  0
    2.3647   -2.7970    0.0000 O   0  0  0  0  0  0  0  0  0  0  0  0
    2.0071   -1.4135    0.0000 C   0  0  0  0  0  0  0  0  0  0  0  0
    1.2084   -1.6200    0.0000 C   0  0  0  0  0  0  0  0  0  0  0  0
    0.6302   -1.0314    0.0000 C   0  0  0  0  0  0  0  0  0  0  0  0
   -0.1686   -1.2379    0.0000 C   0  0  0  0  0  0  0  0  0  0  0  0
   -0.4710   -2.0054    0.0000 O   0  0  0  0  0  0  0  0  0  0  0  0
   -1.2945   -1.9550    0.0000 C   0  0  0  0  0  0  0  0  0  0  0  0
   -1.5009   -1.1562    0.0000 N   0  0  0  0  0  0  0  0  0  0  0  0
   -0.8051   -0.7130    0.0000 C   0  0  0  0  0  0  0  0  0  0  0  0
  1  2  1  0  0  0  0
  2  3  1  0  0  0  0
  3  4  4  0  0  0  0
  4  5  4  0  0  0  0
  5  6  1  0  0  0  0
  6  7  1  0  0  0  0
  7  8  1  0  0  0  0
  8  9  1  0  0  0  0
  9 10  1  0  0  0  0
 10 11  1  0  0  0  0
  7 11  1  0  0  0  0
 10 12  1  0  0  0  0
 12 13  2  0  0  0  0
 12 14  1  0  0  0  0
 14 15  1  0  0  0  0
 14 16  1  0  0  0  0
 16 17  4  0  0  0  0
 17 18  4  0  0  0  0
 18 19  4  0  0  0  0
 19 20  1  0  0  0  0
 19 21  4  0  0  0  0
 21 22  4  0  0  0  0
 16 22  4  0  0  0  0
 22 23  1  0  0  0  0
  7 24  1  0  0  0  0
 24 25  1  0  0  0  0
 24 26  1  0  0  0  0
 26 27  2  0  0  0  0
 26 28  1  0  0  0  0
  5 28  4  0  0  0  0
 28 29  4  0  0  0  0
 29 30  4  0  0  0  0
  3 30  4  0  0  0  0
 30 31  1  0  0  0  0
 31 32  4  0  0  0  0
 32 33  4  0  0  0  0
 33 34  4  0  0  0  0
 34 35  4  0  0  0  0
 31 35  4  0  0  0  0
M  END
>  <CdId>
29

>  <Mol Weight>
483.476

>  <Formula>
C24H23F2N5O4

>  <CMPD_CHEMBLID>
CHEMBL199075

>  <MOLREGNO>
333212

>  <PARENT_CMPD_CHEMBLID>
CHEMBL199075

>  <PARENT_MOLREGNO>
333212

>  <COMPOUND_KEY>
5f

>  <MOLWEIGHT>
483.47

>  <ALOGP>
2.4

>  <PSA>
91.15

>  <NUM_RO5_VIOLATIONS>
0

>  <ACTIVITY_ID>
1659622

>  <STANDARD_TYPE>
CL

>  <RELATION>
=

>  <STANDARD_VALUE>
97.0

>  <STANDARD_UNITS>
mL.min-1.g-1

>  <PUBLISHED_TYPE>
CL

>  <PUBLISHED_RELATION>
=

>  <PUBLISHED_VALUE>
97.0

>  <PUBLISHED_UNITS>
uL/min.mg

>  <POTENTIAL_DUPLICATE>
0

>  <BAO_ENDPOINT>
BAO_0002759

>  <ASSAY_ID>
326858

>  <ASSAY_CHEMBLID>
CHEMBL861623

>  <ASSAY_TYPE>
A

>  <DESCRIPTION>
Intrinsic clearance in human liver microsomes

>  <ASSAY_SRC_ID>
1

>  <ASSAY_SRC_DESCRIPTION>
Scientific Literature

>  <ASSAY_ORGANISM>
Homo sapiens

>  <ASSAY_TAX_ID>
9606

>  <CURATED_BY>
Intermediate

>  <BAO_FORMAT>
BAO_0000251

>  <TID>
102164

>  <TARGET_CHEMBLID>
CHEMBL613373

>  <TARGET_TYPE>
SUBCELLULAR

>  <PREF_NAME>
Liver microsomes

>  <CONFIDENCE_SCORE>
2

>  <TARGET_MAPPING>
Subcellular fraction

>  <DOC_ID>
30409

>  <DOC_CHEMBLID>
CHEMBL1141942

>  <PUBMED_ID>
16202581

>  <JOURNAL>
Bioorg. Med. Chem. Lett.

>  <YEAR>
2005

>  <VOLUME>
15

>  <ISSUE>
23

>  <FIRST_PAGE>
5335

>  <ORGANISM>
Homo sapiens

$$$$

  Mrv1533001291819122D          

 30 33  0  0  0  0            999 V2000
   -0.5261    0.1456    0.0000 C   0  0  0  0  0  0  0  0  0  0  0  0
    0.2726    0.3520    0.0000 O   0  0  0  0  0  0  0  0  0  0  0  0
    0.8508   -0.2365    0.0000 C   0  0  0  0  0  0  0  0  0  0  0  0
    1.6495   -0.0300    0.0000 C   0  0  0  0  0  0  0  0  0  0  0  0
    2.2277   -0.6186    0.0000 C   0  0  0  0  0  0  0  0  0  0  0  0
    3.0264   -0.4121    0.0000 N   0  0  0  0  0  0  0  0  0  0  0  0
    3.6046   -1.0006    0.0000 C   0  0  0  0  0  0  0  0  0  0  0  0
    3.9071   -0.2331    0.0000 C   0  0  0  0  0  0  0  0  0  0  0  0
    4.7305   -0.2835    0.0000 C   0  0  0  0  0  0  0  0  0  0  0  0
    4.9370   -1.0823    0.0000 N   0  0  0  0  0  0  0  0  0  0  0  0
    4.2411   -1.5255    0.0000 C   0  0  0  0  0  0  0  0  0  0  0  0
    5.7045   -1.3848    0.0000 C   0  0  0  0  0  0  0  0  0  0  0  0
    5.8264   -2.2007    0.0000 O   0  0  0  0  0  0  0  0  0  0  0  0
    6.3503   -0.8713    0.0000 O   0  0  0  0  0  0  0  0  0  0  0  0
    7.1178   -1.1738    0.0000 C   0  0  0  0  0  0  0  0  0  0  0  0
    7.8854   -1.4762    0.0000 C   0  0  0  0  0  0  0  0  0  0  0  0
    7.4203   -0.4062    0.0000 C   0  0  0  0  0  0  0  0  0  0  0  0
    6.8153   -1.9413    0.0000 C   0  0  0  0  0  0  0  0  0  0  0  0
    3.3840   -1.7956    0.0000 N   0  0  0  0  0  0  0  0  0  0  0  0
    3.9622   -2.3841    0.0000 C   0  0  0  0  0  0  0  0  0  0  0  0
    2.5853   -2.0020    0.0000 C   0  0  0  0  0  0  0  0  0  0  0  0
    2.3647   -2.7970    0.0000 O   0  0  0  0  0  0  0  0  0  0  0  0
    2.0071   -1.4135    0.0000 C   0  0  0  0  0  0  0  0  0  0  0  0
    1.2084   -1.6200    0.0000 C   0  0  0  0  0  0  0  0  0  0  0  0
    0.6302   -1.0314    0.0000 C   0  0  0  0  0  0  0  0  0  0  0  0
   -0.1686   -1.2379    0.0000 C   0  0  0  0  0  0  0  0  0  0  0  0
   -0.4710   -2.0054    0.0000 O   0  0  0  0  0  0  0  0  0  0  0  0
   -1.2945   -1.9550    0.0000 C   0  0  0  0  0  0  0  0  0  0  0  0
   -1.5009   -1.1562    0.0000 N   0  0  0  0  0  0  0  0  0  0  0  0
   -0.8051   -0.7130    0.0000 C   0  0  0  0  0  0  0  0  0  0  0  0
  1  2  1  0  0  0  0
  2  3  1  0  0  0  0
  3  4  4  0  0  0  0
  4  5  4  0  0  0  0
  5  6  1  0  0  0  0
  6  7  1  0  0  0  0
  7  8  1  0  0  0  0
  8  9  1  0  0  0  0
  9 10  1  0  0  0  0
 10 11  1  0  0  0  0
  7 11  1  0  0  0  0
 10 12  1  0  0  0  0
 12 13  2  0  0  0  0
 12 14  1  0  0  0  0
 14 15  1  0  0  0  0
 15 16  1  0  0  0  0
 15 17  1  0  0  0  0
 15 18  1  0  0  0  0
  7 19  1  0  0  0  0
 19 20  1  0  0  0  0
 19 21  1  0  0  0  0
 21 22  2  0  0  0  0
 21 23  1  0  0  0  0
  5 23  4  0  0  0  0
 23 24  4  0  0  0  0
 24 25  4  0  0  0  0
  3 25  4  0  0  0  0
 25 26  1  0  0  0  0
 26 27  4  0  0  0  0
 27 28  4  0  0  0  0
 28 29  4  0  0  0  0
 29 30  4  0  0  0  0
 26 30  4  0  0  0  0
M  END
>  <CdId>
30

>  <Mol Weight>
414.462

>  <Formula>
C21H26N4O5

>  <CMPD_CHEMBLID>
CHEMBL371533

>  <MOLREGNO>
333170

>  <PARENT_CMPD_CHEMBLID>
CHEMBL371533

>  <PARENT_MOLREGNO>
333170

>  <COMPOUND_KEY>
2g

>  <MOLWEIGHT>
414.45

>  <ALOGP>
1.79

>  <PSA>
97.14

>  <NUM_RO5_VIOLATIONS>
0

>  <ACTIVITY_ID>
1659616

>  <STANDARD_TYPE>
CL

>  <RELATION>
=

>  <STANDARD_VALUE>
42.0

>  <STANDARD_UNITS>
mL.min-1.g-1

>  <PUBLISHED_TYPE>
CL

>  <PUBLISHED_RELATION>
=

>  <PUBLISHED_VALUE>
42.0

>  <PUBLISHED_UNITS>
uL/min.mg

>  <POTENTIAL_DUPLICATE>
0

>  <BAO_ENDPOINT>
BAO_0002759

>  <ASSAY_ID>
326858

>  <ASSAY_CHEMBLID>
CHEMBL861623

>  <ASSAY_TYPE>
A

>  <DESCRIPTION>
Intrinsic clearance in human liver microsomes

>  <ASSAY_SRC_ID>
1

>  <ASSAY_SRC_DESCRIPTION>
Scientific Literature

>  <ASSAY_ORGANISM>
Homo sapiens

>  <ASSAY_TAX_ID>
9606

>  <CURATED_BY>
Intermediate

>  <BAO_FORMAT>
BAO_0000251

>  <TID>
102164

>  <TARGET_CHEMBLID>
CHEMBL613373

>  <TARGET_TYPE>
SUBCELLULAR

>  <PREF_NAME>
Liver microsomes

>  <CONFIDENCE_SCORE>
2

>  <TARGET_MAPPING>
Subcellular fraction

>  <DOC_ID>
30409

>  <DOC_CHEMBLID>
CHEMBL1141942

>  <PUBMED_ID>
16202581

>  <JOURNAL>
Bioorg. Med. Chem. Lett.

>  <YEAR>
2005

>  <VOLUME>
15

>  <ISSUE>
23

>  <FIRST_PAGE>
5335

>  <ORGANISM>
Homo sapiens

$$$$

  Mrv1533001291819122D          

 31 35  0  0  0  0            999 V2000
   -0.5261    0.1456    0.0000 C   0  0  0  0  0  0  0  0  0  0  0  0
    0.2726    0.3520    0.0000 O   0  0  0  0  0  0  0  0  0  0  0  0
    0.8508   -0.2365    0.0000 C   0  0  0  0  0  0  0  0  0  0  0  0
    1.6495   -0.0300    0.0000 C   0  0  0  0  0  0  0  0  0  0  0  0
    2.2277   -0.6186    0.0000 C   0  0  0  0  0  0  0  0  0  0  0  0
    3.0264   -0.4121    0.0000 N   0  0  0  0  0  0  0  0  0  0  0  0
    3.6046   -1.0006    0.0000 C   0  0  0  0  0  0  0  0  0  0  0  0
    3.9071   -0.2331    0.0000 C   0  0  0  0  0  0  0  0  0  0  0  0
    4.7305   -0.2835    0.0000 C   0  0  0  0  0  0  0  0  0  0  0  0
    4.9370   -1.0823    0.0000 N   0  0  0  0  0  0  0  0  0  0  0  0
    4.2411   -1.5255    0.0000 C   0  0  0  0  0  0  0  0  0  0  0  0
    5.7045   -1.3848    0.0000 C   0  0  0  0  0  0  0  0  0  0  0  0
    5.8264   -2.2007    0.0000 O   0  0  0  0  0  0  0  0  0  0  0  0
    6.3503   -0.8713    0.0000 N   0  0  0  0  0  0  0  0  0  0  0  0
    6.2284   -0.0553    0.0000 C   0  0  0  0  0  0  0  0  0  0  0  0
    6.8742    0.4581    0.0000 C   0  0  0  0  0  0  0  0  0  0  0  0
    7.6417    0.1557    0.0000 C   0  0  0  0  0  0  0  0  0  0  0  0
    7.7635   -0.6603    0.0000 C   0  0  0  0  0  0  0  0  0  0  0  0
    7.1178   -1.1738    0.0000 C   0  0  0  0  0  0  0  0  0  0  0  0
    3.3840   -1.7956    0.0000 N   0  0  0  0  0  0  0  0  0  0  0  0
    3.9622   -2.3841    0.0000 C   0  0  0  0  0  0  0  0  0  0  0  0
    2.5853   -2.0020    0.0000 C   0  0  0  0  0  0  0  0  0  0  0  0
    2.3647   -2.7970    0.0000 O   0  0  0  0  0  0  0  0  0  0  0  0
    2.0071   -1.4135    0.0000 C   0  0  0  0  0  0  0  0  0  0  0  0
    1.2084   -1.6200    0.0000 C   0  0  0  0  0  0  0  0  0  0  0  0
    0.6302   -1.0314    0.0000 C   0  0  0  0  0  0  0  0  0  0  0  0
   -0.1686   -1.2379    0.0000 C   0  0  0  0  0  0  0  0  0  0  0  0
   -0.4710   -2.0054    0.0000 O   0  0  0  0  0  0  0  0  0  0  0  0
   -1.2945   -1.9550    0.0000 C   0  0  0  0  0  0  0  0  0  0  0  0
   -1.5009   -1.1562    0.0000 N   0  0  0  0  0  0  0  0  0  0  0  0
   -0.8051   -0.7130    0.0000 C   0  0  0  0  0  0  0  0  0  0  0  0
  1  2  1  0  0  0  0
  2  3  1  0  0  0  0
  3  4  4  0  0  0  0
  4  5  4  0  0  0  0
  5  6  1  0  0  0  0
  6  7  1  0  0  0  0
  7  8  1  0  0  0  0
  8  9  1  0  0  0  0
  9 10  1  0  0  0  0
 10 11  1  0  0  0  0
  7 11  1  0  0  0  0
 10 12  1  0  0  0  0
 12 13  2  0  0  0  0
 12 14  1  0  0  0  0
 14 15  1  0  0  0  0
 15 16  1  0  0  0  0
 16 17  1  0  0  0  0
 17 18  1  0  0  0  0
 18 19  1  0  0  0  0
 14 19  1  0  0  0  0
  7 20  1  0  0  0  0
 20 21  1  0  0  0  0
 20 22  1  0  0  0  0
 22 23  2  0  0  0  0
 22 24  1  0  0  0  0
  5 24  4  0  0  0  0
 24 25  4  0  0  0  0
 25 26  4  0  0  0  0
  3 26  4  0  0  0  0
 26 27  1  0  0  0  0
 27 28  4  0  0  0  0
 28 29  4  0  0  0  0
 29 30  4  0  0  0  0
 30 31  4  0  0  0  0
 27 31  4  0  0  0  0
M  END
>  <CdId>
31

>  <Mol Weight>
425.489

>  <Formula>
C22H27N5O4

>  <CMPD_CHEMBLID>
CHEMBL198526

>  <MOLREGNO>
333221

>  <PARENT_CMPD_CHEMBLID>
CHEMBL198526

>  <PARENT_MOLREGNO>
333221

>  <COMPOUND_KEY>
5h

>  <MOLWEIGHT>
425.48

>  <ALOGP>
1.33

>  <PSA>
91.15

>  <NUM_RO5_VIOLATIONS>
0

>  <ACTIVITY_ID>
1659620

>  <STANDARD_TYPE>
CL

>  <RELATION>
=

>  <STANDARD_VALUE>
152.0

>  <STANDARD_UNITS>
mL.min-1.g-1

>  <PUBLISHED_TYPE>
CL

>  <PUBLISHED_RELATION>
=

>  <PUBLISHED_VALUE>
152.0

>  <PUBLISHED_UNITS>
uL/min.mg

>  <POTENTIAL_DUPLICATE>
0

>  <BAO_ENDPOINT>
BAO_0002759

>  <ASSAY_ID>
326858

>  <ASSAY_CHEMBLID>
CHEMBL861623

>  <ASSAY_TYPE>
A

>  <DESCRIPTION>
Intrinsic clearance in human liver microsomes

>  <ASSAY_SRC_ID>
1

>  <ASSAY_SRC_DESCRIPTION>
Scientific Literature

>  <ASSAY_ORGANISM>
Homo sapiens

>  <ASSAY_TAX_ID>
9606

>  <CURATED_BY>
Intermediate

>  <BAO_FORMAT>
BAO_0000251

>  <TID>
102164

>  <TARGET_CHEMBLID>
CHEMBL613373

>  <TARGET_TYPE>
SUBCELLULAR

>  <PREF_NAME>
Liver microsomes

>  <CONFIDENCE_SCORE>
2

>  <TARGET_MAPPING>
Subcellular fraction

>  <DOC_ID>
30409

>  <DOC_CHEMBLID>
CHEMBL1141942

>  <PUBMED_ID>
16202581

>  <JOURNAL>
Bioorg. Med. Chem. Lett.

>  <YEAR>
2005

>  <VOLUME>
15

>  <ISSUE>
23

>  <FIRST_PAGE>
5335

>  <ORGANISM>
Homo sapiens

$$$$

  Mrv1533001291819122D          

 21 22  0  0  0  0            999 V2000
    2.2539   -0.8250    0.0000 H   0  0  0  0  0  0  0  0  0  0  0  0
    1.4289   -0.8250    0.0000 C   0  0  0  0  0  0  0  0  0  0  0  0
    1.4289    0.0000    0.0000 H   0  0  0  0  0  0  0  0  0  0  0  0
    0.6039   -0.8250    0.0000 H   0  0  0  0  0  0  0  0  0  0  0  0
    1.4289   -1.6500    0.0000 O   0  0  0  0  0  0  0  0  0  0  0  0
    0.7145   -2.0625    0.0000 N   0  0  0  0  0  0  0  0  0  0  0  0
    0.7145   -2.8875    0.0000 C   0  0  0  0  0  0  0  0  0  0  0  0
    1.4289   -3.3000    0.0000 C   0  0  0  0  0  0  0  0  0  0  0  0
    1.4289   -4.1250    0.0000 C   0  0  0  0  0  0  0  0  0  0  0  0
    0.7145   -4.5375    0.0000 C   0  0  0  0  0  0  0  0  0  0  0  0
    0.0000   -4.1250    0.0000 C   0  0  0  0  0  0  0  0  0  0  0  0
    0.0000   -3.3000    0.0000 C   0  0  0  0  0  0  0  0  0  0  0  0
   -0.7145   -4.5375    0.0000 C   0  0  0  0  0  0  0  0  0  0  0  0
   -1.4289   -4.9500    0.0000 C   0  0  0  0  0  0  0  0  0  0  0  0
   -2.1434   -5.3625    0.0000 C   0  0  0  0  0  0  0  0  0  0  0  0
   -2.1434   -6.1875    0.0000 C   0  0  0  0  0  0  0  0  0  0  0  0
   -2.8579   -6.6000    0.0000 C   0  0  0  0  0  0  0  0  0  0  0  0
   -3.5724   -6.1875    0.0000 C   0  0  0  0  0  0  0  0  0  0  0  0
   -3.5724   -5.3625    0.0000 C   0  0  0  0  0  0  0  0  0  0  0  0
   -4.2868   -4.9500    0.0000 C   0  0  0  0  0  0  0  0  0  0  0  0
   -2.8579   -4.9500    0.0000 N   0  0  0  0  0  0  0  0  0  0  0  0
  1  2  1  0  0  0  0
  2  3  1  0  0  0  0
  2  4  1  0  0  0  0
  2  5  1  0  0  0  0
  5  6  1  0  0  0  0
  6  7  2  0  0  0  0
  7  8  1  0  0  0  0
  8  9  1  0  0  0  0
  9 10  1  0  0  0  0
 10 11  1  0  0  0  0
 11 12  2  0  0  0  0
  7 12  1  0  0  0  0
 11 13  1  0  0  0  0
 13 14  3  0  0  0  0
 14 15  1  0  0  0  0
 15 16  4  0  0  0  0
 16 17  4  0  0  0  0
 17 18  4  0  0  0  0
 18 19  4  0  0  0  0
 19 20  1  0  0  0  0
 19 21  4  0  0  0  0
 15 21  4  0  0  0  0
M  ISO  3   1   3   3   3   4   3
M  END
>  <CdId>
52

>  <Mol Weight>
246.33

>  <Formula>
C15H16N2O

>  <CMPD_CHEMBLID>
CHEMBL228196

>  <MOLREGNO>
376820

>  <PARENT_CMPD_CHEMBLID>
CHEMBL227853

>  <PARENT_MOLREGNO>
376818

>  <COMPOUND_KEY>
[3H]ABP-688

>  <MOLWEIGHT>
240.3

>  <ALOGP>
3.03

>  <PSA>
34.48

>  <NUM_RO5_VIOLATIONS>
0

>  <ACTIVITY_ID>
1857399

>  <STANDARD_TYPE>
CL

>  <RELATION>
=

>  <STANDARD_VALUE>
150.0

>  <STANDARD_UNITS>
mL.min-1.g-1

>  <PUBLISHED_TYPE>
CL

>  <PUBLISHED_RELATION>
=

>  <PUBLISHED_VALUE>
150.0

>  <PUBLISHED_UNITS>
uL/min.mg

>  <POTENTIAL_DUPLICATE>
0

>  <BAO_ENDPOINT>
BAO_0002759

>  <ASSAY_ID>
432823

>  <ASSAY_CHEMBLID>
CHEMBL914092

>  <ASSAY_TYPE>
A

>  <DESCRIPTION>
Metabolic stability assessed as intrinsic clearance in human liver microsomes

>  <ASSAY_SRC_ID>
1

>  <ASSAY_SRC_DESCRIPTION>
Scientific Literature

>  <ASSAY_ORGANISM>
Homo sapiens

>  <ASSAY_TAX_ID>
9606

>  <CURATED_BY>
Autocuration

>  <BAO_FORMAT>
BAO_0000251

>  <TID>
102164

>  <TARGET_CHEMBLID>
CHEMBL613373

>  <TARGET_TYPE>
SUBCELLULAR

>  <PREF_NAME>
Liver microsomes

>  <CONFIDENCE_SCORE>
2

>  <TARGET_MAPPING>
Subcellular fraction

>  <DOC_ID>
35537

>  <DOC_CHEMBLID>
CHEMBL1144571

>  <PUBMED_ID>
17110115

>  <JOURNAL>
Bioorg. Med. Chem.

>  <YEAR>
2007

>  <VOLUME>
15

>  <ISSUE>
2

>  <FIRST_PAGE>
903

>  <ORGANISM>
Homo sapiens

$$$$

  Mrv1533001291819122D          

 21 24  0  0  0  0            999 V2000
   -1.5683   -0.4367    0.0000 C   0  0  0  0  0  0  0  0  0  0  0  0
   -2.3119   -0.7939    0.0000 C   0  0  0  0  0  0  0  0  0  0  0  0
   -2.9931   -0.3284    0.0000 C   0  0  0  0  0  0  0  0  0  0  0  0
   -2.3744   -1.6165    0.0000 C   0  0  0  0  0  0  0  0  0  0  0  0
   -3.1860   -1.4684    0.0000 C   0  0  0  0  0  0  0  0  0  0  0  0
   -1.5498   -1.5927    0.0000 O   0  0  0  0  0  0  0  0  0  0  0  0
   -1.2722   -2.3696    0.0000 C   0  0  0  0  0  0  0  0  0  0  0  0
   -1.9254   -2.8736    0.0000 N   0  0  0  0  0  0  0  0  0  0  0  0
   -2.6066   -2.4082    0.0000 C   0  0  0  0  0  0  0  0  0  0  0  0
   -3.3835   -2.6857    0.0000 O   0  0  0  0  0  0  0  0  0  0  0  0
   -0.4806   -2.6017    0.0000 N   0  0  0  0  0  0  0  0  0  0  0  0
    0.1163   -2.0322    0.0000 C   0  0  0  0  0  0  0  0  0  0  0  0
    0.8517   -1.6585    0.0000 C   0  0  0  0  0  0  0  0  0  0  0  0
    0.8517   -0.9111    0.0000 C   0  0  0  0  0  0  0  0  0  0  0  0
    1.3012   -0.1208    0.0000 C   0  0  0  0  0  0  0  0  0  0  0  0
    2.0368   -0.4945    0.0000 C   0  0  0  0  0  0  0  0  0  0  0  0
    2.0368   -1.2419    0.0000 C   0  0  0  0  0  0  0  0  0  0  0  0
    1.3012   -1.6156    0.0000 C   0  0  0  0  0  0  0  0  0  0  0  0
    0.5657   -1.2419    0.0000 C   0  0  0  0  0  0  0  0  0  0  0  0
    0.5657   -0.4945    0.0000 C   0  0  0  0  0  0  0  0  0  0  0  0
    1.5873   -2.0322    0.0000 C   0  0  0  0  0  0  0  0  0  0  0  0
  1  2  1  0  0  0  0
  2  3  1  0  0  0  0
  2  4  1  0  0  0  0
  4  5  1  0  0  0  0
  4  6  1  0  0  0  0
  6  7  1  0  0  0  0
  7  8  2  0  0  0  0
  8  9  1  0  0  0  0
  4  9  1  0  0  0  0
  9 10  2  0  0  0  0
  7 11  1  0  0  0  0
 11 12  1  0  0  0  0
 12 13  1  0  0  0  0
 13 21  1  0  0  0  0
 14 15  1  0  0  0  0
 15 16  1  0  0  0  0
 17 21  1  0  0  0  0
 17 18  1  0  0  0  0
 18 19  1  0  0  0  0
 12 19  1  0  0  0  0
 15 20  1  0  0  0  0
 19 20  1  0  0  0  0
 16 17  1  0  0  0  0
 13 14  1  0  0  0  0
M  END
>  <CdId>
55

>  <Mol Weight>
290.407

>  <Formula>
C17H26N2O2

>  <CMPD_CHEMBLID>
CHEMBL237799

>  <MOLREGNO>
398573

>  <PARENT_CMPD_CHEMBLID>
CHEMBL237799

>  <PARENT_MOLREGNO>
398573

>  <COMPOUND_KEY>
10

>  <MOLWEIGHT>
290.4

>  <ALOGP>
3.64

>  <PSA>
50.69

>  <NUM_RO5_VIOLATIONS>
0

>  <ACTIVITY_ID>
1976803

>  <STANDARD_TYPE>
CL

>  <RELATION>
=

>  <STANDARD_VALUE>
28.0

>  <STANDARD_UNITS>
mL.min-1.g-1

>  <PUBLISHED_TYPE>
CL

>  <PUBLISHED_RELATION>
=

>  <PUBLISHED_VALUE>
28.0

>  <PUBLISHED_UNITS>
uL/min.mg

>  <POTENTIAL_DUPLICATE>
0

>  <BAO_ENDPOINT>
BAO_0002759

>  <ASSAY_ID>
448532

>  <ASSAY_CHEMBLID>
CHEMBL897681

>  <ASSAY_TYPE>
A

>  <DESCRIPTION>
Intrinsic clearance in human liver microsomes

>  <ASSAY_SRC_ID>
1

>  <ASSAY_SRC_DESCRIPTION>
Scientific Literature

>  <ASSAY_ORGANISM>
Homo sapiens

>  <ASSAY_TAX_ID>
9606

>  <CURATED_BY>
Autocuration

>  <BAO_FORMAT>
BAO_0000251

>  <TID>
102164

>  <TARGET_CHEMBLID>
CHEMBL613373

>  <TARGET_TYPE>
SUBCELLULAR

>  <PREF_NAME>
Liver microsomes

>  <CONFIDENCE_SCORE>
2

>  <TARGET_MAPPING>
Subcellular fraction

>  <DOC_ID>
36898

>  <DOC_CHEMBLID>
CHEMBL1149640

>  <PUBMED_ID>
17600707

>  <JOURNAL>
Bioorg. Med. Chem. Lett.

>  <YEAR>
2007

>  <VOLUME>
17

>  <ISSUE>
17

>  <FIRST_PAGE>
4837

>  <ORGANISM>
Homo sapiens

$$$$

  Mrv1533001291819122D          

 23 24  0  0  1  0            999 V2000
    2.7879   -2.0334    0.0000 C   0  0  0  0  0  0  0  0  0  0  0  0
    1.9810   -1.8619    0.0000 C   0  0  0  0  0  0  0  0  0  0  0  0
    1.7260   -1.0773    0.0000 C   0  0  0  0  0  0  0  0  0  0  0  0
    1.4289   -2.4750    0.0000 C   0  0  0  0  0  0  0  0  0  0  0  0
    0.8769   -1.8619    0.0000 C   0  0  0  0  0  0  0  0  0  0  0  0
    2.0964   -2.9599    0.0000 O   0  0  0  0  0  0  0  0  0  0  0  0
    1.8414   -3.7445    0.0000 C   0  0  0  0  0  0  0  0  0  0  0  0
    1.0164   -3.7445    0.0000 N   0  0  0  0  0  0  0  0  0  0  0  0
    0.7615   -2.9599    0.0000 C   0  0  0  0  0  0  0  0  0  0  0  0
   -0.0231   -2.7050    0.0000 O   0  0  0  0  0  0  0  0  0  0  0  0
    2.3264   -4.4120    0.0000 N   0  0  0  0  0  0  0  0  0  0  0  0
    3.1468   -4.3257    0.0000 C   0  0  1  0  0  0  0  0  0  0  0  0
    3.4824   -3.5721    0.0000 C   0  0  0  0  0  0  0  0  0  0  0  0
    3.6318   -4.9932    0.0000 C   0  0  0  0  0  0  0  0  0  0  0  0
    4.4522   -4.9070    0.0000 C   0  0  0  0  0  0  0  0  0  0  0  0
    4.9372   -5.5744    0.0000 C   0  0  0  0  0  0  0  0  0  0  0  0
    4.6016   -6.3281    0.0000 C   0  0  0  0  0  0  0  0  0  0  0  0
    3.7811   -6.4143    0.0000 C   0  0  0  0  0  0  0  0  0  0  0  0
    3.2962   -5.7469    0.0000 C   0  0  0  0  0  0  0  0  0  0  0  0
    2.4757   -5.8331    0.0000 C   0  0  0  0  0  0  0  0  0  0  0  0
    1.6552   -5.9193    0.0000 F   0  0  0  0  0  0  0  0  0  0  0  0
    2.3895   -5.0126    0.0000 F   0  0  0  0  0  0  0  0  0  0  0  0
    2.5620   -6.6536    0.0000 F   0  0  0  0  0  0  0  0  0  0  0  0
  1  2  1  0  0  0  0
  2  3  1  0  0  0  0
  2  4  1  0  0  0  0
  4  5  1  0  0  0  0
  4  6  1  0  0  0  0
  6  7  1  0  0  0  0
  7  8  2  0  0  0  0
  8  9  1  0  0  0  0
  4  9  1  0  0  0  0
  9 10  2  0  0  0  0
  7 11  1  0  0  0  0
 11 12  1  0  0  0  0
 12 13  1  1  0  0  0
 12 14  1  0  0  0  0
 14 15  4  0  0  0  0
 15 16  4  0  0  0  0
 16 17  4  0  0  0  0
 17 18  4  0  0  0  0
 18 19  4  0  0  0  0
 14 19  4  0  0  0  0
 19 20  1  0  0  0  0
 20 21  1  0  0  0  0
 20 22  1  0  0  0  0
 20 23  1  0  0  0  0
M  END
>  <CdId>
64

>  <Mol Weight>
328.335

>  <Formula>
C16H19F3N2O2

>  <CMPD_CHEMBLID>
CHEMBL237107

>  <MOLREGNO>
398594

>  <PARENT_CMPD_CHEMBLID>
CHEMBL237107

>  <PARENT_MOLREGNO>
398594

>  <COMPOUND_KEY>
32, racemate

>  <MOLWEIGHT>
328.33

>  <ALOGP>
4.29

>  <PSA>
50.69

>  <NUM_RO5_VIOLATIONS>
0

>  <ACTIVITY_ID>
1976853

>  <STANDARD_TYPE>
CL

>  <RELATION>
=

>  <STANDARD_VALUE>
23.0

>  <STANDARD_UNITS>
mL.min-1.g-1

>  <PUBLISHED_TYPE>
CL

>  <PUBLISHED_RELATION>
=

>  <PUBLISHED_VALUE>
23.0

>  <PUBLISHED_UNITS>
uL/min.mg

>  <POTENTIAL_DUPLICATE>
0

>  <BAO_ENDPOINT>
BAO_0002759

>  <ASSAY_ID>
448532

>  <ASSAY_CHEMBLID>
CHEMBL897681

>  <ASSAY_TYPE>
A

>  <DESCRIPTION>
Intrinsic clearance in human liver microsomes

>  <ASSAY_SRC_ID>
1

>  <ASSAY_SRC_DESCRIPTION>
Scientific Literature

>  <ASSAY_ORGANISM>
Homo sapiens

>  <ASSAY_TAX_ID>
9606

>  <CURATED_BY>
Autocuration

>  <BAO_FORMAT>
BAO_0000251

>  <TID>
102164

>  <TARGET_CHEMBLID>
CHEMBL613373

>  <TARGET_TYPE>
SUBCELLULAR

>  <PREF_NAME>
Liver microsomes

>  <CONFIDENCE_SCORE>
2

>  <TARGET_MAPPING>
Subcellular fraction

>  <DOC_ID>
36898

>  <DOC_CHEMBLID>
CHEMBL1149640

>  <PUBMED_ID>
17600707

>  <JOURNAL>
Bioorg. Med. Chem. Lett.

>  <YEAR>
2007

>  <VOLUME>
17

>  <ISSUE>
17

>  <FIRST_PAGE>
4837

>  <ORGANISM>
Homo sapiens

$$$$

  Mrv1533001291819122D          

 31 34  0  0  1  0            999 V2000
    0.1725   -1.6410    0.0000 C   0  0  0  0  0  0  0  0  0  0  0  0
   -0.5812   -1.3054    0.0000 C   0  0  2  0  0  0  0  0  0  0  0  0
   -0.6674   -0.4849    0.0000 N   0  0  0  0  0  0  0  0  0  0  0  0
    0.0000    0.0000    0.0000 C   0  0  0  0  0  0  0  0  0  0  0  0
    0.0000    0.8250    0.0000 N   0  0  0  0  0  0  0  0  0  0  0  0
    0.7846    1.0799    0.0000 C   0  0  0  0  0  0  0  0  0  0  0  0
    1.0396    1.8646    0.0000 O   0  0  0  0  0  0  0  0  0  0  0  0
    1.2695    0.4125    0.0000 C   0  0  0  0  0  0  0  0  0  0  0  0
    1.6820    1.1270    0.0000 C   0  0  0  0  0  0  0  0  0  0  0  0
    2.5070    1.1270    0.0000 C   0  0  0  0  0  0  0  0  0  0  0  0
    2.9195    0.4125    0.0000 N   0  0  0  0  0  0  0  0  0  0  0  0
    3.7445    0.4125    0.0000 C   0  0  0  0  0  0  0  0  0  0  0  0
    4.1570   -0.3020    0.0000 C   0  0  0  0  0  0  0  0  0  0  0  0
    4.9820   -0.3020    0.0000 C   0  0  0  0  0  0  0  0  0  0  0  0
    5.3945   -1.0164    0.0000 C   0  0  0  0  0  0  0  0  0  0  0  0
    4.9820   -1.7309    0.0000 C   0  0  0  0  0  0  0  0  0  0  0  0
    4.1570   -1.7309    0.0000 C   0  0  0  0  0  0  0  0  0  0  0  0
    3.7445   -1.0164    0.0000 C   0  0  0  0  0  0  0  0  0  0  0  0
    2.5070   -0.3020    0.0000 C   0  0  0  0  0  0  0  0  0  0  0  0
    1.6820   -0.3020    0.0000 C   0  0  0  0  0  0  0  0  0  0  0  0
    0.7846   -0.2549    0.0000 O   0  0  0  0  0  0  0  0  0  0  0  0
   -1.2486   -1.7903    0.0000 C   0  0  0  0  0  0  0  0  0  0  0  0
   -1.1624   -2.6108    0.0000 C   0  0  0  0  0  0  0  0  0  0  0  0
   -1.8298   -3.0957    0.0000 C   0  0  0  0  0  0  0  0  0  0  0  0
   -2.5835   -2.7602    0.0000 C   0  0  0  0  0  0  0  0  0  0  0  0
   -2.6698   -1.9397    0.0000 C   0  0  0  0  0  0  0  0  0  0  0  0
   -2.0023   -1.4548    0.0000 C   0  0  0  0  0  0  0  0  0  0  0  0
   -2.0886   -0.6343    0.0000 C   0  0  0  0  0  0  0  0  0  0  0  0
   -2.1748    0.1862    0.0000 F   0  0  0  0  0  0  0  0  0  0  0  0
   -1.2681   -0.5481    0.0000 F   0  0  0  0  0  0  0  0  0  0  0  0
   -2.9090   -0.7205    0.0000 F   0  0  0  0  0  0  0  0  0  0  0  0
  2  1  1  1  0  0  0
  2  3  1  0  0  0  0
  3  4  1  0  0  0  0
  4  5  2  0  0  0  0
  5  6  1  0  0  0  0
  6  7  2  0  0  0  0
  6  8  1  0  0  0  0
  8  9  1  0  0  0  0
  9 10  1  0  0  0  0
 10 11  1  0  0  0  0
 11 12  1  0  0  0  0
 12 13  1  0  0  0  0
 13 14  4  0  0  0  0
 14 15  4  0  0  0  0
 15 16  4  0  0  0  0
 16 17  4  0  0  0  0
 17 18  4  0  0  0  0
 13 18  4  0  0  0  0
 11 19  1  0  0  0  0
 19 20  1  0  0  0  0
  8 20  1  0  0  0  0
  8 21  1  0  0  0  0
  4 21  1  0  0  0  0
  2 22  1  0  0  0  0
 22 23  4  0  0  0  0
 23 24  4  0  0  0  0
 24 25  4  0  0  0  0
 25 26  4  0  0  0  0
 26 27  4  0  0  0  0
 22 27  4  0  0  0  0
 27 28  1  0  0  0  0
 28 29  1  0  0  0  0
 28 30  1  0  0  0  0
 28 31  1  0  0  0  0
M  END
>  <CdId>
67

>  <Mol Weight>
431.459

>  <Formula>
C23H24F3N3O2

>  <CMPD_CHEMBLID>
CHEMBL392489

>  <MOLREGNO>
398595

>  <PARENT_CMPD_CHEMBLID>
CHEMBL392489

>  <PARENT_MOLREGNO>
398595

>  <COMPOUND_KEY>
33

>  <MOLWEIGHT>
431.45

>  <ALOGP>
4.41

>  <PSA>
53.93

>  <NUM_RO5_VIOLATIONS>
0

>  <ACTIVITY_ID>
1976852

>  <STANDARD_TYPE>
CL

>  <RELATION>
=

>  <STANDARD_VALUE>
193.0

>  <STANDARD_UNITS>
mL.min-1.g-1

>  <PUBLISHED_TYPE>
CL

>  <PUBLISHED_RELATION>
=

>  <PUBLISHED_VALUE>
193.0

>  <PUBLISHED_UNITS>
uL/min.mg

>  <POTENTIAL_DUPLICATE>
0

>  <BAO_ENDPOINT>
BAO_0002759

>  <ASSAY_ID>
448532

>  <ASSAY_CHEMBLID>
CHEMBL897681

>  <ASSAY_TYPE>
A

>  <DESCRIPTION>
Intrinsic clearance in human liver microsomes

>  <ASSAY_SRC_ID>
1

>  <ASSAY_SRC_DESCRIPTION>
Scientific Literature

>  <ASSAY_ORGANISM>
Homo sapiens

>  <ASSAY_TAX_ID>
9606

>  <CURATED_BY>
Autocuration

>  <BAO_FORMAT>
BAO_0000251

>  <TID>
102164

>  <TARGET_CHEMBLID>
CHEMBL613373

>  <TARGET_TYPE>
SUBCELLULAR

>  <PREF_NAME>
Liver microsomes

>  <CONFIDENCE_SCORE>
2

>  <TARGET_MAPPING>
Subcellular fraction

>  <DOC_ID>
36898

>  <DOC_CHEMBLID>
CHEMBL1149640

>  <PUBMED_ID>
17600707

>  <JOURNAL>
Bioorg. Med. Chem. Lett.

>  <YEAR>
2007

>  <VOLUME>
17

>  <ISSUE>
17

>  <FIRST_PAGE>
4837

>  <ORGANISM>
Homo sapiens

$$$$

  Mrv1533001291819122D          

 21 24  0  0  0  0            999 V2000
   -1.4656   -1.7759    0.0000 C   0  0  0  0  0  0  0  0  0  0  0  0
   -1.7205   -2.5606    0.0000 C   0  0  0  0  0  0  0  0  0  0  0  0
   -1.1684   -3.1736    0.0000 C   0  0  0  0  0  0  0  0  0  0  0  0
   -1.8358   -3.6586    0.0000 C   0  0  0  0  0  0  0  0  0  0  0  0
   -1.7495   -4.4791    0.0000 C   0  0  0  0  0  0  0  0  0  0  0  0
   -0.6164   -2.5605    0.0000 O   0  0  0  0  0  0  0  0  0  0  0  0
    0.1373   -2.8960    0.0000 C   0  0  0  0  0  0  0  0  0  0  0  0
    0.0511   -3.7165    0.0000 N   0  0  0  0  0  0  0  0  0  0  0  0
   -0.7559   -3.8881    0.0000 C   0  0  0  0  0  0  0  0  0  0  0  0
   -1.0914   -4.6418    0.0000 O   0  0  0  0  0  0  0  0  0  0  0  0
    0.8517   -2.4835    0.0000 N   0  0  0  0  0  0  0  0  0  0  0  0
    0.8517   -1.6585    0.0000 C   0  0  0  0  0  0  0  0  0  0  0  0
    0.1163   -2.0322    0.0000 C   0  0  0  0  0  0  0  0  0  0  0  0
    0.5657   -1.2419    0.0000 C   0  0  0  0  0  0  0  0  0  0  0  0
    1.3012   -1.6156    0.0000 C   0  0  0  0  0  0  0  0  0  0  0  0
    2.0368   -1.2419    0.0000 C   0  0  0  0  0  0  0  0  0  0  0  0
    2.0368   -0.4945    0.0000 C   0  0  0  0  0  0  0  0  0  0  0  0
    1.3012   -0.1208    0.0000 C   0  0  0  0  0  0  0  0  0  0  0  0
    0.5657   -0.4945    0.0000 C   0  0  0  0  0  0  0  0  0  0  0  0
    0.8517   -0.9111    0.0000 C   0  0  0  0  0  0  0  0  0  0  0  0
    1.5873   -2.0322    0.0000 C   0  0  0  0  0  0  0  0  0  0  0  0
  1  2  1  0  0  0  0
  2  3  1  0  0  0  0
  3  4  1  0  0  0  0
  4  5  1  0  0  0  0
  3  6  1  0  0  0  0
  6  7  1  0  0  0  0
  7  8  2  0  0  0  0
  8  9  1  0  0  0  0
  3  9  1  0  0  0  0
  9 10  2  0  0  0  0
  7 11  1  0  0  0  0
 11 12  1  0  0  0  0
 12 13  1  0  0  0  0
 13 14  1  0  0  0  0
 14 15  1  0  0  0  0
 15 16  1  0  0  0  0
 12 21  1  0  0  0  0
 17 18  1  0  0  0  0
 18 19  1  0  0  0  0
 16 21  1  0  0  0  0
 18 20  1  0  0  0  0
 12 20  1  0  0  0  0
 14 19  1  0  0  0  0
 16 17  1  0  0  0  0
M  END
>  <CdId>
68

>  <Mol Weight>
290.407

>  <Formula>
C17H26N2O2

>  <CMPD_CHEMBLID>
CHEMBL238234

>  <MOLREGNO>
398575

>  <PARENT_CMPD_CHEMBLID>
CHEMBL238234

>  <PARENT_MOLREGNO>
398575

>  <COMPOUND_KEY>
12

>  <MOLWEIGHT>
290.4

>  <ALOGP>
3.73

>  <PSA>
50.69

>  <NUM_RO5_VIOLATIONS>
0

>  <ACTIVITY_ID>
1976801

>  <STANDARD_TYPE>
CL

>  <RELATION>
=

>  <STANDARD_VALUE>
26.0

>  <STANDARD_UNITS>
mL.min-1.g-1

>  <PUBLISHED_TYPE>
CL

>  <PUBLISHED_RELATION>
=

>  <PUBLISHED_VALUE>
26.0

>  <PUBLISHED_UNITS>
uL/min.mg

>  <POTENTIAL_DUPLICATE>
0

>  <BAO_ENDPOINT>
BAO_0002759

>  <ASSAY_ID>
448532

>  <ASSAY_CHEMBLID>
CHEMBL897681

>  <ASSAY_TYPE>
A

>  <DESCRIPTION>
Intrinsic clearance in human liver microsomes

>  <ASSAY_SRC_ID>
1

>  <ASSAY_SRC_DESCRIPTION>
Scientific Literature

>  <ASSAY_ORGANISM>
Homo sapiens

>  <ASSAY_TAX_ID>
9606

>  <CURATED_BY>
Autocuration

>  <BAO_FORMAT>
BAO_0000251

>  <TID>
102164

>  <TARGET_CHEMBLID>
CHEMBL613373

>  <TARGET_TYPE>
SUBCELLULAR

>  <PREF_NAME>
Liver microsomes

>  <CONFIDENCE_SCORE>
2

>  <TARGET_MAPPING>
Subcellular fraction

>  <DOC_ID>
36898

>  <DOC_CHEMBLID>
CHEMBL1149640

>  <PUBMED_ID>
17600707

>  <JOURNAL>
Bioorg. Med. Chem. Lett.

>  <YEAR>
2007

>  <VOLUME>
17

>  <ISSUE>
17

>  <FIRST_PAGE>
4837

>  <ORGANISM>
Homo sapiens

$$$$

  Mrv1533001291819122D          

 26 28  0  0  1  0            999 V2000
    3.5724    1.2375    0.0000 C   0  0  0  0  0  0  0  0  0  0  0  0
    4.2868    0.8250    0.0000 O   0  0  0  0  0  0  0  0  0  0  0  0
    4.2868    0.0000    0.0000 C   0  0  0  0  0  0  0  0  0  0  0  0
    5.0013   -0.4125    0.0000 C   0  0  0  0  0  0  0  0  0  0  0  0
    5.0013   -1.2375    0.0000 C   0  0  0  0  0  0  0  0  0  0  0  0
    4.2868   -1.6500    0.0000 C   0  0  0  0  0  0  0  0  0  0  0  0
    3.5724   -1.2375    0.0000 C   0  0  0  0  0  0  0  0  0  0  0  0
    3.5724   -0.4125    0.0000 C   0  0  0  0  0  0  0  0  0  0  0  0
    2.8579    0.0000    0.0000 C   0  0  0  0  0  0  0  0  0  0  0  0
    2.8579    0.8250    0.0000 N   0  0  0  0  0  0  0  0  0  0  0  0
    2.1434    1.2375    0.0000 C   0  0  1  0  0  0  0  0  0  0  0  0
    1.4289    0.8250    0.0000 C   0  0  0  0  0  0  0  0  0  0  0  0
    0.7145    1.2375    0.0000 C   0  0  0  0  0  0  0  0  0  0  0  0
    0.7145    2.0625    0.0000 C   0  0  0  0  0  0  0  0  0  0  0  0
    1.4289    2.4750    0.0000 N   0  0  0  0  0  0  0  0  0  0  0  0
    2.1434    2.0625    0.0000 C   0  0  1  0  0  0  0  0  0  0  0  0
    2.8579    2.4750    0.0000 C   0  0  0  0  0  0  0  0  0  0  0  0
    2.8579    3.3000    0.0000 C   0  0  0  0  0  0  0  0  0  0  0  0
    3.5724    3.7125    0.0000 C   0  0  0  0  0  0  0  0  0  0  0  0
    4.2868    3.3000    0.0000 C   0  0  0  0  0  0  0  0  0  0  0  0
    4.2868    2.4750    0.0000 C   0  0  0  0  0  0  0  0  0  0  0  0
    3.5724    2.0625    0.0000 C   0  0  0  0  0  0  0  0  0  0  0  0
    4.2868   -2.4750    0.0000 C   0  0  0  0  0  0  0  0  0  0  0  0
    4.2868   -3.3000    0.0000 C   0  0  0  0  0  0  0  0  0  0  0  0
    3.4618   -2.4750    0.0000 C   0  0  0  0  0  0  0  0  0  0  0  0
    5.1118   -2.4750    0.0000 C   0  0  0  0  0  0  0  0  0  0  0  0
  1  2  1  0  0  0  0
  2  3  1  0  0  0  0
  3  4  4  0  0  0  0
  4  5  4  0  0  0  0
  5  6  4  0  0  0  0
  6  7  4  0  0  0  0
  7  8  4  0  0  0  0
  3  8  4  0  0  0  0
  8  9  1  0  0  0  0
  9 10  1  0  0  0  0
 11 10  1  1  0  0  0
 11 12  1  0  0  0  0
 12 13  1  0  0  0  0
 13 14  1  0  0  0  0
 14 15  1  0  0  0  0
 15 16  1  0  0  0  0
 11 16  1  0  0  0  0
 16 17  1  1  0  0  0
 17 18  4  0  0  0  0
 18 19  4  0  0  0  0
 19 20  4  0  0  0  0
 20 21  4  0  0  0  0
 21 22  4  0  0  0  0
 17 22  4  0  0  0  0
  6 23  1  0  0  0  0
 23 24  1  0  0  0  0
 23 25  1  0  0  0  0
 23 26  1  0  0  0  0
M  END
>  <CdId>
70

>  <Mol Weight>
352.522

>  <Formula>
C23H32N2O

>  <CMPD_CHEMBLID>
CHEMBL430170

>  <MOLREGNO>
398655

>  <PARENT_CMPD_CHEMBLID>
CHEMBL430170

>  <PARENT_MOLREGNO>
398655

>  <COMPOUND_KEY>
A

>  <MOLWEIGHT>
352.51

>  <ALOGP>
4.46

>  <PSA>
33.29

>  <NUM_RO5_VIOLATIONS>
0

>  <ACTIVITY_ID>
1995209

>  <STANDARD_TYPE>
CL

>  <RELATION>
=

>  <STANDARD_VALUE>
87.9

>  <STANDARD_UNITS>
mL.min-1.g-1

>  <PUBLISHED_TYPE>
CL

>  <PUBLISHED_RELATION>
=

>  <PUBLISHED_VALUE>
87.9

>  <PUBLISHED_UNITS>
uL/min.mg

>  <POTENTIAL_DUPLICATE>
0

>  <BAO_ENDPOINT>
BAO_0002759

>  <ASSAY_ID>
450652

>  <ASSAY_CHEMBLID>
CHEMBL900935

>  <ASSAY_TYPE>
A

>  <DESCRIPTION>
Intrinsic clearance in human liver microsomes

>  <ASSAY_SRC_ID>
1

>  <ASSAY_SRC_DESCRIPTION>
Scientific Literature

>  <ASSAY_ORGANISM>
Homo sapiens

>  <ASSAY_TAX_ID>
9606

>  <CURATED_BY>
Autocuration

>  <BAO_FORMAT>
BAO_0000251

>  <TID>
102164

>  <TARGET_CHEMBLID>
CHEMBL613373

>  <TARGET_TYPE>
SUBCELLULAR

>  <PREF_NAME>
Liver microsomes

>  <CONFIDENCE_SCORE>
2

>  <TARGET_MAPPING>
Subcellular fraction

>  <DOC_ID>
37125

>  <DOC_CHEMBLID>
CHEMBL1137602

>  <PUBMED_ID>
17919904

>  <JOURNAL>
Bioorg. Med. Chem. Lett.

>  <YEAR>
2007

>  <VOLUME>
17

>  <ISSUE>
22

>  <FIRST_PAGE>
6079

>  <ORGANISM>
Homo sapiens

$$$$

  Mrv1533001291819122D          

 29 31  0  0  1  0            999 V2000
    3.5724    1.2375    0.0000 C   0  0  0  0  0  0  0  0  0  0  0  0
    4.2868    0.8250    0.0000 O   0  0  0  0  0  0  0  0  0  0  0  0
    4.2868    0.0000    0.0000 C   0  0  0  0  0  0  0  0  0  0  0  0
    5.0013   -0.4125    0.0000 C   0  0  0  0  0  0  0  0  0  0  0  0
    5.0013   -1.2375    0.0000 C   0  0  0  0  0  0  0  0  0  0  0  0
    4.2868   -1.6500    0.0000 C   0  0  0  0  0  0  0  0  0  0  0  0
    3.5724   -1.2375    0.0000 C   0  0  0  0  0  0  0  0  0  0  0  0
    3.5724   -0.4125    0.0000 C   0  0  0  0  0  0  0  0  0  0  0  0
    2.8579    0.0000    0.0000 C   0  0  0  0  0  0  0  0  0  0  0  0
    2.8579    0.8250    0.0000 N   0  0  0  0  0  0  0  0  0  0  0  0
    2.1434    1.2375    0.0000 C   0  0  1  0  0  0  0  0  0  0  0  0
    1.4289    0.8250    0.0000 C   0  0  0  0  0  0  0  0  0  0  0  0
    0.7145    1.2375    0.0000 C   0  0  0  0  0  0  0  0  0  0  0  0
    0.7145    2.0625    0.0000 C   0  0  0  0  0  0  0  0  0  0  0  0
    1.4289    2.4750    0.0000 N   0  0  0  0  0  0  0  0  0  0  0  0
    2.1434    2.0625    0.0000 C   0  0  1  0  0  0  0  0  0  0  0  0
    2.8579    2.4750    0.0000 C   0  0  0  0  0  0  0  0  0  0  0  0
    2.8579    3.3000    0.0000 C   0  0  0  0  0  0  0  0  0  0  0  0
    3.5724    3.7125    0.0000 C   0  0  0  0  0  0  0  0  0  0  0  0
    4.2868    3.3000    0.0000 C   0  0  0  0  0  0  0  0  0  0  0  0
    4.2868    2.4750    0.0000 C   0  0  0  0  0  0  0  0  0  0  0  0
    3.5724    2.0625    0.0000 C   0  0  0  0  0  0  0  0  0  0  0  0
    4.2868   -2.4750    0.0000 C   0  0  0  0  0  0  0  0  0  0  0  0
    3.4618   -2.4750    0.0000 C   0  0  0  0  0  0  0  0  0  0  0  0
    5.1118   -2.4750    0.0000 C   0  0  0  0  0  0  0  0  0  0  0  0
    4.2868   -3.3000    0.0000 C   0  0  0  0  0  0  0  0  0  0  0  0
    4.2868   -4.1250    0.0000 F   0  0  0  0  0  0  0  0  0  0  0  0
    3.4618   -3.3000    0.0000 F   0  0  0  0  0  0  0  0  0  0  0  0
    5.1118   -3.3000    0.0000 F   0  0  0  0  0  0  0  0  0  0  0  0
  1  2  1  0  0  0  0
  2  3  1  0  0  0  0
  3  4  4  0  0  0  0
  4  5  4  0  0  0  0
  5  6  4  0  0  0  0
  6  7  4  0  0  0  0
  7  8  4  0  0  0  0
  3  8  4  0  0  0  0
  8  9  1  0  0  0  0
  9 10  1  0  0  0  0
 11 10  1  1  0  0  0
 11 12  1  0  0  0  0
 12 13  1  0  0  0  0
 13 14  1  0  0  0  0
 14 15  1  0  0  0  0
 15 16  1  0  0  0  0
 11 16  1  0  0  0  0
 16 17  1  1  0  0  0
 17 18  4  0  0  0  0
 18 19  4  0  0  0  0
 19 20  4  0  0  0  0
 20 21  4  0  0  0  0
 21 22  4  0  0  0  0
 17 22  4  0  0  0  0
  6 23  1  0  0  0  0
 23 24  1  0  0  0  0
 23 25  1  0  0  0  0
 23 26  1  0  0  0  0
 26 27  1  0  0  0  0
 26 28  1  0  0  0  0
 26 29  1  0  0  0  0
M  END
>  <CdId>
71

>  <Mol Weight>
406.493

>  <Formula>
C23H29F3N2O

>  <CMPD_CHEMBLID>
CHEMBL392368

>  <MOLREGNO>
398656

>  <PARENT_CMPD_CHEMBLID>
CHEMBL392368

>  <PARENT_MOLREGNO>
398656

>  <COMPOUND_KEY>
B

>  <MOLWEIGHT>
406.48

>  <ALOGP>
4.91

>  <PSA>
33.29

>  <NUM_RO5_VIOLATIONS>
0

>  <ACTIVITY_ID>
1995213

>  <STANDARD_TYPE>
CL

>  <RELATION>
=

>  <STANDARD_VALUE>
44.7

>  <STANDARD_UNITS>
mL.min-1.g-1

>  <PUBLISHED_TYPE>
CL

>  <PUBLISHED_RELATION>
=

>  <PUBLISHED_VALUE>
44.7

>  <PUBLISHED_UNITS>
uL/min.mg

>  <POTENTIAL_DUPLICATE>
0

>  <BAO_ENDPOINT>
BAO_0002759

>  <ASSAY_ID>
450652

>  <ASSAY_CHEMBLID>
CHEMBL900935

>  <ASSAY_TYPE>
A

>  <DESCRIPTION>
Intrinsic clearance in human liver microsomes

>  <ASSAY_SRC_ID>
1

>  <ASSAY_SRC_DESCRIPTION>
Scientific Literature

>  <ASSAY_ORGANISM>
Homo sapiens

>  <ASSAY_TAX_ID>
9606

>  <CURATED_BY>
Autocuration

>  <BAO_FORMAT>
BAO_0000251

>  <TID>
102164

>  <TARGET_CHEMBLID>
CHEMBL613373

>  <TARGET_TYPE>
SUBCELLULAR

>  <PREF_NAME>
Liver microsomes

>  <CONFIDENCE_SCORE>
2

>  <TARGET_MAPPING>
Subcellular fraction

>  <DOC_ID>
37125

>  <DOC_CHEMBLID>
CHEMBL1137602

>  <PUBMED_ID>
17919904

>  <JOURNAL>
Bioorg. Med. Chem. Lett.

>  <YEAR>
2007

>  <VOLUME>
17

>  <ISSUE>
22

>  <FIRST_PAGE>
6079

>  <ORGANISM>
Homo sapiens

$$$$

  Mrv1533001291819122D          

 25 27  0  0  0  0            999 V2000
    4.6993   -1.5395    0.0000 C   0  0  0  0  0  0  0  0  0  0  0  0
    4.2868   -0.8250    0.0000 C   0  0  0  0  0  0  0  0  0  0  0  0
    3.8743   -0.1105    0.0000 C   0  0  0  0  0  0  0  0  0  0  0  0
    3.5724   -1.2375    0.0000 C   0  0  0  0  0  0  0  0  0  0  0  0
    3.5724   -2.0625    0.0000 N   0  0  0  0  0  0  0  0  0  0  0  0
    2.8579   -2.4750    0.0000 C   0  0  0  0  0  0  0  0  0  0  0  0
    2.1434   -2.0625    0.0000 O   0  0  0  0  0  0  0  0  0  0  0  0
    2.8579   -3.3000    0.0000 C   0  0  0  0  0  0  0  0  0  0  0  0
    3.5724   -3.7125    0.0000 C   0  0  0  0  0  0  0  0  0  0  0  0
    3.5724   -4.5375    0.0000 N   0  0  0  0  0  0  0  0  0  0  0  0
    2.8579   -4.9500    0.0000 C   0  0  0  0  0  0  0  0  0  0  0  0
    2.1434   -4.5375    0.0000 C   0  0  0  0  0  0  0  0  0  0  0  0
    2.1434   -3.7125    0.0000 N   0  0  0  0  0  0  0  0  0  0  0  0
    1.4289   -4.9500    0.0000 C   0  0  0  0  0  0  0  0  0  0  0  0
    1.4289   -5.7750    0.0000 C   0  0  0  0  0  0  0  0  0  0  0  0
    0.7145   -6.1875    0.0000 C   0  0  0  0  0  0  0  0  0  0  0  0
    0.0000   -5.7750    0.0000 C   0  0  0  0  0  0  0  0  0  0  0  0
    0.0000   -4.9500    0.0000 C   0  0  0  0  0  0  0  0  0  0  0  0
    0.7145   -4.5375    0.0000 C   0  0  0  0  0  0  0  0  0  0  0  0
    5.0013   -0.4125    0.0000 C   0  0  0  0  0  0  0  0  0  0  0  0
    5.0013    0.4125    0.0000 C   0  0  0  0  0  0  0  0  0  0  0  0
    5.7158    0.8250    0.0000 C   0  0  0  0  0  0  0  0  0  0  0  0
    6.4302    0.4125    0.0000 C   0  0  0  0  0  0  0  0  0  0  0  0
    6.4302   -0.4125    0.0000 C   0  0  0  0  0  0  0  0  0  0  0  0
    5.7158   -0.8250    0.0000 C   0  0  0  0  0  0  0  0  0  0  0  0
  1  2  1  0  0  0  0
  2  3  1  0  0  0  0
  2  4  1  0  0  0  0
  4  5  1  0  0  0  0
  5  6  1  0  0  0  0
  6  7  2  0  0  0  0
  6  8  1  0  0  0  0
  8  9  4  0  0  0  0
  9 10  4  0  0  0  0
 10 11  4  0  0  0  0
 11 12  4  0  0  0  0
 12 13  4  0  0  0  0
  8 13  4  0  0  0  0
 12 14  1  0  0  0  0
 14 15  4  0  0  0  0
 15 16  4  0  0  0  0
 16 17  4  0  0  0  0
 17 18  4  0  0  0  0
 18 19  4  0  0  0  0
 14 19  4  0  0  0  0
  2 20  1  0  0  0  0
 20 21  4  0  0  0  0
 21 22  4  0  0  0  0
 22 23  4  0  0  0  0
 23 24  4  0  0  0  0
 24 25  4  0  0  0  0
 20 25  4  0  0  0  0
M  END
>  <CdId>
73

>  <Mol Weight>
331.419

>  <Formula>
C21H21N3O

>  <CMPD_CHEMBLID>
CHEMBL247475

>  <MOLREGNO>
408356

>  <PARENT_CMPD_CHEMBLID>
CHEMBL247475

>  <PARENT_MOLREGNO>
408356

>  <COMPOUND_KEY>
15

>  <MOLWEIGHT>
331.41

>  <ALOGP>
3.61

>  <PSA>
54.88

>  <NUM_RO5_VIOLATIONS>
0

>  <ACTIVITY_ID>
2013085

>  <STANDARD_TYPE>
CL

>  <RELATION>
=

>  <STANDARD_VALUE>
47.0

>  <STANDARD_UNITS>
mL.min-1.g-1

>  <PUBLISHED_TYPE>
CL

>  <PUBLISHED_RELATION>
=

>  <PUBLISHED_VALUE>
47.0

>  <PUBLISHED_UNITS>
uL/min.mg

>  <POTENTIAL_DUPLICATE>
0

>  <BAO_ENDPOINT>
BAO_0002759

>  <ASSAY_ID>
453192

>  <ASSAY_CHEMBLID>
CHEMBL902342

>  <ASSAY_TYPE>
A

>  <DESCRIPTION>
Metabolic stability assessed as intrinsic clearance in human liver microsomes

>  <ASSAY_SRC_ID>
1

>  <ASSAY_SRC_DESCRIPTION>
Scientific Literature

>  <ASSAY_ORGANISM>
Homo sapiens

>  <ASSAY_TAX_ID>
9606

>  <CURATED_BY>
Autocuration

>  <BAO_FORMAT>
BAO_0000251

>  <TID>
102164

>  <TARGET_CHEMBLID>
CHEMBL613373

>  <TARGET_TYPE>
SUBCELLULAR

>  <PREF_NAME>
Liver microsomes

>  <CONFIDENCE_SCORE>
2

>  <TARGET_MAPPING>
Subcellular fraction

>  <DOC_ID>
37316

>  <DOC_CHEMBLID>
CHEMBL1138393

>  <PUBMED_ID>
17064898

>  <JOURNAL>
Bioorg. Med. Chem. Lett.

>  <YEAR>
2007

>  <VOLUME>
17

>  <ISSUE>
2

>  <FIRST_PAGE>
486

>  <ORGANISM>
Homo sapiens

$$$$

  Mrv1533001291819122D          

 27 29  0  0  0  0            999 V2000
    4.6993   -1.5395    0.0000 C   0  0  0  0  0  0  0  0  0  0  0  0
    4.2868   -0.8250    0.0000 C   0  0  0  0  0  0  0  0  0  0  0  0
    3.8743   -0.1105    0.0000 C   0  0  0  0  0  0  0  0  0  0  0  0
    3.5724   -1.2375    0.0000 C   0  0  0  0  0  0  0  0  0  0  0  0
    3.5724   -2.0625    0.0000 N   0  0  0  0  0  0  0  0  0  0  0  0
    2.8579   -2.4750    0.0000 C   0  0  0  0  0  0  0  0  0  0  0  0
    2.1434   -2.0625    0.0000 O   0  0  0  0  0  0  0  0  0  0  0  0
    2.8579   -3.3000    0.0000 C   0  0  0  0  0  0  0  0  0  0  0  0
    3.5724   -3.7125    0.0000 C   0  0  0  0  0  0  0  0  0  0  0  0
    3.5724   -4.5375    0.0000 N   0  0  0  0  0  0  0  0  0  0  0  0
    2.8579   -4.9500    0.0000 C   0  0  0  0  0  0  0  0  0  0  0  0
    2.1434   -4.5375    0.0000 C   0  0  0  0  0  0  0  0  0  0  0  0
    2.1434   -3.7125    0.0000 N   0  0  0  0  0  0  0  0  0  0  0  0
    2.8579   -5.7750    0.0000 N   0  0  0  0  0  0  0  0  0  0  0  0
    3.5724   -6.1875    0.0000 C   0  0  0  0  0  0  0  0  0  0  0  0
    3.5724   -7.0125    0.0000 C   0  0  0  0  0  0  0  0  0  0  0  0
    2.8579   -7.4250    0.0000 C   0  0  0  0  0  0  0  0  0  0  0  0
    2.8579   -8.2500    0.0000 C   0  0  0  0  0  0  0  0  0  0  0  0
    2.1434   -8.6625    0.0000 O   0  0  0  0  0  0  0  0  0  0  0  0
    2.1434   -7.0125    0.0000 C   0  0  0  0  0  0  0  0  0  0  0  0
    2.1434   -6.1875    0.0000 C   0  0  0  0  0  0  0  0  0  0  0  0
    5.0013   -0.4125    0.0000 C   0  0  0  0  0  0  0  0  0  0  0  0
    5.0013    0.4125    0.0000 C   0  0  0  0  0  0  0  0  0  0  0  0
    5.7158    0.8250    0.0000 C   0  0  0  0  0  0  0  0  0  0  0  0
    6.4302    0.4125    0.0000 C   0  0  0  0  0  0  0  0  0  0  0  0
    6.4302   -0.4125    0.0000 C   0  0  0  0  0  0  0  0  0  0  0  0
    5.7158   -0.8250    0.0000 C   0  0  0  0  0  0  0  0  0  0  0  0
  1  2  1  0  0  0  0
  2  3  1  0  0  0  0
  2  4  1  0  0  0  0
  4  5  1  0  0  0  0
  5  6  1  0  0  0  0
  6  7  2  0  0  0  0
  6  8  1  0  0  0  0
  8  9  4  0  0  0  0
  9 10  4  0  0  0  0
 10 11  4  0  0  0  0
 11 12  4  0  0  0  0
 12 13  4  0  0  0  0
  8 13  4  0  0  0  0
 11 14  1  0  0  0  0
 14 15  1  0  0  0  0
 15 16  1  0  0  0  0
 16 17  1  0  0  0  0
 17 18  1  0  0  0  0
 18 19  1  0  0  0  0
 17 20  1  0  0  0  0
 20 21  1  0  0  0  0
 14 21  1  0  0  0  0
  2 22  1  0  0  0  0
 22 23  4  0  0  0  0
 23 24  4  0  0  0  0
 24 25  4  0  0  0  0
 25 26  4  0  0  0  0
 26 27  4  0  0  0  0
 22 27  4  0  0  0  0
M  END
>  <CdId>
74

>  <Mol Weight>
368.481

>  <Formula>
C21H28N4O2

>  <CMPD_CHEMBLID>
CHEMBL246456

>  <MOLREGNO>
408376

>  <PARENT_CMPD_CHEMBLID>
CHEMBL246456

>  <PARENT_MOLREGNO>
408376

>  <COMPOUND_KEY>
32

>  <MOLWEIGHT>
368.47

>  <ALOGP>
2.38

>  <PSA>
78.35

>  <NUM_RO5_VIOLATIONS>
0

>  <ACTIVITY_ID>
2013100

>  <STANDARD_TYPE>
CL

>  <RELATION>
=

>  <STANDARD_VALUE>
44.0

>  <STANDARD_UNITS>
mL.min-1.g-1

>  <PUBLISHED_TYPE>
CL

>  <PUBLISHED_RELATION>
=

>  <PUBLISHED_VALUE>
44.0

>  <PUBLISHED_UNITS>
uL/min.mg

>  <POTENTIAL_DUPLICATE>
0

>  <BAO_ENDPOINT>
BAO_0002759

>  <ASSAY_ID>
453192

>  <ASSAY_CHEMBLID>
CHEMBL902342

>  <ASSAY_TYPE>
A

>  <DESCRIPTION>
Metabolic stability assessed as intrinsic clearance in human liver microsomes

>  <ASSAY_SRC_ID>
1

>  <ASSAY_SRC_DESCRIPTION>
Scientific Literature

>  <ASSAY_ORGANISM>
Homo sapiens

>  <ASSAY_TAX_ID>
9606

>  <CURATED_BY>
Autocuration

>  <BAO_FORMAT>
BAO_0000251

>  <TID>
102164

>  <TARGET_CHEMBLID>
CHEMBL613373

>  <TARGET_TYPE>
SUBCELLULAR

>  <PREF_NAME>
Liver microsomes

>  <CONFIDENCE_SCORE>
2

>  <TARGET_MAPPING>
Subcellular fraction

>  <DOC_ID>
37316

>  <DOC_CHEMBLID>
CHEMBL1138393

>  <PUBMED_ID>
17064898

>  <JOURNAL>
Bioorg. Med. Chem. Lett.

>  <YEAR>
2007

>  <VOLUME>
17

>  <ISSUE>
2

>  <FIRST_PAGE>
486

>  <ORGANISM>
Homo sapiens

$$$$

  Mrv1533001291819122D          

 25 27  0  0  0  0            999 V2000
    4.6993   -1.5395    0.0000 C   0  0  0  0  0  0  0  0  0  0  0  0
    4.2868   -0.8250    0.0000 C   0  0  0  0  0  0  0  0  0  0  0  0
    3.8743   -0.1105    0.0000 C   0  0  0  0  0  0  0  0  0  0  0  0
    3.5724   -1.2375    0.0000 C   0  0  0  0  0  0  0  0  0  0  0  0
    3.5724   -2.0625    0.0000 N   0  0  0  0  0  0  0  0  0  0  0  0
    2.8579   -2.4750    0.0000 C   0  0  0  0  0  0  0  0  0  0  0  0
    2.1434   -2.0625    0.0000 O   0  0  0  0  0  0  0  0  0  0  0  0
    2.8579   -3.3000    0.0000 C   0  0  0  0  0  0  0  0  0  0  0  0
    3.5724   -3.7125    0.0000 C   0  0  0  0  0  0  0  0  0  0  0  0
    3.5724   -4.5375    0.0000 N   0  0  0  0  0  0  0  0  0  0  0  0
    2.8579   -4.9500    0.0000 C   0  0  0  0  0  0  0  0  0  0  0  0
    2.1434   -4.5375    0.0000 C   0  0  0  0  0  0  0  0  0  0  0  0
    2.1434   -3.7125    0.0000 N   0  0  0  0  0  0  0  0  0  0  0  0
    2.8579   -5.7750    0.0000 N   0  0  0  0  0  0  0  0  0  0  0  0
    3.5724   -6.1875    0.0000 C   0  0  0  0  0  0  0  0  0  0  0  0
    3.5724   -7.0125    0.0000 C   0  0  0  0  0  0  0  0  0  0  0  0
    2.8579   -7.4250    0.0000 C   0  0  0  0  0  0  0  0  0  0  0  0
    2.1434   -7.0125    0.0000 C   0  0  0  0  0  0  0  0  0  0  0  0
    2.1434   -6.1875    0.0000 C   0  0  0  0  0  0  0  0  0  0  0  0
    5.0013   -0.4125    0.0000 C   0  0  0  0  0  0  0  0  0  0  0  0
    5.0013    0.4125    0.0000 C   0  0  0  0  0  0  0  0  0  0  0  0
    5.7158    0.8250    0.0000 C   0  0  0  0  0  0  0  0  0  0  0  0
    6.4302    0.4125    0.0000 C   0  0  0  0  0  0  0  0  0  0  0  0
    6.4302   -0.4125    0.0000 C   0  0  0  0  0  0  0  0  0  0  0  0
    5.7158   -0.8250    0.0000 C   0  0  0  0  0  0  0  0  0  0  0  0
  1  2  1  0  0  0  0
  2  3  1  0  0  0  0
  2  4  1  0  0  0  0
  4  5  1  0  0  0  0
  5  6  1  0  0  0  0
  6  7  2  0  0  0  0
  6  8  1  0  0  0  0
  8  9  4  0  0  0  0
  9 10  4  0  0  0  0
 10 11  4  0  0  0  0
 11 12  4  0  0  0  0
 12 13  4  0  0  0  0
  8 13  4  0  0  0  0
 11 14  1  0  0  0  0
 14 15  1  0  0  0  0
 15 16  1  0  0  0  0
 16 17  1  0  0  0  0
 17 18  1  0  0  0  0
 18 19  1  0  0  0  0
 14 19  1  0  0  0  0
  2 20  1  0  0  0  0
 20 21  4  0  0  0  0
 21 22  4  0  0  0  0
 22 23  4  0  0  0  0
 23 24  4  0  0  0  0
 24 25  4  0  0  0  0
 20 25  4  0  0  0  0
M  END
>  <CdId>
75

>  <Mol Weight>
338.455

>  <Formula>
C20H26N4O

>  <CMPD_CHEMBLID>
CHEMBL443489

>  <MOLREGNO>
408361

>  <PARENT_CMPD_CHEMBLID>
CHEMBL443489

>  <PARENT_MOLREGNO>
408361

>  <COMPOUND_KEY>
20

>  <MOLWEIGHT>
338.45

>  <ALOGP>
3.28

>  <PSA>
58.12

>  <NUM_RO5_VIOLATIONS>
0

>  <ACTIVITY_ID>
2013086

>  <STANDARD_TYPE>
CL

>  <RELATION>
=

>  <STANDARD_VALUE>
125.0

>  <STANDARD_UNITS>
mL.min-1.g-1

>  <PUBLISHED_TYPE>
CL

>  <PUBLISHED_RELATION>
=

>  <PUBLISHED_VALUE>
125.0

>  <PUBLISHED_UNITS>
uL/min.mg

>  <POTENTIAL_DUPLICATE>
0

>  <BAO_ENDPOINT>
BAO_0002759

>  <ASSAY_ID>
453192

>  <ASSAY_CHEMBLID>
CHEMBL902342

>  <ASSAY_TYPE>
A

>  <DESCRIPTION>
Metabolic stability assessed as intrinsic clearance in human liver microsomes

>  <ASSAY_SRC_ID>
1

>  <ASSAY_SRC_DESCRIPTION>
Scientific Literature

>  <ASSAY_ORGANISM>
Homo sapiens

>  <ASSAY_TAX_ID>
9606

>  <CURATED_BY>
Autocuration

>  <BAO_FORMAT>
BAO_0000251

>  <TID>
102164

>  <TARGET_CHEMBLID>
CHEMBL613373

>  <TARGET_TYPE>
SUBCELLULAR

>  <PREF_NAME>
Liver microsomes

>  <CONFIDENCE_SCORE>
2

>  <TARGET_MAPPING>
Subcellular fraction

>  <DOC_ID>
37316

>  <DOC_CHEMBLID>
CHEMBL1138393

>  <PUBMED_ID>
17064898

>  <JOURNAL>
Bioorg. Med. Chem. Lett.

>  <YEAR>
2007

>  <VOLUME>
17

>  <ISSUE>
2

>  <FIRST_PAGE>
486

>  <ORGANISM>
Homo sapiens

$$$$

  Mrv1533001291819122D          

 22 24  0  0  0  0            999 V2000
    1.4135   -1.4260    0.0000 O   0  0  0  0  0  0  0  0  0  0  0  0
    0.6990   -1.8385    0.0000 C   0  0  0  0  0  0  0  0  0  0  0  0
   -0.0154   -1.4260    0.0000 N   0  0  0  0  0  0  0  0  0  0  0  0
   -0.0154   -0.6010    0.0000 C   0  0  0  0  0  0  0  0  0  0  0  0
   -0.7587   -0.2430    0.0000 C   0  0  0  0  0  0  0  0  0  0  0  0
   -0.9423    0.5613    0.0000 C   0  0  0  0  0  0  0  0  0  0  0  0
   -0.4279    1.2063    0.0000 C   0  0  0  0  0  0  0  0  0  0  0  0
    0.3971    1.2063    0.0000 C   0  0  0  0  0  0  0  0  0  0  0  0
    0.9114    0.5613    0.0000 C   0  0  0  0  0  0  0  0  0  0  0  0
    0.7279   -0.2430    0.0000 C   0  0  0  0  0  0  0  0  0  0  0  0
    0.6990   -2.6635    0.0000 C   0  0  0  0  0  0  0  0  0  0  0  0
    1.4135   -3.0760    0.0000 C   0  0  0  0  0  0  0  0  0  0  0  0
    1.4135   -3.9010    0.0000 N   0  0  0  0  0  0  0  0  0  0  0  0
    0.6990   -4.3135    0.0000 C   0  0  0  0  0  0  0  0  0  0  0  0
   -0.0154   -3.9010    0.0000 C   0  0  0  0  0  0  0  0  0  0  0  0
   -0.0154   -3.0760    0.0000 N   0  0  0  0  0  0  0  0  0  0  0  0
    0.6990   -5.1385    0.0000 N   0  0  0  0  0  0  0  0  0  0  0  0
    1.4135   -5.5510    0.0000 C   0  0  0  0  0  0  0  0  0  0  0  0
    1.4135   -6.3760    0.0000 C   0  0  0  0  0  0  0  0  0  0  0  0
    0.6990   -6.7885    0.0000 C   0  0  0  0  0  0  0  0  0  0  0  0
   -0.0154   -6.3760    0.0000 C   0  0  0  0  0  0  0  0  0  0  0  0
   -0.0154   -5.5510    0.0000 C   0  0  0  0  0  0  0  0  0  0  0  0
  1  2  2  0  0  0  0
  2  3  1  0  0  0  0
  3  4  1  0  0  0  0
  4  5  1  0  0  0  0
  5  6  1  0  0  0  0
  6  7  1  0  0  0  0
  7  8  1  0  0  0  0
  8  9  1  0  0  0  0
  9 10  1  0  0  0  0
  4 10  1  0  0  0  0
  2 11  1  0  0  0  0
 11 12  4  0  0  0  0
 12 13  4  0  0  0  0
 13 14  4  0  0  0  0
 14 15  4  0  0  0  0
 15 16  4  0  0  0  0
 11 16  4  0  0  0  0
 14 17  1  0  0  0  0
 17 18  1  0  0  0  0
 18 19  1  0  0  0  0
 19 20  1  0  0  0  0
 20 21  1  0  0  0  0
 21 22  1  0  0  0  0
 17 22  1  0  0  0  0
M  END
>  <CdId>
76

>  <Mol Weight>
302.422

>  <Formula>
C17H26N4O

>  <CMPD_CHEMBLID>
CHEMBL246251

>  <MOLREGNO>
408372

>  <PARENT_CMPD_CHEMBLID>
CHEMBL246251

>  <PARENT_MOLREGNO>
408372

>  <COMPOUND_KEY>
28

>  <MOLWEIGHT>
302.41

>  <ALOGP>
3.1

>  <PSA>
58.12

>  <NUM_RO5_VIOLATIONS>
0

>  <ACTIVITY_ID>
2013104

>  <STANDARD_TYPE>
CL

>  <RELATION>
=

>  <STANDARD_VALUE>
62.0

>  <STANDARD_UNITS>
mL.min-1.g-1

>  <PUBLISHED_TYPE>
CL

>  <PUBLISHED_RELATION>
=

>  <PUBLISHED_VALUE>
62.0

>  <PUBLISHED_UNITS>
uL/min.mg

>  <POTENTIAL_DUPLICATE>
0

>  <BAO_ENDPOINT>
BAO_0002759

>  <ASSAY_ID>
453192

>  <ASSAY_CHEMBLID>
CHEMBL902342

>  <ASSAY_TYPE>
A

>  <DESCRIPTION>
Metabolic stability assessed as intrinsic clearance in human liver microsomes

>  <ASSAY_SRC_ID>
1

>  <ASSAY_SRC_DESCRIPTION>
Scientific Literature

>  <ASSAY_ORGANISM>
Homo sapiens

>  <ASSAY_TAX_ID>
9606

>  <CURATED_BY>
Autocuration

>  <BAO_FORMAT>
BAO_0000251

>  <TID>
102164

>  <TARGET_CHEMBLID>
CHEMBL613373

>  <TARGET_TYPE>
SUBCELLULAR

>  <PREF_NAME>
Liver microsomes

>  <CONFIDENCE_SCORE>
2

>  <TARGET_MAPPING>
Subcellular fraction

>  <DOC_ID>
37316

>  <DOC_CHEMBLID>
CHEMBL1138393

>  <PUBMED_ID>
17064898

>  <JOURNAL>
Bioorg. Med. Chem. Lett.

>  <YEAR>
2007

>  <VOLUME>
17

>  <ISSUE>
2

>  <FIRST_PAGE>
486

>  <ORGANISM>
Homo sapiens

$$$$

  Mrv1533001291819122D          

 22 24  0  0  0  0            999 V2000
    1.4289   -4.1250    0.0000 C   0  0  0  0  0  0  0  0  0  0  0  0
    1.4289   -4.9500    0.0000 C   0  0  2  0  0  0  0  0  0  0  0  0
    2.1434   -5.3625    0.0000 C   0  0  0  0  0  0  0  0  0  0  0  0
    2.1434   -6.1875    0.0000 C   0  0  0  0  0  0  0  0  0  0  0  0
    1.4289   -6.6000    0.0000 C   0  0  2  0  0  0  0  0  0  0  0  0
    0.7145   -6.1875    0.0000 C   0  0  0  0  0  0  0  0  0  0  0  0
    0.7145   -5.3625    0.0000 C   0  0  0  0  0  0  0  0  0  0  0  0
    1.4289   -7.4250    0.0000 N   0  0  0  0  0  0  0  0  0  0  0  0
    2.1434   -7.8375    0.0000 C   0  0  0  0  0  0  0  0  0  0  0  0
    2.8579   -7.4250    0.0000 O   0  0  0  0  0  0  0  0  0  0  0  0
    2.1434   -8.6625    0.0000 C   0  0  0  0  0  0  0  0  0  0  0  0
    2.8579   -9.0750    0.0000 C   0  0  0  0  0  0  0  0  0  0  0  0
    2.8579   -9.9000    0.0000 N   0  0  0  0  0  0  0  0  0  0  0  0
    2.1434  -10.3125    0.0000 C   0  0  0  0  0  0  0  0  0  0  0  0
    1.4289   -9.9000    0.0000 C   0  0  0  0  0  0  0  0  0  0  0  0
    1.4289   -9.0750    0.0000 N   0  0  0  0  0  0  0  0  0  0  0  0
    2.1434  -11.1375    0.0000 N   0  0  0  0  0  0  0  0  0  0  0  0
    2.8579  -11.5500    0.0000 C   0  0  0  0  0  0  0  0  0  0  0  0
    2.8579  -12.3750    0.0000 C   0  0  0  0  0  0  0  0  0  0  0  0
    2.1434  -12.7875    0.0000 C   0  0  0  0  0  0  0  0  0  0  0  0
    1.4289  -12.3750    0.0000 C   0  0  0  0  0  0  0  0  0  0  0  0
    1.4289  -11.5500    0.0000 C   0  0  0  0  0  0  0  0  0  0  0  0
  2  1  1  6  0  0  0
  2  3  1  0  0  0  0
  3  4  1  0  0  0  0
  4  5  1  0  0  0  0
  5  6  1  0  0  0  0
  6  7  1  0  0  0  0
  2  7  1  0  0  0  0
  5  8  1  1  0  0  0
  8  9  1  0  0  0  0
  9 10  2  0  0  0  0
  9 11  1  0  0  0  0
 11 12  4  0  0  0  0
 12 13  4  0  0  0  0
 13 14  4  0  0  0  0
 14 15  4  0  0  0  0
 15 16  4  0  0  0  0
 11 16  4  0  0  0  0
 14 17  1  0  0  0  0
 17 18  1  0  0  0  0
 18 19  1  0  0  0  0
 19 20  1  0  0  0  0
 20 21  1  0  0  0  0
 21 22  1  0  0  0  0
 17 22  1  0  0  0  0
M  END
>  <CdId>
77

>  <Mol Weight>
302.422

>  <Formula>
C17H26N4O

>  <CMPD_CHEMBLID>
CHEMBL246250

>  <MOLREGNO>
408371

>  <PARENT_CMPD_CHEMBLID>
CHEMBL246250

>  <PARENT_MOLREGNO>
408371

>  <COMPOUND_KEY>
27

>  <MOLWEIGHT>
302.41

>  <ALOGP>
2.89

>  <PSA>
58.12

>  <NUM_RO5_VIOLATIONS>
0

>  <ACTIVITY_ID>
2013105

>  <STANDARD_TYPE>
CL

>  <RELATION>
=

>  <STANDARD_VALUE>
50.0

>  <STANDARD_UNITS>
mL.min-1.g-1

>  <PUBLISHED_TYPE>
CL

>  <PUBLISHED_RELATION>
=

>  <PUBLISHED_VALUE>
50.0

>  <PUBLISHED_UNITS>
uL/min.mg

>  <POTENTIAL_DUPLICATE>
0

>  <BAO_ENDPOINT>
BAO_0002759

>  <ASSAY_ID>
453192

>  <ASSAY_CHEMBLID>
CHEMBL902342

>  <ASSAY_TYPE>
A

>  <DESCRIPTION>
Metabolic stability assessed as intrinsic clearance in human liver microsomes

>  <ASSAY_SRC_ID>
1

>  <ASSAY_SRC_DESCRIPTION>
Scientific Literature

>  <ASSAY_ORGANISM>
Homo sapiens

>  <ASSAY_TAX_ID>
9606

>  <CURATED_BY>
Autocuration

>  <BAO_FORMAT>
BAO_0000251

>  <TID>
102164

>  <TARGET_CHEMBLID>
CHEMBL613373

>  <TARGET_TYPE>
SUBCELLULAR

>  <PREF_NAME>
Liver microsomes

>  <CONFIDENCE_SCORE>
2

>  <TARGET_MAPPING>
Subcellular fraction

>  <DOC_ID>
37316

>  <DOC_CHEMBLID>
CHEMBL1138393

>  <PUBMED_ID>
17064898

>  <JOURNAL>
Bioorg. Med. Chem. Lett.

>  <YEAR>
2007

>  <VOLUME>
17

>  <ISSUE>
2

>  <FIRST_PAGE>
486

>  <ORGANISM>
Homo sapiens

$$$$

  Mrv1533001291819122D          

 27 30  0  0  0  0            999 V2000
    1.6190   -2.9281    0.0000 O   0  0  0  0  0  0  0  0  0  0  0  0
    0.9045   -3.3406    0.0000 C   0  0  0  0  0  0  0  0  0  0  0  0
    0.9045   -4.1656    0.0000 N   0  0  0  0  0  0  0  0  0  0  0  0
    1.6190   -4.5781    0.0000 C   0  0  0  0  0  0  0  0  0  0  0  0
    1.6190   -5.4031    0.0000 C   0  0  0  0  0  0  0  0  0  0  0  0
    2.0315   -6.1176    0.0000 C   0  0  0  0  0  0  0  0  0  0  0  0
    1.2065   -6.1176    0.0000 C   0  0  0  0  0  0  0  0  0  0  0  0
    0.1901   -2.9281    0.0000 C   0  0  0  0  0  0  0  0  0  0  0  0
   -0.5244   -3.3406    0.0000 C   0  0  0  0  0  0  0  0  0  0  0  0
   -1.2389   -2.9281    0.0000 N   0  0  0  0  0  0  0  0  0  0  0  0
   -1.2389   -2.1031    0.0000 C   0  0  0  0  0  0  0  0  0  0  0  0
   -0.5244   -1.6906    0.0000 C   0  0  0  0  0  0  0  0  0  0  0  0
    0.1901   -2.1031    0.0000 N   0  0  0  0  0  0  0  0  0  0  0  0
   -0.5244   -0.8656    0.0000 N   0  0  0  0  0  0  0  0  0  0  0  0
   -1.2677   -0.5077    0.0000 C   0  0  0  0  0  0  0  0  0  0  0  0
   -1.4513    0.2966    0.0000 C   0  0  0  0  0  0  0  0  0  0  0  0
   -0.9369    0.9417    0.0000 C   0  0  0  0  0  0  0  0  0  0  0  0
   -0.1119    0.9417    0.0000 N   0  0  0  0  0  0  0  0  0  0  0  0
    0.2460    1.6850    0.0000 C   0  0  0  0  0  0  0  0  0  0  0  0
    1.0687    1.7466    0.0000 C   0  0  0  0  0  0  0  0  0  0  0  0
    1.4267    2.4899    0.0000 C   0  0  0  0  0  0  0  0  0  0  0  0
    2.2494    2.5516    0.0000 C   0  0  0  0  0  0  0  0  0  0  0  0
    2.7141    1.8699    0.0000 C   0  0  0  0  0  0  0  0  0  0  0  0
    2.3562    1.1266    0.0000 C   0  0  0  0  0  0  0  0  0  0  0  0
    1.5335    1.0650    0.0000 C   0  0  0  0  0  0  0  0  0  0  0  0
    0.4025    0.2966    0.0000 C   0  0  0  0  0  0  0  0  0  0  0  0
    0.2189   -0.5077    0.0000 C   0  0  0  0  0  0  0  0  0  0  0  0
  1  2  2  0  0  0  0
  2  3  1  0  0  0  0
  3  4  1  0  0  0  0
  4  5  1  0  0  0  0
  5  6  1  0  0  0  0
  6  7  1  0  0  0  0
  5  7  1  0  0  0  0
  2  8  1  0  0  0  0
  8  9  4  0  0  0  0
  9 10  4  0  0  0  0
 10 11  4  0  0  0  0
 11 12  4  0  0  0  0
 12 13  4  0  0  0  0
  8 13  4  0  0  0  0
 12 14  1  0  0  0  0
 14 15  1  0  0  0  0
 15 16  1  0  0  0  0
 16 17  1  0  0  0  0
 17 18  1  0  0  0  0
 18 19  1  0  0  0  0
 19 20  1  0  0  0  0
 20 21  4  0  0  0  0
 21 22  4  0  0  0  0
 22 23  4  0  0  0  0
 23 24  4  0  0  0  0
 24 25  4  0  0  0  0
 20 25  4  0  0  0  0
 18 26  1  0  0  0  0
 26 27  1  0  0  0  0
 14 27  1  0  0  0  0
M  END
>  <CdId>
78

>  <Mol Weight>
365.481

>  <Formula>
C21H27N5O

>  <CMPD_CHEMBLID>
CHEMBL246249

>  <MOLREGNO>
408370

>  <PARENT_CMPD_CHEMBLID>
CHEMBL246249

>  <PARENT_MOLREGNO>
408370

>  <COMPOUND_KEY>
26

>  <MOLWEIGHT>
365.47

>  <ALOGP>
2.29

>  <PSA>
61.36

>  <NUM_RO5_VIOLATIONS>
0

>  <ACTIVITY_ID>
2013106

>  <STANDARD_TYPE>
CL

>  <RELATION>
>

>  <STANDARD_VALUE>
440.0

>  <STANDARD_UNITS>
mL.min-1.g-1

>  <PUBLISHED_TYPE>
CL

>  <PUBLISHED_RELATION>
>

>  <PUBLISHED_VALUE>
440.0

>  <PUBLISHED_UNITS>
uL/min.mg

>  <POTENTIAL_DUPLICATE>
0

>  <BAO_ENDPOINT>
BAO_0002759

>  <ASSAY_ID>
453192

>  <ASSAY_CHEMBLID>
CHEMBL902342

>  <ASSAY_TYPE>
A

>  <DESCRIPTION>
Metabolic stability assessed as intrinsic clearance in human liver microsomes

>  <ASSAY_SRC_ID>
1

>  <ASSAY_SRC_DESCRIPTION>
Scientific Literature

>  <ASSAY_ORGANISM>
Homo sapiens

>  <ASSAY_TAX_ID>
9606

>  <CURATED_BY>
Autocuration

>  <BAO_FORMAT>
BAO_0000251

>  <TID>
102164

>  <TARGET_CHEMBLID>
CHEMBL613373

>  <TARGET_TYPE>
SUBCELLULAR

>  <PREF_NAME>
Liver microsomes

>  <CONFIDENCE_SCORE>
2

>  <TARGET_MAPPING>
Subcellular fraction

>  <DOC_ID>
37316

>  <DOC_CHEMBLID>
CHEMBL1138393

>  <PUBMED_ID>
17064898

>  <JOURNAL>
Bioorg. Med. Chem. Lett.

>  <YEAR>
2007

>  <VOLUME>
17

>  <ISSUE>
2

>  <FIRST_PAGE>
486

>  <ORGANISM>
Homo sapiens

$$$$

  Mrv1533001291819122D          

 23 25  0  0  0  0            999 V2000
   -1.7309   -0.5230    0.0000 C   0  0  0  0  0  0  0  0  0  0  0  0
   -2.1434   -1.2375    0.0000 C   0  0  0  0  0  0  0  0  0  0  0  0
   -2.5559   -1.9520    0.0000 C   0  0  0  0  0  0  0  0  0  0  0  0
   -1.4289   -1.6500    0.0000 C   0  0  0  0  0  0  0  0  0  0  0  0
   -0.7145   -1.2375    0.0000 N   0  0  0  0  0  0  0  0  0  0  0  0
    0.0000   -1.6500    0.0000 C   0  0  0  0  0  0  0  0  0  0  0  0
    0.0000   -2.4750    0.0000 O   0  0  0  0  0  0  0  0  0  0  0  0
    0.7145   -1.2375    0.0000 C   0  0  0  0  0  0  0  0  0  0  0  0
    0.7145   -0.4125    0.0000 C   0  0  0  0  0  0  0  0  0  0  0  0
    1.4289    0.0000    0.0000 N   0  0  0  0  0  0  0  0  0  0  0  0
    2.1434   -0.4125    0.0000 C   0  0  0  0  0  0  0  0  0  0  0  0
    2.8579    0.0000    0.0000 C   0  0  0  0  0  0  0  0  0  0  0  0
    3.5724   -0.4125    0.0000 C   0  0  0  0  0  0  0  0  0  0  0  0
    3.5724   -1.2375    0.0000 C   0  0  0  0  0  0  0  0  0  0  0  0
    2.8579   -1.6500    0.0000 C   0  0  0  0  0  0  0  0  0  0  0  0
    2.1434   -1.2375    0.0000 C   0  0  0  0  0  0  0  0  0  0  0  0
    1.4289   -1.6500    0.0000 N   0  0  0  0  0  0  0  0  0  0  0  0
   -2.8579   -0.8250    0.0000 C   0  0  0  0  0  0  0  0  0  0  0  0
   -3.5724   -1.2375    0.0000 C   0  0  0  0  0  0  0  0  0  0  0  0
   -4.2868   -0.8250    0.0000 C   0  0  0  0  0  0  0  0  0  0  0  0
   -4.2868    0.0000    0.0000 C   0  0  0  0  0  0  0  0  0  0  0  0
   -3.5724    0.4125    0.0000 C   0  0  0  0  0  0  0  0  0  0  0  0
   -2.8579    0.0000    0.0000 C   0  0  0  0  0  0  0  0  0  0  0  0
  1  2  1  0  0  0  0
  2  3  1  0  0  0  0
  2  4  1  0  0  0  0
  4  5  1  0  0  0  0
  5  6  1  0  0  0  0
  6  7  2  0  0  0  0
  6  8  1  0  0  0  0
  8  9  4  0  0  0  0
  9 10  4  0  0  0  0
 10 11  4  0  0  0  0
 11 12  4  0  0  0  0
 12 13  4  0  0  0  0
 13 14  4  0  0  0  0
 14 15  4  0  0  0  0
 15 16  4  0  0  0  0
 11 16  4  0  0  0  0
 16 17  4  0  0  0  0
  8 17  4  0  0  0  0
  2 18  1  0  0  0  0
 18 19  4  0  0  0  0
 19 20  4  0  0  0  0
 20 21  4  0  0  0  0
 21 22  4  0  0  0  0
 22 23  4  0  0  0  0
 18 23  4  0  0  0  0
M  END
>  <CdId>
79

>  <Mol Weight>
305.381

>  <Formula>
C19H19N3O

>  <CMPD_CHEMBLID>
CHEMBL245819

>  <MOLREGNO>
408347

>  <PARENT_CMPD_CHEMBLID>
CHEMBL245819

>  <PARENT_MOLREGNO>
408347

>  <COMPOUND_KEY>
7

>  <MOLWEIGHT>
305.37

>  <ALOGP>
3.43

>  <PSA>
54.88

>  <NUM_RO5_VIOLATIONS>
0

>  <ACTIVITY_ID>
2013079

>  <STANDARD_TYPE>
CL

>  <RELATION>
=

>  <STANDARD_VALUE>
113.0

>  <STANDARD_UNITS>
mL.min-1.g-1

>  <PUBLISHED_TYPE>
CL

>  <PUBLISHED_RELATION>
=

>  <PUBLISHED_VALUE>
113.0

>  <PUBLISHED_UNITS>
uL/min.mg

>  <POTENTIAL_DUPLICATE>
0

>  <BAO_ENDPOINT>
BAO_0002759

>  <ASSAY_ID>
453192

>  <ASSAY_CHEMBLID>
CHEMBL902342

>  <ASSAY_TYPE>
A

>  <DESCRIPTION>
Metabolic stability assessed as intrinsic clearance in human liver microsomes

>  <ASSAY_SRC_ID>
1

>  <ASSAY_SRC_DESCRIPTION>
Scientific Literature

>  <ASSAY_ORGANISM>
Homo sapiens

>  <ASSAY_TAX_ID>
9606

>  <CURATED_BY>
Autocuration

>  <BAO_FORMAT>
BAO_0000251

>  <TID>
102164

>  <TARGET_CHEMBLID>
CHEMBL613373

>  <TARGET_TYPE>
SUBCELLULAR

>  <PREF_NAME>
Liver microsomes

>  <CONFIDENCE_SCORE>
2

>  <TARGET_MAPPING>
Subcellular fraction

>  <DOC_ID>
37316

>  <DOC_CHEMBLID>
CHEMBL1138393

>  <PUBMED_ID>
17064898

>  <JOURNAL>
Bioorg. Med. Chem. Lett.

>  <YEAR>
2007

>  <VOLUME>
17

>  <ISSUE>
2

>  <FIRST_PAGE>
486

>  <ORGANISM>
Homo sapiens

$$$$

  Mrv1533001291819122D          

 24 25  0  0  0  0            999 V2000
   -2.8579   -0.8250    0.0000 C   0  0  0  0  0  0  0  0  0  0  0  0
   -2.1434   -1.2375    0.0000 N   0  0  0  0  0  0  0  0  0  0  0  0
   -1.4289   -0.8250    0.0000 C   0  0  0  0  0  0  0  0  0  0  0  0
   -1.4289    0.0000    0.0000 C   0  0  0  0  0  0  0  0  0  0  0  0
   -0.7145    0.4125    0.0000 O   0  0  0  0  0  0  0  0  0  0  0  0
   -2.1434   -2.0625    0.0000 C   0  0  0  0  0  0  0  0  0  0  0  0
   -1.4289   -2.4750    0.0000 C   0  0  0  0  0  0  0  0  0  0  0  0
   -1.4289   -3.3000    0.0000 N   0  0  0  0  0  0  0  0  0  0  0  0
   -2.1434   -3.7125    0.0000 C   0  0  0  0  0  0  0  0  0  0  0  0
   -2.8579   -3.3000    0.0000 C   0  0  0  0  0  0  0  0  0  0  0  0
   -2.8579   -2.4750    0.0000 N   0  0  0  0  0  0  0  0  0  0  0  0
   -3.5724   -3.7125    0.0000 C   0  0  0  0  0  0  0  0  0  0  0  0
   -3.5724   -4.5375    0.0000 O   0  0  0  0  0  0  0  0  0  0  0  0
   -4.2868   -3.3000    0.0000 N   0  0  0  0  0  0  0  0  0  0  0  0
   -5.0013   -3.7125    0.0000 C   0  0  0  0  0  0  0  0  0  0  0  0
   -5.0013   -4.5375    0.0000 C   0  0  0  0  0  0  0  0  0  0  0  0
   -5.8263   -4.5375    0.0000 C   0  0  0  0  0  0  0  0  0  0  0  0
   -4.1763   -4.5375    0.0000 C   0  0  0  0  0  0  0  0  0  0  0  0
   -5.0013   -5.3625    0.0000 C   0  0  0  0  0  0  0  0  0  0  0  0
   -4.2868   -5.7750    0.0000 C   0  0  0  0  0  0  0  0  0  0  0  0
   -4.2868   -6.6000    0.0000 C   0  0  0  0  0  0  0  0  0  0  0  0
   -5.0013   -7.0125    0.0000 C   0  0  0  0  0  0  0  0  0  0  0  0
   -5.7158   -6.6000    0.0000 C   0  0  0  0  0  0  0  0  0  0  0  0
   -5.7158   -5.7750    0.0000 C   0  0  0  0  0  0  0  0  0  0  0  0
  1  2  1  0  0  0  0
  2  3  1  0  0  0  0
  3  4  1  0  0  0  0
  4  5  1  0  0  0  0
  2  6  1  0  0  0  0
  6  7  4  0  0  0  0
  7  8  4  0  0  0  0
  8  9  4  0  0  0  0
  9 10  4  0  0  0  0
 10 11  4  0  0  0  0
  6 11  4  0  0  0  0
 10 12  1  0  0  0  0
 12 13  2  0  0  0  0
 12 14  1  0  0  0  0
 14 15  1  0  0  0  0
 15 16  1  0  0  0  0
 16 17  1  0  0  0  0
 16 18  1  0  0  0  0
 16 19  1  0  0  0  0
 19 20  4  0  0  0  0
 20 21  4  0  0  0  0
 21 22  4  0  0  0  0
 22 23  4  0  0  0  0
 23 24  4  0  0  0  0
 19 24  4  0  0  0  0
M  END
>  <CdId>
80

>  <Mol Weight>
328.416

>  <Formula>
C18H24N4O2

>  <CMPD_CHEMBLID>
CHEMBL247487

>  <MOLREGNO>
408368

>  <PARENT_CMPD_CHEMBLID>
CHEMBL247487

>  <PARENT_MOLREGNO>
408368

>  <COMPOUND_KEY>
24

>  <MOLWEIGHT>
328.41

>  <ALOGP>
1.83

>  <PSA>
78.35

>  <NUM_RO5_VIOLATIONS>
0

>  <ACTIVITY_ID>
2013108

>  <STANDARD_TYPE>
CL

>  <RELATION>
>

>  <STANDARD_VALUE>
440.0

>  <STANDARD_UNITS>
mL.min-1.g-1

>  <PUBLISHED_TYPE>
CL

>  <PUBLISHED_RELATION>
>

>  <PUBLISHED_VALUE>
440.0

>  <PUBLISHED_UNITS>
uL/min.mg

>  <POTENTIAL_DUPLICATE>
0

>  <BAO_ENDPOINT>
BAO_0002759

>  <ASSAY_ID>
453192

>  <ASSAY_CHEMBLID>
CHEMBL902342

>  <ASSAY_TYPE>
A

>  <DESCRIPTION>
Metabolic stability assessed as intrinsic clearance in human liver microsomes

>  <ASSAY_SRC_ID>
1

>  <ASSAY_SRC_DESCRIPTION>
Scientific Literature

>  <ASSAY_ORGANISM>
Homo sapiens

>  <ASSAY_TAX_ID>
9606

>  <CURATED_BY>
Autocuration

>  <BAO_FORMAT>
BAO_0000251

>  <TID>
102164

>  <TARGET_CHEMBLID>
CHEMBL613373

>  <TARGET_TYPE>
SUBCELLULAR

>  <PREF_NAME>
Liver microsomes

>  <CONFIDENCE_SCORE>
2

>  <TARGET_MAPPING>
Subcellular fraction

>  <DOC_ID>
37316

>  <DOC_CHEMBLID>
CHEMBL1138393

>  <PUBMED_ID>
17064898

>  <JOURNAL>
Bioorg. Med. Chem. Lett.

>  <YEAR>
2007

>  <VOLUME>
17

>  <ISSUE>
2

>  <FIRST_PAGE>
486

>  <ORGANISM>
Homo sapiens

$$$$

  Mrv1533001291819122D          

 25 27  0  0  0  0            999 V2000
    4.6993   -1.5395    0.0000 C   0  0  0  0  0  0  0  0  0  0  0  0
    4.2868   -0.8250    0.0000 C   0  0  0  0  0  0  0  0  0  0  0  0
    3.8743   -0.1105    0.0000 C   0  0  0  0  0  0  0  0  0  0  0  0
    3.5724   -1.2375    0.0000 C   0  0  0  0  0  0  0  0  0  0  0  0
    3.5724   -2.0625    0.0000 N   0  0  0  0  0  0  0  0  0  0  0  0
    2.8579   -2.4750    0.0000 C   0  0  0  0  0  0  0  0  0  0  0  0
    2.1434   -2.0625    0.0000 O   0  0  0  0  0  0  0  0  0  0  0  0
    2.8579   -3.3000    0.0000 C   0  0  0  0  0  0  0  0  0  0  0  0
    3.5724   -3.7125    0.0000 C   0  0  0  0  0  0  0  0  0  0  0  0
    3.5724   -4.5375    0.0000 N   0  0  0  0  0  0  0  0  0  0  0  0
    2.8579   -4.9500    0.0000 C   0  0  0  0  0  0  0  0  0  0  0  0
    2.1434   -4.5375    0.0000 C   0  0  0  0  0  0  0  0  0  0  0  0
    2.1434   -3.7125    0.0000 N   0  0  0  0  0  0  0  0  0  0  0  0
    2.8579   -5.7750    0.0000 C   0  0  0  0  0  0  0  0  0  0  0  0
    3.5724   -6.1875    0.0000 C   0  0  0  0  0  0  0  0  0  0  0  0
    3.5724   -7.0125    0.0000 C   0  0  0  0  0  0  0  0  0  0  0  0
    2.8579   -7.4250    0.0000 C   0  0  0  0  0  0  0  0  0  0  0  0
    2.1434   -7.0125    0.0000 C   0  0  0  0  0  0  0  0  0  0  0  0
    2.1434   -6.1875    0.0000 C   0  0  0  0  0  0  0  0  0  0  0  0
    5.0013   -0.4125    0.0000 C   0  0  0  0  0  0  0  0  0  0  0  0
    5.0013    0.4125    0.0000 C   0  0  0  0  0  0  0  0  0  0  0  0
    5.7158    0.8250    0.0000 C   0  0  0  0  0  0  0  0  0  0  0  0
    6.4302    0.4125    0.0000 C   0  0  0  0  0  0  0  0  0  0  0  0
    6.4302   -0.4125    0.0000 C   0  0  0  0  0  0  0  0  0  0  0  0
    5.7158   -0.8250    0.0000 C   0  0  0  0  0  0  0  0  0  0  0  0
  1  2  1  0  0  0  0
  2  3  1  0  0  0  0
  2  4  1  0  0  0  0
  4  5  1  0  0  0  0
  5  6  1  0  0  0  0
  6  7  2  0  0  0  0
  6  8  1  0  0  0  0
  8  9  4  0  0  0  0
  9 10  4  0  0  0  0
 10 11  4  0  0  0  0
 11 12  4  0  0  0  0
 12 13  4  0  0  0  0
  8 13  4  0  0  0  0
 11 14  1  0  0  0  0
 14 15  4  0  0  0  0
 15 16  4  0  0  0  0
 16 17  4  0  0  0  0
 17 18  4  0  0  0  0
 18 19  4  0  0  0  0
 14 19  4  0  0  0  0
  2 20  1  0  0  0  0
 20 21  4  0  0  0  0
 21 22  4  0  0  0  0
 22 23  4  0  0  0  0
 23 24  4  0  0  0  0
 24 25  4  0  0  0  0
 20 25  4  0  0  0  0
M  END
>  <CdId>
82

>  <Mol Weight>
331.419

>  <Formula>
C21H21N3O

>  <CMPD_CHEMBLID>
CHEMBL247476

>  <MOLREGNO>
408357

>  <PARENT_CMPD_CHEMBLID>
CHEMBL247476

>  <PARENT_MOLREGNO>
408357

>  <COMPOUND_KEY>
16

>  <MOLWEIGHT>
331.41

>  <ALOGP>
3.61

>  <PSA>
54.88

>  <NUM_RO5_VIOLATIONS>
0

>  <ACTIVITY_ID>
2013084

>  <STANDARD_TYPE>
CL

>  <RELATION>
=

>  <STANDARD_VALUE>
59.0

>  <STANDARD_UNITS>
mL.min-1.g-1

>  <PUBLISHED_TYPE>
CL

>  <PUBLISHED_RELATION>
=

>  <PUBLISHED_VALUE>
59.0

>  <PUBLISHED_UNITS>
uL/min.mg

>  <POTENTIAL_DUPLICATE>
0

>  <BAO_ENDPOINT>
BAO_0002759

>  <ASSAY_ID>
453192

>  <ASSAY_CHEMBLID>
CHEMBL902342

>  <ASSAY_TYPE>
A

>  <DESCRIPTION>
Metabolic stability assessed as intrinsic clearance in human liver microsomes

>  <ASSAY_SRC_ID>
1

>  <ASSAY_SRC_DESCRIPTION>
Scientific Literature

>  <ASSAY_ORGANISM>
Homo sapiens

>  <ASSAY_TAX_ID>
9606

>  <CURATED_BY>
Autocuration

>  <BAO_FORMAT>
BAO_0000251

>  <TID>
102164

>  <TARGET_CHEMBLID>
CHEMBL613373

>  <TARGET_TYPE>
SUBCELLULAR

>  <PREF_NAME>
Liver microsomes

>  <CONFIDENCE_SCORE>
2

>  <TARGET_MAPPING>
Subcellular fraction

>  <DOC_ID>
37316

>  <DOC_CHEMBLID>
CHEMBL1138393

>  <PUBMED_ID>
17064898

>  <JOURNAL>
Bioorg. Med. Chem. Lett.

>  <YEAR>
2007

>  <VOLUME>
17

>  <ISSUE>
2

>  <FIRST_PAGE>
486

>  <ORGANISM>
Homo sapiens

$$$$

  Mrv1533001291819122D          

 29 31  0  0  1  0            999 V2000
    4.6993   -1.5395    0.0000 C   0  0  0  0  0  0  0  0  0  0  0  0
    4.2868   -0.8250    0.0000 C   0  0  0  0  0  0  0  0  0  0  0  0
    3.8743   -0.1105    0.0000 C   0  0  0  0  0  0  0  0  0  0  0  0
    3.5724   -1.2375    0.0000 C   0  0  0  0  0  0  0  0  0  0  0  0
    3.5724   -2.0625    0.0000 N   0  0  0  0  0  0  0  0  0  0  0  0
    2.8579   -2.4750    0.0000 C   0  0  0  0  0  0  0  0  0  0  0  0
    2.1434   -2.0625    0.0000 O   0  0  0  0  0  0  0  0  0  0  0  0
    2.8579   -3.3000    0.0000 C   0  0  0  0  0  0  0  0  0  0  0  0
    3.5724   -3.7125    0.0000 C   0  0  0  0  0  0  0  0  0  0  0  0
    3.5724   -4.5375    0.0000 N   0  0  0  0  0  0  0  0  0  0  0  0
    2.8579   -4.9500    0.0000 C   0  0  0  0  0  0  0  0  0  0  0  0
    2.1434   -4.5375    0.0000 C   0  0  0  0  0  0  0  0  0  0  0  0
    1.4289   -4.9500    0.0000 N   0  0  0  0  0  0  0  0  0  0  0  0
    1.4289   -5.7750    0.0000 C   0  0  1  0  0  0  0  0  0  0  0  0
    2.1434   -6.1875    0.0000 C   0  0  0  0  0  0  0  0  0  0  0  0
    2.1434   -7.0125    0.0000 O   0  0  0  0  0  0  0  0  0  0  0  0
    0.7145   -6.1875    0.0000 C   0  0  0  0  0  0  0  0  0  0  0  0
    0.7145   -7.0125    0.0000 C   0  0  0  0  0  0  0  0  0  0  0  0
    0.0000   -7.4250    0.0000 C   0  0  0  0  0  0  0  0  0  0  0  0
   -0.7145   -7.0125    0.0000 C   0  0  0  0  0  0  0  0  0  0  0  0
   -0.7145   -6.1875    0.0000 C   0  0  0  0  0  0  0  0  0  0  0  0
    0.0000   -5.7750    0.0000 C   0  0  0  0  0  0  0  0  0  0  0  0
    2.1434   -3.7125    0.0000 N   0  0  0  0  0  0  0  0  0  0  0  0
    5.0013   -0.4125    0.0000 C   0  0  0  0  0  0  0  0  0  0  0  0
    5.0013    0.4125    0.0000 C   0  0  0  0  0  0  0  0  0  0  0  0
    5.7158    0.8250    0.0000 C   0  0  0  0  0  0  0  0  0  0  0  0
    6.4302    0.4125    0.0000 C   0  0  0  0  0  0  0  0  0  0  0  0
    6.4302   -0.4125    0.0000 C   0  0  0  0  0  0  0  0  0  0  0  0
    5.7158   -0.8250    0.0000 C   0  0  0  0  0  0  0  0  0  0  0  0
  1  2  1  0  0  0  0
  2  3  1  0  0  0  0
  2  4  1  0  0  0  0
  4  5  1  0  0  0  0
  5  6  1  0  0  0  0
  6  7  2  0  0  0  0
  6  8  1  0  0  0  0
  8  9  4  0  0  0  0
  9 10  4  0  0  0  0
 10 11  4  0  0  0  0
 11 12  4  0  0  0  0
 12 13  1  0  0  0  0
 14 13  1  1  0  0  0
 14 15  1  0  0  0  0
 15 16  1  0  0  0  0
 14 17  1  0  0  0  0
 17 18  4  0  0  0  0
 18 19  4  0  0  0  0
 19 20  4  0  0  0  0
 20 21  4  0  0  0  0
 21 22  4  0  0  0  0
 17 22  4  0  0  0  0
 12 23  4  0  0  0  0
  8 23  4  0  0  0  0
  2 24  1  0  0  0  0
 24 25  4  0  0  0  0
 25 26  4  0  0  0  0
 26 27  4  0  0  0  0
 27 28  4  0  0  0  0
 28 29  4  0  0  0  0
 24 29  4  0  0  0  0
M  END
>  <CdId>
83

>  <Mol Weight>
390.487

>  <Formula>
C23H26N4O2

>  <CMPD_CHEMBLID>
CHEMBL246449

>  <MOLREGNO>
408362

>  <PARENT_CMPD_CHEMBLID>
CHEMBL246449

>  <PARENT_MOLREGNO>
408362

>  <COMPOUND_KEY>
21

>  <MOLWEIGHT>
390.48

>  <ALOGP>
3.08

>  <PSA>
87.14

>  <NUM_RO5_VIOLATIONS>
0

>  <ACTIVITY_ID>
2013111

>  <STANDARD_TYPE>
CL

>  <RELATION>
=

>  <STANDARD_VALUE>
270.0

>  <STANDARD_UNITS>
mL.min-1.g-1

>  <PUBLISHED_TYPE>
CL

>  <PUBLISHED_RELATION>
=

>  <PUBLISHED_VALUE>
270.0

>  <PUBLISHED_UNITS>
uL/min.mg

>  <POTENTIAL_DUPLICATE>
0

>  <BAO_ENDPOINT>
BAO_0002759

>  <ASSAY_ID>
453192

>  <ASSAY_CHEMBLID>
CHEMBL902342

>  <ASSAY_TYPE>
A

>  <DESCRIPTION>
Metabolic stability assessed as intrinsic clearance in human liver microsomes

>  <ASSAY_SRC_ID>
1

>  <ASSAY_SRC_DESCRIPTION>
Scientific Literature

>  <ASSAY_ORGANISM>
Homo sapiens

>  <ASSAY_TAX_ID>
9606

>  <CURATED_BY>
Autocuration

>  <BAO_FORMAT>
BAO_0000251

>  <TID>
102164

>  <TARGET_CHEMBLID>
CHEMBL613373

>  <TARGET_TYPE>
SUBCELLULAR

>  <PREF_NAME>
Liver microsomes

>  <CONFIDENCE_SCORE>
2

>  <TARGET_MAPPING>
Subcellular fraction

>  <DOC_ID>
37316

>  <DOC_CHEMBLID>
CHEMBL1138393

>  <PUBMED_ID>
17064898

>  <JOURNAL>
Bioorg. Med. Chem. Lett.

>  <YEAR>
2007

>  <VOLUME>
17

>  <ISSUE>
2

>  <FIRST_PAGE>
486

>  <ORGANISM>
Homo sapiens

$$$$

  Mrv1533001291819122D          

 25 27  0  0  0  0            999 V2000
    4.6993   -1.5395    0.0000 C   0  0  0  0  0  0  0  0  0  0  0  0
    4.2868   -0.8250    0.0000 C   0  0  0  0  0  0  0  0  0  0  0  0
    3.8743   -0.1105    0.0000 C   0  0  0  0  0  0  0  0  0  0  0  0
    3.5724   -1.2375    0.0000 C   0  0  0  0  0  0  0  0  0  0  0  0
    3.5724   -2.0625    0.0000 N   0  0  0  0  0  0  0  0  0  0  0  0
    2.8579   -2.4750    0.0000 C   0  0  0  0  0  0  0  0  0  0  0  0
    2.1434   -2.0625    0.0000 O   0  0  0  0  0  0  0  0  0  0  0  0
    2.8579   -3.3000    0.0000 C   0  0  0  0  0  0  0  0  0  0  0  0
    3.5724   -3.7125    0.0000 C   0  0  0  0  0  0  0  0  0  0  0  0
    3.5724   -4.5375    0.0000 N   0  0  0  0  0  0  0  0  0  0  0  0
    2.8579   -4.9500    0.0000 C   0  0  0  0  0  0  0  0  0  0  0  0
    2.1434   -4.5375    0.0000 C   0  0  0  0  0  0  0  0  0  0  0  0
    2.1434   -3.7125    0.0000 N   0  0  0  0  0  0  0  0  0  0  0  0
    1.4289   -4.9500    0.0000 N   0  0  0  0  0  0  0  0  0  0  0  0
    1.4289   -5.7750    0.0000 C   0  0  0  0  0  0  0  0  0  0  0  0
    0.7145   -6.1875    0.0000 C   0  0  0  0  0  0  0  0  0  0  0  0
    0.0000   -5.7750    0.0000 C   0  0  0  0  0  0  0  0  0  0  0  0
    0.0000   -4.9500    0.0000 C   0  0  0  0  0  0  0  0  0  0  0  0
    0.7145   -4.5375    0.0000 C   0  0  0  0  0  0  0  0  0  0  0  0
    5.0013   -0.4125    0.0000 C   0  0  0  0  0  0  0  0  0  0  0  0
    5.0013    0.4125    0.0000 C   0  0  0  0  0  0  0  0  0  0  0  0
    5.7158    0.8250    0.0000 C   0  0  0  0  0  0  0  0  0  0  0  0
    6.4302    0.4125    0.0000 C   0  0  0  0  0  0  0  0  0  0  0  0
    6.4302   -0.4125    0.0000 C   0  0  0  0  0  0  0  0  0  0  0  0
    5.7158   -0.8250    0.0000 C   0  0  0  0  0  0  0  0  0  0  0  0
  1  2  1  0  0  0  0
  2  3  1  0  0  0  0
  2  4  1  0  0  0  0
  4  5  1  0  0  0  0
  5  6  1  0  0  0  0
  6  7  2  0  0  0  0
  6  8  1  0  0  0  0
  8  9  4  0  0  0  0
  9 10  4  0  0  0  0
 10 11  4  0  0  0  0
 11 12  4  0  0  0  0
 12 13  4  0  0  0  0
  8 13  4  0  0  0  0
 12 14  1  0  0  0  0
 14 15  1  0  0  0  0
 15 16  1  0  0  0  0
 16 17  1  0  0  0  0
 17 18  1  0  0  0  0
 18 19  1  0  0  0  0
 14 19  1  0  0  0  0
  2 20  1  0  0  0  0
 20 21  4  0  0  0  0
 21 22  4  0  0  0  0
 22 23  4  0  0  0  0
 23 24  4  0  0  0  0
 24 25  4  0  0  0  0
 20 25  4  0  0  0  0
M  END
>  <CdId>
84

>  <Mol Weight>
338.455

>  <Formula>
C20H26N4O

>  <CMPD_CHEMBLID>
CHEMBL246245

>  <MOLREGNO>
408360

>  <PARENT_CMPD_CHEMBLID>
CHEMBL246245

>  <PARENT_MOLREGNO>
408360

>  <COMPOUND_KEY>
19

>  <MOLWEIGHT>
338.45

>  <ALOGP>
3.28

>  <PSA>
58.12

>  <NUM_RO5_VIOLATIONS>
0

>  <ACTIVITY_ID>
2013087

>  <STANDARD_TYPE>
CL

>  <RELATION>
>

>  <STANDARD_VALUE>
440.0

>  <STANDARD_UNITS>
mL.min-1.g-1

>  <PUBLISHED_TYPE>
CL

>  <PUBLISHED_RELATION>
>

>  <PUBLISHED_VALUE>
440.0

>  <PUBLISHED_UNITS>
uL/min.mg

>  <POTENTIAL_DUPLICATE>
0

>  <BAO_ENDPOINT>
BAO_0002759

>  <ASSAY_ID>
453192

>  <ASSAY_CHEMBLID>
CHEMBL902342

>  <ASSAY_TYPE>
A

>  <DESCRIPTION>
Metabolic stability assessed as intrinsic clearance in human liver microsomes

>  <ASSAY_SRC_ID>
1

>  <ASSAY_SRC_DESCRIPTION>
Scientific Literature

>  <ASSAY_ORGANISM>
Homo sapiens

>  <ASSAY_TAX_ID>
9606

>  <CURATED_BY>
Autocuration

>  <BAO_FORMAT>
BAO_0000251

>  <TID>
102164

>  <TARGET_CHEMBLID>
CHEMBL613373

>  <TARGET_TYPE>
SUBCELLULAR

>  <PREF_NAME>
Liver microsomes

>  <CONFIDENCE_SCORE>
2

>  <TARGET_MAPPING>
Subcellular fraction

>  <DOC_ID>
37316

>  <DOC_CHEMBLID>
CHEMBL1138393

>  <PUBMED_ID>
17064898

>  <JOURNAL>
Bioorg. Med. Chem. Lett.

>  <YEAR>
2007

>  <VOLUME>
17

>  <ISSUE>
2

>  <FIRST_PAGE>
486

>  <ORGANISM>
Homo sapiens

$$$$

  Mrv1533001291819122D          

 22 24  0  0  0  0            999 V2000
   -4.2962   -3.5558    0.0000 C   0  0  0  0  0  0  0  0  0  0  0  0
   -3.8837   -2.8414    0.0000 C   0  0  0  0  0  0  0  0  0  0  0  0
   -3.0587   -2.8414    0.0000 N   0  0  0  0  0  0  0  0  0  0  0  0
   -2.6462   -3.5558    0.0000 C   0  0  0  0  0  0  0  0  0  0  0  0
   -2.6462   -2.1269    0.0000 C   0  0  0  0  0  0  0  0  0  0  0  0
   -3.0587   -1.4124    0.0000 C   0  0  0  0  0  0  0  0  0  0  0  0
   -2.6462   -0.6979    0.0000 N   0  0  0  0  0  0  0  0  0  0  0  0
   -1.8212   -0.6979    0.0000 C   0  0  0  0  0  0  0  0  0  0  0  0
   -1.4087   -1.4124    0.0000 C   0  0  0  0  0  0  0  0  0  0  0  0
   -1.8212   -2.1269    0.0000 N   0  0  0  0  0  0  0  0  0  0  0  0
   -0.5837   -1.4124    0.0000 C   0  0  0  0  0  0  0  0  0  0  0  0
   -0.1712   -2.1269    0.0000 O   0  0  0  0  0  0  0  0  0  0  0  0
   -0.1712   -0.6979    0.0000 N   0  0  0  0  0  0  0  0  0  0  0  0
    0.6538   -0.6979    0.0000 C   0  0  0  0  0  0  0  0  0  0  0  0
    1.1387   -0.0305    0.0000 C   0  0  0  0  0  0  0  0  0  0  0  0
    1.9233   -0.2854    0.0000 C   0  0  0  0  0  0  0  0  0  0  0  0
    2.6378    0.1271    0.0000 C   0  0  0  0  0  0  0  0  0  0  0  0
    3.3523   -0.2854    0.0000 C   0  0  0  0  0  0  0  0  0  0  0  0
    3.3523   -1.1104    0.0000 C   0  0  0  0  0  0  0  0  0  0  0  0
    2.6378   -1.5229    0.0000 C   0  0  0  0  0  0  0  0  0  0  0  0
    1.9233   -1.1104    0.0000 C   0  0  0  0  0  0  0  0  0  0  0  0
    1.1387   -1.3654    0.0000 C   0  0  0  0  0  0  0  0  0  0  0  0
  1  2  1  0  0  0  0
  2  3  1  0  0  0  0
  3  4  1  0  0  0  0
  3  5  1  0  0  0  0
  5  6  4  0  0  0  0
  6  7  4  0  0  0  0
  7  8  4  0  0  0  0
  8  9  4  0  0  0  0
  9 10  4  0  0  0  0
  5 10  4  0  0  0  0
  9 11  1  0  0  0  0
 11 12  2  0  0  0  0
 11 13  1  0  0  0  0
 13 14  1  0  0  0  0
 14 15  1  0  0  0  0
 15 16  1  0  0  0  0
 16 17  4  0  0  0  0
 17 18  4  0  0  0  0
 18 19  4  0  0  0  0
 19 20  4  0  0  0  0
 20 21  4  0  0  0  0
 16 21  4  0  0  0  0
 21 22  1  0  0  0  0
 14 22  1  0  0  0  0
M  END
>  <CdId>
86

>  <Mol Weight>
296.374

>  <Formula>
C17H20N4O

>  <CMPD_CHEMBLID>
CHEMBL247485

>  <MOLREGNO>
408366

>  <PARENT_CMPD_CHEMBLID>
CHEMBL247485

>  <PARENT_MOLREGNO>
408366

>  <COMPOUND_KEY>
23

>  <MOLWEIGHT>
296.37

>  <ALOGP>
2.22

>  <PSA>
58.12

>  <NUM_RO5_VIOLATIONS>
0

>  <ACTIVITY_ID>
2013109

>  <STANDARD_TYPE>
CL

>  <RELATION>
=

>  <STANDARD_VALUE>
298.0

>  <STANDARD_UNITS>
mL.min-1.g-1

>  <PUBLISHED_TYPE>
CL

>  <PUBLISHED_RELATION>
=

>  <PUBLISHED_VALUE>
298.0

>  <PUBLISHED_UNITS>
uL/min.mg

>  <POTENTIAL_DUPLICATE>
0

>  <BAO_ENDPOINT>
BAO_0002759

>  <ASSAY_ID>
453192

>  <ASSAY_CHEMBLID>
CHEMBL902342

>  <ASSAY_TYPE>
A

>  <DESCRIPTION>
Metabolic stability assessed as intrinsic clearance in human liver microsomes

>  <ASSAY_SRC_ID>
1

>  <ASSAY_SRC_DESCRIPTION>
Scientific Literature

>  <ASSAY_ORGANISM>
Homo sapiens

>  <ASSAY_TAX_ID>
9606

>  <CURATED_BY>
Autocuration

>  <BAO_FORMAT>
BAO_0000251

>  <TID>
102164

>  <TARGET_CHEMBLID>
CHEMBL613373

>  <TARGET_TYPE>
SUBCELLULAR

>  <PREF_NAME>
Liver microsomes

>  <CONFIDENCE_SCORE>
2

>  <TARGET_MAPPING>
Subcellular fraction

>  <DOC_ID>
37316

>  <DOC_CHEMBLID>
CHEMBL1138393

>  <PUBMED_ID>
17064898

>  <JOURNAL>
Bioorg. Med. Chem. Lett.

>  <YEAR>
2007

>  <VOLUME>
17

>  <ISSUE>
2

>  <FIRST_PAGE>
486

>  <ORGANISM>
Homo sapiens

$$$$

  Mrv1533001291819122D          

 22 23  0  0  0  0            999 V2000
    0.9008   -5.9762    0.0000 C   0  0  0  0  0  0  0  0  0  0  0  0
    1.6153   -5.5637    0.0000 C   0  0  0  0  0  0  0  0  0  0  0  0
    2.3298   -5.9762    0.0000 C   0  0  0  0  0  0  0  0  0  0  0  0
    3.0442   -5.5637    0.0000 C   0  0  0  0  0  0  0  0  0  0  0  0
    3.7587   -5.9762    0.0000 N   0  0  0  0  0  0  0  0  0  0  0  0
    3.7587   -6.8012    0.0000 C   0  0  0  0  0  0  0  0  0  0  0  0
    4.4732   -5.5637    0.0000 C   0  0  0  0  0  0  0  0  0  0  0  0
    4.4732   -4.7387    0.0000 C   0  0  0  0  0  0  0  0  0  0  0  0
    5.1876   -4.3262    0.0000 N   0  0  0  0  0  0  0  0  0  0  0  0
    5.9021   -4.7387    0.0000 C   0  0  0  0  0  0  0  0  0  0  0  0
    5.9021   -5.5637    0.0000 C   0  0  0  0  0  0  0  0  0  0  0  0
    5.1876   -5.9762    0.0000 N   0  0  0  0  0  0  0  0  0  0  0  0
    6.6166   -5.9762    0.0000 C   0  0  0  0  0  0  0  0  0  0  0  0
    6.6166   -6.8012    0.0000 O   0  0  0  0  0  0  0  0  0  0  0  0
    7.3311   -5.5637    0.0000 N   0  0  0  0  0  0  0  0  0  0  0  0
    8.0455   -5.9762    0.0000 C   0  0  0  0  0  0  0  0  0  0  0  0
    8.7272   -5.5115    0.0000 C   0  0  0  0  0  0  0  0  0  0  0  0
    9.5155   -5.7546    0.0000 C   0  0  0  0  0  0  0  0  0  0  0  0
    9.8169   -6.5226    0.0000 C   0  0  0  0  0  0  0  0  0  0  0  0
    9.4044   -7.2371    0.0000 C   0  0  0  0  0  0  0  0  0  0  0  0
    8.5886   -7.3600    0.0000 C   0  0  0  0  0  0  0  0  0  0  0  0
    7.9839   -6.7989    0.0000 C   0  0  0  0  0  0  0  0  0  0  0  0
  1  2  1  0  0  0  0
  2  3  1  0  0  0  0
  3  4  1  0  0  0  0
  4  5  1  0  0  0  0
  5  6  1  0  0  0  0
  5  7  1  0  0  0  0
  7  8  4  0  0  0  0
  8  9  4  0  0  0  0
  9 10  4  0  0  0  0
 10 11  4  0  0  0  0
 11 12  4  0  0  0  0
  7 12  4  0  0  0  0
 11 13  1  0  0  0  0
 13 14  2  0  0  0  0
 13 15  1  0  0  0  0
 15 16  1  0  0  0  0
 16 17  1  0  0  0  0
 17 18  1  0  0  0  0
 18 19  1  0  0  0  0
 19 20  1  0  0  0  0
 20 21  1  0  0  0  0
 21 22  1  0  0  0  0
 16 22  1  0  0  0  0
M  END
>  <CdId>
87

>  <Mol Weight>
304.438

>  <Formula>
C17H28N4O

>  <CMPD_CHEMBLID>
CHEMBL397640

>  <MOLREGNO>
408363

>  <PARENT_CMPD_CHEMBLID>
CHEMBL397640

>  <PARENT_MOLREGNO>
408363

>  <COMPOUND_KEY>
22

>  <MOLWEIGHT>
304.43

>  <ALOGP>
3.51

>  <PSA>
58.12

>  <NUM_RO5_VIOLATIONS>
0

>  <ACTIVITY_ID>
2013110

>  <STANDARD_TYPE>
CL

>  <RELATION>
>

>  <STANDARD_VALUE>
440.0

>  <STANDARD_UNITS>
mL.min-1.g-1

>  <PUBLISHED_TYPE>
CL

>  <PUBLISHED_RELATION>
>

>  <PUBLISHED_VALUE>
440.0

>  <PUBLISHED_UNITS>
uL/min.mg

>  <POTENTIAL_DUPLICATE>
0

>  <BAO_ENDPOINT>
BAO_0002759

>  <ASSAY_ID>
453192

>  <ASSAY_CHEMBLID>
CHEMBL902342

>  <ASSAY_TYPE>
A

>  <DESCRIPTION>
Metabolic stability assessed as intrinsic clearance in human liver microsomes

>  <ASSAY_SRC_ID>
1

>  <ASSAY_SRC_DESCRIPTION>
Scientific Literature

>  <ASSAY_ORGANISM>
Homo sapiens

>  <ASSAY_TAX_ID>
9606

>  <CURATED_BY>
Autocuration

>  <BAO_FORMAT>
BAO_0000251

>  <TID>
102164

>  <TARGET_CHEMBLID>
CHEMBL613373

>  <TARGET_TYPE>
SUBCELLULAR

>  <PREF_NAME>
Liver microsomes

>  <CONFIDENCE_SCORE>
2

>  <TARGET_MAPPING>
Subcellular fraction

>  <DOC_ID>
37316

>  <DOC_CHEMBLID>
CHEMBL1138393

>  <PUBMED_ID>
17064898

>  <JOURNAL>
Bioorg. Med. Chem. Lett.

>  <YEAR>
2007

>  <VOLUME>
17

>  <ISSUE>
2

>  <FIRST_PAGE>
486

>  <ORGANISM>
Homo sapiens

$$$$

  Mrv1533001291819122D          

 23 25  0  0  0  0            999 V2000
   -3.1599    3.1257    0.0000 O   0  0  0  0  0  0  0  0  0  0  0  0
   -2.4454    3.5382    0.0000 C   0  0  0  0  0  0  0  0  0  0  0  0
   -2.4454    4.3632    0.0000 C   0  0  0  0  0  0  0  0  0  0  0  0
   -1.7309    4.7757    0.0000 C   0  0  0  0  0  0  0  0  0  0  0  0
   -1.0164    4.3632    0.0000 C   0  0  0  0  0  0  0  0  0  0  0  0
   -1.0164    3.5382    0.0000 C   0  0  0  0  0  0  0  0  0  0  0  0
   -0.3020    3.1257    0.0000 C   0  0  0  0  0  0  0  0  0  0  0  0
    0.4125    3.5382    0.0000 C   0  0  0  0  0  0  0  0  0  0  0  0
    1.1270    3.1257    0.0000 N   0  0  0  0  0  0  0  0  0  0  0  0
    1.8414    3.5382    0.0000 C   0  0  0  0  0  0  0  0  0  0  0  0
    1.8414    4.3632    0.0000 C   0  0  0  0  0  0  0  0  0  0  0  0
    2.5559    4.7757    0.0000 N   0  0  0  0  0  0  0  0  0  0  0  0
    3.2704    4.3632    0.0000 C   0  0  0  0  0  0  0  0  0  0  0  0
    3.2704    3.5382    0.0000 C   0  0  0  0  0  0  0  0  0  0  0  0
    2.5559    3.1257    0.0000 N   0  0  0  0  0  0  0  0  0  0  0  0
    3.9849    3.1257    0.0000 C   0  0  0  0  0  0  0  0  0  0  0  0
    4.6993    3.5382    0.0000 O   0  0  0  0  0  0  0  0  0  0  0  0
    3.9849    2.3007    0.0000 N   0  0  0  0  0  0  0  0  0  0  0  0
    4.6993    1.8882    0.0000 C   0  0  0  0  0  0  0  0  0  0  0  0
    4.6993    1.0632    0.0000 C   0  0  0  0  0  0  0  0  0  0  0  0
    5.1118    0.3487    0.0000 C   0  0  0  0  0  0  0  0  0  0  0  0
    4.2868    0.3487    0.0000 C   0  0  0  0  0  0  0  0  0  0  0  0
   -1.7309    3.1257    0.0000 C   0  0  0  0  0  0  0  0  0  0  0  0
  1  2  1  0  0  0  0
  2  3  4  0  0  0  0
  3  4  4  0  0  0  0
  4  5  4  0  0  0  0
  5  6  4  0  0  0  0
  6  7  1  0  0  0  0
  7  8  1  0  0  0  0
  8  9  1  0  0  0  0
  9 10  1  0  0  0  0
 10 11  4  0  0  0  0
 11 12  4  0  0  0  0
 12 13  4  0  0  0  0
 13 14  4  0  0  0  0
 14 15  4  0  0  0  0
 10 15  4  0  0  0  0
 14 16  1  0  0  0  0
 16 17  2  0  0  0  0
 16 18  1  0  0  0  0
 18 19  1  0  0  0  0
 19 20  1  0  0  0  0
 20 21  1  0  0  0  0
 21 22  1  0  0  0  0
 20 22  1  0  0  0  0
  6 23  4  0  0  0  0
  2 23  4  0  0  0  0
M  END
>  <CdId>
88

>  <Mol Weight>
312.373

>  <Formula>
C17H20N4O2

>  <CMPD_CHEMBLID>
CHEMBL393029

>  <MOLREGNO>
408369

>  <PARENT_CMPD_CHEMBLID>
CHEMBL393029

>  <PARENT_MOLREGNO>
408369

>  <COMPOUND_KEY>
25

>  <MOLWEIGHT>
312.37

>  <ALOGP>
2.0

>  <PSA>
87.14

>  <NUM_RO5_VIOLATIONS>
0

>  <ACTIVITY_ID>
2013107

>  <STANDARD_TYPE>
CL

>  <RELATION>
>

>  <STANDARD_VALUE>
440.0

>  <STANDARD_UNITS>
mL.min-1.g-1

>  <PUBLISHED_TYPE>
CL

>  <PUBLISHED_RELATION>
>

>  <PUBLISHED_VALUE>
440.0

>  <PUBLISHED_UNITS>
uL/min.mg

>  <POTENTIAL_DUPLICATE>
0

>  <BAO_ENDPOINT>
BAO_0002759

>  <ASSAY_ID>
453192

>  <ASSAY_CHEMBLID>
CHEMBL902342

>  <ASSAY_TYPE>
A

>  <DESCRIPTION>
Metabolic stability assessed as intrinsic clearance in human liver microsomes

>  <ASSAY_SRC_ID>
1

>  <ASSAY_SRC_DESCRIPTION>
Scientific Literature

>  <ASSAY_ORGANISM>
Homo sapiens

>  <ASSAY_TAX_ID>
9606

>  <CURATED_BY>
Autocuration

>  <BAO_FORMAT>
BAO_0000251

>  <TID>
102164

>  <TARGET_CHEMBLID>
CHEMBL613373

>  <TARGET_TYPE>
SUBCELLULAR

>  <PREF_NAME>
Liver microsomes

>  <CONFIDENCE_SCORE>
2

>  <TARGET_MAPPING>
Subcellular fraction

>  <DOC_ID>
37316

>  <DOC_CHEMBLID>
CHEMBL1138393

>  <PUBMED_ID>
17064898

>  <JOURNAL>
Bioorg. Med. Chem. Lett.

>  <YEAR>
2007

>  <VOLUME>
17

>  <ISSUE>
2

>  <FIRST_PAGE>
486

>  <ORGANISM>
Homo sapiens

$$$$

  Mrv1533001291819122D          

 31 33  0  0  0  0            999 V2000
   -1.4289   -0.8250    0.0000 C   0  0  0  0  0  0  0  0  0  0  0  0
   -0.7145   -1.2375    0.0000 C   0  0  0  0  0  0  0  0  0  0  0  0
   -0.7145   -2.0625    0.0000 C   0  0  0  0  0  0  0  0  0  0  0  0
   -1.4289   -2.4750    0.0000 C   0  0  0  0  0  0  0  0  0  0  0  0
   -1.4289   -3.3000    0.0000 C   0  0  0  0  0  0  0  0  0  0  0  0
   -0.7145   -3.7125    0.0000 C   0  0  0  0  0  0  0  0  0  0  0  0
    0.0000   -3.3000    0.0000 C   0  0  0  0  0  0  0  0  0  0  0  0
    0.0000   -2.4750    0.0000 C   0  0  0  0  0  0  0  0  0  0  0  0
    0.7145   -2.0625    0.0000 N   0  0  0  0  0  0  0  0  0  0  0  0
    1.4289   -2.4750    0.0000 C   0  0  0  0  0  0  0  0  0  0  0  0
    1.4289   -3.3000    0.0000 C   0  0  0  0  0  0  0  0  0  0  0  0
    2.1434   -3.7125    0.0000 O   0  0  0  0  0  0  0  0  0  0  0  0
    0.7145   -3.7125    0.0000 N   0  0  0  0  0  0  0  0  0  0  0  0
    0.7145   -4.5375    0.0000 C   0  0  0  0  0  0  0  0  0  0  0  0
    1.4289   -4.9500    0.0000 C   0  0  0  0  0  0  0  0  0  0  0  0
    2.1434   -4.5375    0.0000 C   0  0  0  0  0  0  0  0  0  0  0  0
    2.8579   -4.9500    0.0000 C   0  0  0  0  0  0  0  0  0  0  0  0
    2.8579   -5.7750    0.0000 C   0  0  0  0  0  0  0  0  0  0  0  0
    3.5724   -6.1875    0.0000 Cl  0  0  0  0  0  0  0  0  0  0  0  0
    2.1434   -6.1875    0.0000 C   0  0  0  0  0  0  0  0  0  0  0  0
    1.4289   -5.7750    0.0000 C   0  0  0  0  0  0  0  0  0  0  0  0
    0.7145   -1.2375    0.0000 S   0  0  0  0  0  0  0  0  0  0  0  0
    1.5395   -1.2375    0.0000 O   0  0  0  0  0  0  0  0  0  0  0  0
   -0.1105   -1.2375    0.0000 O   0  0  0  0  0  0  0  0  0  0  0  0
    0.7145   -0.4125    0.0000 C   0  0  0  0  0  0  0  0  0  0  0  0
    0.0000    0.0000    0.0000 C   0  0  0  0  0  0  0  0  0  0  0  0
    0.0000    0.8250    0.0000 C   0  0  0  0  0  0  0  0  0  0  0  0
    0.7145    1.2375    0.0000 C   0  0  0  0  0  0  0  0  0  0  0  0
    0.7145    2.0625    0.0000 C   0  0  0  0  0  0  0  0  0  0  0  0
    1.4289    0.8250    0.0000 C   0  0  0  0  0  0  0  0  0  0  0  0
    1.4289    0.0000    0.0000 C   0  0  0  0  0  0  0  0  0  0  0  0
  1  2  1  0  0  0  0
  2  3  1  0  0  0  0
  3  4  4  0  0  0  0
  4  5  4  0  0  0  0
  5  6  4  0  0  0  0
  6  7  4  0  0  0  0
  7  8  4  0  0  0  0
  3  8  4  0  0  0  0
  8  9  1  0  0  0  0
  9 10  1  0  0  0  0
 10 11  1  0  0  0  0
 11 12  2  0  0  0  0
 11 13  1  0  0  0  0
 13 14  1  0  0  0  0
 14 15  1  0  0  0  0
 15 16  4  0  0  0  0
 16 17  4  0  0  0  0
 17 18  4  0  0  0  0
 18 19  1  0  0  0  0
 18 20  4  0  0  0  0
 20 21  4  0  0  0  0
 15 21  4  0  0  0  0
  9 22  1  0  0  0  0
 22 23  2  0  0  0  0
 22 24  2  0  0  0  0
 22 25  1  0  0  0  0
 25 26  4  0  0  0  0
 26 27  4  0  0  0  0
 27 28  4  0  0  0  0
 28 29  1  0  0  0  0
 28 30  4  0  0  0  0
 30 31  4  0  0  0  0
 25 31  4  0  0  0  0
M  END
>  <CdId>
89

>  <Mol Weight>
456.99

>  <Formula>
C24H25ClN2O3S

>  <CMPD_CHEMBLID>
CHEMBL240436

>  <MOLREGNO>
409879

>  <PARENT_CMPD_CHEMBLID>
CHEMBL240436

>  <PARENT_MOLREGNO>
409879

>  <COMPOUND_KEY>
5g

>  <MOLWEIGHT>
456.98

>  <ALOGP>
5.26

>  <PSA>
74.86

>  <NUM_RO5_VIOLATIONS>
1

>  <ACTIVITY_ID>
2019838

>  <STANDARD_TYPE>
CL

>  <RELATION>
>

>  <STANDARD_VALUE>
50.0

>  <STANDARD_UNITS>
mL.min-1.g-1

>  <PUBLISHED_TYPE>
CL

>  <PUBLISHED_RELATION>
>

>  <PUBLISHED_VALUE>
50.0

>  <PUBLISHED_UNITS>
ml/min/g

>  <POTENTIAL_DUPLICATE>
0

>  <BAO_ENDPOINT>
BAO_0002759

>  <ASSAY_ID>
454129

>  <ASSAY_CHEMBLID>
CHEMBL903318

>  <ASSAY_TYPE>
A

>  <DESCRIPTION>
Metabolic stability in human liver microsomes assessed as intrinsic clearance

>  <ASSAY_SRC_ID>
1

>  <ASSAY_SRC_DESCRIPTION>
Scientific Literature

>  <ASSAY_ORGANISM>
Homo sapiens

>  <ASSAY_TAX_ID>
9606

>  <CURATED_BY>
Autocuration

>  <BAO_FORMAT>
BAO_0000251

>  <TID>
102164

>  <TARGET_CHEMBLID>
CHEMBL613373

>  <TARGET_TYPE>
SUBCELLULAR

>  <PREF_NAME>
Liver microsomes

>  <CONFIDENCE_SCORE>
2

>  <TARGET_MAPPING>
Subcellular fraction

>  <DOC_ID>
37412

>  <DOC_CHEMBLID>
CHEMBL1139103

>  <PUBMED_ID>
17236765

>  <JOURNAL>
Bioorg. Med. Chem. Lett.

>  <YEAR>
2007

>  <VOLUME>
17

>  <ISSUE>
6

>  <FIRST_PAGE>
1750

>  <ORGANISM>
Homo sapiens

$$$$

  Mrv1533001291819122D          

 33 36  0  0  1  0            999 V2000
   -0.7145   -1.2375    0.0000 C   0  0  0  0  0  0  0  0  0  0  0  0
    0.0000   -1.6500    0.0000 O   0  0  0  0  0  0  0  0  0  0  0  0
    0.7145   -1.2375    0.0000 C   0  0  0  0  0  0  0  0  0  0  0  0
    0.7145   -0.4125    0.0000 C   0  0  0  0  0  0  0  0  0  0  0  0
    1.4289    0.0000    0.0000 C   0  0  0  0  0  0  0  0  0  0  0  0
    2.1434   -0.4125    0.0000 C   0  0  0  0  0  0  0  0  0  0  0  0
    2.8579    0.0000    0.0000 C   0  0  0  0  0  0  0  0  0  0  0  0
    2.8579    0.8250    0.0000 C   0  0  0  0  0  0  0  0  0  0  0  0
    3.5724   -0.4125    0.0000 C   0  0  0  0  0  0  0  0  0  0  0  0
    3.5724   -1.2375    0.0000 C   0  0  0  0  0  0  0  0  0  0  0  0
    4.2868   -1.6500    0.0000 N   0  0  0  0  0  0  0  0  0  0  0  0
    5.0013   -1.2375    0.0000 C   0  0  1  0  0  0  0  0  0  0  0  0
    5.0013   -0.4125    0.0000 C   0  0  0  0  0  0  0  0  0  0  0  0
    5.7158    0.0000    0.0000 C   0  0  0  0  0  0  0  0  0  0  0  0
    6.4302   -0.4125    0.0000 C   0  0  0  0  0  0  0  0  0  0  0  0
    6.4302   -1.2375    0.0000 C   0  0  1  0  0  0  0  0  0  0  0  0
    5.7158   -1.6500    0.0000 C   0  0  0  0  0  0  0  0  0  0  0  0
    7.1447   -1.6500    0.0000 N   0  0  0  0  0  0  0  0  0  0  0  0
    7.8592   -1.2375    0.0000 C   0  0  0  0  0  0  0  0  0  0  0  0
    8.5737   -1.6500    0.0000 C   0  0  0  0  0  0  0  0  0  0  0  0
    9.2881   -1.2375    0.0000 C   0  0  0  0  0  0  0  0  0  0  0  0
   10.0026   -1.6500    0.0000 C   0  0  0  0  0  0  0  0  0  0  0  0
   10.0026   -2.4750    0.0000 C   0  0  0  0  0  0  0  0  0  0  0  0
    9.2881   -2.8875    0.0000 C   0  0  0  0  0  0  0  0  0  0  0  0
    8.5737   -2.4750    0.0000 C   0  0  0  0  0  0  0  0  0  0  0  0
    7.8592   -2.8875    0.0000 Cl  0  0  0  0  0  0  0  0  0  0  0  0
   10.7171   -2.8875    0.0000 S   0  0  0  0  0  0  0  0  0  0  0  0
   11.4315   -3.3000    0.0000 O   0  0  0  0  0  0  0  0  0  0  0  0
   10.3046   -3.6020    0.0000 O   0  0  0  0  0  0  0  0  0  0  0  0
   11.1296   -2.1730    0.0000 C   0  0  0  0  0  0  0  0  0  0  0  0
    2.8579   -1.6500    0.0000 N   0  0  0  0  0  0  0  0  0  0  0  0
    2.1434   -1.2375    0.0000 C   0  0  0  0  0  0  0  0  0  0  0  0
    1.4289   -1.6500    0.0000 C   0  0  0  0  0  0  0  0  0  0  0  0
  1  2  1  0  0  0  0
  2  3  1  0  0  0  0
  3  4  4  0  0  0  0
  4  5  4  0  0  0  0
  5  6  4  0  0  0  0
  6  7  4  0  0  0  0
  7  8  1  0  0  0  0
  7  9  4  0  0  0  0
  9 10  4  0  0  0  0
 10 11  1  0  0  0  0
 12 11  1  1  0  0  0
 12 13  1  0  0  0  0
 13 14  1  0  0  0  0
 14 15  1  0  0  0  0
 15 16  1  0  0  0  0
 16 17  1  0  0  0  0
 12 17  1  0  0  0  0
 16 18  1  6  0  0  0
 18 19  1  0  0  0  0
 19 20  1  0  0  0  0
 20 21  4  0  0  0  0
 21 22  4  0  0  0  0
 22 23  4  0  0  0  0
 23 24  4  0  0  0  0
 24 25  4  0  0  0  0
 20 25  4  0  0  0  0
 25 26  1  0  0  0  0
 23 27  1  0  0  0  0
 27 28  2  0  0  0  0
 27 29  2  0  0  0  0
 27 30  1  0  0  0  0
 10 31  4  0  0  0  0
 31 32  4  0  0  0  0
  6 32  4  0  0  0  0
 32 33  4  0  0  0  0
  3 33  4  0  0  0  0
M  END
>  <CdId>
90

>  <Mol Weight>
488.04

>  <Formula>
C25H30ClN3O3S

>  <CMPD_CHEMBLID>
CHEMBL398964

>  <MOLREGNO>
414120

>  <PARENT_CMPD_CHEMBLID>
CHEMBL398964

>  <PARENT_MOLREGNO>
414120

>  <COMPOUND_KEY>
47

>  <MOLWEIGHT>
488.04

>  <ALOGP>
5.25

>  <PSA>
88.7

>  <NUM_RO5_VIOLATIONS>
1

>  <ACTIVITY_ID>
2033857

>  <STANDARD_TYPE>
CL

>  <RELATION>
=

>  <STANDARD_VALUE>
269.0

>  <STANDARD_UNITS>
mL.min-1.g-1

>  <PUBLISHED_TYPE>
CL

>  <PUBLISHED_RELATION>
=

>  <PUBLISHED_VALUE>
269.0

>  <PUBLISHED_UNITS>
uL/min.mg

>  <POTENTIAL_DUPLICATE>
0

>  <BAO_ENDPOINT>
BAO_0002759

>  <ASSAY_ID>
456230

>  <ASSAY_CHEMBLID>
CHEMBL888240

>  <ASSAY_TYPE>
A

>  <DESCRIPTION>
Metabolic stability assessed as intrinsic clearance in human liver microsomes

>  <ASSAY_SRC_ID>
1

>  <ASSAY_SRC_DESCRIPTION>
Scientific Literature

>  <ASSAY_ORGANISM>
Homo sapiens

>  <ASSAY_TAX_ID>
9606

>  <CURATED_BY>
Autocuration

>  <BAO_FORMAT>
BAO_0000251

>  <TID>
102164

>  <TARGET_CHEMBLID>
CHEMBL613373

>  <TARGET_TYPE>
SUBCELLULAR

>  <PREF_NAME>
Liver microsomes

>  <CONFIDENCE_SCORE>
2

>  <TARGET_MAPPING>
Subcellular fraction

>  <DOC_ID>
37632

>  <DOC_CHEMBLID>
CHEMBL1140011

>  <PUBMED_ID>
17532215

>  <JOURNAL>
Bioorg. Med. Chem. Lett.

>  <YEAR>
2007

>  <VOLUME>
17

>  <ISSUE>
15

>  <FIRST_PAGE>
4232

>  <ORGANISM>
Homo sapiens

$$$$

  Mrv1533001291819122D          

 37 41  0  0  1  0            999 V2000
   -0.7145   -1.2375    0.0000 C   0  0  0  0  0  0  0  0  0  0  0  0
    0.0000   -1.6500    0.0000 O   0  0  0  0  0  0  0  0  0  0  0  0
    0.7145   -1.2375    0.0000 C   0  0  0  0  0  0  0  0  0  0  0  0
    0.7145   -0.4125    0.0000 C   0  0  0  0  0  0  0  0  0  0  0  0
    1.4289    0.0000    0.0000 C   0  0  0  0  0  0  0  0  0  0  0  0
    2.1434   -0.4125    0.0000 C   0  0  0  0  0  0  0  0  0  0  0  0
    2.8579    0.0000    0.0000 C   0  0  0  0  0  0  0  0  0  0  0  0
    2.8579    0.8250    0.0000 C   0  0  0  0  0  0  0  0  0  0  0  0
    3.5724   -0.4125    0.0000 C   0  0  0  0  0  0  0  0  0  0  0  0
    3.5724   -1.2375    0.0000 C   0  0  0  0  0  0  0  0  0  0  0  0
    4.2868   -1.6500    0.0000 N   0  0  0  0  0  0  0  0  0  0  0  0
    5.0013   -1.2375    0.0000 C   0  0  1  0  0  0  0  0  0  0  0  0
    5.0013   -0.4125    0.0000 C   0  0  0  0  0  0  0  0  0  0  0  0
    5.7158    0.0000    0.0000 C   0  0  0  0  0  0  0  0  0  0  0  0
    6.4302   -0.4125    0.0000 C   0  0  0  0  0  0  0  0  0  0  0  0
    6.4302   -1.2375    0.0000 C   0  0  1  0  0  0  0  0  0  0  0  0
    5.7158   -1.6500    0.0000 C   0  0  0  0  0  0  0  0  0  0  0  0
    7.1447   -1.6500    0.0000 N   0  0  0  0  0  0  0  0  0  0  0  0
    7.8592   -1.2375    0.0000 C   0  0  0  0  0  0  0  0  0  0  0  0
    8.5737   -1.6500    0.0000 C   0  0  0  0  0  0  0  0  0  0  0  0
    9.3273   -1.3144    0.0000 C   0  0  0  0  0  0  0  0  0  0  0  0
    9.8794   -1.9275    0.0000 N   0  0  0  0  0  0  0  0  0  0  0  0
   10.6998   -1.8413    0.0000 C   0  0  0  0  0  0  0  0  0  0  0  0
   11.0354   -1.0876    0.0000 O   0  0  0  0  0  0  0  0  0  0  0  0
   11.1848   -2.5087    0.0000 N   0  0  0  0  0  0  0  0  0  0  0  0
   12.0052   -2.4225    0.0000 C   0  0  0  0  0  0  0  0  0  0  0  0
   10.8492   -3.2624    0.0000 C   0  0  0  0  0  0  0  0  0  0  0  0
    9.4669   -2.6420    0.0000 C   0  0  0  0  0  0  0  0  0  0  0  0
    9.7218   -3.4266    0.0000 C   0  0  0  0  0  0  0  0  0  0  0  0
    9.1698   -4.0397    0.0000 C   0  0  0  0  0  0  0  0  0  0  0  0
    8.3628   -3.8682    0.0000 C   0  0  0  0  0  0  0  0  0  0  0  0
    7.8108   -4.4813    0.0000 Cl  0  0  0  0  0  0  0  0  0  0  0  0
    8.1079   -3.0836    0.0000 C   0  0  0  0  0  0  0  0  0  0  0  0
    8.6599   -2.4705    0.0000 C   0  0  0  0  0  0  0  0  0  0  0  0
    2.8579   -1.6500    0.0000 N   0  0  0  0  0  0  0  0  0  0  0  0
    2.1434   -1.2375    0.0000 C   0  0  0  0  0  0  0  0  0  0  0  0
    1.4289   -1.6500    0.0000 C   0  0  0  0  0  0  0  0  0  0  0  0
  1  2  1  0  0  0  0
  2  3  1  0  0  0  0
  3  4  4  0  0  0  0
  4  5  4  0  0  0  0
  5  6  4  0  0  0  0
  6  7  4  0  0  0  0
  7  8  1  0  0  0  0
  7  9  4  0  0  0  0
  9 10  4  0  0  0  0
 10 11  1  0  0  0  0
 12 11  1  1  0  0  0
 12 13  1  0  0  0  0
 13 14  1  0  0  0  0
 14 15  1  0  0  0  0
 15 16  1  0  0  0  0
 16 17  1  0  0  0  0
 12 17  1  0  0  0  0
 16 18  1  6  0  0  0
 18 19  1  0  0  0  0
 19 20  1  0  0  0  0
 20 21  4  0  0  0  0
 21 22  4  0  0  0  0
 22 23  1  0  0  0  0
 23 24  2  0  0  0  0
 23 25  1  0  0  0  0
 25 26  1  0  0  0  0
 25 27  1  0  0  0  0
 22 28  4  0  0  0  0
 28 29  4  0  0  0  0
 29 30  4  0  0  0  0
 30 31  4  0  0  0  0
 31 32  1  0  0  0  0
 31 33  4  0  0  0  0
 33 34  4  0  0  0  0
 20 34  4  0  0  0  0
 28 34  4  0  0  0  0
 10 35  4  0  0  0  0
 35 36  4  0  0  0  0
  6 36  4  0  0  0  0
 36 37  4  0  0  0  0
  3 37  4  0  0  0  0
M  END
>  <CdId>
92

>  <Mol Weight>
520.07

>  <Formula>
C29H34ClN5O2

>  <CMPD_CHEMBLID>
CHEMBL249714

>  <MOLREGNO>
414114

>  <PARENT_CMPD_CHEMBLID>
CHEMBL249714

>  <PARENT_MOLREGNO>
414114

>  <COMPOUND_KEY>
45

>  <MOLWEIGHT>
520.07

>  <ALOGP>
6.21

>  <PSA>
71.42

>  <NUM_RO5_VIOLATIONS>
2

>  <ACTIVITY_ID>
2033859

>  <STANDARD_TYPE>
CL

>  <RELATION>
=

>  <STANDARD_VALUE>
52.0

>  <STANDARD_UNITS>
mL.min-1.g-1

>  <PUBLISHED_TYPE>
CL

>  <PUBLISHED_RELATION>
=

>  <PUBLISHED_VALUE>
52.0

>  <PUBLISHED_UNITS>
uL/min.mg

>  <POTENTIAL_DUPLICATE>
0

>  <BAO_ENDPOINT>
BAO_0002759

>  <ASSAY_ID>
456230

>  <ASSAY_CHEMBLID>
CHEMBL888240

>  <ASSAY_TYPE>
A

>  <DESCRIPTION>
Metabolic stability assessed as intrinsic clearance in human liver microsomes

>  <ASSAY_SRC_ID>
1

>  <ASSAY_SRC_DESCRIPTION>
Scientific Literature

>  <ASSAY_ORGANISM>
Homo sapiens

>  <ASSAY_TAX_ID>
9606

>  <CURATED_BY>
Autocuration

>  <BAO_FORMAT>
BAO_0000251

>  <TID>
102164

>  <TARGET_CHEMBLID>
CHEMBL613373

>  <TARGET_TYPE>
SUBCELLULAR

>  <PREF_NAME>
Liver microsomes

>  <CONFIDENCE_SCORE>
2

>  <TARGET_MAPPING>
Subcellular fraction

>  <DOC_ID>
37632

>  <DOC_CHEMBLID>
CHEMBL1140011

>  <PUBMED_ID>
17532215

>  <JOURNAL>
Bioorg. Med. Chem. Lett.

>  <YEAR>
2007

>  <VOLUME>
17

>  <ISSUE>
15

>  <FIRST_PAGE>
4232

>  <ORGANISM>
Homo sapiens

$$$$

  Mrv1533001291819122D          

 32 36  0  0  1  0            999 V2000
    5.0013    3.7125    0.0000 C   0  0  0  0  0  0  0  0  0  0  0  0
    5.7158    3.3000    0.0000 O   0  0  0  0  0  0  0  0  0  0  0  0
    6.4302    3.7125    0.0000 C   0  0  0  0  0  0  0  0  0  0  0  0
    6.4302    4.5375    0.0000 C   0  0  0  0  0  0  0  0  0  0  0  0
    7.1447    4.9500    0.0000 C   0  0  0  0  0  0  0  0  0  0  0  0
    7.8592    4.5375    0.0000 C   0  0  0  0  0  0  0  0  0  0  0  0
    8.5737    4.9500    0.0000 C   0  0  0  0  0  0  0  0  0  0  0  0
    8.5737    5.7750    0.0000 C   0  0  0  0  0  0  0  0  0  0  0  0
    9.2881    4.5375    0.0000 C   0  0  0  0  0  0  0  0  0  0  0  0
    9.2881    3.7125    0.0000 C   0  0  0  0  0  0  0  0  0  0  0  0
   10.0026    3.3000    0.0000 N   0  0  0  0  0  0  0  0  0  0  0  0
   10.7171    3.7125    0.0000 C   0  0  1  0  0  0  0  0  0  0  0  0
   10.7171    4.5375    0.0000 C   0  0  0  0  0  0  0  0  0  0  0  0
   11.4315    4.9500    0.0000 C   0  0  0  0  0  0  0  0  0  0  0  0
   12.1460    4.5375    0.0000 C   0  0  0  0  0  0  0  0  0  0  0  0
   12.1460    3.7125    0.0000 C   0  0  1  0  0  0  0  0  0  0  0  0
   11.4315    3.3000    0.0000 C   0  0  0  0  0  0  0  0  0  0  0  0
   12.8605    3.3000    0.0000 N   0  0  0  0  0  0  0  0  0  0  0  0
   12.8605    2.4750    0.0000 C   0  0  0  0  0  0  0  0  0  0  0  0
   13.5749    2.0625    0.0000 C   0  0  0  0  0  0  0  0  0  0  0  0
   14.2894    2.4750    0.0000 C   0  0  0  0  0  0  0  0  0  0  0  0
   15.0039    2.0625    0.0000 N   0  0  0  0  0  0  0  0  0  0  0  0
   15.0039    1.2375    0.0000 C   0  0  0  0  0  0  0  0  0  0  0  0
   14.2894    0.8250    0.0000 C   0  0  0  0  0  0  0  0  0  0  0  0
   14.2894    0.0000    0.0000 C   0  0  0  0  0  0  0  0  0  0  0  0
   13.5749   -0.4125    0.0000 C   0  0  0  0  0  0  0  0  0  0  0  0
   12.8605    0.0000    0.0000 C   0  0  0  0  0  0  0  0  0  0  0  0
   12.8605    0.8250    0.0000 C   0  0  0  0  0  0  0  0  0  0  0  0
   13.5749    1.2375    0.0000 C   0  0  0  0  0  0  0  0  0  0  0  0
    8.5737    3.3000    0.0000 N   0  0  0  0  0  0  0  0  0  0  0  0
    7.8592    3.7125    0.0000 C   0  0  0  0  0  0  0  0  0  0  0  0
    7.1447    3.3000    0.0000 C   0  0  0  0  0  0  0  0  0  0  0  0
  1  2  1  0  0  0  0
  2  3  1  0  0  0  0
  3  4  4  0  0  0  0
  4  5  4  0  0  0  0
  5  6  4  0  0  0  0
  6  7  4  0  0  0  0
  7  8  1  0  0  0  0
  7  9  4  0  0  0  0
  9 10  4  0  0  0  0
 10 11  1  0  0  0  0
 12 11  1  1  0  0  0
 12 13  1  0  0  0  0
 13 14  1  0  0  0  0
 14 15  1  0  0  0  0
 15 16  1  0  0  0  0
 16 17  1  0  0  0  0
 12 17  1  0  0  0  0
 16 18  1  6  0  0  0
 18 19  1  0  0  0  0
 19 20  1  0  0  0  0
 20 21  4  0  0  0  0
 21 22  4  0  0  0  0
 22 23  4  0  0  0  0
 23 24  4  0  0  0  0
 24 25  4  0  0  0  0
 25 26  4  0  0  0  0
 26 27  4  0  0  0  0
 27 28  4  0  0  0  0
 28 29  4  0  0  0  0
 20 29  4  0  0  0  0
 24 29  4  0  0  0  0
 10 30  4  0  0  0  0
 30 31  4  0  0  0  0
  6 31  4  0  0  0  0
 31 32  4  0  0  0  0
  3 32  4  0  0  0  0
M  END
>  <CdId>
94

>  <Mol Weight>
426.564

>  <Formula>
C27H30N4O

>  <CMPD_CHEMBLID>
CHEMBL250530

>  <MOLREGNO>
414093

>  <PARENT_CMPD_CHEMBLID>
CHEMBL250530

>  <PARENT_MOLREGNO>
414093

>  <COMPOUND_KEY>
37

>  <MOLWEIGHT>
426.55

>  <ALOGP>
4.81

>  <PSA>
59.07

>  <NUM_RO5_VIOLATIONS>
0

>  <ACTIVITY_ID>
2033863

>  <STANDARD_TYPE>
CL

>  <RELATION>
=

>  <STANDARD_VALUE>
500.0

>  <STANDARD_UNITS>
mL.min-1.g-1

>  <PUBLISHED_TYPE>
CL

>  <PUBLISHED_RELATION>
=

>  <PUBLISHED_VALUE>
500.0

>  <PUBLISHED_UNITS>
uL/min.mg

>  <POTENTIAL_DUPLICATE>
0

>  <BAO_ENDPOINT>
BAO_0002759

>  <ASSAY_ID>
456230

>  <ASSAY_CHEMBLID>
CHEMBL888240

>  <ASSAY_TYPE>
A

>  <DESCRIPTION>
Metabolic stability assessed as intrinsic clearance in human liver microsomes

>  <ASSAY_SRC_ID>
1

>  <ASSAY_SRC_DESCRIPTION>
Scientific Literature

>  <ASSAY_ORGANISM>
Homo sapiens

>  <ASSAY_TAX_ID>
9606

>  <CURATED_BY>
Autocuration

>  <BAO_FORMAT>
BAO_0000251

>  <TID>
102164

>  <TARGET_CHEMBLID>
CHEMBL613373

>  <TARGET_TYPE>
SUBCELLULAR

>  <PREF_NAME>
Liver microsomes

>  <CONFIDENCE_SCORE>
2

>  <TARGET_MAPPING>
Subcellular fraction

>  <DOC_ID>
37632

>  <DOC_CHEMBLID>
CHEMBL1140011

>  <PUBMED_ID>
17532215

>  <JOURNAL>
Bioorg. Med. Chem. Lett.

>  <YEAR>
2007

>  <VOLUME>
17

>  <ISSUE>
15

>  <FIRST_PAGE>
4232

>  <ORGANISM>
Homo sapiens

$$$$

  Mrv1533001291819122D          

 27 30  0  0  1  0            999 V2000
    2.1434   -2.8875    0.0000 C   0  0  0  0  0  0  0  0  0  0  0  0
    1.4289   -2.4750    0.0000 N   0  0  0  0  0  0  0  0  0  0  0  0
    0.7145   -2.8875    0.0000 C   0  0  0  0  0  0  0  0  0  0  0  0
    1.4289   -1.6500    0.0000 C   0  0  0  0  0  0  0  0  0  0  0  0
    0.7145   -1.2375    0.0000 C   0  0  0  0  0  0  0  0  0  0  0  0
    0.7145   -0.4125    0.0000 C   0  0  0  0  0  0  0  0  0  0  0  0
    0.0000    0.0000    0.0000 N   0  0  0  0  0  0  0  0  0  0  0  0
   -0.7145   -0.4125    0.0000 C   0  0  1  0  0  0  0  0  0  0  0  0
   -0.7145   -1.2375    0.0000 C   0  0  0  0  0  0  0  0  0  0  0  0
   -1.4289   -1.6500    0.0000 C   0  0  0  0  0  0  0  0  0  0  0  0
   -2.1434   -1.2375    0.0000 C   0  0  0  0  0  0  0  0  0  0  0  0
   -2.1434   -0.4125    0.0000 C   0  0  1  0  0  0  0  0  0  0  0  0
   -1.4289    0.0000    0.0000 C   0  0  0  0  0  0  0  0  0  0  0  0
   -2.8579    0.0000    0.0000 N   0  0  0  0  0  0  0  0  0  0  0  0
   -3.5724   -0.4125    0.0000 C   0  0  0  0  0  0  0  0  0  0  0  0
   -4.2868    0.0000    0.0000 C   0  0  0  0  0  0  0  0  0  0  0  0
   -5.0405   -0.3356    0.0000 C   0  0  0  0  0  0  0  0  0  0  0  0
   -5.5925    0.2775    0.0000 C   0  0  0  0  0  0  0  0  0  0  0  0
   -5.1800    0.9920    0.0000 S   0  0  0  0  0  0  0  0  0  0  0  0
   -4.3731    0.8205    0.0000 C   0  0  0  0  0  0  0  0  0  0  0  0
    1.4289    0.0000    0.0000 N   0  0  0  0  0  0  0  0  0  0  0  0
    2.1434   -0.4125    0.0000 C   0  0  0  0  0  0  0  0  0  0  0  0
    2.8579    0.0000    0.0000 C   0  0  0  0  0  0  0  0  0  0  0  0
    3.5724   -0.4125    0.0000 C   0  0  0  0  0  0  0  0  0  0  0  0
    3.5724   -1.2375    0.0000 C   0  0  0  0  0  0  0  0  0  0  0  0
    2.8579   -1.6500    0.0000 C   0  0  0  0  0  0  0  0  0  0  0  0
    2.1434   -1.2375    0.0000 C   0  0  0  0  0  0  0  0  0  0  0  0
  1  2  1  0  0  0  0
  2  3  1  0  0  0  0
  2  4  1  0  0  0  0
  4  5  4  0  0  0  0
  5  6  4  0  0  0  0
  6  7  1  0  0  0  0
  8  7  1  1  0  0  0
  8  9  1  0  0  0  0
  9 10  1  0  0  0  0
 10 11  1  0  0  0  0
 11 12  1  0  0  0  0
 12 13  1  0  0  0  0
  8 13  1  0  0  0  0
 12 14  1  6  0  0  0
 14 15  1  0  0  0  0
 15 16  1  0  0  0  0
 16 17  4  0  0  0  0
 17 18  4  0  0  0  0
 18 19  4  0  0  0  0
 19 20  4  0  0  0  0
 16 20  4  0  0  0  0
  6 21  4  0  0  0  0
 21 22  4  0  0  0  0
 22 23  4  0  0  0  0
 23 24  4  0  0  0  0
 24 25  4  0  0  0  0
 25 26  4  0  0  0  0
 26 27  4  0  0  0  0
  4 27  4  0  0  0  0
 22 27  4  0  0  0  0
M  END
>  <CdId>
95

>  <Mol Weight>
380.55

>  <Formula>
C22H28N4S

>  <CMPD_CHEMBLID>
CHEMBL399244

>  <MOLREGNO>
414020

>  <PARENT_CMPD_CHEMBLID>
CHEMBL399244

>  <PARENT_MOLREGNO>
414020

>  <COMPOUND_KEY>
29

>  <MOLWEIGHT>
380.55

>  <ALOGP>
4.41

>  <PSA>
68.42

>  <NUM_RO5_VIOLATIONS>
0

>  <ACTIVITY_ID>
2033867

>  <STANDARD_TYPE>
CL

>  <RELATION>
=

>  <STANDARD_VALUE>
30.0

>  <STANDARD_UNITS>
mL.min-1.g-1

>  <PUBLISHED_TYPE>
CL

>  <PUBLISHED_RELATION>
=

>  <PUBLISHED_VALUE>
30.0

>  <PUBLISHED_UNITS>
uL/min.mg

>  <POTENTIAL_DUPLICATE>
0

>  <BAO_ENDPOINT>
BAO_0002759

>  <ASSAY_ID>
456230

>  <ASSAY_CHEMBLID>
CHEMBL888240

>  <ASSAY_TYPE>
A

>  <DESCRIPTION>
Metabolic stability assessed as intrinsic clearance in human liver microsomes

>  <ASSAY_SRC_ID>
1

>  <ASSAY_SRC_DESCRIPTION>
Scientific Literature

>  <ASSAY_ORGANISM>
Homo sapiens

>  <ASSAY_TAX_ID>
9606

>  <CURATED_BY>
Autocuration

>  <BAO_FORMAT>
BAO_0000251

>  <TID>
102164

>  <TARGET_CHEMBLID>
CHEMBL613373

>  <TARGET_TYPE>
SUBCELLULAR

>  <PREF_NAME>
Liver microsomes

>  <CONFIDENCE_SCORE>
2

>  <TARGET_MAPPING>
Subcellular fraction

>  <DOC_ID>
37632

>  <DOC_CHEMBLID>
CHEMBL1140011

>  <PUBMED_ID>
17532215

>  <JOURNAL>
Bioorg. Med. Chem. Lett.

>  <YEAR>
2007

>  <VOLUME>
17

>  <ISSUE>
15

>  <FIRST_PAGE>
4232

>  <ORGANISM>
Homo sapiens

$$$$

  Mrv1533001291819122D          

 39 44  0  0  1  0            999 V2000
   -0.7145   -1.2375    0.0000 C   0  0  0  0  0  0  0  0  0  0  0  0
    0.0000   -1.6500    0.0000 O   0  0  0  0  0  0  0  0  0  0  0  0
    0.7145   -1.2375    0.0000 C   0  0  0  0  0  0  0  0  0  0  0  0
    0.7145   -0.4125    0.0000 C   0  0  0  0  0  0  0  0  0  0  0  0
    1.4289    0.0000    0.0000 C   0  0  0  0  0  0  0  0  0  0  0  0
    2.1434   -0.4125    0.0000 C   0  0  0  0  0  0  0  0  0  0  0  0
    2.8579    0.0000    0.0000 C   0  0  0  0  0  0  0  0  0  0  0  0
    2.8579    0.8250    0.0000 C   0  0  0  0  0  0  0  0  0  0  0  0
    3.5724   -0.4125    0.0000 C   0  0  0  0  0  0  0  0  0  0  0  0
    3.5724   -1.2375    0.0000 C   0  0  0  0  0  0  0  0  0  0  0  0
    4.2868   -1.6500    0.0000 N   0  0  0  0  0  0  0  0  0  0  0  0
    5.0013   -1.2375    0.0000 C   0  0  1  0  0  0  0  0  0  0  0  0
    5.0875   -0.4170    0.0000 C   0  0  0  0  0  0  0  0  0  0  0  0
    5.8945   -0.2455    0.0000 C   0  0  0  0  0  0  0  0  0  0  0  0
    6.3070   -0.9600    0.0000 C   0  0  1  0  0  0  0  0  0  0  0  0
    5.7550   -1.5731    0.0000 C   0  0  0  0  0  0  0  0  0  0  0  0
    7.1275   -1.0462    0.0000 N   0  0  0  0  0  0  0  0  0  0  0  0
    7.4630   -1.7999    0.0000 C   0  0  0  0  0  0  0  0  0  0  0  0
    8.2835   -1.8861    0.0000 C   0  0  0  0  0  0  0  0  0  0  0  0
    8.8356   -1.2730    0.0000 C   0  0  0  0  0  0  0  0  0  0  0  0
    9.5892   -1.6086    0.0000 N   0  0  0  0  0  0  0  0  0  0  0  0
   10.3037   -1.1961    0.0000 C   0  0  0  0  0  0  0  0  0  0  0  0
    9.5030   -2.4291    0.0000 C   0  0  0  0  0  0  0  0  0  0  0  0
   10.0550   -3.0421    0.0000 C   0  0  0  0  0  0  0  0  0  0  0  0
    9.8001   -3.8268    0.0000 C   0  0  0  0  0  0  0  0  0  0  0  0
    8.9931   -3.9983    0.0000 C   0  0  0  0  0  0  0  0  0  0  0  0
    8.7382   -4.7829    0.0000 O   0  0  0  0  0  0  0  0  0  0  0  0
    9.2902   -5.3960    0.0000 C   0  0  0  0  0  0  0  0  0  0  0  0
   10.0972   -5.2245    0.0000 C   0  0  0  0  0  0  0  0  0  0  0  0
   10.3521   -4.4399    0.0000 C   0  0  0  0  0  0  0  0  0  0  0  0
   11.1591   -4.2683    0.0000 C   0  0  0  0  0  0  0  0  0  0  0  0
   11.7111   -4.8814    0.0000 C   0  0  0  0  0  0  0  0  0  0  0  0
   11.4562   -5.6661    0.0000 C   0  0  0  0  0  0  0  0  0  0  0  0
   10.6492   -5.8376    0.0000 C   0  0  0  0  0  0  0  0  0  0  0  0
    8.4411   -3.3852    0.0000 C   0  0  0  0  0  0  0  0  0  0  0  0
    8.6960   -2.6006    0.0000 C   0  0  0  0  0  0  0  0  0  0  0  0
    2.8579   -1.6500    0.0000 N   0  0  0  0  0  0  0  0  0  0  0  0
    2.1434   -1.2375    0.0000 C   0  0  0  0  0  0  0  0  0  0  0  0
    1.4289   -1.6500    0.0000 C   0  0  0  0  0  0  0  0  0  0  0  0
  1  2  1  0  0  0  0
  2  3  1  0  0  0  0
  3  4  4  0  0  0  0
  4  5  4  0  0  0  0
  5  6  4  0  0  0  0
  6  7  4  0  0  0  0
  7  8  1  0  0  0  0
  7  9  4  0  0  0  0
  9 10  4  0  0  0  0
 10 11  1  0  0  0  0
 12 11  1  1  0  0  0
 12 13  1  0  0  0  0
 13 14  1  0  0  0  0
 14 15  1  0  0  0  0
 15 16  1  0  0  0  0
 12 16  1  0  0  0  0
 15 17  1  6  0  0  0
 17 18  1  0  0  0  0
 18 19  1  0  0  0  0
 19 20  4  0  0  0  0
 20 21  4  0  0  0  0
 21 22  1  0  0  0  0
 21 23  4  0  0  0  0
 23 24  4  0  0  0  0
 24 25  4  0  0  0  0
 25 26  4  0  0  0  0
 26 27  1  0  0  0  0
 27 28  1  0  0  0  0
 28 29  1  0  0  0  0
 29 30  4  0  0  0  0
 30 31  4  0  0  0  0
 31 32  4  0  0  0  0
 32 33  4  0  0  0  0
 33 34  4  0  0  0  0
 29 34  4  0  0  0  0
 26 35  4  0  0  0  0
 35 36  4  0  0  0  0
 19 36  4  0  0  0  0
 23 36  4  0  0  0  0
 10 37  4  0  0  0  0
 37 38  4  0  0  0  0
  6 38  4  0  0  0  0
 38 39  4  0  0  0  0
  3 39  4  0  0  0  0
M  END
>  <CdId>
96

>  <Mol Weight>
520.677

>  <Formula>
C33H36N4O2

>  <CMPD_CHEMBLID>
CHEMBL399734

>  <MOLREGNO>
414133

>  <PARENT_CMPD_CHEMBLID>
CHEMBL399734

>  <PARENT_MOLREGNO>
414133

>  <COMPOUND_KEY>
50

>  <MOLWEIGHT>
520.66

>  <ALOGP>
6.67

>  <PSA>
60.34

>  <NUM_RO5_VIOLATIONS>
2

>  <ACTIVITY_ID>
2033854

>  <STANDARD_TYPE>
CL

>  <RELATION>
=

>  <STANDARD_VALUE>
26.0

>  <STANDARD_UNITS>
mL.min-1.g-1

>  <PUBLISHED_TYPE>
CL

>  <PUBLISHED_RELATION>
=

>  <PUBLISHED_VALUE>
26.0

>  <PUBLISHED_UNITS>
uL/min.mg

>  <POTENTIAL_DUPLICATE>
0

>  <BAO_ENDPOINT>
BAO_0002759

>  <ASSAY_ID>
456230

>  <ASSAY_CHEMBLID>
CHEMBL888240

>  <ASSAY_TYPE>
A

>  <DESCRIPTION>
Metabolic stability assessed as intrinsic clearance in human liver microsomes

>  <ASSAY_SRC_ID>
1

>  <ASSAY_SRC_DESCRIPTION>
Scientific Literature

>  <ASSAY_ORGANISM>
Homo sapiens

>  <ASSAY_TAX_ID>
9606

>  <CURATED_BY>
Autocuration

>  <BAO_FORMAT>
BAO_0000251

>  <TID>
102164

>  <TARGET_CHEMBLID>
CHEMBL613373

>  <TARGET_TYPE>
SUBCELLULAR

>  <PREF_NAME>
Liver microsomes

>  <CONFIDENCE_SCORE>
2

>  <TARGET_MAPPING>
Subcellular fraction

>  <DOC_ID>
37632

>  <DOC_CHEMBLID>
CHEMBL1140011

>  <PUBMED_ID>
17532215

>  <JOURNAL>
Bioorg. Med. Chem. Lett.

>  <YEAR>
2007

>  <VOLUME>
17

>  <ISSUE>
15

>  <FIRST_PAGE>
4232

>  <ORGANISM>
Homo sapiens

$$$$

  Mrv1533001291819122D          

 26 29  0  0  1  0            999 V2000
    0.0000   -2.4750    0.0000 C   0  0  0  0  0  0  0  0  0  0  0  0
    0.0000   -1.6500    0.0000 O   0  0  0  0  0  0  0  0  0  0  0  0
    0.7145   -1.2375    0.0000 C   0  0  0  0  0  0  0  0  0  0  0  0
    0.7145   -0.4125    0.0000 C   0  0  0  0  0  0  0  0  0  0  0  0
    1.4289    0.0000    0.0000 C   0  0  0  0  0  0  0  0  0  0  0  0
    2.1434   -0.4125    0.0000 C   0  0  0  0  0  0  0  0  0  0  0  0
    2.8579    0.0000    0.0000 N   0  0  0  0  0  0  0  0  0  0  0  0
    3.5724   -0.4125    0.0000 C   0  0  0  0  0  0  0  0  0  0  0  0
    4.2868    0.0000    0.0000 N   0  0  0  0  0  0  0  0  0  0  0  0
    4.2868    0.8250    0.0000 C   0  0  1  0  0  0  0  0  0  0  0  0
    3.5724    1.2375    0.0000 C   0  0  0  0  0  0  0  0  0  0  0  0
    3.5724    2.0625    0.0000 C   0  0  0  0  0  0  0  0  0  0  0  0
    4.2868    2.4750    0.0000 C   0  0  0  0  0  0  0  0  0  0  0  0
    5.0013    2.0625    0.0000 C   0  0  1  0  0  0  0  0  0  0  0  0
    5.0013    1.2375    0.0000 C   0  0  0  0  0  0  0  0  0  0  0  0
    5.7158    2.4750    0.0000 N   0  0  0  0  0  0  0  0  0  0  0  0
    5.7158    3.3000    0.0000 C   0  0  0  0  0  0  0  0  0  0  0  0
    6.4302    3.7125    0.0000 C   0  0  0  0  0  0  0  0  0  0  0  0
    6.5165    4.5330    0.0000 C   0  0  0  0  0  0  0  0  0  0  0  0
    7.3234    4.7045    0.0000 C   0  0  0  0  0  0  0  0  0  0  0  0
    7.7359    3.9900    0.0000 S   0  0  0  0  0  0  0  0  0  0  0  0
    7.1839    3.3769    0.0000 C   0  0  0  0  0  0  0  0  0  0  0  0
    3.5724   -1.2375    0.0000 C   0  0  0  0  0  0  0  0  0  0  0  0
    2.8579   -1.6500    0.0000 C   0  0  0  0  0  0  0  0  0  0  0  0
    2.1434   -1.2375    0.0000 C   0  0  0  0  0  0  0  0  0  0  0  0
    1.4289   -1.6500    0.0000 C   0  0  0  0  0  0  0  0  0  0  0  0
  1  2  1  0  0  0  0
  2  3  1  0  0  0  0
  3  4  4  0  0  0  0
  4  5  4  0  0  0  0
  5  6  4  0  0  0  0
  6  7  4  0  0  0  0
  7  8  4  0  0  0  0
  8  9  1  0  0  0  0
 10  9  1  1  0  0  0
 10 11  1  0  0  0  0
 11 12  1  0  0  0  0
 12 13  1  0  0  0  0
 13 14  1  0  0  0  0
 14 15  1  0  0  0  0
 10 15  1  0  0  0  0
 14 16  1  6  0  0  0
 16 17  1  0  0  0  0
 17 18  1  0  0  0  0
 18 19  4  0  0  0  0
 19 20  4  0  0  0  0
 20 21  4  0  0  0  0
 21 22  4  0  0  0  0
 18 22  4  0  0  0  0
  8 23  4  0  0  0  0
 23 24  4  0  0  0  0
 24 25  4  0  0  0  0
  6 25  4  0  0  0  0
 25 26  4  0  0  0  0
  3 26  4  0  0  0  0
M  END
>  <CdId>
97

>  <Mol Weight>
367.51

>  <Formula>
C21H25N3OS

>  <CMPD_CHEMBLID>
CHEMBL250540

>  <MOLREGNO>
414011

>  <PARENT_CMPD_CHEMBLID>
CHEMBL250540

>  <PARENT_MOLREGNO>
414011

>  <COMPOUND_KEY>
23

>  <MOLWEIGHT>
367.51

>  <ALOGP>
4.23

>  <PSA>
74.42

>  <NUM_RO5_VIOLATIONS>
0

>  <ACTIVITY_ID>
2033869

>  <STANDARD_TYPE>
CL

>  <RELATION>
=

>  <STANDARD_VALUE>
295.0

>  <STANDARD_UNITS>
mL.min-1.g-1

>  <PUBLISHED_TYPE>
CL

>  <PUBLISHED_RELATION>
=

>  <PUBLISHED_VALUE>
295.0

>  <PUBLISHED_UNITS>
uL/min.mg

>  <POTENTIAL_DUPLICATE>
0

>  <BAO_ENDPOINT>
BAO_0002759

>  <ASSAY_ID>
456230

>  <ASSAY_CHEMBLID>
CHEMBL888240

>  <ASSAY_TYPE>
A

>  <DESCRIPTION>
Metabolic stability assessed as intrinsic clearance in human liver microsomes

>  <ASSAY_SRC_ID>
1

>  <ASSAY_SRC_DESCRIPTION>
Scientific Literature

>  <ASSAY_ORGANISM>
Homo sapiens

>  <ASSAY_TAX_ID>
9606

>  <CURATED_BY>
Autocuration

>  <BAO_FORMAT>
BAO_0000251

>  <TID>
102164

>  <TARGET_CHEMBLID>
CHEMBL613373

>  <TARGET_TYPE>
SUBCELLULAR

>  <PREF_NAME>
Liver microsomes

>  <CONFIDENCE_SCORE>
2

>  <TARGET_MAPPING>
Subcellular fraction

>  <DOC_ID>
37632

>  <DOC_CHEMBLID>
CHEMBL1140011

>  <PUBMED_ID>
17532215

>  <JOURNAL>
Bioorg. Med. Chem. Lett.

>  <YEAR>
2007

>  <VOLUME>
17

>  <ISSUE>
15

>  <FIRST_PAGE>
4232

>  <ORGANISM>
Homo sapiens

$$$$

  Mrv1533001291819122D          

 25 28  0  0  1  0            999 V2000
    1.4289   -2.4750    0.0000 C   0  0  0  0  0  0  0  0  0  0  0  0
    1.4289   -1.6500    0.0000 C   0  0  0  0  0  0  0  0  0  0  0  0
    0.7145   -1.2375    0.0000 C   0  0  0  0  0  0  0  0  0  0  0  0
    0.7145   -0.4125    0.0000 C   0  0  0  0  0  0  0  0  0  0  0  0
    0.0000    0.0000    0.0000 N   0  0  0  0  0  0  0  0  0  0  0  0
   -0.7145   -0.4125    0.0000 C   0  0  1  0  0  0  0  0  0  0  0  0
   -0.7145   -1.2375    0.0000 C   0  0  0  0  0  0  0  0  0  0  0  0
   -1.4289   -1.6500    0.0000 C   0  0  0  0  0  0  0  0  0  0  0  0
   -2.1434   -1.2375    0.0000 C   0  0  0  0  0  0  0  0  0  0  0  0
   -2.1434   -0.4125    0.0000 C   0  0  1  0  0  0  0  0  0  0  0  0
   -1.4289    0.0000    0.0000 C   0  0  0  0  0  0  0  0  0  0  0  0
   -2.8579    0.0000    0.0000 N   0  0  0  0  0  0  0  0  0  0  0  0
   -3.5724   -0.4125    0.0000 C   0  0  0  0  0  0  0  0  0  0  0  0
   -4.2868    0.0000    0.0000 C   0  0  0  0  0  0  0  0  0  0  0  0
   -5.0405   -0.3356    0.0000 C   0  0  0  0  0  0  0  0  0  0  0  0
   -5.5925    0.2775    0.0000 C   0  0  0  0  0  0  0  0  0  0  0  0
   -5.1800    0.9920    0.0000 S   0  0  0  0  0  0  0  0  0  0  0  0
   -4.3731    0.8205    0.0000 C   0  0  0  0  0  0  0  0  0  0  0  0
    1.4289    0.0000    0.0000 N   0  0  0  0  0  0  0  0  0  0  0  0
    2.1434   -0.4125    0.0000 C   0  0  0  0  0  0  0  0  0  0  0  0
    2.8579    0.0000    0.0000 C   0  0  0  0  0  0  0  0  0  0  0  0
    3.5724   -0.4125    0.0000 C   0  0  0  0  0  0  0  0  0  0  0  0
    3.5724   -1.2375    0.0000 C   0  0  0  0  0  0  0  0  0  0  0  0
    2.8579   -1.6500    0.0000 C   0  0  0  0  0  0  0  0  0  0  0  0
    2.1434   -1.2375    0.0000 C   0  0  0  0  0  0  0  0  0  0  0  0
  1  2  1  0  0  0  0
  2  3  4  0  0  0  0
  3  4  4  0  0  0  0
  4  5  1  0  0  0  0
  6  5  1  1  0  0  0
  6  7  1  0  0  0  0
  7  8  1  0  0  0  0
  8  9  1  0  0  0  0
  9 10  1  0  0  0  0
 10 11  1  0  0  0  0
  6 11  1  0  0  0  0
 10 12  1  6  0  0  0
 12 13  1  0  0  0  0
 13 14  1  0  0  0  0
 14 15  4  0  0  0  0
 15 16  4  0  0  0  0
 16 17  4  0  0  0  0
 17 18  4  0  0  0  0
 14 18  4  0  0  0  0
  4 19  4  0  0  0  0
 19 20  4  0  0  0  0
 20 21  4  0  0  0  0
 21 22  4  0  0  0  0
 22 23  4  0  0  0  0
 23 24  4  0  0  0  0
 24 25  4  0  0  0  0
  2 25  4  0  0  0  0
 20 25  4  0  0  0  0
M  END
>  <CdId>
98

>  <Mol Weight>
351.51

>  <Formula>
C21H25N3S

>  <CMPD_CHEMBLID>
CHEMBL400298

>  <MOLREGNO>
414010

>  <PARENT_CMPD_CHEMBLID>
CHEMBL400298

>  <PARENT_MOLREGNO>
414010

>  <COMPOUND_KEY>
22

>  <MOLWEIGHT>
351.51

>  <ALOGP>
4.74

>  <PSA>
65.19

>  <NUM_RO5_VIOLATIONS>
0

>  <ACTIVITY_ID>
2033870

>  <STANDARD_TYPE>
CL

>  <RELATION>
=

>  <STANDARD_VALUE>
60.0

>  <STANDARD_UNITS>
mL.min-1.g-1

>  <PUBLISHED_TYPE>
CL

>  <PUBLISHED_RELATION>
=

>  <PUBLISHED_VALUE>
60.0

>  <PUBLISHED_UNITS>
uL/min.mg

>  <POTENTIAL_DUPLICATE>
0

>  <BAO_ENDPOINT>
BAO_0002759

>  <ASSAY_ID>
456230

>  <ASSAY_CHEMBLID>
CHEMBL888240

>  <ASSAY_TYPE>
A

>  <DESCRIPTION>
Metabolic stability assessed as intrinsic clearance in human liver microsomes

>  <ASSAY_SRC_ID>
1

>  <ASSAY_SRC_DESCRIPTION>
Scientific Literature

>  <ASSAY_ORGANISM>
Homo sapiens

>  <ASSAY_TAX_ID>
9606

>  <CURATED_BY>
Autocuration

>  <BAO_FORMAT>
BAO_0000251

>  <TID>
102164

>  <TARGET_CHEMBLID>
CHEMBL613373

>  <TARGET_TYPE>
SUBCELLULAR

>  <PREF_NAME>
Liver microsomes

>  <CONFIDENCE_SCORE>
2

>  <TARGET_MAPPING>
Subcellular fraction

>  <DOC_ID>
37632

>  <DOC_CHEMBLID>
CHEMBL1140011

>  <PUBMED_ID>
17532215

>  <JOURNAL>
Bioorg. Med. Chem. Lett.

>  <YEAR>
2007

>  <VOLUME>
17

>  <ISSUE>
15

>  <FIRST_PAGE>
4232

>  <ORGANISM>
Homo sapiens

$$$$

  Mrv1533001291819122D          

 28 31  0  0  1  0            999 V2000
    1.4289   -3.3000    0.0000 F   0  0  0  0  0  0  0  0  0  0  0  0
    1.4289   -2.4750    0.0000 C   0  0  0  0  0  0  0  0  0  0  0  0
    2.2539   -2.4750    0.0000 F   0  0  0  0  0  0  0  0  0  0  0  0
    0.6039   -2.4750    0.0000 F   0  0  0  0  0  0  0  0  0  0  0  0
    1.4289   -1.6500    0.0000 C   0  0  0  0  0  0  0  0  0  0  0  0
    0.7145   -1.2375    0.0000 C   0  0  0  0  0  0  0  0  0  0  0  0
    0.7145   -0.4125    0.0000 C   0  0  0  0  0  0  0  0  0  0  0  0
    0.0000    0.0000    0.0000 N   0  0  0  0  0  0  0  0  0  0  0  0
   -0.7145   -0.4125    0.0000 C   0  0  1  0  0  0  0  0  0  0  0  0
   -0.7145   -1.2375    0.0000 C   0  0  0  0  0  0  0  0  0  0  0  0
   -1.4289   -1.6500    0.0000 C   0  0  0  0  0  0  0  0  0  0  0  0
   -2.1434   -1.2375    0.0000 C   0  0  0  0  0  0  0  0  0  0  0  0
   -2.1434   -0.4125    0.0000 C   0  0  1  0  0  0  0  0  0  0  0  0
   -1.4289    0.0000    0.0000 C   0  0  0  0  0  0  0  0  0  0  0  0
   -2.8579    0.0000    0.0000 N   0  0  0  0  0  0  0  0  0  0  0  0
   -3.5724   -0.4125    0.0000 C   0  0  0  0  0  0  0  0  0  0  0  0
   -4.2868    0.0000    0.0000 C   0  0  0  0  0  0  0  0  0  0  0  0
   -5.0405   -0.3356    0.0000 C   0  0  0  0  0  0  0  0  0  0  0  0
   -5.5925    0.2775    0.0000 C   0  0  0  0  0  0  0  0  0  0  0  0
   -5.1800    0.9920    0.0000 S   0  0  0  0  0  0  0  0  0  0  0  0
   -4.3731    0.8205    0.0000 C   0  0  0  0  0  0  0  0  0  0  0  0
    1.4289    0.0000    0.0000 N   0  0  0  0  0  0  0  0  0  0  0  0
    2.1434   -0.4125    0.0000 C   0  0  0  0  0  0  0  0  0  0  0  0
    2.8579    0.0000    0.0000 C   0  0  0  0  0  0  0  0  0  0  0  0
    3.5724   -0.4125    0.0000 C   0  0  0  0  0  0  0  0  0  0  0  0
    3.5724   -1.2375    0.0000 C   0  0  0  0  0  0  0  0  0  0  0  0
    2.8579   -1.6500    0.0000 C   0  0  0  0  0  0  0  0  0  0  0  0
    2.1434   -1.2375    0.0000 C   0  0  0  0  0  0  0  0  0  0  0  0
  1  2  1  0  0  0  0
  2  3  1  0  0  0  0
  2  4  1  0  0  0  0
  2  5  1  0  0  0  0
  5  6  4  0  0  0  0
  6  7  4  0  0  0  0
  7  8  1  0  0  0  0
  9  8  1  1  0  0  0
  9 10  1  0  0  0  0
 10 11  1  0  0  0  0
 11 12  1  0  0  0  0
 12 13  1  0  0  0  0
 13 14  1  0  0  0  0
  9 14  1  0  0  0  0
 13 15  1  6  0  0  0
 15 16  1  0  0  0  0
 16 17  1  0  0  0  0
 17 18  4  0  0  0  0
 18 19  4  0  0  0  0
 19 20  4  0  0  0  0
 20 21  4  0  0  0  0
 17 21  4  0  0  0  0
  7 22  4  0  0  0  0
 22 23  4  0  0  0  0
 23 24  4  0  0  0  0
 24 25  4  0  0  0  0
 25 26  4  0  0  0  0
 26 27  4  0  0  0  0
 27 28  4  0  0  0  0
  5 28  4  0  0  0  0
 23 28  4  0  0  0  0
M  END
>  <CdId>
99

>  <Mol Weight>
405.48

>  <Formula>
C21H22F3N3S

>  <CMPD_CHEMBLID>
CHEMBL400321

>  <MOLREGNO>
414016

>  <PARENT_CMPD_CHEMBLID>
CHEMBL400321

>  <PARENT_MOLREGNO>
414016

>  <COMPOUND_KEY>
27

>  <MOLWEIGHT>
405.48

>  <ALOGP>
5.19

>  <PSA>
65.19

>  <NUM_RO5_VIOLATIONS>
1

>  <ACTIVITY_ID>
2033868

>  <STANDARD_TYPE>
CL

>  <RELATION>
=

>  <STANDARD_VALUE>
68.0

>  <STANDARD_UNITS>
mL.min-1.g-1

>  <PUBLISHED_TYPE>
CL

>  <PUBLISHED_RELATION>
=

>  <PUBLISHED_VALUE>
68.0

>  <PUBLISHED_UNITS>
uL/min.mg

>  <POTENTIAL_DUPLICATE>
0

>  <BAO_ENDPOINT>
BAO_0002759

>  <ASSAY_ID>
456230

>  <ASSAY_CHEMBLID>
CHEMBL888240

>  <ASSAY_TYPE>
A

>  <DESCRIPTION>
Metabolic stability assessed as intrinsic clearance in human liver microsomes

>  <ASSAY_SRC_ID>
1

>  <ASSAY_SRC_DESCRIPTION>
Scientific Literature

>  <ASSAY_ORGANISM>
Homo sapiens

>  <ASSAY_TAX_ID>
9606

>  <CURATED_BY>
Autocuration

>  <BAO_FORMAT>
BAO_0000251

>  <TID>
102164

>  <TARGET_CHEMBLID>
CHEMBL613373

>  <TARGET_TYPE>
SUBCELLULAR

>  <PREF_NAME>
Liver microsomes

>  <CONFIDENCE_SCORE>
2

>  <TARGET_MAPPING>
Subcellular fraction

>  <DOC_ID>
37632

>  <DOC_CHEMBLID>
CHEMBL1140011

>  <PUBMED_ID>
17532215

>  <JOURNAL>
Bioorg. Med. Chem. Lett.

>  <YEAR>
2007

>  <VOLUME>
17

>  <ISSUE>
15

>  <FIRST_PAGE>
4232

>  <ORGANISM>
Homo sapiens

$$$$

  Mrv1533001291819122D          

 30 33  0  0  1  0            999 V2000
   -0.7145   -1.2375    0.0000 C   0  0  0  0  0  0  0  0  0  0  0  0
    0.0000   -1.6500    0.0000 O   0  0  0  0  0  0  0  0  0  0  0  0
    0.7145   -1.2375    0.0000 C   0  0  0  0  0  0  0  0  0  0  0  0
    0.7145   -0.4125    0.0000 C   0  0  0  0  0  0  0  0  0  0  0  0
    1.4289    0.0000    0.0000 C   0  0  0  0  0  0  0  0  0  0  0  0
    2.1434   -0.4125    0.0000 C   0  0  0  0  0  0  0  0  0  0  0  0
    2.8579    0.0000    0.0000 C   0  0  0  0  0  0  0  0  0  0  0  0
    2.8579    0.8250    0.0000 C   0  0  0  0  0  0  0  0  0  0  0  0
    3.5724   -0.4125    0.0000 C   0  0  0  0  0  0  0  0  0  0  0  0
    3.5724   -1.2375    0.0000 C   0  0  0  0  0  0  0  0  0  0  0  0
    4.2868   -1.6500    0.0000 N   0  0  0  0  0  0  0  0  0  0  0  0
    5.0013   -1.2375    0.0000 C   0  0  1  0  0  0  0  0  0  0  0  0
    5.0013   -0.4125    0.0000 C   0  0  0  0  0  0  0  0  0  0  0  0
    5.7158    0.0000    0.0000 C   0  0  0  0  0  0  0  0  0  0  0  0
    6.4302   -0.4125    0.0000 C   0  0  0  0  0  0  0  0  0  0  0  0
    6.4302   -1.2375    0.0000 C   0  0  1  0  0  0  0  0  0  0  0  0
    5.7158   -1.6500    0.0000 C   0  0  0  0  0  0  0  0  0  0  0  0
    7.1447   -1.6500    0.0000 N   0  0  0  0  0  0  0  0  0  0  0  0
    7.8592   -1.2375    0.0000 C   0  0  0  0  0  0  0  0  0  0  0  0
    8.5737   -1.6500    0.0000 C   0  0  0  0  0  0  0  0  0  0  0  0
    9.2881   -1.2375    0.0000 C   0  0  0  0  0  0  0  0  0  0  0  0
   10.0026   -1.6500    0.0000 C   0  0  0  0  0  0  0  0  0  0  0  0
   10.0026   -2.4750    0.0000 C   0  0  0  0  0  0  0  0  0  0  0  0
   10.7171   -2.8875    0.0000 Cl  0  0  0  0  0  0  0  0  0  0  0  0
    9.2881   -2.8875    0.0000 C   0  0  0  0  0  0  0  0  0  0  0  0
    9.2881   -3.7125    0.0000 Cl  0  0  0  0  0  0  0  0  0  0  0  0
    8.5737   -2.4750    0.0000 C   0  0  0  0  0  0  0  0  0  0  0  0
    2.8579   -1.6500    0.0000 N   0  0  0  0  0  0  0  0  0  0  0  0
    2.1434   -1.2375    0.0000 C   0  0  0  0  0  0  0  0  0  0  0  0
    1.4289   -1.6500    0.0000 C   0  0  0  0  0  0  0  0  0  0  0  0
  1  2  1  0  0  0  0
  2  3  1  0  0  0  0
  3  4  4  0  0  0  0
  4  5  4  0  0  0  0
  5  6  4  0  0  0  0
  6  7  4  0  0  0  0
  7  8  1  0  0  0  0
  7  9  4  0  0  0  0
  9 10  4  0  0  0  0
 10 11  1  0  0  0  0
 12 11  1  1  0  0  0
 12 13  1  0  0  0  0
 13 14  1  0  0  0  0
 14 15  1  0  0  0  0
 15 16  1  0  0  0  0
 16 17  1  0  0  0  0
 12 17  1  0  0  0  0
 16 18  1  6  0  0  0
 18 19  1  0  0  0  0
 19 20  1  0  0  0  0
 20 21  4  0  0  0  0
 21 22  4  0  0  0  0
 22 23  4  0  0  0  0
 23 24  1  0  0  0  0
 23 25  4  0  0  0  0
 25 26  1  0  0  0  0
 25 27  4  0  0  0  0
 20 27  4  0  0  0  0
 10 28  4  0  0  0  0
 28 29  4  0  0  0  0
  6 29  4  0  0  0  0
 29 30  4  0  0  0  0
  3 30  4  0  0  0  0
M  END
>  <CdId>
100

>  <Mol Weight>
444.4

>  <Formula>
C24H27Cl2N3O

>  <CMPD_CHEMBLID>
CHEMBL250123

>  <MOLREGNO>
414098

>  <PARENT_CMPD_CHEMBLID>
CHEMBL250123

>  <PARENT_MOLREGNO>
414098

>  <COMPOUND_KEY>
40

>  <MOLWEIGHT>
444.4

>  <ALOGP>
6.39

>  <PSA>
46.18

>  <NUM_RO5_VIOLATIONS>
1

>  <ACTIVITY_ID>
2033862

>  <STANDARD_TYPE>
CL

>  <RELATION>
=

>  <STANDARD_VALUE>
59.0

>  <STANDARD_UNITS>
mL.min-1.g-1

>  <PUBLISHED_TYPE>
CL

>  <PUBLISHED_RELATION>
=

>  <PUBLISHED_VALUE>
59.0

>  <PUBLISHED_UNITS>
uL/min.mg

>  <POTENTIAL_DUPLICATE>
0

>  <BAO_ENDPOINT>
BAO_0002759

>  <ASSAY_ID>
456230

>  <ASSAY_CHEMBLID>
CHEMBL888240

>  <ASSAY_TYPE>
A

>  <DESCRIPTION>
Metabolic stability assessed as intrinsic clearance in human liver microsomes

>  <ASSAY_SRC_ID>
1

>  <ASSAY_SRC_DESCRIPTION>
Scientific Literature

>  <ASSAY_ORGANISM>
Homo sapiens

>  <ASSAY_TAX_ID>
9606

>  <CURATED_BY>
Autocuration

>  <BAO_FORMAT>
BAO_0000251

>  <TID>
102164

>  <TARGET_CHEMBLID>
CHEMBL613373

>  <TARGET_TYPE>
SUBCELLULAR

>  <PREF_NAME>
Liver microsomes

>  <CONFIDENCE_SCORE>
2

>  <TARGET_MAPPING>
Subcellular fraction

>  <DOC_ID>
37632

>  <DOC_CHEMBLID>
CHEMBL1140011

>  <PUBMED_ID>
17532215

>  <JOURNAL>
Bioorg. Med. Chem. Lett.

>  <YEAR>
2007

>  <VOLUME>
17

>  <ISSUE>
15

>  <FIRST_PAGE>
4232

>  <ORGANISM>
Homo sapiens

$$$$

  Mrv1533001291819122D          

 33 36  0  0  1  0            999 V2000
   -0.7145   -1.2375    0.0000 C   0  0  0  0  0  0  0  0  0  0  0  0
    0.0000   -1.6500    0.0000 O   0  0  0  0  0  0  0  0  0  0  0  0
    0.7145   -1.2375    0.0000 C   0  0  0  0  0  0  0  0  0  0  0  0
    0.7145   -0.4125    0.0000 C   0  0  0  0  0  0  0  0  0  0  0  0
    1.4289    0.0000    0.0000 C   0  0  0  0  0  0  0  0  0  0  0  0
    2.1434   -0.4125    0.0000 C   0  0  0  0  0  0  0  0  0  0  0  0
    2.8579    0.0000    0.0000 C   0  0  0  0  0  0  0  0  0  0  0  0
    2.8579    0.8250    0.0000 C   0  0  0  0  0  0  0  0  0  0  0  0
    3.5724   -0.4125    0.0000 C   0  0  0  0  0  0  0  0  0  0  0  0
    3.5724   -1.2375    0.0000 C   0  0  0  0  0  0  0  0  0  0  0  0
    4.2868   -1.6500    0.0000 N   0  0  0  0  0  0  0  0  0  0  0  0
    5.0013   -1.2375    0.0000 C   0  0  1  0  0  0  0  0  0  0  0  0
    5.0013   -0.4125    0.0000 C   0  0  0  0  0  0  0  0  0  0  0  0
    5.7158    0.0000    0.0000 C   0  0  0  0  0  0  0  0  0  0  0  0
    6.4302   -0.4125    0.0000 C   0  0  0  0  0  0  0  0  0  0  0  0
    6.4302   -1.2375    0.0000 C   0  0  1  0  0  0  0  0  0  0  0  0
    5.7158   -1.6500    0.0000 C   0  0  0  0  0  0  0  0  0  0  0  0
    7.1447   -1.6500    0.0000 N   0  0  0  0  0  0  0  0  0  0  0  0
    7.1447   -2.4750    0.0000 C   0  0  0  0  0  0  0  0  0  0  0  0
    7.8592   -2.8875    0.0000 C   0  0  0  0  0  0  0  0  0  0  0  0
    8.5737   -2.4750    0.0000 C   0  0  0  0  0  0  0  0  0  0  0  0
    9.2881   -2.8875    0.0000 C   0  0  0  0  0  0  0  0  0  0  0  0
    9.2881   -3.7125    0.0000 C   0  0  0  0  0  0  0  0  0  0  0  0
    8.5737   -4.1250    0.0000 C   0  0  0  0  0  0  0  0  0  0  0  0
    8.5737   -4.9500    0.0000 O   0  0  0  0  0  0  0  0  0  0  0  0
    9.2881   -5.3625    0.0000 C   0  0  0  0  0  0  0  0  0  0  0  0
   10.0026   -5.7750    0.0000 F   0  0  0  0  0  0  0  0  0  0  0  0
    8.8756   -6.0770    0.0000 F   0  0  0  0  0  0  0  0  0  0  0  0
    9.7006   -4.6480    0.0000 F   0  0  0  0  0  0  0  0  0  0  0  0
    7.8592   -3.7125    0.0000 C   0  0  0  0  0  0  0  0  0  0  0  0
    2.8579   -1.6500    0.0000 N   0  0  0  0  0  0  0  0  0  0  0  0
    2.1434   -1.2375    0.0000 C   0  0  0  0  0  0  0  0  0  0  0  0
    1.4289   -1.6500    0.0000 C   0  0  0  0  0  0  0  0  0  0  0  0
  1  2  1  0  0  0  0
  2  3  1  0  0  0  0
  3  4  4  0  0  0  0
  4  5  4  0  0  0  0
  5  6  4  0  0  0  0
  6  7  4  0  0  0  0
  7  8  1  0  0  0  0
  7  9  4  0  0  0  0
  9 10  4  0  0  0  0
 10 11  1  0  0  0  0
 12 11  1  1  0  0  0
 12 13  1  0  0  0  0
 13 14  1  0  0  0  0
 14 15  1  0  0  0  0
 15 16  1  0  0  0  0
 16 17  1  0  0  0  0
 12 17  1  0  0  0  0
 16 18  1  6  0  0  0
 18 19  1  0  0  0  0
 19 20  1  0  0  0  0
 20 21  4  0  0  0  0
 21 22  4  0  0  0  0
 22 23  4  0  0  0  0
 23 24  4  0  0  0  0
 24 25  1  0  0  0  0
 25 26  1  0  0  0  0
 26 27  1  0  0  0  0
 26 28  1  0  0  0  0
 26 29  1  0  0  0  0
 24 30  4  0  0  0  0
 20 30  4  0  0  0  0
 10 31  4  0  0  0  0
 31 32  4  0  0  0  0
  6 32  4  0  0  0  0
 32 33  4  0  0  0  0
  3 33  4  0  0  0  0
M  END
>  <CdId>
101

>  <Mol Weight>
459.513

>  <Formula>
C25H28F3N3O2

>  <CMPD_CHEMBLID>
CHEMBL250124

>  <MOLREGNO>
414100

>  <PARENT_CMPD_CHEMBLID>
CHEMBL250124

>  <PARENT_MOLREGNO>
414100

>  <COMPOUND_KEY>
41

>  <MOLWEIGHT>
459.5

>  <ALOGP>
7.18

>  <PSA>
55.41

>  <NUM_RO5_VIOLATIONS>
1

>  <ACTIVITY_ID>
2033861

>  <STANDARD_TYPE>
CL

>  <RELATION>
=

>  <STANDARD_VALUE>
64.0

>  <STANDARD_UNITS>
mL.min-1.g-1

>  <PUBLISHED_TYPE>
CL

>  <PUBLISHED_RELATION>
=

>  <PUBLISHED_VALUE>
64.0

>  <PUBLISHED_UNITS>
uL/min.mg

>  <POTENTIAL_DUPLICATE>
0

>  <BAO_ENDPOINT>
BAO_0002759

>  <ASSAY_ID>
456230

>  <ASSAY_CHEMBLID>
CHEMBL888240

>  <ASSAY_TYPE>
A

>  <DESCRIPTION>
Metabolic stability assessed as intrinsic clearance in human liver microsomes

>  <ASSAY_SRC_ID>
1

>  <ASSAY_SRC_DESCRIPTION>
Scientific Literature

>  <ASSAY_ORGANISM>
Homo sapiens

>  <ASSAY_TAX_ID>
9606

>  <CURATED_BY>
Autocuration

>  <BAO_FORMAT>
BAO_0000251

>  <TID>
102164

>  <TARGET_CHEMBLID>
CHEMBL613373

>  <TARGET_TYPE>
SUBCELLULAR

>  <PREF_NAME>
Liver microsomes

>  <CONFIDENCE_SCORE>
2

>  <TARGET_MAPPING>
Subcellular fraction

>  <DOC_ID>
37632

>  <DOC_CHEMBLID>
CHEMBL1140011

>  <PUBMED_ID>
17532215

>  <JOURNAL>
Bioorg. Med. Chem. Lett.

>  <YEAR>
2007

>  <VOLUME>
17

>  <ISSUE>
15

>  <FIRST_PAGE>
4232

>  <ORGANISM>
Homo sapiens

$$$$

  Mrv1533001291819122D          

 26 29  0  0  1  0            999 V2000
    0.7145   -2.8875    0.0000 C   0  0  0  0  0  0  0  0  0  0  0  0
    1.4289   -2.4750    0.0000 O   0  0  0  0  0  0  0  0  0  0  0  0
    1.4289   -1.6500    0.0000 C   0  0  0  0  0  0  0  0  0  0  0  0
    0.7145   -1.2375    0.0000 C   0  0  0  0  0  0  0  0  0  0  0  0
    0.7145   -0.4125    0.0000 C   0  0  0  0  0  0  0  0  0  0  0  0
    1.4289    0.0000    0.0000 C   0  0  0  0  0  0  0  0  0  0  0  0
    2.1434   -0.4125    0.0000 C   0  0  0  0  0  0  0  0  0  0  0  0
    2.8579    0.0000    0.0000 N   0  0  0  0  0  0  0  0  0  0  0  0
    3.5724   -0.4125    0.0000 C   0  0  0  0  0  0  0  0  0  0  0  0
    4.2868    0.0000    0.0000 N   0  0  0  0  0  0  0  0  0  0  0  0
    4.2868    0.8250    0.0000 C   0  0  1  0  0  0  0  0  0  0  0  0
    3.5724    1.2375    0.0000 C   0  0  0  0  0  0  0  0  0  0  0  0
    3.5724    2.0625    0.0000 C   0  0  0  0  0  0  0  0  0  0  0  0
    4.2868    2.4750    0.0000 C   0  0  0  0  0  0  0  0  0  0  0  0
    5.0013    2.0625    0.0000 C   0  0  1  0  0  0  0  0  0  0  0  0
    5.0013    1.2375    0.0000 C   0  0  0  0  0  0  0  0  0  0  0  0
    5.7158    2.4750    0.0000 N   0  0  0  0  0  0  0  0  0  0  0  0
    5.7158    3.3000    0.0000 C   0  0  0  0  0  0  0  0  0  0  0  0
    6.4302    3.7125    0.0000 C   0  0  0  0  0  0  0  0  0  0  0  0
    6.5165    4.5330    0.0000 C   0  0  0  0  0  0  0  0  0  0  0  0
    7.3234    4.7045    0.0000 C   0  0  0  0  0  0  0  0  0  0  0  0
    7.7359    3.9900    0.0000 S   0  0  0  0  0  0  0  0  0  0  0  0
    7.1839    3.3769    0.0000 C   0  0  0  0  0  0  0  0  0  0  0  0
    3.5724   -1.2375    0.0000 C   0  0  0  0  0  0  0  0  0  0  0  0
    2.8579   -1.6500    0.0000 C   0  0  0  0  0  0  0  0  0  0  0  0
    2.1434   -1.2375    0.0000 C   0  0  0  0  0  0  0  0  0  0  0  0
  1  2  1  0  0  0  0
  2  3  1  0  0  0  0
  3  4  4  0  0  0  0
  4  5  4  0  0  0  0
  5  6  4  0  0  0  0
  6  7  4  0  0  0  0
  7  8  4  0  0  0  0
  8  9  4  0  0  0  0
  9 10  1  0  0  0  0
 11 10  1  1  0  0  0
 11 12  1  0  0  0  0
 12 13  1  0  0  0  0
 13 14  1  0  0  0  0
 14 15  1  0  0  0  0
 15 16  1  0  0  0  0
 11 16  1  0  0  0  0
 15 17  1  6  0  0  0
 17 18  1  0  0  0  0
 18 19  1  0  0  0  0
 19 20  4  0  0  0  0
 20 21  4  0  0  0  0
 21 22  4  0  0  0  0
 22 23  4  0  0  0  0
 19 23  4  0  0  0  0
  9 24  4  0  0  0  0
 24 25  4  0  0  0  0
 25 26  4  0  0  0  0
  3 26  4  0  0  0  0
  7 26  4  0  0  0  0
M  END
>  <CdId>
102

>  <Mol Weight>
367.51

>  <Formula>
C21H25N3OS

>  <CMPD_CHEMBLID>
CHEMBL248694

>  <MOLREGNO>
414060

>  <PARENT_CMPD_CHEMBLID>
CHEMBL248694

>  <PARENT_MOLREGNO>
414060

>  <COMPOUND_KEY>
34

>  <MOLWEIGHT>
367.51

>  <ALOGP>
4.23

>  <PSA>
74.42

>  <NUM_RO5_VIOLATIONS>
0

>  <ACTIVITY_ID>
2033865

>  <STANDARD_TYPE>
CL

>  <RELATION>
=

>  <STANDARD_VALUE>
38.0

>  <STANDARD_UNITS>
mL.min-1.g-1

>  <PUBLISHED_TYPE>
CL

>  <PUBLISHED_RELATION>
=

>  <PUBLISHED_VALUE>
38.0

>  <PUBLISHED_UNITS>
uL/min.mg

>  <POTENTIAL_DUPLICATE>
0

>  <BAO_ENDPOINT>
BAO_0002759

>  <ASSAY_ID>
456230

>  <ASSAY_CHEMBLID>
CHEMBL888240

>  <ASSAY_TYPE>
A

>  <DESCRIPTION>
Metabolic stability assessed as intrinsic clearance in human liver microsomes

>  <ASSAY_SRC_ID>
1

>  <ASSAY_SRC_DESCRIPTION>
Scientific Literature

>  <ASSAY_ORGANISM>
Homo sapiens

>  <ASSAY_TAX_ID>
9606

>  <CURATED_BY>
Autocuration

>  <BAO_FORMAT>
BAO_0000251

>  <TID>
102164

>  <TARGET_CHEMBLID>
CHEMBL613373

>  <TARGET_TYPE>
SUBCELLULAR

>  <PREF_NAME>
Liver microsomes

>  <CONFIDENCE_SCORE>
2

>  <TARGET_MAPPING>
Subcellular fraction

>  <DOC_ID>
37632

>  <DOC_CHEMBLID>
CHEMBL1140011

>  <PUBMED_ID>
17532215

>  <JOURNAL>
Bioorg. Med. Chem. Lett.

>  <YEAR>
2007

>  <VOLUME>
17

>  <ISSUE>
15

>  <FIRST_PAGE>
4232

>  <ORGANISM>
Homo sapiens

$$$$

  Mrv1533001291819122D          

 33 37  0  0  1  0            999 V2000
   -0.7145   -1.2375    0.0000 C   0  0  0  0  0  0  0  0  0  0  0  0
    0.0000   -1.6500    0.0000 O   0  0  0  0  0  0  0  0  0  0  0  0
    0.7145   -1.2375    0.0000 C   0  0  0  0  0  0  0  0  0  0  0  0
    0.7145   -0.4125    0.0000 C   0  0  0  0  0  0  0  0  0  0  0  0
    1.4289    0.0000    0.0000 C   0  0  0  0  0  0  0  0  0  0  0  0
    2.1434   -0.4125    0.0000 C   0  0  0  0  0  0  0  0  0  0  0  0
    2.8579    0.0000    0.0000 C   0  0  0  0  0  0  0  0  0  0  0  0
    2.8579    0.8250    0.0000 C   0  0  0  0  0  0  0  0  0  0  0  0
    3.5724   -0.4125    0.0000 C   0  0  0  0  0  0  0  0  0  0  0  0
    3.5724   -1.2375    0.0000 C   0  0  0  0  0  0  0  0  0  0  0  0
    4.2868   -1.6500    0.0000 N   0  0  0  0  0  0  0  0  0  0  0  0
    5.0013   -1.2375    0.0000 C   0  0  1  0  0  0  0  0  0  0  0  0
    5.0013   -0.4125    0.0000 C   0  0  0  0  0  0  0  0  0  0  0  0
    5.7158    0.0000    0.0000 C   0  0  0  0  0  0  0  0  0  0  0  0
    6.4302   -0.4125    0.0000 C   0  0  0  0  0  0  0  0  0  0  0  0
    6.4302   -1.2375    0.0000 C   0  0  1  0  0  0  0  0  0  0  0  0
    5.7158   -1.6500    0.0000 C   0  0  0  0  0  0  0  0  0  0  0  0
    7.1447   -1.6500    0.0000 N   0  0  0  0  0  0  0  0  0  0  0  0
    7.1447   -2.4750    0.0000 C   0  0  0  0  0  0  0  0  0  0  0  0
    7.8592   -2.8875    0.0000 C   0  0  0  0  0  0  0  0  0  0  0  0
    8.6129   -2.5519    0.0000 C   0  0  0  0  0  0  0  0  0  0  0  0
    9.1649   -3.1650    0.0000 N   0  0  0  0  0  0  0  0  0  0  0  0
    9.9854   -3.0788    0.0000 C   0  0  0  0  0  0  0  0  0  0  0  0
    8.7524   -3.8795    0.0000 C   0  0  0  0  0  0  0  0  0  0  0  0
    9.0073   -4.6641    0.0000 C   0  0  0  0  0  0  0  0  0  0  0  0
    8.4553   -5.2772    0.0000 C   0  0  0  0  0  0  0  0  0  0  0  0
    7.6483   -5.1057    0.0000 C   0  0  0  0  0  0  0  0  0  0  0  0
    7.0963   -5.7188    0.0000 Br  0  0  0  0  0  0  0  0  0  0  0  0
    7.3934   -4.3211    0.0000 C   0  0  0  0  0  0  0  0  0  0  0  0
    7.9454   -3.7080    0.0000 C   0  0  0  0  0  0  0  0  0  0  0  0
    2.8579   -1.6500    0.0000 N   0  0  0  0  0  0  0  0  0  0  0  0
    2.1434   -1.2375    0.0000 C   0  0  0  0  0  0  0  0  0  0  0  0
    1.4289   -1.6500    0.0000 C   0  0  0  0  0  0  0  0  0  0  0  0
  1  2  1  0  0  0  0
  2  3  1  0  0  0  0
  3  4  4  0  0  0  0
  4  5  4  0  0  0  0
  5  6  4  0  0  0  0
  6  7  4  0  0  0  0
  7  8  1  0  0  0  0
  7  9  4  0  0  0  0
  9 10  4  0  0  0  0
 10 11  1  0  0  0  0
 12 11  1  1  0  0  0
 12 13  1  0  0  0  0
 13 14  1  0  0  0  0
 14 15  1  0  0  0  0
 15 16  1  0  0  0  0
 16 17  1  0  0  0  0
 12 17  1  0  0  0  0
 16 18  1  6  0  0  0
 18 19  1  0  0  0  0
 19 20  1  0  0  0  0
 20 21  4  0  0  0  0
 21 22  4  0  0  0  0
 22 23  1  0  0  0  0
 22 24  4  0  0  0  0
 24 25  4  0  0  0  0
 25 26  4  0  0  0  0
 26 27  4  0  0  0  0
 27 28  1  0  0  0  0
 27 29  4  0  0  0  0
 29 30  4  0  0  0  0
 20 30  4  0  0  0  0
 24 30  4  0  0  0  0
 10 31  4  0  0  0  0
 31 32  4  0  0  0  0
  6 32  4  0  0  0  0
 32 33  4  0  0  0  0
  3 33  4  0  0  0  0
M  END
>  <CdId>
105

>  <Mol Weight>
507.476

>  <Formula>
C27H31BrN4O

>  <CMPD_CHEMBLID>
CHEMBL400799

>  <MOLREGNO>
414105

>  <PARENT_CMPD_CHEMBLID>
CHEMBL400799

>  <PARENT_MOLREGNO>
414105

>  <COMPOUND_KEY>
44

>  <MOLWEIGHT>
507.47

>  <ALOGP>
6.3

>  <PSA>
51.11

>  <NUM_RO5_VIOLATIONS>
2

>  <ACTIVITY_ID>
2033860

>  <STANDARD_TYPE>
CL

>  <RELATION>
=

>  <STANDARD_VALUE>
41.0

>  <STANDARD_UNITS>
mL.min-1.g-1

>  <PUBLISHED_TYPE>
CL

>  <PUBLISHED_RELATION>
=

>  <PUBLISHED_VALUE>
41.0

>  <PUBLISHED_UNITS>
uL/min.mg

>  <POTENTIAL_DUPLICATE>
0

>  <BAO_ENDPOINT>
BAO_0002759

>  <ASSAY_ID>
456230

>  <ASSAY_CHEMBLID>
CHEMBL888240

>  <ASSAY_TYPE>
A

>  <DESCRIPTION>
Metabolic stability assessed as intrinsic clearance in human liver microsomes

>  <ASSAY_SRC_ID>
1

>  <ASSAY_SRC_DESCRIPTION>
Scientific Literature

>  <ASSAY_ORGANISM>
Homo sapiens

>  <ASSAY_TAX_ID>
9606

>  <CURATED_BY>
Autocuration

>  <BAO_FORMAT>
BAO_0000251

>  <TID>
102164

>  <TARGET_CHEMBLID>
CHEMBL613373

>  <TARGET_TYPE>
SUBCELLULAR

>  <PREF_NAME>
Liver microsomes

>  <CONFIDENCE_SCORE>
2

>  <TARGET_MAPPING>
Subcellular fraction

>  <DOC_ID>
37632

>  <DOC_CHEMBLID>
CHEMBL1140011

>  <PUBMED_ID>
17532215

>  <JOURNAL>
Bioorg. Med. Chem. Lett.

>  <YEAR>
2007

>  <VOLUME>
17

>  <ISSUE>
15

>  <FIRST_PAGE>
4232

>  <ORGANISM>
Homo sapiens

$$$$

  Mrv1533001291819122D          

 31 35  0  0  1  0            999 V2000
   -0.7145   -1.2375    0.0000 C   0  0  0  0  0  0  0  0  0  0  0  0
    0.0000   -1.6500    0.0000 O   0  0  0  0  0  0  0  0  0  0  0  0
    0.7145   -1.2375    0.0000 C   0  0  0  0  0  0  0  0  0  0  0  0
    0.7145   -0.4125    0.0000 C   0  0  0  0  0  0  0  0  0  0  0  0
    1.4289    0.0000    0.0000 C   0  0  0  0  0  0  0  0  0  0  0  0
    2.1434   -0.4125    0.0000 C   0  0  0  0  0  0  0  0  0  0  0  0
    2.8579    0.0000    0.0000 C   0  0  0  0  0  0  0  0  0  0  0  0
    2.8579    0.8250    0.0000 C   0  0  0  0  0  0  0  0  0  0  0  0
    3.5724   -0.4125    0.0000 C   0  0  0  0  0  0  0  0  0  0  0  0
    3.5724   -1.2375    0.0000 C   0  0  0  0  0  0  0  0  0  0  0  0
    4.2868   -1.6500    0.0000 N   0  0  0  0  0  0  0  0  0  0  0  0
    5.0013   -1.2375    0.0000 C   0  0  1  0  0  0  0  0  0  0  0  0
    5.0013   -0.4125    0.0000 C   0  0  0  0  0  0  0  0  0  0  0  0
    5.7158    0.0000    0.0000 C   0  0  0  0  0  0  0  0  0  0  0  0
    6.4302   -0.4125    0.0000 C   0  0  0  0  0  0  0  0  0  0  0  0
    6.4302   -1.2375    0.0000 C   0  0  1  0  0  0  0  0  0  0  0  0
    5.7158   -1.6500    0.0000 C   0  0  0  0  0  0  0  0  0  0  0  0
    7.1447   -1.6500    0.0000 N   0  0  0  0  0  0  0  0  0  0  0  0
    7.8592   -1.2375    0.0000 C   0  0  0  0  0  0  0  0  0  0  0  0
    8.5737   -1.6500    0.0000 C   0  0  0  0  0  0  0  0  0  0  0  0
    9.2881   -1.2375    0.0000 C   0  0  0  0  0  0  0  0  0  0  0  0
   10.0026   -1.6500    0.0000 C   0  0  0  0  0  0  0  0  0  0  0  0
   10.0026   -2.4750    0.0000 C   0  0  0  0  0  0  0  0  0  0  0  0
   10.6157   -3.0270    0.0000 N   0  0  0  0  0  0  0  0  0  0  0  0
   10.2801   -3.7807    0.0000 S   0  0  0  0  0  0  0  0  0  0  0  0
    9.4596   -3.6945    0.0000 N   0  0  0  0  0  0  0  0  0  0  0  0
    9.2881   -2.8875    0.0000 C   0  0  0  0  0  0  0  0  0  0  0  0
    8.5737   -2.4750    0.0000 C   0  0  0  0  0  0  0  0  0  0  0  0
    2.8579   -1.6500    0.0000 N   0  0  0  0  0  0  0  0  0  0  0  0
    2.1434   -1.2375    0.0000 C   0  0  0  0  0  0  0  0  0  0  0  0
    1.4289   -1.6500    0.0000 C   0  0  0  0  0  0  0  0  0  0  0  0
  1  2  1  0  0  0  0
  2  3  1  0  0  0  0
  3  4  4  0  0  0  0
  4  5  4  0  0  0  0
  5  6  4  0  0  0  0
  6  7  4  0  0  0  0
  7  8  1  0  0  0  0
  7  9  4  0  0  0  0
  9 10  4  0  0  0  0
 10 11  1  0  0  0  0
 12 11  1  1  0  0  0
 12 13  1  0  0  0  0
 13 14  1  0  0  0  0
 14 15  1  0  0  0  0
 15 16  1  0  0  0  0
 16 17  1  0  0  0  0
 12 17  1  0  0  0  0
 16 18  1  6  0  0  0
 18 19  1  0  0  0  0
 19 20  1  0  0  0  0
 20 21  4  0  0  0  0
 21 22  4  0  0  0  0
 22 23  4  0  0  0  0
 23 24  4  0  0  0  0
 24 25  4  0  0  0  0
 25 26  4  0  0  0  0
 26 27  4  0  0  0  0
 23 27  4  0  0  0  0
 27 28  4  0  0  0  0
 20 28  4  0  0  0  0
 10 29  4  0  0  0  0
 29 30  4  0  0  0  0
  6 30  4  0  0  0  0
 30 31  4  0  0  0  0
  3 31  4  0  0  0  0
M  END
>  <CdId>
107

>  <Mol Weight>
433.57

>  <Formula>
C24H27N5OS

>  <CMPD_CHEMBLID>
CHEMBL249716

>  <MOLREGNO>
414118

>  <PARENT_CMPD_CHEMBLID>
CHEMBL249716

>  <PARENT_MOLREGNO>
414118

>  <COMPOUND_KEY>
46

>  <MOLWEIGHT>
433.57

>  <ALOGP>
5.19

>  <PSA>
100.2

>  <NUM_RO5_VIOLATIONS>
1

>  <ACTIVITY_ID>
2033858

>  <STANDARD_TYPE>
CL

>  <RELATION>
=

>  <STANDARD_VALUE>
227.0

>  <STANDARD_UNITS>
mL.min-1.g-1

>  <PUBLISHED_TYPE>
CL

>  <PUBLISHED_RELATION>
=

>  <PUBLISHED_VALUE>
227.0

>  <PUBLISHED_UNITS>
uL/min.mg

>  <POTENTIAL_DUPLICATE>
0

>  <BAO_ENDPOINT>
BAO_0002759

>  <ASSAY_ID>
456230

>  <ASSAY_CHEMBLID>
CHEMBL888240

>  <ASSAY_TYPE>
A

>  <DESCRIPTION>
Metabolic stability assessed as intrinsic clearance in human liver microsomes

>  <ASSAY_SRC_ID>
1

>  <ASSAY_SRC_DESCRIPTION>
Scientific Literature

>  <ASSAY_ORGANISM>
Homo sapiens

>  <ASSAY_TAX_ID>
9606

>  <CURATED_BY>
Autocuration

>  <BAO_FORMAT>
BAO_0000251

>  <TID>
102164

>  <TARGET_CHEMBLID>
CHEMBL613373

>  <TARGET_TYPE>
SUBCELLULAR

>  <PREF_NAME>
Liver microsomes

>  <CONFIDENCE_SCORE>
2

>  <TARGET_MAPPING>
Subcellular fraction

>  <DOC_ID>
37632

>  <DOC_CHEMBLID>
CHEMBL1140011

>  <PUBMED_ID>
17532215

>  <JOURNAL>
Bioorg. Med. Chem. Lett.

>  <YEAR>
2007

>  <VOLUME>
17

>  <ISSUE>
15

>  <FIRST_PAGE>
4232

>  <ORGANISM>
Homo sapiens

$$$$

  Mrv1533001291819122D          

 27 30  0  0  1  0            999 V2000
   -0.7145   -1.2375    0.0000 C   0  0  0  0  0  0  0  0  0  0  0  0
    0.0000   -1.6500    0.0000 O   0  0  0  0  0  0  0  0  0  0  0  0
    0.7145   -1.2375    0.0000 C   0  0  0  0  0  0  0  0  0  0  0  0
    0.7145   -0.4125    0.0000 C   0  0  0  0  0  0  0  0  0  0  0  0
    1.4289    0.0000    0.0000 C   0  0  0  0  0  0  0  0  0  0  0  0
    2.1434   -0.4125    0.0000 C   0  0  0  0  0  0  0  0  0  0  0  0
    2.8579    0.0000    0.0000 C   0  0  0  0  0  0  0  0  0  0  0  0
    2.8579    0.8250    0.0000 C   0  0  0  0  0  0  0  0  0  0  0  0
    3.5724   -0.4125    0.0000 C   0  0  0  0  0  0  0  0  0  0  0  0
    3.5724   -1.2375    0.0000 C   0  0  0  0  0  0  0  0  0  0  0  0
    4.2868   -1.6500    0.0000 N   0  0  0  0  0  0  0  0  0  0  0  0
    5.0013   -1.2375    0.0000 C   0  0  1  0  0  0  0  0  0  0  0  0
    5.0013   -0.4125    0.0000 C   0  0  0  0  0  0  0  0  0  0  0  0
    5.7158    0.0000    0.0000 C   0  0  0  0  0  0  0  0  0  0  0  0
    6.4302   -0.4125    0.0000 C   0  0  0  0  0  0  0  0  0  0  0  0
    6.4302   -1.2375    0.0000 C   0  0  1  0  0  0  0  0  0  0  0  0
    5.7158   -1.6500    0.0000 C   0  0  0  0  0  0  0  0  0  0  0  0
    7.1447   -1.6500    0.0000 N   0  0  0  0  0  0  0  0  0  0  0  0
    7.8592   -1.2375    0.0000 C   0  0  0  0  0  0  0  0  0  0  0  0
    8.5737   -1.6500    0.0000 C   0  0  0  0  0  0  0  0  0  0  0  0
    9.3273   -1.3144    0.0000 C   0  0  0  0  0  0  0  0  0  0  0  0
    9.8794   -1.9275    0.0000 C   0  0  0  0  0  0  0  0  0  0  0  0
    9.4669   -2.6420    0.0000 S   0  0  0  0  0  0  0  0  0  0  0  0
    8.6599   -2.4705    0.0000 C   0  0  0  0  0  0  0  0  0  0  0  0
    2.8579   -1.6500    0.0000 N   0  0  0  0  0  0  0  0  0  0  0  0
    2.1434   -1.2375    0.0000 C   0  0  0  0  0  0  0  0  0  0  0  0
    1.4289   -1.6500    0.0000 C   0  0  0  0  0  0  0  0  0  0  0  0
  1  2  1  0  0  0  0
  2  3  1  0  0  0  0
  3  4  4  0  0  0  0
  4  5  4  0  0  0  0
  5  6  4  0  0  0  0
  6  7  4  0  0  0  0
  7  8  1  0  0  0  0
  7  9  4  0  0  0  0
  9 10  4  0  0  0  0
 10 11  1  0  0  0  0
 12 11  1  1  0  0  0
 12 13  1  0  0  0  0
 13 14  1  0  0  0  0
 14 15  1  0  0  0  0
 15 16  1  0  0  0  0
 16 17  1  0  0  0  0
 12 17  1  0  0  0  0
 16 18  1  6  0  0  0
 18 19  1  0  0  0  0
 19 20  1  0  0  0  0
 20 21  4  0  0  0  0
 21 22  4  0  0  0  0
 22 23  4  0  0  0  0
 23 24  4  0  0  0  0
 20 24  4  0  0  0  0
 10 25  4  0  0  0  0
 25 26  4  0  0  0  0
  6 26  4  0  0  0  0
 26 27  4  0  0  0  0
  3 27  4  0  0  0  0
M  END
>  <CdId>
109

>  <Mol Weight>
381.54

>  <Formula>
C22H27N3OS

>  <CMPD_CHEMBLID>
CHEMBL250516

>  <MOLREGNO>
414056

>  <PARENT_CMPD_CHEMBLID>
CHEMBL250516

>  <PARENT_MOLREGNO>
414056

>  <COMPOUND_KEY>
33

>  <MOLWEIGHT>
381.53

>  <ALOGP>
4.72

>  <PSA>
74.42

>  <NUM_RO5_VIOLATIONS>
0

>  <ACTIVITY_ID>
2033866

>  <STANDARD_TYPE>
CL

>  <RELATION>
=

>  <STANDARD_VALUE>
32.0

>  <STANDARD_UNITS>
mL.min-1.g-1

>  <PUBLISHED_TYPE>
CL

>  <PUBLISHED_RELATION>
=

>  <PUBLISHED_VALUE>
32.0

>  <PUBLISHED_UNITS>
uL/min.mg

>  <POTENTIAL_DUPLICATE>
0

>  <BAO_ENDPOINT>
BAO_0002759

>  <ASSAY_ID>
456230

>  <ASSAY_CHEMBLID>
CHEMBL888240

>  <ASSAY_TYPE>
A

>  <DESCRIPTION>
Metabolic stability assessed as intrinsic clearance in human liver microsomes

>  <ASSAY_SRC_ID>
1

>  <ASSAY_SRC_DESCRIPTION>
Scientific Literature

>  <ASSAY_ORGANISM>
Homo sapiens

>  <ASSAY_TAX_ID>
9606

>  <CURATED_BY>
Autocuration

>  <BAO_FORMAT>
BAO_0000251

>  <TID>
102164

>  <TARGET_CHEMBLID>
CHEMBL613373

>  <TARGET_TYPE>
SUBCELLULAR

>  <PREF_NAME>
Liver microsomes

>  <CONFIDENCE_SCORE>
2

>  <TARGET_MAPPING>
Subcellular fraction

>  <DOC_ID>
37632

>  <DOC_CHEMBLID>
CHEMBL1140011

>  <PUBMED_ID>
17532215

>  <JOURNAL>
Bioorg. Med. Chem. Lett.

>  <YEAR>
2007

>  <VOLUME>
17

>  <ISSUE>
15

>  <FIRST_PAGE>
4232

>  <ORGANISM>
Homo sapiens

$$$$

  Mrv1533001291819122D          

 18 19  0  0  0  0            999 V2000
    1.4289    0.8250    0.0000 C   0  0  0  0  0  0  0  0  0  0  0  0
    1.4289    0.0000    0.0000 N   0  0  0  0  0  0  0  0  0  0  0  0
    0.7145   -0.4125    0.0000 C   0  0  0  0  0  0  0  0  0  0  0  0
    2.1434   -0.4125    0.0000 C   0  0  0  0  0  0  0  0  0  0  0  0
    2.1434   -1.2375    0.0000 C   0  0  0  0  0  0  0  0  0  0  0  0
    1.4289   -1.6500    0.0000 C   0  0  0  0  0  0  0  0  0  0  0  0
    1.4289   -2.4750    0.0000 C   0  0  0  0  0  0  0  0  0  0  0  0
    2.1434   -2.8875    0.0000 C   0  0  0  0  0  0  0  0  0  0  0  0
    2.8579   -2.4750    0.0000 C   0  0  0  0  0  0  0  0  0  0  0  0
    2.8579   -1.6500    0.0000 C   0  0  0  0  0  0  0  0  0  0  0  0
    3.5724   -1.2375    0.0000 O   0  0  0  0  0  0  0  0  0  0  0  0
    4.2868   -1.6500    0.0000 C   0  0  0  0  0  0  0  0  0  0  0  0
    5.0013   -1.2375    0.0000 C   0  0  0  0  0  0  0  0  0  0  0  0
    5.7158   -1.6500    0.0000 C   0  0  0  0  0  0  0  0  0  0  0  0
    5.7158   -2.4750    0.0000 C   0  0  0  0  0  0  0  0  0  0  0  0
    5.0013   -2.8875    0.0000 C   0  0  0  0  0  0  0  0  0  0  0  0
    4.2868   -2.4750    0.0000 C   0  0  0  0  0  0  0  0  0  0  0  0
    3.5724   -2.8875    0.0000 Cl  0  0  0  0  0  0  0  0  0  0  0  0
  1  2  1  0  0  0  0
  2  3  1  0  0  0  0
  2  4  1  0  0  0  0
  4  5  1  0  0  0  0
  5  6  4  0  0  0  0
  6  7  4  0  0  0  0
  7  8  4  0  0  0  0
  8  9  4  0  0  0  0
  9 10  4  0  0  0  0
  5 10  4  0  0  0  0
 10 11  1  0  0  0  0
 11 12  1  0  0  0  0
 12 13  4  0  0  0  0
 13 14  4  0  0  0  0
 14 15  4  0  0  0  0
 15 16  4  0  0  0  0
 16 17  4  0  0  0  0
 12 17  4  0  0  0  0
 17 18  1  0  0  0  0
M  END
>  <CdId>
117

>  <Mol Weight>
261.75

>  <Formula>
C15H16ClNO

>  <CMPD_CHEMBLID>
CHEMBL402851

>  <MOLREGNO>
438168

>  <PARENT_CMPD_CHEMBLID>
CHEMBL402851

>  <PARENT_MOLREGNO>
438168

>  <COMPOUND_KEY>
10

>  <MOLWEIGHT>
261.75

>  <ALOGP>
4.13

>  <PSA>
12.47

>  <NUM_RO5_VIOLATIONS>
0

>  <ACTIVITY_ID>
2103442

>  <STANDARD_TYPE>
CL

>  <RELATION>
=

>  <STANDARD_VALUE>
186.0

>  <STANDARD_UNITS>
mL.min-1.g-1

>  <PUBLISHED_TYPE>
CL

>  <PUBLISHED_RELATION>
=

>  <PUBLISHED_VALUE>
186.0

>  <PUBLISHED_UNITS>
microL/min/mg

>  <POTENTIAL_DUPLICATE>
0

>  <BAO_ENDPOINT>
BAO_0002759

>  <ASSAY_ID>
463820

>  <ASSAY_CHEMBLID>
CHEMBL948899

>  <ASSAY_TYPE>
A

>  <DESCRIPTION>
Metabolic stability assessed as intrinsic clearance in human liver microsomes

>  <ASSAY_SRC_ID>
1

>  <ASSAY_SRC_DESCRIPTION>
Scientific Literature

>  <ASSAY_ORGANISM>
Homo sapiens

>  <ASSAY_TAX_ID>
9606

>  <CURATED_BY>
Autocuration

>  <BAO_FORMAT>
BAO_0000251

>  <TID>
102164

>  <TARGET_CHEMBLID>
CHEMBL613373

>  <TARGET_TYPE>
SUBCELLULAR

>  <PREF_NAME>
Liver microsomes

>  <CONFIDENCE_SCORE>
2

>  <TARGET_MAPPING>
Subcellular fraction

>  <DOC_ID>
38411

>  <DOC_CHEMBLID>
CHEMBL1141595

>  <PUBMED_ID>
18240382

>  <JOURNAL>
Bioorg. Med. Chem. Lett.

>  <YEAR>
2008

>  <VOLUME>
18

>  <ISSUE>
2

>  <FIRST_PAGE>
596

>  <ORGANISM>
Homo sapiens

$$$$

  Mrv1533001291819122D          

 20 21  0  0  0  0            999 V2000
   -1.4289    0.0000    0.0000 C   0  0  0  0  0  0  0  0  0  0  0  0
   -0.7145   -0.4125    0.0000 O   0  0  0  0  0  0  0  0  0  0  0  0
   -0.7145   -1.2375    0.0000 C   0  0  0  0  0  0  0  0  0  0  0  0
    0.0000   -1.6500    0.0000 C   0  0  0  0  0  0  0  0  0  0  0  0
    0.0000   -2.4750    0.0000 C   0  0  0  0  0  0  0  0  0  0  0  0
    0.7145   -2.8875    0.0000 Cl  0  0  0  0  0  0  0  0  0  0  0  0
   -0.7145   -2.8875    0.0000 C   0  0  0  0  0  0  0  0  0  0  0  0
   -1.4289   -2.4750    0.0000 C   0  0  0  0  0  0  0  0  0  0  0  0
   -1.4289   -1.6500    0.0000 C   0  0  0  0  0  0  0  0  0  0  0  0
   -2.1434   -1.2375    0.0000 O   0  0  0  0  0  0  0  0  0  0  0  0
   -2.8579   -1.6500    0.0000 C   0  0  0  0  0  0  0  0  0  0  0  0
   -2.8579   -2.4750    0.0000 C   0  0  0  0  0  0  0  0  0  0  0  0
   -3.5724   -2.8875    0.0000 C   0  0  0  0  0  0  0  0  0  0  0  0
   -4.2868   -2.4750    0.0000 C   0  0  0  0  0  0  0  0  0  0  0  0
   -4.2868   -1.6500    0.0000 C   0  0  0  0  0  0  0  0  0  0  0  0
   -3.5724   -1.2375    0.0000 C   0  0  0  0  0  0  0  0  0  0  0  0
   -3.5724   -0.4125    0.0000 C   0  0  0  0  0  0  0  0  0  0  0  0
   -2.8579    0.0000    0.0000 N   0  0  0  0  0  0  0  0  0  0  0  0
   -2.8579    0.8250    0.0000 C   0  0  0  0  0  0  0  0  0  0  0  0
   -2.1434   -0.4125    0.0000 C   0  0  0  0  0  0  0  0  0  0  0  0
  1  2  1  0  0  0  0
  2  3  1  0  0  0  0
  3  4  4  0  0  0  0
  4  5  4  0  0  0  0
  5  6  1  0  0  0  0
  5  7  4  0  0  0  0
  7  8  4  0  0  0  0
  8  9  4  0  0  0  0
  3  9  4  0  0  0  0
  9 10  1  0  0  0  0
 10 11  1  0  0  0  0
 11 12  4  0  0  0  0
 12 13  4  0  0  0  0
 13 14  4  0  0  0  0
 14 15  4  0  0  0  0
 15 16  4  0  0  0  0
 11 16  4  0  0  0  0
 16 17  1  0  0  0  0
 17 18  1  0  0  0  0
 18 19  1  0  0  0  0
 18 20  1  0  0  0  0
M  END
>  <CdId>
119

>  <Mol Weight>
291.78

>  <Formula>
C16H18ClNO2

>  <CMPD_CHEMBLID>
CHEMBL404258

>  <MOLREGNO>
438115

>  <PARENT_CMPD_CHEMBLID>
CHEMBL404258

>  <PARENT_MOLREGNO>
438115

>  <COMPOUND_KEY>
16

>  <MOLWEIGHT>
291.77

>  <ALOGP>
4.11

>  <PSA>
21.7

>  <NUM_RO5_VIOLATIONS>
0

>  <ACTIVITY_ID>
2103436

>  <STANDARD_TYPE>
CL

>  <RELATION>
=

>  <STANDARD_VALUE>
45.0

>  <STANDARD_UNITS>
mL.min-1.g-1

>  <PUBLISHED_TYPE>
CL

>  <PUBLISHED_RELATION>
=

>  <PUBLISHED_VALUE>
45.0

>  <PUBLISHED_UNITS>
microL/min/mg

>  <POTENTIAL_DUPLICATE>
0

>  <BAO_ENDPOINT>
BAO_0002759

>  <ASSAY_ID>
463820

>  <ASSAY_CHEMBLID>
CHEMBL948899

>  <ASSAY_TYPE>
A

>  <DESCRIPTION>
Metabolic stability assessed as intrinsic clearance in human liver microsomes

>  <ASSAY_SRC_ID>
1

>  <ASSAY_SRC_DESCRIPTION>
Scientific Literature

>  <ASSAY_ORGANISM>
Homo sapiens

>  <ASSAY_TAX_ID>
9606

>  <CURATED_BY>
Autocuration

>  <BAO_FORMAT>
BAO_0000251

>  <TID>
102164

>  <TARGET_CHEMBLID>
CHEMBL613373

>  <TARGET_TYPE>
SUBCELLULAR

>  <PREF_NAME>
Liver microsomes

>  <CONFIDENCE_SCORE>
2

>  <TARGET_MAPPING>
Subcellular fraction

>  <DOC_ID>
38411

>  <DOC_CHEMBLID>
CHEMBL1141595

>  <PUBMED_ID>
18240382

>  <JOURNAL>
Bioorg. Med. Chem. Lett.

>  <YEAR>
2008

>  <VOLUME>
18

>  <ISSUE>
2

>  <FIRST_PAGE>
596

>  <ORGANISM>
Homo sapiens

$$$$

  Mrv1533001291819122D          

 19 20  0  0  0  0            999 V2000
    1.4289    0.8250    0.0000 C   0  0  0  0  0  0  0  0  0  0  0  0
    1.4289    0.0000    0.0000 N   0  0  0  0  0  0  0  0  0  0  0  0
    0.7145   -0.4125    0.0000 C   0  0  0  0  0  0  0  0  0  0  0  0
    2.1434   -0.4125    0.0000 C   0  0  0  0  0  0  0  0  0  0  0  0
    2.1434   -1.2375    0.0000 C   0  0  0  0  0  0  0  0  0  0  0  0
    1.4289   -1.6500    0.0000 C   0  0  0  0  0  0  0  0  0  0  0  0
    1.4289   -2.4750    0.0000 C   0  0  0  0  0  0  0  0  0  0  0  0
    2.1434   -2.8875    0.0000 C   0  0  0  0  0  0  0  0  0  0  0  0
    2.8579   -2.4750    0.0000 C   0  0  0  0  0  0  0  0  0  0  0  0
    2.8579   -1.6500    0.0000 C   0  0  0  0  0  0  0  0  0  0  0  0
    3.5724   -1.2375    0.0000 O   0  0  0  0  0  0  0  0  0  0  0  0
    4.2868   -1.6500    0.0000 C   0  0  0  0  0  0  0  0  0  0  0  0
    5.0013   -1.2375    0.0000 C   0  0  0  0  0  0  0  0  0  0  0  0
    5.7158   -1.6500    0.0000 C   0  0  0  0  0  0  0  0  0  0  0  0
    5.7158   -2.4750    0.0000 C   0  0  0  0  0  0  0  0  0  0  0  0
    6.4302   -2.8875    0.0000 F   0  0  0  0  0  0  0  0  0  0  0  0
    5.0013   -2.8875    0.0000 C   0  0  0  0  0  0  0  0  0  0  0  0
    4.2868   -2.4750    0.0000 C   0  0  0  0  0  0  0  0  0  0  0  0
    3.5724   -2.8875    0.0000 Cl  0  0  0  0  0  0  0  0  0  0  0  0
  1  2  1  0  0  0  0
  2  3  1  0  0  0  0
  2  4  1  0  0  0  0
  4  5  1  0  0  0  0
  5  6  4  0  0  0  0
  6  7  4  0  0  0  0
  7  8  4  0  0  0  0
  8  9  4  0  0  0  0
  9 10  4  0  0  0  0
  5 10  4  0  0  0  0
 10 11  1  0  0  0  0
 11 12  1  0  0  0  0
 12 13  4  0  0  0  0
 13 14  4  0  0  0  0
 14 15  4  0  0  0  0
 15 16  1  0  0  0  0
 15 17  4  0  0  0  0
 17 18  4  0  0  0  0
 12 18  4  0  0  0  0
 18 19  1  0  0  0  0
M  END
>  <CdId>
120

>  <Mol Weight>
279.74

>  <Formula>
C15H15ClFNO

>  <CMPD_CHEMBLID>
CHEMBL256817

>  <MOLREGNO>
438114

>  <PARENT_CMPD_CHEMBLID>
CHEMBL256817

>  <PARENT_MOLREGNO>
438114

>  <COMPOUND_KEY>
15

>  <MOLWEIGHT>
279.74

>  <ALOGP>
4.33

>  <PSA>
12.47

>  <NUM_RO5_VIOLATIONS>
0

>  <ACTIVITY_ID>
2103437

>  <STANDARD_TYPE>
CL

>  <RELATION>
=

>  <STANDARD_VALUE>
219.0

>  <STANDARD_UNITS>
mL.min-1.g-1

>  <PUBLISHED_TYPE>
CL

>  <PUBLISHED_RELATION>
=

>  <PUBLISHED_VALUE>
219.0

>  <PUBLISHED_UNITS>
microL/min/mg

>  <POTENTIAL_DUPLICATE>
0

>  <BAO_ENDPOINT>
BAO_0002759

>  <ASSAY_ID>
463820

>  <ASSAY_CHEMBLID>
CHEMBL948899

>  <ASSAY_TYPE>
A

>  <DESCRIPTION>
Metabolic stability assessed as intrinsic clearance in human liver microsomes

>  <ASSAY_SRC_ID>
1

>  <ASSAY_SRC_DESCRIPTION>
Scientific Literature

>  <ASSAY_ORGANISM>
Homo sapiens

>  <ASSAY_TAX_ID>
9606

>  <CURATED_BY>
Autocuration

>  <BAO_FORMAT>
BAO_0000251

>  <TID>
102164

>  <TARGET_CHEMBLID>
CHEMBL613373

>  <TARGET_TYPE>
SUBCELLULAR

>  <PREF_NAME>
Liver microsomes

>  <CONFIDENCE_SCORE>
2

>  <TARGET_MAPPING>
Subcellular fraction

>  <DOC_ID>
38411

>  <DOC_CHEMBLID>
CHEMBL1141595

>  <PUBMED_ID>
18240382

>  <JOURNAL>
Bioorg. Med. Chem. Lett.

>  <YEAR>
2008

>  <VOLUME>
18

>  <ISSUE>
2

>  <FIRST_PAGE>
596

>  <ORGANISM>
Homo sapiens

$$$$

  Mrv1533001291819122D          

 19 20  0  0  0  0            999 V2000
    1.4289    0.8250    0.0000 C   0  0  0  0  0  0  0  0  0  0  0  0
    1.4289    0.0000    0.0000 N   0  0  0  0  0  0  0  0  0  0  0  0
    0.7145   -0.4125    0.0000 C   0  0  0  0  0  0  0  0  0  0  0  0
    2.1434   -0.4125    0.0000 C   0  0  0  0  0  0  0  0  0  0  0  0
    2.1434   -1.2375    0.0000 C   0  0  0  0  0  0  0  0  0  0  0  0
    1.4289   -1.6500    0.0000 C   0  0  0  0  0  0  0  0  0  0  0  0
    1.4289   -2.4750    0.0000 C   0  0  0  0  0  0  0  0  0  0  0  0
    2.1434   -2.8875    0.0000 C   0  0  0  0  0  0  0  0  0  0  0  0
    2.8579   -2.4750    0.0000 C   0  0  0  0  0  0  0  0  0  0  0  0
    2.8579   -1.6500    0.0000 C   0  0  0  0  0  0  0  0  0  0  0  0
    3.5724   -1.2375    0.0000 O   0  0  0  0  0  0  0  0  0  0  0  0
    4.2868   -1.6500    0.0000 C   0  0  0  0  0  0  0  0  0  0  0  0
    5.0013   -1.2375    0.0000 C   0  0  0  0  0  0  0  0  0  0  0  0
    5.7158   -1.6500    0.0000 C   0  0  0  0  0  0  0  0  0  0  0  0
    5.7158   -2.4750    0.0000 C   0  0  0  0  0  0  0  0  0  0  0  0
    6.4302   -2.8875    0.0000 Cl  0  0  0  0  0  0  0  0  0  0  0  0
    5.0013   -2.8875    0.0000 C   0  0  0  0  0  0  0  0  0  0  0  0
    4.2868   -2.4750    0.0000 C   0  0  0  0  0  0  0  0  0  0  0  0
    3.5724   -2.8875    0.0000 Cl  0  0  0  0  0  0  0  0  0  0  0  0
  1  2  1  0  0  0  0
  2  3  1  0  0  0  0
  2  4  1  0  0  0  0
  4  5  1  0  0  0  0
  5  6  4  0  0  0  0
  6  7  4  0  0  0  0
  7  8  4  0  0  0  0
  8  9  4  0  0  0  0
  9 10  4  0  0  0  0
  5 10  4  0  0  0  0
 10 11  1  0  0  0  0
 11 12  1  0  0  0  0
 12 13  4  0  0  0  0
 13 14  4  0  0  0  0
 14 15  4  0  0  0  0
 15 16  1  0  0  0  0
 15 17  4  0  0  0  0
 17 18  4  0  0  0  0
 12 18  4  0  0  0  0
 18 19  1  0  0  0  0
M  END
>  <CdId>
127

>  <Mol Weight>
296.19

>  <Formula>
C15H15Cl2NO

>  <CMPD_CHEMBLID>
CHEMBL402057

>  <MOLREGNO>
438164

>  <PARENT_CMPD_CHEMBLID>
CHEMBL402057

>  <PARENT_MOLREGNO>
438164

>  <COMPOUND_KEY>
13

>  <MOLWEIGHT>
296.19

>  <ALOGP>
4.79

>  <PSA>
12.47

>  <NUM_RO5_VIOLATIONS>
0

>  <ACTIVITY_ID>
2103439

>  <STANDARD_TYPE>
CL

>  <RELATION>
=

>  <STANDARD_VALUE>
223.0

>  <STANDARD_UNITS>
mL.min-1.g-1

>  <PUBLISHED_TYPE>
CL

>  <PUBLISHED_RELATION>
=

>  <PUBLISHED_VALUE>
223.0

>  <PUBLISHED_UNITS>
microL/min/mg

>  <POTENTIAL_DUPLICATE>
0

>  <BAO_ENDPOINT>
BAO_0002759

>  <ASSAY_ID>
463820

>  <ASSAY_CHEMBLID>
CHEMBL948899

>  <ASSAY_TYPE>
A

>  <DESCRIPTION>
Metabolic stability assessed as intrinsic clearance in human liver microsomes

>  <ASSAY_SRC_ID>
1

>  <ASSAY_SRC_DESCRIPTION>
Scientific Literature

>  <ASSAY_ORGANISM>
Homo sapiens

>  <ASSAY_TAX_ID>
9606

>  <CURATED_BY>
Autocuration

>  <BAO_FORMAT>
BAO_0000251

>  <TID>
102164

>  <TARGET_CHEMBLID>
CHEMBL613373

>  <TARGET_TYPE>
SUBCELLULAR

>  <PREF_NAME>
Liver microsomes

>  <CONFIDENCE_SCORE>
2

>  <TARGET_MAPPING>
Subcellular fraction

>  <DOC_ID>
38411

>  <DOC_CHEMBLID>
CHEMBL1141595

>  <PUBMED_ID>
18240382

>  <JOURNAL>
Bioorg. Med. Chem. Lett.

>  <YEAR>
2008

>  <VOLUME>
18

>  <ISSUE>
2

>  <FIRST_PAGE>
596

>  <ORGANISM>
Homo sapiens

$$$$

  Mrv1533001291819122D          

 18 19  0  0  0  0            999 V2000
    1.4289    0.8250    0.0000 C   0  0  0  0  0  0  0  0  0  0  0  0
    1.4289    0.0000    0.0000 N   0  0  0  0  0  0  0  0  0  0  0  0
    2.1434   -0.4125    0.0000 C   0  0  0  0  0  0  0  0  0  0  0  0
    2.1434   -1.2375    0.0000 C   0  0  0  0  0  0  0  0  0  0  0  0
    1.4289   -1.6500    0.0000 C   0  0  0  0  0  0  0  0  0  0  0  0
    1.4289   -2.4750    0.0000 C   0  0  0  0  0  0  0  0  0  0  0  0
    2.1434   -2.8875    0.0000 C   0  0  0  0  0  0  0  0  0  0  0  0
    2.8579   -2.4750    0.0000 C   0  0  0  0  0  0  0  0  0  0  0  0
    2.8579   -1.6500    0.0000 C   0  0  0  0  0  0  0  0  0  0  0  0
    3.5724   -1.2375    0.0000 O   0  0  0  0  0  0  0  0  0  0  0  0
    4.2868   -1.6500    0.0000 C   0  0  0  0  0  0  0  0  0  0  0  0
    5.0013   -1.2375    0.0000 C   0  0  0  0  0  0  0  0  0  0  0  0
    5.7158   -1.6500    0.0000 C   0  0  0  0  0  0  0  0  0  0  0  0
    5.7158   -2.4750    0.0000 C   0  0  0  0  0  0  0  0  0  0  0  0
    6.4302   -2.8875    0.0000 Cl  0  0  0  0  0  0  0  0  0  0  0  0
    5.0013   -2.8875    0.0000 C   0  0  0  0  0  0  0  0  0  0  0  0
    4.2868   -2.4750    0.0000 C   0  0  0  0  0  0  0  0  0  0  0  0
    3.5724   -2.8875    0.0000 F   0  0  0  0  0  0  0  0  0  0  0  0
  1  2  1  0  0  0  0
  2  3  1  0  0  0  0
  3  4  1  0  0  0  0
  4  5  4  0  0  0  0
  5  6  4  0  0  0  0
  6  7  4  0  0  0  0
  7  8  4  0  0  0  0
  8  9  4  0  0  0  0
  4  9  4  0  0  0  0
  9 10  1  0  0  0  0
 10 11  1  0  0  0  0
 11 12  4  0  0  0  0
 12 13  4  0  0  0  0
 13 14  4  0  0  0  0
 14 15  1  0  0  0  0
 14 16  4  0  0  0  0
 16 17  4  0  0  0  0
 11 17  4  0  0  0  0
 17 18  1  0  0  0  0
M  END
>  <CdId>
134

>  <Mol Weight>
265.71

>  <Formula>
C14H13ClFNO

>  <CMPD_CHEMBLID>
CHEMBL407815

>  <MOLREGNO>
438057

>  <PARENT_CMPD_CHEMBLID>
CHEMBL407815

>  <PARENT_MOLREGNO>
438057

>  <COMPOUND_KEY>
21

>  <MOLWEIGHT>
265.71

>  <ALOGP>
3.8

>  <PSA>
21.26

>  <NUM_RO5_VIOLATIONS>
0

>  <ACTIVITY_ID>
2103431

>  <STANDARD_TYPE>
CL

>  <RELATION>
=

>  <STANDARD_VALUE>
22.0

>  <STANDARD_UNITS>
mL.min-1.g-1

>  <PUBLISHED_TYPE>
CL

>  <PUBLISHED_RELATION>
=

>  <PUBLISHED_VALUE>
22.0

>  <PUBLISHED_UNITS>
microL/min/mg

>  <POTENTIAL_DUPLICATE>
0

>  <BAO_ENDPOINT>
BAO_0002759

>  <ASSAY_ID>
463820

>  <ASSAY_CHEMBLID>
CHEMBL948899

>  <ASSAY_TYPE>
A

>  <DESCRIPTION>
Metabolic stability assessed as intrinsic clearance in human liver microsomes

>  <ASSAY_SRC_ID>
1

>  <ASSAY_SRC_DESCRIPTION>
Scientific Literature

>  <ASSAY_ORGANISM>
Homo sapiens

>  <ASSAY_TAX_ID>
9606

>  <CURATED_BY>
Autocuration

>  <BAO_FORMAT>
BAO_0000251

>  <TID>
102164

>  <TARGET_CHEMBLID>
CHEMBL613373

>  <TARGET_TYPE>
SUBCELLULAR

>  <PREF_NAME>
Liver microsomes

>  <CONFIDENCE_SCORE>
2

>  <TARGET_MAPPING>
Subcellular fraction

>  <DOC_ID>
38411

>  <DOC_CHEMBLID>
CHEMBL1141595

>  <PUBMED_ID>
18240382

>  <JOURNAL>
Bioorg. Med. Chem. Lett.

>  <YEAR>
2008

>  <VOLUME>
18

>  <ISSUE>
2

>  <FIRST_PAGE>
596

>  <ORGANISM>
Homo sapiens

$$$$

  Mrv1533001291819122D          

 52 57  0  0  1  0            999 V2000
   -0.1624   -3.5237    0.0000 C   0  0  0  0  0  0  0  0  0  0  0  0
   -0.7647   -2.9599    0.0000 C   0  0  0  0  0  0  0  0  0  0  0  0
   -0.5776   -2.1564    0.0000 N   0  0  0  0  0  0  0  0  0  0  0  0
   -1.1800   -1.5926    0.0000 C   0  0  0  0  0  0  0  0  0  0  0  0
   -1.9694   -1.8324    0.0000 O   0  0  0  0  0  0  0  0  0  0  0  0
   -0.9929   -0.7891    0.0000 C   0  0  1  0  0  0  0  0  0  0  0  0
   -1.5330   -0.1655    0.0000 O   0  0  0  0  0  0  0  0  0  0  0  0
   -1.1067    0.5409    0.0000 C   0  0  2  0  0  0  0  0  0  0  0  0
   -0.3032    0.3538    0.0000 C   0  0  2  0  0  0  0  0  0  0  0  0
    0.3204    0.8939    0.0000 O   0  0  0  0  0  0  0  0  0  0  0  0
   -0.2329   -0.4682    0.0000 C   0  0  2  0  0  0  0  0  0  0  0  0
    0.4735   -0.8944    0.0000 O   0  0  0  0  0  0  0  0  0  0  0  0
   -1.4277    1.3009    0.0000 N   0  0  0  0  0  0  0  0  0  0  0  0
   -2.2312    1.4880    0.0000 C   0  0  0  0  0  0  0  0  0  0  0  0
   -2.3016    2.3100    0.0000 N   0  0  0  0  0  0  0  0  0  0  0  0
   -1.5415    2.6309    0.0000 C   0  0  0  0  0  0  0  0  0  0  0  0
   -1.2715    3.4105    0.0000 C   0  0  0  0  0  0  0  0  0  0  0  0
   -1.8116    4.0341    0.0000 N   0  0  0  0  0  0  0  0  0  0  0  0
   -1.5415    4.8137    0.0000 C   0  0  0  0  0  0  0  0  0  0  0  0
   -2.0816    5.4373    0.0000 C   0  0  0  0  0  0  0  0  0  0  0  0
   -2.8918    5.2814    0.0000 C   0  0  0  0  0  0  0  0  0  0  0  0
   -3.1618    4.5018    0.0000 C   0  0  0  0  0  0  0  0  0  0  0  0
   -3.9720    4.3459    0.0000 C   0  0  0  0  0  0  0  0  0  0  0  0
   -4.5120    4.9696    0.0000 C   0  0  0  0  0  0  0  0  0  0  0  0
   -4.2420    5.7491    0.0000 C   0  0  0  0  0  0  0  0  0  0  0  0
   -3.4319    5.9050    0.0000 C   0  0  0  0  0  0  0  0  0  0  0  0
   -1.8116    6.2168    0.0000 C   0  0  0  0  0  0  0  0  0  0  0  0
   -2.3517    6.8405    0.0000 C   0  0  0  0  0  0  0  0  0  0  0  0
   -2.0816    7.6200    0.0000 C   0  0  0  0  0  0  0  0  0  0  0  0
   -1.2715    7.7760    0.0000 C   0  0  0  0  0  0  0  0  0  0  0  0
   -0.7314    7.1523    0.0000 C   0  0  0  0  0  0  0  0  0  0  0  0
   -1.0015    6.3728    0.0000 C   0  0  0  0  0  0  0  0  0  0  0  0
   -0.4614    3.5664    0.0000 N   0  0  0  0  0  0  0  0  0  0  0  0
    0.0787    2.9427    0.0000 C   0  0  0  0  0  0  0  0  0  0  0  0
    0.8889    3.0986    0.0000 C   0  0  0  0  0  0  0  0  0  0  0  0
    1.4289    2.4750    0.0000 N   0  0  0  0  0  0  0  0  0  0  0  0
    2.2391    2.6309    0.0000 C   0  0  0  0  0  0  0  0  0  0  0  0
    2.5091    3.4105    0.0000 O   0  0  0  0  0  0  0  0  0  0  0  0
    2.7792    2.0073    0.0000 N   0  0  0  0  0  0  0  0  0  0  0  0
    3.5893    2.1632    0.0000 C   0  0  0  0  0  0  0  0  0  0  0  0
    4.1294    1.5395    0.0000 C   0  0  0  0  0  0  0  0  0  0  0  0
    4.9395    1.6954    0.0000 N   0  0  0  0  0  0  0  0  0  0  0  0
    5.2096    2.4750    0.0000 C   0  0  0  0  0  0  0  0  0  0  0  0
    4.6695    3.0986    0.0000 C   0  0  0  0  0  0  0  0  0  0  0  0
    6.0197    2.6309    0.0000 C   0  0  0  0  0  0  0  0  0  0  0  0
    5.4796    1.0718    0.0000 C   0  0  0  0  0  0  0  0  0  0  0  0
    6.3016    1.1422    0.0000 C   0  0  0  0  0  0  0  0  0  0  0  0
    6.6225    0.3822    0.0000 C   0  0  0  0  0  0  0  0  0  0  0  0
    5.9989   -0.1579    0.0000 C   0  0  0  0  0  0  0  0  0  0  0  0
    5.2925    0.2683    0.0000 C   0  0  0  0  0  0  0  0  0  0  0  0
   -0.1913    2.1632    0.0000 N   0  0  0  0  0  0  0  0  0  0  0  0
   -1.0015    2.0073    0.0000 C   0  0  0  0  0  0  0  0  0  0  0  0
  1  2  1  0  0  0  0
  2  3  1  0  0  0  0
  3  4  1  0  0  0  0
  4  5  2  0  0  0  0
  6  4  1  1  0  0  0
  6  7  1  0  0  0  0
  7  8  1  0  0  0  0
  8  9  1  0  0  0  0
  9 10  1  6  0  0  0
  9 11  1  0  0  0  0
  6 11  1  0  0  0  0
 11 12  1  6  0  0  0
  8 13  1  1  0  0  0
 13 14  4  0  0  0  0
 14 15  4  0  0  0  0
 15 16  4  0  0  0  0
 16 17  4  0  0  0  0
 17 18  1  0  0  0  0
 18 19  1  0  0  0  0
 19 20  1  0  0  0  0
 20 21  1  0  0  0  0
 21 22  4  0  0  0  0
 22 23  4  0  0  0  0
 23 24  4  0  0  0  0
 24 25  4  0  0  0  0
 25 26  4  0  0  0  0
 21 26  4  0  0  0  0
 20 27  1  0  0  0  0
 27 28  4  0  0  0  0
 28 29  4  0  0  0  0
 29 30  4  0  0  0  0
 30 31  4  0  0  0  0
 31 32  4  0  0  0  0
 27 32  4  0  0  0  0
 17 33  4  0  0  0  0
 33 34  4  0  0  0  0
 34 35  1  0  0  0  0
 35 36  1  0  0  0  0
 36 37  1  0  0  0  0
 37 38  2  0  0  0  0
 37 39  1  0  0  0  0
 39 40  1  0  0  0  0
 40 41  1  0  0  0  0
 41 42  1  0  0  0  0
 42 43  1  0  0  0  0
 43 44  1  0  0  0  0
 43 45  1  0  0  0  0
 42 46  1  0  0  0  0
 46 47  1  0  0  0  0
 47 48  1  0  0  0  0
 48 49  1  0  0  0  0
 49 50  1  0  0  0  0
 46 50  1  0  0  0  0
 34 51  4  0  0  0  0
 51 52  4  0  0  0  0
 13 52  4  0  0  0  0
 16 52  4  0  0  0  0
M  END
>  <CdId>
136

>  <Mol Weight>
713.884

>  <Formula>
C38H51N9O5

>  <CMPD_CHEMBLID>
CHEMBL272761

>  <MOLREGNO>
435466

>  <PARENT_CMPD_CHEMBLID>
CHEMBL272761

>  <PARENT_MOLREGNO>
435466

>  <COMPOUND_KEY>
11

>  <MOLWEIGHT>
713.87

>  <ALOGP>
3.26

>  <PSA>
178.78

>  <NUM_RO5_VIOLATIONS>
2

>  <ACTIVITY_ID>
2104598

>  <STANDARD_TYPE>
CL

>  <RELATION>
=

>  <STANDARD_VALUE>
135.0

>  <STANDARD_UNITS>
mL.min-1.g-1

>  <PUBLISHED_TYPE>
CL

>  <PUBLISHED_RELATION>
=

>  <PUBLISHED_VALUE>
135.0

>  <PUBLISHED_UNITS>
microL/min/mg

>  <POTENTIAL_DUPLICATE>
0

>  <BAO_ENDPOINT>
BAO_0002759

>  <ASSAY_ID>
464501

>  <ASSAY_CHEMBLID>
CHEMBL932000

>  <ASSAY_TYPE>
A

>  <DESCRIPTION>
Intrinsic clearance in human liver microsomes

>  <ASSAY_SRC_ID>
1

>  <ASSAY_SRC_DESCRIPTION>
Scientific Literature

>  <ASSAY_ORGANISM>
Homo sapiens

>  <ASSAY_TAX_ID>
9606

>  <CURATED_BY>
Autocuration

>  <BAO_FORMAT>
BAO_0000251

>  <TID>
102164

>  <TARGET_CHEMBLID>
CHEMBL613373

>  <TARGET_TYPE>
SUBCELLULAR

>  <PREF_NAME>
Liver microsomes

>  <CONFIDENCE_SCORE>
2

>  <TARGET_MAPPING>
Subcellular fraction

>  <DOC_ID>
38465

>  <DOC_CHEMBLID>
CHEMBL1141649

>  <PUBMED_ID>
18243699

>  <JOURNAL>
Bioorg. Med. Chem. Lett.

>  <YEAR>
2008

>  <VOLUME>
18

>  <ISSUE>
4

>  <FIRST_PAGE>
1284

>  <ORGANISM>
Homo sapiens

$$$$

  Mrv1533001291819122D          

 44 49  0  0  1  0            999 V2000
   -0.4820   -4.5353    0.0000 O   0  0  0  0  0  0  0  0  0  0  0  0
   -0.5683   -3.7149    0.0000 C   0  0  0  0  0  0  0  0  0  0  0  0
    0.0992   -3.2299    0.0000 C   0  0  1  0  0  0  0  0  0  0  0  0
    0.0992   -2.4049    0.0000 O   0  0  0  0  0  0  0  0  0  0  0  0
    0.8838   -2.1500    0.0000 C   0  0  2  0  0  0  0  0  0  0  0  0
    1.3687   -2.8174    0.0000 C   0  0  2  0  0  0  0  0  0  0  0  0
    2.1937   -2.8174    0.0000 O   0  0  0  0  0  0  0  0  0  0  0  0
    0.8838   -3.4849    0.0000 C   0  0  2  0  0  0  0  0  0  0  0  0
    1.1387   -4.2695    0.0000 O   0  0  0  0  0  0  0  0  0  0  0  0
    1.1387   -1.3654    0.0000 N   0  0  0  0  0  0  0  0  0  0  0  0
    0.6538   -0.6979    0.0000 C   0  0  0  0  0  0  0  0  0  0  0  0
    1.1387   -0.0305    0.0000 N   0  0  0  0  0  0  0  0  0  0  0  0
    1.9233   -0.2854    0.0000 C   0  0  0  0  0  0  0  0  0  0  0  0
    2.6378    0.1271    0.0000 C   0  0  0  0  0  0  0  0  0  0  0  0
    2.6378    0.9521    0.0000 N   0  0  0  0  0  0  0  0  0  0  0  0
    1.9233    1.3646    0.0000 C   0  0  0  0  0  0  0  0  0  0  0  0
    1.9233    2.1896    0.0000 C   0  0  0  0  0  0  0  0  0  0  0  0
    1.2089    2.6021    0.0000 C   0  0  0  0  0  0  0  0  0  0  0  0
    0.4944    2.1896    0.0000 C   0  0  0  0  0  0  0  0  0  0  0  0
   -0.2201    2.6021    0.0000 C   0  0  0  0  0  0  0  0  0  0  0  0
   -0.2201    3.4271    0.0000 C   0  0  0  0  0  0  0  0  0  0  0  0
    0.4944    3.8396    0.0000 C   0  0  0  0  0  0  0  0  0  0  0  0
    1.2089    3.4271    0.0000 C   0  0  0  0  0  0  0  0  0  0  0  0
    2.6378    2.6021    0.0000 C   0  0  0  0  0  0  0  0  0  0  0  0
    2.6378    3.4271    0.0000 C   0  0  0  0  0  0  0  0  0  0  0  0
    3.3523    3.8396    0.0000 C   0  0  0  0  0  0  0  0  0  0  0  0
    4.0668    3.4271    0.0000 C   0  0  0  0  0  0  0  0  0  0  0  0
    4.0668    2.6021    0.0000 C   0  0  0  0  0  0  0  0  0  0  0  0
    3.3523    2.1896    0.0000 C   0  0  0  0  0  0  0  0  0  0  0  0
    3.3523   -0.2854    0.0000 N   0  0  0  0  0  0  0  0  0  0  0  0
    3.3523   -1.1104    0.0000 C   0  0  0  0  0  0  0  0  0  0  0  0
    2.6378   -1.5229    0.0000 N   0  0  0  0  0  0  0  0  0  0  0  0
    1.9233   -1.1104    0.0000 C   0  0  0  0  0  0  0  0  0  0  0  0
    4.0668   -1.5229    0.0000 C   0  0  0  0  0  0  0  0  0  0  0  0
    4.0668   -2.3479    0.0000 O   0  0  0  0  0  0  0  0  0  0  0  0
    4.7812   -1.1104    0.0000 N   0  0  0  0  0  0  0  0  0  0  0  0
    5.4957   -1.5229    0.0000 C   0  0  0  0  0  0  0  0  0  0  0  0
    6.2102   -1.1104    0.0000 C   0  0  0  0  0  0  0  0  0  0  0  0
    6.9246   -1.5229    0.0000 N   0  0  0  0  0  0  0  0  0  0  0  0
    7.6391   -1.1104    0.0000 C   0  0  0  0  0  0  0  0  0  0  0  0
    8.3536   -1.5229    0.0000 C   0  0  0  0  0  0  0  0  0  0  0  0
    8.3536   -2.3479    0.0000 C   0  0  0  0  0  0  0  0  0  0  0  0
    7.6391   -2.7604    0.0000 C   0  0  0  0  0  0  0  0  0  0  0  0
    6.9246   -2.3479    0.0000 C   0  0  0  0  0  0  0  0  0  0  0  0
  1  2  1  0  0  0  0
  3  2  1  1  0  0  0
  3  4  1  0  0  0  0
  4  5  1  0  0  0  0
  5  6  1  0  0  0  0
  6  7  1  6  0  0  0
  6  8  1  0  0  0  0
  3  8  1  0  0  0  0
  8  9  1  6  0  0  0
  5 10  1  1  0  0  0
 10 11  4  0  0  0  0
 11 12  4  0  0  0  0
 12 13  4  0  0  0  0
 13 14  4  0  0  0  0
 14 15  1  0  0  0  0
 15 16  1  0  0  0  0
 16 17  1  0  0  0  0
 17 18  1  0  0  0  0
 18 19  4  0  0  0  0
 19 20  4  0  0  0  0
 20 21  4  0  0  0  0
 21 22  4  0  0  0  0
 22 23  4  0  0  0  0
 18 23  4  0  0  0  0
 17 24  1  0  0  0  0
 24 25  4  0  0  0  0
 25 26  4  0  0  0  0
 26 27  4  0  0  0  0
 27 28  4  0  0  0  0
 28 29  4  0  0  0  0
 24 29  4  0  0  0  0
 14 30  4  0  0  0  0
 30 31  4  0  0  0  0
 31 32  4  0  0  0  0
 32 33  4  0  0  0  0
 10 33  4  0  0  0  0
 13 33  4  0  0  0  0
 31 34  1  0  0  0  0
 34 35  2  0  0  0  0
 34 36  1  0  0  0  0
 36 37  1  0  0  0  0
 37 38  1  0  0  0  0
 38 39  1  0  0  0  0
 39 40  1  0  0  0  0
 40 41  1  0  0  0  0
 41 42  1  0  0  0  0
 42 43  1  0  0  0  0
 43 44  1  0  0  0  0
 39 44  1  0  0  0  0
M  END
>  <CdId>
137

>  <Mol Weight>
601.708

>  <Formula>
C32H39N7O5

>  <CMPD_CHEMBLID>
CHEMBL256467

>  <MOLREGNO>
435689

>  <PARENT_CMPD_CHEMBLID>
CHEMBL256467

>  <PARENT_MOLREGNO>
435689

>  <COMPOUND_KEY>
7

>  <MOLWEIGHT>
601.7

>  <ALOGP>
2.3

>  <PSA>
157.89

>  <NUM_RO5_VIOLATIONS>
1

>  <ACTIVITY_ID>
2104599

>  <STANDARD_TYPE>
CL

>  <RELATION>
=

>  <STANDARD_VALUE>
62.6

>  <STANDARD_UNITS>
mL.min-1.g-1

>  <PUBLISHED_TYPE>
CL

>  <PUBLISHED_RELATION>
=

>  <PUBLISHED_VALUE>
62.6

>  <PUBLISHED_UNITS>
microL/min/mg

>  <POTENTIAL_DUPLICATE>
0

>  <BAO_ENDPOINT>
BAO_0002759

>  <ASSAY_ID>
464501

>  <ASSAY_CHEMBLID>
CHEMBL932000

>  <ASSAY_TYPE>
A

>  <DESCRIPTION>
Intrinsic clearance in human liver microsomes

>  <ASSAY_SRC_ID>
1

>  <ASSAY_SRC_DESCRIPTION>
Scientific Literature

>  <ASSAY_ORGANISM>
Homo sapiens

>  <ASSAY_TAX_ID>
9606

>  <CURATED_BY>
Autocuration

>  <BAO_FORMAT>
BAO_0000251

>  <TID>
102164

>  <TARGET_CHEMBLID>
CHEMBL613373

>  <TARGET_TYPE>
SUBCELLULAR

>  <PREF_NAME>
Liver microsomes

>  <CONFIDENCE_SCORE>
2

>  <TARGET_MAPPING>
Subcellular fraction

>  <DOC_ID>
38465

>  <DOC_CHEMBLID>
CHEMBL1141649

>  <PUBMED_ID>
18243699

>  <JOURNAL>
Bioorg. Med. Chem. Lett.

>  <YEAR>
2008

>  <VOLUME>
18

>  <ISSUE>
4

>  <FIRST_PAGE>
1284

>  <ORGANISM>
Homo sapiens

$$$$

  Mrv1533001291819122D          

 35 39  0  0  0  0            999 V2000
    1.4289    0.8250    0.0000 C   0  0  0  0  0  0  0  0  0  0  0  0
    2.1434    1.2375    0.0000 O   0  0  0  0  0  0  0  0  0  0  0  0
    2.8579    0.8250    0.0000 C   0  0  0  0  0  0  0  0  0  0  0  0
    3.5724    1.2375    0.0000 C   0  0  0  0  0  0  0  0  0  0  0  0
    4.2868    0.8250    0.0000 C   0  0  0  0  0  0  0  0  0  0  0  0
    5.0013    1.2375    0.0000 N   0  0  0  0  0  0  0  0  0  0  0  0
    5.7158    0.8250    0.0000 C   0  0  0  0  0  0  0  0  0  0  0  0
    5.7158    0.0000    0.0000 C   0  0  0  0  0  0  0  0  0  0  0  0
    5.0013   -0.4125    0.0000 C   0  0  0  0  0  0  0  0  0  0  0  0
    5.0013   -1.2375    0.0000 O   0  0  0  0  0  0  0  0  0  0  0  0
    4.2868   -1.6500    0.0000 C   0  0  0  0  0  0  0  0  0  0  0  0
    4.2868   -2.4750    0.0000 C   0  0  0  0  0  0  0  0  0  0  0  0
    3.5724   -2.8875    0.0000 C   0  0  0  0  0  0  0  0  0  0  0  0
    2.8579   -2.4750    0.0000 C   0  0  0  0  0  0  0  0  0  0  0  0
    2.1434   -2.8875    0.0000 C   0  0  0  0  0  0  0  0  0  0  0  0
    1.4289   -2.4750    0.0000 C   0  0  0  0  0  0  0  0  0  0  0  0
    1.4289   -1.6500    0.0000 C   0  0  0  0  0  0  0  0  0  0  0  0
    2.1434   -1.2375    0.0000 C   0  0  0  0  0  0  0  0  0  0  0  0
    2.8579   -1.6500    0.0000 C   0  0  0  0  0  0  0  0  0  0  0  0
    3.5724   -1.2375    0.0000 C   0  0  0  0  0  0  0  0  0  0  0  0
    2.1434   -3.7125    0.0000 C   0  0  0  0  0  0  0  0  0  0  0  0
    1.4289   -4.1250    0.0000 O   0  0  0  0  0  0  0  0  0  0  0  0
    2.8579   -4.1250    0.0000 N   0  0  0  0  0  0  0  0  0  0  0  0
    2.8579   -4.9500    0.0000 C   0  0  0  0  0  0  0  0  0  0  0  0
    3.5724   -5.3625    0.0000 C   0  0  0  0  0  0  0  0  0  0  0  0
    3.5724   -6.1875    0.0000 C   0  0  0  0  0  0  0  0  0  0  0  0
    2.8579   -6.6000    0.0000 C   0  0  0  0  0  0  0  0  0  0  0  0
    2.8579   -7.4250    0.0000 Cl  0  0  0  0  0  0  0  0  0  0  0  0
    2.1434   -6.1875    0.0000 C   0  0  0  0  0  0  0  0  0  0  0  0
    2.1434   -5.3625    0.0000 C   0  0  0  0  0  0  0  0  0  0  0  0
    4.2868    0.0000    0.0000 C   0  0  0  0  0  0  0  0  0  0  0  0
    3.5724   -0.4125    0.0000 C   0  0  0  0  0  0  0  0  0  0  0  0
    2.8579    0.0000    0.0000 C   0  0  0  0  0  0  0  0  0  0  0  0
    2.1434   -0.4125    0.0000 O   0  0  0  0  0  0  0  0  0  0  0  0
    1.4289    0.0000    0.0000 C   0  0  0  0  0  0  0  0  0  0  0  0
  1  2  1  0  0  0  0
  2  3  1  0  0  0  0
  3  4  4  0  0  0  0
  4  5  4  0  0  0  0
  5  6  4  0  0  0  0
  6  7  4  0  0  0  0
  7  8  4  0  0  0  0
  8  9  4  0  0  0  0
  9 10  1  0  0  0  0
 10 11  1  0  0  0  0
 11 12  4  0  0  0  0
 12 13  4  0  0  0  0
 13 14  4  0  0  0  0
 14 15  4  0  0  0  0
 15 16  4  0  0  0  0
 16 17  4  0  0  0  0
 17 18  4  0  0  0  0
 18 19  4  0  0  0  0
 14 19  4  0  0  0  0
 19 20  4  0  0  0  0
 11 20  4  0  0  0  0
 15 21  1  0  0  0  0
 21 22  2  0  0  0  0
 21 23  1  0  0  0  0
 23 24  1  0  0  0  0
 24 25  4  0  0  0  0
 25 26  4  0  0  0  0
 26 27  4  0  0  0  0
 27 28  1  0  0  0  0
 27 29  4  0  0  0  0
 29 30  4  0  0  0  0
 24 30  4  0  0  0  0
  9 31  4  0  0  0  0
  5 31  4  0  0  0  0
 31 32  4  0  0  0  0
 32 33  4  0  0  0  0
  3 33  4  0  0  0  0
 33 34  1  0  0  0  0
 34 35  1  0  0  0  0
M  END
>  <CdId>
139

>  <Mol Weight>
484.94

>  <Formula>
C28H21ClN2O4

>  <CMPD_CHEMBLID>
CHEMBL429743

>  <MOLREGNO>
439796

>  <PARENT_CMPD_CHEMBLID>
CHEMBL429743

>  <PARENT_MOLREGNO>
439796

>  <COMPOUND_KEY>
48

>  <MOLWEIGHT>
484.93

>  <ALOGP>
5.9

>  <PSA>
69.68

>  <NUM_RO5_VIOLATIONS>
1

>  <ACTIVITY_ID>
2121027

>  <STANDARD_TYPE>
CL

>  <RELATION>
=

>  <STANDARD_VALUE>
30.0

>  <STANDARD_UNITS>
mL.min-1.g-1

>  <PUBLISHED_TYPE>
CL

>  <PUBLISHED_RELATION>
=

>  <PUBLISHED_VALUE>
30.0

>  <PUBLISHED_UNITS>
microL/min/mg

>  <POTENTIAL_DUPLICATE>
0

>  <BAO_ENDPOINT>
BAO_0002759

>  <ASSAY_ID>
474876

>  <ASSAY_CHEMBLID>
CHEMBL932839

>  <ASSAY_TYPE>
A

>  <DESCRIPTION>
Intrinsic clearance in human liver microsomes

>  <ASSAY_SRC_ID>
1

>  <ASSAY_SRC_DESCRIPTION>
Scientific Literature

>  <ASSAY_ORGANISM>
Homo sapiens

>  <ASSAY_TAX_ID>
9606

>  <CURATED_BY>
Autocuration

>  <BAO_FORMAT>
BAO_0000251

>  <TID>
102164

>  <TARGET_CHEMBLID>
CHEMBL613373

>  <TARGET_TYPE>
SUBCELLULAR

>  <PREF_NAME>
Liver microsomes

>  <CONFIDENCE_SCORE>
2

>  <TARGET_MAPPING>
Subcellular fraction

>  <DOC_ID>
39211

>  <DOC_CHEMBLID>
CHEMBL1144685

>  <PUBMED_ID>
18324761

>  <JOURNAL>
J. Med. Chem.

>  <YEAR>
2008

>  <VOLUME>
51

>  <ISSUE>
6

>  <FIRST_PAGE>
1649

>  <ORGANISM>
Homo sapiens

$$$$

  Mrv1533001291819122D          

 34 38  0  0  0  0            999 V2000
    1.4289    0.8250    0.0000 C   0  0  0  0  0  0  0  0  0  0  0  0
    2.1434    1.2375    0.0000 O   0  0  0  0  0  0  0  0  0  0  0  0
    2.8579    0.8250    0.0000 C   0  0  0  0  0  0  0  0  0  0  0  0
    3.5724    1.2375    0.0000 C   0  0  0  0  0  0  0  0  0  0  0  0
    4.2868    0.8250    0.0000 C   0  0  0  0  0  0  0  0  0  0  0  0
    5.0013    1.2375    0.0000 N   0  0  0  0  0  0  0  0  0  0  0  0
    5.7158    0.8250    0.0000 C   0  0  0  0  0  0  0  0  0  0  0  0
    5.7158    0.0000    0.0000 C   0  0  0  0  0  0  0  0  0  0  0  0
    5.0013   -0.4125    0.0000 C   0  0  0  0  0  0  0  0  0  0  0  0
    5.0013   -1.2375    0.0000 O   0  0  0  0  0  0  0  0  0  0  0  0
    4.2868   -1.6500    0.0000 C   0  0  0  0  0  0  0  0  0  0  0  0
    4.2868   -2.4750    0.0000 C   0  0  0  0  0  0  0  0  0  0  0  0
    3.5724   -2.8875    0.0000 C   0  0  0  0  0  0  0  0  0  0  0  0
    2.8579   -2.4750    0.0000 C   0  0  0  0  0  0  0  0  0  0  0  0
    2.1434   -2.8875    0.0000 C   0  0  0  0  0  0  0  0  0  0  0  0
    1.4289   -2.4750    0.0000 C   0  0  0  0  0  0  0  0  0  0  0  0
    1.4289   -1.6500    0.0000 C   0  0  0  0  0  0  0  0  0  0  0  0
    2.1434   -1.2375    0.0000 C   0  0  0  0  0  0  0  0  0  0  0  0
    2.8579   -1.6500    0.0000 C   0  0  0  0  0  0  0  0  0  0  0  0
    3.5724   -1.2375    0.0000 C   0  0  0  0  0  0  0  0  0  0  0  0
    2.1434   -3.7125    0.0000 C   0  0  0  0  0  0  0  0  0  0  0  0
    1.4289   -4.1250    0.0000 O   0  0  0  0  0  0  0  0  0  0  0  0
    2.8579   -4.1250    0.0000 N   0  0  0  0  0  0  0  0  0  0  0  0
    2.8579   -4.9500    0.0000 C   0  0  0  0  0  0  0  0  0  0  0  0
    3.5724   -5.3625    0.0000 C   0  0  0  0  0  0  0  0  0  0  0  0
    3.5724   -6.1875    0.0000 C   0  0  0  0  0  0  0  0  0  0  0  0
    2.8579   -6.6000    0.0000 C   0  0  0  0  0  0  0  0  0  0  0  0
    2.1434   -6.1875    0.0000 N   0  0  0  0  0  0  0  0  0  0  0  0
    2.1434   -5.3625    0.0000 C   0  0  0  0  0  0  0  0  0  0  0  0
    4.2868    0.0000    0.0000 C   0  0  0  0  0  0  0  0  0  0  0  0
    3.5724   -0.4125    0.0000 C   0  0  0  0  0  0  0  0  0  0  0  0
    2.8579    0.0000    0.0000 C   0  0  0  0  0  0  0  0  0  0  0  0
    2.1434   -0.4125    0.0000 O   0  0  0  0  0  0  0  0  0  0  0  0
    1.4289    0.0000    0.0000 C   0  0  0  0  0  0  0  0  0  0  0  0
  1  2  1  0  0  0  0
  2  3  1  0  0  0  0
  3  4  4  0  0  0  0
  4  5  4  0  0  0  0
  5  6  4  0  0  0  0
  6  7  4  0  0  0  0
  7  8  4  0  0  0  0
  8  9  4  0  0  0  0
  9 10  1  0  0  0  0
 10 11  1  0  0  0  0
 11 12  4  0  0  0  0
 12 13  4  0  0  0  0
 13 14  4  0  0  0  0
 14 15  4  0  0  0  0
 15 16  4  0  0  0  0
 16 17  4  0  0  0  0
 17 18  4  0  0  0  0
 18 19  4  0  0  0  0
 14 19  4  0  0  0  0
 19 20  4  0  0  0  0
 11 20  4  0  0  0  0
 15 21  1  0  0  0  0
 21 22  2  0  0  0  0
 21 23  1  0  0  0  0
 23 24  1  0  0  0  0
 24 25  4  0  0  0  0
 25 26  4  0  0  0  0
 26 27  4  0  0  0  0
 27 28  4  0  0  0  0
 28 29  4  0  0  0  0
 24 29  4  0  0  0  0
  9 30  4  0  0  0  0
  5 30  4  0  0  0  0
 30 31  4  0  0  0  0
 31 32  4  0  0  0  0
  3 32  4  0  0  0  0
 32 33  1  0  0  0  0
 33 34  1  0  0  0  0
M  END
>  <CdId>
140

>  <Mol Weight>
451.482

>  <Formula>
C27H21N3O4

>  <CMPD_CHEMBLID>
CHEMBL406388

>  <MOLREGNO>
440778

>  <PARENT_CMPD_CHEMBLID>
CHEMBL406388

>  <PARENT_MOLREGNO>
440778

>  <COMPOUND_KEY>
65

>  <MOLWEIGHT>
451.47

>  <ALOGP>
4.09

>  <PSA>
82.57

>  <NUM_RO5_VIOLATIONS>
0

>  <ACTIVITY_ID>
2121031

>  <STANDARD_TYPE>
CL

>  <RELATION>
=

>  <STANDARD_VALUE>
90.0

>  <STANDARD_UNITS>
mL.min-1.g-1

>  <PUBLISHED_TYPE>
CL

>  <PUBLISHED_RELATION>
=

>  <PUBLISHED_VALUE>
90.0

>  <PUBLISHED_UNITS>
microL/min/mg

>  <POTENTIAL_DUPLICATE>
0

>  <BAO_ENDPOINT>
BAO_0002759

>  <ASSAY_ID>
474876

>  <ASSAY_CHEMBLID>
CHEMBL932839

>  <ASSAY_TYPE>
A

>  <DESCRIPTION>
Intrinsic clearance in human liver microsomes

>  <ASSAY_SRC_ID>
1

>  <ASSAY_SRC_DESCRIPTION>
Scientific Literature

>  <ASSAY_ORGANISM>
Homo sapiens

>  <ASSAY_TAX_ID>
9606

>  <CURATED_BY>
Autocuration

>  <BAO_FORMAT>
BAO_0000251

>  <TID>
102164

>  <TARGET_CHEMBLID>
CHEMBL613373

>  <TARGET_TYPE>
SUBCELLULAR

>  <PREF_NAME>
Liver microsomes

>  <CONFIDENCE_SCORE>
2

>  <TARGET_MAPPING>
Subcellular fraction

>  <DOC_ID>
39211

>  <DOC_CHEMBLID>
CHEMBL1144685

>  <PUBMED_ID>
18324761

>  <JOURNAL>
J. Med. Chem.

>  <YEAR>
2008

>  <VOLUME>
51

>  <ISSUE>
6

>  <FIRST_PAGE>
1649

>  <ORGANISM>
Homo sapiens

$$$$

  Mrv1533001291819122D          

 36 40  0  0  0  0            999 V2000
    2.8579   -2.4750    0.0000 C   0  0  0  0  0  0  0  0  0  0  0  0
    3.5724   -2.8875    0.0000 O   0  0  0  0  0  0  0  0  0  0  0  0
    4.2868   -2.4750    0.0000 C   0  0  0  0  0  0  0  0  0  0  0  0
    5.0013   -2.8875    0.0000 C   0  0  0  0  0  0  0  0  0  0  0  0
    5.7158   -2.4750    0.0000 C   0  0  0  0  0  0  0  0  0  0  0  0
    6.4302   -2.8875    0.0000 N   0  0  0  0  0  0  0  0  0  0  0  0
    7.1447   -2.4750    0.0000 C   0  0  0  0  0  0  0  0  0  0  0  0
    7.1447   -1.6500    0.0000 C   0  0  0  0  0  0  0  0  0  0  0  0
    6.4302   -1.2375    0.0000 C   0  0  0  0  0  0  0  0  0  0  0  0
    6.4302   -0.4125    0.0000 O   0  0  0  0  0  0  0  0  0  0  0  0
    7.1447    0.0000    0.0000 C   0  0  0  0  0  0  0  0  0  0  0  0
    7.1447    0.8250    0.0000 C   0  0  0  0  0  0  0  0  0  0  0  0
    7.8592    1.2375    0.0000 C   0  0  0  0  0  0  0  0  0  0  0  0
    8.5737    0.8250    0.0000 C   0  0  0  0  0  0  0  0  0  0  0  0
    9.2881    1.2375    0.0000 C   0  0  0  0  0  0  0  0  0  0  0  0
   10.0026    0.8250    0.0000 C   0  0  0  0  0  0  0  0  0  0  0  0
   10.0026    0.0000    0.0000 C   0  0  0  0  0  0  0  0  0  0  0  0
    9.2881   -0.4125    0.0000 C   0  0  0  0  0  0  0  0  0  0  0  0
    8.5737    0.0000    0.0000 C   0  0  0  0  0  0  0  0  0  0  0  0
    7.8592   -0.4125    0.0000 C   0  0  0  0  0  0  0  0  0  0  0  0
    7.8592   -1.2375    0.0000 F   0  0  0  0  0  0  0  0  0  0  0  0
    9.2881    2.0625    0.0000 C   0  0  0  0  0  0  0  0  0  0  0  0
   10.0026    2.4750    0.0000 O   0  0  0  0  0  0  0  0  0  0  0  0
    8.5737    2.4750    0.0000 N   0  0  0  0  0  0  0  0  0  0  0  0
    8.5737    3.3000    0.0000 C   0  0  0  0  0  0  0  0  0  0  0  0
    7.8592    3.7125    0.0000 C   0  0  0  0  0  0  0  0  0  0  0  0
    7.8592    4.5375    0.0000 C   0  0  0  0  0  0  0  0  0  0  0  0
    8.5737    4.9500    0.0000 C   0  0  0  0  0  0  0  0  0  0  0  0
    8.5737    5.7750    0.0000 Cl  0  0  0  0  0  0  0  0  0  0  0  0
    9.2881    4.5375    0.0000 C   0  0  0  0  0  0  0  0  0  0  0  0
    9.2881    3.7125    0.0000 C   0  0  0  0  0  0  0  0  0  0  0  0
    5.7158   -1.6500    0.0000 C   0  0  0  0  0  0  0  0  0  0  0  0
    5.0013   -1.2375    0.0000 C   0  0  0  0  0  0  0  0  0  0  0  0
    4.2868   -1.6500    0.0000 C   0  0  0  0  0  0  0  0  0  0  0  0
    3.5724   -1.2375    0.0000 O   0  0  0  0  0  0  0  0  0  0  0  0
    2.8579   -1.6500    0.0000 C   0  0  0  0  0  0  0  0  0  0  0  0
  1  2  1  0  0  0  0
  2  3  1  0  0  0  0
  3  4  4  0  0  0  0
  4  5  4  0  0  0  0
  5  6  4  0  0  0  0
  6  7  4  0  0  0  0
  7  8  4  0  0  0  0
  8  9  4  0  0  0  0
  9 10  1  0  0  0  0
 10 11  1  0  0  0  0
 11 12  4  0  0  0  0
 12 13  4  0  0  0  0
 13 14  4  0  0  0  0
 14 15  4  0  0  0  0
 15 16  4  0  0  0  0
 16 17  4  0  0  0  0
 17 18  4  0  0  0  0
 18 19  4  0  0  0  0
 14 19  4  0  0  0  0
 19 20  4  0  0  0  0
 11 20  4  0  0  0  0
 20 21  1  0  0  0  0
 15 22  1  0  0  0  0
 22 23  2  0  0  0  0
 22 24  1  0  0  0  0
 24 25  1  0  0  0  0
 25 26  4  0  0  0  0
 26 27  4  0  0  0  0
 27 28  4  0  0  0  0
 28 29  1  0  0  0  0
 28 30  4  0  0  0  0
 30 31  4  0  0  0  0
 25 31  4  0  0  0  0
  9 32  4  0  0  0  0
  5 32  4  0  0  0  0
 32 33  4  0  0  0  0
 33 34  4  0  0  0  0
  3 34  4  0  0  0  0
 34 35  1  0  0  0  0
 35 36  1  0  0  0  0
M  END
>  <CdId>
141

>  <Mol Weight>
502.93

>  <Formula>
C28H20ClFN2O4

>  <CMPD_CHEMBLID>
CHEMBL429585

>  <MOLREGNO>
441176

>  <PARENT_CMPD_CHEMBLID>
CHEMBL429585

>  <PARENT_MOLREGNO>
441176

>  <COMPOUND_KEY>
78

>  <MOLWEIGHT>
502.92

>  <ALOGP>
6.11

>  <PSA>
69.68

>  <NUM_RO5_VIOLATIONS>
2

>  <ACTIVITY_ID>
2121028

>  <STANDARD_TYPE>
CL

>  <RELATION>
=

>  <STANDARD_VALUE>
30.0

>  <STANDARD_UNITS>
mL.min-1.g-1

>  <PUBLISHED_TYPE>
CL

>  <PUBLISHED_RELATION>
=

>  <PUBLISHED_VALUE>
30.0

>  <PUBLISHED_UNITS>
microL/min/mg

>  <POTENTIAL_DUPLICATE>
0

>  <BAO_ENDPOINT>
BAO_0002759

>  <ASSAY_ID>
474876

>  <ASSAY_CHEMBLID>
CHEMBL932839

>  <ASSAY_TYPE>
A

>  <DESCRIPTION>
Intrinsic clearance in human liver microsomes

>  <ASSAY_SRC_ID>
1

>  <ASSAY_SRC_DESCRIPTION>
Scientific Literature

>  <ASSAY_ORGANISM>
Homo sapiens

>  <ASSAY_TAX_ID>
9606

>  <CURATED_BY>
Autocuration

>  <BAO_FORMAT>
BAO_0000251

>  <TID>
102164

>  <TARGET_CHEMBLID>
CHEMBL613373

>  <TARGET_TYPE>
SUBCELLULAR

>  <PREF_NAME>
Liver microsomes

>  <CONFIDENCE_SCORE>
2

>  <TARGET_MAPPING>
Subcellular fraction

>  <DOC_ID>
39211

>  <DOC_CHEMBLID>
CHEMBL1144685

>  <PUBMED_ID>
18324761

>  <JOURNAL>
J. Med. Chem.

>  <YEAR>
2008

>  <VOLUME>
51

>  <ISSUE>
6

>  <FIRST_PAGE>
1649

>  <ORGANISM>
Homo sapiens

$$$$

  Mrv1533001291819122D          

 34 38  0  0  0  0            999 V2000
    1.4289    0.8250    0.0000 C   0  0  0  0  0  0  0  0  0  0  0  0
    2.1434    1.2375    0.0000 O   0  0  0  0  0  0  0  0  0  0  0  0
    2.8579    0.8250    0.0000 C   0  0  0  0  0  0  0  0  0  0  0  0
    3.5724    1.2375    0.0000 C   0  0  0  0  0  0  0  0  0  0  0  0
    4.2868    0.8250    0.0000 C   0  0  0  0  0  0  0  0  0  0  0  0
    5.0013    1.2375    0.0000 N   0  0  0  0  0  0  0  0  0  0  0  0
    5.7158    0.8250    0.0000 C   0  0  0  0  0  0  0  0  0  0  0  0
    5.7158    0.0000    0.0000 C   0  0  0  0  0  0  0  0  0  0  0  0
    5.0013   -0.4125    0.0000 C   0  0  0  0  0  0  0  0  0  0  0  0
    5.0013   -1.2375    0.0000 O   0  0  0  0  0  0  0  0  0  0  0  0
    4.2868   -1.6500    0.0000 C   0  0  0  0  0  0  0  0  0  0  0  0
    4.2868   -2.4750    0.0000 C   0  0  0  0  0  0  0  0  0  0  0  0
    3.5724   -2.8875    0.0000 C   0  0  0  0  0  0  0  0  0  0  0  0
    2.8579   -2.4750    0.0000 C   0  0  0  0  0  0  0  0  0  0  0  0
    2.1434   -2.8875    0.0000 C   0  0  0  0  0  0  0  0  0  0  0  0
    1.4289   -2.4750    0.0000 C   0  0  0  0  0  0  0  0  0  0  0  0
    1.4289   -1.6500    0.0000 C   0  0  0  0  0  0  0  0  0  0  0  0
    2.1434   -1.2375    0.0000 C   0  0  0  0  0  0  0  0  0  0  0  0
    2.8579   -1.6500    0.0000 C   0  0  0  0  0  0  0  0  0  0  0  0
    3.5724   -1.2375    0.0000 C   0  0  0  0  0  0  0  0  0  0  0  0
    2.1434   -3.7125    0.0000 C   0  0  0  0  0  0  0  0  0  0  0  0
    1.4289   -4.1250    0.0000 O   0  0  0  0  0  0  0  0  0  0  0  0
    2.8579   -4.1250    0.0000 N   0  0  0  0  0  0  0  0  0  0  0  0
    2.8579   -4.9500    0.0000 C   0  0  0  0  0  0  0  0  0  0  0  0
    3.5724   -5.3625    0.0000 C   0  0  0  0  0  0  0  0  0  0  0  0
    3.5724   -6.1875    0.0000 C   0  0  0  0  0  0  0  0  0  0  0  0
    2.8579   -6.6000    0.0000 N   0  0  0  0  0  0  0  0  0  0  0  0
    2.1434   -6.1875    0.0000 C   0  0  0  0  0  0  0  0  0  0  0  0
    2.1434   -5.3625    0.0000 C   0  0  0  0  0  0  0  0  0  0  0  0
    4.2868    0.0000    0.0000 C   0  0  0  0  0  0  0  0  0  0  0  0
    3.5724   -0.4125    0.0000 C   0  0  0  0  0  0  0  0  0  0  0  0
    2.8579    0.0000    0.0000 C   0  0  0  0  0  0  0  0  0  0  0  0
    2.1434   -0.4125    0.0000 O   0  0  0  0  0  0  0  0  0  0  0  0
    1.4289    0.0000    0.0000 C   0  0  0  0  0  0  0  0  0  0  0  0
  1  2  1  0  0  0  0
  2  3  1  0  0  0  0
  3  4  4  0  0  0  0
  4  5  4  0  0  0  0
  5  6  4  0  0  0  0
  6  7  4  0  0  0  0
  7  8  4  0  0  0  0
  8  9  4  0  0  0  0
  9 10  1  0  0  0  0
 10 11  1  0  0  0  0
 11 12  4  0  0  0  0
 12 13  4  0  0  0  0
 13 14  4  0  0  0  0
 14 15  4  0  0  0  0
 15 16  4  0  0  0  0
 16 17  4  0  0  0  0
 17 18  4  0  0  0  0
 18 19  4  0  0  0  0
 14 19  4  0  0  0  0
 19 20  4  0  0  0  0
 11 20  4  0  0  0  0
 15 21  1  0  0  0  0
 21 22  2  0  0  0  0
 21 23  1  0  0  0  0
 23 24  1  0  0  0  0
 24 25  4  0  0  0  0
 25 26  4  0  0  0  0
 26 27  4  0  0  0  0
 27 28  4  0  0  0  0
 28 29  4  0  0  0  0
 24 29  4  0  0  0  0
  9 30  4  0  0  0  0
  5 30  4  0  0  0  0
 30 31  4  0  0  0  0
 31 32  4  0  0  0  0
  3 32  4  0  0  0  0
 32 33  1  0  0  0  0
 33 34  1  0  0  0  0
M  END
>  <CdId>
142

>  <Mol Weight>
451.482

>  <Formula>
C27H21N3O4

>  <CMPD_CHEMBLID>
CHEMBL272693

>  <MOLREGNO>
440741

>  <PARENT_CMPD_CHEMBLID>
CHEMBL272693

>  <PARENT_MOLREGNO>
440741

>  <COMPOUND_KEY>
66

>  <MOLWEIGHT>
451.47

>  <ALOGP>
4.09

>  <PSA>
82.57

>  <NUM_RO5_VIOLATIONS>
0

>  <ACTIVITY_ID>
2121030

>  <STANDARD_TYPE>
CL

>  <RELATION>
=

>  <STANDARD_VALUE>
30.0

>  <STANDARD_UNITS>
mL.min-1.g-1

>  <PUBLISHED_TYPE>
CL

>  <PUBLISHED_RELATION>
=

>  <PUBLISHED_VALUE>
30.0

>  <PUBLISHED_UNITS>
microL/min/mg

>  <POTENTIAL_DUPLICATE>
0

>  <BAO_ENDPOINT>
BAO_0002759

>  <ASSAY_ID>
474876

>  <ASSAY_CHEMBLID>
CHEMBL932839

>  <ASSAY_TYPE>
A

>  <DESCRIPTION>
Intrinsic clearance in human liver microsomes

>  <ASSAY_SRC_ID>
1

>  <ASSAY_SRC_DESCRIPTION>
Scientific Literature

>  <ASSAY_ORGANISM>
Homo sapiens

>  <ASSAY_TAX_ID>
9606

>  <CURATED_BY>
Autocuration

>  <BAO_FORMAT>
BAO_0000251

>  <TID>
102164

>  <TARGET_CHEMBLID>
CHEMBL613373

>  <TARGET_TYPE>
SUBCELLULAR

>  <PREF_NAME>
Liver microsomes

>  <CONFIDENCE_SCORE>
2

>  <TARGET_MAPPING>
Subcellular fraction

>  <DOC_ID>
39211

>  <DOC_CHEMBLID>
CHEMBL1144685

>  <PUBMED_ID>
18324761

>  <JOURNAL>
J. Med. Chem.

>  <YEAR>
2008

>  <VOLUME>
51

>  <ISSUE>
6

>  <FIRST_PAGE>
1649

>  <ORGANISM>
Homo sapiens

$$$$

  Mrv1533001291819122D          

 34 38  0  0  0  0            999 V2000
    1.4289    0.8250    0.0000 C   0  0  0  0  0  0  0  0  0  0  0  0
    2.1434    1.2375    0.0000 O   0  0  0  0  0  0  0  0  0  0  0  0
    2.8579    0.8250    0.0000 C   0  0  0  0  0  0  0  0  0  0  0  0
    3.5724    1.2375    0.0000 C   0  0  0  0  0  0  0  0  0  0  0  0
    4.2868    0.8250    0.0000 C   0  0  0  0  0  0  0  0  0  0  0  0
    5.0013    1.2375    0.0000 N   0  0  0  0  0  0  0  0  0  0  0  0
    5.7158    0.8250    0.0000 C   0  0  0  0  0  0  0  0  0  0  0  0
    5.7158    0.0000    0.0000 C   0  0  0  0  0  0  0  0  0  0  0  0
    5.0013   -0.4125    0.0000 C   0  0  0  0  0  0  0  0  0  0  0  0
    5.0013   -1.2375    0.0000 O   0  0  0  0  0  0  0  0  0  0  0  0
    4.2868   -1.6500    0.0000 C   0  0  0  0  0  0  0  0  0  0  0  0
    4.2868   -2.4750    0.0000 C   0  0  0  0  0  0  0  0  0  0  0  0
    3.5724   -2.8875    0.0000 C   0  0  0  0  0  0  0  0  0  0  0  0
    2.8579   -2.4750    0.0000 C   0  0  0  0  0  0  0  0  0  0  0  0
    2.1434   -2.8875    0.0000 C   0  0  0  0  0  0  0  0  0  0  0  0
    1.4289   -2.4750    0.0000 C   0  0  0  0  0  0  0  0  0  0  0  0
    1.4289   -1.6500    0.0000 C   0  0  0  0  0  0  0  0  0  0  0  0
    2.1434   -1.2375    0.0000 C   0  0  0  0  0  0  0  0  0  0  0  0
    2.8579   -1.6500    0.0000 C   0  0  0  0  0  0  0  0  0  0  0  0
    3.5724   -1.2375    0.0000 C   0  0  0  0  0  0  0  0  0  0  0  0
    2.1434   -3.7125    0.0000 C   0  0  0  0  0  0  0  0  0  0  0  0
    1.4289   -4.1250    0.0000 O   0  0  0  0  0  0  0  0  0  0  0  0
    2.8579   -4.1250    0.0000 N   0  0  0  0  0  0  0  0  0  0  0  0
    2.8579   -4.9500    0.0000 C   0  0  0  0  0  0  0  0  0  0  0  0
    3.5724   -5.3625    0.0000 C   0  0  0  0  0  0  0  0  0  0  0  0
    3.5724   -6.1875    0.0000 C   0  0  0  0  0  0  0  0  0  0  0  0
    2.8579   -6.6000    0.0000 C   0  0  0  0  0  0  0  0  0  0  0  0
    2.1434   -6.1875    0.0000 C   0  0  0  0  0  0  0  0  0  0  0  0
    2.1434   -5.3625    0.0000 N   0  0  0  0  0  0  0  0  0  0  0  0
    4.2868    0.0000    0.0000 C   0  0  0  0  0  0  0  0  0  0  0  0
    3.5724   -0.4125    0.0000 C   0  0  0  0  0  0  0  0  0  0  0  0
    2.8579    0.0000    0.0000 C   0  0  0  0  0  0  0  0  0  0  0  0
    2.1434   -0.4125    0.0000 O   0  0  0  0  0  0  0  0  0  0  0  0
    1.4289    0.0000    0.0000 C   0  0  0  0  0  0  0  0  0  0  0  0
  1  2  1  0  0  0  0
  2  3  1  0  0  0  0
  3  4  4  0  0  0  0
  4  5  4  0  0  0  0
  5  6  4  0  0  0  0
  6  7  4  0  0  0  0
  7  8  4  0  0  0  0
  8  9  4  0  0  0  0
  9 10  1  0  0  0  0
 10 11  1  0  0  0  0
 11 12  4  0  0  0  0
 12 13  4  0  0  0  0
 13 14  4  0  0  0  0
 14 15  4  0  0  0  0
 15 16  4  0  0  0  0
 16 17  4  0  0  0  0
 17 18  4  0  0  0  0
 18 19  4  0  0  0  0
 14 19  4  0  0  0  0
 19 20  4  0  0  0  0
 11 20  4  0  0  0  0
 15 21  1  0  0  0  0
 21 22  2  0  0  0  0
 21 23  1  0  0  0  0
 23 24  1  0  0  0  0
 24 25  4  0  0  0  0
 25 26  4  0  0  0  0
 26 27  4  0  0  0  0
 27 28  4  0  0  0  0
 28 29  4  0  0  0  0
 24 29  4  0  0  0  0
  9 30  4  0  0  0  0
  5 30  4  0  0  0  0
 30 31  4  0  0  0  0
 31 32  4  0  0  0  0
  3 32  4  0  0  0  0
 32 33  1  0  0  0  0
 33 34  1  0  0  0  0
M  END
>  <CdId>
143

>  <Mol Weight>
451.482

>  <Formula>
C27H21N3O4

>  <CMPD_CHEMBLID>
CHEMBL269915

>  <MOLREGNO>
440816

>  <PARENT_CMPD_CHEMBLID>
CHEMBL269915

>  <PARENT_MOLREGNO>
440816

>  <COMPOUND_KEY>
64

>  <MOLWEIGHT>
451.47

>  <ALOGP>
4.63

>  <PSA>
82.57

>  <NUM_RO5_VIOLATIONS>
0

>  <ACTIVITY_ID>
2121032

>  <STANDARD_TYPE>
CL

>  <RELATION>
=

>  <STANDARD_VALUE>
80.0

>  <STANDARD_UNITS>
mL.min-1.g-1

>  <PUBLISHED_TYPE>
CL

>  <PUBLISHED_RELATION>
=

>  <PUBLISHED_VALUE>
80.0

>  <PUBLISHED_UNITS>
microL/min/mg

>  <POTENTIAL_DUPLICATE>
0

>  <BAO_ENDPOINT>
BAO_0002759

>  <ASSAY_ID>
474876

>  <ASSAY_CHEMBLID>
CHEMBL932839

>  <ASSAY_TYPE>
A

>  <DESCRIPTION>
Intrinsic clearance in human liver microsomes

>  <ASSAY_SRC_ID>
1

>  <ASSAY_SRC_DESCRIPTION>
Scientific Literature

>  <ASSAY_ORGANISM>
Homo sapiens

>  <ASSAY_TAX_ID>
9606

>  <CURATED_BY>
Autocuration

>  <BAO_FORMAT>
BAO_0000251

>  <TID>
102164

>  <TARGET_CHEMBLID>
CHEMBL613373

>  <TARGET_TYPE>
SUBCELLULAR

>  <PREF_NAME>
Liver microsomes

>  <CONFIDENCE_SCORE>
2

>  <TARGET_MAPPING>
Subcellular fraction

>  <DOC_ID>
39211

>  <DOC_CHEMBLID>
CHEMBL1144685

>  <PUBMED_ID>
18324761

>  <JOURNAL>
J. Med. Chem.

>  <YEAR>
2008

>  <VOLUME>
51

>  <ISSUE>
6

>  <FIRST_PAGE>
1649

>  <ORGANISM>
Homo sapiens

$$$$

  Mrv1533001291819122D          

 34 38  0  0  0  0            999 V2000
    1.4289    0.8250    0.0000 C   0  0  0  0  0  0  0  0  0  0  0  0
    2.1434    1.2375    0.0000 O   0  0  0  0  0  0  0  0  0  0  0  0
    2.8579    0.8250    0.0000 C   0  0  0  0  0  0  0  0  0  0  0  0
    3.5724    1.2375    0.0000 C   0  0  0  0  0  0  0  0  0  0  0  0
    4.2868    0.8250    0.0000 C   0  0  0  0  0  0  0  0  0  0  0  0
    5.0013    1.2375    0.0000 N   0  0  0  0  0  0  0  0  0  0  0  0
    5.7158    0.8250    0.0000 C   0  0  0  0  0  0  0  0  0  0  0  0
    5.7158    0.0000    0.0000 C   0  0  0  0  0  0  0  0  0  0  0  0
    5.0013   -0.4125    0.0000 C   0  0  0  0  0  0  0  0  0  0  0  0
    5.0013   -1.2375    0.0000 O   0  0  0  0  0  0  0  0  0  0  0  0
    4.2868   -1.6500    0.0000 C   0  0  0  0  0  0  0  0  0  0  0  0
    4.2868   -2.4750    0.0000 C   0  0  0  0  0  0  0  0  0  0  0  0
    3.5724   -2.8875    0.0000 C   0  0  0  0  0  0  0  0  0  0  0  0
    2.8579   -2.4750    0.0000 C   0  0  0  0  0  0  0  0  0  0  0  0
    2.1434   -2.8875    0.0000 C   0  0  0  0  0  0  0  0  0  0  0  0
    1.4289   -2.4750    0.0000 C   0  0  0  0  0  0  0  0  0  0  0  0
    1.4289   -1.6500    0.0000 C   0  0  0  0  0  0  0  0  0  0  0  0
    2.1434   -1.2375    0.0000 C   0  0  0  0  0  0  0  0  0  0  0  0
    2.8579   -1.6500    0.0000 C   0  0  0  0  0  0  0  0  0  0  0  0
    3.5724   -1.2375    0.0000 C   0  0  0  0  0  0  0  0  0  0  0  0
    2.1434   -3.7125    0.0000 C   0  0  0  0  0  0  0  0  0  0  0  0
    2.8579   -4.1250    0.0000 O   0  0  0  0  0  0  0  0  0  0  0  0
    1.4289   -4.1250    0.0000 N   0  0  0  0  0  0  0  0  0  0  0  0
    1.4289   -4.9500    0.0000 C   0  0  0  0  0  0  0  0  0  0  0  0
    2.0964   -5.4349    0.0000 O   0  0  0  0  0  0  0  0  0  0  0  0
    1.8414   -6.2195    0.0000 N   0  0  0  0  0  0  0  0  0  0  0  0
    1.0164   -6.2195    0.0000 C   0  0  0  0  0  0  0  0  0  0  0  0
    0.5315   -6.8870    0.0000 C   0  0  0  0  0  0  0  0  0  0  0  0
    0.7615   -5.4349    0.0000 C   0  0  0  0  0  0  0  0  0  0  0  0
    4.2868    0.0000    0.0000 C   0  0  0  0  0  0  0  0  0  0  0  0
    3.5724   -0.4125    0.0000 C   0  0  0  0  0  0  0  0  0  0  0  0
    2.8579    0.0000    0.0000 C   0  0  0  0  0  0  0  0  0  0  0  0
    2.1434   -0.4125    0.0000 O   0  0  0  0  0  0  0  0  0  0  0  0
    1.4289    0.0000    0.0000 C   0  0  0  0  0  0  0  0  0  0  0  0
  1  2  1  0  0  0  0
  2  3  1  0  0  0  0
  3  4  4  0  0  0  0
  4  5  4  0  0  0  0
  5  6  4  0  0  0  0
  6  7  4  0  0  0  0
  7  8  4  0  0  0  0
  8  9  4  0  0  0  0
  9 10  1  0  0  0  0
 10 11  1  0  0  0  0
 11 12  4  0  0  0  0
 12 13  4  0  0  0  0
 13 14  4  0  0  0  0
 14 15  4  0  0  0  0
 15 16  4  0  0  0  0
 16 17  4  0  0  0  0
 17 18  4  0  0  0  0
 18 19  4  0  0  0  0
 14 19  4  0  0  0  0
 19 20  4  0  0  0  0
 11 20  4  0  0  0  0
 15 21  1  0  0  0  0
 21 22  2  0  0  0  0
 21 23  1  0  0  0  0
 23 24  1  0  0  0  0
 24 25  4  0  0  0  0
 25 26  4  0  0  0  0
 26 27  4  0  0  0  0
 27 28  1  0  0  0  0
 27 29  4  0  0  0  0
 24 29  4  0  0  0  0
  9 30  4  0  0  0  0
  5 30  4  0  0  0  0
 30 31  4  0  0  0  0
 31 32  4  0  0  0  0
  3 32  4  0  0  0  0
 32 33  1  0  0  0  0
 33 34  1  0  0  0  0
M  END
>  <CdId>
144

>  <Mol Weight>
455.47

>  <Formula>
C26H21N3O5

>  <CMPD_CHEMBLID>
CHEMBL270978

>  <MOLREGNO>
440652

>  <PARENT_CMPD_CHEMBLID>
CHEMBL270978

>  <PARENT_MOLREGNO>
440652

>  <COMPOUND_KEY>
70

>  <MOLWEIGHT>
455.46

>  <ALOGP>
4.1

>  <PSA>
95.71

>  <NUM_RO5_VIOLATIONS>
0

>  <ACTIVITY_ID>
2121029

>  <STANDARD_TYPE>
CL

>  <RELATION>
=

>  <STANDARD_VALUE>
40.0

>  <STANDARD_UNITS>
mL.min-1.g-1

>  <PUBLISHED_TYPE>
CL

>  <PUBLISHED_RELATION>
=

>  <PUBLISHED_VALUE>
40.0

>  <PUBLISHED_UNITS>
microL/min/mg

>  <POTENTIAL_DUPLICATE>
0

>  <BAO_ENDPOINT>
BAO_0002759

>  <ASSAY_ID>
474876

>  <ASSAY_CHEMBLID>
CHEMBL932839

>  <ASSAY_TYPE>
A

>  <DESCRIPTION>
Intrinsic clearance in human liver microsomes

>  <ASSAY_SRC_ID>
1

>  <ASSAY_SRC_DESCRIPTION>
Scientific Literature

>  <ASSAY_ORGANISM>
Homo sapiens

>  <ASSAY_TAX_ID>
9606

>  <CURATED_BY>
Autocuration

>  <BAO_FORMAT>
BAO_0000251

>  <TID>
102164

>  <TARGET_CHEMBLID>
CHEMBL613373

>  <TARGET_TYPE>
SUBCELLULAR

>  <PREF_NAME>
Liver microsomes

>  <CONFIDENCE_SCORE>
2

>  <TARGET_MAPPING>
Subcellular fraction

>  <DOC_ID>
39211

>  <DOC_CHEMBLID>
CHEMBL1144685

>  <PUBMED_ID>
18324761

>  <JOURNAL>
J. Med. Chem.

>  <YEAR>
2008

>  <VOLUME>
51

>  <ISSUE>
6

>  <FIRST_PAGE>
1649

>  <ORGANISM>
Homo sapiens

$$$$

  Mrv1533001291819122D          

 36 39  0  0  1  0            999 V2000
    2.1830   -3.1950    0.0000 C   0  0  0  0  0  0  0  0  0  0  0  0
    2.4379   -2.4104    0.0000 O   0  0  0  0  0  0  0  0  0  0  0  0
    1.8859   -1.7973    0.0000 C   0  0  0  0  0  0  0  0  0  0  0  0
    1.0789   -1.9688    0.0000 C   0  0  0  0  0  0  0  0  0  0  0  0
    0.5269   -1.3557    0.0000 C   0  0  0  0  0  0  0  0  0  0  0  0
    0.7818   -0.5711    0.0000 C   0  0  0  0  0  0  0  0  0  0  0  0
    0.3693    0.1433    0.0000 N   0  0  0  0  0  0  0  0  0  0  0  0
    0.9213    0.7564    0.0000 C   0  0  0  0  0  0  0  0  0  0  0  0
    0.7498    1.5634    0.0000 C   0  0  0  0  0  0  0  0  0  0  0  0
    1.6750    0.4209    0.0000 C   0  0  0  0  0  0  0  0  0  0  0  0
    2.3895    0.8334    0.0000 C   0  0  0  0  0  0  0  0  0  0  0  0
    3.1039    0.4209    0.0000 C   0  0  0  0  0  0  0  0  0  0  0  0
    3.1039   -0.4041    0.0000 O   0  0  0  0  0  0  0  0  0  0  0  0
    3.8184    0.8334    0.0000 N   0  0  0  0  0  0  0  0  0  0  0  0
    4.5329    0.4209    0.0000 C   0  0  1  0  0  0  0  0  0  0  0  0
    5.2474    0.8334    0.0000 C   0  0  0  0  0  0  0  0  0  0  0  0
    5.9618    0.4209    0.0000 C   0  0  0  0  0  0  0  0  0  0  0  0
    6.6763    0.8334    0.0000 C   0  0  0  0  0  0  0  0  0  0  0  0
    7.3908    0.4209    0.0000 C   0  0  0  0  0  0  0  0  0  0  0  0
    8.1052    0.8334    0.0000 C   0  0  0  0  0  0  0  0  0  0  0  0
    8.8197    0.4209    0.0000 C   0  0  0  0  0  0  0  0  0  0  0  0
    9.5342    0.8334    0.0000 O   0  0  0  0  0  0  0  0  0  0  0  0
    8.8197   -0.4041    0.0000 C   0  0  0  0  0  0  0  0  0  0  0  0
    4.5329   -0.4041    0.0000 C   0  0  0  0  0  0  0  0  0  0  0  0
    3.8655   -0.8890    0.0000 N   0  0  0  0  0  0  0  0  0  0  0  0
    4.1204   -1.6737    0.0000 C   0  0  0  0  0  0  0  0  0  0  0  0
    4.9454   -1.6737    0.0000 C   0  0  0  0  0  0  0  0  0  0  0  0
    5.2003   -0.8890    0.0000 N   0  0  0  0  0  0  0  0  0  0  0  0
    5.4303   -2.3411    0.0000 C   0  0  0  0  0  0  0  0  0  0  0  0
    6.2508   -2.2549    0.0000 C   0  0  0  0  0  0  0  0  0  0  0  0
    6.7357   -2.9223    0.0000 C   0  0  0  0  0  0  0  0  0  0  0  0
    6.4002   -3.6760    0.0000 C   0  0  0  0  0  0  0  0  0  0  0  0
    5.5797   -3.7622    0.0000 C   0  0  0  0  0  0  0  0  0  0  0  0
    5.0948   -3.0948    0.0000 C   0  0  0  0  0  0  0  0  0  0  0  0
    1.5888   -0.3996    0.0000 C   0  0  0  0  0  0  0  0  0  0  0  0
    2.1408   -1.0127    0.0000 C   0  0  0  0  0  0  0  0  0  0  0  0
  1  2  1  0  0  0  0
  2  3  1  0  0  0  0
  3  4  4  0  0  0  0
  4  5  4  0  0  0  0
  5  6  4  0  0  0  0
  6  7  4  0  0  0  0
  7  8  4  0  0  0  0
  8  9  1  0  0  0  0
  8 10  4  0  0  0  0
 10 11  1  0  0  0  0
 11 12  1  0  0  0  0
 12 13  2  0  0  0  0
 12 14  1  0  0  0  0
 15 14  1  1  0  0  0
 15 16  1  0  0  0  0
 16 17  1  0  0  0  0
 17 18  1  0  0  0  0
 18 19  1  0  0  0  0
 19 20  1  0  0  0  0
 20 21  1  0  0  0  0
 21 22  2  0  0  0  0
 21 23  1  0  0  0  0
 15 24  1  0  0  0  0
 24 25  4  0  0  0  0
 25 26  4  0  0  0  0
 26 27  4  0  0  0  0
 27 28  4  0  0  0  0
 24 28  4  0  0  0  0
 27 29  1  0  0  0  0
 29 30  4  0  0  0  0
 30 31  4  0  0  0  0
 31 32  4  0  0  0  0
 32 33  4  0  0  0  0
 33 34  4  0  0  0  0
 29 34  4  0  0  0  0
 10 35  4  0  0  0  0
  6 35  4  0  0  0  0
 35 36  4  0  0  0  0
  3 36  4  0  0  0  0
M  STY  2   1 DAT   2 DAT
M  SAL   1  1   7
M  SDT   1 MRV_IMPLICIT_H                                        
M  SDD   1     0.0000    0.0000    DR    ALL  0       0  
M  SED   1 IMPL_H1
M  SAL   2  1  28
M  SDT   2 MRV_IMPLICIT_H                                        
M  SDD   2     0.0000    0.0000    DR    ALL  0       0  
M  SED   2 IMPL_H1
M  END
>  <CdId>
145

>  <Mol Weight>
486.616

>  <Formula>
C29H34N4O3

>  <CMPD_CHEMBLID>
CHEMBL407959

>  <MOLREGNO>
429751

>  <PARENT_CMPD_CHEMBLID>
CHEMBL407959

>  <PARENT_MOLREGNO>
429751

>  <COMPOUND_KEY>
17

>  <MOLWEIGHT>
486.61

>  <ALOGP>
4.62

>  <PSA>
99.87

>  <NUM_RO5_VIOLATIONS>
0

>  <ACTIVITY_ID>
2161890

>  <STANDARD_TYPE>
CL

>  <RELATION>
>

>  <STANDARD_VALUE>
400.0

>  <STANDARD_UNITS>
mL.min-1.g-1

>  <PUBLISHED_TYPE>
CL

>  <PUBLISHED_RELATION>
>

>  <PUBLISHED_VALUE>
400.0

>  <PUBLISHED_UNITS>
microL/min/mg

>  <POTENTIAL_DUPLICATE>
0

>  <BAO_ENDPOINT>
BAO_0002759

>  <ASSAY_ID>
476847

>  <ASSAY_CHEMBLID>
CHEMBL933544

>  <ASSAY_TYPE>
A

>  <DESCRIPTION>
Intrinsic clearance in human liver microsomes

>  <ASSAY_SRC_ID>
1

>  <ASSAY_SRC_DESCRIPTION>
Scientific Literature

>  <ASSAY_ORGANISM>
Homo sapiens

>  <ASSAY_TAX_ID>
9606

>  <CURATED_BY>
Autocuration

>  <BAO_FORMAT>
BAO_0000251

>  <TID>
102164

>  <TARGET_CHEMBLID>
CHEMBL613373

>  <TARGET_TYPE>
SUBCELLULAR

>  <PREF_NAME>
Liver microsomes

>  <CONFIDENCE_SCORE>
2

>  <TARGET_MAPPING>
Subcellular fraction

>  <DOC_ID>
39330

>  <DOC_CHEMBLID>
CHEMBL1144784

>  <PUBMED_ID>
18370373

>  <JOURNAL>
J. Med. Chem.

>  <YEAR>
2008

>  <VOLUME>
51

>  <ISSUE>
8

>  <FIRST_PAGE>
2350

>  <ORGANISM>
Homo sapiens

$$$$

  Mrv1533001291819122D          

 25 27  0  0  1  0            999 V2000
    1.4289   -4.9500    0.0000 C   0  0  0  0  0  0  0  0  0  0  0  0
    2.1434   -5.3625    0.0000 C   0  0  0  0  0  0  0  0  0  0  0  0
    2.8579   -4.9500    0.0000 O   0  0  0  0  0  0  0  0  0  0  0  0
    3.5724   -5.3625    0.0000 C   0  0  0  0  0  0  0  0  0  0  0  0
    3.5724   -6.1875    0.0000 O   0  0  0  0  0  0  0  0  0  0  0  0
    4.2868   -4.9500    0.0000 N   0  0  0  0  0  0  0  0  0  0  0  0
    5.0013   -5.3625    0.0000 C   0  0  0  0  0  0  0  0  0  0  0  0
    5.7158   -4.9500    0.0000 C   0  0  0  0  0  0  0  0  0  0  0  0
    5.7158   -4.1250    0.0000 C   0  0  0  0  0  0  0  0  0  0  0  0
    6.4302   -3.7125    0.0000 C   0  0  0  0  0  0  0  0  0  0  0  0
    7.1447   -4.1250    0.0000 C   0  0  0  0  0  0  0  0  0  0  0  0
    7.1447   -4.9500    0.0000 C   0  0  0  0  0  0  0  0  0  0  0  0
    6.4302   -5.3625    0.0000 C   0  0  0  0  0  0  0  0  0  0  0  0
    6.4302   -6.1875    0.0000 O   0  0  0  0  0  0  0  0  0  0  0  0
    7.1447   -6.6000    0.0000 C   0  0  0  0  0  0  0  0  0  0  0  0
    7.8592   -6.1875    0.0000 C   0  0  0  0  0  0  0  0  0  0  0  0
    8.5737   -6.6000    0.0000 C   0  0  0  0  0  0  0  0  0  0  0  0
    8.5737   -7.4250    0.0000 C   0  0  0  0  0  0  0  0  0  0  0  0
    7.8592   -7.8375    0.0000 C   0  0  0  0  0  0  0  0  0  0  0  0
    7.1447   -7.4250    0.0000 C   0  0  0  0  0  0  0  0  0  0  0  0
    4.2868   -4.1250    0.0000 C   0  0  1  0  0  0  0  0  0  0  0  0
    3.6194   -3.6401    0.0000 C   0  0  0  0  0  0  0  0  0  0  0  0
    3.8743   -2.8555    0.0000 C   0  0  0  0  0  0  0  0  0  0  0  0
    4.6993   -2.8555    0.0000 N   0  0  0  0  0  0  0  0  0  0  0  0
    4.9543   -3.6401    0.0000 C   0  0  0  0  0  0  0  0  0  0  0  0
  1  2  1  0  0  0  0
  2  3  1  0  0  0  0
  3  4  1  0  0  0  0
  4  5  2  0  0  0  0
  4  6  1  0  0  0  0
  6  7  1  0  0  0  0
  7  8  1  0  0  0  0
  8  9  4  0  0  0  0
  9 10  4  0  0  0  0
 10 11  4  0  0  0  0
 11 12  4  0  0  0  0
 12 13  4  0  0  0  0
  8 13  4  0  0  0  0
 13 14  1  0  0  0  0
 14 15  1  0  0  0  0
 15 16  4  0  0  0  0
 16 17  4  0  0  0  0
 17 18  4  0  0  0  0
 18 19  4  0  0  0  0
 19 20  4  0  0  0  0
 15 20  4  0  0  0  0
 21  6  1  1  0  0  0
 21 22  1  0  0  0  0
 22 23  1  0  0  0  0
 23 24  1  0  0  0  0
 24 25  1  0  0  0  0
 21 25  1  0  0  0  0
M  END
>  <CdId>
153

>  <Mol Weight>
340.423

>  <Formula>
C20H24N2O3

>  <CMPD_CHEMBLID>
CHEMBL476320

>  <MOLREGNO>
489690

>  <PARENT_CMPD_CHEMBLID>
CHEMBL476320

>  <PARENT_MOLREGNO>
489690

>  <COMPOUND_KEY>
11g

>  <MOLWEIGHT>
340.42

>  <ALOGP>
3.23

>  <PSA>
50.8

>  <NUM_RO5_VIOLATIONS>
0

>  <ACTIVITY_ID>
2563212

>  <STANDARD_TYPE>
CL

>  <RELATION>
=

>  <STANDARD_VALUE>
21.0

>  <STANDARD_UNITS>
mL.min-1.g-1

>  <PUBLISHED_TYPE>
CL

>  <PUBLISHED_RELATION>
=

>  <PUBLISHED_VALUE>
21.0

>  <PUBLISHED_UNITS>
microL/min/mg

>  <POTENTIAL_DUPLICATE>
0

>  <BAO_ENDPOINT>
BAO_0002759

>  <ASSAY_ID>
490421

>  <ASSAY_CHEMBLID>
CHEMBL985554

>  <ASSAY_TYPE>
A

>  <DESCRIPTION>
Metabolic stability in human liver microsomes assessed as intrinsic clearance

>  <ASSAY_SRC_ID>
1

>  <ASSAY_SRC_DESCRIPTION>
Scientific Literature

>  <ASSAY_ORGANISM>
Homo sapiens

>  <ASSAY_TAX_ID>
9606

>  <CURATED_BY>
Autocuration

>  <BAO_FORMAT>
BAO_0000251

>  <TID>
102164

>  <TARGET_CHEMBLID>
CHEMBL613373

>  <TARGET_TYPE>
SUBCELLULAR

>  <PREF_NAME>
Liver microsomes

>  <CONFIDENCE_SCORE>
2

>  <TARGET_MAPPING>
Subcellular fraction

>  <DOC_ID>
44011

>  <DOC_CHEMBLID>
CHEMBL1155858

>  <PUBMED_ID>
18621528

>  <JOURNAL>
Bioorg. Med. Chem. Lett.

>  <YEAR>
2008

>  <VOLUME>
18

>  <ISSUE>
15

>  <FIRST_PAGE>
4355

>  <ORGANISM>
Homo sapiens

$$$$

  Mrv1533001291819122D          

 15 17  0  0  0  0            999 V2000
   -2.5154   -0.2549    0.0000 Cl  0  0  0  0  0  0  0  0  0  0  0  0
   -1.6904   -0.2549    0.0000 C   0  0  0  0  0  0  0  0  0  0  0  0
   -1.2779    0.4595    0.0000 C   0  0  0  0  0  0  0  0  0  0  0  0
   -0.4529    0.4595    0.0000 C   0  0  0  0  0  0  0  0  0  0  0  0
   -0.0404   -0.2549    0.0000 C   0  0  0  0  0  0  0  0  0  0  0  0
   -0.4529   -0.9694    0.0000 C   0  0  0  0  0  0  0  0  0  0  0  0
   -1.2779   -0.9694    0.0000 C   0  0  0  0  0  0  0  0  0  0  0  0
    0.7846   -0.2549    0.0000 C   0  0  0  0  0  0  0  0  0  0  0  0
    1.2695    0.4125    0.0000 C   0  0  0  0  0  0  0  0  0  0  0  0
    2.0542    0.1576    0.0000 C   0  0  0  0  0  0  0  0  0  0  0  0
    2.8388    0.4125    0.0000 N   0  0  0  0  0  0  0  0  0  0  0  0
    3.3237   -0.2549    0.0000 C   0  0  0  0  0  0  0  0  0  0  0  0
    2.8388   -0.9224    0.0000 C   0  0  0  0  0  0  0  0  0  0  0  0
    2.0542   -0.6674    0.0000 N   0  0  0  0  0  0  0  0  0  0  0  0
    1.2695   -0.9224    0.0000 C   0  0  0  0  0  0  0  0  0  0  0  0
  1  2  1  0  0  0  0
  2  3  4  0  0  0  0
  3  4  4  0  0  0  0
  4  5  4  0  0  0  0
  5  6  4  0  0  0  0
  6  7  4  0  0  0  0
  2  7  4  0  0  0  0
  5  8  1  0  0  0  0
  8  9  1  0  0  0  0
  9 10  1  0  0  0  0
 10 11  4  0  0  0  0
 11 12  4  0  0  0  0
 12 13  4  0  0  0  0
 13 14  4  0  0  0  0
 10 14  4  0  0  0  0
 14 15  1  0  0  0  0
  8 15  1  0  0  0  0
M  END
>  <CdId>
178

>  <Mol Weight>
218.68

>  <Formula>
C12H11ClN2

>  <CMPD_CHEMBLID>
CHEMBL467495

>  <MOLREGNO>
480786

>  <PARENT_CMPD_CHEMBLID>
CHEMBL467495

>  <PARENT_MOLREGNO>
480786

>  <COMPOUND_KEY>
21

>  <MOLWEIGHT>
218.68

>  <ALOGP>
2.46

>  <PSA>
17.82

>  <NUM_RO5_VIOLATIONS>
0

>  <ACTIVITY_ID>
2641210

>  <STANDARD_TYPE>
CL

>  <RELATION>
=

>  <STANDARD_VALUE>
32.0

>  <STANDARD_UNITS>
mL.min-1.g-1

>  <PUBLISHED_TYPE>
CL

>  <PUBLISHED_RELATION>
=

>  <PUBLISHED_VALUE>
32.0

>  <PUBLISHED_UNITS>
microL/min/mg

>  <POTENTIAL_DUPLICATE>
0

>  <BAO_ENDPOINT>
BAO_0002759

>  <ASSAY_ID>
499397

>  <ASSAY_CHEMBLID>
CHEMBL1015849

>  <ASSAY_TYPE>
A

>  <DESCRIPTION>
Intrinsic clearance in human liver microsomes

>  <ASSAY_SRC_ID>
1

>  <ASSAY_SRC_DESCRIPTION>
Scientific Literature

>  <ASSAY_ORGANISM>
Homo sapiens

>  <ASSAY_TAX_ID>
9606

>  <CURATED_BY>
Autocuration

>  <BAO_FORMAT>
BAO_0000251

>  <TID>
102164

>  <TARGET_CHEMBLID>
CHEMBL613373

>  <TARGET_TYPE>
SUBCELLULAR

>  <PREF_NAME>
Liver microsomes

>  <CONFIDENCE_SCORE>
2

>  <TARGET_MAPPING>
Subcellular fraction

>  <DOC_ID>
46685

>  <DOC_CHEMBLID>
CHEMBL1136872

>  <PUBMED_ID>
19394220

>  <JOURNAL>
Bioorg. Med. Chem. Lett.

>  <YEAR>
2009

>  <VOLUME>
19

>  <ISSUE>
11

>  <FIRST_PAGE>
3118

>  <ORGANISM>
Homo sapiens

$$$$

  Mrv1533001291819122D          

 18 20  0  0  0  0            999 V2000
   -0.0404   -3.1128    0.0000 F   0  0  0  0  0  0  0  0  0  0  0  0
   -0.4529   -2.3984    0.0000 C   0  0  0  0  0  0  0  0  0  0  0  0
   -1.2779   -2.3984    0.0000 F   0  0  0  0  0  0  0  0  0  0  0  0
   -0.0404   -1.6839    0.0000 O   0  0  0  0  0  0  0  0  0  0  0  0
   -0.4529   -0.9694    0.0000 C   0  0  0  0  0  0  0  0  0  0  0  0
   -1.2779   -0.9694    0.0000 C   0  0  0  0  0  0  0  0  0  0  0  0
   -1.6904   -0.2549    0.0000 C   0  0  0  0  0  0  0  0  0  0  0  0
   -1.2779    0.4595    0.0000 C   0  0  0  0  0  0  0  0  0  0  0  0
   -0.4529    0.4595    0.0000 C   0  0  0  0  0  0  0  0  0  0  0  0
   -0.0404   -0.2549    0.0000 C   0  0  0  0  0  0  0  0  0  0  0  0
    0.7846   -0.2549    0.0000 C   0  0  0  0  0  0  0  0  0  0  0  0
    1.2695    0.4125    0.0000 C   0  0  0  0  0  0  0  0  0  0  0  0
    2.0542    0.1576    0.0000 C   0  0  0  0  0  0  0  0  0  0  0  0
    2.8388    0.4125    0.0000 N   0  0  0  0  0  0  0  0  0  0  0  0
    3.3237   -0.2549    0.0000 C   0  0  0  0  0  0  0  0  0  0  0  0
    2.8388   -0.9224    0.0000 C   0  0  0  0  0  0  0  0  0  0  0  0
    2.0542   -0.6674    0.0000 N   0  0  0  0  0  0  0  0  0  0  0  0
    1.2695   -0.9224    0.0000 C   0  0  0  0  0  0  0  0  0  0  0  0
  1  2  1  0  0  0  0
  2  3  1  0  0  0  0
  2  4  1  0  0  0  0
  4  5  1  0  0  0  0
  5  6  4  0  0  0  0
  6  7  4  0  0  0  0
  7  8  4  0  0  0  0
  8  9  4  0  0  0  0
  9 10  4  0  0  0  0
  5 10  4  0  0  0  0
 10 11  1  0  0  0  0
 11 12  1  0  0  0  0
 12 13  1  0  0  0  0
 13 14  4  0  0  0  0
 14 15  4  0  0  0  0
 15 16  4  0  0  0  0
 16 17  4  0  0  0  0
 13 17  4  0  0  0  0
 17 18  1  0  0  0  0
 11 18  1  0  0  0  0
M  END
>  <CdId>
180

>  <Mol Weight>
250.249

>  <Formula>
C13H12F2N2O

>  <CMPD_CHEMBLID>
CHEMBL467915

>  <MOLREGNO>
480870

>  <PARENT_CMPD_CHEMBLID>
CHEMBL467915

>  <PARENT_MOLREGNO>
480870

>  <COMPOUND_KEY>
26

>  <MOLWEIGHT>
250.24

>  <ALOGP>
2.6

>  <PSA>
27.05

>  <NUM_RO5_VIOLATIONS>
0

>  <ACTIVITY_ID>
2641215

>  <STANDARD_TYPE>
CL

>  <RELATION>
=

>  <STANDARD_VALUE>
22.0

>  <STANDARD_UNITS>
mL.min-1.g-1

>  <PUBLISHED_TYPE>
CL

>  <PUBLISHED_RELATION>
=

>  <PUBLISHED_VALUE>
22.0

>  <PUBLISHED_UNITS>
microL/min/mg

>  <POTENTIAL_DUPLICATE>
0

>  <BAO_ENDPOINT>
BAO_0002759

>  <ASSAY_ID>
499397

>  <ASSAY_CHEMBLID>
CHEMBL1015849

>  <ASSAY_TYPE>
A

>  <DESCRIPTION>
Intrinsic clearance in human liver microsomes

>  <ASSAY_SRC_ID>
1

>  <ASSAY_SRC_DESCRIPTION>
Scientific Literature

>  <ASSAY_ORGANISM>
Homo sapiens

>  <ASSAY_TAX_ID>
9606

>  <CURATED_BY>
Autocuration

>  <BAO_FORMAT>
BAO_0000251

>  <TID>
102164

>  <TARGET_CHEMBLID>
CHEMBL613373

>  <TARGET_TYPE>
SUBCELLULAR

>  <PREF_NAME>
Liver microsomes

>  <CONFIDENCE_SCORE>
2

>  <TARGET_MAPPING>
Subcellular fraction

>  <DOC_ID>
46685

>  <DOC_CHEMBLID>
CHEMBL1136872

>  <PUBMED_ID>
19394220

>  <JOURNAL>
Bioorg. Med. Chem. Lett.

>  <YEAR>
2009

>  <VOLUME>
19

>  <ISSUE>
11

>  <FIRST_PAGE>
3118

>  <ORGANISM>
Homo sapiens

$$$$

  Mrv1533001291819122D          

 16 18  0  0  0  0            999 V2000
    4.7812    4.4104    0.0000 Cl  0  0  0  0  0  0  0  0  0  0  0  0
    4.7812    3.5854    0.0000 C   0  0  0  0  0  0  0  0  0  0  0  0
    5.4957    3.1729    0.0000 C   0  0  0  0  0  0  0  0  0  0  0  0
    5.4957    2.3479    0.0000 C   0  0  0  0  0  0  0  0  0  0  0  0
    4.7812    1.9354    0.0000 C   0  0  0  0  0  0  0  0  0  0  0  0
    4.0668    2.3479    0.0000 C   0  0  0  0  0  0  0  0  0  0  0  0
    4.0668    3.1729    0.0000 C   0  0  0  0  0  0  0  0  0  0  0  0
    3.3523    1.9354    0.0000 C   0  0  0  0  0  0  0  0  0  0  0  0
    3.3523    1.1104    0.0000 C   0  0  0  0  0  0  0  0  0  0  0  0
    2.6378    0.6979    0.0000 C   0  0  0  0  0  0  0  0  0  0  0  0
    1.9233    1.1104    0.0000 C   0  0  0  0  0  0  0  0  0  0  0  0
    1.1387    0.8555    0.0000 N   0  0  0  0  0  0  0  0  0  0  0  0
    0.6538    1.5229    0.0000 C   0  0  0  0  0  0  0  0  0  0  0  0
    1.1387    2.1904    0.0000 N   0  0  0  0  0  0  0  0  0  0  0  0
    1.9233    1.9354    0.0000 C   0  0  0  0  0  0  0  0  0  0  0  0
    2.6378    2.3479    0.0000 C   0  0  0  0  0  0  0  0  0  0  0  0
  1  2  1  0  0  0  0
  2  3  4  0  0  0  0
  3  4  4  0  0  0  0
  4  5  4  0  0  0  0
  5  6  4  0  0  0  0
  6  7  4  0  0  0  0
  2  7  4  0  0  0  0
  6  8  1  0  0  0  0
  8  9  1  0  0  0  0
  9 10  1  0  0  0  0
 10 11  1  0  0  0  0
 11 12  4  0  0  0  0
 12 13  4  0  0  0  0
 13 14  4  0  0  0  0
 14 15  4  0  0  0  0
 11 15  4  0  0  0  0
 15 16  1  0  0  0  0
  8 16  1  0  0  0  0
M  STY  1   1 DAT
M  SAL   1  1  14
M  SDT   1 MRV_IMPLICIT_H                                        
M  SDD   1     0.0000    0.0000    DR    ALL  0       0  
M  SED   1 IMPL_H1
M  END
>  <CdId>
181

>  <Mol Weight>
232.71

>  <Formula>
C13H13ClN2

>  <CMPD_CHEMBLID>
CHEMBL503269

>  <MOLREGNO>
480637

>  <PARENT_CMPD_CHEMBLID>
CHEMBL503269

>  <PARENT_MOLREGNO>
480637

>  <COMPOUND_KEY>
11

>  <MOLWEIGHT>
232.71

>  <ALOGP>
3.06

>  <PSA>
28.68

>  <NUM_RO5_VIOLATIONS>
0

>  <ACTIVITY_ID>
2641201

>  <STANDARD_TYPE>
CL

>  <RELATION>
=

>  <STANDARD_VALUE>
21.0

>  <STANDARD_UNITS>
mL.min-1.g-1

>  <PUBLISHED_TYPE>
CL

>  <PUBLISHED_RELATION>
=

>  <PUBLISHED_VALUE>
21.0

>  <PUBLISHED_UNITS>
microL/min/mg

>  <POTENTIAL_DUPLICATE>
0

>  <BAO_ENDPOINT>
BAO_0002759

>  <ASSAY_ID>
499397

>  <ASSAY_CHEMBLID>
CHEMBL1015849

>  <ASSAY_TYPE>
A

>  <DESCRIPTION>
Intrinsic clearance in human liver microsomes

>  <ASSAY_SRC_ID>
1

>  <ASSAY_SRC_DESCRIPTION>
Scientific Literature

>  <ASSAY_ORGANISM>
Homo sapiens

>  <ASSAY_TAX_ID>
9606

>  <CURATED_BY>
Autocuration

>  <BAO_FORMAT>
BAO_0000251

>  <TID>
102164

>  <TARGET_CHEMBLID>
CHEMBL613373

>  <TARGET_TYPE>
SUBCELLULAR

>  <PREF_NAME>
Liver microsomes

>  <CONFIDENCE_SCORE>
2

>  <TARGET_MAPPING>
Subcellular fraction

>  <DOC_ID>
46685

>  <DOC_CHEMBLID>
CHEMBL1136872

>  <PUBMED_ID>
19394220

>  <JOURNAL>
Bioorg. Med. Chem. Lett.

>  <YEAR>
2009

>  <VOLUME>
19

>  <ISSUE>
11

>  <FIRST_PAGE>
3118

>  <ORGANISM>
Homo sapiens

$$$$

  Mrv1533001291819122D          

 18 20  0  0  1  0            999 V2000
    3.9934    3.3000    0.0000 C   0  0  0  0  0  0  0  0  0  0  0  0
    3.9934    2.4750    0.0000 O   0  0  0  0  0  0  0  0  0  0  0  0
    3.2789    2.0625    0.0000 C   0  0  0  0  0  0  0  0  0  0  0  0
    3.2789    1.2375    0.0000 C   0  0  0  0  0  0  0  0  0  0  0  0
    3.9934    0.8250    0.0000 C   0  0  0  0  0  0  0  0  0  0  0  0
    4.7079    1.2375    0.0000 Cl  0  0  0  0  0  0  0  0  0  0  0  0
    3.9934    0.0000    0.0000 C   0  0  0  0  0  0  0  0  0  0  0  0
    3.2789   -0.4125    0.0000 C   0  0  0  0  0  0  0  0  0  0  0  0
    2.5645    0.0000    0.0000 C   0  0  0  0  0  0  0  0  0  0  0  0
    1.7798   -0.2549    0.0000 C   0  0  1  0  0  0  0  0  0  0  0  0
    1.2949    0.4125    0.0000 C   0  0  0  0  0  0  0  0  0  0  0  0
    1.7798    1.0799    0.0000 C   0  0  0  0  0  0  0  0  0  0  0  0
    2.5645    0.8250    0.0000 C   0  0  0  0  0  0  0  0  0  0  0  0
    1.5249   -1.0396    0.0000 C   0  0  0  0  0  0  0  0  0  0  0  0
    2.0098   -1.7070    0.0000 N   0  0  0  0  0  0  0  0  0  0  0  0
    1.5249   -2.3744    0.0000 C   0  0  0  0  0  0  0  0  0  0  0  0
    0.7403   -2.1195    0.0000 C   0  0  0  0  0  0  0  0  0  0  0  0
    0.7403   -1.2945    0.0000 N   0  0  0  0  0  0  0  0  0  0  0  0
  1  2  1  0  0  0  0
  2  3  1  0  0  0  0
  3  4  1  0  0  0  0
  4  5  4  0  0  0  0
  5  6  1  0  0  0  0
  5  7  4  0  0  0  0
  7  8  4  0  0  0  0
  8  9  4  0  0  0  0
  9 10  1  0  0  0  0
 10 11  1  0  0  0  0
 11 12  1  0  0  0  0
 12 13  1  0  0  0  0
  4 13  4  0  0  0  0
  9 13  4  0  0  0  0
 10 14  1  6  0  0  0
 14 15  4  0  0  0  0
 15 16  4  0  0  0  0
 16 17  4  0  0  0  0
 17 18  4  0  0  0  0
 14 18  4  0  0  0  0
M  STY  1   1 DAT
M  SAL   1  1  18
M  SDT   1 MRV_IMPLICIT_H                                        
M  SDD   1     0.0000    0.0000    DR    ALL  0       0  
M  SED   1 IMPL_H1
M  END
>  <CdId>
184

>  <Mol Weight>
262.74

>  <Formula>
C14H15ClN2O

>  <CMPD_CHEMBLID>
CHEMBL481322

>  <MOLREGNO>
475702

>  <PARENT_CMPD_CHEMBLID>
CHEMBL481322

>  <PARENT_MOLREGNO>
475702

>  <COMPOUND_KEY>
2

>  <MOLWEIGHT>
262.73

>  <ALOGP>
2.72

>  <PSA>
37.9

>  <NUM_RO5_VIOLATIONS>
0

>  <ACTIVITY_ID>
2641197

>  <STANDARD_TYPE>
CL

>  <RELATION>
=

>  <STANDARD_VALUE>
30.0

>  <STANDARD_UNITS>
mL.min-1.g-1

>  <PUBLISHED_TYPE>
CL

>  <PUBLISHED_RELATION>
=

>  <PUBLISHED_VALUE>
30.0

>  <PUBLISHED_UNITS>
microL/min/mg

>  <POTENTIAL_DUPLICATE>
0

>  <BAO_ENDPOINT>
BAO_0002759

>  <ASSAY_ID>
499397

>  <ASSAY_CHEMBLID>
CHEMBL1015849

>  <ASSAY_TYPE>
A

>  <DESCRIPTION>
Intrinsic clearance in human liver microsomes

>  <ASSAY_SRC_ID>
1

>  <ASSAY_SRC_DESCRIPTION>
Scientific Literature

>  <ASSAY_ORGANISM>
Homo sapiens

>  <ASSAY_TAX_ID>
9606

>  <CURATED_BY>
Autocuration

>  <BAO_FORMAT>
BAO_0000251

>  <TID>
102164

>  <TARGET_CHEMBLID>
CHEMBL613373

>  <TARGET_TYPE>
SUBCELLULAR

>  <PREF_NAME>
Liver microsomes

>  <CONFIDENCE_SCORE>
2

>  <TARGET_MAPPING>
Subcellular fraction

>  <DOC_ID>
46685

>  <DOC_CHEMBLID>
CHEMBL1136872

>  <PUBMED_ID>
19394220

>  <JOURNAL>
Bioorg. Med. Chem. Lett.

>  <YEAR>
2009

>  <VOLUME>
19

>  <ISSUE>
11

>  <FIRST_PAGE>
3118

>  <ORGANISM>
Homo sapiens

$$$$

  Mrv1533001291819122D          

 16 18  0  0  0  0            999 V2000
   -2.5154   -1.6839    0.0000 C   0  0  0  0  0  0  0  0  0  0  0  0
   -1.6904   -1.6839    0.0000 O   0  0  0  0  0  0  0  0  0  0  0  0
   -1.2779   -0.9694    0.0000 C   0  0  0  0  0  0  0  0  0  0  0  0
   -1.6904   -0.2549    0.0000 C   0  0  0  0  0  0  0  0  0  0  0  0
   -1.2779    0.4595    0.0000 C   0  0  0  0  0  0  0  0  0  0  0  0
   -0.4529    0.4595    0.0000 C   0  0  0  0  0  0  0  0  0  0  0  0
   -0.0404   -0.2549    0.0000 C   0  0  0  0  0  0  0  0  0  0  0  0
   -0.4529   -0.9694    0.0000 C   0  0  0  0  0  0  0  0  0  0  0  0
    0.7846   -0.2549    0.0000 C   0  0  0  0  0  0  0  0  0  0  0  0
    1.2695    0.4125    0.0000 C   0  0  0  0  0  0  0  0  0  0  0  0
    2.0542    0.1576    0.0000 C   0  0  0  0  0  0  0  0  0  0  0  0
    2.8388    0.4125    0.0000 N   0  0  0  0  0  0  0  0  0  0  0  0
    3.3237   -0.2549    0.0000 C   0  0  0  0  0  0  0  0  0  0  0  0
    2.8388   -0.9224    0.0000 C   0  0  0  0  0  0  0  0  0  0  0  0
    2.0542   -0.6674    0.0000 N   0  0  0  0  0  0  0  0  0  0  0  0
    1.2695   -0.9224    0.0000 C   0  0  0  0  0  0  0  0  0  0  0  0
  1  2  1  0  0  0  0
  2  3  1  0  0  0  0
  3  4  4  0  0  0  0
  4  5  4  0  0  0  0
  5  6  4  0  0  0  0
  6  7  4  0  0  0  0
  7  8  4  0  0  0  0
  3  8  4  0  0  0  0
  7  9  1  0  0  0  0
  9 10  1  0  0  0  0
 10 11  1  0  0  0  0
 11 12  4  0  0  0  0
 12 13  4  0  0  0  0
 13 14  4  0  0  0  0
 14 15  4  0  0  0  0
 11 15  4  0  0  0  0
 15 16  1  0  0  0  0
  9 16  1  0  0  0  0
M  END
>  <CdId>
185

>  <Mol Weight>
214.268

>  <Formula>
C13H14N2O

>  <CMPD_CHEMBLID>
CHEMBL507755

>  <MOLREGNO>
480788

>  <PARENT_CMPD_CHEMBLID>
CHEMBL507755

>  <PARENT_MOLREGNO>
480788

>  <COMPOUND_KEY>
23

>  <MOLWEIGHT>
214.26

>  <ALOGP>
1.77

>  <PSA>
27.05

>  <NUM_RO5_VIOLATIONS>
0

>  <ACTIVITY_ID>
2641212

>  <STANDARD_TYPE>
CL

>  <RELATION>
=

>  <STANDARD_VALUE>
23.0

>  <STANDARD_UNITS>
mL.min-1.g-1

>  <PUBLISHED_TYPE>
CL

>  <PUBLISHED_RELATION>
=

>  <PUBLISHED_VALUE>
23.0

>  <PUBLISHED_UNITS>
microL/min/mg

>  <POTENTIAL_DUPLICATE>
0

>  <BAO_ENDPOINT>
BAO_0002759

>  <ASSAY_ID>
499397

>  <ASSAY_CHEMBLID>
CHEMBL1015849

>  <ASSAY_TYPE>
A

>  <DESCRIPTION>
Intrinsic clearance in human liver microsomes

>  <ASSAY_SRC_ID>
1

>  <ASSAY_SRC_DESCRIPTION>
Scientific Literature

>  <ASSAY_ORGANISM>
Homo sapiens

>  <ASSAY_TAX_ID>
9606

>  <CURATED_BY>
Autocuration

>  <BAO_FORMAT>
BAO_0000251

>  <TID>
102164

>  <TARGET_CHEMBLID>
CHEMBL613373

>  <TARGET_TYPE>
SUBCELLULAR

>  <PREF_NAME>
Liver microsomes

>  <CONFIDENCE_SCORE>
2

>  <TARGET_MAPPING>
Subcellular fraction

>  <DOC_ID>
46685

>  <DOC_CHEMBLID>
CHEMBL1136872

>  <PUBMED_ID>
19394220

>  <JOURNAL>
Bioorg. Med. Chem. Lett.

>  <YEAR>
2009

>  <VOLUME>
19

>  <ISSUE>
11

>  <FIRST_PAGE>
3118

>  <ORGANISM>
Homo sapiens

$$$$

  Mrv1533001291819122D          

 16 18  0  0  0  0            999 V2000
   -2.9279   -0.9694    0.0000 C   0  0  0  0  0  0  0  0  0  0  0  0
   -2.5154   -0.2549    0.0000 O   0  0  0  0  0  0  0  0  0  0  0  0
   -1.6904   -0.2549    0.0000 C   0  0  0  0  0  0  0  0  0  0  0  0
   -1.2779    0.4595    0.0000 C   0  0  0  0  0  0  0  0  0  0  0  0
   -0.4529    0.4595    0.0000 C   0  0  0  0  0  0  0  0  0  0  0  0
   -0.0404   -0.2549    0.0000 C   0  0  0  0  0  0  0  0  0  0  0  0
   -0.4529   -0.9694    0.0000 C   0  0  0  0  0  0  0  0  0  0  0  0
   -1.2779   -0.9694    0.0000 C   0  0  0  0  0  0  0  0  0  0  0  0
    0.7846   -0.2549    0.0000 C   0  0  0  0  0  0  0  0  0  0  0  0
    1.2695    0.4125    0.0000 C   0  0  0  0  0  0  0  0  0  0  0  0
    2.0542    0.1576    0.0000 C   0  0  0  0  0  0  0  0  0  0  0  0
    2.8388    0.4125    0.0000 N   0  0  0  0  0  0  0  0  0  0  0  0
    3.3237   -0.2549    0.0000 C   0  0  0  0  0  0  0  0  0  0  0  0
    2.8388   -0.9224    0.0000 C   0  0  0  0  0  0  0  0  0  0  0  0
    2.0542   -0.6674    0.0000 N   0  0  0  0  0  0  0  0  0  0  0  0
    1.2695   -0.9224    0.0000 C   0  0  0  0  0  0  0  0  0  0  0  0
  1  2  1  0  0  0  0
  2  3  1  0  0  0  0
  3  4  4  0  0  0  0
  4  5  4  0  0  0  0
  5  6  4  0  0  0  0
  6  7  4  0  0  0  0
  7  8  4  0  0  0  0
  3  8  4  0  0  0  0
  6  9  1  0  0  0  0
  9 10  1  0  0  0  0
 10 11  1  0  0  0  0
 11 12  4  0  0  0  0
 12 13  4  0  0  0  0
 13 14  4  0  0  0  0
 14 15  4  0  0  0  0
 11 15  4  0  0  0  0
 15 16  1  0  0  0  0
  9 16  1  0  0  0  0
M  END
>  <CdId>
186

>  <Mol Weight>
214.268

>  <Formula>
C13H14N2O

>  <CMPD_CHEMBLID>
CHEMBL501920

>  <MOLREGNO>
480868

>  <PARENT_CMPD_CHEMBLID>
CHEMBL501920

>  <PARENT_MOLREGNO>
480868

>  <COMPOUND_KEY>
24

>  <MOLWEIGHT>
214.26

>  <ALOGP>
1.77

>  <PSA>
27.05

>  <NUM_RO5_VIOLATIONS>
0

>  <ACTIVITY_ID>
2641213

>  <STANDARD_TYPE>
CL

>  <RELATION>
=

>  <STANDARD_VALUE>
30.0

>  <STANDARD_UNITS>
mL.min-1.g-1

>  <PUBLISHED_TYPE>
CL

>  <PUBLISHED_RELATION>
=

>  <PUBLISHED_VALUE>
30.0

>  <PUBLISHED_UNITS>
microL/min/mg

>  <POTENTIAL_DUPLICATE>
0

>  <BAO_ENDPOINT>
BAO_0002759

>  <ASSAY_ID>
499397

>  <ASSAY_CHEMBLID>
CHEMBL1015849

>  <ASSAY_TYPE>
A

>  <DESCRIPTION>
Intrinsic clearance in human liver microsomes

>  <ASSAY_SRC_ID>
1

>  <ASSAY_SRC_DESCRIPTION>
Scientific Literature

>  <ASSAY_ORGANISM>
Homo sapiens

>  <ASSAY_TAX_ID>
9606

>  <CURATED_BY>
Autocuration

>  <BAO_FORMAT>
BAO_0000251

>  <TID>
102164

>  <TARGET_CHEMBLID>
CHEMBL613373

>  <TARGET_TYPE>
SUBCELLULAR

>  <PREF_NAME>
Liver microsomes

>  <CONFIDENCE_SCORE>
2

>  <TARGET_MAPPING>
Subcellular fraction

>  <DOC_ID>
46685

>  <DOC_CHEMBLID>
CHEMBL1136872

>  <PUBMED_ID>
19394220

>  <JOURNAL>
Bioorg. Med. Chem. Lett.

>  <YEAR>
2009

>  <VOLUME>
19

>  <ISSUE>
11

>  <FIRST_PAGE>
3118

>  <ORGANISM>
Homo sapiens

$$$$

  Mrv1533001291819122D          

 16 18  0  0  0  0            999 V2000
   -0.4529   -2.3984    0.0000 C   0  0  0  0  0  0  0  0  0  0  0  0
   -0.0404   -1.6839    0.0000 O   0  0  0  0  0  0  0  0  0  0  0  0
   -0.4529   -0.9694    0.0000 C   0  0  0  0  0  0  0  0  0  0  0  0
   -1.2779   -0.9694    0.0000 C   0  0  0  0  0  0  0  0  0  0  0  0
   -1.6904   -0.2549    0.0000 C   0  0  0  0  0  0  0  0  0  0  0  0
   -1.2779    0.4595    0.0000 C   0  0  0  0  0  0  0  0  0  0  0  0
   -0.4529    0.4595    0.0000 C   0  0  0  0  0  0  0  0  0  0  0  0
   -0.0404   -0.2549    0.0000 C   0  0  0  0  0  0  0  0  0  0  0  0
    0.7846   -0.2549    0.0000 C   0  0  0  0  0  0  0  0  0  0  0  0
    1.2695    0.4125    0.0000 C   0  0  0  0  0  0  0  0  0  0  0  0
    2.0542    0.1576    0.0000 C   0  0  0  0  0  0  0  0  0  0  0  0
    2.8388    0.4125    0.0000 N   0  0  0  0  0  0  0  0  0  0  0  0
    3.3237   -0.2549    0.0000 C   0  0  0  0  0  0  0  0  0  0  0  0
    2.8388   -0.9224    0.0000 C   0  0  0  0  0  0  0  0  0  0  0  0
    2.0542   -0.6674    0.0000 N   0  0  0  0  0  0  0  0  0  0  0  0
    1.2695   -0.9224    0.0000 C   0  0  0  0  0  0  0  0  0  0  0  0
  1  2  1  0  0  0  0
  2  3  1  0  0  0  0
  3  4  4  0  0  0  0
  4  5  4  0  0  0  0
  5  6  4  0  0  0  0
  6  7  4  0  0  0  0
  7  8  4  0  0  0  0
  3  8  4  0  0  0  0
  8  9  1  0  0  0  0
  9 10  1  0  0  0  0
 10 11  1  0  0  0  0
 11 12  4  0  0  0  0
 12 13  4  0  0  0  0
 13 14  4  0  0  0  0
 14 15  4  0  0  0  0
 11 15  4  0  0  0  0
 15 16  1  0  0  0  0
  9 16  1  0  0  0  0
M  END
>  <CdId>
190

>  <Mol Weight>
214.268

>  <Formula>
C13H14N2O

>  <CMPD_CHEMBLID>
CHEMBL467688

>  <MOLREGNO>
480787

>  <PARENT_CMPD_CHEMBLID>
CHEMBL467688

>  <PARENT_MOLREGNO>
480787

>  <COMPOUND_KEY>
22

>  <MOLWEIGHT>
214.26

>  <ALOGP>
1.77

>  <PSA>
27.05

>  <NUM_RO5_VIOLATIONS>
0

>  <ACTIVITY_ID>
2641211

>  <STANDARD_TYPE>
CL

>  <RELATION>
=

>  <STANDARD_VALUE>
37.0

>  <STANDARD_UNITS>
mL.min-1.g-1

>  <PUBLISHED_TYPE>
CL

>  <PUBLISHED_RELATION>
=

>  <PUBLISHED_VALUE>
37.0

>  <PUBLISHED_UNITS>
microL/min/mg

>  <POTENTIAL_DUPLICATE>
0

>  <BAO_ENDPOINT>
BAO_0002759

>  <ASSAY_ID>
499397

>  <ASSAY_CHEMBLID>
CHEMBL1015849

>  <ASSAY_TYPE>
A

>  <DESCRIPTION>
Intrinsic clearance in human liver microsomes

>  <ASSAY_SRC_ID>
1

>  <ASSAY_SRC_DESCRIPTION>
Scientific Literature

>  <ASSAY_ORGANISM>
Homo sapiens

>  <ASSAY_TAX_ID>
9606

>  <CURATED_BY>
Autocuration

>  <BAO_FORMAT>
BAO_0000251

>  <TID>
102164

>  <TARGET_CHEMBLID>
CHEMBL613373

>  <TARGET_TYPE>
SUBCELLULAR

>  <PREF_NAME>
Liver microsomes

>  <CONFIDENCE_SCORE>
2

>  <TARGET_MAPPING>
Subcellular fraction

>  <DOC_ID>
46685

>  <DOC_CHEMBLID>
CHEMBL1136872

>  <PUBMED_ID>
19394220

>  <JOURNAL>
Bioorg. Med. Chem. Lett.

>  <YEAR>
2009

>  <VOLUME>
19

>  <ISSUE>
11

>  <FIRST_PAGE>
3118

>  <ORGANISM>
Homo sapiens

$$$$

  Mrv1533001291819122D          

 18 20  0  0  1  0            999 V2000
    3.9934    3.3000    0.0000 C   0  0  0  0  0  0  0  0  0  0  0  0
    3.9934    2.4750    0.0000 O   0  0  0  0  0  0  0  0  0  0  0  0
    3.2789    2.0625    0.0000 C   0  0  0  0  0  0  0  0  0  0  0  0
    3.2789    1.2375    0.0000 C   0  0  0  0  0  0  0  0  0  0  0  0
    3.9934    0.8250    0.0000 C   0  0  0  0  0  0  0  0  0  0  0  0
    4.7079    1.2375    0.0000 Cl  0  0  0  0  0  0  0  0  0  0  0  0
    3.9934    0.0000    0.0000 C   0  0  0  0  0  0  0  0  0  0  0  0
    3.2789   -0.4125    0.0000 C   0  0  0  0  0  0  0  0  0  0  0  0
    2.5645    0.0000    0.0000 C   0  0  0  0  0  0  0  0  0  0  0  0
    1.7798   -0.2549    0.0000 C   0  0  1  0  0  0  0  0  0  0  0  0
    1.2949    0.4125    0.0000 C   0  0  0  0  0  0  0  0  0  0  0  0
    1.7798    1.0799    0.0000 C   0  0  0  0  0  0  0  0  0  0  0  0
    2.5645    0.8250    0.0000 C   0  0  0  0  0  0  0  0  0  0  0  0
    1.5249   -1.0396    0.0000 C   0  0  0  0  0  0  0  0  0  0  0  0
    2.0098   -1.7070    0.0000 N   0  0  0  0  0  0  0  0  0  0  0  0
    1.5249   -2.3744    0.0000 C   0  0  0  0  0  0  0  0  0  0  0  0
    0.7403   -2.1195    0.0000 C   0  0  0  0  0  0  0  0  0  0  0  0
    0.7403   -1.2945    0.0000 N   0  0  0  0  0  0  0  0  0  0  0  0
  1  2  1  0  0  0  0
  2  3  1  0  0  0  0
  3  4  1  0  0  0  0
  4  5  4  0  0  0  0
  5  6  1  0  0  0  0
  5  7  4  0  0  0  0
  7  8  4  0  0  0  0
  8  9  4  0  0  0  0
  9 10  1  0  0  0  0
 10 11  1  0  0  0  0
 11 12  1  0  0  0  0
 12 13  1  0  0  0  0
  4 13  4  0  0  0  0
  9 13  4  0  0  0  0
 10 14  1  6  0  0  0
 14 15  4  0  0  0  0
 15 16  4  0  0  0  0
 16 17  4  0  0  0  0
 17 18  4  0  0  0  0
 14 18  4  0  0  0  0
M  STY  1   1 DAT
M  SAL   1  1  18
M  SDT   1 MRV_IMPLICIT_H                                        
M  SDD   1     0.0000    0.0000    DR    ALL  0       0  
M  SED   1 IMPL_H1
M  END
>  <CdId>
203

>  <Mol Weight>
262.74

>  <Formula>
C14H15ClN2O

>  <CMPD_CHEMBLID>
CHEMBL481322

>  <MOLREGNO>
475702

>  <PARENT_CMPD_CHEMBLID>
CHEMBL481322

>  <PARENT_MOLREGNO>
475702

>  <COMPOUND_KEY>
1

>  <MOLWEIGHT>
262.73

>  <ALOGP>
2.72

>  <PSA>
37.9

>  <NUM_RO5_VIOLATIONS>
0

>  <ACTIVITY_ID>
2639252

>  <STANDARD_TYPE>
CL

>  <RELATION>
=

>  <STANDARD_VALUE>
30.0

>  <STANDARD_UNITS>
mL.min-1.g-1

>  <PUBLISHED_TYPE>
CL

>  <PUBLISHED_RELATION>
=

>  <PUBLISHED_VALUE>
30.0

>  <PUBLISHED_UNITS>
microL/min/mg

>  <POTENTIAL_DUPLICATE>
0

>  <BAO_ENDPOINT>
BAO_0002759

>  <ASSAY_ID>
500051

>  <ASSAY_CHEMBLID>
CHEMBL970454

>  <ASSAY_TYPE>
A

>  <DESCRIPTION>
Intrinsic clearance in human liver microsomes

>  <ASSAY_SRC_ID>
1

>  <ASSAY_SRC_DESCRIPTION>
Scientific Literature

>  <ASSAY_ORGANISM>
Homo sapiens

>  <ASSAY_TAX_ID>
9606

>  <CURATED_BY>
Autocuration

>  <BAO_FORMAT>
BAO_0000251

>  <TID>
102164

>  <TARGET_CHEMBLID>
CHEMBL613373

>  <TARGET_TYPE>
SUBCELLULAR

>  <PREF_NAME>
Liver microsomes

>  <CONFIDENCE_SCORE>
2

>  <TARGET_MAPPING>
Subcellular fraction

>  <DOC_ID>
46724

>  <DOC_CHEMBLID>
CHEMBL1136911

>  <PUBMED_ID>
19414260

>  <JOURNAL>
Bioorg. Med. Chem. Lett.

>  <YEAR>
2009

>  <VOLUME>
19

>  <ISSUE>
11

>  <FIRST_PAGE>
3113

>  <ORGANISM>
Homo sapiens

$$$$

  Mrv1533001291819122D          

 25 28  0  0  1  0            999 V2000
    2.8471   -3.8273    0.0000 C   0  0  0  0  0  0  0  0  0  0  0  0
    2.4346   -3.1128    0.0000 S   0  0  0  0  0  0  0  0  0  0  0  0
    3.1491   -2.7003    0.0000 O   0  0  0  0  0  0  0  0  0  0  0  0
    1.7202   -3.5253    0.0000 O   0  0  0  0  0  0  0  0  0  0  0  0
    2.0221   -2.3984    0.0000 N   0  0  0  0  0  0  0  0  0  0  0  0
    1.1971   -2.3984    0.0000 C   0  0  0  0  0  0  0  0  0  0  0  0
    0.7846   -3.1128    0.0000 C   0  0  0  0  0  0  0  0  0  0  0  0
   -0.0404   -3.1128    0.0000 C   0  0  0  0  0  0  0  0  0  0  0  0
   -0.4529   -2.3984    0.0000 C   0  0  0  0  0  0  0  0  0  0  0  0
   -0.0404   -1.6839    0.0000 C   0  0  0  0  0  0  0  0  0  0  0  0
    0.7846   -1.6839    0.0000 C   0  0  0  0  0  0  0  0  0  0  0  0
   -0.4529   -0.9694    0.0000 C   0  0  0  0  0  0  0  0  0  0  0  0
   -1.2779   -0.9694    0.0000 C   0  0  0  0  0  0  0  0  0  0  0  0
   -1.6904   -0.2549    0.0000 C   0  0  0  0  0  0  0  0  0  0  0  0
   -1.2779    0.4595    0.0000 C   0  0  0  0  0  0  0  0  0  0  0  0
   -0.4529    0.4595    0.0000 C   0  0  0  0  0  0  0  0  0  0  0  0
   -0.0404   -0.2549    0.0000 C   0  0  0  0  0  0  0  0  0  0  0  0
    0.7846   -0.2549    0.0000 C   0  0  2  0  0  0  0  0  0  0  0  0
    1.2695    0.4125    0.0000 C   0  0  0  0  0  0  0  0  0  0  0  0
    2.0542    0.1576    0.0000 C   0  0  0  0  0  0  0  0  0  0  0  0
    2.8388    0.4125    0.0000 N   0  0  0  0  0  0  0  0  0  0  0  0
    3.3237   -0.2549    0.0000 C   0  0  0  0  0  0  0  0  0  0  0  0
    2.8388   -0.9224    0.0000 C   0  0  0  0  0  0  0  0  0  0  0  0
    2.0542   -0.6674    0.0000 N   0  0  0  0  0  0  0  0  0  0  0  0
    1.2695   -0.9224    0.0000 C   0  0  0  0  0  0  0  0  0  0  0  0
  1  2  1  0  0  0  0
  2  3  2  0  0  0  0
  2  4  2  0  0  0  0
  2  5  1  0  0  0  0
  5  6  1  0  0  0  0
  6  7  4  0  0  0  0
  7  8  4  0  0  0  0
  8  9  4  0  0  0  0
  9 10  4  0  0  0  0
 10 11  4  0  0  0  0
  6 11  4  0  0  0  0
 10 12  1  0  0  0  0
 12 13  4  0  0  0  0
 13 14  4  0  0  0  0
 14 15  4  0  0  0  0
 15 16  4  0  0  0  0
 16 17  4  0  0  0  0
 12 17  4  0  0  0  0
 18 17  1  6  0  0  0
 18 19  1  0  0  0  0
 19 20  1  0  0  0  0
 20 21  4  0  0  0  0
 21 22  4  0  0  0  0
 22 23  4  0  0  0  0
 23 24  4  0  0  0  0
 20 24  4  0  0  0  0
 24 25  1  0  0  0  0
 18 25  1  0  0  0  0
M  END
>  <CdId>
205

>  <Mol Weight>
353.44

>  <Formula>
C19H19N3O2S

>  <CMPD_CHEMBLID>
CHEMBL513871

>  <MOLREGNO>
479287

>  <PARENT_CMPD_CHEMBLID>
CHEMBL513871

>  <PARENT_MOLREGNO>
479287

>  <COMPOUND_KEY>
16

>  <MOLWEIGHT>
353.44

>  <ALOGP>
2.22

>  <PSA>
72.37

>  <NUM_RO5_VIOLATIONS>
0

>  <ACTIVITY_ID>
2639318

>  <STANDARD_TYPE>
CL

>  <RELATION>
=

>  <STANDARD_VALUE>
22.0

>  <STANDARD_UNITS>
mL.min-1.g-1

>  <PUBLISHED_TYPE>
CL

>  <PUBLISHED_RELATION>
=

>  <PUBLISHED_VALUE>
22.0

>  <PUBLISHED_UNITS>
microL/min/mg

>  <POTENTIAL_DUPLICATE>
0

>  <BAO_ENDPOINT>
BAO_0002759

>  <ASSAY_ID>
500051

>  <ASSAY_CHEMBLID>
CHEMBL970454

>  <ASSAY_TYPE>
A

>  <DESCRIPTION>
Intrinsic clearance in human liver microsomes

>  <ASSAY_SRC_ID>
1

>  <ASSAY_SRC_DESCRIPTION>
Scientific Literature

>  <ASSAY_ORGANISM>
Homo sapiens

>  <ASSAY_TAX_ID>
9606

>  <CURATED_BY>
Autocuration

>  <BAO_FORMAT>
BAO_0000251

>  <TID>
102164

>  <TARGET_CHEMBLID>
CHEMBL613373

>  <TARGET_TYPE>
SUBCELLULAR

>  <PREF_NAME>
Liver microsomes

>  <CONFIDENCE_SCORE>
2

>  <TARGET_MAPPING>
Subcellular fraction

>  <DOC_ID>
46724

>  <DOC_CHEMBLID>
CHEMBL1136911

>  <PUBMED_ID>
19414260

>  <JOURNAL>
Bioorg. Med. Chem. Lett.

>  <YEAR>
2009

>  <VOLUME>
19

>  <ISSUE>
11

>  <FIRST_PAGE>
3113

>  <ORGANISM>
Homo sapiens

$$$$

  Mrv1533001291819122D          

 48 54  0  0  1  0            999 V2000
   -3.6954   -0.8203    0.0000 C   0  0  0  0  0  0  0  0  0  0  0  0
   -3.6954    0.0047    0.0000 O   0  0  0  0  0  0  0  0  0  0  0  0
   -2.9810    0.4172    0.0000 C   0  0  0  0  0  0  0  0  0  0  0  0
   -2.9810    1.2422    0.0000 C   0  0  0  0  0  0  0  0  0  0  0  0
   -2.2665    1.6547    0.0000 C   0  0  0  0  0  0  0  0  0  0  0  0
   -1.5520    1.2422    0.0000 C   0  0  0  0  0  0  0  0  0  0  0  0
   -0.8375    1.6547    0.0000 C   0  0  0  0  0  0  0  0  0  0  0  0
   -0.8375    2.4797    0.0000 O   0  0  0  0  0  0  0  0  0  0  0  0
   -1.5520    2.8922    0.0000 C   0  0  2  0  0  0  0  0  0  0  0  0
   -1.6382    3.7127    0.0000 C   0  0  0  0  0  0  0  0  0  0  0  0
   -2.4452    3.8842    0.0000 C   0  0  2  0  0  0  0  0  0  0  0  0
   -2.8577    3.1697    0.0000 C   0  0  1  0  0  0  0  0  0  0  0  0
   -2.3057    2.5566    0.0000 C   0  0  0  0  0  0  0  0  0  0  0  0
   -3.5394    2.7050    0.0000 C   0  0  0  0  0  0  0  0  0  0  0  0
   -3.2380    1.9370    0.0000 O   0  0  0  0  0  0  0  0  0  0  0  0
   -4.3552    2.5820    0.0000 N   0  0  0  0  0  0  0  0  0  0  0  0
   -4.4168    1.7593    0.0000 C   0  0  0  0  0  0  0  0  0  0  0  0
   -5.1435    2.8252    0.0000 C   0  0  0  0  0  0  0  0  0  0  0  0
   -5.7483    3.3863    0.0000 C   0  0  0  0  0  0  0  0  0  0  0  0
   -6.0497    4.1543    0.0000 C   0  0  0  0  0  0  0  0  0  0  0  0
   -5.9880    4.9770    0.0000 C   0  0  0  0  0  0  0  0  0  0  0  0
   -5.5755    5.6915    0.0000 C   0  0  0  0  0  0  0  0  0  0  0  0
   -4.8939    6.1562    0.0000 C   0  0  0  0  0  0  0  0  0  0  0  0
   -4.0781    6.2792    0.0000 C   0  0  2  0  0  0  0  0  0  0  0  0
   -3.4733    6.8403    0.0000 C   0  0  0  0  0  0  0  0  0  0  0  0
   -3.2897    6.0360    0.0000 C   0  0  1  0  0  0  0  0  0  0  0  0
   -2.6850    5.4749    0.0000 N   0  0  0  0  0  0  0  0  0  0  0  0
   -2.3836    4.7069    0.0000 C   0  0  0  0  0  0  0  0  0  0  0  0
   -1.5678    4.8298    0.0000 O   0  0  0  0  0  0  0  0  0  0  0  0
   -2.5753    6.4485    0.0000 C   0  0  0  0  0  0  0  0  0  0  0  0
   -1.8608    6.0360    0.0000 O   0  0  0  0  0  0  0  0  0  0  0  0
   -2.5753    7.2735    0.0000 N   0  0  0  0  0  0  0  0  0  0  0  0
   -1.8608    7.6860    0.0000 S   0  0  0  0  0  0  0  0  0  0  0  0
   -1.4483    6.9715    0.0000 O   0  0  0  0  0  0  0  0  0  0  0  0
   -2.2733    8.4005    0.0000 O   0  0  0  0  0  0  0  0  0  0  0  0
   -1.1463    8.0985    0.0000 C   0  0  0  0  0  0  0  0  0  0  0  0
   -0.7338    8.8130    0.0000 C   0  0  0  0  0  0  0  0  0  0  0  0
   -0.3213    8.0985    0.0000 C   0  0  0  0  0  0  0  0  0  0  0  0
   -0.1231    1.2422    0.0000 C   0  0  0  0  0  0  0  0  0  0  0  0
   -0.1231    0.4172    0.0000 C   0  0  0  0  0  0  0  0  0  0  0  0
   -0.8375    0.0047    0.0000 N   0  0  0  0  0  0  0  0  0  0  0  0
   -1.5520    0.4172    0.0000 C   0  0  0  0  0  0  0  0  0  0  0  0
   -2.2665    0.0047    0.0000 C   0  0  0  0  0  0  0  0  0  0  0  0
    0.5914    0.0047    0.0000 C   0  0  0  0  0  0  0  0  0  0  0  0
    1.3451    0.3402    0.0000 N   0  0  0  0  0  0  0  0  0  0  0  0
    1.8971   -0.2728    0.0000 C   0  0  0  0  0  0  0  0  0  0  0  0
    1.4846   -0.9873    0.0000 C   0  0  0  0  0  0  0  0  0  0  0  0
    0.6776   -0.8158    0.0000 S   0  0  0  0  0  0  0  0  0  0  0  0
  1  2  1  0  0  0  0
  2  3  1  0  0  0  0
  3  4  4  0  0  0  0
  4  5  4  0  0  0  0
  5  6  4  0  0  0  0
  6  7  4  0  0  0  0
  7  8  1  0  0  0  0
  9  8  1  1  0  0  0
  9 10  1  0  0  0  0
 11 10  1  6  0  0  0
 11 12  1  0  0  0  0
 12 13  1  1  0  0  0
  9 13  1  0  0  0  0
 12 14  1  0  0  0  0
 14 15  2  0  0  0  0
 14 16  1  0  0  0  0
 16 17  1  0  0  0  0
 16 18  1  0  0  0  0
 18 19  1  0  0  0  0
 19 20  1  0  0  0  0
 20 21  1  0  0  0  0
 21 22  1  0  0  0  0
 22 23  2  0  0  0  0
 23 24  1  0  0  0  0
 24 25  1  6  0  0  0
 25 26  1  0  0  0  0
 24 26  1  0  0  0  0
 26 27  1  0  0  0  0
 27 28  1  0  0  0  0
 11 28  1  0  0  0  0
 28 29  2  0  0  0  0
 26 30  1  6  0  0  0
 30 31  2  0  0  0  0
 30 32  1  0  0  0  0
 32 33  1  0  0  0  0
 33 34  2  0  0  0  0
 33 35  2  0  0  0  0
 33 36  1  0  0  0  0
 36 37  1  0  0  0  0
 37 38  1  0  0  0  0
 36 38  1  0  0  0  0
  7 39  4  0  0  0  0
 39 40  4  0  0  0  0
 40 41  4  0  0  0  0
 41 42  4  0  0  0  0
  6 42  4  0  0  0  0
 42 43  4  0  0  0  0
  3 43  4  0  0  0  0
 40 44  1  0  0  0  0
 44 45  4  0  0  0  0
 45 46  4  0  0  0  0
 46 47  4  0  0  0  0
 47 48  4  0  0  0  0
 44 48  4  0  0  0  0
M  END
>  <CdId>
225

>  <Mol Weight>
693.83

>  <Formula>
C34H39N5O7S2

>  <CMPD_CHEMBLID>
CHEMBL507228

>  <MOLREGNO>
451742

>  <PARENT_CMPD_CHEMBLID>
CHEMBL507228

>  <PARENT_MOLREGNO>
451742

>  <COMPOUND_KEY>
32a

>  <MOLWEIGHT>
693.83

>  <ALOGP>
2.9

>  <PSA>
193.51

>  <NUM_RO5_VIOLATIONS>
1

>  <ACTIVITY_ID>
2240060

>  <STANDARD_TYPE>
CL

>  <RELATION>
=

>  <STANDARD_VALUE>
38.0

>  <STANDARD_UNITS>
mL.min-1.g-1

>  <PUBLISHED_TYPE>
CL

>  <PUBLISHED_RELATION>
=

>  <PUBLISHED_VALUE>
38.0

>  <PUBLISHED_UNITS>
microL/min/mg

>  <POTENTIAL_DUPLICATE>
0

>  <BAO_ENDPOINT>
BAO_0002759

>  <ASSAY_ID>
512845

>  <ASSAY_CHEMBLID>
CHEMBL972558

>  <ASSAY_TYPE>
A

>  <DESCRIPTION>
Metabolic stability in human liver microsomes assessed as intrinsic clearance

>  <ASSAY_SRC_ID>
1

>  <ASSAY_SRC_DESCRIPTION>
Scientific Literature

>  <ASSAY_ORGANISM>
Homo sapiens

>  <ASSAY_TAX_ID>
9606

>  <CURATED_BY>
Autocuration

>  <BAO_FORMAT>
BAO_0000251

>  <TID>
102164

>  <TARGET_CHEMBLID>
CHEMBL613373

>  <TARGET_TYPE>
SUBCELLULAR

>  <PREF_NAME>
Liver microsomes

>  <CONFIDENCE_SCORE>
2

>  <TARGET_MAPPING>
Subcellular fraction

>  <DOC_ID>
44299

>  <DOC_CHEMBLID>
CHEMBL1156723

>  <PUBMED_ID>
18678486

>  <JOURNAL>
Bioorg. Med. Chem. Lett.

>  <YEAR>
2008

>  <VOLUME>
18

>  <ISSUE>
17

>  <FIRST_PAGE>
4853

>  <ORGANISM>
Homo sapiens

$$$$

  Mrv1533001291819122D          

 49 55  0  0  1  0            999 V2000
   -3.6954   -0.8203    0.0000 C   0  0  0  0  0  0  0  0  0  0  0  0
   -3.6954    0.0047    0.0000 O   0  0  0  0  0  0  0  0  0  0  0  0
   -2.9810    0.4172    0.0000 C   0  0  0  0  0  0  0  0  0  0  0  0
   -2.9810    1.2422    0.0000 C   0  0  0  0  0  0  0  0  0  0  0  0
   -2.2665    1.6547    0.0000 C   0  0  0  0  0  0  0  0  0  0  0  0
   -1.5520    1.2422    0.0000 C   0  0  0  0  0  0  0  0  0  0  0  0
   -0.8375    1.6547    0.0000 C   0  0  0  0  0  0  0  0  0  0  0  0
   -0.8375    2.4797    0.0000 O   0  0  0  0  0  0  0  0  0  0  0  0
   -1.5520    2.8922    0.0000 C   0  0  2  0  0  0  0  0  0  0  0  0
   -1.6382    3.7127    0.0000 C   0  0  0  0  0  0  0  0  0  0  0  0
   -2.4452    3.8842    0.0000 C   0  0  2  0  0  0  0  0  0  0  0  0
   -2.8577    3.1697    0.0000 C   0  0  1  0  0  0  0  0  0  0  0  0
   -2.3057    2.5566    0.0000 C   0  0  0  0  0  0  0  0  0  0  0  0
   -3.5394    2.7050    0.0000 C   0  0  0  0  0  0  0  0  0  0  0  0
   -3.2380    1.9370    0.0000 O   0  0  0  0  0  0  0  0  0  0  0  0
   -4.3552    2.5820    0.0000 N   0  0  0  0  0  0  0  0  0  0  0  0
   -4.4168    1.7593    0.0000 C   0  0  0  0  0  0  0  0  0  0  0  0
   -5.1435    2.8252    0.0000 C   0  0  0  0  0  0  0  0  0  0  0  0
   -5.7483    3.3863    0.0000 C   0  0  0  0  0  0  0  0  0  0  0  0
   -6.0497    4.1543    0.0000 C   0  0  0  0  0  0  0  0  0  0  0  0
   -5.9880    4.9770    0.0000 C   0  0  0  0  0  0  0  0  0  0  0  0
   -5.5755    5.6915    0.0000 C   0  0  0  0  0  0  0  0  0  0  0  0
   -4.8939    6.1562    0.0000 C   0  0  0  0  0  0  0  0  0  0  0  0
   -4.0781    6.2792    0.0000 C   0  0  2  0  0  0  0  0  0  0  0  0
   -3.4733    6.8403    0.0000 C   0  0  0  0  0  0  0  0  0  0  0  0
   -3.2897    6.0360    0.0000 C   0  0  1  0  0  0  0  0  0  0  0  0
   -2.6850    5.4749    0.0000 N   0  0  0  0  0  0  0  0  0  0  0  0
   -2.3836    4.7069    0.0000 C   0  0  0  0  0  0  0  0  0  0  0  0
   -1.5678    4.8298    0.0000 O   0  0  0  0  0  0  0  0  0  0  0  0
   -2.5753    6.4485    0.0000 C   0  0  0  0  0  0  0  0  0  0  0  0
   -1.8608    6.0360    0.0000 O   0  0  0  0  0  0  0  0  0  0  0  0
   -2.5753    7.2735    0.0000 N   0  0  0  0  0  0  0  0  0  0  0  0
   -1.8608    7.6860    0.0000 S   0  0  0  0  0  0  0  0  0  0  0  0
   -1.4483    6.9715    0.0000 O   0  0  0  0  0  0  0  0  0  0  0  0
   -2.2733    8.4005    0.0000 O   0  0  0  0  0  0  0  0  0  0  0  0
   -1.1463    8.0985    0.0000 C   0  0  0  0  0  0  0  0  0  0  0  0
   -0.7338    8.8130    0.0000 C   0  0  0  0  0  0  0  0  0  0  0  0
   -0.3213    8.0985    0.0000 C   0  0  0  0  0  0  0  0  0  0  0  0
   -0.1231    1.2422    0.0000 C   0  0  0  0  0  0  0  0  0  0  0  0
   -0.1231    0.4172    0.0000 C   0  0  0  0  0  0  0  0  0  0  0  0
   -0.8375    0.0047    0.0000 N   0  0  0  0  0  0  0  0  0  0  0  0
   -1.5520    0.4172    0.0000 C   0  0  0  0  0  0  0  0  0  0  0  0
   -2.2665    0.0047    0.0000 C   0  0  0  0  0  0  0  0  0  0  0  0
    0.5914    0.0047    0.0000 C   0  0  0  0  0  0  0  0  0  0  0  0
    1.3059    0.4172    0.0000 C   0  0  0  0  0  0  0  0  0  0  0  0
    2.0203    0.0047    0.0000 C   0  0  0  0  0  0  0  0  0  0  0  0
    2.0203   -0.8203    0.0000 C   0  0  0  0  0  0  0  0  0  0  0  0
    1.3059   -1.2328    0.0000 C   0  0  0  0  0  0  0  0  0  0  0  0
    0.5914   -0.8203    0.0000 C   0  0  0  0  0  0  0  0  0  0  0  0
  1  2  1  0  0  0  0
  2  3  1  0  0  0  0
  3  4  4  0  0  0  0
  4  5  4  0  0  0  0
  5  6  4  0  0  0  0
  6  7  4  0  0  0  0
  7  8  1  0  0  0  0
  9  8  1  1  0  0  0
  9 10  1  0  0  0  0
 11 10  1  6  0  0  0
 11 12  1  0  0  0  0
 12 13  1  1  0  0  0
  9 13  1  0  0  0  0
 12 14  1  0  0  0  0
 14 15  2  0  0  0  0
 14 16  1  0  0  0  0
 16 17  1  0  0  0  0
 16 18  1  0  0  0  0
 18 19  1  0  0  0  0
 19 20  1  0  0  0  0
 20 21  1  0  0  0  0
 21 22  1  0  0  0  0
 22 23  2  0  0  0  0
 23 24  1  0  0  0  0
 24 25  1  6  0  0  0
 25 26  1  0  0  0  0
 24 26  1  0  0  0  0
 26 27  1  0  0  0  0
 27 28  1  0  0  0  0
 11 28  1  0  0  0  0
 28 29  2  0  0  0  0
 26 30  1  6  0  0  0
 30 31  2  0  0  0  0
 30 32  1  0  0  0  0
 32 33  1  0  0  0  0
 33 34  2  0  0  0  0
 33 35  2  0  0  0  0
 33 36  1  0  0  0  0
 36 37  1  0  0  0  0
 37 38  1  0  0  0  0
 36 38  1  0  0  0  0
  7 39  4  0  0  0  0
 39 40  4  0  0  0  0
 40 41  4  0  0  0  0
 41 42  4  0  0  0  0
  6 42  4  0  0  0  0
 42 43  4  0  0  0  0
  3 43  4  0  0  0  0
 40 44  1  0  0  0  0
 44 45  4  0  0  0  0
 45 46  4  0  0  0  0
 46 47  4  0  0  0  0
 47 48  4  0  0  0  0
 48 49  4  0  0  0  0
 44 49  4  0  0  0  0
M  END
>  <CdId>
229

>  <Mol Weight>
686.82

>  <Formula>
C37H42N4O7S

>  <CMPD_CHEMBLID>
CHEMBL442986

>  <MOLREGNO>
451740

>  <PARENT_CMPD_CHEMBLID>
CHEMBL442986

>  <PARENT_MOLREGNO>
451740

>  <COMPOUND_KEY>
5

>  <MOLWEIGHT>
686.82

>  <ALOGP>
4.04

>  <PSA>
152.37

>  <NUM_RO5_VIOLATIONS>
1

>  <ACTIVITY_ID>
2240044

>  <STANDARD_TYPE>
CL

>  <RELATION>
=

>  <STANDARD_VALUE>
46.0

>  <STANDARD_UNITS>
mL.min-1.g-1

>  <PUBLISHED_TYPE>
CL

>  <PUBLISHED_RELATION>
=

>  <PUBLISHED_VALUE>
46.0

>  <PUBLISHED_UNITS>
microL/min/mg

>  <POTENTIAL_DUPLICATE>
0

>  <BAO_ENDPOINT>
BAO_0002759

>  <ASSAY_ID>
512845

>  <ASSAY_CHEMBLID>
CHEMBL972558

>  <ASSAY_TYPE>
A

>  <DESCRIPTION>
Metabolic stability in human liver microsomes assessed as intrinsic clearance

>  <ASSAY_SRC_ID>
1

>  <ASSAY_SRC_DESCRIPTION>
Scientific Literature

>  <ASSAY_ORGANISM>
Homo sapiens

>  <ASSAY_TAX_ID>
9606

>  <CURATED_BY>
Autocuration

>  <BAO_FORMAT>
BAO_0000251

>  <TID>
102164

>  <TARGET_CHEMBLID>
CHEMBL613373

>  <TARGET_TYPE>
SUBCELLULAR

>  <PREF_NAME>
Liver microsomes

>  <CONFIDENCE_SCORE>
2

>  <TARGET_MAPPING>
Subcellular fraction

>  <DOC_ID>
44299

>  <DOC_CHEMBLID>
CHEMBL1156723

>  <PUBMED_ID>
18678486

>  <JOURNAL>
Bioorg. Med. Chem. Lett.

>  <YEAR>
2008

>  <VOLUME>
18

>  <ISSUE>
17

>  <FIRST_PAGE>
4853

>  <ORGANISM>
Homo sapiens

$$$$

  Mrv1533001291819122D          

 20 23  0  0  0  0            999 V2000
    4.0668    2.3479    0.0000 Cl  0  0  0  0  0  0  0  0  0  0  0  0
    3.3523    1.9354    0.0000 C   0  0  0  0  0  0  0  0  0  0  0  0
    3.3523    1.1104    0.0000 C   0  0  0  0  0  0  0  0  0  0  0  0
    2.6378    0.6979    0.0000 C   0  0  0  0  0  0  0  0  0  0  0  0
    1.9233    1.1104    0.0000 C   0  0  0  0  0  0  0  0  0  0  0  0
    1.1387    0.8555    0.0000 C   0  0  0  0  0  0  0  0  0  0  0  0
    0.6538    1.5229    0.0000 C   0  0  0  0  0  0  0  0  0  0  0  0
    1.1387    2.1904    0.0000 C   0  0  0  0  0  0  0  0  0  0  0  0
    1.9233    1.9354    0.0000 C   0  0  0  0  0  0  0  0  0  0  0  0
    2.6378    2.3479    0.0000 C   0  0  0  0  0  0  0  0  0  0  0  0
    2.6378    3.1729    0.0000 C   0  0  0  0  0  0  0  0  0  0  0  0
    1.9704    3.6579    0.0000 C   0  0  0  0  0  0  0  0  0  0  0  0
    2.2253    4.4425    0.0000 N   0  0  0  0  0  0  0  0  0  0  0  0
    3.0503    4.4425    0.0000 N   0  0  0  0  0  0  0  0  0  0  0  0
    3.3053    3.6579    0.0000 C   0  0  0  0  0  0  0  0  0  0  0  0
    0.8838    0.0709    0.0000 C   0  0  0  0  0  0  0  0  0  0  0  0
    1.3687   -0.5966    0.0000 N   0  0  0  0  0  0  0  0  0  0  0  0
    0.8838   -1.2640    0.0000 C   0  0  0  0  0  0  0  0  0  0  0  0
    0.0992   -1.0091    0.0000 C   0  0  0  0  0  0  0  0  0  0  0  0
    0.0992   -0.1841    0.0000 N   0  0  0  0  0  0  0  0  0  0  0  0
  1  2  1  0  0  0  0
  2  3  4  0  0  0  0
  3  4  4  0  0  0  0
  4  5  4  0  0  0  0
  5  6  1  0  0  0  0
  6  7  1  0  0  0  0
  7  8  1  0  0  0  0
  8  9  1  0  0  0  0
  5  9  4  0  0  0  0
  9 10  4  0  0  0  0
  2 10  4  0  0  0  0
 10 11  1  0  0  0  0
 11 12  4  0  0  0  0
 12 13  4  0  0  0  0
 13 14  4  0  0  0  0
 14 15  4  0  0  0  0
 11 15  4  0  0  0  0
  6 16  1  0  0  0  0
 16 17  4  0  0  0  0
 17 18  4  0  0  0  0
 18 19  4  0  0  0  0
 19 20  4  0  0  0  0
 16 20  4  0  0  0  0
M  STY  2   1 DAT   2 DAT
M  SAL   1  1  14
M  SDT   1 MRV_IMPLICIT_H                                        
M  SDD   1     0.0000    0.0000    DR    ALL  0       0  
M  SED   1 IMPL_H1
M  SAL   2  1  20
M  SDT   2 MRV_IMPLICIT_H                                        
M  SDD   2     0.0000    0.0000    DR    ALL  0       0  
M  SED   2 IMPL_H1
M  END
>  <CdId>
230

>  <Mol Weight>
284.75

>  <Formula>
C15H13ClN4

>  <CMPD_CHEMBLID>
CHEMBL257799

>  <MOLREGNO>
427134

>  <PARENT_CMPD_CHEMBLID>
CHEMBL257799

>  <PARENT_MOLREGNO>
427134

>  <COMPOUND_KEY>
2

>  <MOLWEIGHT>
284.74

>  <ALOGP>
2.88

>  <PSA>
57.36

>  <NUM_RO5_VIOLATIONS>
0

>  <ACTIVITY_ID>
2505103

>  <STANDARD_TYPE>
CL

>  <RELATION>
=

>  <STANDARD_VALUE>
24.0

>  <STANDARD_UNITS>
mL.min-1.g-1

>  <PUBLISHED_TYPE>
CL

>  <PUBLISHED_RELATION>
=

>  <PUBLISHED_VALUE>
24.0

>  <PUBLISHED_UNITS>
microL/min/mg

>  <POTENTIAL_DUPLICATE>
0

>  <BAO_ENDPOINT>
BAO_0002759

>  <ASSAY_ID>
519299

>  <ASSAY_CHEMBLID>
CHEMBL947751

>  <ASSAY_TYPE>
A

>  <DESCRIPTION>
Metabolic stability in human liver microsomes assessed as intrinsic clearance

>  <ASSAY_SRC_ID>
1

>  <ASSAY_SRC_DESCRIPTION>
Scientific Literature

>  <ASSAY_ORGANISM>
Homo sapiens

>  <ASSAY_TAX_ID>
9606

>  <CURATED_BY>
Autocuration

>  <BAO_FORMAT>
BAO_0000251

>  <TID>
102164

>  <TARGET_CHEMBLID>
CHEMBL613373

>  <TARGET_TYPE>
SUBCELLULAR

>  <PREF_NAME>
Liver microsomes

>  <CONFIDENCE_SCORE>
2

>  <TARGET_MAPPING>
Subcellular fraction

>  <DOC_ID>
45518

>  <DOC_CHEMBLID>
CHEMBL1141007

>  <PUBMED_ID>
18980842

>  <JOURNAL>
Bioorg. Med. Chem. Lett.

>  <YEAR>
2008

>  <VOLUME>
18

>  <ISSUE>
24

>  <FIRST_PAGE>
6437

>  <ORGANISM>
Homo sapiens

$$$$

  Mrv1533001291819122D          

 18 20  0  0  1  0            999 V2000
    3.9934    3.3000    0.0000 C   0  0  0  0  0  0  0  0  0  0  0  0
    3.9934    2.4750    0.0000 O   0  0  0  0  0  0  0  0  0  0  0  0
    3.2789    2.0625    0.0000 C   0  0  0  0  0  0  0  0  0  0  0  0
    3.2789    1.2375    0.0000 C   0  0  0  0  0  0  0  0  0  0  0  0
    3.9934    0.8250    0.0000 C   0  0  0  0  0  0  0  0  0  0  0  0
    4.7079    1.2375    0.0000 Cl  0  0  0  0  0  0  0  0  0  0  0  0
    3.9934    0.0000    0.0000 C   0  0  0  0  0  0  0  0  0  0  0  0
    3.2789   -0.4125    0.0000 C   0  0  0  0  0  0  0  0  0  0  0  0
    2.5645    0.0000    0.0000 C   0  0  0  0  0  0  0  0  0  0  0  0
    1.7798   -0.2549    0.0000 C   0  0  1  0  0  0  0  0  0  0  0  0
    1.2949    0.4125    0.0000 C   0  0  0  0  0  0  0  0  0  0  0  0
    1.7798    1.0799    0.0000 C   0  0  0  0  0  0  0  0  0  0  0  0
    2.5645    0.8250    0.0000 C   0  0  0  0  0  0  0  0  0  0  0  0
    1.5249   -1.0396    0.0000 C   0  0  0  0  0  0  0  0  0  0  0  0
    2.0098   -1.7070    0.0000 N   0  0  0  0  0  0  0  0  0  0  0  0
    1.5249   -2.3744    0.0000 C   0  0  0  0  0  0  0  0  0  0  0  0
    0.7403   -2.1195    0.0000 C   0  0  0  0  0  0  0  0  0  0  0  0
    0.7403   -1.2945    0.0000 N   0  0  0  0  0  0  0  0  0  0  0  0
  1  2  1  0  0  0  0
  2  3  1  0  0  0  0
  3  4  1  0  0  0  0
  4  5  4  0  0  0  0
  5  6  1  0  0  0  0
  5  7  4  0  0  0  0
  7  8  4  0  0  0  0
  8  9  4  0  0  0  0
  9 10  1  0  0  0  0
 10 11  1  0  0  0  0
 11 12  1  0  0  0  0
 12 13  1  0  0  0  0
  4 13  4  0  0  0  0
  9 13  4  0  0  0  0
 10 14  1  6  0  0  0
 14 15  4  0  0  0  0
 15 16  4  0  0  0  0
 16 17  4  0  0  0  0
 17 18  4  0  0  0  0
 14 18  4  0  0  0  0
M  STY  1   1 DAT
M  SAL   1  1  18
M  SDT   1 MRV_IMPLICIT_H                                        
M  SDD   1     0.0000    0.0000    DR    ALL  0       0  
M  SED   1 IMPL_H1
M  END
>  <CdId>
231

>  <Mol Weight>
262.74

>  <Formula>
C14H15ClN2O

>  <CMPD_CHEMBLID>
CHEMBL481322

>  <MOLREGNO>
475702

>  <PARENT_CMPD_CHEMBLID>
CHEMBL481322

>  <PARENT_MOLREGNO>
475702

>  <COMPOUND_KEY>
14

>  <MOLWEIGHT>
262.73

>  <ALOGP>
2.72

>  <PSA>
37.9

>  <NUM_RO5_VIOLATIONS>
0

>  <ACTIVITY_ID>
2505113

>  <STANDARD_TYPE>
CL

>  <RELATION>
=

>  <STANDARD_VALUE>
30.0

>  <STANDARD_UNITS>
mL.min-1.g-1

>  <PUBLISHED_TYPE>
CL

>  <PUBLISHED_RELATION>
=

>  <PUBLISHED_VALUE>
30.0

>  <PUBLISHED_UNITS>
microL/min/mg

>  <POTENTIAL_DUPLICATE>
0

>  <BAO_ENDPOINT>
BAO_0002759

>  <ASSAY_ID>
519299

>  <ASSAY_CHEMBLID>
CHEMBL947751

>  <ASSAY_TYPE>
A

>  <DESCRIPTION>
Metabolic stability in human liver microsomes assessed as intrinsic clearance

>  <ASSAY_SRC_ID>
1

>  <ASSAY_SRC_DESCRIPTION>
Scientific Literature

>  <ASSAY_ORGANISM>
Homo sapiens

>  <ASSAY_TAX_ID>
9606

>  <CURATED_BY>
Autocuration

>  <BAO_FORMAT>
BAO_0000251

>  <TID>
102164

>  <TARGET_CHEMBLID>
CHEMBL613373

>  <TARGET_TYPE>
SUBCELLULAR

>  <PREF_NAME>
Liver microsomes

>  <CONFIDENCE_SCORE>
2

>  <TARGET_MAPPING>
Subcellular fraction

>  <DOC_ID>
45518

>  <DOC_CHEMBLID>
CHEMBL1141007

>  <PUBMED_ID>
18980842

>  <JOURNAL>
Bioorg. Med. Chem. Lett.

>  <YEAR>
2008

>  <VOLUME>
18

>  <ISSUE>
24

>  <FIRST_PAGE>
6437

>  <ORGANISM>
Homo sapiens

$$$$

  Mrv1533001291819122D          

 21 24  0  0  0  0            999 V2000
    5.2222    4.2207    0.0000 F   0  0  0  0  0  0  0  0  0  0  0  0
    4.8866    3.4670    0.0000 C   0  0  0  0  0  0  0  0  0  0  0  0
    5.2991    2.7525    0.0000 C   0  0  0  0  0  0  0  0  0  0  0  0
    4.7471    2.1394    0.0000 C   0  0  0  0  0  0  0  0  0  0  0  0
    3.9934    2.4750    0.0000 N   0  0  0  0  0  0  0  0  0  0  0  0
    3.2789    2.0625    0.0000 C   0  0  0  0  0  0  0  0  0  0  0  0
    3.2789    1.2375    0.0000 C   0  0  0  0  0  0  0  0  0  0  0  0
    3.9934    0.8250    0.0000 C   0  0  0  0  0  0  0  0  0  0  0  0
    3.9934    0.0000    0.0000 C   0  0  0  0  0  0  0  0  0  0  0  0
    3.2789   -0.4125    0.0000 C   0  0  0  0  0  0  0  0  0  0  0  0
    2.5645    0.0000    0.0000 C   0  0  0  0  0  0  0  0  0  0  0  0
    1.7798   -0.2549    0.0000 C   0  0  0  0  0  0  0  0  0  0  0  0
    1.2949    0.4125    0.0000 C   0  0  0  0  0  0  0  0  0  0  0  0
    1.7798    1.0799    0.0000 C   0  0  0  0  0  0  0  0  0  0  0  0
    2.5645    0.8250    0.0000 C   0  0  0  0  0  0  0  0  0  0  0  0
    1.5249   -1.0396    0.0000 C   0  0  0  0  0  0  0  0  0  0  0  0
    2.0098   -1.7070    0.0000 N   0  0  0  0  0  0  0  0  0  0  0  0
    1.5249   -2.3744    0.0000 C   0  0  0  0  0  0  0  0  0  0  0  0
    0.7403   -2.1195    0.0000 C   0  0  0  0  0  0  0  0  0  0  0  0
    0.7403   -1.2945    0.0000 N   0  0  0  0  0  0  0  0  0  0  0  0
    4.0796    3.2955    0.0000 N   0  0  0  0  0  0  0  0  0  0  0  0
  1  2  1  0  0  0  0
  2  3  4  0  0  0  0
  3  4  4  0  0  0  0
  4  5  4  0  0  0  0
  5  6  1  0  0  0  0
  6  7  1  0  0  0  0
  7  8  4  0  0  0  0
  8  9  4  0  0  0  0
  9 10  4  0  0  0  0
 10 11  4  0  0  0  0
 11 12  1  0  0  0  0
 12 13  1  0  0  0  0
 13 14  1  0  0  0  0
 14 15  1  0  0  0  0
  7 15  4  0  0  0  0
 11 15  4  0  0  0  0
 12 16  1  0  0  0  0
 16 17  4  0  0  0  0
 17 18  4  0  0  0  0
 18 19  4  0  0  0  0
 19 20  4  0  0  0  0
 16 20  4  0  0  0  0
  5 21  4  0  0  0  0
  2 21  4  0  0  0  0
M  STY  1   1 DAT
M  SAL   1  1  20
M  SDT   1 MRV_IMPLICIT_H                                        
M  SDD   1     0.0000    0.0000    DR    ALL  0       0  
M  SED   1 IMPL_H1
M  END
>  <CdId>
232

>  <Mol Weight>
282.322

>  <Formula>
C16H15FN4

>  <CMPD_CHEMBLID>
CHEMBL514333

>  <MOLREGNO>
475775

>  <PARENT_CMPD_CHEMBLID>
CHEMBL514333

>  <PARENT_MOLREGNO>
475775

>  <COMPOUND_KEY>
18

>  <MOLWEIGHT>
282.32

>  <ALOGP>
3.07

>  <PSA>
46.5

>  <NUM_RO5_VIOLATIONS>
0

>  <ACTIVITY_ID>
2505117

>  <STANDARD_TYPE>
CL

>  <RELATION>
=

>  <STANDARD_VALUE>
30.0

>  <STANDARD_UNITS>
mL.min-1.g-1

>  <PUBLISHED_TYPE>
CL

>  <PUBLISHED_RELATION>
=

>  <PUBLISHED_VALUE>
30.0

>  <PUBLISHED_UNITS>
microL/min/mg

>  <POTENTIAL_DUPLICATE>
0

>  <BAO_ENDPOINT>
BAO_0002759

>  <ASSAY_ID>
519299

>  <ASSAY_CHEMBLID>
CHEMBL947751

>  <ASSAY_TYPE>
A

>  <DESCRIPTION>
Metabolic stability in human liver microsomes assessed as intrinsic clearance

>  <ASSAY_SRC_ID>
1

>  <ASSAY_SRC_DESCRIPTION>
Scientific Literature

>  <ASSAY_ORGANISM>
Homo sapiens

>  <ASSAY_TAX_ID>
9606

>  <CURATED_BY>
Autocuration

>  <BAO_FORMAT>
BAO_0000251

>  <TID>
102164

>  <TARGET_CHEMBLID>
CHEMBL613373

>  <TARGET_TYPE>
SUBCELLULAR

>  <PREF_NAME>
Liver microsomes

>  <CONFIDENCE_SCORE>
2

>  <TARGET_MAPPING>
Subcellular fraction

>  <DOC_ID>
45518

>  <DOC_CHEMBLID>
CHEMBL1141007

>  <PUBMED_ID>
18980842

>  <JOURNAL>
Bioorg. Med. Chem. Lett.

>  <YEAR>
2008

>  <VOLUME>
18

>  <ISSUE>
24

>  <FIRST_PAGE>
6437

>  <ORGANISM>
Homo sapiens

$$$$

  Mrv1533001291819122D          

 21 24  0  0  1  0            999 V2000
    5.2222    4.2207    0.0000 C   0  0  0  0  0  0  0  0  0  0  0  0
    4.8866    3.4670    0.0000 C   0  0  0  0  0  0  0  0  0  0  0  0
    5.2991    2.7525    0.0000 N   0  0  0  0  0  0  0  0  0  0  0  0
    4.7471    2.1394    0.0000 O   0  0  0  0  0  0  0  0  0  0  0  0
    3.9934    2.4750    0.0000 C   0  0  0  0  0  0  0  0  0  0  0  0
    3.2789    2.0625    0.0000 C   0  0  0  0  0  0  0  0  0  0  0  0
    3.2789    1.2375    0.0000 C   0  0  0  0  0  0  0  0  0  0  0  0
    3.9934    0.8250    0.0000 C   0  0  0  0  0  0  0  0  0  0  0  0
    3.9934    0.0000    0.0000 C   0  0  0  0  0  0  0  0  0  0  0  0
    3.2789   -0.4125    0.0000 C   0  0  0  0  0  0  0  0  0  0  0  0
    2.5645    0.0000    0.0000 C   0  0  0  0  0  0  0  0  0  0  0  0
    1.7798   -0.2549    0.0000 C   0  0  1  0  0  0  0  0  0  0  0  0
    1.2949    0.4125    0.0000 C   0  0  0  0  0  0  0  0  0  0  0  0
    1.7798    1.0799    0.0000 C   0  0  0  0  0  0  0  0  0  0  0  0
    2.5645    0.8250    0.0000 C   0  0  0  0  0  0  0  0  0  0  0  0
    1.5249   -1.0396    0.0000 C   0  0  0  0  0  0  0  0  0  0  0  0
    2.0098   -1.7070    0.0000 N   0  0  0  0  0  0  0  0  0  0  0  0
    1.5249   -2.3744    0.0000 C   0  0  0  0  0  0  0  0  0  0  0  0
    0.7403   -2.1195    0.0000 C   0  0  0  0  0  0  0  0  0  0  0  0
    0.7403   -1.2945    0.0000 N   0  0  0  0  0  0  0  0  0  0  0  0
    4.0796    3.2955    0.0000 N   0  0  0  0  0  0  0  0  0  0  0  0
  1  2  1  0  0  0  0
  2  3  4  0  0  0  0
  3  4  4  0  0  0  0
  4  5  4  0  0  0  0
  5  6  1  0  0  0  0
  6  7  1  0  0  0  0
  7  8  4  0  0  0  0
  8  9  4  0  0  0  0
  9 10  4  0  0  0  0
 10 11  4  0  0  0  0
 11 12  1  0  0  0  0
 12 13  1  0  0  0  0
 13 14  1  0  0  0  0
 14 15  1  0  0  0  0
  7 15  4  0  0  0  0
 11 15  4  0  0  0  0
 12 16  1  6  0  0  0
 16 17  4  0  0  0  0
 17 18  4  0  0  0  0
 18 19  4  0  0  0  0
 19 20  4  0  0  0  0
 16 20  4  0  0  0  0
  5 21  4  0  0  0  0
  2 21  4  0  0  0  0
M  STY  1   1 DAT
M  SAL   1  1  20
M  SDT   1 MRV_IMPLICIT_H                                        
M  SDD   1     0.0000    0.0000    DR    ALL  0       0  
M  SED   1 IMPL_H1
M  END
>  <CdId>
234

>  <Mol Weight>
280.331

>  <Formula>
C16H16N4O

>  <CMPD_CHEMBLID>
CHEMBL444252

>  <MOLREGNO>
475705

>  <PARENT_CMPD_CHEMBLID>
CHEMBL444252

>  <PARENT_MOLREGNO>
475705

>  <COMPOUND_KEY>
17

>  <MOLWEIGHT>
280.32

>  <ALOGP>
1.94

>  <PSA>
67.59

>  <NUM_RO5_VIOLATIONS>
0

>  <ACTIVITY_ID>
2505116

>  <STANDARD_TYPE>
CL

>  <RELATION>
=

>  <STANDARD_VALUE>
44.0

>  <STANDARD_UNITS>
mL.min-1.g-1

>  <PUBLISHED_TYPE>
CL

>  <PUBLISHED_RELATION>
=

>  <PUBLISHED_VALUE>
44.0

>  <PUBLISHED_UNITS>
microL/min/mg

>  <POTENTIAL_DUPLICATE>
0

>  <BAO_ENDPOINT>
BAO_0002759

>  <ASSAY_ID>
519299

>  <ASSAY_CHEMBLID>
CHEMBL947751

>  <ASSAY_TYPE>
A

>  <DESCRIPTION>
Metabolic stability in human liver microsomes assessed as intrinsic clearance

>  <ASSAY_SRC_ID>
1

>  <ASSAY_SRC_DESCRIPTION>
Scientific Literature

>  <ASSAY_ORGANISM>
Homo sapiens

>  <ASSAY_TAX_ID>
9606

>  <CURATED_BY>
Autocuration

>  <BAO_FORMAT>
BAO_0000251

>  <TID>
102164

>  <TARGET_CHEMBLID>
CHEMBL613373

>  <TARGET_TYPE>
SUBCELLULAR

>  <PREF_NAME>
Liver microsomes

>  <CONFIDENCE_SCORE>
2

>  <TARGET_MAPPING>
Subcellular fraction

>  <DOC_ID>
45518

>  <DOC_CHEMBLID>
CHEMBL1141007

>  <PUBMED_ID>
18980842

>  <JOURNAL>
Bioorg. Med. Chem. Lett.

>  <YEAR>
2008

>  <VOLUME>
18

>  <ISSUE>
24

>  <FIRST_PAGE>
6437

>  <ORGANISM>
Homo sapiens

$$$$

  Mrv1533001291819122D          

 21 23  0  0  0  0            999 V2000
    5.4223    4.1250    0.0000 F   0  0  0  0  0  0  0  0  0  0  0  0
    4.7079    3.7125    0.0000 C   0  0  0  0  0  0  0  0  0  0  0  0
    4.2954    4.4270    0.0000 F   0  0  0  0  0  0  0  0  0  0  0  0
    5.1204    2.9980    0.0000 F   0  0  0  0  0  0  0  0  0  0  0  0
    3.9934    3.3000    0.0000 C   0  0  0  0  0  0  0  0  0  0  0  0
    3.9934    2.4750    0.0000 N   0  0  0  0  0  0  0  0  0  0  0  0
    3.2789    2.0625    0.0000 C   0  0  0  0  0  0  0  0  0  0  0  0
    3.2789    1.2375    0.0000 C   0  0  0  0  0  0  0  0  0  0  0  0
    3.9934    0.8250    0.0000 C   0  0  0  0  0  0  0  0  0  0  0  0
    3.9934    0.0000    0.0000 C   0  0  0  0  0  0  0  0  0  0  0  0
    3.2789   -0.4125    0.0000 C   0  0  0  0  0  0  0  0  0  0  0  0
    2.5645    0.0000    0.0000 C   0  0  0  0  0  0  0  0  0  0  0  0
    1.7798   -0.2549    0.0000 C   0  0  0  0  0  0  0  0  0  0  0  0
    1.2949    0.4125    0.0000 C   0  0  0  0  0  0  0  0  0  0  0  0
    1.7798    1.0799    0.0000 C   0  0  0  0  0  0  0  0  0  0  0  0
    2.5645    0.8250    0.0000 C   0  0  0  0  0  0  0  0  0  0  0  0
    1.5249   -1.0396    0.0000 C   0  0  0  0  0  0  0  0  0  0  0  0
    2.0098   -1.7070    0.0000 N   0  0  0  0  0  0  0  0  0  0  0  0
    1.5249   -2.3744    0.0000 C   0  0  0  0  0  0  0  0  0  0  0  0
    0.7403   -2.1195    0.0000 C   0  0  0  0  0  0  0  0  0  0  0  0
    0.7403   -1.2945    0.0000 N   0  0  0  0  0  0  0  0  0  0  0  0
  1  2  1  0  0  0  0
  2  3  1  0  0  0  0
  2  4  1  0  0  0  0
  2  5  1  0  0  0  0
  5  6  1  0  0  0  0
  6  7  1  0  0  0  0
  7  8  1  0  0  0  0
  8  9  4  0  0  0  0
  9 10  4  0  0  0  0
 10 11  4  0  0  0  0
 11 12  4  0  0  0  0
 12 13  1  0  0  0  0
 13 14  1  0  0  0  0
 14 15  1  0  0  0  0
 15 16  1  0  0  0  0
  8 16  4  0  0  0  0
 12 16  4  0  0  0  0
 13 17  1  0  0  0  0
 17 18  4  0  0  0  0
 18 19  4  0  0  0  0
 19 20  4  0  0  0  0
 20 21  4  0  0  0  0
 17 21  4  0  0  0  0
M  STY  1   1 DAT
M  SAL   1  1  21
M  SDT   1 MRV_IMPLICIT_H                                        
M  SDD   1     0.0000    0.0000    DR    ALL  0       0  
M  SED   1 IMPL_H1
M  END
>  <CdId>
236

>  <Mol Weight>
295.309

>  <Formula>
C15H16F3N3

>  <CMPD_CHEMBLID>
CHEMBL448510

>  <MOLREGNO>
475630

>  <PARENT_CMPD_CHEMBLID>
CHEMBL448510

>  <PARENT_MOLREGNO>
475630

>  <COMPOUND_KEY>
9

>  <MOLWEIGHT>
295.3

>  <ALOGP>
2.8

>  <PSA>
40.71

>  <NUM_RO5_VIOLATIONS>
0

>  <ACTIVITY_ID>
2505108

>  <STANDARD_TYPE>
CL

>  <RELATION>
=

>  <STANDARD_VALUE>
26.0

>  <STANDARD_UNITS>
mL.min-1.g-1

>  <PUBLISHED_TYPE>
CL

>  <PUBLISHED_RELATION>
=

>  <PUBLISHED_VALUE>
26.0

>  <PUBLISHED_UNITS>
microL/min/mg

>  <POTENTIAL_DUPLICATE>
0

>  <BAO_ENDPOINT>
BAO_0002759

>  <ASSAY_ID>
519299

>  <ASSAY_CHEMBLID>
CHEMBL947751

>  <ASSAY_TYPE>
A

>  <DESCRIPTION>
Metabolic stability in human liver microsomes assessed as intrinsic clearance

>  <ASSAY_SRC_ID>
1

>  <ASSAY_SRC_DESCRIPTION>
Scientific Literature

>  <ASSAY_ORGANISM>
Homo sapiens

>  <ASSAY_TAX_ID>
9606

>  <CURATED_BY>
Autocuration

>  <BAO_FORMAT>
BAO_0000251

>  <TID>
102164

>  <TARGET_CHEMBLID>
CHEMBL613373

>  <TARGET_TYPE>
SUBCELLULAR

>  <PREF_NAME>
Liver microsomes

>  <CONFIDENCE_SCORE>
2

>  <TARGET_MAPPING>
Subcellular fraction

>  <DOC_ID>
45518

>  <DOC_CHEMBLID>
CHEMBL1141007

>  <PUBMED_ID>
18980842

>  <JOURNAL>
Bioorg. Med. Chem. Lett.

>  <YEAR>
2008

>  <VOLUME>
18

>  <ISSUE>
24

>  <FIRST_PAGE>
6437

>  <ORGANISM>
Homo sapiens

$$$$

  Mrv1533001291819122D          

 18 20  0  0  0  0            999 V2000
    4.7079    3.7125    0.0000 C   0  0  0  0  0  0  0  0  0  0  0  0
    3.9934    3.3000    0.0000 O   0  0  0  0  0  0  0  0  0  0  0  0
    3.9934    2.4750    0.0000 C   0  0  0  0  0  0  0  0  0  0  0  0
    3.2789    2.0625    0.0000 C   0  0  0  0  0  0  0  0  0  0  0  0
    3.2789    1.2375    0.0000 C   0  0  0  0  0  0  0  0  0  0  0  0
    3.9934    0.8250    0.0000 C   0  0  0  0  0  0  0  0  0  0  0  0
    3.9934    0.0000    0.0000 C   0  0  0  0  0  0  0  0  0  0  0  0
    3.2789   -0.4125    0.0000 C   0  0  0  0  0  0  0  0  0  0  0  0
    2.5645    0.0000    0.0000 C   0  0  0  0  0  0  0  0  0  0  0  0
    1.7798   -0.2549    0.0000 C   0  0  0  0  0  0  0  0  0  0  0  0
    1.2949    0.4125    0.0000 C   0  0  0  0  0  0  0  0  0  0  0  0
    1.7798    1.0799    0.0000 C   0  0  0  0  0  0  0  0  0  0  0  0
    2.5645    0.8250    0.0000 C   0  0  0  0  0  0  0  0  0  0  0  0
    1.5249   -1.0396    0.0000 C   0  0  0  0  0  0  0  0  0  0  0  0
    2.0098   -1.7070    0.0000 N   0  0  0  0  0  0  0  0  0  0  0  0
    1.5249   -2.3744    0.0000 C   0  0  0  0  0  0  0  0  0  0  0  0
    0.7403   -2.1195    0.0000 C   0  0  0  0  0  0  0  0  0  0  0  0
    0.7403   -1.2945    0.0000 N   0  0  0  0  0  0  0  0  0  0  0  0
  1  2  1  0  0  0  0
  2  3  1  0  0  0  0
  3  4  1  0  0  0  0
  4  5  1  0  0  0  0
  5  6  4  0  0  0  0
  6  7  4  0  0  0  0
  7  8  4  0  0  0  0
  8  9  4  0  0  0  0
  9 10  1  0  0  0  0
 10 11  1  0  0  0  0
 11 12  1  0  0  0  0
 12 13  1  0  0  0  0
  5 13  4  0  0  0  0
  9 13  4  0  0  0  0
 10 14  1  0  0  0  0
 14 15  4  0  0  0  0
 15 16  4  0  0  0  0
 16 17  4  0  0  0  0
 17 18  4  0  0  0  0
 14 18  4  0  0  0  0
M  STY  1   1 DAT
M  SAL   1  1  18
M  SDT   1 MRV_IMPLICIT_H                                        
M  SDD   1     0.0000    0.0000    DR    ALL  0       0  
M  SED   1 IMPL_H1
M  END
>  <CdId>
240

>  <Mol Weight>
242.322

>  <Formula>
C15H18N2O

>  <CMPD_CHEMBLID>
CHEMBL473425

>  <MOLREGNO>
475629

>  <PARENT_CMPD_CHEMBLID>
CHEMBL473425

>  <PARENT_MOLREGNO>
475629

>  <COMPOUND_KEY>
8

>  <MOLWEIGHT>
242.32

>  <ALOGP>
2.38

>  <PSA>
37.9

>  <NUM_RO5_VIOLATIONS>
0

>  <ACTIVITY_ID>
2505107

>  <STANDARD_TYPE>
CL

>  <RELATION>
=

>  <STANDARD_VALUE>
38.0

>  <STANDARD_UNITS>
mL.min-1.g-1

>  <PUBLISHED_TYPE>
CL

>  <PUBLISHED_RELATION>
=

>  <PUBLISHED_VALUE>
38.0

>  <PUBLISHED_UNITS>
microL/min/mg

>  <POTENTIAL_DUPLICATE>
0

>  <BAO_ENDPOINT>
BAO_0002759

>  <ASSAY_ID>
519299

>  <ASSAY_CHEMBLID>
CHEMBL947751

>  <ASSAY_TYPE>
A

>  <DESCRIPTION>
Metabolic stability in human liver microsomes assessed as intrinsic clearance

>  <ASSAY_SRC_ID>
1

>  <ASSAY_SRC_DESCRIPTION>
Scientific Literature

>  <ASSAY_ORGANISM>
Homo sapiens

>  <ASSAY_TAX_ID>
9606

>  <CURATED_BY>
Autocuration

>  <BAO_FORMAT>
BAO_0000251

>  <TID>
102164

>  <TARGET_CHEMBLID>
CHEMBL613373

>  <TARGET_TYPE>
SUBCELLULAR

>  <PREF_NAME>
Liver microsomes

>  <CONFIDENCE_SCORE>
2

>  <TARGET_MAPPING>
Subcellular fraction

>  <DOC_ID>
45518

>  <DOC_CHEMBLID>
CHEMBL1141007

>  <PUBMED_ID>
18980842

>  <JOURNAL>
Bioorg. Med. Chem. Lett.

>  <YEAR>
2008

>  <VOLUME>
18

>  <ISSUE>
24

>  <FIRST_PAGE>
6437

>  <ORGANISM>
Homo sapiens

$$$$

  Mrv1533001291819122D          

 22 25  0  0  1  0            999 V2000
    5.2222    4.2207    0.0000 F   0  0  0  0  0  0  0  0  0  0  0  0
    4.8866    3.4670    0.0000 C   0  0  0  0  0  0  0  0  0  0  0  0
    5.2991    2.7525    0.0000 C   0  0  0  0  0  0  0  0  0  0  0  0
    4.7471    2.1394    0.0000 C   0  0  0  0  0  0  0  0  0  0  0  0
    3.9934    2.4750    0.0000 N   0  0  0  0  0  0  0  0  0  0  0  0
    3.2789    2.0625    0.0000 C   0  0  0  0  0  0  0  0  0  0  0  0
    3.2789    1.2375    0.0000 C   0  0  0  0  0  0  0  0  0  0  0  0
    3.9934    0.8250    0.0000 C   0  0  0  0  0  0  0  0  0  0  0  0
    4.7079    1.2375    0.0000 F   0  0  0  0  0  0  0  0  0  0  0  0
    3.9934    0.0000    0.0000 C   0  0  0  0  0  0  0  0  0  0  0  0
    3.2789   -0.4125    0.0000 C   0  0  0  0  0  0  0  0  0  0  0  0
    2.5645    0.0000    0.0000 C   0  0  0  0  0  0  0  0  0  0  0  0
    1.7798   -0.2549    0.0000 C   0  0  1  0  0  0  0  0  0  0  0  0
    1.2949    0.4125    0.0000 C   0  0  0  0  0  0  0  0  0  0  0  0
    1.7798    1.0799    0.0000 C   0  0  0  0  0  0  0  0  0  0  0  0
    2.5645    0.8250    0.0000 C   0  0  0  0  0  0  0  0  0  0  0  0
    1.5249   -1.0396    0.0000 C   0  0  0  0  0  0  0  0  0  0  0  0
    2.0098   -1.7070    0.0000 N   0  0  0  0  0  0  0  0  0  0  0  0
    1.5249   -2.3744    0.0000 C   0  0  0  0  0  0  0  0  0  0  0  0
    0.7403   -2.1195    0.0000 C   0  0  0  0  0  0  0  0  0  0  0  0
    0.7403   -1.2945    0.0000 N   0  0  0  0  0  0  0  0  0  0  0  0
    4.0796    3.2955    0.0000 N   0  0  0  0  0  0  0  0  0  0  0  0
  1  2  1  0  0  0  0
  2  3  4  0  0  0  0
  3  4  4  0  0  0  0
  4  5  4  0  0  0  0
  5  6  1  0  0  0  0
  6  7  1  0  0  0  0
  7  8  4  0  0  0  0
  8  9  1  0  0  0  0
  8 10  4  0  0  0  0
 10 11  4  0  0  0  0
 11 12  4  0  0  0  0
 12 13  1  0  0  0  0
 13 14  1  0  0  0  0
 14 15  1  0  0  0  0
 15 16  1  0  0  0  0
  7 16  4  0  0  0  0
 12 16  4  0  0  0  0
 13 17  1  6  0  0  0
 17 18  4  0  0  0  0
 18 19  4  0  0  0  0
 19 20  4  0  0  0  0
 20 21  4  0  0  0  0
 17 21  4  0  0  0  0
  5 22  4  0  0  0  0
  2 22  4  0  0  0  0
M  STY  1   1 DAT
M  SAL   1  1  21
M  SDT   1 MRV_IMPLICIT_H                                        
M  SDD   1     0.0000    0.0000    DR    ALL  0       0  
M  SED   1 IMPL_H1
M  END
>  <CdId>
244

>  <Mol Weight>
300.313

>  <Formula>
C16H14F2N4

>  <CMPD_CHEMBLID>
CHEMBL474796

>  <MOLREGNO>
475776

>  <PARENT_CMPD_CHEMBLID>
CHEMBL474796

>  <PARENT_MOLREGNO>
475776

>  <COMPOUND_KEY>
19

>  <MOLWEIGHT>
300.31

>  <ALOGP>
3.28

>  <PSA>
46.5

>  <NUM_RO5_VIOLATIONS>
0

>  <ACTIVITY_ID>
2505118

>  <STANDARD_TYPE>
CL

>  <RELATION>
=

>  <STANDARD_VALUE>
24.0

>  <STANDARD_UNITS>
mL.min-1.g-1

>  <PUBLISHED_TYPE>
CL

>  <PUBLISHED_RELATION>
=

>  <PUBLISHED_VALUE>
24.0

>  <PUBLISHED_UNITS>
microL/min/mg

>  <POTENTIAL_DUPLICATE>
0

>  <BAO_ENDPOINT>
BAO_0002759

>  <ASSAY_ID>
519299

>  <ASSAY_CHEMBLID>
CHEMBL947751

>  <ASSAY_TYPE>
A

>  <DESCRIPTION>
Metabolic stability in human liver microsomes assessed as intrinsic clearance

>  <ASSAY_SRC_ID>
1

>  <ASSAY_SRC_DESCRIPTION>
Scientific Literature

>  <ASSAY_ORGANISM>
Homo sapiens

>  <ASSAY_TAX_ID>
9606

>  <CURATED_BY>
Autocuration

>  <BAO_FORMAT>
BAO_0000251

>  <TID>
102164

>  <TARGET_CHEMBLID>
CHEMBL613373

>  <TARGET_TYPE>
SUBCELLULAR

>  <PREF_NAME>
Liver microsomes

>  <CONFIDENCE_SCORE>
2

>  <TARGET_MAPPING>
Subcellular fraction

>  <DOC_ID>
45518

>  <DOC_CHEMBLID>
CHEMBL1141007

>  <PUBMED_ID>
18980842

>  <JOURNAL>
Bioorg. Med. Chem. Lett.

>  <YEAR>
2008

>  <VOLUME>
18

>  <ISSUE>
24

>  <FIRST_PAGE>
6437

>  <ORGANISM>
Homo sapiens

$$$$

  Mrv1533001291819122D          

 18 20  0  0  0  0            999 V2000
    4.7079    3.7125    0.0000 C   0  0  0  0  0  0  0  0  0  0  0  0
    3.9934    3.3000    0.0000 C   0  0  0  0  0  0  0  0  0  0  0  0
    3.9934    2.4750    0.0000 O   0  0  0  0  0  0  0  0  0  0  0  0
    3.2789    2.0625    0.0000 C   0  0  0  0  0  0  0  0  0  0  0  0
    3.2789    1.2375    0.0000 C   0  0  0  0  0  0  0  0  0  0  0  0
    3.9934    0.8250    0.0000 C   0  0  0  0  0  0  0  0  0  0  0  0
    3.9934    0.0000    0.0000 C   0  0  0  0  0  0  0  0  0  0  0  0
    3.2789   -0.4125    0.0000 C   0  0  0  0  0  0  0  0  0  0  0  0
    2.5645    0.0000    0.0000 C   0  0  0  0  0  0  0  0  0  0  0  0
    1.7798   -0.2549    0.0000 C   0  0  0  0  0  0  0  0  0  0  0  0
    1.2949    0.4125    0.0000 C   0  0  0  0  0  0  0  0  0  0  0  0
    1.7798    1.0799    0.0000 C   0  0  0  0  0  0  0  0  0  0  0  0
    2.5645    0.8250    0.0000 C   0  0  0  0  0  0  0  0  0  0  0  0
    1.5249   -1.0396    0.0000 C   0  0  0  0  0  0  0  0  0  0  0  0
    2.0098   -1.7070    0.0000 N   0  0  0  0  0  0  0  0  0  0  0  0
    1.5249   -2.3744    0.0000 C   0  0  0  0  0  0  0  0  0  0  0  0
    0.7403   -2.1195    0.0000 C   0  0  0  0  0  0  0  0  0  0  0  0
    0.7403   -1.2945    0.0000 N   0  0  0  0  0  0  0  0  0  0  0  0
  1  2  1  0  0  0  0
  2  3  1  0  0  0  0
  3  4  1  0  0  0  0
  4  5  1  0  0  0  0
  5  6  4  0  0  0  0
  6  7  4  0  0  0  0
  7  8  4  0  0  0  0
  8  9  4  0  0  0  0
  9 10  1  0  0  0  0
 10 11  1  0  0  0  0
 11 12  1  0  0  0  0
 12 13  1  0  0  0  0
  5 13  4  0  0  0  0
  9 13  4  0  0  0  0
 10 14  1  0  0  0  0
 14 15  4  0  0  0  0
 15 16  4  0  0  0  0
 16 17  4  0  0  0  0
 17 18  4  0  0  0  0
 14 18  4  0  0  0  0
M  STY  1   1 DAT
M  SAL   1  1  18
M  SDT   1 MRV_IMPLICIT_H                                        
M  SDD   1     0.0000    0.0000    DR    ALL  0       0  
M  SED   1 IMPL_H1
M  END
>  <CdId>
245

>  <Mol Weight>
242.322

>  <Formula>
C15H18N2O

>  <CMPD_CHEMBLID>
CHEMBL473043

>  <MOLREGNO>
475628

>  <PARENT_CMPD_CHEMBLID>
CHEMBL473043

>  <PARENT_MOLREGNO>
475628

>  <COMPOUND_KEY>
7

>  <MOLWEIGHT>
242.32

>  <ALOGP>
2.41

>  <PSA>
37.9

>  <NUM_RO5_VIOLATIONS>
0

>  <ACTIVITY_ID>
2505106

>  <STANDARD_TYPE>
CL

>  <RELATION>
=

>  <STANDARD_VALUE>
115.0

>  <STANDARD_UNITS>
mL.min-1.g-1

>  <PUBLISHED_TYPE>
CL

>  <PUBLISHED_RELATION>
=

>  <PUBLISHED_VALUE>
115.0

>  <PUBLISHED_UNITS>
microL/min/mg

>  <POTENTIAL_DUPLICATE>
0

>  <BAO_ENDPOINT>
BAO_0002759

>  <ASSAY_ID>
519299

>  <ASSAY_CHEMBLID>
CHEMBL947751

>  <ASSAY_TYPE>
A

>  <DESCRIPTION>
Metabolic stability in human liver microsomes assessed as intrinsic clearance

>  <ASSAY_SRC_ID>
1

>  <ASSAY_SRC_DESCRIPTION>
Scientific Literature

>  <ASSAY_ORGANISM>
Homo sapiens

>  <ASSAY_TAX_ID>
9606

>  <CURATED_BY>
Autocuration

>  <BAO_FORMAT>
BAO_0000251

>  <TID>
102164

>  <TARGET_CHEMBLID>
CHEMBL613373

>  <TARGET_TYPE>
SUBCELLULAR

>  <PREF_NAME>
Liver microsomes

>  <CONFIDENCE_SCORE>
2

>  <TARGET_MAPPING>
Subcellular fraction

>  <DOC_ID>
45518

>  <DOC_CHEMBLID>
CHEMBL1141007

>  <PUBMED_ID>
18980842

>  <JOURNAL>
Bioorg. Med. Chem. Lett.

>  <YEAR>
2008

>  <VOLUME>
18

>  <ISSUE>
24

>  <FIRST_PAGE>
6437

>  <ORGANISM>
Homo sapiens

$$$$

  Mrv1533001291819122D          

 29 31  0  0  0  0            999 V2000
   -3.5724   -0.4125    0.0000 Cl  0  0  0  0  0  0  0  0  0  0  0  0
   -2.8579   -0.8250    0.0000 C   0  0  0  0  0  0  0  0  0  0  0  0
   -2.1434   -0.4125    0.0000 C   0  0  0  0  0  0  0  0  0  0  0  0
   -1.4289   -0.8250    0.0000 C   0  0  0  0  0  0  0  0  0  0  0  0
   -1.4289   -1.6500    0.0000 C   0  0  0  0  0  0  0  0  0  0  0  0
   -2.1434   -2.0625    0.0000 C   0  0  0  0  0  0  0  0  0  0  0  0
   -2.8579   -1.6500    0.0000 C   0  0  0  0  0  0  0  0  0  0  0  0
   -0.7145   -2.0625    0.0000 C   0  0  0  0  0  0  0  0  0  0  0  0
    0.0000   -1.6500    0.0000 N   0  0  0  0  0  0  0  0  0  0  0  0
    0.7145   -2.0625    0.0000 C   0  0  0  0  0  0  0  0  0  0  0  0
    0.7145   -2.8875    0.0000 O   0  0  0  0  0  0  0  0  0  0  0  0
    1.4289   -1.6500    0.0000 C   0  0  0  0  0  0  0  0  0  0  0  0
    2.1434   -2.0625    0.0000 N   0  0  0  0  0  0  0  0  0  0  0  0
    2.8579   -1.6500    0.0000 C   0  0  0  0  0  0  0  0  0  0  0  0
    2.8579   -0.8250    0.0000 O   0  0  0  0  0  0  0  0  0  0  0  0
    3.5724   -2.0625    0.0000 C   0  0  0  0  0  0  0  0  0  0  0  0
    4.2868   -1.6500    0.0000 C   0  0  0  0  0  0  0  0  0  0  0  0
    5.0013   -2.0625    0.0000 C   0  0  0  0  0  0  0  0  0  0  0  0
    5.7158   -1.6500    0.0000 C   0  0  0  0  0  0  0  0  0  0  0  0
    6.4302   -2.0625    0.0000 C   0  0  0  0  0  0  0  0  0  0  0  0
    6.4302   -2.8875    0.0000 C   0  0  0  0  0  0  0  0  0  0  0  0
    5.7158   -3.3000    0.0000 C   0  0  0  0  0  0  0  0  0  0  0  0
    5.0013   -2.8875    0.0000 C   0  0  0  0  0  0  0  0  0  0  0  0
   -0.7145   -2.8875    0.0000 C   0  0  0  0  0  0  0  0  0  0  0  0
    0.0000   -3.3000    0.0000 C   0  0  0  0  0  0  0  0  0  0  0  0
    0.0000   -4.1250    0.0000 C   0  0  0  0  0  0  0  0  0  0  0  0
   -0.7145   -4.5375    0.0000 C   0  0  0  0  0  0  0  0  0  0  0  0
   -1.4289   -4.1250    0.0000 C   0  0  0  0  0  0  0  0  0  0  0  0
   -1.4289   -3.3000    0.0000 C   0  0  0  0  0  0  0  0  0  0  0  0
  1  2  1  0  0  0  0
  2  3  4  0  0  0  0
  3  4  4  0  0  0  0
  4  5  4  0  0  0  0
  5  6  4  0  0  0  0
  6  7  4  0  0  0  0
  2  7  4  0  0  0  0
  5  8  1  0  0  0  0
  8  9  1  0  0  0  0
  9 10  1  0  0  0  0
 10 11  2  0  0  0  0
 10 12  1  0  0  0  0
 12 13  1  0  0  0  0
 13 14  1  0  0  0  0
 14 15  2  0  0  0  0
 14 16  1  0  0  0  0
 16 17  1  0  0  0  0
 17 18  1  0  0  0  0
 18 19  4  0  0  0  0
 19 20  4  0  0  0  0
 20 21  4  0  0  0  0
 21 22  4  0  0  0  0
 22 23  4  0  0  0  0
 18 23  4  0  0  0  0
  8 24  1  0  0  0  0
 24 25  4  0  0  0  0
 25 26  4  0  0  0  0
 26 27  4  0  0  0  0
 27 28  4  0  0  0  0
 28 29  4  0  0  0  0
 24 29  4  0  0  0  0
M  END
>  <CdId>
250

>  <Mol Weight>
406.91

>  <Formula>
C24H23ClN2O2

>  <CMPD_CHEMBLID>
CHEMBL514681

>  <MOLREGNO>
490734

>  <PARENT_CMPD_CHEMBLID>
CHEMBL514681

>  <PARENT_MOLREGNO>
490734

>  <COMPOUND_KEY>
8

>  <MOLWEIGHT>
406.9

>  <ALOGP>
4.45

>  <PSA>
58.2

>  <NUM_RO5_VIOLATIONS>
0

>  <ACTIVITY_ID>
2484135

>  <STANDARD_TYPE>
CL

>  <RELATION>
=

>  <STANDARD_VALUE>
887.0

>  <STANDARD_UNITS>
mL.min-1.g-1

>  <PUBLISHED_TYPE>
CL

>  <PUBLISHED_RELATION>
=

>  <PUBLISHED_VALUE>
887.0

>  <PUBLISHED_UNITS>
uL/min/mg

>  <POTENTIAL_DUPLICATE>
0

>  <BAO_ENDPOINT>
BAO_0002759

>  <ASSAY_ID>
536098

>  <ASSAY_CHEMBLID>
CHEMBL995044

>  <ASSAY_TYPE>
A

>  <DESCRIPTION>
Metabolic stability in human liver microsomes assessed as intrinsic clearance per mg protein

>  <ASSAY_SRC_ID>
1

>  <ASSAY_SRC_DESCRIPTION>
Scientific Literature

>  <ASSAY_ORGANISM>
Homo sapiens

>  <ASSAY_TAX_ID>
9606

>  <CURATED_BY>
Autocuration

>  <BAO_FORMAT>
BAO_0000251

>  <TID>
102164

>  <TARGET_CHEMBLID>
CHEMBL613373

>  <TARGET_TYPE>
SUBCELLULAR

>  <PREF_NAME>
Liver microsomes

>  <CONFIDENCE_SCORE>
2

>  <TARGET_MAPPING>
Subcellular fraction

>  <DOC_ID>
44633

>  <DOC_CHEMBLID>
CHEMBL1144246

>  <PUBMED_ID>
18805008

>  <JOURNAL>
Bioorg. Med. Chem. Lett.

>  <YEAR>
2008

>  <VOLUME>
18

>  <ISSUE>
20

>  <FIRST_PAGE>
5533

>  <ORGANISM>
Homo sapiens

$$$$

  Mrv1533001291819122D          

 34 36  0  0  1  0            999 V2000
    3.0093   -0.5281    0.0000 C   0  0  0  0  0  0  0  0  0  0  0  0
    2.7928   -1.3242    0.0000 O   0  0  0  0  0  0  0  0  0  0  0  0
    3.3740   -1.9097    0.0000 C   0  0  0  0  0  0  0  0  0  0  0  0
    3.1576   -2.7058    0.0000 C   0  0  0  0  0  0  0  0  0  0  0  0
    3.7388   -3.2913    0.0000 C   0  0  0  0  0  0  0  0  0  0  0  0
    4.5364   -3.0808    0.0000 C   0  0  0  0  0  0  0  0  0  0  0  0
    5.1176   -3.6663    0.0000 N   0  0  0  0  0  0  0  0  0  0  0  0
    4.9012   -4.4624    0.0000 C   0  0  0  0  0  0  0  0  0  0  0  0
    4.1035   -4.6730    0.0000 C   0  0  0  0  0  0  0  0  0  0  0  0
    3.8870   -5.4690    0.0000 O   0  0  0  0  0  0  0  0  0  0  0  0
    3.5223   -4.0874    0.0000 N   0  0  0  0  0  0  0  0  0  0  0  0
    2.7246   -4.2980    0.0000 C   0  0  0  0  0  0  0  0  0  0  0  0
    2.1434   -3.7125    0.0000 C   0  0  1  0  0  0  0  0  0  0  0  0
    1.3457   -3.9231    0.0000 C   0  0  0  0  0  0  0  0  0  0  0  0
    2.3599   -2.9164    0.0000 O   0  0  0  0  0  0  0  0  0  0  0  0
    5.4824   -5.0479    0.0000 C   0  0  0  0  0  0  0  0  0  0  0  0
    6.2800   -4.8373    0.0000 C   0  0  0  0  0  0  0  0  0  0  0  0
    6.8612   -5.4228    0.0000 C   0  0  0  0  0  0  0  0  0  0  0  0
    6.6448   -6.2189    0.0000 C   0  0  0  0  0  0  0  0  0  0  0  0
    5.8471   -6.4295    0.0000 C   0  0  0  0  0  0  0  0  0  0  0  0
    5.2659   -5.8440    0.0000 C   0  0  0  0  0  0  0  0  0  0  0  0
    4.4682   -6.0546    0.0000 F   0  0  0  0  0  0  0  0  0  0  0  0
    5.9413   -3.7125    0.0000 C   0  0  0  0  0  0  0  0  0  0  0  0
    6.3132   -4.4490    0.0000 O   0  0  0  0  0  0  0  0  0  0  0  0
    6.3932   -3.0223    0.0000 C   0  0  0  0  0  0  0  0  0  0  0  0
    6.1004   -2.2510    0.0000 O   0  0  0  0  0  0  0  0  0  0  0  0
    6.7435   -1.7342    0.0000 C   0  0  0  0  0  0  0  0  0  0  0  0
    7.4337   -2.1860    0.0000 C   0  0  0  0  0  0  0  0  0  0  0  0
    7.2172   -2.9821    0.0000 C   0  0  0  0  0  0  0  0  0  0  0  0
    7.7341   -3.6252    0.0000 C   0  0  0  0  0  0  0  0  0  0  0  0
    4.7529   -2.2847    0.0000 C   0  0  0  0  0  0  0  0  0  0  0  0
    5.5506   -2.0741    0.0000 O   0  0  0  0  0  0  0  0  0  0  0  0
    5.7670   -1.2780    0.0000 C   0  0  0  0  0  0  0  0  0  0  0  0
    4.1717   -1.6992    0.0000 C   0  0  0  0  0  0  0  0  0  0  0  0
  1  2  1  0  0  0  0
  2  3  1  0  0  0  0
  3  4  4  0  0  0  0
  4  5  4  0  0  0  0
  5  6  4  0  0  0  0
  6  7  1  0  0  0  0
  7  8  1  0  0  0  0
  8  9  1  0  0  0  0
  9 10  2  0  0  0  0
  9 11  1  0  0  0  0
 11 12  1  0  0  0  0
 12 13  1  0  0  0  0
 13 14  1  0  0  0  0
 13 15  1  1  0  0  0
  8 16  1  0  0  0  0
 16 17  4  0  0  0  0
 17 18  4  0  0  0  0
 18 19  4  0  0  0  0
 19 20  4  0  0  0  0
 20 21  4  0  0  0  0
 16 21  4  0  0  0  0
 21 22  1  0  0  0  0
  7 23  1  0  0  0  0
 23 24  2  0  0  0  0
 23 25  1  0  0  0  0
 25 26  4  0  0  0  0
 26 27  4  0  0  0  0
 27 28  4  0  0  0  0
 28 29  4  0  0  0  0
 25 29  4  0  0  0  0
 29 30  1  0  0  0  0
  6 31  4  0  0  0  0
 31 32  1  0  0  0  0
 32 33  1  0  0  0  0
 31 34  4  0  0  0  0
  3 34  4  0  0  0  0
M  END
>  <CdId>
255

>  <Mol Weight>
470.497

>  <Formula>
C25H27FN2O6

>  <CMPD_CHEMBLID>
CHEMBL513412

>  <MOLREGNO>
517900

>  <PARENT_CMPD_CHEMBLID>
CHEMBL513412

>  <PARENT_MOLREGNO>
517900

>  <COMPOUND_KEY>
16

>  <MOLWEIGHT>
470.49

>  <ALOGP>
3.49

>  <PSA>
101.24

>  <NUM_RO5_VIOLATIONS>
0

>  <ACTIVITY_ID>
2609430

>  <STANDARD_TYPE>
CL

>  <RELATION>
=

>  <STANDARD_VALUE>
126.0

>  <STANDARD_UNITS>
mL.min-1.g-1

>  <PUBLISHED_TYPE>
CL

>  <PUBLISHED_RELATION>
=

>  <PUBLISHED_VALUE>
126.0

>  <PUBLISHED_UNITS>
microL/min/mg

>  <POTENTIAL_DUPLICATE>
0

>  <BAO_ENDPOINT>
BAO_0002759

>  <ASSAY_ID>
541064

>  <ASSAY_CHEMBLID>
CHEMBL1024764

>  <ASSAY_TYPE>
A

>  <DESCRIPTION>
Metabolic stability in human liver microsomes assessed as intrinsic clearance

>  <ASSAY_SRC_ID>
1

>  <ASSAY_SRC_DESCRIPTION>
Scientific Literature

>  <ASSAY_ORGANISM>
Homo sapiens

>  <ASSAY_TAX_ID>
9606

>  <CURATED_BY>
Autocuration

>  <BAO_FORMAT>
BAO_0000251

>  <TID>
102164

>  <TARGET_CHEMBLID>
CHEMBL613373

>  <TARGET_TYPE>
SUBCELLULAR

>  <PREF_NAME>
Liver microsomes

>  <CONFIDENCE_SCORE>
2

>  <TARGET_MAPPING>
Subcellular fraction

>  <DOC_ID>
45933

>  <DOC_CHEMBLID>
CHEMBL1152726

>  <PUBMED_ID>
19171482

>  <JOURNAL>
Bioorg. Med. Chem. Lett.

>  <YEAR>
2009

>  <VOLUME>
19

>  <ISSUE>
4

>  <FIRST_PAGE>
1143

>  <ORGANISM>
Homo sapiens

$$$$

  Mrv1533001291819122D          

 34 36  0  0  1  0            999 V2000
    3.0093   -0.5281    0.0000 C   0  0  0  0  0  0  0  0  0  0  0  0
    2.7928   -1.3242    0.0000 O   0  0  0  0  0  0  0  0  0  0  0  0
    3.3740   -1.9097    0.0000 C   0  0  0  0  0  0  0  0  0  0  0  0
    3.1576   -2.7058    0.0000 C   0  0  0  0  0  0  0  0  0  0  0  0
    3.7388   -3.2913    0.0000 C   0  0  0  0  0  0  0  0  0  0  0  0
    4.5364   -3.0808    0.0000 C   0  0  0  0  0  0  0  0  0  0  0  0
    5.1176   -3.6663    0.0000 N   0  0  0  0  0  0  0  0  0  0  0  0
    4.9012   -4.4624    0.0000 C   0  0  0  0  0  0  0  0  0  0  0  0
    4.1035   -4.6730    0.0000 C   0  0  0  0  0  0  0  0  0  0  0  0
    3.8870   -5.4690    0.0000 O   0  0  0  0  0  0  0  0  0  0  0  0
    3.5223   -4.0874    0.0000 N   0  0  0  0  0  0  0  0  0  0  0  0
    2.7246   -4.2980    0.0000 C   0  0  0  0  0  0  0  0  0  0  0  0
    2.1434   -3.7125    0.0000 C   0  0  1  0  0  0  0  0  0  0  0  0
    1.3457   -3.9231    0.0000 C   0  0  0  0  0  0  0  0  0  0  0  0
    2.3599   -2.9164    0.0000 O   0  0  0  0  0  0  0  0  0  0  0  0
    5.4824   -5.0479    0.0000 C   0  0  0  0  0  0  0  0  0  0  0  0
    6.2800   -4.8373    0.0000 C   0  0  0  0  0  0  0  0  0  0  0  0
    6.8612   -5.4228    0.0000 C   0  0  0  0  0  0  0  0  0  0  0  0
    6.6448   -6.2189    0.0000 C   0  0  0  0  0  0  0  0  0  0  0  0
    5.8471   -6.4295    0.0000 C   0  0  0  0  0  0  0  0  0  0  0  0
    5.2659   -5.8440    0.0000 C   0  0  0  0  0  0  0  0  0  0  0  0
    4.4682   -6.0546    0.0000 F   0  0  0  0  0  0  0  0  0  0  0  0
    5.9413   -3.7125    0.0000 C   0  0  0  0  0  0  0  0  0  0  0  0
    6.3132   -4.4490    0.0000 O   0  0  0  0  0  0  0  0  0  0  0  0
    6.3932   -3.0223    0.0000 C   0  0  0  0  0  0  0  0  0  0  0  0
    6.1004   -2.2510    0.0000 C   0  0  0  0  0  0  0  0  0  0  0  0
    6.7435   -1.7342    0.0000 C   0  0  0  0  0  0  0  0  0  0  0  0
    7.4337   -2.1860    0.0000 O   0  0  0  0  0  0  0  0  0  0  0  0
    7.2172   -2.9821    0.0000 C   0  0  0  0  0  0  0  0  0  0  0  0
    7.7341   -3.6252    0.0000 C   0  0  0  0  0  0  0  0  0  0  0  0
    4.7529   -2.2847    0.0000 C   0  0  0  0  0  0  0  0  0  0  0  0
    5.5506   -2.0741    0.0000 O   0  0  0  0  0  0  0  0  0  0  0  0
    5.7670   -1.2780    0.0000 C   0  0  0  0  0  0  0  0  0  0  0  0
    4.1717   -1.6992    0.0000 C   0  0  0  0  0  0  0  0  0  0  0  0
  1  2  1  0  0  0  0
  2  3  1  0  0  0  0
  3  4  4  0  0  0  0
  4  5  4  0  0  0  0
  5  6  4  0  0  0  0
  6  7  1  0  0  0  0
  7  8  1  0  0  0  0
  8  9  1  0  0  0  0
  9 10  2  0  0  0  0
  9 11  1  0  0  0  0
 11 12  1  0  0  0  0
 12 13  1  0  0  0  0
 13 14  1  0  0  0  0
 13 15  1  1  0  0  0
  8 16  1  0  0  0  0
 16 17  4  0  0  0  0
 17 18  4  0  0  0  0
 18 19  4  0  0  0  0
 19 20  4  0  0  0  0
 20 21  4  0  0  0  0
 16 21  4  0  0  0  0
 21 22  1  0  0  0  0
  7 23  1  0  0  0  0
 23 24  2  0  0  0  0
 23 25  1  0  0  0  0
 25 26  4  0  0  0  0
 26 27  4  0  0  0  0
 27 28  4  0  0  0  0
 28 29  4  0  0  0  0
 25 29  4  0  0  0  0
 29 30  1  0  0  0  0
  6 31  4  0  0  0  0
 31 32  1  0  0  0  0
 32 33  1  0  0  0  0
 31 34  4  0  0  0  0
  3 34  4  0  0  0  0
M  END
>  <CdId>
256

>  <Mol Weight>
470.497

>  <Formula>
C25H27FN2O6

>  <CMPD_CHEMBLID>
CHEMBL472268

>  <MOLREGNO>
517901

>  <PARENT_CMPD_CHEMBLID>
CHEMBL472268

>  <PARENT_MOLREGNO>
517901

>  <COMPOUND_KEY>
17

>  <MOLWEIGHT>
470.49

>  <ALOGP>
2.86

>  <PSA>
101.24

>  <NUM_RO5_VIOLATIONS>
0

>  <ACTIVITY_ID>
2609431

>  <STANDARD_TYPE>
CL

>  <RELATION>
=

>  <STANDARD_VALUE>
134.0

>  <STANDARD_UNITS>
mL.min-1.g-1

>  <PUBLISHED_TYPE>
CL

>  <PUBLISHED_RELATION>
=

>  <PUBLISHED_VALUE>
134.0

>  <PUBLISHED_UNITS>
microL/min/mg

>  <POTENTIAL_DUPLICATE>
0

>  <BAO_ENDPOINT>
BAO_0002759

>  <ASSAY_ID>
541064

>  <ASSAY_CHEMBLID>
CHEMBL1024764

>  <ASSAY_TYPE>
A

>  <DESCRIPTION>
Metabolic stability in human liver microsomes assessed as intrinsic clearance

>  <ASSAY_SRC_ID>
1

>  <ASSAY_SRC_DESCRIPTION>
Scientific Literature

>  <ASSAY_ORGANISM>
Homo sapiens

>  <ASSAY_TAX_ID>
9606

>  <CURATED_BY>
Autocuration

>  <BAO_FORMAT>
BAO_0000251

>  <TID>
102164

>  <TARGET_CHEMBLID>
CHEMBL613373

>  <TARGET_TYPE>
SUBCELLULAR

>  <PREF_NAME>
Liver microsomes

>  <CONFIDENCE_SCORE>
2

>  <TARGET_MAPPING>
Subcellular fraction

>  <DOC_ID>
45933

>  <DOC_CHEMBLID>
CHEMBL1152726

>  <PUBMED_ID>
19171482

>  <JOURNAL>
Bioorg. Med. Chem. Lett.

>  <YEAR>
2009

>  <VOLUME>
19

>  <ISSUE>
4

>  <FIRST_PAGE>
1143

>  <ORGANISM>
Homo sapiens

$$$$

  Mrv1533001291819122D          

 36 38  0  0  1  0            999 V2000
    0.1599    1.2377    0.0000 C   0  0  0  0  0  0  0  0  0  0  0  0
    0.9199    0.9168    0.0000 O   0  0  0  0  0  0  0  0  0  0  0  0
    1.0219    0.0981    0.0000 C   0  0  0  0  0  0  0  0  0  0  0  0
    1.7820   -0.2229    0.0000 C   0  0  0  0  0  0  0  0  0  0  0  0
    2.4883    0.2034    0.0000 C   0  0  0  0  0  0  0  0  0  0  0  0
    3.1120   -0.3367    0.0000 C   0  0  0  0  0  0  0  0  0  0  0  0
    2.7910   -1.0967    0.0000 O   0  0  0  0  0  0  0  0  0  0  0  0
    1.9690   -1.0264    0.0000 C   0  0  0  0  0  0  0  0  0  0  0  0
    1.4289   -1.6500    0.0000 C   0  0  0  0  0  0  0  0  0  0  0  0
    0.6188   -1.4941    0.0000 O   0  0  0  0  0  0  0  0  0  0  0  0
    1.6990   -2.4296    0.0000 N   0  0  0  0  0  0  0  0  0  0  0  0
    2.5091   -2.5855    0.0000 C   0  0  0  0  0  0  0  0  0  0  0  0
    3.0492   -1.9618    0.0000 C   0  0  0  0  0  0  0  0  0  0  0  0
    3.2889   -1.1724    0.0000 O   0  0  0  0  0  0  0  0  0  0  0  0
    3.8593   -2.1177    0.0000 N   0  0  0  0  0  0  0  0  0  0  0  0
    4.3994   -1.4941    0.0000 C   0  0  0  0  0  0  0  0  0  0  0  0
    5.2096   -1.6500    0.0000 C   0  0  1  0  0  0  0  0  0  0  0  0
    5.7497   -1.0264    0.0000 C   0  0  0  0  0  0  0  0  0  0  0  0
    5.4796   -2.4296    0.0000 O   0  0  0  0  0  0  0  0  0  0  0  0
    2.7792   -3.3650    0.0000 C   0  0  0  0  0  0  0  0  0  0  0  0
    3.5893   -3.5209    0.0000 C   0  0  0  0  0  0  0  0  0  0  0  0
    3.8593   -4.3005    0.0000 C   0  0  0  0  0  0  0  0  0  0  0  0
    3.3193   -4.9241    0.0000 C   0  0  0  0  0  0  0  0  0  0  0  0
    2.5091   -4.7682    0.0000 C   0  0  0  0  0  0  0  0  0  0  0  0
    2.2391   -3.9887    0.0000 C   0  0  0  0  0  0  0  0  0  0  0  0
    1.4920   -4.3387    0.0000 F   0  0  0  0  0  0  0  0  0  0  0  0
    1.1589   -3.0532    0.0000 C   0  0  0  0  0  0  0  0  0  0  0  0
    1.4289   -3.8327    0.0000 C   0  0  0  0  0  0  0  0  0  0  0  0
    0.8889   -4.4564    0.0000 C   0  0  0  0  0  0  0  0  0  0  0  0
    0.0787   -4.3005    0.0000 C   0  0  0  0  0  0  0  0  0  0  0  0
   -0.4614   -4.9241    0.0000 O   0  0  0  0  0  0  0  0  0  0  0  0
   -0.1913   -5.7037    0.0000 C   0  0  0  0  0  0  0  0  0  0  0  0
   -0.1913   -3.5209    0.0000 C   0  0  0  0  0  0  0  0  0  0  0  0
    0.3488   -2.8973    0.0000 C   0  0  0  0  0  0  0  0  0  0  0  0
    0.0787   -2.1177    0.0000 O   0  0  0  0  0  0  0  0  0  0  0  0
   -0.7314   -1.9618    0.0000 C   0  0  0  0  0  0  0  0  0  0  0  0
  1  2  1  0  0  0  0
  2  3  1  0  0  0  0
  3  4  1  0  0  0  0
  4  5  4  0  0  0  0
  5  6  4  0  0  0  0
  6  7  4  0  0  0  0
  7  8  4  0  0  0  0
  4  8  4  0  0  0  0
  8  9  1  0  0  0  0
  9 10  2  0  0  0  0
  9 11  1  0  0  0  0
 11 12  1  0  0  0  0
 12 13  1  0  0  0  0
 13 14  2  0  0  0  0
 13 15  1  0  0  0  0
 15 16  1  0  0  0  0
 16 17  1  0  0  0  0
 17 18  1  0  0  0  0
 17 19  1  1  0  0  0
 12 20  1  0  0  0  0
 20 21  4  0  0  0  0
 21 22  4  0  0  0  0
 22 23  4  0  0  0  0
 23 24  4  0  0  0  0
 24 25  4  0  0  0  0
 20 25  4  0  0  0  0
 25 26  1  0  0  0  0
 11 27  1  0  0  0  0
 27 28  4  0  0  0  0
 28 29  4  0  0  0  0
 29 30  4  0  0  0  0
 30 31  1  0  0  0  0
 31 32  1  0  0  0  0
 30 33  4  0  0  0  0
 33 34  4  0  0  0  0
 27 34  4  0  0  0  0
 34 35  1  0  0  0  0
 35 36  1  0  0  0  0
M  END
>  <CdId>
257

>  <Mol Weight>
500.523

>  <Formula>
C26H29FN2O7

>  <CMPD_CHEMBLID>
CHEMBL469727

>  <MOLREGNO>
518015

>  <PARENT_CMPD_CHEMBLID>
CHEMBL469727

>  <PARENT_MOLREGNO>
518015

>  <COMPOUND_KEY>
18

>  <MOLWEIGHT>
500.52

>  <ALOGP>
2.81

>  <PSA>
110.47

>  <NUM_RO5_VIOLATIONS>
1

>  <ACTIVITY_ID>
2609427

>  <STANDARD_TYPE>
CL

>  <RELATION>
=

>  <STANDARD_VALUE>
76.0

>  <STANDARD_UNITS>
mL.min-1.g-1

>  <PUBLISHED_TYPE>
CL

>  <PUBLISHED_RELATION>
=

>  <PUBLISHED_VALUE>
76.0

>  <PUBLISHED_UNITS>
microL/min/mg

>  <POTENTIAL_DUPLICATE>
0

>  <BAO_ENDPOINT>
BAO_0002759

>  <ASSAY_ID>
541064

>  <ASSAY_CHEMBLID>
CHEMBL1024764

>  <ASSAY_TYPE>
A

>  <DESCRIPTION>
Metabolic stability in human liver microsomes assessed as intrinsic clearance

>  <ASSAY_SRC_ID>
1

>  <ASSAY_SRC_DESCRIPTION>
Scientific Literature

>  <ASSAY_ORGANISM>
Homo sapiens

>  <ASSAY_TAX_ID>
9606

>  <CURATED_BY>
Autocuration

>  <BAO_FORMAT>
BAO_0000251

>  <TID>
102164

>  <TARGET_CHEMBLID>
CHEMBL613373

>  <TARGET_TYPE>
SUBCELLULAR

>  <PREF_NAME>
Liver microsomes

>  <CONFIDENCE_SCORE>
2

>  <TARGET_MAPPING>
Subcellular fraction

>  <DOC_ID>
45933

>  <DOC_CHEMBLID>
CHEMBL1152726

>  <PUBMED_ID>
19171482

>  <JOURNAL>
Bioorg. Med. Chem. Lett.

>  <YEAR>
2009

>  <VOLUME>
19

>  <ISSUE>
4

>  <FIRST_PAGE>
1143

>  <ORGANISM>
Homo sapiens

$$$$

  Mrv1533001291819122D          

 34 36  0  0  1  0            999 V2000
    3.0093   -0.5281    0.0000 C   0  0  0  0  0  0  0  0  0  0  0  0
    2.7928   -1.3242    0.0000 O   0  0  0  0  0  0  0  0  0  0  0  0
    3.3740   -1.9097    0.0000 C   0  0  0  0  0  0  0  0  0  0  0  0
    3.1576   -2.7058    0.0000 C   0  0  0  0  0  0  0  0  0  0  0  0
    3.7388   -3.2913    0.0000 C   0  0  0  0  0  0  0  0  0  0  0  0
    4.5364   -3.0808    0.0000 C   0  0  0  0  0  0  0  0  0  0  0  0
    5.1176   -3.6663    0.0000 N   0  0  0  0  0  0  0  0  0  0  0  0
    4.9012   -4.4624    0.0000 C   0  0  0  0  0  0  0  0  0  0  0  0
    4.1035   -4.6730    0.0000 C   0  0  0  0  0  0  0  0  0  0  0  0
    3.8870   -5.4690    0.0000 O   0  0  0  0  0  0  0  0  0  0  0  0
    3.5223   -4.0874    0.0000 N   0  0  0  0  0  0  0  0  0  0  0  0
    2.7246   -4.2980    0.0000 C   0  0  0  0  0  0  0  0  0  0  0  0
    2.1434   -3.7125    0.0000 C   0  0  1  0  0  0  0  0  0  0  0  0
    1.3457   -3.9231    0.0000 C   0  0  0  0  0  0  0  0  0  0  0  0
    2.3599   -2.9164    0.0000 O   0  0  0  0  0  0  0  0  0  0  0  0
    5.4824   -5.0479    0.0000 C   0  0  0  0  0  0  0  0  0  0  0  0
    6.2800   -4.8373    0.0000 C   0  0  0  0  0  0  0  0  0  0  0  0
    6.8612   -5.4228    0.0000 C   0  0  0  0  0  0  0  0  0  0  0  0
    6.6448   -6.2189    0.0000 C   0  0  0  0  0  0  0  0  0  0  0  0
    5.8471   -6.4295    0.0000 C   0  0  0  0  0  0  0  0  0  0  0  0
    5.2659   -5.8440    0.0000 C   0  0  0  0  0  0  0  0  0  0  0  0
    4.4682   -6.0546    0.0000 F   0  0  0  0  0  0  0  0  0  0  0  0
    5.9413   -3.7125    0.0000 C   0  0  0  0  0  0  0  0  0  0  0  0
    6.3132   -4.4490    0.0000 O   0  0  0  0  0  0  0  0  0  0  0  0
    6.3932   -3.0223    0.0000 C   0  0  0  0  0  0  0  0  0  0  0  0
    6.1004   -2.2510    0.0000 O   0  0  0  0  0  0  0  0  0  0  0  0
    6.7435   -1.7342    0.0000 C   0  0  0  0  0  0  0  0  0  0  0  0
    7.4337   -2.1860    0.0000 C   0  0  0  0  0  0  0  0  0  0  0  0
    7.2172   -2.9821    0.0000 C   0  0  0  0  0  0  0  0  0  0  0  0
    7.7341   -3.6252    0.0000 Cl  0  0  0  0  0  0  0  0  0  0  0  0
    4.7529   -2.2847    0.0000 C   0  0  0  0  0  0  0  0  0  0  0  0
    5.5506   -2.0741    0.0000 O   0  0  0  0  0  0  0  0  0  0  0  0
    5.7670   -1.2780    0.0000 C   0  0  0  0  0  0  0  0  0  0  0  0
    4.1717   -1.6992    0.0000 C   0  0  0  0  0  0  0  0  0  0  0  0
  1  2  1  0  0  0  0
  2  3  1  0  0  0  0
  3  4  4  0  0  0  0
  4  5  4  0  0  0  0
  5  6  4  0  0  0  0
  6  7  1  0  0  0  0
  7  8  1  0  0  0  0
  8  9  1  0  0  0  0
  9 10  2  0  0  0  0
  9 11  1  0  0  0  0
 11 12  1  0  0  0  0
 12 13  1  0  0  0  0
 13 14  1  0  0  0  0
 13 15  1  1  0  0  0
  8 16  1  0  0  0  0
 16 17  4  0  0  0  0
 17 18  4  0  0  0  0
[truncated: 10,365,359 more chars]
