# Supplementary material for: MetStabOn—Online Platform for Metabolic Stability Predictions
Source: Int J Mol Sci. 2018 Mar 30;19(4):1040. doi: 10.3390/ijms19041040 (PMC5979396; doi:10.3390/ijms19041040)
Supplement: Supplementary file 1 [file ijms-19-01040-s001.zip › Supplementary_Material/File_S8_Dataset.sdf]

  Mrv1533001291819192D          

 44 47  0  0  1  0            999 V2000
    0.0000   -4.9500    0.0000 C   0  0  0  0  0  0  0  0  0  0  0  0
    0.0000   -4.1250    0.0000 C   0  0  0  0  0  0  0  0  0  0  0  0
    0.7145   -3.7125    0.0000 C   0  0  2  0  0  0  0  0  0  0  0  0
    1.4289   -4.1250    0.0000 C   0  0  0  0  0  0  0  0  0  0  0  0
    0.7145   -2.8875    0.0000 C   0  0  0  0  0  0  0  0  0  0  0  0
    0.0000   -2.4750    0.0000 O   0  0  0  0  0  0  0  0  0  0  0  0
    1.4289   -2.4750    0.0000 O   0  0  0  0  0  0  0  0  0  0  0  0
    1.4289   -1.6500    0.0000 C   0  0  1  0  0  0  0  0  0  0  0  0
    0.7145   -1.2375    0.0000 C   0  0  0  0  0  0  0  0  0  0  0  0
    0.7145   -0.4125    0.0000 C   0  0  1  0  0  0  0  0  0  0  0  0
    0.0000    0.0000    0.0000 C   0  0  0  0  0  0  0  0  0  0  0  0
    1.4289    0.0000    0.0000 C   0  0  0  0  0  0  0  0  0  0  0  0
    2.1434   -0.4125    0.0000 C   0  0  0  0  0  0  0  0  0  0  0  0
    2.8579    0.0000    0.0000 C   0  0  0  0  0  0  0  0  0  0  0  0
    3.5724   -0.4125    0.0000 C   0  0  0  0  0  0  0  0  0  0  0  0
    3.5724   -1.2375    0.0000 C   0  0  2  0  0  0  0  0  0  0  0  0
    4.2868   -1.6500    0.0000 C   0  0  0  0  0  0  0  0  0  0  0  0
    2.8579   -1.6500    0.0000 C   0  0  2  0  0  0  0  0  0  0  0  0
    2.8579   -2.4750    0.0000 C   0  0  0  0  0  0  0  0  0  0  0  0
    3.5724   -2.8875    0.0000 C   0  0  0  0  0  0  0  0  0  0  0  0
    3.5724   -3.7125    0.0000 C   0  0  2  0  0  0  0  0  0  0  0  0
    2.8579   -4.1250    0.0000 C   0  0  0  0  0  0  0  0  0  0  0  0
    2.8579   -4.9500    0.0000 C   0  0  2  0  0  0  0  0  0  0  0  0
    2.1434   -5.3625    0.0000 C   0  0  0  0  0  0  0  0  0  0  0  0
    2.1434   -6.1875    0.0000 C   0  0  0  0  0  0  0  0  0  0  0  0
    2.8579   -6.6000    0.0000 O   0  0  0  0  0  0  0  0  0  0  0  0
    1.4289   -6.6000    0.0000 N   0  0  0  0  0  0  0  0  0  0  0  0
    1.4289   -7.4250    0.0000 C   0  0  0  0  0  0  0  0  0  0  0  0
    3.5724   -5.3625    0.0000 N   0  0  0  0  0  0  0  0  0  0  0  0
    3.5724   -6.1875    0.0000 C   0  0  0  0  0  0  0  0  0  0  0  0
    4.2868   -6.6000    0.0000 C   0  0  0  0  0  0  0  0  0  0  0  0
    4.2868   -7.4250    0.0000 C   0  0  0  0  0  0  0  0  0  0  0  0
    3.5724   -7.8375    0.0000 C   0  0  0  0  0  0  0  0  0  0  0  0
    3.5724   -8.6625    0.0000 C   0  0  0  0  0  0  0  0  0  0  0  0
    4.2868   -9.0750    0.0000 C   0  0  0  0  0  0  0  0  0  0  0  0
    4.2868   -9.9000    0.0000 O   0  0  0  0  0  0  0  0  0  0  0  0
    5.0013   -8.6625    0.0000 C   0  0  0  0  0  0  0  0  0  0  0  0
    5.7158   -9.0750    0.0000 O   0  0  0  0  0  0  0  0  0  0  0  0
    6.4302   -8.6625    0.0000 C   0  0  0  0  0  0  0  0  0  0  0  0
    5.0013   -7.8375    0.0000 C   0  0  0  0  0  0  0  0  0  0  0  0
    4.2868   -4.9500    0.0000 C   0  0  0  0  0  0  0  0  0  0  0  0
    5.0013   -5.3625    0.0000 O   0  0  0  0  0  0  0  0  0  0  0  0
    4.2868   -4.1250    0.0000 O   0  0  0  0  0  0  0  0  0  0  0  0
    2.1434   -1.2375    0.0000 C   0  0  1  0  0  0  0  0  0  0  0  0
  1  2  1  0  0  0  0
  2  3  1  0  0  0  0
  3  4  1  1  0  0  0
  3  5  1  0  0  0  0
  5  6  2  0  0  0  0
  5  7  1  0  0  0  0
  8  7  1  1  0  0  0
  8  9  1  0  0  0  0
  9 10  1  0  0  0  0
 10 11  1  1  0  0  0
 10 12  1  0  0  0  0
 12 13  2  0  0  0  0
 13 14  1  0  0  0  0
 14 15  2  0  0  0  0
 15 16  1  0  0  0  0
 16 17  1  6  0  0  0
 16 18  1  0  0  0  0
 18 19  1  6  0  0  0
 19 20  1  0  0  0  0
 21 20  1  1  0  0  0
 21 22  1  0  0  0  0
 22 23  1  0  0  0  0
 23 24  1  1  0  0  0
 24 25  1  0  0  0  0
 25 26  2  0  0  0  0
 25 27  1  0  0  0  0
 27 28  1  0  0  0  0
 23 29  1  0  0  0  0
 29 30  1  0  0  0  0
 30 31  1  0  0  0  0
 31 32  1  0  0  0  0
 32 33  4  0  0  0  0
 33 34  4  0  0  0  0
 34 35  4  0  0  0  0
 35 36  1  0  0  0  0
 35 37  4  0  0  0  0
 37 38  1  0  0  0  0
 38 39  1  0  0  0  0
 37 40  4  0  0  0  0
 32 40  4  0  0  0  0
 29 41  1  0  0  0  0
 41 42  2  0  0  0  0
 41 43  1  0  0  0  0
 21 43  1  0  0  0  0
 18 44  1  0  0  0  0
  8 44  1  0  0  0  0
 44 13  1  1  0  0  0
M  END
>  <CdId>
1

>  <Mol Weight>
610.792

>  <Formula>
C35H50N2O7

>  <CMPD_CHEMBLID>
CHEMBL312605

>  <MOLREGNO>
133385

>  <PARENT_CMPD_CHEMBLID>
CHEMBL312605

>  <PARENT_MOLREGNO>
133385

>  <COMPOUND_KEY>
2e

>  <MOLWEIGHT>
610.78

>  <ALOGP>
5.8

>  <PSA>
114.4

>  <NUM_RO5_VIOLATIONS>
2

>  <ACTIVITY_ID>
524869

>  <STANDARD_TYPE>
CL

>  <RELATION>
>

>  <STANDARD_VALUE>
500.0

>  <STANDARD_UNITS>
mL.min-1.g-1

>  <PUBLISHED_TYPE>
Clearance

>  <PUBLISHED_RELATION>
>

>  <PUBLISHED_VALUE>
500.0

>  <PUBLISHED_UNITS>
ul min-1 mg-1

>  <POTENTIAL_DUPLICATE>
0

>  <BAO_ENDPOINT>
BAO_0002759

>  <ASSAY_ID>
8304

>  <ASSAY_CHEMBLID>
CHEMBL623550

>  <ASSAY_TYPE>
A

>  <DESCRIPTION>
Intrinsic clearance in rat liver microsomes was determined

>  <ASSAY_SRC_ID>
1

>  <ASSAY_SRC_DESCRIPTION>
Scientific Literature

>  <ASSAY_ORGANISM>
Rattus norvegicus

>  <ASSAY_TAX_ID>
10116

>  <CURATED_BY>
Intermediate

>  <BAO_FORMAT>
BAO_0000218

>  <TID>
50597

>  <TARGET_CHEMBLID>
CHEMBL376

>  <TARGET_TYPE>
ORGANISM

>  <PREF_NAME>
Rattus norvegicus

>  <ORGANISM>
Rattus norvegicus

>  <CONFIDENCE_SCORE>
1

>  <TARGET_MAPPING>
Non-molecular

>  <DOC_ID>
6331

>  <DOC_CHEMBLID>
CHEMBL1146728

>  <PUBMED_ID>
15109637

>  <JOURNAL>
Bioorg. Med. Chem. Lett.

>  <YEAR>
2004

>  <VOLUME>
14

>  <ISSUE>
10

>  <FIRST_PAGE>
2483

$$$$

  Mrv1533001291819192D          

 42 45  0  0  1  0            999 V2000
    0.0000   -4.9500    0.0000 C   0  0  0  0  0  0  0  0  0  0  0  0
    0.0000   -4.1250    0.0000 C   0  0  0  0  0  0  0  0  0  0  0  0
    0.7145   -3.7125    0.0000 C   0  0  2  0  0  0  0  0  0  0  0  0
    1.4289   -4.1250    0.0000 C   0  0  0  0  0  0  0  0  0  0  0  0
    0.7145   -2.8875    0.0000 C   0  0  0  0  0  0  0  0  0  0  0  0
    0.0000   -2.4750    0.0000 O   0  0  0  0  0  0  0  0  0  0  0  0
    1.4289   -2.4750    0.0000 O   0  0  0  0  0  0  0  0  0  0  0  0
    1.4289   -1.6500    0.0000 C   0  0  1  0  0  0  0  0  0  0  0  0
    0.7145   -1.2375    0.0000 C   0  0  0  0  0  0  0  0  0  0  0  0
    0.7145   -0.4125    0.0000 C   0  0  1  0  0  0  0  0  0  0  0  0
    0.0000    0.0000    0.0000 C   0  0  0  0  0  0  0  0  0  0  0  0
    1.4289    0.0000    0.0000 C   0  0  0  0  0  0  0  0  0  0  0  0
    2.1434   -0.4125    0.0000 C   0  0  0  0  0  0  0  0  0  0  0  0
    2.8579    0.0000    0.0000 C   0  0  0  0  0  0  0  0  0  0  0  0
    3.5724   -0.4125    0.0000 C   0  0  0  0  0  0  0  0  0  0  0  0
    3.5724   -1.2375    0.0000 C   0  0  2  0  0  0  0  0  0  0  0  0
    4.2868   -1.6500    0.0000 C   0  0  0  0  0  0  0  0  0  0  0  0
    2.8579   -1.6500    0.0000 C   0  0  2  0  0  0  0  0  0  0  0  0
    2.8579   -2.4750    0.0000 C   0  0  0  0  0  0  0  0  0  0  0  0
    3.5724   -2.8875    0.0000 C   0  0  0  0  0  0  0  0  0  0  0  0
    3.5724   -3.7125    0.0000 C   0  0  2  0  0  0  0  0  0  0  0  0
    2.8579   -4.1250    0.0000 C   0  0  0  0  0  0  0  0  0  0  0  0
    2.8579   -4.9500    0.0000 C   0  0  2  0  0  0  0  0  0  0  0  0
    2.1434   -5.3625    0.0000 C   0  0  0  0  0  0  0  0  0  0  0  0
    2.1434   -6.1875    0.0000 C   0  0  0  0  0  0  0  0  0  0  0  0
    2.8579   -6.6000    0.0000 O   0  0  0  0  0  0  0  0  0  0  0  0
    1.4289   -6.6000    0.0000 N   0  0  0  0  0  0  0  0  0  0  0  0
    1.4289   -7.4250    0.0000 C   0  0  0  0  0  0  0  0  0  0  0  0
    3.5724   -5.3625    0.0000 N   0  0  0  0  0  0  0  0  0  0  0  0
    3.5724   -6.1875    0.0000 C   0  0  0  0  0  0  0  0  0  0  0  0
    4.2868   -6.6000    0.0000 C   0  0  0  0  0  0  0  0  0  0  0  0
    4.2868   -7.4250    0.0000 C   0  0  0  0  0  0  0  0  0  0  0  0
    5.0013   -7.8375    0.0000 C   0  0  0  0  0  0  0  0  0  0  0  0
    5.7158   -7.4250    0.0000 C   0  0  0  0  0  0  0  0  0  0  0  0
    5.7158   -6.6000    0.0000 C   0  0  0  0  0  0  0  0  0  0  0  0
    6.4302   -6.1875    0.0000 O   0  0  0  0  0  0  0  0  0  0  0  0
    7.1447   -6.6000    0.0000 C   0  0  0  0  0  0  0  0  0  0  0  0
    5.0013   -6.1875    0.0000 C   0  0  0  0  0  0  0  0  0  0  0  0
    4.2868   -4.9500    0.0000 C   0  0  0  0  0  0  0  0  0  0  0  0
    5.0013   -5.3625    0.0000 O   0  0  0  0  0  0  0  0  0  0  0  0
    4.2868   -4.1250    0.0000 O   0  0  0  0  0  0  0  0  0  0  0  0
    2.1434   -1.2375    0.0000 C   0  0  1  0  0  0  0  0  0  0  0  0
  1  2  1  0  0  0  0
  2  3  1  0  0  0  0
  3  4  1  1  0  0  0
  3  5  1  0  0  0  0
  5  6  2  0  0  0  0
  5  7  1  0  0  0  0
  8  7  1  1  0  0  0
  8  9  1  0  0  0  0
  9 10  1  0  0  0  0
 10 11  1  1  0  0  0
 10 12  1  0  0  0  0
 12 13  2  0  0  0  0
 13 14  1  0  0  0  0
 14 15  2  0  0  0  0
 15 16  1  0  0  0  0
 16 17  1  6  0  0  0
 16 18  1  0  0  0  0
 18 19  1  6  0  0  0
 19 20  1  0  0  0  0
 21 20  1  1  0  0  0
 21 22  1  0  0  0  0
 22 23  1  0  0  0  0
 23 24  1  1  0  0  0
 24 25  1  0  0  0  0
 25 26  2  0  0  0  0
 25 27  1  0  0  0  0
 27 28  1  0  0  0  0
 23 29  1  0  0  0  0
 29 30  1  0  0  0  0
 30 31  1  0  0  0  0
 31 32  4  0  0  0  0
 32 33  4  0  0  0  0
 33 34  4  0  0  0  0
 34 35  4  0  0  0  0
 35 36  1  0  0  0  0
 36 37  1  0  0  0  0
 35 38  4  0  0  0  0
 31 38  4  0  0  0  0
 29 39  1  0  0  0  0
 39 40  2  0  0  0  0
 39 41  1  0  0  0  0
 21 41  1  0  0  0  0
 18 42  1  0  0  0  0
  8 42  1  0  0  0  0
 42 13  1  1  0  0  0
M  END
>  <CdId>
2

>  <Mol Weight>
580.766

>  <Formula>
C34H48N2O6

>  <CMPD_CHEMBLID>
CHEMBL84348

>  <MOLREGNO>
132511

>  <PARENT_CMPD_CHEMBLID>
CHEMBL84348

>  <PARENT_MOLREGNO>
132511

>  <COMPOUND_KEY>
2d

>  <MOLWEIGHT>
580.75

>  <ALOGP>
5.72

>  <PSA>
94.17

>  <NUM_RO5_VIOLATIONS>
2

>  <ACTIVITY_ID>
539461

>  <STANDARD_TYPE>
CL

>  <RELATION>
=

>  <STANDARD_VALUE>
123.0

>  <STANDARD_UNITS>
mL.min-1.g-1

>  <PUBLISHED_TYPE>
Clearance

>  <PUBLISHED_RELATION>
=

>  <PUBLISHED_VALUE>
123.0

>  <PUBLISHED_UNITS>
ul min-1 mg-1

>  <POTENTIAL_DUPLICATE>
0

>  <BAO_ENDPOINT>
BAO_0002759

>  <ASSAY_ID>
8304

>  <ASSAY_CHEMBLID>
CHEMBL623550

>  <ASSAY_TYPE>
A

>  <DESCRIPTION>
Intrinsic clearance in rat liver microsomes was determined

>  <ASSAY_SRC_ID>
1

>  <ASSAY_SRC_DESCRIPTION>
Scientific Literature

>  <ASSAY_ORGANISM>
Rattus norvegicus

>  <ASSAY_TAX_ID>
10116

>  <CURATED_BY>
Intermediate

>  <BAO_FORMAT>
BAO_0000218

>  <TID>
50597

>  <TARGET_CHEMBLID>
CHEMBL376

>  <TARGET_TYPE>
ORGANISM

>  <PREF_NAME>
Rattus norvegicus

>  <ORGANISM>
Rattus norvegicus

>  <CONFIDENCE_SCORE>
1

>  <TARGET_MAPPING>
Non-molecular

>  <DOC_ID>
6331

>  <DOC_CHEMBLID>
CHEMBL1146728

>  <PUBMED_ID>
15109637

>  <JOURNAL>
Bioorg. Med. Chem. Lett.

>  <YEAR>
2004

>  <VOLUME>
14

>  <ISSUE>
10

>  <FIRST_PAGE>
2483

$$$$

  Mrv1533001291819192D          

 45 49  0  0  1  0            999 V2000
    0.0000   -4.9500    0.0000 C   0  0  0  0  0  0  0  0  0  0  0  0
    0.0000   -4.1250    0.0000 C   0  0  0  0  0  0  0  0  0  0  0  0
    0.7145   -3.7125    0.0000 C   0  0  2  0  0  0  0  0  0  0  0  0
    1.4289   -4.1250    0.0000 C   0  0  0  0  0  0  0  0  0  0  0  0
    0.7145   -2.8875    0.0000 C   0  0  0  0  0  0  0  0  0  0  0  0
    0.0000   -2.4750    0.0000 O   0  0  0  0  0  0  0  0  0  0  0  0
    1.4289   -2.4750    0.0000 O   0  0  0  0  0  0  0  0  0  0  0  0
    1.4289   -1.6500    0.0000 C   0  0  1  0  0  0  0  0  0  0  0  0
    0.7145   -1.2375    0.0000 C   0  0  0  0  0  0  0  0  0  0  0  0
    0.7145   -0.4125    0.0000 C   0  0  1  0  0  0  0  0  0  0  0  0
    0.0000    0.0000    0.0000 C   0  0  0  0  0  0  0  0  0  0  0  0
    1.4289    0.0000    0.0000 C   0  0  0  0  0  0  0  0  0  0  0  0
    2.1434   -0.4125    0.0000 C   0  0  0  0  0  0  0  0  0  0  0  0
    2.8579    0.0000    0.0000 C   0  0  0  0  0  0  0  0  0  0  0  0
    3.5724   -0.4125    0.0000 C   0  0  0  0  0  0  0  0  0  0  0  0
    3.5724   -1.2375    0.0000 C   0  0  2  0  0  0  0  0  0  0  0  0
    4.2868   -1.6500    0.0000 C   0  0  0  0  0  0  0  0  0  0  0  0
    2.8579   -1.6500    0.0000 C   0  0  2  0  0  0  0  0  0  0  0  0
    2.8579   -2.4750    0.0000 C   0  0  0  0  0  0  0  0  0  0  0  0
    3.5724   -2.8875    0.0000 C   0  0  0  0  0  0  0  0  0  0  0  0
    3.5724   -3.7125    0.0000 C   0  0  2  0  0  0  0  0  0  0  0  0
    2.8579   -4.1250    0.0000 C   0  0  0  0  0  0  0  0  0  0  0  0
    2.8579   -4.9500    0.0000 C   0  0  2  0  0  0  0  0  0  0  0  0
    2.1434   -5.3625    0.0000 C   0  0  0  0  0  0  0  0  0  0  0  0
    2.1434   -6.1875    0.0000 C   0  0  0  0  0  0  0  0  0  0  0  0
    2.8579   -6.6000    0.0000 O   0  0  0  0  0  0  0  0  0  0  0  0
    1.4289   -6.6000    0.0000 N   0  0  0  0  0  0  0  0  0  0  0  0
    1.4289   -7.4250    0.0000 C   0  0  0  0  0  0  0  0  0  0  0  0
    3.5724   -5.3625    0.0000 N   0  0  0  0  0  0  0  0  0  0  0  0
    3.5724   -6.1875    0.0000 C   0  0  0  0  0  0  0  0  0  0  0  0
    4.2868   -6.6000    0.0000 C   0  0  0  0  0  0  0  0  0  0  0  0
    4.2868   -7.4250    0.0000 C   0  0  0  0  0  0  0  0  0  0  0  0
    5.0013   -7.8375    0.0000 C   0  0  0  0  0  0  0  0  0  0  0  0
    5.7158   -7.4250    0.0000 C   0  0  0  0  0  0  0  0  0  0  0  0
    6.5004   -7.6799    0.0000 O   0  0  0  0  0  0  0  0  0  0  0  0
    6.9853   -7.0125    0.0000 C   0  0  0  0  0  0  0  0  0  0  0  0
    7.5984   -7.5645    0.0000 F   0  0  0  0  0  0  0  0  0  0  0  0
    7.5984   -6.4605    0.0000 F   0  0  0  0  0  0  0  0  0  0  0  0
    6.5004   -6.3451    0.0000 O   0  0  0  0  0  0  0  0  0  0  0  0
    5.7158   -6.6000    0.0000 C   0  0  0  0  0  0  0  0  0  0  0  0
    5.0013   -6.1875    0.0000 C   0  0  0  0  0  0  0  0  0  0  0  0
    4.2868   -4.9500    0.0000 C   0  0  0  0  0  0  0  0  0  0  0  0
    5.0013   -5.3625    0.0000 O   0  0  0  0  0  0  0  0  0  0  0  0
    4.2868   -4.1250    0.0000 O   0  0  0  0  0  0  0  0  0  0  0  0
    2.1434   -1.2375    0.0000 C   0  0  1  0  0  0  0  0  0  0  0  0
  1  2  1  0  0  0  0
  2  3  1  0  0  0  0
  3  4  1  1  0  0  0
  3  5  1  0  0  0  0
  5  6  2  0  0  0  0
  5  7  1  0  0  0  0
  8  7  1  1  0  0  0
  8  9  1  0  0  0  0
  9 10  1  0  0  0  0
 10 11  1  1  0  0  0
 10 12  1  0  0  0  0
 12 13  2  0  0  0  0
 13 14  1  0  0  0  0
 14 15  2  0  0  0  0
 15 16  1  0  0  0  0
 16 17  1  6  0  0  0
 16 18  1  0  0  0  0
 18 19  1  6  0  0  0
 19 20  1  0  0  0  0
 21 20  1  1  0  0  0
 21 22  1  0  0  0  0
 22 23  1  0  0  0  0
 23 24  1  1  0  0  0
 24 25  1  0  0  0  0
 25 26  2  0  0  0  0
 25 27  1  0  0  0  0
 27 28  1  0  0  0  0
 23 29  1  0  0  0  0
 29 30  1  0  0  0  0
 30 31  1  0  0  0  0
 31 32  4  0  0  0  0
 32 33  4  0  0  0  0
 33 34  4  0  0  0  0
 34 35  1  0  0  0  0
 35 36  1  0  0  0  0
 36 37  1  0  0  0  0
 36 38  1  0  0  0  0
 36 39  1  0  0  0  0
 39 40  1  0  0  0  0
 34 40  4  0  0  0  0
 40 41  4  0  0  0  0
 31 41  4  0  0  0  0
 29 42  1  0  0  0  0
 42 43  2  0  0  0  0
 42 44  1  0  0  0  0
 21 44  1  0  0  0  0
 18 45  1  0  0  0  0
  8 45  1  0  0  0  0
 45 13  1  1  0  0  0
M  END
>  <CdId>
3

>  <Mol Weight>
630.73

>  <Formula>
C34H44F2N2O7

>  <CMPD_CHEMBLID>
CHEMBL313214

>  <MOLREGNO>
132272

>  <PARENT_CMPD_CHEMBLID>
CHEMBL313214

>  <PARENT_MOLREGNO>
132272

>  <COMPOUND_KEY>
2c

>  <MOLWEIGHT>
630.72

>  <ALOGP>
7.54

>  <PSA>
103.4

>  <NUM_RO5_VIOLATIONS>
2

>  <ACTIVITY_ID>
511840

>  <STANDARD_TYPE>
CL

>  <RELATION>
=

>  <STANDARD_VALUE>
207.0

>  <STANDARD_UNITS>
mL.min-1.g-1

>  <PUBLISHED_TYPE>
Clearance

>  <PUBLISHED_RELATION>
=

>  <PUBLISHED_VALUE>
207.0

>  <PUBLISHED_UNITS>
ul min-1 mg-1

>  <POTENTIAL_DUPLICATE>
0

>  <BAO_ENDPOINT>
BAO_0002759

>  <ASSAY_ID>
8304

>  <ASSAY_CHEMBLID>
CHEMBL623550

>  <ASSAY_TYPE>
A

>  <DESCRIPTION>
Intrinsic clearance in rat liver microsomes was determined

>  <ASSAY_SRC_ID>
1

>  <ASSAY_SRC_DESCRIPTION>
Scientific Literature

>  <ASSAY_ORGANISM>
Rattus norvegicus

>  <ASSAY_TAX_ID>
10116

>  <CURATED_BY>
Intermediate

>  <BAO_FORMAT>
BAO_0000218

>  <TID>
50597

>  <TARGET_CHEMBLID>
CHEMBL376

>  <TARGET_TYPE>
ORGANISM

>  <PREF_NAME>
Rattus norvegicus

>  <ORGANISM>
Rattus norvegicus

>  <CONFIDENCE_SCORE>
1

>  <TARGET_MAPPING>
Non-molecular

>  <DOC_ID>
6331

>  <DOC_CHEMBLID>
CHEMBL1146728

>  <PUBMED_ID>
15109637

>  <JOURNAL>
Bioorg. Med. Chem. Lett.

>  <YEAR>
2004

>  <VOLUME>
14

>  <ISSUE>
10

>  <FIRST_PAGE>
2483

$$$$

  Mrv1533001291819192D          

 43 47  0  0  1  0            999 V2000
    0.0000   -4.9500    0.0000 C   0  0  0  0  0  0  0  0  0  0  0  0
    0.0000   -4.1250    0.0000 C   0  0  0  0  0  0  0  0  0  0  0  0
    0.7145   -3.7125    0.0000 C   0  0  2  0  0  0  0  0  0  0  0  0
    1.4289   -4.1250    0.0000 C   0  0  0  0  0  0  0  0  0  0  0  0
    0.7145   -2.8875    0.0000 C   0  0  0  0  0  0  0  0  0  0  0  0
    0.0000   -2.4750    0.0000 O   0  0  0  0  0  0  0  0  0  0  0  0
    1.4289   -2.4750    0.0000 O   0  0  0  0  0  0  0  0  0  0  0  0
    1.4289   -1.6500    0.0000 C   0  0  1  0  0  0  0  0  0  0  0  0
    0.7145   -1.2375    0.0000 C   0  0  0  0  0  0  0  0  0  0  0  0
    0.7145   -0.4125    0.0000 C   0  0  1  0  0  0  0  0  0  0  0  0
    0.0000    0.0000    0.0000 C   0  0  0  0  0  0  0  0  0  0  0  0
    1.4289    0.0000    0.0000 C   0  0  0  0  0  0  0  0  0  0  0  0
    2.1434   -0.4125    0.0000 C   0  0  0  0  0  0  0  0  0  0  0  0
    2.8579    0.0000    0.0000 C   0  0  0  0  0  0  0  0  0  0  0  0
    3.5724   -0.4125    0.0000 C   0  0  0  0  0  0  0  0  0  0  0  0
    3.5724   -1.2375    0.0000 C   0  0  2  0  0  0  0  0  0  0  0  0
    4.2868   -1.6500    0.0000 C   0  0  0  0  0  0  0  0  0  0  0  0
    2.8579   -1.6500    0.0000 C   0  0  2  0  0  0  0  0  0  0  0  0
    2.8579   -2.4750    0.0000 C   0  0  0  0  0  0  0  0  0  0  0  0
    3.5724   -2.8875    0.0000 C   0  0  0  0  0  0  0  0  0  0  0  0
    3.5724   -3.7125    0.0000 C   0  0  2  0  0  0  0  0  0  0  0  0
    4.2868   -4.1250    0.0000 C   0  0  0  0  0  0  0  0  0  0  0  0
    4.2868   -4.9500    0.0000 C   0  0  2  0  0  0  0  0  0  0  0  0
    5.0013   -5.3625    0.0000 C   0  0  0  0  0  0  0  0  0  0  0  0
    5.7158   -4.9500    0.0000 C   0  0  0  0  0  0  0  0  0  0  0  0
    6.4302   -5.3625    0.0000 O   0  0  0  0  0  0  0  0  0  0  0  0
    5.7158   -4.1250    0.0000 N   0  0  0  0  0  0  0  0  0  0  0  0
    6.4302   -3.7125    0.0000 C   0  0  0  0  0  0  0  0  0  0  0  0
    3.5724   -5.3625    0.0000 N   0  0  0  0  0  0  0  0  0  0  0  0
    3.5724   -6.1875    0.0000 C   0  0  0  0  0  0  0  0  0  0  0  0
    4.2868   -6.6000    0.0000 C   0  0  0  0  0  0  0  0  0  0  0  0
    4.2868   -7.4250    0.0000 C   0  0  0  0  0  0  0  0  0  0  0  0
    5.0013   -7.8375    0.0000 C   0  0  0  0  0  0  0  0  0  0  0  0
    5.7158   -7.4250    0.0000 C   0  0  0  0  0  0  0  0  0  0  0  0
    6.5004   -7.6799    0.0000 O   0  0  0  0  0  0  0  0  0  0  0  0
    6.9853   -7.0125    0.0000 C   0  0  0  0  0  0  0  0  0  0  0  0
    6.5004   -6.3451    0.0000 O   0  0  0  0  0  0  0  0  0  0  0  0
    5.7158   -6.6000    0.0000 C   0  0  0  0  0  0  0  0  0  0  0  0
    5.0013   -6.1875    0.0000 C   0  0  0  0  0  0  0  0  0  0  0  0
    2.8579   -4.9500    0.0000 C   0  0  0  0  0  0  0  0  0  0  0  0
    2.1434   -5.3625    0.0000 O   0  0  0  0  0  0  0  0  0  0  0  0
    2.8579   -4.1250    0.0000 O   0  0  0  0  0  0  0  0  0  0  0  0
    2.1434   -1.2375    0.0000 C   0  0  1  0  0  0  0  0  0  0  0  0
  1  2  1  0  0  0  0
  2  3  1  0  0  0  0
  3  4  1  1  0  0  0
  3  5  1  0  0  0  0
  5  6  2  0  0  0  0
  5  7  1  0  0  0  0
  8  7  1  1  0  0  0
  8  9  1  0  0  0  0
  9 10  1  0  0  0  0
 10 11  1  1  0  0  0
 10 12  1  0  0  0  0
 12 13  2  0  0  0  0
 13 14  1  0  0  0  0
 14 15  2  0  0  0  0
 15 16  1  0  0  0  0
 16 17  1  6  0  0  0
 16 18  1  0  0  0  0
 18 19  1  6  0  0  0
 19 20  1  0  0  0  0
 21 20  1  6  0  0  0
 21 22  1  0  0  0  0
 22 23  1  0  0  0  0
 23 24  1  6  0  0  0
 24 25  1  0  0  0  0
 25 26  2  0  0  0  0
 25 27  1  0  0  0  0
 27 28  1  0  0  0  0
 23 29  1  0  0  0  0
 29 30  1  0  0  0  0
 30 31  1  0  0  0  0
 31 32  4  0  0  0  0
 32 33  4  0  0  0  0
 33 34  4  0  0  0  0
 34 35  1  0  0  0  0
 35 36  1  0  0  0  0
 36 37  1  0  0  0  0
 37 38  1  0  0  0  0
 34 38  4  0  0  0  0
 38 39  4  0  0  0  0
 31 39  4  0  0  0  0
 29 40  1  0  0  0  0
 40 41  2  0  0  0  0
 40 42  1  0  0  0  0
 21 42  1  0  0  0  0
 18 43  1  0  0  0  0
  8 43  1  0  0  0  0
 43 13  1  1  0  0  0
M  END
>  <CdId>
4

>  <Mol Weight>
594.749

>  <Formula>
C34H46N2O7

>  <CMPD_CHEMBLID>
CHEMBL82236

>  <MOLREGNO>
132206

>  <PARENT_CMPD_CHEMBLID>
CHEMBL82236

>  <PARENT_MOLREGNO>
132206

>  <COMPOUND_KEY>
2b

>  <MOLWEIGHT>
594.74

>  <ALOGP>
5.5

>  <PSA>
103.4

>  <NUM_RO5_VIOLATIONS>
2

>  <ACTIVITY_ID>
536826

>  <STANDARD_TYPE>
CL

>  <RELATION>
=

>  <STANDARD_VALUE>
100.0

>  <STANDARD_UNITS>
mL.min-1.g-1

>  <PUBLISHED_TYPE>
Clearance

>  <PUBLISHED_RELATION>
=

>  <PUBLISHED_VALUE>
100.0

>  <PUBLISHED_UNITS>
ul min-1 mg-1

>  <POTENTIAL_DUPLICATE>
0

>  <BAO_ENDPOINT>
BAO_0002759

>  <ASSAY_ID>
8304

>  <ASSAY_CHEMBLID>
CHEMBL623550

>  <ASSAY_TYPE>
A

>  <DESCRIPTION>
Intrinsic clearance in rat liver microsomes was determined

>  <ASSAY_SRC_ID>
1

>  <ASSAY_SRC_DESCRIPTION>
Scientific Literature

>  <ASSAY_ORGANISM>
Rattus norvegicus

>  <ASSAY_TAX_ID>
10116

>  <CURATED_BY>
Intermediate

>  <BAO_FORMAT>
BAO_0000218

>  <TID>
50597

>  <TARGET_CHEMBLID>
CHEMBL376

>  <TARGET_TYPE>
ORGANISM

>  <PREF_NAME>
Rattus norvegicus

>  <ORGANISM>
Rattus norvegicus

>  <CONFIDENCE_SCORE>
1

>  <TARGET_MAPPING>
Non-molecular

>  <DOC_ID>
6331

>  <DOC_CHEMBLID>
CHEMBL1146728

>  <PUBMED_ID>
15109637

>  <JOURNAL>
Bioorg. Med. Chem. Lett.

>  <YEAR>
2004

>  <VOLUME>
14

>  <ISSUE>
10

>  <FIRST_PAGE>
2483

$$$$

  Mrv1533001291819192D          

 43 46  0  0  1  0            999 V2000
    0.0000   -4.9500    0.0000 C   0  0  0  0  0  0  0  0  0  0  0  0
    0.0000   -4.1250    0.0000 C   0  0  0  0  0  0  0  0  0  0  0  0
    0.7145   -3.7125    0.0000 C   0  0  2  0  0  0  0  0  0  0  0  0
    1.4289   -4.1250    0.0000 C   0  0  0  0  0  0  0  0  0  0  0  0
    0.7145   -2.8875    0.0000 C   0  0  0  0  0  0  0  0  0  0  0  0
    0.0000   -2.4750    0.0000 O   0  0  0  0  0  0  0  0  0  0  0  0
    1.4289   -2.4750    0.0000 O   0  0  0  0  0  0  0  0  0  0  0  0
    1.4289   -1.6500    0.0000 C   0  0  1  0  0  0  0  0  0  0  0  0
    0.7145   -1.2375    0.0000 C   0  0  0  0  0  0  0  0  0  0  0  0
    0.7145   -0.4125    0.0000 C   0  0  1  0  0  0  0  0  0  0  0  0
    0.0000    0.0000    0.0000 C   0  0  0  0  0  0  0  0  0  0  0  0
    1.4289    0.0000    0.0000 C   0  0  0  0  0  0  0  0  0  0  0  0
    2.1434   -0.4125    0.0000 C   0  0  0  0  0  0  0  0  0  0  0  0
    2.8579    0.0000    0.0000 C   0  0  0  0  0  0  0  0  0  0  0  0
    3.5724   -0.4125    0.0000 C   0  0  0  0  0  0  0  0  0  0  0  0
    3.5724   -1.2375    0.0000 C   0  0  2  0  0  0  0  0  0  0  0  0
    4.2868   -1.6500    0.0000 C   0  0  0  0  0  0  0  0  0  0  0  0
    2.8579   -1.6500    0.0000 C   0  0  2  0  0  0  0  0  0  0  0  0
    2.8579   -2.4750    0.0000 C   0  0  0  0  0  0  0  0  0  0  0  0
    3.5724   -2.8875    0.0000 C   0  0  0  0  0  0  0  0  0  0  0  0
    3.5724   -3.7125    0.0000 C   0  0  2  0  0  0  0  0  0  0  0  0
    4.2868   -4.1250    0.0000 C   0  0  0  0  0  0  0  0  0  0  0  0
    4.2868   -4.9500    0.0000 C   0  0  2  0  0  0  0  0  0  0  0  0
    5.0013   -5.3625    0.0000 C   0  0  0  0  0  0  0  0  0  0  0  0
    5.7158   -4.9500    0.0000 C   0  0  0  0  0  0  0  0  0  0  0  0
    6.4302   -5.3625    0.0000 O   0  0  0  0  0  0  0  0  0  0  0  0
    5.7158   -4.1250    0.0000 N   0  0  0  0  0  0  0  0  0  0  0  0
    6.4302   -3.7125    0.0000 C   0  0  0  0  0  0  0  0  0  0  0  0
    3.5724   -5.3625    0.0000 N   0  0  0  0  0  0  0  0  0  0  0  0
    3.5724   -6.1875    0.0000 C   0  0  0  0  0  0  0  0  0  0  0  0
    4.2868   -6.6000    0.0000 C   0  0  0  0  0  0  0  0  0  0  0  0
    5.0013   -6.1875    0.0000 C   0  0  0  0  0  0  0  0  0  0  0  0
    5.7158   -6.6000    0.0000 C   0  0  0  0  0  0  0  0  0  0  0  0
    5.7158   -7.4250    0.0000 C   0  0  0  0  0  0  0  0  0  0  0  0
    5.0013   -7.8375    0.0000 C   0  0  0  0  0  0  0  0  0  0  0  0
    4.2868   -7.4250    0.0000 C   0  0  0  0  0  0  0  0  0  0  0  0
    6.4302   -7.8375    0.0000 C   0  0  0  0  0  0  0  0  0  0  0  0
    7.1447   -7.4250    0.0000 O   0  0  0  0  0  0  0  0  0  0  0  0
    6.4302   -8.6625    0.0000 O   0  0  0  0  0  0  0  0  0  0  0  0
    2.8579   -4.9500    0.0000 C   0  0  0  0  0  0  0  0  0  0  0  0
    2.1434   -5.3625    0.0000 O   0  0  0  0  0  0  0  0  0  0  0  0
    2.8579   -4.1250    0.0000 O   0  0  0  0  0  0  0  0  0  0  0  0
    2.1434   -1.2375    0.0000 C   0  0  1  0  0  0  0  0  0  0  0  0
  1  2  1  0  0  0  0
  2  3  1  0  0  0  0
  3  4  1  1  0  0  0
  3  5  1  0  0  0  0
  5  6  2  0  0  0  0
  5  7  1  0  0  0  0
  8  7  1  1  0  0  0
  8  9  1  0  0  0  0
  9 10  1  0  0  0  0
 10 11  1  1  0  0  0
 10 12  1  0  0  0  0
 12 13  2  0  0  0  0
 13 14  1  0  0  0  0
 14 15  2  0  0  0  0
 15 16  1  0  0  0  0
 16 17  1  6  0  0  0
 16 18  1  0  0  0  0
 18 19  1  6  0  0  0
 19 20  1  0  0  0  0
 21 20  1  6  0  0  0
 21 22  1  0  0  0  0
 22 23  1  0  0  0  0
 23 24  1  6  0  0  0
 24 25  1  0  0  0  0
 25 26  2  0  0  0  0
 25 27  1  0  0  0  0
 27 28  1  0  0  0  0
 23 29  1  0  0  0  0
 29 30  1  0  0  0  0
 30 31  1  0  0  0  0
 31 32  4  0  0  0  0
 32 33  4  0  0  0  0
 33 34  4  0  0  0  0
 34 35  4  0  0  0  0
 35 36  4  0  0  0  0
 31 36  4  0  0  0  0
 34 37  1  0  0  0  0
 37 38  2  0  0  0  0
 37 39  1  0  0  0  0
 29 40  1  0  0  0  0
 40 41  2  0  0  0  0
 40 42  1  0  0  0  0
 21 42  1  0  0  0  0
 18 43  1  0  0  0  0
  8 43  1  0  0  0  0
 43 13  1  1  0  0  0
M  END
>  <CdId>
5

>  <Mol Weight>
594.749

>  <Formula>
C34H46N2O7

>  <CMPD_CHEMBLID>
CHEMBL310899

>  <MOLREGNO>
133068

>  <PARENT_CMPD_CHEMBLID>
CHEMBL310899

>  <PARENT_MOLREGNO>
133068

>  <COMPOUND_KEY>
2g

>  <MOLWEIGHT>
594.74

>  <ALOGP>
5.36

>  <PSA>
122.24

>  <NUM_RO5_VIOLATIONS>
2

>  <ACTIVITY_ID>
531549

>  <STANDARD_TYPE>
CL

>  <RELATION>
=

>  <STANDARD_VALUE>
214.0

>  <STANDARD_UNITS>
mL.min-1.g-1

>  <PUBLISHED_TYPE>
Clearance

>  <PUBLISHED_RELATION>
=

>  <PUBLISHED_VALUE>
214.0

>  <PUBLISHED_UNITS>
ul min-1 mg-1

>  <POTENTIAL_DUPLICATE>
0

>  <BAO_ENDPOINT>
BAO_0002759

>  <ASSAY_ID>
8304

>  <ASSAY_CHEMBLID>
CHEMBL623550

>  <ASSAY_TYPE>
A

>  <DESCRIPTION>
Intrinsic clearance in rat liver microsomes was determined

>  <ASSAY_SRC_ID>
1

>  <ASSAY_SRC_DESCRIPTION>
Scientific Literature

>  <ASSAY_ORGANISM>
Rattus norvegicus

>  <ASSAY_TAX_ID>
10116

>  <CURATED_BY>
Intermediate

>  <BAO_FORMAT>
BAO_0000218

>  <TID>
50597

>  <TARGET_CHEMBLID>
CHEMBL376

>  <TARGET_TYPE>
ORGANISM

>  <PREF_NAME>
Rattus norvegicus

>  <ORGANISM>
Rattus norvegicus

>  <CONFIDENCE_SCORE>
1

>  <TARGET_MAPPING>
Non-molecular

>  <DOC_ID>
6331

>  <DOC_CHEMBLID>
CHEMBL1146728

>  <PUBMED_ID>
15109637

>  <JOURNAL>
Bioorg. Med. Chem. Lett.

>  <YEAR>
2004

>  <VOLUME>
14

>  <ISSUE>
10

>  <FIRST_PAGE>
2483

$$$$

  Mrv1533001291819192D          

 44 47  0  0  1  0            999 V2000
    0.0000   -4.9500    0.0000 C   0  0  0  0  0  0  0  0  0  0  0  0
    0.0000   -4.1250    0.0000 C   0  0  0  0  0  0  0  0  0  0  0  0
    0.7145   -3.7125    0.0000 C   0  0  2  0  0  0  0  0  0  0  0  0
    1.4289   -4.1250    0.0000 C   0  0  0  0  0  0  0  0  0  0  0  0
    0.7145   -2.8875    0.0000 C   0  0  0  0  0  0  0  0  0  0  0  0
    0.0000   -2.4750    0.0000 O   0  0  0  0  0  0  0  0  0  0  0  0
    1.4289   -2.4750    0.0000 O   0  0  0  0  0  0  0  0  0  0  0  0
    1.4289   -1.6500    0.0000 C   0  0  1  0  0  0  0  0  0  0  0  0
    0.7145   -1.2375    0.0000 C   0  0  0  0  0  0  0  0  0  0  0  0
    0.7145   -0.4125    0.0000 C   0  0  1  0  0  0  0  0  0  0  0  0
    0.0000    0.0000    0.0000 C   0  0  0  0  0  0  0  0  0  0  0  0
    1.4289    0.0000    0.0000 C   0  0  0  0  0  0  0  0  0  0  0  0
    2.1434   -0.4125    0.0000 C   0  0  0  0  0  0  0  0  0  0  0  0
    2.8579    0.0000    0.0000 C   0  0  0  0  0  0  0  0  0  0  0  0
    3.5724   -0.4125    0.0000 C   0  0  0  0  0  0  0  0  0  0  0  0
    3.5724   -1.2375    0.0000 C   0  0  2  0  0  0  0  0  0  0  0  0
    4.2868   -1.6500    0.0000 C   0  0  0  0  0  0  0  0  0  0  0  0
    2.8579   -1.6500    0.0000 C   0  0  2  0  0  0  0  0  0  0  0  0
    2.8579   -2.4750    0.0000 C   0  0  0  0  0  0  0  0  0  0  0  0
    3.5724   -2.8875    0.0000 C   0  0  0  0  0  0  0  0  0  0  0  0
    3.5724   -3.7125    0.0000 C   0  0  2  0  0  0  0  0  0  0  0  0
    4.2868   -4.1250    0.0000 C   0  0  0  0  0  0  0  0  0  0  0  0
    4.2868   -4.9500    0.0000 C   0  0  2  0  0  0  0  0  0  0  0  0
    5.0013   -5.3625    0.0000 C   0  0  0  0  0  0  0  0  0  0  0  0
    5.0013   -6.1875    0.0000 C   0  0  0  0  0  0  0  0  0  0  0  0
    4.2868   -6.6000    0.0000 O   0  0  0  0  0  0  0  0  0  0  0  0
    5.7158   -6.6000    0.0000 N   0  0  0  0  0  0  0  0  0  0  0  0
    5.7158   -7.4250    0.0000 C   0  0  0  0  0  0  0  0  0  0  0  0
    3.5724   -5.3625    0.0000 N   0  0  0  0  0  0  0  0  0  0  0  0
    3.5724   -6.1875    0.0000 C   0  0  0  0  0  0  0  0  0  0  0  0
    2.8579   -6.6000    0.0000 C   0  0  0  0  0  0  0  0  0  0  0  0
    2.8579   -7.4250    0.0000 C   0  0  0  0  0  0  0  0  0  0  0  0
    2.1434   -7.8375    0.0000 C   0  0  0  0  0  0  0  0  0  0  0  0
    1.4289   -7.4250    0.0000 C   0  0  0  0  0  0  0  0  0  0  0  0
    1.4289   -6.6000    0.0000 C   0  0  0  0  0  0  0  0  0  0  0  0
    2.1434   -6.1875    0.0000 C   0  0  0  0  0  0  0  0  0  0  0  0
    0.7145   -7.8375    0.0000 C   0  0  0  0  0  0  0  0  0  0  0  0
    0.0000   -7.4250    0.0000 O   0  0  0  0  0  0  0  0  0  0  0  0
    0.7145   -8.6625    0.0000 N   0  0  0  0  0  0  0  0  0  0  0  0
    1.4289   -9.0750    0.0000 C   0  0  0  0  0  0  0  0  0  0  0  0
    2.8579   -4.9500    0.0000 C   0  0  0  0  0  0  0  0  0  0  0  0
    2.1434   -5.3625    0.0000 O   0  0  0  0  0  0  0  0  0  0  0  0
    2.8579   -4.1250    0.0000 O   0  0  0  0  0  0  0  0  0  0  0  0
    2.1434   -1.2375    0.0000 C   0  0  1  0  0  0  0  0  0  0  0  0
  1  2  1  0  0  0  0
  2  3  1  0  0  0  0
  3  4  1  1  0  0  0
  3  5  1  0  0  0  0
  5  6  2  0  0  0  0
  5  7  1  0  0  0  0
  8  7  1  1  0  0  0
  8  9  1  0  0  0  0
  9 10  1  0  0  0  0
 10 11  1  1  0  0  0
 10 12  1  0  0  0  0
 12 13  2  0  0  0  0
 13 14  1  0  0  0  0
 14 15  2  0  0  0  0
 15 16  1  0  0  0  0
 16 17  1  6  0  0  0
 16 18  1  0  0  0  0
 18 19  1  6  0  0  0
 19 20  1  0  0  0  0
 21 20  1  6  0  0  0
 21 22  1  0  0  0  0
 22 23  1  0  0  0  0
 23 24  1  6  0  0  0
 24 25  1  0  0  0  0
 25 26  2  0  0  0  0
 25 27  1  0  0  0  0
 27 28  1  0  0  0  0
 23 29  1  0  0  0  0
 29 30  1  0  0  0  0
 30 31  1  0  0  0  0
 31 32  4  0  0  0  0
 32 33  4  0  0  0  0
 33 34  4  0  0  0  0
 34 35  4  0  0  0  0
 35 36  4  0  0  0  0
 31 36  4  0  0  0  0
 34 37  1  0  0  0  0
 37 38  2  0  0  0  0
 37 39  1  0  0  0  0
 39 40  1  0  0  0  0
 29 41  1  0  0  0  0
 41 42  2  0  0  0  0
 41 43  1  0  0  0  0
 21 43  1  0  0  0  0
 18 44  1  0  0  0  0
  8 44  1  0  0  0  0
 44 13  1  1  0  0  0
M  END
>  <CdId>
6

>  <Mol Weight>
607.792

>  <Formula>
C35H49N3O6

>  <CMPD_CHEMBLID>
CHEMBL420587

>  <MOLREGNO>
132495

>  <PARENT_CMPD_CHEMBLID>
CHEMBL420587

>  <PARENT_MOLREGNO>
132495

>  <COMPOUND_KEY>
2h

>  <MOLWEIGHT>
607.78

>  <ALOGP>
4.94

>  <PSA>
114.04

>  <NUM_RO5_VIOLATIONS>
1

>  <ACTIVITY_ID>
531555

>  <STANDARD_TYPE>
CL

>  <RELATION>
>

>  <STANDARD_VALUE>
500.0

>  <STANDARD_UNITS>
mL.min-1.g-1

>  <PUBLISHED_TYPE>
Clearance

>  <PUBLISHED_RELATION>
>

>  <PUBLISHED_VALUE>
500.0

>  <PUBLISHED_UNITS>
ul min-1 mg-1

>  <POTENTIAL_DUPLICATE>
0

>  <BAO_ENDPOINT>
BAO_0002759

>  <ASSAY_ID>
8304

>  <ASSAY_CHEMBLID>
CHEMBL623550

>  <ASSAY_TYPE>
A

>  <DESCRIPTION>
Intrinsic clearance in rat liver microsomes was determined

>  <ASSAY_SRC_ID>
1

>  <ASSAY_SRC_DESCRIPTION>
Scientific Literature

>  <ASSAY_ORGANISM>
Rattus norvegicus

>  <ASSAY_TAX_ID>
10116

>  <CURATED_BY>
Intermediate

>  <BAO_FORMAT>
BAO_0000218

>  <TID>
50597

>  <TARGET_CHEMBLID>
CHEMBL376

>  <TARGET_TYPE>
ORGANISM

>  <PREF_NAME>
Rattus norvegicus

>  <ORGANISM>
Rattus norvegicus

>  <CONFIDENCE_SCORE>
1

>  <TARGET_MAPPING>
Non-molecular

>  <DOC_ID>
6331

>  <DOC_CHEMBLID>
CHEMBL1146728

>  <PUBMED_ID>
15109637

>  <JOURNAL>
Bioorg. Med. Chem. Lett.

>  <YEAR>
2004

>  <VOLUME>
14

>  <ISSUE>
10

>  <FIRST_PAGE>
2483

$$$$

  Mrv1533001291819192D          

 43 46  0  0  1  0            999 V2000
    0.0000   -4.9500    0.0000 C   0  0  0  0  0  0  0  0  0  0  0  0
    0.0000   -4.1250    0.0000 C   0  0  0  0  0  0  0  0  0  0  0  0
    0.7145   -3.7125    0.0000 C   0  0  2  0  0  0  0  0  0  0  0  0
    1.4289   -4.1250    0.0000 C   0  0  0  0  0  0  0  0  0  0  0  0
    0.7145   -2.8875    0.0000 C   0  0  0  0  0  0  0  0  0  0  0  0
    0.0000   -2.4750    0.0000 O   0  0  0  0  0  0  0  0  0  0  0  0
    1.4289   -2.4750    0.0000 O   0  0  0  0  0  0  0  0  0  0  0  0
    1.4289   -1.6500    0.0000 C   0  0  1  0  0  0  0  0  0  0  0  0
    0.7145   -1.2375    0.0000 C   0  0  0  0  0  0  0  0  0  0  0  0
    0.7145   -0.4125    0.0000 C   0  0  1  0  0  0  0  0  0  0  0  0
    0.0000    0.0000    0.0000 C   0  0  0  0  0  0  0  0  0  0  0  0
    1.4289    0.0000    0.0000 C   0  0  0  0  0  0  0  0  0  0  0  0
    2.1434   -0.4125    0.0000 C   0  0  0  0  0  0  0  0  0  0  0  0
    2.8579    0.0000    0.0000 C   0  0  0  0  0  0  0  0  0  0  0  0
    3.5724   -0.4125    0.0000 C   0  0  0  0  0  0  0  0  0  0  0  0
    3.5724   -1.2375    0.0000 C   0  0  2  0  0  0  0  0  0  0  0  0
    4.2868   -1.6500    0.0000 C   0  0  0  0  0  0  0  0  0  0  0  0
    2.8579   -1.6500    0.0000 C   0  0  2  0  0  0  0  0  0  0  0  0
    2.8579   -2.4750    0.0000 C   0  0  0  0  0  0  0  0  0  0  0  0
    3.5724   -2.8875    0.0000 C   0  0  0  0  0  0  0  0  0  0  0  0
    3.5724   -3.7125    0.0000 C   0  0  2  0  0  0  0  0  0  0  0  0
    4.2868   -4.1250    0.0000 C   0  0  0  0  0  0  0  0  0  0  0  0
    4.2868   -4.9500    0.0000 C   0  0  2  0  0  0  0  0  0  0  0  0
    5.0013   -5.3625    0.0000 C   0  0  0  0  0  0  0  0  0  0  0  0
    5.7158   -4.9500    0.0000 C   0  0  0  0  0  0  0  0  0  0  0  0
    6.4302   -5.3625    0.0000 O   0  0  0  0  0  0  0  0  0  0  0  0
    5.7158   -4.1250    0.0000 N   0  0  0  0  0  0  0  0  0  0  0  0
    6.4302   -3.7125    0.0000 C   0  0  0  0  0  0  0  0  0  0  0  0
    3.5724   -5.3625    0.0000 N   0  0  0  0  0  0  0  0  0  0  0  0
    3.5724   -6.1875    0.0000 C   0  0  0  0  0  0  0  0  0  0  0  0
    4.2868   -6.6000    0.0000 C   0  0  0  0  0  0  0  0  0  0  0  0
    4.2868   -7.4250    0.0000 C   0  0  0  0  0  0  0  0  0  0  0  0
    5.0013   -7.8375    0.0000 C   0  0  0  0  0  0  0  0  0  0  0  0
    5.7158   -7.4250    0.0000 C   0  0  0  0  0  0  0  0  0  0  0  0
    6.4302   -7.8375    0.0000 O   0  0  0  0  0  0  0  0  0  0  0  0
    5.7158   -6.6000    0.0000 C   0  0  0  0  0  0  0  0  0  0  0  0
    6.4302   -6.1875    0.0000 O   0  0  0  0  0  0  0  0  0  0  0  0
    7.1447   -6.6000    0.0000 C   0  0  0  0  0  0  0  0  0  0  0  0
    5.0013   -6.1875    0.0000 C   0  0  0  0  0  0  0  0  0  0  0  0
    2.8579   -4.9500    0.0000 C   0  0  0  0  0  0  0  0  0  0  0  0
    2.1434   -5.3625    0.0000 O   0  0  0  0  0  0  0  0  0  0  0  0
    2.8579   -4.1250    0.0000 O   0  0  0  0  0  0  0  0  0  0  0  0
    2.1434   -1.2375    0.0000 C   0  0  1  0  0  0  0  0  0  0  0  0
  1  2  1  0  0  0  0
  2  3  1  0  0  0  0
  3  4  1  1  0  0  0
  3  5  1  0  0  0  0
  5  6  2  0  0  0  0
  5  7  1  0  0  0  0
  8  7  1  1  0  0  0
  8  9  1  0  0  0  0
  9 10  1  0  0  0  0
 10 11  1  1  0  0  0
 10 12  1  0  0  0  0
 12 13  2  0  0  0  0
 13 14  1  0  0  0  0
 14 15  2  0  0  0  0
 15 16  1  0  0  0  0
 16 17  1  6  0  0  0
 16 18  1  0  0  0  0
 18 19  1  6  0  0  0
 19 20  1  0  0  0  0
 21 20  1  6  0  0  0
 21 22  1  0  0  0  0
 22 23  1  0  0  0  0
 23 24  1  6  0  0  0
 24 25  1  0  0  0  0
 25 26  2  0  0  0  0
 25 27  1  0  0  0  0
 27 28  1  0  0  0  0
 23 29  1  0  0  0  0
 29 30  1  0  0  0  0
 30 31  1  0  0  0  0
 31 32  4  0  0  0  0
 32 33  4  0  0  0  0
 33 34  4  0  0  0  0
 34 35  1  0  0  0  0
 34 36  4  0  0  0  0
 36 37  1  0  0  0  0
 37 38  1  0  0  0  0
 36 39  4  0  0  0  0
 31 39  4  0  0  0  0
 29 40  1  0  0  0  0
 40 41  2  0  0  0  0
 40 42  1  0  0  0  0
 21 42  1  0  0  0  0
 18 43  1  0  0  0  0
  8 43  1  0  0  0  0
 43 13  1  1  0  0  0
M  END
>  <CdId>
7

>  <Mol Weight>
596.765

>  <Formula>
C34H48N2O7

>  <CMPD_CHEMBLID>
CHEMBL82235

>  <MOLREGNO>
132821

>  <PARENT_CMPD_CHEMBLID>
CHEMBL82235

>  <PARENT_MOLREGNO>
132821

>  <COMPOUND_KEY>
2a

>  <MOLWEIGHT>
596.75

>  <ALOGP>
5.48

>  <PSA>
114.4

>  <NUM_RO5_VIOLATIONS>
2

>  <ACTIVITY_ID>
549616

>  <STANDARD_TYPE>
CL

>  <RELATION>
>

>  <STANDARD_VALUE>
500.0

>  <STANDARD_UNITS>
mL.min-1.g-1

>  <PUBLISHED_TYPE>
Clearance

>  <PUBLISHED_RELATION>
>

>  <PUBLISHED_VALUE>
500.0

>  <PUBLISHED_UNITS>
ul min-1 mg-1

>  <POTENTIAL_DUPLICATE>
0

>  <BAO_ENDPOINT>
BAO_0002759

>  <ASSAY_ID>
8304

>  <ASSAY_CHEMBLID>
CHEMBL623550

>  <ASSAY_TYPE>
A

>  <DESCRIPTION>
Intrinsic clearance in rat liver microsomes was determined

>  <ASSAY_SRC_ID>
1

>  <ASSAY_SRC_DESCRIPTION>
Scientific Literature

>  <ASSAY_ORGANISM>
Rattus norvegicus

>  <ASSAY_TAX_ID>
10116

>  <CURATED_BY>
Intermediate

>  <BAO_FORMAT>
BAO_0000218

>  <TID>
50597

>  <TARGET_CHEMBLID>
CHEMBL376

>  <TARGET_TYPE>
ORGANISM

>  <PREF_NAME>
Rattus norvegicus

>  <ORGANISM>
Rattus norvegicus

>  <CONFIDENCE_SCORE>
1

>  <TARGET_MAPPING>
Non-molecular

>  <DOC_ID>
6331

>  <DOC_CHEMBLID>
CHEMBL1146728

>  <PUBMED_ID>
15109637

>  <JOURNAL>
Bioorg. Med. Chem. Lett.

>  <YEAR>
2004

>  <VOLUME>
14

>  <ISSUE>
10

>  <FIRST_PAGE>
2483

$$$$

  Mrv1533001291819192D          

 44 47  0  0  1  0            999 V2000
    0.0000   -4.9500    0.0000 C   0  0  0  0  0  0  0  0  0  0  0  0
    0.0000   -4.1250    0.0000 C   0  0  0  0  0  0  0  0  0  0  0  0
    0.7145   -3.7125    0.0000 C   0  0  2  0  0  0  0  0  0  0  0  0
    1.4289   -4.1250    0.0000 C   0  0  0  0  0  0  0  0  0  0  0  0
    0.7145   -2.8875    0.0000 C   0  0  0  0  0  0  0  0  0  0  0  0
    0.0000   -2.4750    0.0000 O   0  0  0  0  0  0  0  0  0  0  0  0
    1.4289   -2.4750    0.0000 O   0  0  0  0  0  0  0  0  0  0  0  0
    1.4289   -1.6500    0.0000 C   0  0  1  0  0  0  0  0  0  0  0  0
    0.7145   -1.2375    0.0000 C   0  0  0  0  0  0  0  0  0  0  0  0
    0.7145   -0.4125    0.0000 C   0  0  1  0  0  0  0  0  0  0  0  0
    0.0000    0.0000    0.0000 C   0  0  0  0  0  0  0  0  0  0  0  0
    1.4289    0.0000    0.0000 C   0  0  0  0  0  0  0  0  0  0  0  0
    2.1434   -0.4125    0.0000 C   0  0  0  0  0  0  0  0  0  0  0  0
    2.8579    0.0000    0.0000 C   0  0  0  0  0  0  0  0  0  0  0  0
    3.5724   -0.4125    0.0000 C   0  0  0  0  0  0  0  0  0  0  0  0
    3.5724   -1.2375    0.0000 C   0  0  2  0  0  0  0  0  0  0  0  0
    4.2868   -1.6500    0.0000 C   0  0  0  0  0  0  0  0  0  0  0  0
    2.8579   -1.6500    0.0000 C   0  0  2  0  0  0  0  0  0  0  0  0
    2.8579   -2.4750    0.0000 C   0  0  0  0  0  0  0  0  0  0  0  0
    3.5724   -2.8875    0.0000 C   0  0  0  0  0  0  0  0  0  0  0  0
    3.5724   -3.7125    0.0000 C   0  0  2  0  0  0  0  0  0  0  0  0
    4.2868   -4.1250    0.0000 C   0  0  0  0  0  0  0  0  0  0  0  0
    4.2868   -4.9500    0.0000 C   0  0  2  0  0  0  0  0  0  0  0  0
    5.0013   -5.3625    0.0000 C   0  0  0  0  0  0  0  0  0  0  0  0
    5.7158   -4.9500    0.0000 C   0  0  0  0  0  0  0  0  0  0  0  0
    6.4302   -5.3625    0.0000 O   0  0  0  0  0  0  0  0  0  0  0  0
    5.7158   -4.1250    0.0000 N   0  0  0  0  0  0  0  0  0  0  0  0
    6.4302   -3.7125    0.0000 C   0  0  0  0  0  0  0  0  0  0  0  0
    3.5724   -5.3625    0.0000 N   0  0  0  0  0  0  0  0  0  0  0  0
    3.5724   -6.1875    0.0000 C   0  0  0  0  0  0  0  0  0  0  0  0
    4.2868   -6.6000    0.0000 C   0  0  0  0  0  0  0  0  0  0  0  0
    5.0013   -6.1875    0.0000 C   0  0  0  0  0  0  0  0  0  0  0  0
    5.7158   -6.6000    0.0000 C   0  0  0  0  0  0  0  0  0  0  0  0
    5.7158   -7.4250    0.0000 C   0  0  0  0  0  0  0  0  0  0  0  0
    5.0013   -7.8375    0.0000 C   0  0  0  0  0  0  0  0  0  0  0  0
    4.2868   -7.4250    0.0000 C   0  0  0  0  0  0  0  0  0  0  0  0
    6.4302   -7.8375    0.0000 C   0  0  0  0  0  0  0  0  0  0  0  0
    7.1447   -8.2500    0.0000 C   0  0  0  0  0  0  0  0  0  0  0  0
    6.0177   -8.5520    0.0000 C   0  0  0  0  0  0  0  0  0  0  0  0
    6.8427   -7.1230    0.0000 O   0  0  0  0  0  0  0  0  0  0  0  0
    2.8579   -4.9500    0.0000 C   0  0  0  0  0  0  0  0  0  0  0  0
    2.1434   -5.3625    0.0000 O   0  0  0  0  0  0  0  0  0  0  0  0
    2.8579   -4.1250    0.0000 O   0  0  0  0  0  0  0  0  0  0  0  0
    2.1434   -1.2375    0.0000 C   0  0  1  0  0  0  0  0  0  0  0  0
  1  2  1  0  0  0  0
  2  3  1  0  0  0  0
  3  4  1  1  0  0  0
  3  5  1  0  0  0  0
  5  6  2  0  0  0  0
  5  7  1  0  0  0  0
  8  7  1  1  0  0  0
  8  9  1  0  0  0  0
  9 10  1  0  0  0  0
 10 11  1  1  0  0  0
 10 12  1  0  0  0  0
 12 13  2  0  0  0  0
 13 14  1  0  0  0  0
 14 15  2  0  0  0  0
 15 16  1  0  0  0  0
 16 17  1  6  0  0  0
 16 18  1  0  0  0  0
 18 19  1  6  0  0  0
 19 20  1  0  0  0  0
 21 20  1  6  0  0  0
 21 22  1  0  0  0  0
 22 23  1  0  0  0  0
 23 24  1  6  0  0  0
 24 25  1  0  0  0  0
 25 26  2  0  0  0  0
 25 27  1  0  0  0  0
 27 28  1  0  0  0  0
 23 29  1  0  0  0  0
 29 30  1  0  0  0  0
 30 31  1  0  0  0  0
 31 32  4  0  0  0  0
 32 33  4  0  0  0  0
 33 34  4  0  0  0  0
 34 35  4  0  0  0  0
 35 36  4  0  0  0  0
 31 36  4  0  0  0  0
 34 37  1  0  0  0  0
 37 38  1  0  0  0  0
 37 39  1  0  0  0  0
 37 40  1  0  0  0  0
 29 41  1  0  0  0  0
 41 42  2  0  0  0  0
 41 43  1  0  0  0  0
 21 43  1  0  0  0  0
 18 44  1  0  0  0  0
  8 44  1  0  0  0  0
 44 13  1  1  0  0  0
M  END
>  <CdId>
8

>  <Mol Weight>
608.82

>  <Formula>
C36H52N2O6

>  <CMPD_CHEMBLID>
CHEMBL311602

>  <MOLREGNO>
133140

>  <PARENT_CMPD_CHEMBLID>
CHEMBL311602

>  <PARENT_MOLREGNO>
133140

>  <COMPOUND_KEY>
2f

>  <MOLWEIGHT>
608.81

>  <ALOGP>
5.71

>  <PSA>
105.17

>  <NUM_RO5_VIOLATIONS>
2

>  <ACTIVITY_ID>
535549

>  <STANDARD_TYPE>
CL

>  <RELATION>
>

>  <STANDARD_VALUE>
500.0

>  <STANDARD_UNITS>
mL.min-1.g-1

>  <PUBLISHED_TYPE>
Clearance

>  <PUBLISHED_RELATION>
>

>  <PUBLISHED_VALUE>
500.0

>  <PUBLISHED_UNITS>
ul min-1 mg-1

>  <POTENTIAL_DUPLICATE>
0

>  <BAO_ENDPOINT>
BAO_0002759

>  <ASSAY_ID>
8304

>  <ASSAY_CHEMBLID>
CHEMBL623550

>  <ASSAY_TYPE>
A

>  <DESCRIPTION>
Intrinsic clearance in rat liver microsomes was determined

>  <ASSAY_SRC_ID>
1

>  <ASSAY_SRC_DESCRIPTION>
Scientific Literature

>  <ASSAY_ORGANISM>
Rattus norvegicus

>  <ASSAY_TAX_ID>
10116

>  <CURATED_BY>
Intermediate

>  <BAO_FORMAT>
BAO_0000218

>  <TID>
50597

>  <TARGET_CHEMBLID>
CHEMBL376

>  <TARGET_TYPE>
ORGANISM

>  <PREF_NAME>
Rattus norvegicus

>  <ORGANISM>
Rattus norvegicus

>  <CONFIDENCE_SCORE>
1

>  <TARGET_MAPPING>
Non-molecular

>  <DOC_ID>
6331

>  <DOC_CHEMBLID>
CHEMBL1146728

>  <PUBMED_ID>
15109637

>  <JOURNAL>
Bioorg. Med. Chem. Lett.

>  <YEAR>
2004

>  <VOLUME>
14

>  <ISSUE>
10

>  <FIRST_PAGE>
2483

$$$$

  Mrv1533001291819192D          

 39 44  0  0  1  0            999 V2000
    7.6058   -1.1759    0.0000 C   0  0  0  0  0  0  0  0  0  0  0  0
    6.8913   -1.5884    0.0000 O   0  0  0  0  0  0  0  0  0  0  0  0
    6.1768   -1.1759    0.0000 C   0  0  0  0  0  0  0  0  0  0  0  0
    5.4623   -1.5884    0.0000 C   0  0  0  0  0  0  0  0  0  0  0  0
    4.7479   -1.1759    0.0000 C   0  0  0  0  0  0  0  0  0  0  0  0
    3.9633   -1.4308    0.0000 C   0  0  0  0  0  0  0  0  0  0  0  0
    3.4783   -0.7634    0.0000 C   0  0  0  0  0  0  0  0  0  0  0  0
    3.9633   -0.0960    0.0000 N   0  0  0  0  0  0  0  0  0  0  0  0
    3.7083    0.6887    0.0000 C   0  0  0  0  0  0  0  0  0  0  0  0
    4.2603    1.3018    0.0000 O   0  0  0  0  0  0  0  0  0  0  0  0
    2.9013    0.8602    0.0000 C   0  0  0  0  0  0  0  0  0  0  0  0
    2.3493    0.2471    0.0000 C   0  0  0  0  0  0  0  0  0  0  0  0
    1.5423    0.4186    0.0000 C   0  0  0  0  0  0  0  0  0  0  0  0
    1.2874    1.2032    0.0000 C   0  0  0  0  0  0  0  0  0  0  0  0
    0.4804    1.3748    0.0000 C   0  0  0  0  0  0  0  0  0  0  0  0
   -0.0716    0.7617    0.0000 C   0  0  0  0  0  0  0  0  0  0  0  0
   -0.8786    0.9332    0.0000 C   0  0  0  0  0  0  0  0  0  0  0  0
   -1.1335    1.7178    0.0000 C   0  0  0  0  0  0  0  0  0  0  0  0
   -0.5815    2.3309    0.0000 C   0  0  0  0  0  0  0  0  0  0  0  0
   -0.8364    3.1155    0.0000 C   0  0  0  0  0  0  0  0  0  0  0  0
    0.2255    2.1594    0.0000 N   0  0  0  0  0  0  0  0  0  0  0  0
    1.8394    1.8163    0.0000 C   0  0  0  0  0  0  0  0  0  0  0  0
    1.5845    2.6010    0.0000 C   0  0  0  0  0  0  0  0  0  0  0  0
    2.1365    3.2141    0.0000 C   0  0  0  0  0  0  0  0  0  0  0  0
    2.9435    3.0425    0.0000 C   0  0  0  0  0  0  0  0  0  0  0  0
    3.1984    2.2579    0.0000 C   0  0  0  0  0  0  0  0  0  0  0  0
    2.6464    1.6448    0.0000 C   0  0  0  0  0  0  0  0  0  0  0  0
    4.7479   -0.3509    0.0000 C   0  0  0  0  0  0  0  0  0  0  0  0
    5.4623    0.0616    0.0000 C   0  0  0  0  0  0  0  0  0  0  0  0
    6.1768   -0.3509    0.0000 C   0  0  0  0  0  0  0  0  0  0  0  0
    6.8913    0.0616    0.0000 N   0  0  0  0  0  0  0  0  0  0  0  0
    6.8913    0.8866    0.0000 C   0  0  0  0  0  0  0  0  0  0  0  0
    7.6058    1.2991    0.0000 C   0  0  1  0  0  0  0  0  0  0  0  0
    7.6058    2.1241    0.0000 C   0  0  0  0  0  0  0  0  0  0  0  0
    8.3202    0.8866    0.0000 N   0  0  0  0  0  0  0  0  0  0  0  0
    9.0347    1.2991    0.0000 C   0  0  0  0  0  0  0  0  0  0  0  0
    8.3202    0.0616    0.0000 C   0  0  1  0  0  0  0  0  0  0  0  0
    9.0347   -0.3509    0.0000 C   0  0  0  0  0  0  0  0  0  0  0  0
    7.6058   -0.3509    0.0000 C   0  0  0  0  0  0  0  0  0  0  0  0
  1  2  1  0  0  0  0
  2  3  1  0  0  0  0
  3  4  4  0  0  0  0
  4  5  4  0  0  0  0
  5  6  1  0  0  0  0
  6  7  1  0  0  0  0
  7  8  1  0  0  0  0
  8  9  1  0  0  0  0
  9 10  2  0  0  0  0
  9 11  1  0  0  0  0
 11 12  4  0  0  0  0
 12 13  4  0  0  0  0
 13 14  4  0  0  0  0
 14 15  1  0  0  0  0
 15 16  4  0  0  0  0
 16 17  4  0  0  0  0
 17 18  4  0  0  0  0
 18 19  4  0  0  0  0
 19 20  1  0  0  0  0
 19 21  4  0  0  0  0
 15 21  4  0  0  0  0
 14 22  4  0  0  0  0
 22 23  4  0  0  0  0
 23 24  4  0  0  0  0
 24 25  4  0  0  0  0
 25 26  4  0  0  0  0
 26 27  4  0  0  0  0
 11 27  4  0  0  0  0
 22 27  4  0  0  0  0
  8 28  1  0  0  0  0
  5 28  4  0  0  0  0
 28 29  4  0  0  0  0
 29 30  4  0  0  0  0
  3 30  4  0  0  0  0
 30 31  1  0  0  0  0
 31 32  1  0  0  0  0
 32 33  1  0  0  0  0
 33 34  1  1  0  0  0
 33 35  1  0  0  0  0
 35 36  1  0  0  0  0
 35 37  1  0  0  0  0
 37 38  1  1  0  0  0
 37 39  1  0  0  0  0
 31 39  1  0  0  0  0
M  END
>  <CdId>
18

>  <Mol Weight>
520.677

>  <Formula>
C33H36N4O2

>  <CMPD_CHEMBLID>
CHEMBL195497

>  <MOLREGNO>
326718

>  <PARENT_CMPD_CHEMBLID>
CHEMBL195497

>  <PARENT_MOLREGNO>
326718

>  <COMPOUND_KEY>
2

>  <MOLWEIGHT>
520.66

>  <ALOGP>
5.74

>  <PSA>
48.91

>  <NUM_RO5_VIOLATIONS>
2

>  <ACTIVITY_ID>
1600185

>  <STANDARD_TYPE>
CL

>  <RELATION>
=

>  <STANDARD_VALUE>
46.0

>  <STANDARD_UNITS>
mL.min-1.g-1

>  <PUBLISHED_TYPE>
Intrinsic clearance

>  <PUBLISHED_RELATION>
=

>  <PUBLISHED_VALUE>
46.0

>  <PUBLISHED_UNITS>
ml min-1 g-1

>  <POTENTIAL_DUPLICATE>
0

>  <BAO_ENDPOINT>
BAO_0002759

>  <ASSAY_ID>
322963

>  <ASSAY_CHEMBLID>
CHEMBL857480

>  <ASSAY_TYPE>
A

>  <DESCRIPTION>
Intrinsic clearance from rat liver microsomes

>  <ASSAY_SRC_ID>
1

>  <ASSAY_SRC_DESCRIPTION>
Scientific Literature

>  <ASSAY_ORGANISM>
Rattus norvegicus

>  <ASSAY_TAX_ID>
10116

>  <CURATED_BY>
Intermediate

>  <BAO_FORMAT>
BAO_0000218

>  <TID>
50597

>  <TARGET_CHEMBLID>
CHEMBL376

>  <TARGET_TYPE>
ORGANISM

>  <PREF_NAME>
Rattus norvegicus

>  <ORGANISM>
Rattus norvegicus

>  <CONFIDENCE_SCORE>
1

>  <TARGET_MAPPING>
Non-molecular

>  <DOC_ID>
30080

>  <DOC_CHEMBLID>
CHEMBL1143456

>  <PUBMED_ID>
16153839

>  <JOURNAL>
Bioorg. Med. Chem. Lett.

>  <YEAR>
2005

>  <VOLUME>
15

>  <ISSUE>
21

>  <FIRST_PAGE>
4708

$$$$

  Mrv1533001291819192D          

 40 45  0  0  1  0            999 V2000
   -0.0206   -8.3427    0.0000 C   0  0  0  0  0  0  0  0  0  0  0  0
   -0.2756   -7.5581    0.0000 C   0  0  0  0  0  0  0  0  0  0  0  0
    0.2765   -6.9450    0.0000 N   0  0  0  0  0  0  0  0  0  0  0  0
    0.0215   -6.1604    0.0000 C   0  0  2  0  0  0  0  0  0  0  0  0
   -0.7855   -5.9888    0.0000 C   0  0  0  0  0  0  0  0  0  0  0  0
    0.5736   -5.5473    0.0000 C   0  0  0  0  0  0  0  0  0  0  0  0
    1.3805   -5.7188    0.0000 N   0  0  0  0  0  0  0  0  0  0  0  0
    1.6355   -6.5034    0.0000 C   0  0  0  0  0  0  0  0  0  0  0  0
    1.0834   -7.1165    0.0000 C   0  0  2  0  0  0  0  0  0  0  0  0
    1.3384   -7.9011    0.0000 C   0  0  0  0  0  0  0  0  0  0  0  0
    1.9326   -5.1057    0.0000 C   0  0  0  0  0  0  0  0  0  0  0  0
    1.6776   -4.3211    0.0000 C   0  0  0  0  0  0  0  0  0  0  0  0
    2.2296   -3.7080    0.0000 C   0  0  0  0  0  0  0  0  0  0  0  0
    2.1434   -2.8875    0.0000 N   0  0  0  0  0  0  0  0  0  0  0  0
    2.8971   -2.5519    0.0000 C   0  0  0  0  0  0  0  0  0  0  0  0
    3.4491   -3.1650    0.0000 C   0  0  0  0  0  0  0  0  0  0  0  0
    3.0366   -3.8795    0.0000 C   0  0  0  0  0  0  0  0  0  0  0  0
    3.2916   -4.6641    0.0000 C   0  0  0  0  0  0  0  0  0  0  0  0
    2.7395   -5.2772    0.0000 C   0  0  0  0  0  0  0  0  0  0  0  0
    2.9945   -6.0618    0.0000 O   0  0  0  0  0  0  0  0  0  0  0  0
    2.4424   -6.6749    0.0000 C   0  0  0  0  0  0  0  0  0  0  0  0
    1.4289   -2.4750    0.0000 C   0  0  0  0  0  0  0  0  0  0  0  0
    0.7145   -2.8875    0.0000 O   0  0  0  0  0  0  0  0  0  0  0  0
    1.4289   -1.6500    0.0000 C   0  0  0  0  0  0  0  0  0  0  0  0
    0.7145   -1.2375    0.0000 C   0  0  0  0  0  0  0  0  0  0  0  0
    0.7145   -0.4125    0.0000 C   0  0  0  0  0  0  0  0  0  0  0  0
    1.4289    0.0000    0.0000 C   0  0  0  0  0  0  0  0  0  0  0  0
    1.4289    0.8250    0.0000 C   0  0  0  0  0  0  0  0  0  0  0  0
    0.7145    1.2375    0.0000 C   0  0  0  0  0  0  0  0  0  0  0  0
    0.7145    2.0625    0.0000 C   0  0  0  0  0  0  0  0  0  0  0  0
    1.4289    2.4750    0.0000 C   0  0  0  0  0  0  0  0  0  0  0  0
    2.1434    2.0625    0.0000 C   0  0  0  0  0  0  0  0  0  0  0  0
    2.8579    2.4750    0.0000 C   0  0  0  0  0  0  0  0  0  0  0  0
    2.1434    1.2375    0.0000 N   0  0  0  0  0  0  0  0  0  0  0  0
    2.1434   -0.4125    0.0000 C   0  0  0  0  0  0  0  0  0  0  0  0
    2.8579    0.0000    0.0000 C   0  0  0  0  0  0  0  0  0  0  0  0
    3.5724   -0.4125    0.0000 C   0  0  0  0  0  0  0  0  0  0  0  0
    3.5724   -1.2375    0.0000 C   0  0  0  0  0  0  0  0  0  0  0  0
    2.8579   -1.6500    0.0000 C   0  0  0  0  0  0  0  0  0  0  0  0
    2.1434   -1.2375    0.0000 C   0  0  0  0  0  0  0  0  0  0  0  0
  1  2  1  0  0  0  0
  2  3  1  0  0  0  0
  3  4  1  0  0  0  0
  4  5  1  6  0  0  0
  4  6  1  0  0  0  0
  6  7  1  0  0  0  0
  7  8  1  0  0  0  0
  8  9  1  0  0  0  0
  3  9  1  0  0  0  0
  9 10  1  6  0  0  0
  7 11  1  0  0  0  0
 11 12  4  0  0  0  0
 12 13  4  0  0  0  0
 13 14  1  0  0  0  0
 14 15  1  0  0  0  0
 15 16  1  0  0  0  0
 16 17  1  0  0  0  0
 13 17  4  0  0  0  0
 17 18  4  0  0  0  0
 18 19  4  0  0  0  0
 11 19  4  0  0  0  0
 19 20  1  0  0  0  0
 20 21  1  0  0  0  0
 14 22  1  0  0  0  0
 22 23  2  0  0  0  0
 22 24  1  0  0  0  0
 24 25  4  0  0  0  0
 25 26  4  0  0  0  0
 26 27  4  0  0  0  0
 27 28  1  0  0  0  0
 28 29  4  0  0  0  0
 29 30  4  0  0  0  0
 30 31  4  0  0  0  0
 31 32  4  0  0  0  0
 32 33  1  0  0  0  0
 32 34  4  0  0  0  0
 28 34  4  0  0  0  0
 27 35  4  0  0  0  0
 35 36  4  0  0  0  0
 36 37  4  0  0  0  0
 37 38  4  0  0  0  0
 38 39  4  0  0  0  0
 39 40  4  0  0  0  0
 24 40  4  0  0  0  0
 35 40  4  0  0  0  0
M  END
>  <CdId>
19

>  <Mol Weight>
534.704

>  <Formula>
C34H38N4O2

>  <CMPD_CHEMBLID>
CHEMBL434355

>  <MOLREGNO>
326709

>  <PARENT_CMPD_CHEMBLID>
CHEMBL434355

>  <PARENT_MOLREGNO>
326709

>  <COMPOUND_KEY>
4

>  <MOLWEIGHT>
534.69

>  <ALOGP>
6.09

>  <PSA>
48.91

>  <NUM_RO5_VIOLATIONS>
2

>  <ACTIVITY_ID>
1600200

>  <STANDARD_TYPE>
CL

>  <RELATION>
=

>  <STANDARD_VALUE>
45.0

>  <STANDARD_UNITS>
mL.min-1.g-1

>  <PUBLISHED_TYPE>
Intrinsic clearance

>  <PUBLISHED_RELATION>
=

>  <PUBLISHED_VALUE>
45.0

>  <PUBLISHED_UNITS>
ml min-1 g-1

>  <POTENTIAL_DUPLICATE>
0

>  <BAO_ENDPOINT>
BAO_0002759

>  <ASSAY_ID>
322963

>  <ASSAY_CHEMBLID>
CHEMBL857480

>  <ASSAY_TYPE>
A

>  <DESCRIPTION>
Intrinsic clearance from rat liver microsomes

>  <ASSAY_SRC_ID>
1

>  <ASSAY_SRC_DESCRIPTION>
Scientific Literature

>  <ASSAY_ORGANISM>
Rattus norvegicus

>  <ASSAY_TAX_ID>
10116

>  <CURATED_BY>
Intermediate

>  <BAO_FORMAT>
BAO_0000218

>  <TID>
50597

>  <TARGET_CHEMBLID>
CHEMBL376

>  <TARGET_TYPE>
ORGANISM

>  <PREF_NAME>
Rattus norvegicus

>  <ORGANISM>
Rattus norvegicus

>  <CONFIDENCE_SCORE>
1

>  <TARGET_MAPPING>
Non-molecular

>  <DOC_ID>
30080

>  <DOC_CHEMBLID>
CHEMBL1143456

>  <PUBMED_ID>
16153839

>  <JOURNAL>
Bioorg. Med. Chem. Lett.

>  <YEAR>
2005

>  <VOLUME>
15

>  <ISSUE>
21

>  <FIRST_PAGE>
4708

$$$$

  Mrv1533001291819192D          

 26 27  0  0  0  0            999 V2000
    4.2868   -7.4250    0.0000 C   0  0  0  0  0  0  0  0  0  0  0  0
    5.0013   -7.8375    0.0000 C   0  0  0  0  0  0  0  0  0  0  0  0
    5.7158   -7.4250    0.0000 C   0  0  0  0  0  0  0  0  0  0  0  0
    6.4302   -7.8375    0.0000 C   0  0  0  0  0  0  0  0  0  0  0  0
    7.1447   -7.4250    0.0000 C   0  0  0  0  0  0  0  0  0  0  0  0
    7.8592   -7.8375    0.0000 O   0  0  0  0  0  0  0  0  0  0  0  0
    8.5737   -7.4250    0.0000 C   0  0  0  0  0  0  0  0  0  0  0  0
    8.5737   -6.6000    0.0000 O   0  0  0  0  0  0  0  0  0  0  0  0
    9.2881   -7.8375    0.0000 N   0  0  0  0  0  0  0  0  0  0  0  0
    9.2881   -8.6625    0.0000 C   0  0  0  0  0  0  0  0  0  0  0  0
   10.0026   -7.4250    0.0000 C   0  0  0  0  0  0  0  0  0  0  0  0
   10.0026   -6.6000    0.0000 C   0  0  0  0  0  0  0  0  0  0  0  0
   10.7171   -6.1875    0.0000 C   0  0  0  0  0  0  0  0  0  0  0  0
   10.7171   -5.3625    0.0000 C   0  0  0  0  0  0  0  0  0  0  0  0
   11.4315   -6.6000    0.0000 C   0  0  0  0  0  0  0  0  0  0  0  0
   11.4315   -7.4250    0.0000 C   0  0  0  0  0  0  0  0  0  0  0  0
   12.1460   -7.8375    0.0000 O   0  0  0  0  0  0  0  0  0  0  0  0
   12.8605   -7.4250    0.0000 C   0  0  0  0  0  0  0  0  0  0  0  0
   13.5749   -7.8375    0.0000 C   0  0  0  0  0  0  0  0  0  0  0  0
   14.2894   -7.4250    0.0000 C   0  0  0  0  0  0  0  0  0  0  0  0
   15.0039   -7.8375    0.0000 C   0  0  0  0  0  0  0  0  0  0  0  0
   15.0039   -8.6625    0.0000 C   0  0  0  0  0  0  0  0  0  0  0  0
   14.2894   -9.0750    0.0000 C   0  0  0  0  0  0  0  0  0  0  0  0
   14.2894   -9.9000    0.0000 Cl  0  0  0  0  0  0  0  0  0  0  0  0
   13.5749   -8.6625    0.0000 C   0  0  0  0  0  0  0  0  0  0  0  0
   10.7171   -7.8375    0.0000 C   0  0  0  0  0  0  0  0  0  0  0  0
  1  2  1  0  0  0  0
  2  3  1  0  0  0  0
  3  4  1  0  0  0  0
  4  5  1  0  0  0  0
  5  6  1  0  0  0  0
  6  7  1  0  0  0  0
  7  8  2  0  0  0  0
  7  9  1  0  0  0  0
  9 10  1  0  0  0  0
  9 11  1  0  0  0  0
 11 12  4  0  0  0  0
 12 13  4  0  0  0  0
 13 14  1  0  0  0  0
 13 15  4  0  0  0  0
 15 16  4  0  0  0  0
 16 17  1  0  0  0  0
 17 18  1  0  0  0  0
 18 19  1  0  0  0  0
 19 20  4  0  0  0  0
 20 21  4  0  0  0  0
 21 22  4  0  0  0  0
 22 23  4  0  0  0  0
 23 24  1  0  0  0  0
 23 25  4  0  0  0  0
 19 25  4  0  0  0  0
 16 26  4  0  0  0  0
 11 26  4  0  0  0  0
M  END
>  <CdId>
20

>  <Mol Weight>
375.89

>  <Formula>
C21H26ClNO3

>  <CMPD_CHEMBLID>
CHEMBL206998

>  <MOLREGNO>
343665

>  <PARENT_CMPD_CHEMBLID>
CHEMBL206998

>  <PARENT_MOLREGNO>
343665

>  <COMPOUND_KEY>
10

>  <MOLWEIGHT>
375.89

>  <ALOGP>
6.3

>  <PSA>
38.77

>  <NUM_RO5_VIOLATIONS>
1

>  <ACTIVITY_ID>
1703280

>  <STANDARD_TYPE>
CL

>  <RELATION>
>

>  <STANDARD_VALUE>
100000.0

>  <STANDARD_UNITS>
mL.min-1.g-1

>  <PUBLISHED_TYPE>
CL

>  <PUBLISHED_RELATION>
>

>  <PUBLISHED_VALUE>
100.0

>  <PUBLISHED_UNITS>
uL/min/ug

>  <POTENTIAL_DUPLICATE>
0

>  <BAO_ENDPOINT>
BAO_0002759

>  <ASSAY_ID>
345729

>  <ASSAY_CHEMBLID>
CHEMBL860960

>  <ASSAY_TYPE>
A

>  <DESCRIPTION>
Intrinsic clearance in rat liver microsomes

>  <ASSAY_SRC_ID>
1

>  <ASSAY_SRC_DESCRIPTION>
Scientific Literature

>  <ASSAY_ORGANISM>
Rattus norvegicus

>  <ASSAY_TAX_ID>
10116

>  <CURATED_BY>
Autocuration

>  <BAO_FORMAT>
BAO_0000251

>  <TID>
102178

>  <TARGET_CHEMBLID>
CHEMBL613694

>  <TARGET_TYPE>
SUBCELLULAR

>  <PREF_NAME>
Liver microsomes

>  <ORGANISM>
Rattus norvegicus

>  <CONFIDENCE_SCORE>
2

>  <TARGET_MAPPING>
Subcellular fraction

>  <DOC_ID>
30978

>  <DOC_CHEMBLID>
CHEMBL1146138

>  <PUBMED_ID>
16439120

>  <JOURNAL>
Bioorg. Med. Chem. Lett.

>  <YEAR>
2006

>  <VOLUME>
16

>  <ISSUE>
7

>  <FIRST_PAGE>
1892

>  <DATA_VALIDITY_COMMENT>
Outside typical range

$$$$

  Mrv1533001291819192D          

 29 31  0  0  0  0            999 V2000
    3.5724   -3.7125    0.0000 C   0  0  0  0  0  0  0  0  0  0  0  0
    2.8579   -4.1250    0.0000 N   0  0  0  0  0  0  0  0  0  0  0  0
    2.8579   -4.9500    0.0000 C   0  0  0  0  0  0  0  0  0  0  0  0
    2.1434   -5.3625    0.0000 O   0  0  0  0  0  0  0  0  0  0  0  0
    3.5724   -5.3625    0.0000 C   0  0  0  0  0  0  0  0  0  0  0  0
    3.5724   -6.1875    0.0000 C   0  0  0  0  0  0  0  0  0  0  0  0
    4.2868   -6.6000    0.0000 C   0  0  0  0  0  0  0  0  0  0  0  0
    5.0013   -6.1875    0.0000 F   0  0  0  0  0  0  0  0  0  0  0  0
    4.2868   -7.4250    0.0000 C   0  0  0  0  0  0  0  0  0  0  0  0
    3.5724   -7.8375    0.0000 C   0  0  0  0  0  0  0  0  0  0  0  0
    2.8579   -7.4250    0.0000 C   0  0  0  0  0  0  0  0  0  0  0  0
    2.8579   -6.6000    0.0000 C   0  0  0  0  0  0  0  0  0  0  0  0
    2.1434   -6.1875    0.0000 F   0  0  0  0  0  0  0  0  0  0  0  0
    2.1434   -3.7125    0.0000 C   0  0  0  0  0  0  0  0  0  0  0  0
    1.4289   -4.1250    0.0000 C   0  0  0  0  0  0  0  0  0  0  0  0
    0.7145   -3.7125    0.0000 C   0  0  0  0  0  0  0  0  0  0  0  0
    0.0000   -4.1250    0.0000 C   0  0  0  0  0  0  0  0  0  0  0  0
    0.7145   -2.8875    0.0000 C   0  0  0  0  0  0  0  0  0  0  0  0
    1.4289   -2.4750    0.0000 C   0  0  0  0  0  0  0  0  0  0  0  0
    1.4289   -1.6500    0.0000 O   0  0  0  0  0  0  0  0  0  0  0  0
    0.7145   -1.2375    0.0000 C   0  0  0  0  0  0  0  0  0  0  0  0
    0.7145   -0.4125    0.0000 C   0  0  0  0  0  0  0  0  0  0  0  0
    0.0000    0.0000    0.0000 C   0  0  0  0  0  0  0  0  0  0  0  0
    0.0000    0.8250    0.0000 C   0  0  0  0  0  0  0  0  0  0  0  0
    0.7145    1.2375    0.0000 C   0  0  0  0  0  0  0  0  0  0  0  0
    1.4289    0.8250    0.0000 C   0  0  0  0  0  0  0  0  0  0  0  0
    2.1434    1.2375    0.0000 Cl  0  0  0  0  0  0  0  0  0  0  0  0
    1.4289    0.0000    0.0000 C   0  0  0  0  0  0  0  0  0  0  0  0
    2.1434   -2.8875    0.0000 C   0  0  0  0  0  0  0  0  0  0  0  0
  1  2  1  0  0  0  0
  2  3  1  0  0  0  0
  3  4  2  0  0  0  0
  3  5  1  0  0  0  0
  5  6  1  0  0  0  0
  6  7  4  0  0  0  0
  7  8  1  0  0  0  0
  7  9  4  0  0  0  0
  9 10  4  0  0  0  0
 10 11  4  0  0  0  0
 11 12  4  0  0  0  0
  6 12  4  0  0  0  0
 12 13  1  0  0  0  0
  2 14  1  0  0  0  0
 14 15  4  0  0  0  0
 15 16  4  0  0  0  0
 16 17  1  0  0  0  0
 16 18  4  0  0  0  0
 18 19  4  0  0  0  0
 19 20  1  0  0  0  0
 20 21  1  0  0  0  0
 21 22  1  0  0  0  0
 22 23  4  0  0  0  0
 23 24  4  0  0  0  0
 24 25  4  0  0  0  0
 25 26  4  0  0  0  0
 26 27  1  0  0  0  0
 26 28  4  0  0  0  0
 22 28  4  0  0  0  0
 19 29  4  0  0  0  0
 14 29  4  0  0  0  0
M  END
>  <CdId>
21

>  <Mol Weight>
415.86

>  <Formula>
C23H20ClF2NO2

>  <CMPD_CHEMBLID>
CHEMBL206427

>  <MOLREGNO>
343905

>  <PARENT_CMPD_CHEMBLID>
CHEMBL206427

>  <PARENT_MOLREGNO>
343905

>  <COMPOUND_KEY>
11

>  <MOLWEIGHT>
415.86

>  <ALOGP>
5.98

>  <PSA>
29.54

>  <NUM_RO5_VIOLATIONS>
1

>  <ACTIVITY_ID>
1703279

>  <STANDARD_TYPE>
CL

>  <RELATION>
>

>  <STANDARD_VALUE>
100000.0

>  <STANDARD_UNITS>
mL.min-1.g-1

>  <PUBLISHED_TYPE>
CL

>  <PUBLISHED_RELATION>
>

>  <PUBLISHED_VALUE>
100.0

>  <PUBLISHED_UNITS>
uL/min/ug

>  <POTENTIAL_DUPLICATE>
0

>  <BAO_ENDPOINT>
BAO_0002759

>  <ASSAY_ID>
345729

>  <ASSAY_CHEMBLID>
CHEMBL860960

>  <ASSAY_TYPE>
A

>  <DESCRIPTION>
Intrinsic clearance in rat liver microsomes

>  <ASSAY_SRC_ID>
1

>  <ASSAY_SRC_DESCRIPTION>
Scientific Literature

>  <ASSAY_ORGANISM>
Rattus norvegicus

>  <ASSAY_TAX_ID>
10116

>  <CURATED_BY>
Autocuration

>  <BAO_FORMAT>
BAO_0000251

>  <TID>
102178

>  <TARGET_CHEMBLID>
CHEMBL613694

>  <TARGET_TYPE>
SUBCELLULAR

>  <PREF_NAME>
Liver microsomes

>  <ORGANISM>
Rattus norvegicus

>  <CONFIDENCE_SCORE>
2

>  <TARGET_MAPPING>
Subcellular fraction

>  <DOC_ID>
30978

>  <DOC_CHEMBLID>
CHEMBL1146138

>  <PUBMED_ID>
16439120

>  <JOURNAL>
Bioorg. Med. Chem. Lett.

>  <YEAR>
2006

>  <VOLUME>
16

>  <ISSUE>
7

>  <FIRST_PAGE>
1892

>  <DATA_VALIDITY_COMMENT>
Outside typical range

$$$$

  Mrv1533001291819192D          

 23 25  0  0  0  0            999 V2000
    2.0367   -1.2991    0.0000 C   0  0  0  0  0  0  0  0  0  0  0  0
    2.7512   -1.7116    0.0000 C   0  0  0  0  0  0  0  0  0  0  0  0
    3.4656   -1.2991    0.0000 C   0  0  0  0  0  0  0  0  0  0  0  0
    4.1801   -1.7116    0.0000 C   0  0  0  0  0  0  0  0  0  0  0  0
    4.8946   -1.2991    0.0000 O   0  0  0  0  0  0  0  0  0  0  0  0
    4.8946   -0.4741    0.0000 C   0  0  0  0  0  0  0  0  0  0  0  0
    5.6091   -0.0616    0.0000 C   0  0  0  0  0  0  0  0  0  0  0  0
    5.6091    0.7634    0.0000 C   0  0  0  0  0  0  0  0  0  0  0  0
    6.3235    1.1759    0.0000 C   0  0  0  0  0  0  0  0  0  0  0  0
    7.0380    0.7634    0.0000 C   0  0  0  0  0  0  0  0  0  0  0  0
    7.0380   -0.0616    0.0000 C   0  0  0  0  0  0  0  0  0  0  0  0
    7.7525   -0.4741    0.0000 Cl  0  0  0  0  0  0  0  0  0  0  0  0
    6.3235   -0.4741    0.0000 C   0  0  0  0  0  0  0  0  0  0  0  0
    4.1801   -2.5366    0.0000 C   0  0  0  0  0  0  0  0  0  0  0  0
    3.4656   -2.9491    0.0000 C   0  0  0  0  0  0  0  0  0  0  0  0
    2.7512   -2.5366    0.0000 C   0  0  0  0  0  0  0  0  0  0  0  0
    3.4656   -3.7741    0.0000 N   0  0  0  0  0  0  0  0  0  0  0  0
    4.1331   -4.2590    0.0000 C   0  0  0  0  0  0  0  0  0  0  0  0
    4.9177   -4.0041    0.0000 C   0  0  0  0  0  0  0  0  0  0  0  0
    3.8781   -5.0437    0.0000 C   0  0  0  0  0  0  0  0  0  0  0  0
    3.0531   -5.0437    0.0000 C   0  0  0  0  0  0  0  0  0  0  0  0
    2.7982   -4.2590    0.0000 C   0  0  0  0  0  0  0  0  0  0  0  0
    2.0136   -4.0041    0.0000 C   0  0  0  0  0  0  0  0  0  0  0  0
  1  2  1  0  0  0  0
  2  3  4  0  0  0  0
  3  4  4  0  0  0  0
  4  5  1  0  0  0  0
  5  6  1  0  0  0  0
  6  7  1  0  0  0  0
  7  8  4  0  0  0  0
  8  9  4  0  0  0  0
  9 10  4  0  0  0  0
 10 11  4  0  0  0  0
 11 12  1  0  0  0  0
 11 13  4  0  0  0  0
  7 13  4  0  0  0  0
  4 14  4  0  0  0  0
 14 15  4  0  0  0  0
 15 16  4  0  0  0  0
  2 16  4  0  0  0  0
 15 17  1  0  0  0  0
 17 18  4  0  0  0  0
 18 19  1  0  0  0  0
 18 20  4  0  0  0  0
 20 21  4  0  0  0  0
 21 22  4  0  0  0  0
 17 22  4  0  0  0  0
 22 23  1  0  0  0  0
M  END
>  <CdId>
22

>  <Mol Weight>
325.84

>  <Formula>
C20H20ClNO

>  <CMPD_CHEMBLID>
CHEMBL377706

>  <MOLREGNO>
343629

>  <PARENT_CMPD_CHEMBLID>
CHEMBL377706

>  <PARENT_MOLREGNO>
343629

>  <COMPOUND_KEY>
9

>  <MOLWEIGHT>
325.83

>  <ALOGP>
5.71

>  <PSA>
14.16

>  <NUM_RO5_VIOLATIONS>
1

>  <ACTIVITY_ID>
1703223

>  <STANDARD_TYPE>
CL

>  <RELATION>
>

>  <STANDARD_VALUE>
100000.0

>  <STANDARD_UNITS>
mL.min-1.g-1

>  <PUBLISHED_TYPE>
CL

>  <PUBLISHED_RELATION>
>

>  <PUBLISHED_VALUE>
100.0

>  <PUBLISHED_UNITS>
uL/min/ug

>  <POTENTIAL_DUPLICATE>
0

>  <BAO_ENDPOINT>
BAO_0002759

>  <ASSAY_ID>
345729

>  <ASSAY_CHEMBLID>
CHEMBL860960

>  <ASSAY_TYPE>
A

>  <DESCRIPTION>
Intrinsic clearance in rat liver microsomes

>  <ASSAY_SRC_ID>
1

>  <ASSAY_SRC_DESCRIPTION>
Scientific Literature

>  <ASSAY_ORGANISM>
Rattus norvegicus

>  <ASSAY_TAX_ID>
10116

>  <CURATED_BY>
Autocuration

>  <BAO_FORMAT>
BAO_0000251

>  <TID>
102178

>  <TARGET_CHEMBLID>
CHEMBL613694

>  <TARGET_TYPE>
SUBCELLULAR

>  <PREF_NAME>
Liver microsomes

>  <ORGANISM>
Rattus norvegicus

>  <CONFIDENCE_SCORE>
2

>  <TARGET_MAPPING>
Subcellular fraction

>  <DOC_ID>
30978

>  <DOC_CHEMBLID>
CHEMBL1146138

>  <PUBMED_ID>
16439120

>  <JOURNAL>
Bioorg. Med. Chem. Lett.

>  <YEAR>
2006

>  <VOLUME>
16

>  <ISSUE>
7

>  <FIRST_PAGE>
1892

>  <DATA_VALIDITY_COMMENT>
Outside typical range

$$$$

  Mrv1533001291819192D          

 23 24  0  0  0  0            999 V2000
    2.1434   -5.3625    0.0000 C   0  0  0  0  0  0  0  0  0  0  0  0
    2.8579   -4.9500    0.0000 O   0  0  0  0  0  0  0  0  0  0  0  0
    3.5724   -5.3625    0.0000 C   0  0  0  0  0  0  0  0  0  0  0  0
    4.2868   -4.9500    0.0000 C   0  0  0  0  0  0  0  0  0  0  0  0
    4.2868   -4.1250    0.0000 O   0  0  0  0  0  0  0  0  0  0  0  0
    5.0013   -5.3625    0.0000 N   0  0  0  0  0  0  0  0  0  0  0  0
    5.0013   -6.1875    0.0000 C   0  0  0  0  0  0  0  0  0  0  0  0
    5.7158   -4.9500    0.0000 C   0  0  0  0  0  0  0  0  0  0  0  0
    5.7158   -4.1250    0.0000 C   0  0  0  0  0  0  0  0  0  0  0  0
    6.4302   -3.7125    0.0000 C   0  0  0  0  0  0  0  0  0  0  0  0
    6.4302   -2.8875    0.0000 C   0  0  0  0  0  0  0  0  0  0  0  0
    7.1447   -4.1250    0.0000 C   0  0  0  0  0  0  0  0  0  0  0  0
    7.1447   -4.9500    0.0000 C   0  0  0  0  0  0  0  0  0  0  0  0
    7.8592   -5.3625    0.0000 O   0  0  0  0  0  0  0  0  0  0  0  0
    8.5737   -4.9500    0.0000 C   0  0  0  0  0  0  0  0  0  0  0  0
    9.2881   -5.3625    0.0000 C   0  0  0  0  0  0  0  0  0  0  0  0
   10.0026   -4.9500    0.0000 C   0  0  0  0  0  0  0  0  0  0  0  0
   10.7171   -5.3625    0.0000 C   0  0  0  0  0  0  0  0  0  0  0  0
   10.7171   -6.1875    0.0000 C   0  0  0  0  0  0  0  0  0  0  0  0
   10.0026   -6.6000    0.0000 C   0  0  0  0  0  0  0  0  0  0  0  0
   10.0026   -7.4250    0.0000 Cl  0  0  0  0  0  0  0  0  0  0  0  0
    9.2881   -6.1875    0.0000 C   0  0  0  0  0  0  0  0  0  0  0  0
    6.4302   -5.3625    0.0000 C   0  0  0  0  0  0  0  0  0  0  0  0
  1  2  1  0  0  0  0
  2  3  1  0  0  0  0
  3  4  1  0  0  0  0
  4  5  2  0  0  0  0
  4  6  1  0  0  0  0
  6  7  1  0  0  0  0
  6  8  1  0  0  0  0
  8  9  4  0  0  0  0
  9 10  4  0  0  0  0
 10 11  1  0  0  0  0
 10 12  4  0  0  0  0
 12 13  4  0  0  0  0
 13 14  1  0  0  0  0
 14 15  1  0  0  0  0
 15 16  1  0  0  0  0
 16 17  4  0  0  0  0
 17 18  4  0  0  0  0
 18 19  4  0  0  0  0
 19 20  4  0  0  0  0
 20 21  1  0  0  0  0
 20 22  4  0  0  0  0
 16 22  4  0  0  0  0
 13 23  4  0  0  0  0
  8 23  4  0  0  0  0
M  END
>  <CdId>
23

>  <Mol Weight>
333.81

>  <Formula>
C18H20ClNO3

>  <CMPD_CHEMBLID>
CHEMBL204354

>  <MOLREGNO>
343970

>  <PARENT_CMPD_CHEMBLID>
CHEMBL204354

>  <PARENT_MOLREGNO>
343970

>  <COMPOUND_KEY>
12

>  <MOLWEIGHT>
333.81

>  <ALOGP>
3.61

>  <PSA>
38.76

>  <NUM_RO5_VIOLATIONS>
0

>  <ACTIVITY_ID>
1703278

>  <STANDARD_TYPE>
CL

>  <RELATION>
>

>  <STANDARD_VALUE>
100000.0

>  <STANDARD_UNITS>
mL.min-1.g-1

>  <PUBLISHED_TYPE>
CL

>  <PUBLISHED_RELATION>
>

>  <PUBLISHED_VALUE>
100.0

>  <PUBLISHED_UNITS>
uL/min/ug

>  <POTENTIAL_DUPLICATE>
0

>  <BAO_ENDPOINT>
BAO_0002759

>  <ASSAY_ID>
345729

>  <ASSAY_CHEMBLID>
CHEMBL860960

>  <ASSAY_TYPE>
A

>  <DESCRIPTION>
Intrinsic clearance in rat liver microsomes

>  <ASSAY_SRC_ID>
1

>  <ASSAY_SRC_DESCRIPTION>
Scientific Literature

>  <ASSAY_ORGANISM>
Rattus norvegicus

>  <ASSAY_TAX_ID>
10116

>  <CURATED_BY>
Autocuration

>  <BAO_FORMAT>
BAO_0000251

>  <TID>
102178

>  <TARGET_CHEMBLID>
CHEMBL613694

>  <TARGET_TYPE>
SUBCELLULAR

>  <PREF_NAME>
Liver microsomes

>  <ORGANISM>
Rattus norvegicus

>  <CONFIDENCE_SCORE>
2

>  <TARGET_MAPPING>
Subcellular fraction

>  <DOC_ID>
30978

>  <DOC_CHEMBLID>
CHEMBL1146138

>  <PUBMED_ID>
16439120

>  <JOURNAL>
Bioorg. Med. Chem. Lett.

>  <YEAR>
2006

>  <VOLUME>
16

>  <ISSUE>
7

>  <FIRST_PAGE>
1892

>  <DATA_VALIDITY_COMMENT>
Outside typical range

$$$$

  Mrv1533001291819192D          

 18 19  0  0  0  0            999 V2000
    1.4289   -1.6500    0.0000 Cl  0  0  0  0  0  0  0  0  0  0  0  0
    1.4289   -2.4750    0.0000 C   0  0  0  0  0  0  0  0  0  0  0  0
    2.1434   -2.8875    0.0000 C   0  0  0  0  0  0  0  0  0  0  0  0
    2.1434   -3.7125    0.0000 C   0  0  0  0  0  0  0  0  0  0  0  0
    2.8579   -4.1250    0.0000 C   0  0  0  0  0  0  0  0  0  0  0  0
    3.5724   -3.7125    0.0000 O   0  0  0  0  0  0  0  0  0  0  0  0
    4.2868   -4.1250    0.0000 C   0  0  0  0  0  0  0  0  0  0  0  0
    5.0013   -3.7125    0.0000 C   0  0  0  0  0  0  0  0  0  0  0  0
    5.7158   -4.1250    0.0000 C   0  0  0  0  0  0  0  0  0  0  0  0
    5.7158   -4.9500    0.0000 C   0  0  0  0  0  0  0  0  0  0  0  0
    5.0013   -5.3625    0.0000 C   0  0  0  0  0  0  0  0  0  0  0  0
    5.0013   -6.1875    0.0000 Cl  0  0  0  0  0  0  0  0  0  0  0  0
    4.2868   -4.9500    0.0000 N   0  0  0  0  0  0  0  0  0  0  0  0
    6.4302   -3.7125    0.0000 C   0  0  0  0  0  0  0  0  0  0  0  0
    7.1447   -3.3000    0.0000 N   0  0  0  0  0  0  0  0  0  0  0  0
    1.4289   -4.1250    0.0000 C   0  0  0  0  0  0  0  0  0  0  0  0
    0.7145   -3.7125    0.0000 C   0  0  0  0  0  0  0  0  0  0  0  0
    0.7145   -2.8875    0.0000 N   0  0  0  0  0  0  0  0  0  0  0  0
  1  2  1  0  0  0  0
  2  3  4  0  0  0  0
  3  4  4  0  0  0  0
  4  5  1  0  0  0  0
  5  6  1  0  0  0  0
  6  7  1  0  0  0  0
  7  8  4  0  0  0  0
  8  9  4  0  0  0  0
  9 10  4  0  0  0  0
 10 11  4  0  0  0  0
 11 12  1  0  0  0  0
 11 13  4  0  0  0  0
  7 13  4  0  0  0  0
  9 14  1  0  0  0  0
 14 15  3  0  0  0  0
  4 16  4  0  0  0  0
 16 17  4  0  0  0  0
 17 18  4  0  0  0  0
  2 18  4  0  0  0  0
M  END
>  <CdId>
24

>  <Mol Weight>
280.11

>  <Formula>
C12H7Cl2N3O

>  <CMPD_CHEMBLID>
CHEMBL206296

>  <MOLREGNO>
343949

>  <PARENT_CMPD_CHEMBLID>
CHEMBL206296

>  <PARENT_MOLREGNO>
343949

>  <COMPOUND_KEY>
25

>  <MOLWEIGHT>
280.11

>  <ALOGP>
3.26

>  <PSA>
58.8

>  <NUM_RO5_VIOLATIONS>
0

>  <ACTIVITY_ID>
1703269

>  <STANDARD_TYPE>
CL

>  <RELATION>
=

>  <STANDARD_VALUE>
20000.0

>  <STANDARD_UNITS>
mL.min-1.g-1

>  <PUBLISHED_TYPE>
CL

>  <PUBLISHED_RELATION>
=

>  <PUBLISHED_VALUE>
20.0

>  <PUBLISHED_UNITS>
uL/min/ug

>  <POTENTIAL_DUPLICATE>
0

>  <BAO_ENDPOINT>
BAO_0002759

>  <ASSAY_ID>
345729

>  <ASSAY_CHEMBLID>
CHEMBL860960

>  <ASSAY_TYPE>
A

>  <DESCRIPTION>
Intrinsic clearance in rat liver microsomes

>  <ASSAY_SRC_ID>
1

>  <ASSAY_SRC_DESCRIPTION>
Scientific Literature

>  <ASSAY_ORGANISM>
Rattus norvegicus

>  <ASSAY_TAX_ID>
10116

>  <CURATED_BY>
Autocuration

>  <BAO_FORMAT>
BAO_0000251

>  <TID>
102178

>  <TARGET_CHEMBLID>
CHEMBL613694

>  <TARGET_TYPE>
SUBCELLULAR

>  <PREF_NAME>
Liver microsomes

>  <ORGANISM>
Rattus norvegicus

>  <CONFIDENCE_SCORE>
2

>  <TARGET_MAPPING>
Subcellular fraction

>  <DOC_ID>
30978

>  <DOC_CHEMBLID>
CHEMBL1146138

>  <PUBMED_ID>
16439120

>  <JOURNAL>
Bioorg. Med. Chem. Lett.

>  <YEAR>
2006

>  <VOLUME>
16

>  <ISSUE>
7

>  <FIRST_PAGE>
1892

>  <DATA_VALIDITY_COMMENT>
Outside typical range

$$$$

  Mrv1533001291819192D          

 22 24  0  0  0  0            999 V2000
    0.7145   -0.4125    0.0000 C   0  0  0  0  0  0  0  0  0  0  0  0
    0.7145   -1.2375    0.0000 C   0  0  0  0  0  0  0  0  0  0  0  0
    1.4289   -1.6500    0.0000 C   0  0  0  0  0  0  0  0  0  0  0  0
    1.4289   -2.4750    0.0000 C   0  0  0  0  0  0  0  0  0  0  0  0
    2.1434   -2.8875    0.0000 O   0  0  0  0  0  0  0  0  0  0  0  0
    2.8579   -2.4750    0.0000 C   0  0  0  0  0  0  0  0  0  0  0  0
    3.5724   -2.8875    0.0000 C   0  0  0  0  0  0  0  0  0  0  0  0
    4.2868   -2.4750    0.0000 C   0  0  0  0  0  0  0  0  0  0  0  0
    5.0013   -2.8875    0.0000 C   0  0  0  0  0  0  0  0  0  0  0  0
    5.0013   -3.7125    0.0000 C   0  0  0  0  0  0  0  0  0  0  0  0
    4.2868   -4.1250    0.0000 C   0  0  0  0  0  0  0  0  0  0  0  0
    4.2868   -4.9500    0.0000 Cl  0  0  0  0  0  0  0  0  0  0  0  0
    3.5724   -3.7125    0.0000 C   0  0  0  0  0  0  0  0  0  0  0  0
    0.7145   -2.8875    0.0000 C   0  0  0  0  0  0  0  0  0  0  0  0
    0.0000   -2.4750    0.0000 C   0  0  0  0  0  0  0  0  0  0  0  0
    0.0000   -1.6500    0.0000 C   0  0  0  0  0  0  0  0  0  0  0  0
   -0.7145   -2.8875    0.0000 C   0  0  0  0  0  0  0  0  0  0  0  0
   -0.7145   -3.7125    0.0000 C   0  0  0  0  0  0  0  0  0  0  0  0
   -1.4289   -4.1250    0.0000 C   0  0  0  0  0  0  0  0  0  0  0  0
   -2.1434   -3.7125    0.0000 C   0  0  0  0  0  0  0  0  0  0  0  0
   -2.1434   -2.8875    0.0000 N   0  0  0  0  0  0  0  0  0  0  0  0
   -1.4289   -2.4750    0.0000 C   0  0  0  0  0  0  0  0  0  0  0  0
  1  2  1  0  0  0  0
  2  3  4  0  0  0  0
  3  4  4  0  0  0  0
  4  5  1  0  0  0  0
  5  6  1  0  0  0  0
  6  7  1  0  0  0  0
  7  8  4  0  0  0  0
  8  9  4  0  0  0  0
  9 10  4  0  0  0  0
 10 11  4  0  0  0  0
 11 12  1  0  0  0  0
 11 13  4  0  0  0  0
  7 13  4  0  0  0  0
  4 14  4  0  0  0  0
 14 15  4  0  0  0  0
 15 16  4  0  0  0  0
  2 16  4  0  0  0  0
 15 17  1  0  0  0  0
 17 18  4  0  0  0  0
 18 19  4  0  0  0  0
 19 20  4  0  0  0  0
 20 21  4  0  0  0  0
 21 22  4  0  0  0  0
 17 22  4  0  0  0  0
M  END
>  <CdId>
25

>  <Mol Weight>
309.79

>  <Formula>
C19H16ClNO

>  <CMPD_CHEMBLID>
CHEMBL208506

>  <MOLREGNO>
343972

>  <PARENT_CMPD_CHEMBLID>
CHEMBL208506

>  <PARENT_MOLREGNO>
343972

>  <COMPOUND_KEY>
14

>  <MOLWEIGHT>
309.79

>  <ALOGP>
4.92

>  <PSA>
22.12

>  <NUM_RO5_VIOLATIONS>
0

>  <ACTIVITY_ID>
1703276

>  <STANDARD_TYPE>
CL

>  <RELATION>
>

>  <STANDARD_VALUE>
100000.0

>  <STANDARD_UNITS>
mL.min-1.g-1

>  <PUBLISHED_TYPE>
CL

>  <PUBLISHED_RELATION>
>

>  <PUBLISHED_VALUE>
100.0

>  <PUBLISHED_UNITS>
uL/min/ug

>  <POTENTIAL_DUPLICATE>
0

>  <BAO_ENDPOINT>
BAO_0002759

>  <ASSAY_ID>
345729

>  <ASSAY_CHEMBLID>
CHEMBL860960

>  <ASSAY_TYPE>
A

>  <DESCRIPTION>
Intrinsic clearance in rat liver microsomes

>  <ASSAY_SRC_ID>
1

>  <ASSAY_SRC_DESCRIPTION>
Scientific Literature

>  <ASSAY_ORGANISM>
Rattus norvegicus

>  <ASSAY_TAX_ID>
10116

>  <CURATED_BY>
Autocuration

>  <BAO_FORMAT>
BAO_0000251

>  <TID>
102178

>  <TARGET_CHEMBLID>
CHEMBL613694

>  <TARGET_TYPE>
SUBCELLULAR

>  <PREF_NAME>
Liver microsomes

>  <ORGANISM>
Rattus norvegicus

>  <CONFIDENCE_SCORE>
2

>  <TARGET_MAPPING>
Subcellular fraction

>  <DOC_ID>
30978

>  <DOC_CHEMBLID>
CHEMBL1146138

>  <PUBMED_ID>
16439120

>  <JOURNAL>
Bioorg. Med. Chem. Lett.

>  <YEAR>
2006

>  <VOLUME>
16

>  <ISSUE>
7

>  <FIRST_PAGE>
1892

>  <DATA_VALIDITY_COMMENT>
Outside typical range

$$$$

  Mrv1533001291819192D          

 18 19  0  0  0  0            999 V2000
    1.4289   -1.6500    0.0000 Cl  0  0  0  0  0  0  0  0  0  0  0  0
    1.4289   -2.4750    0.0000 C   0  0  0  0  0  0  0  0  0  0  0  0
    2.1434   -2.8875    0.0000 C   0  0  0  0  0  0  0  0  0  0  0  0
    2.1434   -3.7125    0.0000 C   0  0  0  0  0  0  0  0  0  0  0  0
    1.4289   -4.1250    0.0000 C   0  0  0  0  0  0  0  0  0  0  0  0
    0.7145   -3.7125    0.0000 C   0  0  0  0  0  0  0  0  0  0  0  0
    0.0000   -4.1250    0.0000 C   0  0  0  0  0  0  0  0  0  0  0  0
    0.0000   -4.9500    0.0000 O   0  0  0  0  0  0  0  0  0  0  0  0
   -0.7145   -5.3625    0.0000 C   0  0  0  0  0  0  0  0  0  0  0  0
   -0.7145   -6.1875    0.0000 C   0  0  0  0  0  0  0  0  0  0  0  0
   -1.4289   -6.6000    0.0000 C   0  0  0  0  0  0  0  0  0  0  0  0
   -2.1434   -6.1875    0.0000 C   0  0  0  0  0  0  0  0  0  0  0  0
   -2.1434   -5.3625    0.0000 C   0  0  0  0  0  0  0  0  0  0  0  0
   -2.8579   -4.9500    0.0000 Cl  0  0  0  0  0  0  0  0  0  0  0  0
   -1.4289   -4.9500    0.0000 N   0  0  0  0  0  0  0  0  0  0  0  0
   -1.4289   -7.4250    0.0000 C   0  0  0  0  0  0  0  0  0  0  0  0
   -1.4289   -8.2500    0.0000 N   0  0  0  0  0  0  0  0  0  0  0  0
    0.7145   -2.8875    0.0000 C   0  0  0  0  0  0  0  0  0  0  0  0
  1  2  1  0  0  0  0
  2  3  4  0  0  0  0
  3  4  4  0  0  0  0
  4  5  4  0  0  0  0
  5  6  4  0  0  0  0
  6  7  1  0  0  0  0
  7  8  1  0  0  0  0
  8  9  1  0  0  0  0
  9 10  4  0  0  0  0
 10 11  4  0  0  0  0
 11 12  4  0  0  0  0
 12 13  4  0  0  0  0
 13 14  1  0  0  0  0
 13 15  4  0  0  0  0
  9 15  4  0  0  0  0
 11 16  1  0  0  0  0
 16 17  3  0  0  0  0
  6 18  4  0  0  0  0
  2 18  4  0  0  0  0
M  END
>  <CdId>
26

>  <Mol Weight>
279.12

>  <Formula>
C13H8Cl2N2O

>  <CMPD_CHEMBLID>
CHEMBL202908

>  <MOLREGNO>
344011

>  <PARENT_CMPD_CHEMBLID>
CHEMBL202908

>  <PARENT_MOLREGNO>
344011

>  <COMPOUND_KEY>
24

>  <MOLWEIGHT>
279.12

>  <ALOGP>
4.2

>  <PSA>
45.91

>  <NUM_RO5_VIOLATIONS>
0

>  <ACTIVITY_ID>
1703270

>  <STANDARD_TYPE>
CL

>  <RELATION>
=

>  <STANDARD_VALUE>
47000.0

>  <STANDARD_UNITS>
mL.min-1.g-1

>  <PUBLISHED_TYPE>
CL

>  <PUBLISHED_RELATION>
=

>  <PUBLISHED_VALUE>
47.0

>  <PUBLISHED_UNITS>
uL/min/ug

>  <POTENTIAL_DUPLICATE>
0

>  <BAO_ENDPOINT>
BAO_0002759

>  <ASSAY_ID>
345729

>  <ASSAY_CHEMBLID>
CHEMBL860960

>  <ASSAY_TYPE>
A

>  <DESCRIPTION>
Intrinsic clearance in rat liver microsomes

>  <ASSAY_SRC_ID>
1

>  <ASSAY_SRC_DESCRIPTION>
Scientific Literature

>  <ASSAY_ORGANISM>
Rattus norvegicus

>  <ASSAY_TAX_ID>
10116

>  <CURATED_BY>
Autocuration

>  <BAO_FORMAT>
BAO_0000251

>  <TID>
102178

>  <TARGET_CHEMBLID>
CHEMBL613694

>  <TARGET_TYPE>
SUBCELLULAR

>  <PREF_NAME>
Liver microsomes

>  <ORGANISM>
Rattus norvegicus

>  <CONFIDENCE_SCORE>
2

>  <TARGET_MAPPING>
Subcellular fraction

>  <DOC_ID>
30978

>  <DOC_CHEMBLID>
CHEMBL1146138

>  <PUBMED_ID>
16439120

>  <JOURNAL>
Bioorg. Med. Chem. Lett.

>  <YEAR>
2006

>  <VOLUME>
16

>  <ISSUE>
7

>  <FIRST_PAGE>
1892

>  <DATA_VALIDITY_COMMENT>
Outside typical range

$$$$

  Mrv1533001291819192D          

 18 19  0  0  0  0            999 V2000
    1.4289   -1.6500    0.0000 C   0  0  0  0  0  0  0  0  0  0  0  0
    1.4289   -2.4750    0.0000 C   0  0  0  0  0  0  0  0  0  0  0  0
    2.1434   -2.8875    0.0000 C   0  0  0  0  0  0  0  0  0  0  0  0
    2.1434   -3.7125    0.0000 C   0  0  0  0  0  0  0  0  0  0  0  0
    2.8579   -4.1250    0.0000 C   0  0  0  0  0  0  0  0  0  0  0  0
    3.5724   -3.7125    0.0000 O   0  0  0  0  0  0  0  0  0  0  0  0
    4.2868   -4.1250    0.0000 C   0  0  0  0  0  0  0  0  0  0  0  0
    5.0013   -3.7125    0.0000 C   0  0  0  0  0  0  0  0  0  0  0  0
    5.7158   -4.1250    0.0000 C   0  0  0  0  0  0  0  0  0  0  0  0
    5.7158   -4.9500    0.0000 C   0  0  0  0  0  0  0  0  0  0  0  0
    5.0013   -5.3625    0.0000 C   0  0  0  0  0  0  0  0  0  0  0  0
    5.0013   -6.1875    0.0000 Cl  0  0  0  0  0  0  0  0  0  0  0  0
    4.2868   -4.9500    0.0000 N   0  0  0  0  0  0  0  0  0  0  0  0
    6.4302   -3.7125    0.0000 C   0  0  0  0  0  0  0  0  0  0  0  0
    7.1447   -3.3000    0.0000 N   0  0  0  0  0  0  0  0  0  0  0  0
    1.4289   -4.1250    0.0000 C   0  0  0  0  0  0  0  0  0  0  0  0
    0.7145   -3.7125    0.0000 C   0  0  0  0  0  0  0  0  0  0  0  0
    0.7145   -2.8875    0.0000 N   0  0  0  0  0  0  0  0  0  0  0  0
  1  2  1  0  0  0  0
  2  3  4  0  0  0  0
  3  4  4  0  0  0  0
  4  5  1  0  0  0  0
  5  6  1  0  0  0  0
  6  7  1  0  0  0  0
  7  8  4  0  0  0  0
  8  9  4  0  0  0  0
  9 10  4  0  0  0  0
 10 11  4  0  0  0  0
 11 12  1  0  0  0  0
 11 13  4  0  0  0  0
  7 13  4  0  0  0  0
  9 14  1  0  0  0  0
 14 15  3  0  0  0  0
  4 16  4  0  0  0  0
 16 17  4  0  0  0  0
 17 18  4  0  0  0  0
  2 18  4  0  0  0  0
M  END
>  <CdId>
27

>  <Mol Weight>
259.69

>  <Formula>
C13H10ClN3O

>  <CMPD_CHEMBLID>
CHEMBL205146

>  <MOLREGNO>
344430

>  <PARENT_CMPD_CHEMBLID>
CHEMBL205146

>  <PARENT_MOLREGNO>
344430

>  <COMPOUND_KEY>
26

>  <MOLWEIGHT>
259.69

>  <ALOGP>
2.67

>  <PSA>
58.8

>  <NUM_RO5_VIOLATIONS>
0

>  <ACTIVITY_ID>
1703268

>  <STANDARD_TYPE>
CL

>  <RELATION>
=

>  <STANDARD_VALUE>
37000.0

>  <STANDARD_UNITS>
mL.min-1.g-1

>  <PUBLISHED_TYPE>
CL

>  <PUBLISHED_RELATION>
=

>  <PUBLISHED_VALUE>
37.0

>  <PUBLISHED_UNITS>
uL/min/ug

>  <POTENTIAL_DUPLICATE>
0

>  <BAO_ENDPOINT>
BAO_0002759

>  <ASSAY_ID>
345729

>  <ASSAY_CHEMBLID>
CHEMBL860960

>  <ASSAY_TYPE>
A

>  <DESCRIPTION>
Intrinsic clearance in rat liver microsomes

>  <ASSAY_SRC_ID>
1

>  <ASSAY_SRC_DESCRIPTION>
Scientific Literature

>  <ASSAY_ORGANISM>
Rattus norvegicus

>  <ASSAY_TAX_ID>
10116

>  <CURATED_BY>
Autocuration

>  <BAO_FORMAT>
BAO_0000251

>  <TID>
102178

>  <TARGET_CHEMBLID>
CHEMBL613694

>  <TARGET_TYPE>
SUBCELLULAR

>  <PREF_NAME>
Liver microsomes

>  <ORGANISM>
Rattus norvegicus

>  <CONFIDENCE_SCORE>
2

>  <TARGET_MAPPING>
Subcellular fraction

>  <DOC_ID>
30978

>  <DOC_CHEMBLID>
CHEMBL1146138

>  <PUBMED_ID>
16439120

>  <JOURNAL>
Bioorg. Med. Chem. Lett.

>  <YEAR>
2006

>  <VOLUME>
16

>  <ISSUE>
7

>  <FIRST_PAGE>
1892

>  <DATA_VALIDITY_COMMENT>
Outside typical range

$$$$

  Mrv1533001291819192D          

 18 19  0  0  0  0            999 V2000
    0.0000   -1.6500    0.0000 C   0  0  0  0  0  0  0  0  0  0  0  0
    0.0000   -2.4750    0.0000 C   0  0  0  0  0  0  0  0  0  0  0  0
    0.7145   -2.8875    0.0000 C   0  0  0  0  0  0  0  0  0  0  0  0
    0.7145   -3.7125    0.0000 C   0  0  0  0  0  0  0  0  0  0  0  0
    0.0000   -4.1250    0.0000 C   0  0  0  0  0  0  0  0  0  0  0  0
   -0.7145   -3.7125    0.0000 C   0  0  0  0  0  0  0  0  0  0  0  0
   -1.4289   -4.1250    0.0000 O   0  0  0  0  0  0  0  0  0  0  0  0
   -2.1434   -3.7125    0.0000 C   0  0  0  0  0  0  0  0  0  0  0  0
   -2.8579   -4.1250    0.0000 C   0  0  0  0  0  0  0  0  0  0  0  0
   -2.8579   -4.9500    0.0000 C   0  0  0  0  0  0  0  0  0  0  0  0
   -3.5724   -5.3625    0.0000 C   0  0  0  0  0  0  0  0  0  0  0  0
   -4.2868   -4.9500    0.0000 C   0  0  0  0  0  0  0  0  0  0  0  0
   -4.2868   -4.1250    0.0000 C   0  0  0  0  0  0  0  0  0  0  0  0
   -5.0013   -3.7125    0.0000 Cl  0  0  0  0  0  0  0  0  0  0  0  0
   -3.5724   -3.7125    0.0000 C   0  0  0  0  0  0  0  0  0  0  0  0
   -0.7145   -2.8875    0.0000 N   0  0  0  0  0  0  0  0  0  0  0  0
    1.4289   -4.1250    0.0000 C   0  0  0  0  0  0  0  0  0  0  0  0
    2.1434   -4.5375    0.0000 N   0  0  0  0  0  0  0  0  0  0  0  0
  1  2  1  0  0  0  0
  2  3  4  0  0  0  0
  3  4  4  0  0  0  0
  4  5  4  0  0  0  0
  5  6  4  0  0  0  0
  6  7  1  0  0  0  0
  7  8  1  0  0  0  0
  8  9  1  0  0  0  0
  9 10  4  0  0  0  0
 10 11  4  0  0  0  0
 11 12  4  0  0  0  0
 12 13  4  0  0  0  0
 13 14  1  0  0  0  0
 13 15  4  0  0  0  0
  9 15  4  0  0  0  0
  6 16  4  0  0  0  0
  2 16  4  0  0  0  0
  4 17  1  0  0  0  0
 17 18  3  0  0  0  0
M  END
>  <CdId>
28

>  <Mol Weight>
258.71

>  <Formula>
C14H11ClN2O

>  <CMPD_CHEMBLID>
CHEMBL207703

>  <MOLREGNO>
344244

>  <PARENT_CMPD_CHEMBLID>
CHEMBL207703

>  <PARENT_MOLREGNO>
344244

>  <COMPOUND_KEY>
20

>  <MOLWEIGHT>
258.7

>  <ALOGP>
3.61

>  <PSA>
45.91

>  <NUM_RO5_VIOLATIONS>
0

>  <ACTIVITY_ID>
1703271

>  <STANDARD_TYPE>
CL

>  <RELATION>
=

>  <STANDARD_VALUE>
218000.0

>  <STANDARD_UNITS>
mL.min-1.g-1

>  <PUBLISHED_TYPE>
CL

>  <PUBLISHED_RELATION>
=

>  <PUBLISHED_VALUE>
218.0

>  <PUBLISHED_UNITS>
uL/min/ug

>  <POTENTIAL_DUPLICATE>
0

>  <BAO_ENDPOINT>
BAO_0002759

>  <ASSAY_ID>
345729

>  <ASSAY_CHEMBLID>
CHEMBL860960

>  <ASSAY_TYPE>
A

>  <DESCRIPTION>
Intrinsic clearance in rat liver microsomes

>  <ASSAY_SRC_ID>
1

>  <ASSAY_SRC_DESCRIPTION>
Scientific Literature

>  <ASSAY_ORGANISM>
Rattus norvegicus

>  <ASSAY_TAX_ID>
10116

>  <CURATED_BY>
Autocuration

>  <BAO_FORMAT>
BAO_0000251

>  <TID>
102178

>  <TARGET_CHEMBLID>
CHEMBL613694

>  <TARGET_TYPE>
SUBCELLULAR

>  <PREF_NAME>
Liver microsomes

>  <ORGANISM>
Rattus norvegicus

>  <CONFIDENCE_SCORE>
2

>  <TARGET_MAPPING>
Subcellular fraction

>  <DOC_ID>
30978

>  <DOC_CHEMBLID>
CHEMBL1146138

>  <PUBMED_ID>
16439120

>  <JOURNAL>
Bioorg. Med. Chem. Lett.

>  <YEAR>
2006

>  <VOLUME>
16

>  <ISSUE>
7

>  <FIRST_PAGE>
1892

>  <DATA_VALIDITY_COMMENT>
Outside typical range

$$$$

  Mrv1533001291819192D          

 22 24  0  0  0  0            999 V2000
    2.0367   -1.2991    0.0000 C   0  0  0  0  0  0  0  0  0  0  0  0
    2.7512   -1.7116    0.0000 C   0  0  0  0  0  0  0  0  0  0  0  0
    3.4656   -1.2991    0.0000 C   0  0  0  0  0  0  0  0  0  0  0  0
    4.1801   -1.7116    0.0000 C   0  0  0  0  0  0  0  0  0  0  0  0
    4.8946   -1.2991    0.0000 O   0  0  0  0  0  0  0  0  0  0  0  0
    4.8946   -0.4741    0.0000 C   0  0  0  0  0  0  0  0  0  0  0  0
    5.6091   -0.0616    0.0000 C   0  0  0  0  0  0  0  0  0  0  0  0
    5.6091    0.7634    0.0000 C   0  0  0  0  0  0  0  0  0  0  0  0
    6.3235    1.1759    0.0000 C   0  0  0  0  0  0  0  0  0  0  0  0
    7.0380    0.7634    0.0000 C   0  0  0  0  0  0  0  0  0  0  0  0
    7.0380   -0.0616    0.0000 C   0  0  0  0  0  0  0  0  0  0  0  0
    7.7525   -0.4741    0.0000 Cl  0  0  0  0  0  0  0  0  0  0  0  0
    6.3235   -0.4741    0.0000 C   0  0  0  0  0  0  0  0  0  0  0  0
    4.1801   -2.5366    0.0000 C   0  0  0  0  0  0  0  0  0  0  0  0
    3.4656   -2.9491    0.0000 C   0  0  0  0  0  0  0  0  0  0  0  0
    2.7512   -2.5366    0.0000 C   0  0  0  0  0  0  0  0  0  0  0  0
    3.4656   -3.7741    0.0000 N   0  0  0  0  0  0  0  0  0  0  0  0
    4.1331   -4.2590    0.0000 C   0  0  0  0  0  0  0  0  0  0  0  0
    3.8781   -5.0437    0.0000 C   0  0  0  0  0  0  0  0  0  0  0  0
    3.0531   -5.0437    0.0000 N   0  0  0  0  0  0  0  0  0  0  0  0
    2.7982   -4.2590    0.0000 C   0  0  0  0  0  0  0  0  0  0  0  0
    2.0136   -4.0041    0.0000 C   0  0  0  0  0  0  0  0  0  0  0  0
  1  2  1  0  0  0  0
  2  3  4  0  0  0  0
  3  4  4  0  0  0  0
  4  5  1  0  0  0  0
  5  6  1  0  0  0  0
  6  7  1  0  0  0  0
  7  8  4  0  0  0  0
  8  9  4  0  0  0  0
  9 10  4  0  0  0  0
 10 11  4  0  0  0  0
 11 12  1  0  0  0  0
 11 13  4  0  0  0  0
  7 13  4  0  0  0  0
  4 14  4  0  0  0  0
 14 15  4  0  0  0  0
 15 16  4  0  0  0  0
  2 16  4  0  0  0  0
 15 17  1  0  0  0  0
 17 18  4  0  0  0  0
 18 19  4  0  0  0  0
 19 20  4  0  0  0  0
 20 21  4  0  0  0  0
 17 21  4  0  0  0  0
 21 22  1  0  0  0  0
M  END
>  <CdId>
29

>  <Mol Weight>
312.8

>  <Formula>
C18H17ClN2O

>  <CMPD_CHEMBLID>
CHEMBL207733

>  <MOLREGNO>
343971

>  <PARENT_CMPD_CHEMBLID>
CHEMBL207733

>  <PARENT_MOLREGNO>
343971

>  <COMPOUND_KEY>
13

>  <MOLWEIGHT>
312.79

>  <ALOGP>
4.48

>  <PSA>
27.05

>  <NUM_RO5_VIOLATIONS>
0

>  <ACTIVITY_ID>
1703277

>  <STANDARD_TYPE>
CL

>  <RELATION>
>

>  <STANDARD_VALUE>
100000.0

>  <STANDARD_UNITS>
mL.min-1.g-1

>  <PUBLISHED_TYPE>
CL

>  <PUBLISHED_RELATION>
>

>  <PUBLISHED_VALUE>
100.0

>  <PUBLISHED_UNITS>
uL/min/ug

>  <POTENTIAL_DUPLICATE>
0

>  <BAO_ENDPOINT>
BAO_0002759

>  <ASSAY_ID>
345729

>  <ASSAY_CHEMBLID>
CHEMBL860960

>  <ASSAY_TYPE>
A

>  <DESCRIPTION>
Intrinsic clearance in rat liver microsomes

>  <ASSAY_SRC_ID>
1

>  <ASSAY_SRC_DESCRIPTION>
Scientific Literature

>  <ASSAY_ORGANISM>
Rattus norvegicus

>  <ASSAY_TAX_ID>
10116

>  <CURATED_BY>
Autocuration

>  <BAO_FORMAT>
BAO_0000251

>  <TID>
102178

>  <TARGET_CHEMBLID>
CHEMBL613694

>  <TARGET_TYPE>
SUBCELLULAR

>  <PREF_NAME>
Liver microsomes

>  <ORGANISM>
Rattus norvegicus

>  <CONFIDENCE_SCORE>
2

>  <TARGET_MAPPING>
Subcellular fraction

>  <DOC_ID>
30978

>  <DOC_CHEMBLID>
CHEMBL1146138

>  <PUBMED_ID>
16439120

>  <JOURNAL>
Bioorg. Med. Chem. Lett.

>  <YEAR>
2006

>  <VOLUME>
16

>  <ISSUE>
7

>  <FIRST_PAGE>
1892

>  <DATA_VALIDITY_COMMENT>
Outside typical range

$$$$

  Mrv1533001291819192D          

 23 24  0  0  0  0            999 V2000
   -0.8101   -1.8059    0.0000 C   0  0  0  0  0  0  0  0  0  0  0  0
    0.0000   -1.6500    0.0000 C   0  0  0  0  0  0  0  0  0  0  0  0
    0.2700   -0.8704    0.0000 N   0  0  0  0  0  0  0  0  0  0  0  0
    1.0802   -0.7145    0.0000 C   0  0  0  0  0  0  0  0  0  0  0  0
    1.6203   -1.3382    0.0000 C   0  0  0  0  0  0  0  0  0  0  0  0
    2.4304   -1.1823    0.0000 N   0  0  0  0  0  0  0  0  0  0  0  0
    2.9705   -1.8059    0.0000 C   0  0  0  0  0  0  0  0  0  0  0  0
    2.7004   -2.5855    0.0000 O   0  0  0  0  0  0  0  0  0  0  0  0
    3.7806   -1.6500    0.0000 N   0  0  0  0  0  0  0  0  0  0  0  0
    4.3207   -2.2736    0.0000 C   0  0  0  0  0  0  0  0  0  0  0  0
    5.1308   -2.1177    0.0000 C   0  0  0  0  0  0  0  0  0  0  0  0
    5.6709   -2.7414    0.0000 C   0  0  0  0  0  0  0  0  0  0  0  0
    5.4009   -3.5209    0.0000 C   0  0  0  0  0  0  0  0  0  0  0  0
    4.5908   -3.6768    0.0000 C   0  0  0  0  0  0  0  0  0  0  0  0
    4.0507   -3.0532    0.0000 C   0  0  0  0  0  0  0  0  0  0  0  0
    3.2405   -3.2091    0.0000 Br  0  0  0  0  0  0  0  0  0  0  0  0
   -0.2700   -0.2468    0.0000 C   0  0  0  0  0  0  0  0  0  0  0  0
   -1.0802   -0.4027    0.0000 C   0  0  0  0  0  0  0  0  0  0  0  0
   -1.6203    0.2209    0.0000 C   0  0  0  0  0  0  0  0  0  0  0  0
   -1.3502    1.0005    0.0000 C   0  0  0  0  0  0  0  0  0  0  0  0
   -0.5401    1.1564    0.0000 C   0  0  0  0  0  0  0  0  0  0  0  0
   -0.2700    1.9359    0.0000 C   0  0  0  0  0  0  0  0  0  0  0  0
    0.0000    0.5327    0.0000 C   0  0  0  0  0  0  0  0  0  0  0  0
  1  2  1  0  0  0  0
  2  3  1  0  0  0  0
  3  4  1  0  0  0  0
  4  5  1  0  0  0  0
  5  6  1  0  0  0  0
  6  7  1  0  0  0  0
  7  8  2  0  0  0  0
  7  9  1  0  0  0  0
  9 10  1  0  0  0  0
 10 11  4  0  0  0  0
 11 12  4  0  0  0  0
 12 13  4  0  0  0  0
 13 14  4  0  0  0  0
 14 15  4  0  0  0  0
 10 15  4  0  0  0  0
 15 16  1  0  0  0  0
  3 17  1  0  0  0  0
 17 18  4  0  0  0  0
 18 19  4  0  0  0  0
 19 20  4  0  0  0  0
 20 21  4  0  0  0  0
 21 22  1  0  0  0  0
 21 23  4  0  0  0  0
 17 23  4  0  0  0  0
M  END
>  <CdId>
41

>  <Mol Weight>
376.298

>  <Formula>
C18H22BrN3O

>  <CMPD_CHEMBLID>
CHEMBL120735

>  <MOLREGNO>
199345

>  <PARENT_CMPD_CHEMBLID>
CHEMBL120735

>  <PARENT_MOLREGNO>
199345

>  <COMPOUND_KEY>
SB-452533

>  <MOLWEIGHT>
376.29

>  <ALOGP>
4.34

>  <PSA>
44.37

>  <NUM_RO5_VIOLATIONS>
0

>  <ACTIVITY_ID>
1727384

>  <STANDARD_TYPE>
CL

>  <RELATION>
>

>  <STANDARD_VALUE>
50.0

>  <STANDARD_UNITS>
mL.min-1.g-1

>  <PUBLISHED_TYPE>
CL

>  <PUBLISHED_RELATION>
>

>  <PUBLISHED_VALUE>
50.0

>  <PUBLISHED_UNITS>
ml/min/g

>  <POTENTIAL_DUPLICATE>
0

>  <BAO_ENDPOINT>
BAO_0002759

>  <ASSAY_ID>
358912

>  <ASSAY_CHEMBLID>
CHEMBL853241

>  <ASSAY_TYPE>
A

>  <DESCRIPTION>
Intrinsic clearance in rat liver microsomes

>  <ASSAY_SRC_ID>
1

>  <ASSAY_SRC_DESCRIPTION>
Scientific Literature

>  <ASSAY_ORGANISM>
Rattus norvegicus

>  <ASSAY_TAX_ID>
10116

>  <CURATED_BY>
Autocuration

>  <BAO_FORMAT>
BAO_0000251

>  <TID>
102178

>  <TARGET_CHEMBLID>
CHEMBL613694

>  <TARGET_TYPE>
SUBCELLULAR

>  <PREF_NAME>
Liver microsomes

>  <ORGANISM>
Rattus norvegicus

>  <CONFIDENCE_SCORE>
2

>  <TARGET_MAPPING>
Subcellular fraction

>  <DOC_ID>
31200

>  <DOC_CHEMBLID>
CHEMBL1147814

>  <PUBMED_ID>
16580202

>  <JOURNAL>
Bioorg. Med. Chem. Lett.

>  <YEAR>
2006

>  <VOLUME>
16

>  <ISSUE>
12

>  <FIRST_PAGE>
3287

$$$$

  Mrv1533001291819192D          

 23 25  0  0  0  0            999 V2000
   -3.5551    3.0952    0.0000 F   0  0  0  0  0  0  0  0  0  0  0  0
   -2.7481    2.9237    0.0000 C   0  0  0  0  0  0  0  0  0  0  0  0
   -2.1961    3.5368    0.0000 C   0  0  0  0  0  0  0  0  0  0  0  0
   -1.3891    3.3652    0.0000 C   0  0  0  0  0  0  0  0  0  0  0  0
   -1.1342    2.5806    0.0000 C   0  0  0  0  0  0  0  0  0  0  0  0
   -0.3805    2.2451    0.0000 N   0  0  0  0  0  0  0  0  0  0  0  0
    0.3340    2.6576    0.0000 C   0  0  0  0  0  0  0  0  0  0  0  0
    1.0484    2.2451    0.0000 C   0  0  0  0  0  0  0  0  0  0  0  0
    1.7629    2.6576    0.0000 N   0  0  0  0  0  0  0  0  0  0  0  0
    2.4774    2.2451    0.0000 C   0  0  0  0  0  0  0  0  0  0  0  0
    2.4774    1.4201    0.0000 O   0  0  0  0  0  0  0  0  0  0  0  0
    3.1918    2.6576    0.0000 N   0  0  0  0  0  0  0  0  0  0  0  0
    3.9063    2.2451    0.0000 C   0  0  0  0  0  0  0  0  0  0  0  0
    4.6208    2.6576    0.0000 C   0  0  0  0  0  0  0  0  0  0  0  0
    5.3353    2.2451    0.0000 C   0  0  0  0  0  0  0  0  0  0  0  0
    5.3353    1.4201    0.0000 C   0  0  0  0  0  0  0  0  0  0  0  0
    4.6208    1.0076    0.0000 C   0  0  0  0  0  0  0  0  0  0  0  0
    3.9063    1.4201    0.0000 C   0  0  0  0  0  0  0  0  0  0  0  0
    3.1918    1.0076    0.0000 Br  0  0  0  0  0  0  0  0  0  0  0  0
   -0.4667    1.4246    0.0000 C   0  0  0  0  0  0  0  0  0  0  0  0
   -1.2737    1.2531    0.0000 C   0  0  0  0  0  0  0  0  0  0  0  0
   -1.6862    1.9675    0.0000 C   0  0  0  0  0  0  0  0  0  0  0  0
   -2.4932    2.1391    0.0000 C   0  0  0  0  0  0  0  0  0  0  0  0
  1  2  1  0  0  0  0
  2  3  4  0  0  0  0
  3  4  4  0  0  0  0
  4  5  4  0  0  0  0
  5  6  1  0  0  0  0
  6  7  1  0  0  0  0
  7  8  1  0  0  0  0
  8  9  1  0  0  0  0
  9 10  1  0  0  0  0
 10 11  2  0  0  0  0
 10 12  1  0  0  0  0
 12 13  1  0  0  0  0
 13 14  4  0  0  0  0
 14 15  4  0  0  0  0
 15 16  4  0  0  0  0
 16 17  4  0  0  0  0
 17 18  4  0  0  0  0
 13 18  4  0  0  0  0
 18 19  1  0  0  0  0
  6 20  1  0  0  0  0
 20 21  1  0  0  0  0
 21 22  1  0  0  0  0
  5 22  4  0  0  0  0
 22 23  4  0  0  0  0
  2 23  4  0  0  0  0
M  END
>  <CdId>
43

>  <Mol Weight>
378.245

>  <Formula>
C17H17BrFN3O

>  <CMPD_CHEMBLID>
CHEMBL208923

>  <MOLREGNO>
349048

>  <PARENT_CMPD_CHEMBLID>
CHEMBL208923

>  <PARENT_MOLREGNO>
349048

>  <COMPOUND_KEY>
5

>  <MOLWEIGHT>
378.24

>  <ALOGP>
3.79

>  <PSA>
44.37

>  <NUM_RO5_VIOLATIONS>
0

>  <ACTIVITY_ID>
1727387

>  <STANDARD_TYPE>
CL

>  <RELATION>
>

>  <STANDARD_VALUE>
50.0

>  <STANDARD_UNITS>
mL.min-1.g-1

>  <PUBLISHED_TYPE>
CL

>  <PUBLISHED_RELATION>
>

>  <PUBLISHED_VALUE>
50.0

>  <PUBLISHED_UNITS>
ml/min/g

>  <POTENTIAL_DUPLICATE>
0

>  <BAO_ENDPOINT>
BAO_0002759

>  <ASSAY_ID>
358912

>  <ASSAY_CHEMBLID>
CHEMBL853241

>  <ASSAY_TYPE>
A

>  <DESCRIPTION>
Intrinsic clearance in rat liver microsomes

>  <ASSAY_SRC_ID>
1

>  <ASSAY_SRC_DESCRIPTION>
Scientific Literature

>  <ASSAY_ORGANISM>
Rattus norvegicus

>  <ASSAY_TAX_ID>
10116

>  <CURATED_BY>
Autocuration

>  <BAO_FORMAT>
BAO_0000251

>  <TID>
102178

>  <TARGET_CHEMBLID>
CHEMBL613694

>  <TARGET_TYPE>
SUBCELLULAR

>  <PREF_NAME>
Liver microsomes

>  <ORGANISM>
Rattus norvegicus

>  <CONFIDENCE_SCORE>
2

>  <TARGET_MAPPING>
Subcellular fraction

>  <DOC_ID>
31200

>  <DOC_CHEMBLID>
CHEMBL1147814

>  <PUBMED_ID>
16580202

>  <JOURNAL>
Bioorg. Med. Chem. Lett.

>  <YEAR>
2006

>  <VOLUME>
16

>  <ISSUE>
12

>  <FIRST_PAGE>
3287

$$$$

  Mrv1533001291819192D          

 24 26  0  0  0  0            999 V2000
   -4.2868    0.8250    0.0000 C   0  0  0  0  0  0  0  0  0  0  0  0
   -3.5724    0.4125    0.0000 C   0  0  0  0  0  0  0  0  0  0  0  0
   -2.8579    0.8250    0.0000 C   0  0  0  0  0  0  0  0  0  0  0  0
   -2.1434    0.4125    0.0000 C   0  0  0  0  0  0  0  0  0  0  0  0
   -2.1434   -0.4125    0.0000 C   0  0  0  0  0  0  0  0  0  0  0  0
   -1.4289   -0.8250    0.0000 N   0  0  0  0  0  0  0  0  0  0  0  0
   -0.7145   -0.4125    0.0000 C   0  0  0  0  0  0  0  0  0  0  0  0
    0.0000   -0.8250    0.0000 C   0  0  0  0  0  0  0  0  0  0  0  0
    0.7145   -0.4125    0.0000 N   0  0  0  0  0  0  0  0  0  0  0  0
    1.4289   -0.8250    0.0000 C   0  0  0  0  0  0  0  0  0  0  0  0
    1.4289   -1.6500    0.0000 O   0  0  0  0  0  0  0  0  0  0  0  0
    2.1434   -0.4125    0.0000 N   0  0  0  0  0  0  0  0  0  0  0  0
    2.8579   -0.8250    0.0000 C   0  0  0  0  0  0  0  0  0  0  0  0
    3.5724   -0.4125    0.0000 C   0  0  0  0  0  0  0  0  0  0  0  0
    4.2868   -0.8250    0.0000 C   0  0  0  0  0  0  0  0  0  0  0  0
    4.2868   -1.6500    0.0000 C   0  0  0  0  0  0  0  0  0  0  0  0
    3.5724   -2.0625    0.0000 C   0  0  0  0  0  0  0  0  0  0  0  0
    2.8579   -1.6500    0.0000 C   0  0  0  0  0  0  0  0  0  0  0  0
    2.1434   -2.0625    0.0000 Br  0  0  0  0  0  0  0  0  0  0  0  0
   -1.4289   -1.6500    0.0000 C   0  0  0  0  0  0  0  0  0  0  0  0
   -2.1434   -2.0625    0.0000 C   0  0  0  0  0  0  0  0  0  0  0  0
   -2.8579   -1.6500    0.0000 C   0  0  0  0  0  0  0  0  0  0  0  0
   -2.8579   -0.8250    0.0000 C   0  0  0  0  0  0  0  0  0  0  0  0
   -3.5724   -0.4125    0.0000 C   0  0  0  0  0  0  0  0  0  0  0  0
  1  2  1  0  0  0  0
  2  3  4  0  0  0  0
  3  4  4  0  0  0  0
  4  5  4  0  0  0  0
  5  6  1  0  0  0  0
  6  7  1  0  0  0  0
  7  8  1  0  0  0  0
  8  9  1  0  0  0  0
  9 10  1  0  0  0  0
 10 11  2  0  0  0  0
 10 12  1  0  0  0  0
 12 13  1  0  0  0  0
 13 14  4  0  0  0  0
 14 15  4  0  0  0  0
 15 16  4  0  0  0  0
 16 17  4  0  0  0  0
 17 18  4  0  0  0  0
 13 18  4  0  0  0  0
 18 19  1  0  0  0  0
  6 20  1  0  0  0  0
 20 21  1  0  0  0  0
 21 22  1  0  0  0  0
 22 23  1  0  0  0  0
  5 23  4  0  0  0  0
 23 24  4  0  0  0  0
  2 24  4  0  0  0  0
M  END
>  <CdId>
46

>  <Mol Weight>
388.309

>  <Formula>
C19H22BrN3O

>  <CMPD_CHEMBLID>
CHEMBL378613

>  <MOLREGNO>
349085

>  <PARENT_CMPD_CHEMBLID>
CHEMBL378613

>  <PARENT_MOLREGNO>
349085

>  <COMPOUND_KEY>
6

>  <MOLWEIGHT>
388.3

>  <ALOGP>
4.52

>  <PSA>
44.37

>  <NUM_RO5_VIOLATIONS>
0

>  <ACTIVITY_ID>
1727386

>  <STANDARD_TYPE>
CL

>  <RELATION>
>

>  <STANDARD_VALUE>
50.0

>  <STANDARD_UNITS>
mL.min-1.g-1

>  <PUBLISHED_TYPE>
CL

>  <PUBLISHED_RELATION>
>

>  <PUBLISHED_VALUE>
50.0

>  <PUBLISHED_UNITS>
ml/min/g

>  <POTENTIAL_DUPLICATE>
0

>  <BAO_ENDPOINT>
BAO_0002759

>  <ASSAY_ID>
358912

>  <ASSAY_CHEMBLID>
CHEMBL853241

>  <ASSAY_TYPE>
A

>  <DESCRIPTION>
Intrinsic clearance in rat liver microsomes

>  <ASSAY_SRC_ID>
1

>  <ASSAY_SRC_DESCRIPTION>
Scientific Literature

>  <ASSAY_ORGANISM>
Rattus norvegicus

>  <ASSAY_TAX_ID>
10116

>  <CURATED_BY>
Autocuration

>  <BAO_FORMAT>
BAO_0000251

>  <TID>
102178

>  <TARGET_CHEMBLID>
CHEMBL613694

>  <TARGET_TYPE>
SUBCELLULAR

>  <PREF_NAME>
Liver microsomes

>  <ORGANISM>
Rattus norvegicus

>  <CONFIDENCE_SCORE>
2

>  <TARGET_MAPPING>
Subcellular fraction

>  <DOC_ID>
31200

>  <DOC_CHEMBLID>
CHEMBL1147814

>  <PUBMED_ID>
16580202

>  <JOURNAL>
Bioorg. Med. Chem. Lett.

>  <YEAR>
2006

>  <VOLUME>
16

>  <ISSUE>
12

>  <FIRST_PAGE>
3287

$$$$

  Mrv1533001291819192D          

 19 20  0  0  0  0            999 V2000
    1.4289   -3.3000    0.0000 C   0  0  0  0  0  0  0  0  0  0  0  0
    1.4289   -4.1250    0.0000 C   0  0  0  0  0  0  0  0  0  0  0  0
    2.1434   -4.5375    0.0000 C   0  0  0  0  0  0  0  0  0  0  0  0
    2.1434   -5.3625    0.0000 C   0  0  0  0  0  0  0  0  0  0  0  0
    1.4289   -5.7750    0.0000 C   0  0  0  0  0  0  0  0  0  0  0  0
    0.7145   -5.3625    0.0000 C   0  0  0  0  0  0  0  0  0  0  0  0
    0.7145   -4.5375    0.0000 N   0  0  0  0  0  0  0  0  0  0  0  0
    0.0000   -5.7750    0.0000 C   0  0  0  0  0  0  0  0  0  0  0  0
   -0.7145   -6.1875    0.0000 C   0  0  0  0  0  0  0  0  0  0  0  0
   -1.4289   -6.6000    0.0000 C   0  0  0  0  0  0  0  0  0  0  0  0
   -1.4289   -7.4250    0.0000 O   0  0  0  0  0  0  0  0  0  0  0  0
   -2.1434   -7.8375    0.0000 C   0  0  0  0  0  0  0  0  0  0  0  0
   -2.1434   -8.6625    0.0000 C   0  0  0  0  0  0  0  0  0  0  0  0
   -2.8579   -9.0750    0.0000 C   0  0  0  0  0  0  0  0  0  0  0  0
   -3.5724   -8.6625    0.0000 C   0  0  0  0  0  0  0  0  0  0  0  0
   -4.2868   -9.0750    0.0000 Cl  0  0  0  0  0  0  0  0  0  0  0  0
   -3.5724   -7.8375    0.0000 C   0  0  0  0  0  0  0  0  0  0  0  0
   -4.2868   -7.4250    0.0000 Cl  0  0  0  0  0  0  0  0  0  0  0  0
   -2.8579   -7.4250    0.0000 C   0  0  0  0  0  0  0  0  0  0  0  0
  1  2  1  0  0  0  0
  2  3  4  0  0  0  0
  3  4  4  0  0  0  0
  4  5  4  0  0  0  0
  5  6  4  0  0  0  0
  6  7  4  0  0  0  0
  2  7  4  0  0  0  0
  6  8  1  0  0  0  0
  8  9  3  0  0  0  0
  9 10  1  0  0  0  0
 10 11  1  0  0  0  0
 11 12  1  0  0  0  0
 12 13  4  0  0  0  0
 13 14  4  0  0  0  0
 14 15  4  0  0  0  0
 15 16  1  0  0  0  0
 15 17  4  0  0  0  0
 17 18  1  0  0  0  0
 17 19  4  0  0  0  0
 12 19  4  0  0  0  0
M  END
>  <CdId>
47

>  <Mol Weight>
292.16

>  <Formula>
C15H11Cl2NO

>  <CMPD_CHEMBLID>
CHEMBL214640

>  <MOLREGNO>
358734

>  <PARENT_CMPD_CHEMBLID>
CHEMBL214640

>  <PARENT_MOLREGNO>
358734

>  <COMPOUND_KEY>
24

>  <MOLWEIGHT>
292.16

>  <ALOGP>
4.88

>  <PSA>
22.12

>  <NUM_RO5_VIOLATIONS>
0

>  <ACTIVITY_ID>
1767670

>  <STANDARD_TYPE>
CL

>  <RELATION>
=

>  <STANDARD_VALUE>
278.0

>  <STANDARD_UNITS>
mL.min-1.g-1

>  <PUBLISHED_TYPE>
CL

>  <PUBLISHED_RELATION>
=

>  <PUBLISHED_VALUE>
278.0

>  <PUBLISHED_UNITS>
uL/min.mg

>  <POTENTIAL_DUPLICATE>
0

>  <BAO_ENDPOINT>
BAO_0002759

>  <ASSAY_ID>
397505

>  <ASSAY_CHEMBLID>
CHEMBL855375

>  <ASSAY_TYPE>
A

>  <DESCRIPTION>
Intrinsic clearance in rat liver microsomes

>  <ASSAY_SRC_ID>
1

>  <ASSAY_SRC_DESCRIPTION>
Scientific Literature

>  <ASSAY_ORGANISM>
Rattus norvegicus

>  <ASSAY_TAX_ID>
10116

>  <CURATED_BY>
Autocuration

>  <BAO_FORMAT>
BAO_0000251

>  <TID>
102178

>  <TARGET_CHEMBLID>
CHEMBL613694

>  <TARGET_TYPE>
SUBCELLULAR

>  <PREF_NAME>
Liver microsomes

>  <ORGANISM>
Rattus norvegicus

>  <CONFIDENCE_SCORE>
2

>  <TARGET_MAPPING>
Subcellular fraction

>  <DOC_ID>
31718

>  <DOC_CHEMBLID>
CHEMBL1149354

>  <PUBMED_ID>
16839764

>  <JOURNAL>
Bioorg. Med. Chem. Lett.

>  <YEAR>
2006

>  <VOLUME>
16

>  <ISSUE>
18

>  <FIRST_PAGE>
4792

$$$$

  Mrv1533001291819192D          

 18 19  0  0  0  0            999 V2000
    1.4289   -3.3000    0.0000 C   0  0  0  0  0  0  0  0  0  0  0  0
    1.4289   -4.1250    0.0000 C   0  0  0  0  0  0  0  0  0  0  0  0
    2.1434   -4.5375    0.0000 C   0  0  0  0  0  0  0  0  0  0  0  0
    2.1434   -5.3625    0.0000 C   0  0  0  0  0  0  0  0  0  0  0  0
    1.4289   -5.7750    0.0000 C   0  0  0  0  0  0  0  0  0  0  0  0
    0.7145   -5.3625    0.0000 C   0  0  0  0  0  0  0  0  0  0  0  0
    0.7145   -4.5375    0.0000 N   0  0  0  0  0  0  0  0  0  0  0  0
    0.0000   -5.7750    0.0000 C   0  0  0  0  0  0  0  0  0  0  0  0
   -0.7145   -6.1875    0.0000 C   0  0  0  0  0  0  0  0  0  0  0  0
   -1.4289   -6.6000    0.0000 C   0  0  0  0  0  0  0  0  0  0  0  0
   -1.4289   -7.4250    0.0000 C   0  0  0  0  0  0  0  0  0  0  0  0
   -2.1434   -7.8375    0.0000 C   0  0  0  0  0  0  0  0  0  0  0  0
   -2.1434   -8.6625    0.0000 C   0  0  0  0  0  0  0  0  0  0  0  0
   -2.8579   -9.0750    0.0000 C   0  0  0  0  0  0  0  0  0  0  0  0
   -3.5724   -8.6625    0.0000 C   0  0  0  0  0  0  0  0  0  0  0  0
   -3.5724   -7.8375    0.0000 C   0  0  0  0  0  0  0  0  0  0  0  0
   -4.2868   -7.4250    0.0000 Cl  0  0  0  0  0  0  0  0  0  0  0  0
   -2.8579   -7.4250    0.0000 C   0  0  0  0  0  0  0  0  0  0  0  0
  1  2  1  0  0  0  0
  2  3  4  0  0  0  0
  3  4  4  0  0  0  0
  4  5  4  0  0  0  0
  5  6  4  0  0  0  0
  6  7  4  0  0  0  0
  2  7  4  0  0  0  0
  6  8  1  0  0  0  0
  8  9  3  0  0  0  0
  9 10  1  0  0  0  0
 10 11  1  0  0  0  0
 11 12  1  0  0  0  0
 12 13  4  0  0  0  0
 13 14  4  0  0  0  0
 14 15  4  0  0  0  0
 15 16  4  0  0  0  0
 16 17  1  0  0  0  0
 16 18  4  0  0  0  0
 12 18  4  0  0  0  0
M  END
>  <CdId>
48

>  <Mol Weight>
255.75

>  <Formula>
C16H14ClN

>  <CMPD_CHEMBLID>
CHEMBL213001

>  <MOLREGNO>
357858

>  <PARENT_CMPD_CHEMBLID>
CHEMBL213001

>  <PARENT_MOLREGNO>
357858

>  <COMPOUND_KEY>
18

>  <MOLWEIGHT>
255.74

>  <ALOGP>
5.08

>  <PSA>
12.89

>  <NUM_RO5_VIOLATIONS>
1

>  <ACTIVITY_ID>
1765518

>  <STANDARD_TYPE>
CL

>  <RELATION>
=

>  <STANDARD_VALUE>
197.0

>  <STANDARD_UNITS>
mL.min-1.g-1

>  <PUBLISHED_TYPE>
CL

>  <PUBLISHED_RELATION>
=

>  <PUBLISHED_VALUE>
197.0

>  <PUBLISHED_UNITS>
uL/min.mg

>  <POTENTIAL_DUPLICATE>
0

>  <BAO_ENDPOINT>
BAO_0002759

>  <ASSAY_ID>
397652

>  <ASSAY_CHEMBLID>
CHEMBL856310

>  <ASSAY_TYPE>
A

>  <DESCRIPTION>
Intrinsic clearance in rat liver microsomes

>  <ASSAY_SRC_ID>
1

>  <ASSAY_SRC_DESCRIPTION>
Scientific Literature

>  <ASSAY_ORGANISM>
Rattus norvegicus

>  <ASSAY_TAX_ID>
10116

>  <CURATED_BY>
Autocuration

>  <BAO_FORMAT>
BAO_0000251

>  <TID>
102178

>  <TARGET_CHEMBLID>
CHEMBL613694

>  <TARGET_TYPE>
SUBCELLULAR

>  <PREF_NAME>
Liver microsomes

>  <ORGANISM>
Rattus norvegicus

>  <CONFIDENCE_SCORE>
2

>  <TARGET_MAPPING>
Subcellular fraction

>  <DOC_ID>
31719

>  <DOC_CHEMBLID>
CHEMBL1149355

>  <PUBMED_ID>
16837196

>  <JOURNAL>
Bioorg. Med. Chem. Lett.

>  <YEAR>
2006

>  <VOLUME>
16

>  <ISSUE>
18

>  <FIRST_PAGE>
4788

$$$$

  Mrv1533001291819192D          

 29 32  0  0  1  0            999 V2000
    4.9654    4.0876    0.0000 F   0  0  0  0  0  0  0  0  0  0  0  0
    5.7904    4.0876    0.0000 C   0  0  0  0  0  0  0  0  0  0  0  0
    6.2029    4.8020    0.0000 C   0  0  0  0  0  0  0  0  0  0  0  0
    7.0279    4.8020    0.0000 C   0  0  0  0  0  0  0  0  0  0  0  0
    7.4404    4.0876    0.0000 C   0  0  0  0  0  0  0  0  0  0  0  0
    7.0279    3.3731    0.0000 C   0  0  0  0  0  0  0  0  0  0  0  0
    6.2029    3.3731    0.0000 C   0  0  0  0  0  0  0  0  0  0  0  0
    5.7904    2.6586    0.0000 N   0  0  0  0  0  0  0  0  0  0  0  0
    4.9654    2.6586    0.0000 C   0  0  0  0  0  0  0  0  0  0  0  0
    4.5529    3.3731    0.0000 O   0  0  0  0  0  0  0  0  0  0  0  0
    4.5529    1.9441    0.0000 N   0  0  0  0  0  0  0  0  0  0  0  0
    3.7279    1.9441    0.0000 C   0  0  1  0  0  0  0  0  0  0  0  0
    3.3700    1.2008    0.0000 N   0  0  0  0  0  0  0  0  0  0  0  0
    2.5656    1.0173    0.0000 C   0  0  0  0  0  0  0  0  0  0  0  0
    2.3821    0.2130    0.0000 C   0  0  0  0  0  0  0  0  0  0  0  0
    2.9868   -0.3482    0.0000 C   0  0  0  0  0  0  0  0  0  0  0  0
    2.8032   -1.1525    0.0000 C   0  0  0  0  0  0  0  0  0  0  0  0
    2.0149   -1.3957    0.0000 C   0  0  0  0  0  0  0  0  0  0  0  0
    1.4101   -0.8345    0.0000 C   0  0  0  0  0  0  0  0  0  0  0  0
    1.5937   -0.0302    0.0000 C   0  0  0  0  0  0  0  0  0  0  0  0
    1.9206    1.5316    0.0000 C   0  0  0  0  0  0  0  0  0  0  0  0
    1.2062    1.1191    0.0000 C   0  0  0  0  0  0  0  0  0  0  0  0
    0.4917    1.5316    0.0000 C   0  0  0  0  0  0  0  0  0  0  0  0
    0.4917    2.3566    0.0000 C   0  0  0  0  0  0  0  0  0  0  0  0
    1.2062    2.7691    0.0000 C   0  0  0  0  0  0  0  0  0  0  0  0
    1.9206    2.3566    0.0000 C   0  0  0  0  0  0  0  0  0  0  0  0
    2.5656    2.8710    0.0000 N   0  0  0  0  0  0  0  0  0  0  0  0
    3.3700    2.6874    0.0000 C   0  0  0  0  0  0  0  0  0  0  0  0
    3.8843    3.3325    0.0000 O   0  0  0  0  0  0  0  0  0  0  0  0
  1  2  1  0  0  0  0
  2  3  4  0  0  0  0
  3  4  4  0  0  0  0
  4  5  4  0  0  0  0
  5  6  4  0  0  0  0
  6  7  4  0  0  0  0
  2  7  4  0  0  0  0
  7  8  1  0  0  0  0
  8  9  1  0  0  0  0
  9 10  2  0  0  0  0
  9 11  1  0  0  0  0
 12 11  1  1  0  0  0
 12 13  1  0  0  0  0
 13 14  2  0  0  0  0
 14 15  1  0  0  0  0
 15 16  4  0  0  0  0
 16 17  4  0  0  0  0
 17 18  4  0  0  0  0
 18 19  4  0  0  0  0
 19 20  4  0  0  0  0
 15 20  4  0  0  0  0
 14 21  1  0  0  0  0
 21 22  4  0  0  0  0
 22 23  4  0  0  0  0
 23 24  4  0  0  0  0
 24 25  4  0  0  0  0
 25 26  4  0  0  0  0
 21 26  4  0  0  0  0
 26 27  1  0  0  0  0
 27 28  1  0  0  0  0
 12 28  1  0  0  0  0
 28 29  2  0  0  0  0
M  END
>  <CdId>
49

>  <Mol Weight>
388.402

>  <Formula>
C22H17FN4O2

>  <CMPD_CHEMBLID>
CHEMBL223402

>  <MOLREGNO>
370906

>  <PARENT_CMPD_CHEMBLID>
CHEMBL223402

>  <PARENT_MOLREGNO>
370906

>  <COMPOUND_KEY>
17b, RSV-604

>  <MOLWEIGHT>
388.39

>  <ALOGP>
3.69

>  <PSA>
82.59

>  <NUM_RO5_VIOLATIONS>
0

>  <ACTIVITY_ID>
1825029

>  <STANDARD_TYPE>
CL

>  <RELATION>
=

>  <STANDARD_VALUE>
23.5

>  <STANDARD_UNITS>
mL.min-1.g-1

>  <PUBLISHED_TYPE>
CL

>  <PUBLISHED_RELATION>
=

>  <PUBLISHED_VALUE>
23.5

>  <PUBLISHED_UNITS>
uL/min.mg

>  <POTENTIAL_DUPLICATE>
0

>  <BAO_ENDPOINT>
BAO_0002759

>  <ASSAY_ID>
428962

>  <ASSAY_CHEMBLID>
CHEMBL918053

>  <ASSAY_TYPE>
A

>  <DESCRIPTION>
Intrinsic clearance in rat liver microsomes

>  <ASSAY_SRC_ID>
1

>  <ASSAY_SRC_DESCRIPTION>
Scientific Literature

>  <ASSAY_ORGANISM>
Rattus norvegicus

>  <ASSAY_TAX_ID>
10116

>  <CURATED_BY>
Autocuration

>  <BAO_FORMAT>
BAO_0000251

>  <TID>
102178

>  <TARGET_CHEMBLID>
CHEMBL613694

>  <TARGET_TYPE>
SUBCELLULAR

>  <PREF_NAME>
Liver microsomes

>  <ORGANISM>
Rattus norvegicus

>  <CONFIDENCE_SCORE>
2

>  <TARGET_MAPPING>
Subcellular fraction

>  <DOC_ID>
35214

>  <DOC_CHEMBLID>
CHEMBL1142977

>  <PUBMED_ID>
17341059

>  <JOURNAL>
J. Med. Chem.

>  <YEAR>
2007

>  <VOLUME>
50

>  <ISSUE>
7

>  <FIRST_PAGE>
1685

$$$$

  Mrv1533001291819192D          

 22 25  0  0  0  0            999 V2000
   -0.1094   -5.5114    0.0000 C   0  0  0  0  0  0  0  0  0  0  0  0
   -0.3869   -4.7344    0.0000 C   0  0  0  0  0  0  0  0  0  0  0  0
   -0.8199   -4.0322    0.0000 O   0  0  0  0  0  0  0  0  0  0  0  0
   -0.2858   -3.4034    0.0000 C   0  0  0  0  0  0  0  0  0  0  0  0
    0.4773   -3.7170    0.0000 N   0  0  0  0  0  0  0  0  0  0  0  0
    0.4148   -4.5397    0.0000 C   0  0  0  0  0  0  0  0  0  0  0  0
    1.0436   -5.0737    0.0000 O   0  0  0  0  0  0  0  0  0  0  0  0
   -0.4806   -2.6017    0.0000 N   0  0  0  0  0  0  0  0  0  0  0  0
    0.1163   -2.0322    0.0000 C   0  0  0  0  0  0  0  0  0  0  0  0
    0.8517   -1.6585    0.0000 C   0  0  0  0  0  0  0  0  0  0  0  0
    0.8517   -0.9111    0.0000 C   0  0  0  0  0  0  0  0  0  0  0  0
    1.3012   -0.1208    0.0000 C   0  0  0  0  0  0  0  0  0  0  0  0
    2.0368   -0.4945    0.0000 C   0  0  0  0  0  0  0  0  0  0  0  0
    2.0368   -1.2419    0.0000 C   0  0  0  0  0  0  0  0  0  0  0  0
    1.3012   -1.6156    0.0000 C   0  0  0  0  0  0  0  0  0  0  0  0
    0.5657   -1.2419    0.0000 C   0  0  0  0  0  0  0  0  0  0  0  0
    0.5657   -0.4945    0.0000 C   0  0  0  0  0  0  0  0  0  0  0  0
    1.5873   -2.0322    0.0000 C   0  0  0  0  0  0  0  0  0  0  0  0
   -1.1305   -5.0917    0.0000 C   0  0  0  0  0  0  0  0  0  0  0  0
   -1.8742   -5.4489    0.0000 F   0  0  0  0  0  0  0  0  0  0  0  0
   -1.4878   -4.3480    0.0000 F   0  0  0  0  0  0  0  0  0  0  0  0
   -0.7733   -5.8353    0.0000 F   0  0  0  0  0  0  0  0  0  0  0  0
  1  2  1  0  0  0  0
  2  3  1  0  0  0  0
  3  4  1  0  0  0  0
  4  5  2  0  0  0  0
  5  6  1  0  0  0  0
  2  6  1  0  0  0  0
  6  7  2  0  0  0  0
  4  8  1  0  0  0  0
  8  9  1  0  0  0  0
  9 10  1  0  0  0  0
 10 18  1  0  0  0  0
 11 12  1  0  0  0  0
 12 13  1  0  0  0  0
 14 18  1  0  0  0  0
 14 15  1  0  0  0  0
 15 16  1  0  0  0  0
  9 16  1  0  0  0  0
 12 17  1  0  0  0  0
 16 17  1  0  0  0  0
 13 14  1  0  0  0  0
 10 11  1  0  0  0  0
  2 19  1  0  0  0  0
 19 20  1  0  0  0  0
 19 21  1  0  0  0  0
 19 22  1  0  0  0  0
M  END
>  <CdId>
52

>  <Mol Weight>
316.324

>  <Formula>
C15H19F3N2O2

>  <CMPD_CHEMBLID>
CHEMBL237798

>  <MOLREGNO>
398571

>  <PARENT_CMPD_CHEMBLID>
CHEMBL237798

>  <PARENT_MOLREGNO>
398571

>  <COMPOUND_KEY>
8

>  <MOLWEIGHT>
316.32

>  <ALOGP>
3.46

>  <PSA>
50.69

>  <NUM_RO5_VIOLATIONS>
0

>  <ACTIVITY_ID>
1976808

>  <STANDARD_TYPE>
CL

>  <RELATION>
=

>  <STANDARD_VALUE>
29.0

>  <STANDARD_UNITS>
mL.min-1.g-1

>  <PUBLISHED_TYPE>
CL

>  <PUBLISHED_RELATION>
=

>  <PUBLISHED_VALUE>
29.0

>  <PUBLISHED_UNITS>
uL/min.mg

>  <POTENTIAL_DUPLICATE>
0

>  <BAO_ENDPOINT>
BAO_0002759

>  <ASSAY_ID>
448533

>  <ASSAY_CHEMBLID>
CHEMBL897682

>  <ASSAY_TYPE>
A

>  <DESCRIPTION>
Intrinsic clearance in rat liver microsomes

>  <ASSAY_SRC_ID>
1

>  <ASSAY_SRC_DESCRIPTION>
Scientific Literature

>  <ASSAY_ORGANISM>
Rattus norvegicus

>  <ASSAY_TAX_ID>
10116

>  <CURATED_BY>
Autocuration

>  <BAO_FORMAT>
BAO_0000251

>  <TID>
102178

>  <TARGET_CHEMBLID>
CHEMBL613694

>  <TARGET_TYPE>
SUBCELLULAR

>  <PREF_NAME>
Liver microsomes

>  <ORGANISM>
Rattus norvegicus

>  <CONFIDENCE_SCORE>
2

>  <TARGET_MAPPING>
Subcellular fraction

>  <DOC_ID>
36898

>  <DOC_CHEMBLID>
CHEMBL1149640

>  <PUBMED_ID>
17600707

>  <JOURNAL>
Bioorg. Med. Chem. Lett.

>  <YEAR>
2007

>  <VOLUME>
17

>  <ISSUE>
17

>  <FIRST_PAGE>
4837

$$$$

  Mrv1533001291819192D          

 21 24  0  0  0  0            999 V2000
   -1.5683   -0.4367    0.0000 C   0  0  0  0  0  0  0  0  0  0  0  0
   -2.3119   -0.7939    0.0000 C   0  0  0  0  0  0  0  0  0  0  0  0
   -2.9931   -0.3284    0.0000 C   0  0  0  0  0  0  0  0  0  0  0  0
   -2.3744   -1.6165    0.0000 C   0  0  0  0  0  0  0  0  0  0  0  0
   -3.1860   -1.4684    0.0000 C   0  0  0  0  0  0  0  0  0  0  0  0
   -1.5498   -1.5927    0.0000 O   0  0  0  0  0  0  0  0  0  0  0  0
   -1.2722   -2.3696    0.0000 C   0  0  0  0  0  0  0  0  0  0  0  0
   -1.9254   -2.8736    0.0000 N   0  0  0  0  0  0  0  0  0  0  0  0
   -2.6066   -2.4082    0.0000 C   0  0  0  0  0  0  0  0  0  0  0  0
   -3.3835   -2.6857    0.0000 O   0  0  0  0  0  0  0  0  0  0  0  0
   -0.4806   -2.6017    0.0000 N   0  0  0  0  0  0  0  0  0  0  0  0
    0.1163   -2.0322    0.0000 C   0  0  0  0  0  0  0  0  0  0  0  0
    0.8517   -1.6585    0.0000 C   0  0  0  0  0  0  0  0  0  0  0  0
    0.8517   -0.9111    0.0000 C   0  0  0  0  0  0  0  0  0  0  0  0
    1.3012   -0.1208    0.0000 C   0  0  0  0  0  0  0  0  0  0  0  0
    2.0368   -0.4945    0.0000 C   0  0  0  0  0  0  0  0  0  0  0  0
    2.0368   -1.2419    0.0000 C   0  0  0  0  0  0  0  0  0  0  0  0
    1.3012   -1.6156    0.0000 C   0  0  0  0  0  0  0  0  0  0  0  0
    0.5657   -1.2419    0.0000 C   0  0  0  0  0  0  0  0  0  0  0  0
    0.5657   -0.4945    0.0000 C   0  0  0  0  0  0  0  0  0  0  0  0
    1.5873   -2.0322    0.0000 C   0  0  0  0  0  0  0  0  0  0  0  0
  1  2  1  0  0  0  0
  2  3  1  0  0  0  0
  2  4  1  0  0  0  0
  4  5  1  0  0  0  0
  4  6  1  0  0  0  0
  6  7  1  0  0  0  0
  7  8  2  0  0  0  0
  8  9  1  0  0  0  0
  4  9  1  0  0  0  0
  9 10  2  0  0  0  0
  7 11  1  0  0  0  0
 11 12  1  0  0  0  0
 12 13  1  0  0  0  0
 13 21  1  0  0  0  0
 14 15  1  0  0  0  0
 15 16  1  0  0  0  0
 17 21  1  0  0  0  0
 17 18  1  0  0  0  0
 18 19  1  0  0  0  0
 12 19  1  0  0  0  0
 15 20  1  0  0  0  0
 19 20  1  0  0  0  0
 16 17  1  0  0  0  0
 13 14  1  0  0  0  0
M  END
>  <CdId>
53

>  <Mol Weight>
290.407

>  <Formula>
C17H26N2O2

>  <CMPD_CHEMBLID>
CHEMBL237799

>  <MOLREGNO>
398573

>  <PARENT_CMPD_CHEMBLID>
CHEMBL237799

>  <PARENT_MOLREGNO>
398573

>  <COMPOUND_KEY>
10

>  <MOLWEIGHT>
290.4

>  <ALOGP>
3.64

>  <PSA>
50.69

>  <NUM_RO5_VIOLATIONS>
0

>  <ACTIVITY_ID>
1976814

>  <STANDARD_TYPE>
CL

>  <RELATION>
=

>  <STANDARD_VALUE>
81.0

>  <STANDARD_UNITS>
mL.min-1.g-1

>  <PUBLISHED_TYPE>
CL

>  <PUBLISHED_RELATION>
=

>  <PUBLISHED_VALUE>
81.0

>  <PUBLISHED_UNITS>
uL/min.mg

>  <POTENTIAL_DUPLICATE>
0

>  <BAO_ENDPOINT>
BAO_0002759

>  <ASSAY_ID>
448533

>  <ASSAY_CHEMBLID>
CHEMBL897682

>  <ASSAY_TYPE>
A

>  <DESCRIPTION>
Intrinsic clearance in rat liver microsomes

>  <ASSAY_SRC_ID>
1

>  <ASSAY_SRC_DESCRIPTION>
Scientific Literature

>  <ASSAY_ORGANISM>
Rattus norvegicus

>  <ASSAY_TAX_ID>
10116

>  <CURATED_BY>
Autocuration

>  <BAO_FORMAT>
BAO_0000251

>  <TID>
102178

>  <TARGET_CHEMBLID>
CHEMBL613694

>  <TARGET_TYPE>
SUBCELLULAR

>  <PREF_NAME>
Liver microsomes

>  <ORGANISM>
Rattus norvegicus

>  <CONFIDENCE_SCORE>
2

>  <TARGET_MAPPING>
Subcellular fraction

>  <DOC_ID>
36898

>  <DOC_CHEMBLID>
CHEMBL1149640

>  <PUBMED_ID>
17600707

>  <JOURNAL>
Bioorg. Med. Chem. Lett.

>  <YEAR>
2007

>  <VOLUME>
17

>  <ISSUE>
17

>  <FIRST_PAGE>
4837

$$$$

  Mrv1533001291819192D          

 20 21  0  0  0  0            999 V2000
    0.6451   -1.2420    0.0000 C   0  0  0  0  0  0  0  0  0  0  0  0
    1.1971   -1.8551    0.0000 C   0  0  0  0  0  0  0  0  0  0  0  0
    1.8645   -2.3400    0.0000 O   0  0  0  0  0  0  0  0  0  0  0  0
    1.6096   -3.1246    0.0000 C   0  0  0  0  0  0  0  0  0  0  0  0
    0.7846   -3.1246    0.0000 N   0  0  0  0  0  0  0  0  0  0  0  0
    0.5297   -2.3400    0.0000 C   0  0  0  0  0  0  0  0  0  0  0  0
   -0.2550   -2.0850    0.0000 O   0  0  0  0  0  0  0  0  0  0  0  0
    2.0945   -3.7920    0.0000 N   0  0  0  0  0  0  0  0  0  0  0  0
    1.7590   -4.5457    0.0000 C   0  0  0  0  0  0  0  0  0  0  0  0
    2.3269   -5.1442    0.0000 C   0  0  0  0  0  0  0  0  0  0  0  0
    2.3053   -5.9689    0.0000 C   0  0  0  0  0  0  0  0  0  0  0  0
    1.7068   -6.5368    0.0000 C   0  0  0  0  0  0  0  0  0  0  0  0
    0.8821   -6.5152    0.0000 C   0  0  0  0  0  0  0  0  0  0  0  0
    0.3142   -5.9167    0.0000 C   0  0  0  0  0  0  0  0  0  0  0  0
    0.3358   -5.0920    0.0000 C   0  0  0  0  0  0  0  0  0  0  0  0
    0.9342   -4.5241    0.0000 C   0  0  0  0  0  0  0  0  0  0  0  0
    1.7491   -1.2420    0.0000 C   0  0  0  0  0  0  0  0  0  0  0  0
    2.3012   -0.6289    0.0000 F   0  0  0  0  0  0  0  0  0  0  0  0
    2.3622   -1.7940    0.0000 F   0  0  0  0  0  0  0  0  0  0  0  0
    1.1360   -0.6899    0.0000 F   0  0  0  0  0  0  0  0  0  0  0  0
  1  2  1  0  0  0  0
  2  3  1  0  0  0  0
  3  4  1  0  0  0  0
  4  5  2  0  0  0  0
  5  6  1  0  0  0  0
  2  6  1  0  0  0  0
  6  7  2  0  0  0  0
  4  8  1  0  0  0  0
  8  9  1  0  0  0  0
  9 10  1  0  0  0  0
 10 11  1  0  0  0  0
 11 12  1  0  0  0  0
 12 13  1  0  0  0  0
 13 14  1  0  0  0  0
 14 15  1  0  0  0  0
 15 16  1  0  0  0  0
  9 16  1  0  0  0  0
  2 17  1  0  0  0  0
 17 18  1  0  0  0  0
 17 19  1  0  0  0  0
 17 20  1  0  0  0  0
M  END
>  <CdId>
55

>  <Mol Weight>
292.302

>  <Formula>
C13H19F3N2O2

>  <CMPD_CHEMBLID>
CHEMBL237579

>  <MOLREGNO>
398568

>  <PARENT_CMPD_CHEMBLID>
CHEMBL237579

>  <PARENT_MOLREGNO>
398568

>  <COMPOUND_KEY>
4

>  <MOLWEIGHT>
292.3

>  <ALOGP>
3.97

>  <PSA>
50.69

>  <NUM_RO5_VIOLATIONS>
0

>  <ACTIVITY_ID>
1976807

>  <STANDARD_TYPE>
CL

>  <RELATION>
=

>  <STANDARD_VALUE>
62.0

>  <STANDARD_UNITS>
mL.min-1.g-1

>  <PUBLISHED_TYPE>
CL

>  <PUBLISHED_RELATION>
=

>  <PUBLISHED_VALUE>
62.0

>  <PUBLISHED_UNITS>
uL/min.mg

>  <POTENTIAL_DUPLICATE>
0

>  <BAO_ENDPOINT>
BAO_0002759

>  <ASSAY_ID>
448533

>  <ASSAY_CHEMBLID>
CHEMBL897682

>  <ASSAY_TYPE>
A

>  <DESCRIPTION>
Intrinsic clearance in rat liver microsomes

>  <ASSAY_SRC_ID>
1

>  <ASSAY_SRC_DESCRIPTION>
Scientific Literature

>  <ASSAY_ORGANISM>
Rattus norvegicus

>  <ASSAY_TAX_ID>
10116

>  <CURATED_BY>
Autocuration

>  <BAO_FORMAT>
BAO_0000251

>  <TID>
102178

>  <TARGET_CHEMBLID>
CHEMBL613694

>  <TARGET_TYPE>
SUBCELLULAR

>  <PREF_NAME>
Liver microsomes

>  <ORGANISM>
Rattus norvegicus

>  <CONFIDENCE_SCORE>
2

>  <TARGET_MAPPING>
Subcellular fraction

>  <DOC_ID>
36898

>  <DOC_CHEMBLID>
CHEMBL1149640

>  <PUBMED_ID>
17600707

>  <JOURNAL>
Bioorg. Med. Chem. Lett.

>  <YEAR>
2007

>  <VOLUME>
17

>  <ISSUE>
17

>  <FIRST_PAGE>
4837

$$$$

  Mrv1533001291819192D          

 22 26  0  0  0  0            999 V2000
   -1.9889   -3.0875    0.0000 O   0  0  0  0  0  0  0  0  0  0  0  0
   -1.1684   -3.1736    0.0000 C   0  0  0  0  0  0  0  0  0  0  0  0
   -0.6164   -2.5605    0.0000 N   0  0  0  0  0  0  0  0  0  0  0  0
    0.1373   -2.8960    0.0000 C   0  0  0  0  0  0  0  0  0  0  0  0
    0.8517   -2.4835    0.0000 N   0  0  0  0  0  0  0  0  0  0  0  0
    0.8517   -1.6585    0.0000 C   0  0  0  0  0  0  0  0  0  0  0  0
    0.1163   -2.0322    0.0000 C   0  0  0  0  0  0  0  0  0  0  0  0
    0.5657   -1.2419    0.0000 C   0  0  0  0  0  0  0  0  0  0  0  0
    1.3012   -1.6156    0.0000 C   0  0  0  0  0  0  0  0  0  0  0  0
    2.0368   -1.2419    0.0000 C   0  0  0  0  0  0  0  0  0  0  0  0
    2.0368   -0.4945    0.0000 C   0  0  0  0  0  0  0  0  0  0  0  0
    1.3012   -0.1208    0.0000 C   0  0  0  0  0  0  0  0  0  0  0  0
    0.5657   -0.4945    0.0000 C   0  0  0  0  0  0  0  0  0  0  0  0
    0.8517   -0.9111    0.0000 C   0  0  0  0  0  0  0  0  0  0  0  0
    1.5873   -2.0322    0.0000 C   0  0  0  0  0  0  0  0  0  0  0  0
    0.0511   -3.7165    0.0000 O   0  0  0  0  0  0  0  0  0  0  0  0
   -0.7559   -3.8881    0.0000 C   0  0  0  0  0  0  0  0  0  0  0  0
   -0.2709   -4.5555    0.0000 C   0  0  0  0  0  0  0  0  0  0  0  0
   -0.6064   -5.3092    0.0000 C   0  0  0  0  0  0  0  0  0  0  0  0
   -1.4269   -5.3955    0.0000 O   0  0  0  0  0  0  0  0  0  0  0  0
   -1.9118   -4.7281    0.0000 C   0  0  0  0  0  0  0  0  0  0  0  0
   -1.5763   -3.9744    0.0000 C   0  0  0  0  0  0  0  0  0  0  0  0
  1  2  2  0  0  0  0
  2  3  1  0  0  0  0
  3  4  2  0  0  0  0
  4  5  1  0  0  0  0
  5  6  1  0  0  0  0
  6  7  1  0  0  0  0
  7  8  1  0  0  0  0
  8  9  1  0  0  0  0
  9 10  1  0  0  0  0
  6 15  1  0  0  0  0
 11 12  1  0  0  0  0
 12 13  1  0  0  0  0
 10 15  1  0  0  0  0
 12 14  1  0  0  0  0
  6 14  1  0  0  0  0
  8 13  1  0  0  0  0
 10 11  1  0  0  0  0
  4 16  1  0  0  0  0
 16 17  1  0  0  0  0
  2 17  1  0  0  0  0
 17 18  1  0  0  0  0
 18 19  1  0  0  0  0
 19 20  1  0  0  0  0
 20 21  1  0  0  0  0
 21 22  1  0  0  0  0
 17 22  1  0  0  0  0
M  END
>  <CdId>
56

>  <Mol Weight>
304.39

>  <Formula>
C17H24N2O3

>  <CMPD_CHEMBLID>
CHEMBL235017

>  <MOLREGNO>
398578

>  <PARENT_CMPD_CHEMBLID>
CHEMBL235017

>  <PARENT_MOLREGNO>
398578

>  <COMPOUND_KEY>
15

>  <MOLWEIGHT>
304.38

>  <ALOGP>
1.8

>  <PSA>
59.92

>  <NUM_RO5_VIOLATIONS>
0

>  <ACTIVITY_ID>
1976817

>  <STANDARD_TYPE>
CL

>  <RELATION>
=

>  <STANDARD_VALUE>
28.0

>  <STANDARD_UNITS>
mL.min-1.g-1

>  <PUBLISHED_TYPE>
CL

>  <PUBLISHED_RELATION>
=

>  <PUBLISHED_VALUE>
28.0

>  <PUBLISHED_UNITS>
uL/min.mg

>  <POTENTIAL_DUPLICATE>
0

>  <BAO_ENDPOINT>
BAO_0002759

>  <ASSAY_ID>
448533

>  <ASSAY_CHEMBLID>
CHEMBL897682

>  <ASSAY_TYPE>
A

>  <DESCRIPTION>
Intrinsic clearance in rat liver microsomes

>  <ASSAY_SRC_ID>
1

>  <ASSAY_SRC_DESCRIPTION>
Scientific Literature

>  <ASSAY_ORGANISM>
Rattus norvegicus

>  <ASSAY_TAX_ID>
10116

>  <CURATED_BY>
Autocuration

>  <BAO_FORMAT>
BAO_0000251

>  <TID>
102178

>  <TARGET_CHEMBLID>
CHEMBL613694

>  <TARGET_TYPE>
SUBCELLULAR

>  <PREF_NAME>
Liver microsomes

>  <ORGANISM>
Rattus norvegicus

>  <CONFIDENCE_SCORE>
2

>  <TARGET_MAPPING>
Subcellular fraction

>  <DOC_ID>
36898

>  <DOC_CHEMBLID>
CHEMBL1149640

>  <PUBMED_ID>
17600707

>  <JOURNAL>
Bioorg. Med. Chem. Lett.

>  <YEAR>
2007

>  <VOLUME>
17

>  <ISSUE>
17

>  <FIRST_PAGE>
4837

$$$$

  Mrv1533001291819192D          

 19 21  0  0  0  0            999 V2000
    1.0396   -1.0396    0.0000 O   0  0  0  0  0  0  0  0  0  0  0  0
    0.7846   -0.2549    0.0000 C   0  0  0  0  0  0  0  0  0  0  0  0
    0.0000    0.0000    0.0000 N   0  0  0  0  0  0  0  0  0  0  0  0
    0.0000    0.8250    0.0000 C   0  0  0  0  0  0  0  0  0  0  0  0
   -0.6674    1.3099    0.0000 N   0  0  0  0  0  0  0  0  0  0  0  0
   -1.4211    0.9744    0.0000 C   0  0  0  0  0  0  0  0  0  0  0  0
   -1.3995    0.1496    0.0000 C   0  0  0  0  0  0  0  0  0  0  0  0
   -1.9674   -0.4488    0.0000 C   0  0  0  0  0  0  0  0  0  0  0  0
   -2.7921   -0.4704    0.0000 C   0  0  0  0  0  0  0  0  0  0  0  0
   -3.3906    0.0975    0.0000 C   0  0  0  0  0  0  0  0  0  0  0  0
   -3.4122    0.9222    0.0000 C   0  0  0  0  0  0  0  0  0  0  0  0
   -2.8443    1.5207    0.0000 C   0  0  0  0  0  0  0  0  0  0  0  0
   -2.0195    1.5423    0.0000 C   0  0  0  0  0  0  0  0  0  0  0  0
    0.7846    1.0799    0.0000 O   0  0  0  0  0  0  0  0  0  0  0  0
    1.2695    0.4125    0.0000 C   0  0  0  0  0  0  0  0  0  0  0  0
    1.7545    1.0799    0.0000 C   0  0  0  0  0  0  0  0  0  0  0  0
    2.5391    0.8250    0.0000 C   0  0  0  0  0  0  0  0  0  0  0  0
    2.5391    0.0000    0.0000 C   0  0  0  0  0  0  0  0  0  0  0  0
    1.7545   -0.2549    0.0000 C   0  0  0  0  0  0  0  0  0  0  0  0
  1  2  2  0  0  0  0
  2  3  1  0  0  0  0
  3  4  2  0  0  0  0
  4  5  1  0  0  0  0
  5  6  1  0  0  0  0
  6  7  1  0  0  0  0
  7  8  1  0  0  0  0
  8  9  1  0  0  0  0
  9 10  1  0  0  0  0
 10 11  1  0  0  0  0
 11 12  1  0  0  0  0
 12 13  1  0  0  0  0
  6 13  1  0  0  0  0
  4 14  1  0  0  0  0
 14 15  1  0  0  0  0
  2 15  1  0  0  0  0
 15 16  1  0  0  0  0
 16 17  1  0  0  0  0
 17 18  1  0  0  0  0
 18 19  1  0  0  0  0
 15 19  1  0  0  0  0
M  END
>  <CdId>
57

>  <Mol Weight>
264.369

>  <Formula>
C15H24N2O2

>  <CMPD_CHEMBLID>
CHEMBL396187

>  <MOLREGNO>
398570

>  <PARENT_CMPD_CHEMBLID>
CHEMBL396187

>  <PARENT_MOLREGNO>
398570

>  <COMPOUND_KEY>
7

>  <MOLWEIGHT>
264.36

>  <ALOGP>
3.99

>  <PSA>
50.69

>  <NUM_RO5_VIOLATIONS>
0

>  <ACTIVITY_ID>
1976809

>  <STANDARD_TYPE>
CL

>  <RELATION>
=

>  <STANDARD_VALUE>
50.0

>  <STANDARD_UNITS>
mL.min-1.g-1

>  <PUBLISHED_TYPE>
CL

>  <PUBLISHED_RELATION>
=

>  <PUBLISHED_VALUE>
50.0

>  <PUBLISHED_UNITS>
uL/min.mg

>  <POTENTIAL_DUPLICATE>
0

>  <BAO_ENDPOINT>
BAO_0002759

>  <ASSAY_ID>
448533

>  <ASSAY_CHEMBLID>
CHEMBL897682

>  <ASSAY_TYPE>
A

>  <DESCRIPTION>
Intrinsic clearance in rat liver microsomes

>  <ASSAY_SRC_ID>
1

>  <ASSAY_SRC_DESCRIPTION>
Scientific Literature

>  <ASSAY_ORGANISM>
Rattus norvegicus

>  <ASSAY_TAX_ID>
10116

>  <CURATED_BY>
Autocuration

>  <BAO_FORMAT>
BAO_0000251

>  <TID>
102178

>  <TARGET_CHEMBLID>
CHEMBL613694

>  <TARGET_TYPE>
SUBCELLULAR

>  <PREF_NAME>
Liver microsomes

>  <ORGANISM>
Rattus norvegicus

>  <CONFIDENCE_SCORE>
2

>  <TARGET_MAPPING>
Subcellular fraction

>  <DOC_ID>
36898

>  <DOC_CHEMBLID>
CHEMBL1149640

>  <PUBMED_ID>
17600707

>  <JOURNAL>
Bioorg. Med. Chem. Lett.

>  <YEAR>
2007

>  <VOLUME>
17

>  <ISSUE>
17

>  <FIRST_PAGE>
4837

$$$$

  Mrv1533001291819192D          

 21 24  0  0  0  0            999 V2000
   -1.4656   -1.7759    0.0000 C   0  0  0  0  0  0  0  0  0  0  0  0
   -1.7205   -2.5606    0.0000 C   0  0  0  0  0  0  0  0  0  0  0  0
   -2.5274   -2.7322    0.0000 C   0  0  0  0  0  0  0  0  0  0  0  0
   -1.1684   -3.1736    0.0000 C   0  0  0  0  0  0  0  0  0  0  0  0
   -1.8358   -3.6586    0.0000 C   0  0  0  0  0  0  0  0  0  0  0  0
   -0.6164   -2.5605    0.0000 O   0  0  0  0  0  0  0  0  0  0  0  0
    0.1373   -2.8960    0.0000 C   0  0  0  0  0  0  0  0  0  0  0  0
    0.0511   -3.7165    0.0000 N   0  0  0  0  0  0  0  0  0  0  0  0
   -0.7559   -3.8881    0.0000 C   0  0  0  0  0  0  0  0  0  0  0  0
   -1.0914   -4.6418    0.0000 O   0  0  0  0  0  0  0  0  0  0  0  0
    0.8517   -2.4835    0.0000 N   0  0  0  0  0  0  0  0  0  0  0  0
    0.8517   -1.6585    0.0000 C   0  0  0  0  0  0  0  0  0  0  0  0
    0.1163   -2.0322    0.0000 C   0  0  0  0  0  0  0  0  0  0  0  0
    0.5657   -1.2419    0.0000 C   0  0  0  0  0  0  0  0  0  0  0  0
    1.3012   -1.6156    0.0000 C   0  0  0  0  0  0  0  0  0  0  0  0
    2.0368   -1.2419    0.0000 C   0  0  0  0  0  0  0  0  0  0  0  0
    2.0368   -0.4945    0.0000 C   0  0  0  0  0  0  0  0  0  0  0  0
    1.3012   -0.1208    0.0000 C   0  0  0  0  0  0  0  0  0  0  0  0
    0.5657   -0.4945    0.0000 C   0  0  0  0  0  0  0  0  0  0  0  0
    0.8517   -0.9111    0.0000 C   0  0  0  0  0  0  0  0  0  0  0  0
    1.5873   -2.0322    0.0000 C   0  0  0  0  0  0  0  0  0  0  0  0
  1  2  1  0  0  0  0
  2  3  1  0  0  0  0
  2  4  1  0  0  0  0
  4  5  1  0  0  0  0
  4  6  1  0  0  0  0
  6  7  1  0  0  0  0
  7  8  2  0  0  0  0
  8  9  1  0  0  0  0
  4  9  1  0  0  0  0
  9 10  2  0  0  0  0
  7 11  1  0  0  0  0
 11 12  1  0  0  0  0
 12 13  1  0  0  0  0
 13 14  1  0  0  0  0
 14 15  1  0  0  0  0
 15 16  1  0  0  0  0
 12 21  1  0  0  0  0
 17 18  1  0  0  0  0
 18 19  1  0  0  0  0
 16 21  1  0  0  0  0
 18 20  1  0  0  0  0
 12 20  1  0  0  0  0
 14 19  1  0  0  0  0
 16 17  1  0  0  0  0
M  END
>  <CdId>
59

>  <Mol Weight>
290.407

>  <Formula>
C17H26N2O2

>  <CMPD_CHEMBLID>
CHEMBL391188

>  <MOLREGNO>
398576

>  <PARENT_CMPD_CHEMBLID>
CHEMBL391188

>  <PARENT_MOLREGNO>
398576

>  <COMPOUND_KEY>
13

>  <MOLWEIGHT>
290.4

>  <ALOGP>
3.53

>  <PSA>
50.69

>  <NUM_RO5_VIOLATIONS>
0

>  <ACTIVITY_ID>
1976811

>  <STANDARD_TYPE>
CL

>  <RELATION>
=

>  <STANDARD_VALUE>
94.0

>  <STANDARD_UNITS>
mL.min-1.g-1

>  <PUBLISHED_TYPE>
CL

>  <PUBLISHED_RELATION>
=

>  <PUBLISHED_VALUE>
94.0

>  <PUBLISHED_UNITS>
uL/min.mg

>  <POTENTIAL_DUPLICATE>
0

>  <BAO_ENDPOINT>
BAO_0002759

>  <ASSAY_ID>
448533

>  <ASSAY_CHEMBLID>
CHEMBL897682

>  <ASSAY_TYPE>
A

>  <DESCRIPTION>
Intrinsic clearance in rat liver microsomes

>  <ASSAY_SRC_ID>
1

>  <ASSAY_SRC_DESCRIPTION>
Scientific Literature

>  <ASSAY_ORGANISM>
Rattus norvegicus

>  <ASSAY_TAX_ID>
10116

>  <CURATED_BY>
Autocuration

>  <BAO_FORMAT>
BAO_0000251

>  <TID>
102178

>  <TARGET_CHEMBLID>
CHEMBL613694

>  <TARGET_TYPE>
SUBCELLULAR

>  <PREF_NAME>
Liver microsomes

>  <ORGANISM>
Rattus norvegicus

>  <CONFIDENCE_SCORE>
2

>  <TARGET_MAPPING>
Subcellular fraction

>  <DOC_ID>
36898

>  <DOC_CHEMBLID>
CHEMBL1149640

>  <PUBMED_ID>
17600707

>  <JOURNAL>
Bioorg. Med. Chem. Lett.

>  <YEAR>
2007

>  <VOLUME>
17

>  <ISSUE>
17

>  <FIRST_PAGE>
4837

$$$$

  Mrv1533001291819192D          

 19 20  0  0  0  0            999 V2000
    2.5561   -1.4135    0.0000 C   0  0  0  0  0  0  0  0  0  0  0  0
    1.7491   -1.2420    0.0000 C   0  0  0  0  0  0  0  0  0  0  0  0
    1.4942   -0.4573    0.0000 C   0  0  0  0  0  0  0  0  0  0  0  0
    1.1971   -1.8551    0.0000 C   0  0  0  0  0  0  0  0  0  0  0  0
    0.6451   -1.2420    0.0000 C   0  0  0  0  0  0  0  0  0  0  0  0
    1.8645   -2.3400    0.0000 O   0  0  0  0  0  0  0  0  0  0  0  0
    1.6096   -3.1246    0.0000 C   0  0  0  0  0  0  0  0  0  0  0  0
    0.7846   -3.1246    0.0000 N   0  0  0  0  0  0  0  0  0  0  0  0
    0.5297   -2.3400    0.0000 C   0  0  0  0  0  0  0  0  0  0  0  0
   -0.2550   -2.0850    0.0000 O   0  0  0  0  0  0  0  0  0  0  0  0
    2.0945   -3.7920    0.0000 N   0  0  0  0  0  0  0  0  0  0  0  0
    1.7590   -4.5457    0.0000 C   0  0  0  0  0  0  0  0  0  0  0  0
    2.3269   -5.1442    0.0000 C   0  0  0  0  0  0  0  0  0  0  0  0
    2.3053   -5.9689    0.0000 C   0  0  0  0  0  0  0  0  0  0  0  0
    1.7068   -6.5368    0.0000 C   0  0  0  0  0  0  0  0  0  0  0  0
    0.8821   -6.5152    0.0000 C   0  0  0  0  0  0  0  0  0  0  0  0
    0.3142   -5.9167    0.0000 C   0  0  0  0  0  0  0  0  0  0  0  0
    0.3358   -5.0920    0.0000 C   0  0  0  0  0  0  0  0  0  0  0  0
    0.9342   -4.5241    0.0000 C   0  0  0  0  0  0  0  0  0  0  0  0
  1  2  1  0  0  0  0
  2  3  1  0  0  0  0
  2  4  1  0  0  0  0
  4  5  1  0  0  0  0
  4  6  1  0  0  0  0
  6  7  1  0  0  0  0
  7  8  2  0  0  0  0
  8  9  1  0  0  0  0
  4  9  1  0  0  0  0
  9 10  2  0  0  0  0
  7 11  1  0  0  0  0
 11 12  1  0  0  0  0
 12 13  1  0  0  0  0
 13 14  1  0  0  0  0
 14 15  1  0  0  0  0
 15 16  1  0  0  0  0
 16 17  1  0  0  0  0
 17 18  1  0  0  0  0
 18 19  1  0  0  0  0
 12 19  1  0  0  0  0
M  END
>  <CdId>
60

>  <Mol Weight>
266.385

>  <Formula>
C15H26N2O2

>  <CMPD_CHEMBLID>
CHEMBL237797

>  <MOLREGNO>
398569

>  <PARENT_CMPD_CHEMBLID>
CHEMBL237797

>  <PARENT_MOLREGNO>
398569

>  <COMPOUND_KEY>
6

>  <MOLWEIGHT>
266.38

>  <ALOGP>
4.16

>  <PSA>
50.69

>  <NUM_RO5_VIOLATIONS>
0

>  <ACTIVITY_ID>
1976810

>  <STANDARD_TYPE>
CL

>  <RELATION>
=

>  <STANDARD_VALUE>
125.0

>  <STANDARD_UNITS>
mL.min-1.g-1

>  <PUBLISHED_TYPE>
CL

>  <PUBLISHED_RELATION>
=

>  <PUBLISHED_VALUE>
125.0

>  <PUBLISHED_UNITS>
uL/min.mg

>  <POTENTIAL_DUPLICATE>
0

>  <BAO_ENDPOINT>
BAO_0002759

>  <ASSAY_ID>
448533

>  <ASSAY_CHEMBLID>
CHEMBL897682

>  <ASSAY_TYPE>
A

>  <DESCRIPTION>
Intrinsic clearance in rat liver microsomes

>  <ASSAY_SRC_ID>
1

>  <ASSAY_SRC_DESCRIPTION>
Scientific Literature

>  <ASSAY_ORGANISM>
Rattus norvegicus

>  <ASSAY_TAX_ID>
10116

>  <CURATED_BY>
Autocuration

>  <BAO_FORMAT>
BAO_0000251

>  <TID>
102178

>  <TARGET_CHEMBLID>
CHEMBL613694

>  <TARGET_TYPE>
SUBCELLULAR

>  <PREF_NAME>
Liver microsomes

>  <ORGANISM>
Rattus norvegicus

>  <CONFIDENCE_SCORE>
2

>  <TARGET_MAPPING>
Subcellular fraction

>  <DOC_ID>
36898

>  <DOC_CHEMBLID>
CHEMBL1149640

>  <PUBMED_ID>
17600707

>  <JOURNAL>
Bioorg. Med. Chem. Lett.

>  <YEAR>
2007

>  <VOLUME>
17

>  <ISSUE>
17

>  <FIRST_PAGE>
4837

$$$$

  Mrv1533001291819192D          

 18 19  0  0  0  0            999 V2000
    2.9396   -1.2138    0.0000 C   0  0  0  0  0  0  0  0  0  0  0  0
    2.1327   -1.0423    0.0000 C   0  0  0  0  0  0  0  0  0  0  0  0
    1.8777   -0.2577    0.0000 C   0  0  0  0  0  0  0  0  0  0  0  0
    1.5806   -1.6554    0.0000 C   0  0  0  0  0  0  0  0  0  0  0  0
    1.0286   -1.0423    0.0000 C   0  0  0  0  0  0  0  0  0  0  0  0
    2.2481   -2.1403    0.0000 O   0  0  0  0  0  0  0  0  0  0  0  0
    1.9931   -2.9249    0.0000 C   0  0  0  0  0  0  0  0  0  0  0  0
    1.1681   -2.9249    0.0000 N   0  0  0  0  0  0  0  0  0  0  0  0
    0.9132   -2.1403    0.0000 C   0  0  0  0  0  0  0  0  0  0  0  0
    0.1286   -1.8854    0.0000 O   0  0  0  0  0  0  0  0  0  0  0  0
    2.4781   -3.5924    0.0000 N   0  0  0  0  0  0  0  0  0  0  0  0
    2.1425   -4.3460    0.0000 C   0  0  0  0  0  0  0  0  0  0  0  0
    2.6760   -4.9754    0.0000 C   0  0  0  0  0  0  0  0  0  0  0  0
    2.5165   -5.7848    0.0000 C   0  0  0  0  0  0  0  0  0  0  0  0
    1.7843   -6.1649    0.0000 C   0  0  0  0  0  0  0  0  0  0  0  0
    1.0306   -5.8293    0.0000 C   0  0  0  0  0  0  0  0  0  0  0  0
    0.8230   -5.0308    0.0000 C   0  0  0  0  0  0  0  0  0  0  0  0
    1.3179   -4.3707    0.0000 C   0  0  0  0  0  0  0  0  0  0  0  0
  1  2  1  0  0  0  0
  2  3  1  0  0  0  0
  2  4  1  0  0  0  0
  4  5  1  0  0  0  0
  4  6  1  0  0  0  0
  6  7  1  0  0  0  0
  7  8  2  0  0  0  0
  8  9  1  0  0  0  0
  4  9  1  0  0  0  0
  9 10  2  0  0  0  0
  7 11  1  0  0  0  0
 11 12  1  0  0  0  0
 12 13  1  0  0  0  0
 13 14  1  0  0  0  0
 14 15  1  0  0  0  0
 15 16  1  0  0  0  0
 16 17  1  0  0  0  0
 17 18  1  0  0  0  0
 12 18  1  0  0  0  0
M  END
>  <CdId>
63

>  <Mol Weight>
252.358

>  <Formula>
C14H24N2O2

>  <CMPD_CHEMBLID>
CHEMBL396883

>  <MOLREGNO>
398565

>  <PARENT_CMPD_CHEMBLID>
CHEMBL396883

>  <PARENT_MOLREGNO>
398565

>  <COMPOUND_KEY>
1

>  <MOLWEIGHT>
252.35

>  <ALOGP>
3.7

>  <PSA>
50.69

>  <NUM_RO5_VIOLATIONS>
0

>  <ACTIVITY_ID>
1976769

>  <STANDARD_TYPE>
CL

>  <RELATION>
=

>  <STANDARD_VALUE>
52.0

>  <STANDARD_UNITS>
mL.min-1.g-1

>  <PUBLISHED_TYPE>
CL

>  <PUBLISHED_RELATION>
=

>  <PUBLISHED_VALUE>
52.0

>  <PUBLISHED_UNITS>
uL/min.mg

>  <POTENTIAL_DUPLICATE>
0

>  <BAO_ENDPOINT>
BAO_0002759

>  <ASSAY_ID>
448533

>  <ASSAY_CHEMBLID>
CHEMBL897682

>  <ASSAY_TYPE>
A

>  <DESCRIPTION>
Intrinsic clearance in rat liver microsomes

>  <ASSAY_SRC_ID>
1

>  <ASSAY_SRC_DESCRIPTION>
Scientific Literature

>  <ASSAY_ORGANISM>
Rattus norvegicus

>  <ASSAY_TAX_ID>
10116

>  <CURATED_BY>
Autocuration

>  <BAO_FORMAT>
BAO_0000251

>  <TID>
102178

>  <TARGET_CHEMBLID>
CHEMBL613694

>  <TARGET_TYPE>
SUBCELLULAR

>  <PREF_NAME>
Liver microsomes

>  <ORGANISM>
Rattus norvegicus

>  <CONFIDENCE_SCORE>
2

>  <TARGET_MAPPING>
Subcellular fraction

>  <DOC_ID>
36898

>  <DOC_CHEMBLID>
CHEMBL1149640

>  <PUBMED_ID>
17600707

>  <JOURNAL>
Bioorg. Med. Chem. Lett.

>  <YEAR>
2007

>  <VOLUME>
17

>  <ISSUE>
17

>  <FIRST_PAGE>
4837

$$$$

  Mrv1533001291819192D          

 31 34  0  0  1  0            999 V2000
    0.1725   -1.6410    0.0000 C   0  0  0  0  0  0  0  0  0  0  0  0
   -0.5812   -1.3054    0.0000 C   0  0  2  0  0  0  0  0  0  0  0  0
   -0.6674   -0.4849    0.0000 N   0  0  0  0  0  0  0  0  0  0  0  0
    0.0000    0.0000    0.0000 C   0  0  0  0  0  0  0  0  0  0  0  0
    0.0000    0.8250    0.0000 N   0  0  0  0  0  0  0  0  0  0  0  0
    0.7846    1.0799    0.0000 C   0  0  0  0  0  0  0  0  0  0  0  0
    1.0396    1.8646    0.0000 O   0  0  0  0  0  0  0  0  0  0  0  0
    1.2695    0.4125    0.0000 C   0  0  0  0  0  0  0  0  0  0  0  0
    1.6820    1.1270    0.0000 C   0  0  0  0  0  0  0  0  0  0  0  0
    2.5070    1.1270    0.0000 C   0  0  0  0  0  0  0  0  0  0  0  0
    2.9195    0.4125    0.0000 N   0  0  0  0  0  0  0  0  0  0  0  0
    3.7445    0.4125    0.0000 C   0  0  0  0  0  0  0  0  0  0  0  0
    4.1570   -0.3020    0.0000 C   0  0  0  0  0  0  0  0  0  0  0  0
    4.9820   -0.3020    0.0000 C   0  0  0  0  0  0  0  0  0  0  0  0
    5.3945   -1.0164    0.0000 C   0  0  0  0  0  0  0  0  0  0  0  0
    4.9820   -1.7309    0.0000 C   0  0  0  0  0  0  0  0  0  0  0  0
    4.1570   -1.7309    0.0000 C   0  0  0  0  0  0  0  0  0  0  0  0
    3.7445   -1.0164    0.0000 C   0  0  0  0  0  0  0  0  0  0  0  0
    2.5070   -0.3020    0.0000 C   0  0  0  0  0  0  0  0  0  0  0  0
    1.6820   -0.3020    0.0000 C   0  0  0  0  0  0  0  0  0  0  0  0
    0.7846   -0.2549    0.0000 O   0  0  0  0  0  0  0  0  0  0  0  0
   -1.2486   -1.7903    0.0000 C   0  0  0  0  0  0  0  0  0  0  0  0
   -1.1624   -2.6108    0.0000 C   0  0  0  0  0  0  0  0  0  0  0  0
   -1.8298   -3.0957    0.0000 C   0  0  0  0  0  0  0  0  0  0  0  0
   -2.5835   -2.7602    0.0000 C   0  0  0  0  0  0  0  0  0  0  0  0
   -2.6698   -1.9397    0.0000 C   0  0  0  0  0  0  0  0  0  0  0  0
   -2.0023   -1.4548    0.0000 C   0  0  0  0  0  0  0  0  0  0  0  0
   -2.0886   -0.6343    0.0000 C   0  0  0  0  0  0  0  0  0  0  0  0
   -2.1748    0.1862    0.0000 F   0  0  0  0  0  0  0  0  0  0  0  0
   -1.2681   -0.5481    0.0000 F   0  0  0  0  0  0  0  0  0  0  0  0
   -2.9090   -0.7205    0.0000 F   0  0  0  0  0  0  0  0  0  0  0  0
  2  1  1  1  0  0  0
  2  3  1  0  0  0  0
  3  4  1  0  0  0  0
  4  5  2  0  0  0  0
  5  6  1  0  0  0  0
  6  7  2  0  0  0  0
  6  8  1  0  0  0  0
  8  9  1  0  0  0  0
  9 10  1  0  0  0  0
 10 11  1  0  0  0  0
 11 12  1  0  0  0  0
 12 13  1  0  0  0  0
 13 14  4  0  0  0  0
 14 15  4  0  0  0  0
 15 16  4  0  0  0  0
 16 17  4  0  0  0  0
 17 18  4  0  0  0  0
 13 18  4  0  0  0  0
 11 19  1  0  0  0  0
 19 20  1  0  0  0  0
  8 20  1  0  0  0  0
  8 21  1  0  0  0  0
  4 21  1  0  0  0  0
  2 22  1  0  0  0  0
 22 23  4  0  0  0  0
 23 24  4  0  0  0  0
 24 25  4  0  0  0  0
 25 26  4  0  0  0  0
 26 27  4  0  0  0  0
 22 27  4  0  0  0  0
 27 28  1  0  0  0  0
 28 29  1  0  0  0  0
 28 30  1  0  0  0  0
 28 31  1  0  0  0  0
M  END
>  <CdId>
64

>  <Mol Weight>
431.459

>  <Formula>
C23H24F3N3O2

>  <CMPD_CHEMBLID>
CHEMBL392489

>  <MOLREGNO>
398595

>  <PARENT_CMPD_CHEMBLID>
CHEMBL392489

>  <PARENT_MOLREGNO>
398595

>  <COMPOUND_KEY>
33

>  <MOLWEIGHT>
431.45

>  <ALOGP>
4.41

>  <PSA>
53.93

>  <NUM_RO5_VIOLATIONS>
0

>  <ACTIVITY_ID>
1976855

>  <STANDARD_TYPE>
CL

>  <RELATION>
=

>  <STANDARD_VALUE>
293.0

>  <STANDARD_UNITS>
mL.min-1.g-1

>  <PUBLISHED_TYPE>
CL

>  <PUBLISHED_RELATION>
=

>  <PUBLISHED_VALUE>
293.0

>  <PUBLISHED_UNITS>
uL/min.mg

>  <POTENTIAL_DUPLICATE>
0

>  <BAO_ENDPOINT>
BAO_0002759

>  <ASSAY_ID>
448533

>  <ASSAY_CHEMBLID>
CHEMBL897682

>  <ASSAY_TYPE>
A

>  <DESCRIPTION>
Intrinsic clearance in rat liver microsomes

>  <ASSAY_SRC_ID>
1

>  <ASSAY_SRC_DESCRIPTION>
Scientific Literature

>  <ASSAY_ORGANISM>
Rattus norvegicus

>  <ASSAY_TAX_ID>
10116

>  <CURATED_BY>
Autocuration

>  <BAO_FORMAT>
BAO_0000251

>  <TID>
102178

>  <TARGET_CHEMBLID>
CHEMBL613694

>  <TARGET_TYPE>
SUBCELLULAR

>  <PREF_NAME>
Liver microsomes

>  <ORGANISM>
Rattus norvegicus

>  <CONFIDENCE_SCORE>
2

>  <TARGET_MAPPING>
Subcellular fraction

>  <DOC_ID>
36898

>  <DOC_CHEMBLID>
CHEMBL1149640

>  <PUBMED_ID>
17600707

>  <JOURNAL>
Bioorg. Med. Chem. Lett.

>  <YEAR>
2007

>  <VOLUME>
17

>  <ISSUE>
17

>  <FIRST_PAGE>
4837

$$$$

  Mrv1533001291819192D          

 21 24  0  0  0  0            999 V2000
   -1.4656   -1.7759    0.0000 C   0  0  0  0  0  0  0  0  0  0  0  0
   -1.7205   -2.5606    0.0000 C   0  0  0  0  0  0  0  0  0  0  0  0
   -1.1684   -3.1736    0.0000 C   0  0  0  0  0  0  0  0  0  0  0  0
   -1.8358   -3.6586    0.0000 C   0  0  0  0  0  0  0  0  0  0  0  0
   -1.7495   -4.4791    0.0000 C   0  0  0  0  0  0  0  0  0  0  0  0
   -0.6164   -2.5605    0.0000 O   0  0  0  0  0  0  0  0  0  0  0  0
    0.1373   -2.8960    0.0000 C   0  0  0  0  0  0  0  0  0  0  0  0
    0.0511   -3.7165    0.0000 N   0  0  0  0  0  0  0  0  0  0  0  0
   -0.7559   -3.8881    0.0000 C   0  0  0  0  0  0  0  0  0  0  0  0
   -1.0914   -4.6418    0.0000 O   0  0  0  0  0  0  0  0  0  0  0  0
    0.8517   -2.4835    0.0000 N   0  0  0  0  0  0  0  0  0  0  0  0
    0.8517   -1.6585    0.0000 C   0  0  0  0  0  0  0  0  0  0  0  0
    0.1163   -2.0322    0.0000 C   0  0  0  0  0  0  0  0  0  0  0  0
    0.5657   -1.2419    0.0000 C   0  0  0  0  0  0  0  0  0  0  0  0
    1.3012   -1.6156    0.0000 C   0  0  0  0  0  0  0  0  0  0  0  0
    2.0368   -1.2419    0.0000 C   0  0  0  0  0  0  0  0  0  0  0  0
    2.0368   -0.4945    0.0000 C   0  0  0  0  0  0  0  0  0  0  0  0
    1.3012   -0.1208    0.0000 C   0  0  0  0  0  0  0  0  0  0  0  0
    0.5657   -0.4945    0.0000 C   0  0  0  0  0  0  0  0  0  0  0  0
    0.8517   -0.9111    0.0000 C   0  0  0  0  0  0  0  0  0  0  0  0
    1.5873   -2.0322    0.0000 C   0  0  0  0  0  0  0  0  0  0  0  0
  1  2  1  0  0  0  0
  2  3  1  0  0  0  0
  3  4  1  0  0  0  0
  4  5  1  0  0  0  0
  3  6  1  0  0  0  0
  6  7  1  0  0  0  0
  7  8  2  0  0  0  0
  8  9  1  0  0  0  0
  3  9  1  0  0  0  0
  9 10  2  0  0  0  0
  7 11  1  0  0  0  0
 11 12  1  0  0  0  0
 12 13  1  0  0  0  0
 13 14  1  0  0  0  0
 14 15  1  0  0  0  0
 15 16  1  0  0  0  0
 12 21  1  0  0  0  0
 17 18  1  0  0  0  0
 18 19  1  0  0  0  0
 16 21  1  0  0  0  0
 18 20  1  0  0  0  0
 12 20  1  0  0  0  0
 14 19  1  0  0  0  0
 16 17  1  0  0  0  0
M  END
>  <CdId>
65

>  <Mol Weight>
290.407

>  <Formula>
C17H26N2O2

>  <CMPD_CHEMBLID>
CHEMBL238234

>  <MOLREGNO>
398575

>  <PARENT_CMPD_CHEMBLID>
CHEMBL238234

>  <PARENT_MOLREGNO>
398575

>  <COMPOUND_KEY>
12

>  <MOLWEIGHT>
290.4

>  <ALOGP>
3.73

>  <PSA>
50.69

>  <NUM_RO5_VIOLATIONS>
0

>  <ACTIVITY_ID>
1976812

>  <STANDARD_TYPE>
CL

>  <RELATION>
=

>  <STANDARD_VALUE>
108.0

>  <STANDARD_UNITS>
mL.min-1.g-1

>  <PUBLISHED_TYPE>
CL

>  <PUBLISHED_RELATION>
=

>  <PUBLISHED_VALUE>
108.0

>  <PUBLISHED_UNITS>
uL/min.mg

>  <POTENTIAL_DUPLICATE>
0

>  <BAO_ENDPOINT>
BAO_0002759

>  <ASSAY_ID>
448533

>  <ASSAY_CHEMBLID>
CHEMBL897682

>  <ASSAY_TYPE>
A

>  <DESCRIPTION>
Intrinsic clearance in rat liver microsomes

>  <ASSAY_SRC_ID>
1

>  <ASSAY_SRC_DESCRIPTION>
Scientific Literature

>  <ASSAY_ORGANISM>
Rattus norvegicus

>  <ASSAY_TAX_ID>
10116

>  <CURATED_BY>
Autocuration

>  <BAO_FORMAT>
BAO_0000251

>  <TID>
102178

>  <TARGET_CHEMBLID>
CHEMBL613694

>  <TARGET_TYPE>
SUBCELLULAR

>  <PREF_NAME>
Liver microsomes

>  <ORGANISM>
Rattus norvegicus

>  <CONFIDENCE_SCORE>
2

>  <TARGET_MAPPING>
Subcellular fraction

>  <DOC_ID>
36898

>  <DOC_CHEMBLID>
CHEMBL1149640

>  <PUBMED_ID>
17600707

>  <JOURNAL>
Bioorg. Med. Chem. Lett.

>  <YEAR>
2007

>  <VOLUME>
17

>  <ISSUE>
17

>  <FIRST_PAGE>
4837

$$$$

  Mrv1533001291819192D          

 21 25  0  0  0  0            999 V2000
   -2.8784   -0.9634    0.0000 O   0  0  0  0  0  0  0  0  0  0  0  0
   -2.3744   -1.6165    0.0000 C   0  0  0  0  0  0  0  0  0  0  0  0
   -1.5498   -1.5927    0.0000 N   0  0  0  0  0  0  0  0  0  0  0  0
   -1.2722   -2.3696    0.0000 C   0  0  0  0  0  0  0  0  0  0  0  0
   -0.4806   -2.6017    0.0000 N   0  0  0  0  0  0  0  0  0  0  0  0
    0.1163   -2.0322    0.0000 C   0  0  0  0  0  0  0  0  0  0  0  0
    0.8517   -1.6585    0.0000 C   0  0  0  0  0  0  0  0  0  0  0  0
    0.8517   -0.9111    0.0000 C   0  0  0  0  0  0  0  0  0  0  0  0
    1.3012   -0.1208    0.0000 C   0  0  0  0  0  0  0  0  0  0  0  0
    2.0368   -0.4945    0.0000 C   0  0  0  0  0  0  0  0  0  0  0  0
    2.0368   -1.2419    0.0000 C   0  0  0  0  0  0  0  0  0  0  0  0
    1.3012   -1.6156    0.0000 C   0  0  0  0  0  0  0  0  0  0  0  0
    0.5657   -1.2419    0.0000 C   0  0  0  0  0  0  0  0  0  0  0  0
    0.5657   -0.4945    0.0000 C   0  0  0  0  0  0  0  0  0  0  0  0
    1.5873   -2.0322    0.0000 C   0  0  0  0  0  0  0  0  0  0  0  0
   -1.9254   -2.8736    0.0000 O   0  0  0  0  0  0  0  0  0  0  0  0
   -2.6066   -2.4082    0.0000 C   0  0  0  0  0  0  0  0  0  0  0  0
   -2.8387   -3.1998    0.0000 C   0  0  0  0  0  0  0  0  0  0  0  0
   -3.6634   -3.2237    0.0000 C   0  0  0  0  0  0  0  0  0  0  0  0
   -3.9409   -2.4468    0.0000 C   0  0  0  0  0  0  0  0  0  0  0  0
   -3.2877   -1.9427    0.0000 C   0  0  0  0  0  0  0  0  0  0  0  0
  1  2  2  0  0  0  0
  2  3  1  0  0  0  0
  3  4  2  0  0  0  0
  4  5  1  0  0  0  0
  5  6  1  0  0  0  0
  6  7  1  0  0  0  0
  7 15  1  0  0  0  0
  8  9  1  0  0  0  0
  9 10  1  0  0  0  0
 11 15  1  0  0  0  0
 11 12  1  0  0  0  0
 12 13  1  0  0  0  0
  6 13  1  0  0  0  0
  9 14  1  0  0  0  0
 13 14  1  0  0  0  0
 10 11  1  0  0  0  0
  7  8  1  0  0  0  0
  4 16  1  0  0  0  0
 16 17  1  0  0  0  0
  2 17  1  0  0  0  0
 17 18  1  0  0  0  0
 18 19  1  0  0  0  0
 19 20  1  0  0  0  0
 20 21  1  0  0  0  0
 17 21  1  0  0  0  0
M  END
>  <CdId>
66

>  <Mol Weight>
288.391

>  <Formula>
C17H24N2O2

>  <CMPD_CHEMBLID>
CHEMBL396387

>  <MOLREGNO>
398574

>  <PARENT_CMPD_CHEMBLID>
CHEMBL396387

>  <PARENT_MOLREGNO>
398574

>  <COMPOUND_KEY>
11

>  <MOLWEIGHT>
288.38

>  <ALOGP>
3.48

>  <PSA>
50.69

>  <NUM_RO5_VIOLATIONS>
0

>  <ACTIVITY_ID>
1976813

>  <STANDARD_TYPE>
CL

>  <RELATION>
=

>  <STANDARD_VALUE>
51.0

>  <STANDARD_UNITS>
mL.min-1.g-1

>  <PUBLISHED_TYPE>
CL

>  <PUBLISHED_RELATION>
=

>  <PUBLISHED_VALUE>
51.0

>  <PUBLISHED_UNITS>
uL/min.mg

>  <POTENTIAL_DUPLICATE>
0

>  <BAO_ENDPOINT>
BAO_0002759

>  <ASSAY_ID>
448533

>  <ASSAY_CHEMBLID>
CHEMBL897682

>  <ASSAY_TYPE>
A

>  <DESCRIPTION>
Intrinsic clearance in rat liver microsomes

>  <ASSAY_SRC_ID>
1

>  <ASSAY_SRC_DESCRIPTION>
Scientific Literature

>  <ASSAY_ORGANISM>
Rattus norvegicus

>  <ASSAY_TAX_ID>
10116

>  <CURATED_BY>
Autocuration

>  <BAO_FORMAT>
BAO_0000251

>  <TID>
102178

>  <TARGET_CHEMBLID>
CHEMBL613694

>  <TARGET_TYPE>
SUBCELLULAR

>  <PREF_NAME>
Liver microsomes

>  <ORGANISM>
Rattus norvegicus

>  <CONFIDENCE_SCORE>
2

>  <TARGET_MAPPING>
Subcellular fraction

>  <DOC_ID>
36898

>  <DOC_CHEMBLID>
CHEMBL1149640

>  <PUBMED_ID>
17600707

>  <JOURNAL>
Bioorg. Med. Chem. Lett.

>  <YEAR>
2007

>  <VOLUME>
17

>  <ISSUE>
17

>  <FIRST_PAGE>
4837

$$$$

  Mrv1533001291819192D          

 31 33  0  0  0  0            999 V2000
   -1.4289   -0.8250    0.0000 C   0  0  0  0  0  0  0  0  0  0  0  0
   -0.7145   -1.2375    0.0000 C   0  0  0  0  0  0  0  0  0  0  0  0
   -0.7145   -2.0625    0.0000 C   0  0  0  0  0  0  0  0  0  0  0  0
   -1.4289   -2.4750    0.0000 C   0  0  0  0  0  0  0  0  0  0  0  0
   -1.4289   -3.3000    0.0000 C   0  0  0  0  0  0  0  0  0  0  0  0
   -0.7145   -3.7125    0.0000 C   0  0  0  0  0  0  0  0  0  0  0  0
    0.0000   -3.3000    0.0000 C   0  0  0  0  0  0  0  0  0  0  0  0
    0.0000   -2.4750    0.0000 C   0  0  0  0  0  0  0  0  0  0  0  0
    0.7145   -2.0625    0.0000 N   0  0  0  0  0  0  0  0  0  0  0  0
    1.4289   -2.4750    0.0000 C   0  0  0  0  0  0  0  0  0  0  0  0
    1.4289   -3.3000    0.0000 C   0  0  0  0  0  0  0  0  0  0  0  0
    2.1434   -3.7125    0.0000 O   0  0  0  0  0  0  0  0  0  0  0  0
    0.7145   -3.7125    0.0000 N   0  0  0  0  0  0  0  0  0  0  0  0
    0.7145   -4.5375    0.0000 C   0  0  0  0  0  0  0  0  0  0  0  0
    1.4289   -4.9500    0.0000 C   0  0  0  0  0  0  0  0  0  0  0  0
    2.1434   -4.5375    0.0000 C   0  0  0  0  0  0  0  0  0  0  0  0
    2.8579   -4.9500    0.0000 C   0  0  0  0  0  0  0  0  0  0  0  0
    2.8579   -5.7750    0.0000 C   0  0  0  0  0  0  0  0  0  0  0  0
    3.5724   -6.1875    0.0000 Cl  0  0  0  0  0  0  0  0  0  0  0  0
    2.1434   -6.1875    0.0000 C   0  0  0  0  0  0  0  0  0  0  0  0
    1.4289   -5.7750    0.0000 C   0  0  0  0  0  0  0  0  0  0  0  0
    0.7145   -1.2375    0.0000 S   0  0  0  0  0  0  0  0  0  0  0  0
    1.5395   -1.2375    0.0000 O   0  0  0  0  0  0  0  0  0  0  0  0
   -0.1105   -1.2375    0.0000 O   0  0  0  0  0  0  0  0  0  0  0  0
    0.7145   -0.4125    0.0000 C   0  0  0  0  0  0  0  0  0  0  0  0
    0.0000    0.0000    0.0000 C   0  0  0  0  0  0  0  0  0  0  0  0
    0.0000    0.8250    0.0000 C   0  0  0  0  0  0  0  0  0  0  0  0
    0.7145    1.2375    0.0000 C   0  0  0  0  0  0  0  0  0  0  0  0
    0.7145    2.0625    0.0000 C   0  0  0  0  0  0  0  0  0  0  0  0
    1.4289    0.8250    0.0000 C   0  0  0  0  0  0  0  0  0  0  0  0
    1.4289    0.0000    0.0000 C   0  0  0  0  0  0  0  0  0  0  0  0
  1  2  1  0  0  0  0
  2  3  1  0  0  0  0
  3  4  4  0  0  0  0
  4  5  4  0  0  0  0
  5  6  4  0  0  0  0
  6  7  4  0  0  0  0
  7  8  4  0  0  0  0
  3  8  4  0  0  0  0
  8  9  1  0  0  0  0
  9 10  1  0  0  0  0
 10 11  1  0  0  0  0
 11 12  2  0  0  0  0
 11 13  1  0  0  0  0
 13 14  1  0  0  0  0
 14 15  1  0  0  0  0
 15 16  4  0  0  0  0
 16 17  4  0  0  0  0
 17 18  4  0  0  0  0
 18 19  1  0  0  0  0
 18 20  4  0  0  0  0
 20 21  4  0  0  0  0
 15 21  4  0  0  0  0
  9 22  1  0  0  0  0
 22 23  2  0  0  0  0
 22 24  2  0  0  0  0
 22 25  1  0  0  0  0
 25 26  4  0  0  0  0
 26 27  4  0  0  0  0
 27 28  4  0  0  0  0
 28 29  1  0  0  0  0
 28 30  4  0  0  0  0
 30 31  4  0  0  0  0
 25 31  4  0  0  0  0
M  END
>  <CdId>
67

>  <Mol Weight>
456.99

>  <Formula>
C24H25ClN2O3S

>  <CMPD_CHEMBLID>
CHEMBL240436

>  <MOLREGNO>
409879

>  <PARENT_CMPD_CHEMBLID>
CHEMBL240436

>  <PARENT_MOLREGNO>
409879

>  <COMPOUND_KEY>
5g

>  <MOLWEIGHT>
456.98

>  <ALOGP>
5.26

>  <PSA>
74.86

>  <NUM_RO5_VIOLATIONS>
1

>  <ACTIVITY_ID>
2019837

>  <STANDARD_TYPE>
CL

>  <RELATION>
>

>  <STANDARD_VALUE>
50.0

>  <STANDARD_UNITS>
mL.min-1.g-1

>  <PUBLISHED_TYPE>
CL

>  <PUBLISHED_RELATION>
>

>  <PUBLISHED_VALUE>
50.0

>  <PUBLISHED_UNITS>
ml/min/g

>  <POTENTIAL_DUPLICATE>
0

>  <BAO_ENDPOINT>
BAO_0002759

>  <ASSAY_ID>
454128

>  <ASSAY_CHEMBLID>
CHEMBL903317

>  <ASSAY_TYPE>
A

>  <DESCRIPTION>
Metabolic stability in rat liver microsomes assessed as intrinsic clearance

>  <ASSAY_SRC_ID>
1

>  <ASSAY_SRC_DESCRIPTION>
Scientific Literature

>  <ASSAY_ORGANISM>
Rattus norvegicus

>  <ASSAY_TAX_ID>
10116

>  <CURATED_BY>
Autocuration

>  <BAO_FORMAT>
BAO_0000251

>  <TID>
102178

>  <TARGET_CHEMBLID>
CHEMBL613694

>  <TARGET_TYPE>
SUBCELLULAR

>  <PREF_NAME>
Liver microsomes

>  <ORGANISM>
Rattus norvegicus

>  <CONFIDENCE_SCORE>
2

>  <TARGET_MAPPING>
Subcellular fraction

>  <DOC_ID>
37412

>  <DOC_CHEMBLID>
CHEMBL1139103

>  <PUBMED_ID>
17236765

>  <JOURNAL>
Bioorg. Med. Chem. Lett.

>  <YEAR>
2007

>  <VOLUME>
17

>  <ISSUE>
6

>  <FIRST_PAGE>
1750

$$$$

  Mrv1533001291819192D          

 41 45  0  0  0  0            999 V2000
    0.7145   -0.4125    0.0000 C   0  0  0  0  0  0  0  0  0  0  0  0
    0.7145   -1.2375    0.0000 N   0  0  0  0  0  0  0  0  0  0  0  0
    1.3819   -1.7224    0.0000 N   0  0  0  0  0  0  0  0  0  0  0  0
    1.1270   -2.5070    0.0000 C   0  0  0  0  0  0  0  0  0  0  0  0
    1.6119   -3.1745    0.0000 O   0  0  0  0  0  0  0  0  0  0  0  0
    0.3020   -2.5070    0.0000 C   0  0  0  0  0  0  0  0  0  0  0  0
    0.0470   -1.7224    0.0000 C   0  0  0  0  0  0  0  0  0  0  0  0
   -0.7376   -1.4675    0.0000 C   0  0  0  0  0  0  0  0  0  0  0  0
   -0.1830   -3.1745    0.0000 C   0  0  0  0  0  0  0  0  0  0  0  0
   -1.0034   -3.0882    0.0000 N   0  0  0  0  0  0  0  0  0  0  0  0
   -1.3390   -2.3346    0.0000 C   0  0  0  0  0  0  0  0  0  0  0  0
   -2.1595   -2.2483    0.0000 C   0  0  0  0  0  0  0  0  0  0  0  0
   -2.4950   -1.4947    0.0000 C   0  0  0  0  0  0  0  0  0  0  0  0
   -3.3155   -1.4084    0.0000 C   0  0  0  0  0  0  0  0  0  0  0  0
   -3.6511   -0.6548    0.0000 C   0  0  0  0  0  0  0  0  0  0  0  0
   -3.1661    0.0127    0.0000 C   0  0  0  0  0  0  0  0  0  0  0  0
   -3.5017    0.7664    0.0000 Cl  0  0  0  0  0  0  0  0  0  0  0  0
   -2.3457   -0.0735    0.0000 C   0  0  0  0  0  0  0  0  0  0  0  0
   -2.0101   -0.8272    0.0000 C   0  0  0  0  0  0  0  0  0  0  0  0
   -1.4884   -3.7557    0.0000 C   0  0  0  0  0  0  0  0  0  0  0  0
   -1.1528   -4.5094    0.0000 C   0  0  0  0  0  0  0  0  0  0  0  0
   -1.6377   -5.1768    0.0000 C   0  0  0  0  0  0  0  0  0  0  0  0
   -2.4582   -5.0906    0.0000 N   0  0  0  0  0  0  0  0  0  0  0  0
   -2.7938   -4.3369    0.0000 C   0  0  0  0  0  0  0  0  0  0  0  0
   -2.3088   -3.6695    0.0000 C   0  0  0  0  0  0  0  0  0  0  0  0
   -2.9431   -5.7580    0.0000 C   0  0  0  0  0  0  0  0  0  0  0  0
   -2.6076   -6.5117    0.0000 O   0  0  0  0  0  0  0  0  0  0  0  0
   -3.7636   -5.6718    0.0000 C   0  0  0  0  0  0  0  0  0  0  0  0
   -4.2485   -6.3392    0.0000 C   0  0  0  0  0  0  0  0  0  0  0  0
   -5.0690   -6.2530    0.0000 C   0  0  0  0  0  0  0  0  0  0  0  0
   -5.4046   -5.4993    0.0000 C   0  0  0  0  0  0  0  0  0  0  0  0
   -4.9196   -4.8319    0.0000 C   0  0  0  0  0  0  0  0  0  0  0  0
   -4.0992   -4.9181    0.0000 N   0  3  0  0  0  0  0  0  0  0  0  0
   -3.6142   -4.2507    0.0000 O   0  5  0  0  0  0  0  0  0  0  0  0
    2.1665   -1.4675    0.0000 C   0  0  0  0  0  0  0  0  0  0  0  0
    2.3381   -0.6605    0.0000 C   0  0  0  0  0  0  0  0  0  0  0  0
    3.1227   -0.4056    0.0000 C   0  0  0  0  0  0  0  0  0  0  0  0
    3.7358   -0.9576    0.0000 C   0  0  0  0  0  0  0  0  0  0  0  0
    4.5204   -0.7027    0.0000 F   0  0  0  0  0  0  0  0  0  0  0  0
    3.5642   -1.7646    0.0000 C   0  0  0  0  0  0  0  0  0  0  0  0
    2.7796   -2.0195    0.0000 C   0  0  0  0  0  0  0  0  0  0  0  0
  1  2  1  0  0  0  0
  2  3  1  0  0  0  0
  3  4  1  0  0  0  0
  4  5  2  0  0  0  0
  4  6  1  0  0  0  0
  6  7  2  0  0  0  0
  2  7  1  0  0  0  0
  7  8  1  0  0  0  0
  6  9  1  0  0  0  0
  9 10  1  0  0  0  0
 10 11  1  0  0  0  0
 11 12  1  0  0  0  0
 12 13  1  0  0  0  0
 13 14  4  0  0  0  0
 14 15  4  0  0  0  0
 15 16  4  0  0  0  0
 16 17  1  0  0  0  0
 16 18  4  0  0  0  0
 18 19  4  0  0  0  0
 13 19  4  0  0  0  0
 10 20  1  0  0  0  0
 20 21  1  0  0  0  0
 21 22  1  0  0  0  0
 22 23  1  0  0  0  0
 23 24  1  0  0  0  0
 24 25  1  0  0  0  0
 20 25  1  0  0  0  0
 23 26  1  0  0  0  0
 26 27  2  0  0  0  0
 26 28  1  0  0  0  0
 28 29  4  0  0  0  0
 29 30  4  0  0  0  0
 30 31  4  0  0  0  0
 31 32  4  0  0  0  0
 32 33  4  0  0  0  0
 28 33  4  0  0  0  0
 33 34  1  0  0  0  0
  3 35  1  0  0  0  0
 35 36  4  0  0  0  0
 36 37  4  0  0  0  0
 37 38  4  0  0  0  0
 38 39  1  0  0  0  0
 38 40  4  0  0  0  0
 40 41  4  0  0  0  0
 35 41  4  0  0  0  0
M  CHG  2  33   1  34  -1
M  END
>  <CdId>
68

>  <Mol Weight>
578.09

>  <Formula>
C31H33ClFN5O3

>  <CMPD_CHEMBLID>
CHEMBL392430

>  <MOLREGNO>
411184

>  <PARENT_CMPD_CHEMBLID>
CHEMBL392430

>  <PARENT_MOLREGNO>
411184

>  <COMPOUND_KEY>
27

>  <MOLWEIGHT>
578.08

>  <ALOGP>
3.5

>  <PSA>
72.56

>  <NUM_RO5_VIOLATIONS>
1

>  <ACTIVITY_ID>
2034284

>  <STANDARD_TYPE>
CL

>  <RELATION>
<

>  <STANDARD_VALUE>
50.0

>  <STANDARD_UNITS>
mL.min-1.g-1

>  <PUBLISHED_TYPE>
CL

>  <PUBLISHED_RELATION>
<

>  <PUBLISHED_VALUE>
50.0

>  <PUBLISHED_UNITS>
uL/min.mg

>  <POTENTIAL_DUPLICATE>
0

>  <BAO_ENDPOINT>
BAO_0002759

>  <ASSAY_ID>
456286

>  <ASSAY_CHEMBLID>
CHEMBL888293

>  <ASSAY_TYPE>
A

>  <DESCRIPTION>
Metabolic stability in rat liver microsomes assessed as intrinsic clearance

>  <ASSAY_SRC_ID>
1

>  <ASSAY_SRC_DESCRIPTION>
Scientific Literature

>  <ASSAY_ORGANISM>
Rattus norvegicus

>  <ASSAY_TAX_ID>
10116

>  <CURATED_BY>
Autocuration

>  <BAO_FORMAT>
BAO_0000251

>  <TID>
102178

>  <TARGET_CHEMBLID>
CHEMBL613694

>  <TARGET_TYPE>
SUBCELLULAR

>  <PREF_NAME>
Liver microsomes

>  <ORGANISM>
Rattus norvegicus

>  <CONFIDENCE_SCORE>
2

>  <TARGET_MAPPING>
Subcellular fraction

>  <DOC_ID>
37636

>  <DOC_CHEMBLID>
CHEMBL1140015

>  <PUBMED_ID>
17532633

>  <JOURNAL>
Bioorg. Med. Chem. Lett.

>  <YEAR>
2007

>  <VOLUME>
17

>  <ISSUE>
15

>  <FIRST_PAGE>
4228

$$$$

  Mrv1533001291819192D          

 42 46  0  0  0  0            999 V2000
    0.7145   -0.4125    0.0000 C   0  0  0  0  0  0  0  0  0  0  0  0
    0.7145   -1.2375    0.0000 N   0  0  0  0  0  0  0  0  0  0  0  0
    1.3819   -1.7224    0.0000 N   0  0  0  0  0  0  0  0  0  0  0  0
    1.1270   -2.5070    0.0000 C   0  0  0  0  0  0  0  0  0  0  0  0
    1.6119   -3.1745    0.0000 O   0  0  0  0  0  0  0  0  0  0  0  0
    0.3020   -2.5070    0.0000 C   0  0  0  0  0  0  0  0  0  0  0  0
    0.0470   -1.7224    0.0000 C   0  0  0  0  0  0  0  0  0  0  0  0
   -0.7376   -1.4675    0.0000 C   0  0  0  0  0  0  0  0  0  0  0  0
   -0.1830   -3.1745    0.0000 C   0  0  0  0  0  0  0  0  0  0  0  0
   -1.0034   -3.0882    0.0000 N   0  0  0  0  0  0  0  0  0  0  0  0
   -1.3390   -2.3346    0.0000 C   0  0  0  0  0  0  0  0  0  0  0  0
   -2.1595   -2.2483    0.0000 C   0  0  0  0  0  0  0  0  0  0  0  0
   -2.4950   -1.4947    0.0000 C   0  0  0  0  0  0  0  0  0  0  0  0
   -3.3155   -1.4084    0.0000 C   0  0  0  0  0  0  0  0  0  0  0  0
   -3.6511   -0.6548    0.0000 C   0  0  0  0  0  0  0  0  0  0  0  0
   -3.1661    0.0127    0.0000 C   0  0  0  0  0  0  0  0  0  0  0  0
   -2.3457   -0.0735    0.0000 C   0  0  0  0  0  0  0  0  0  0  0  0
   -2.0101   -0.8272    0.0000 C   0  0  0  0  0  0  0  0  0  0  0  0
   -3.5017    0.7664    0.0000 N   0  3  0  0  0  0  0  0  0  0  0  0
   -3.0168    1.4338    0.0000 O   0  0  0  0  0  0  0  0  0  0  0  0
   -4.3222    0.8526    0.0000 O   0  5  0  0  0  0  0  0  0  0  0  0
   -1.4884   -3.7557    0.0000 C   0  0  0  0  0  0  0  0  0  0  0  0
   -1.1528   -4.5094    0.0000 C   0  0  0  0  0  0  0  0  0  0  0  0
   -1.6377   -5.1768    0.0000 C   0  0  0  0  0  0  0  0  0  0  0  0
   -2.4582   -5.0906    0.0000 N   0  0  0  0  0  0  0  0  0  0  0  0
   -2.7938   -4.3369    0.0000 C   0  0  0  0  0  0  0  0  0  0  0  0
   -2.3088   -3.6695    0.0000 C   0  0  0  0  0  0  0  0  0  0  0  0
   -2.9431   -5.7580    0.0000 C   0  0  0  0  0  0  0  0  0  0  0  0
   -2.6076   -6.5117    0.0000 O   0  0  0  0  0  0  0  0  0  0  0  0
   -3.7636   -5.6718    0.0000 C   0  0  0  0  0  0  0  0  0  0  0  0
   -4.2485   -6.3392    0.0000 C   0  0  0  0  0  0  0  0  0  0  0  0
   -5.0690   -6.2530    0.0000 C   0  0  0  0  0  0  0  0  0  0  0  0
   -5.4046   -5.4993    0.0000 C   0  0  0  0  0  0  0  0  0  0  0  0
   -4.9196   -4.8319    0.0000 C   0  0  0  0  0  0  0  0  0  0  0  0
   -4.0992   -4.9181    0.0000 N   0  0  0  0  0  0  0  0  0  0  0  0
    2.1665   -1.4675    0.0000 C   0  0  0  0  0  0  0  0  0  0  0  0
    2.3381   -0.6605    0.0000 C   0  0  0  0  0  0  0  0  0  0  0  0
    3.1227   -0.4056    0.0000 C   0  0  0  0  0  0  0  0  0  0  0  0
    3.7358   -0.9576    0.0000 C   0  0  0  0  0  0  0  0  0  0  0  0
    4.5204   -0.7027    0.0000 F   0  0  0  0  0  0  0  0  0  0  0  0
    3.5642   -1.7646    0.0000 C   0  0  0  0  0  0  0  0  0  0  0  0
    2.7796   -2.0195    0.0000 C   0  0  0  0  0  0  0  0  0  0  0  0
  1  2  1  0  0  0  0
  2  3  1  0  0  0  0
  3  4  1  0  0  0  0
  4  5  2  0  0  0  0
  4  6  1  0  0  0  0
  6  7  2  0  0  0  0
  2  7  1  0  0  0  0
  7  8  1  0  0  0  0
  6  9  1  0  0  0  0
  9 10  1  0  0  0  0
 10 11  1  0  0  0  0
 11 12  1  0  0  0  0
 12 13  1  0  0  0  0
 13 14  4  0  0  0  0
 14 15  4  0  0  0  0
 15 16  4  0  0  0  0
 16 17  4  0  0  0  0
 17 18  4  0  0  0  0
 13 18  4  0  0  0  0
 16 19  1  0  0  0  0
 19 20  2  0  0  0  0
 19 21  1  0  0  0  0
 10 22  1  0  0  0  0
 22 23  1  0  0  0  0
 23 24  1  0  0  0  0
 24 25  1  0  0  0  0
 25 26  1  0  0  0  0
 26 27  1  0  0  0  0
 22 27  1  0  0  0  0
 25 28  1  0  0  0  0
 28 29  2  0  0  0  0
 28 30  1  0  0  0  0
 30 31  4  0  0  0  0
 31 32  4  0  0  0  0
 32 33  4  0  0  0  0
 33 34  4  0  0  0  0
 34 35  4  0  0  0  0
 30 35  4  0  0  0  0
  3 36  1  0  0  0  0
 36 37  4  0  0  0  0
 37 38  4  0  0  0  0
 38 39  4  0  0  0  0
 39 40  1  0  0  0  0
 39 41  4  0  0  0  0
 41 42  4  0  0  0  0
 36 42  4  0  0  0  0
M  CHG  2  19   1  21  -1
M  END
>  <CdId>
69

>  <Mol Weight>
572.641

>  <Formula>
C31H33FN6O4

>  <CMPD_CHEMBLID>
CHEMBL392219

>  <MOLREGNO>
411174

>  <PARENT_CMPD_CHEMBLID>
CHEMBL392219

>  <PARENT_MOLREGNO>
411174

>  <COMPOUND_KEY>
24

>  <MOLWEIGHT>
572.63

>  <ALOGP>
3.57

>  <PSA>
105.81

>  <NUM_RO5_VIOLATIONS>
1

>  <ACTIVITY_ID>
2034287

>  <STANDARD_TYPE>
CL

>  <RELATION>
=

>  <STANDARD_VALUE>
62.0

>  <STANDARD_UNITS>
mL.min-1.g-1

>  <PUBLISHED_TYPE>
CL

>  <PUBLISHED_RELATION>
=

>  <PUBLISHED_VALUE>
62.0

>  <PUBLISHED_UNITS>
uL/min.mg

>  <POTENTIAL_DUPLICATE>
0

>  <BAO_ENDPOINT>
BAO_0002759

>  <ASSAY_ID>
456286

>  <ASSAY_CHEMBLID>
CHEMBL888293

>  <ASSAY_TYPE>
A

>  <DESCRIPTION>
Metabolic stability in rat liver microsomes assessed as intrinsic clearance

>  <ASSAY_SRC_ID>
1

>  <ASSAY_SRC_DESCRIPTION>
Scientific Literature

>  <ASSAY_ORGANISM>
Rattus norvegicus

>  <ASSAY_TAX_ID>
10116

>  <CURATED_BY>
Autocuration

>  <BAO_FORMAT>
BAO_0000251

>  <TID>
102178

>  <TARGET_CHEMBLID>
CHEMBL613694

>  <TARGET_TYPE>
SUBCELLULAR

>  <PREF_NAME>
Liver microsomes

>  <ORGANISM>
Rattus norvegicus

>  <CONFIDENCE_SCORE>
2

>  <TARGET_MAPPING>
Subcellular fraction

>  <DOC_ID>
37636

>  <DOC_CHEMBLID>
CHEMBL1140015

>  <PUBMED_ID>
17532633

>  <JOURNAL>
Bioorg. Med. Chem. Lett.

>  <YEAR>
2007

>  <VOLUME>
17

>  <ISSUE>
15

>  <FIRST_PAGE>
4228

$$$$

  Mrv1533001291819192D          

 44 48  0  0  0  0            999 V2000
    0.7145   -0.4125    0.0000 C   0  0  0  0  0  0  0  0  0  0  0  0
    0.7145   -1.2375    0.0000 N   0  0  0  0  0  0  0  0  0  0  0  0
    1.3819   -1.7224    0.0000 N   0  0  0  0  0  0  0  0  0  0  0  0
    1.1270   -2.5070    0.0000 C   0  0  0  0  0  0  0  0  0  0  0  0
    1.6119   -3.1745    0.0000 O   0  0  0  0  0  0  0  0  0  0  0  0
    0.3020   -2.5070    0.0000 C   0  0  0  0  0  0  0  0  0  0  0  0
    0.0470   -1.7224    0.0000 C   0  0  0  0  0  0  0  0  0  0  0  0
   -0.7376   -1.4675    0.0000 C   0  0  0  0  0  0  0  0  0  0  0  0
   -0.1830   -3.1745    0.0000 C   0  0  0  0  0  0  0  0  0  0  0  0
   -1.0034   -3.0882    0.0000 N   0  0  0  0  0  0  0  0  0  0  0  0
   -1.3390   -2.3346    0.0000 C   0  0  0  0  0  0  0  0  0  0  0  0
   -2.1595   -2.2483    0.0000 C   0  0  0  0  0  0  0  0  0  0  0  0
   -2.4950   -1.4947    0.0000 C   0  0  0  0  0  0  0  0  0  0  0  0
   -3.3155   -1.4084    0.0000 C   0  0  0  0  0  0  0  0  0  0  0  0
   -3.6511   -0.6548    0.0000 C   0  0  0  0  0  0  0  0  0  0  0  0
   -3.1661    0.0127    0.0000 C   0  0  0  0  0  0  0  0  0  0  0  0
   -2.3457   -0.0735    0.0000 C   0  0  0  0  0  0  0  0  0  0  0  0
   -2.0101   -0.8272    0.0000 C   0  0  0  0  0  0  0  0  0  0  0  0
   -3.5017    0.7664    0.0000 N   0  3  0  0  0  0  0  0  0  0  0  0
   -3.0168    1.4338    0.0000 O   0  0  0  0  0  0  0  0  0  0  0  0
   -4.3222    0.8526    0.0000 O   0  5  0  0  0  0  0  0  0  0  0  0
   -1.4884   -3.7557    0.0000 C   0  0  0  0  0  0  0  0  0  0  0  0
   -1.1528   -4.5094    0.0000 C   0  0  0  0  0  0  0  0  0  0  0  0
   -1.6377   -5.1768    0.0000 C   0  0  0  0  0  0  0  0  0  0  0  0
   -2.4582   -5.0906    0.0000 N   0  0  0  0  0  0  0  0  0  0  0  0
   -2.7938   -4.3369    0.0000 C   0  0  0  0  0  0  0  0  0  0  0  0
   -2.3088   -3.6695    0.0000 C   0  0  0  0  0  0  0  0  0  0  0  0
   -2.9431   -5.7580    0.0000 C   0  0  0  0  0  0  0  0  0  0  0  0
   -2.6076   -6.5117    0.0000 O   0  0  0  0  0  0  0  0  0  0  0  0
   -3.7636   -5.6718    0.0000 C   0  0  0  0  0  0  0  0  0  0  0  0
   -4.2485   -6.3392    0.0000 C   0  0  0  0  0  0  0  0  0  0  0  0
   -3.9130   -7.0929    0.0000 C   0  0  0  0  0  0  0  0  0  0  0  0
   -5.0690   -6.2530    0.0000 C   0  0  0  0  0  0  0  0  0  0  0  0
   -5.4046   -5.4993    0.0000 C   0  0  0  0  0  0  0  0  0  0  0  0
   -4.9196   -4.8319    0.0000 N   0  0  0  0  0  0  0  0  0  0  0  0
   -4.0992   -4.9181    0.0000 C   0  0  0  0  0  0  0  0  0  0  0  0
   -3.6142   -4.2507    0.0000 C   0  0  0  0  0  0  0  0  0  0  0  0
    2.1665   -1.4675    0.0000 C   0  0  0  0  0  0  0  0  0  0  0  0
    2.3381   -0.6605    0.0000 C   0  0  0  0  0  0  0  0  0  0  0  0
    3.1227   -0.4056    0.0000 C   0  0  0  0  0  0  0  0  0  0  0  0
    3.7358   -0.9576    0.0000 C   0  0  0  0  0  0  0  0  0  0  0  0
    4.5204   -0.7027    0.0000 F   0  0  0  0  0  0  0  0  0  0  0  0
    3.5642   -1.7646    0.0000 C   0  0  0  0  0  0  0  0  0  0  0  0
    2.7796   -2.0195    0.0000 C   0  0  0  0  0  0  0  0  0  0  0  0
  1  2  1  0  0  0  0
  2  3  1  0  0  0  0
  3  4  1  0  0  0  0
  4  5  2  0  0  0  0
  4  6  1  0  0  0  0
  6  7  2  0  0  0  0
  2  7  1  0  0  0  0
  7  8  1  0  0  0  0
  6  9  1  0  0  0  0
  9 10  1  0  0  0  0
 10 11  1  0  0  0  0
 11 12  1  0  0  0  0
 12 13  1  0  0  0  0
 13 14  4  0  0  0  0
 14 15  4  0  0  0  0
 15 16  4  0  0  0  0
 16 17  4  0  0  0  0
 17 18  4  0  0  0  0
 13 18  4  0  0  0  0
 16 19  1  0  0  0  0
 19 20  2  0  0  0  0
 19 21  1  0  0  0  0
 10 22  1  0  0  0  0
 22 23  1  0  0  0  0
 23 24  1  0  0  0  0
 24 25  1  0  0  0  0
 25 26  1  0  0  0  0
 26 27  1  0  0  0  0
 22 27  1  0  0  0  0
 25 28  1  0  0  0  0
 28 29  2  0  0  0  0
 28 30  1  0  0  0  0
 30 31  4  0  0  0  0
 31 32  1  0  0  0  0
 31 33  4  0  0  0  0
 33 34  4  0  0  0  0
 34 35  4  0  0  0  0
 35 36  4  0  0  0  0
 30 36  4  0  0  0  0
 36 37  1  0  0  0  0
  3 38  1  0  0  0  0
 38 39  4  0  0  0  0
 39 40  4  0  0  0  0
 40 41  4  0  0  0  0
 41 42  1  0  0  0  0
 41 43  4  0  0  0  0
 43 44  4  0  0  0  0
 38 44  4  0  0  0  0
M  CHG  2  19   1  21  -1
M  END
>  <CdId>
70

>  <Mol Weight>
600.695

>  <Formula>
C33H37FN6O4

>  <CMPD_CHEMBLID>
CHEMBL392218

>  <MOLREGNO>
411172

>  <PARENT_CMPD_CHEMBLID>
CHEMBL392218

>  <PARENT_MOLREGNO>
411172

>  <COMPOUND_KEY>
23

>  <MOLWEIGHT>
600.68

>  <ALOGP>
3.91

>  <PSA>
105.81

>  <NUM_RO5_VIOLATIONS>
1

>  <ACTIVITY_ID>
2034288

>  <STANDARD_TYPE>
CL

>  <RELATION>
=

>  <STANDARD_VALUE>
79.0

>  <STANDARD_UNITS>
mL.min-1.g-1

>  <PUBLISHED_TYPE>
CL

>  <PUBLISHED_RELATION>
=

>  <PUBLISHED_VALUE>
79.0

>  <PUBLISHED_UNITS>
uL/min.mg

>  <POTENTIAL_DUPLICATE>
0

>  <BAO_ENDPOINT>
BAO_0002759

>  <ASSAY_ID>
456286

>  <ASSAY_CHEMBLID>
CHEMBL888293

>  <ASSAY_TYPE>
A

>  <DESCRIPTION>
Metabolic stability in rat liver microsomes assessed as intrinsic clearance

>  <ASSAY_SRC_ID>
1

>  <ASSAY_SRC_DESCRIPTION>
Scientific Literature

>  <ASSAY_ORGANISM>
Rattus norvegicus

>  <ASSAY_TAX_ID>
10116

>  <CURATED_BY>
Autocuration

>  <BAO_FORMAT>
BAO_0000251

>  <TID>
102178

>  <TARGET_CHEMBLID>
CHEMBL613694

>  <TARGET_TYPE>
SUBCELLULAR

>  <PREF_NAME>
Liver microsomes

>  <ORGANISM>
Rattus norvegicus

>  <CONFIDENCE_SCORE>
2

>  <TARGET_MAPPING>
Subcellular fraction

>  <DOC_ID>
37636

>  <DOC_CHEMBLID>
CHEMBL1140015

>  <PUBMED_ID>
17532633

>  <JOURNAL>
Bioorg. Med. Chem. Lett.

>  <YEAR>
2007

>  <VOLUME>
17

>  <ISSUE>
15

>  <FIRST_PAGE>
4228

$$$$

  Mrv1533001291819192D          

 42 46  0  0  0  0            999 V2000
    0.7145   -0.4125    0.0000 C   0  0  0  0  0  0  0  0  0  0  0  0
    0.7145   -1.2375    0.0000 N   0  0  0  0  0  0  0  0  0  0  0  0
    1.3819   -1.7224    0.0000 N   0  0  0  0  0  0  0  0  0  0  0  0
    1.1270   -2.5070    0.0000 C   0  0  0  0  0  0  0  0  0  0  0  0
    1.6119   -3.1745    0.0000 O   0  0  0  0  0  0  0  0  0  0  0  0
    0.3020   -2.5070    0.0000 C   0  0  0  0  0  0  0  0  0  0  0  0
    0.0470   -1.7224    0.0000 C   0  0  0  0  0  0  0  0  0  0  0  0
   -0.7376   -1.4675    0.0000 C   0  0  0  0  0  0  0  0  0  0  0  0
   -0.1830   -3.1745    0.0000 C   0  0  0  0  0  0  0  0  0  0  0  0
   -1.0034   -3.0882    0.0000 N   0  0  0  0  0  0  0  0  0  0  0  0
   -1.3390   -2.3346    0.0000 C   0  0  0  0  0  0  0  0  0  0  0  0
   -2.1595   -2.2483    0.0000 C   0  0  0  0  0  0  0  0  0  0  0  0
   -2.4950   -1.4947    0.0000 C   0  0  0  0  0  0  0  0  0  0  0  0
   -3.3155   -1.4084    0.0000 C   0  0  0  0  0  0  0  0  0  0  0  0
   -3.6511   -0.6548    0.0000 C   0  0  0  0  0  0  0  0  0  0  0  0
   -3.1661    0.0127    0.0000 C   0  0  0  0  0  0  0  0  0  0  0  0
   -3.5017    0.7664    0.0000 F   0  0  0  0  0  0  0  0  0  0  0  0
   -2.3457   -0.0735    0.0000 C   0  0  0  0  0  0  0  0  0  0  0  0
   -2.0101   -0.8272    0.0000 C   0  0  0  0  0  0  0  0  0  0  0  0
   -1.4884   -3.7557    0.0000 C   0  0  0  0  0  0  0  0  0  0  0  0
   -1.1528   -4.5094    0.0000 C   0  0  0  0  0  0  0  0  0  0  0  0
   -1.6377   -5.1768    0.0000 C   0  0  0  0  0  0  0  0  0  0  0  0
   -2.4582   -5.0906    0.0000 N   0  0  0  0  0  0  0  0  0  0  0  0
   -2.7938   -4.3369    0.0000 C   0  0  0  0  0  0  0  0  0  0  0  0
   -2.3088   -3.6695    0.0000 C   0  0  0  0  0  0  0  0  0  0  0  0
   -2.9431   -5.7580    0.0000 C   0  0  0  0  0  0  0  0  0  0  0  0
   -2.6076   -6.5117    0.0000 O   0  0  0  0  0  0  0  0  0  0  0  0
   -3.7636   -5.6718    0.0000 C   0  0  0  0  0  0  0  0  0  0  0  0
   -4.2485   -6.3392    0.0000 C   0  0  0  0  0  0  0  0  0  0  0  0
   -3.9130   -7.0929    0.0000 F   0  0  0  0  0  0  0  0  0  0  0  0
   -5.0690   -6.2530    0.0000 C   0  0  0  0  0  0  0  0  0  0  0  0
   -5.4046   -5.4993    0.0000 C   0  0  0  0  0  0  0  0  0  0  0  0
   -4.9196   -4.8319    0.0000 C   0  0  0  0  0  0  0  0  0  0  0  0
   -4.0992   -4.9181    0.0000 C   0  0  0  0  0  0  0  0  0  0  0  0
   -3.6142   -4.2507    0.0000 F   0  0  0  0  0  0  0  0  0  0  0  0
    2.1665   -1.4675    0.0000 C   0  0  0  0  0  0  0  0  0  0  0  0
    2.3381   -0.6605    0.0000 C   0  0  0  0  0  0  0  0  0  0  0  0
    3.1227   -0.4056    0.0000 C   0  0  0  0  0  0  0  0  0  0  0  0
    3.7358   -0.9576    0.0000 C   0  0  0  0  0  0  0  0  0  0  0  0
    4.5204   -0.7027    0.0000 F   0  0  0  0  0  0  0  0  0  0  0  0
    3.5642   -1.7646    0.0000 C   0  0  0  0  0  0  0  0  0  0  0  0
    2.7796   -2.0195    0.0000 C   0  0  0  0  0  0  0  0  0  0  0  0
  1  2  1  0  0  0  0
  2  3  1  0  0  0  0
  3  4  1  0  0  0  0
  4  5  2  0  0  0  0
  4  6  1  0  0  0  0
  6  7  2  0  0  0  0
  2  7  1  0  0  0  0
  7  8  1  0  0  0  0
  6  9  1  0  0  0  0
  9 10  1  0  0  0  0
 10 11  1  0  0  0  0
 11 12  1  0  0  0  0
 12 13  1  0  0  0  0
 13 14  4  0  0  0  0
 14 15  4  0  0  0  0
 15 16  4  0  0  0  0
 16 17  1  0  0  0  0
 16 18  4  0  0  0  0
 18 19  4  0  0  0  0
 13 19  4  0  0  0  0
 10 20  1  0  0  0  0
 20 21  1  0  0  0  0
 21 22  1  0  0  0  0
 22 23  1  0  0  0  0
 23 24  1  0  0  0  0
 24 25  1  0  0  0  0
 20 25  1  0  0  0  0
 23 26  1  0  0  0  0
 26 27  2  0  0  0  0
 26 28  1  0  0  0  0
 28 29  4  0  0  0  0
 29 30  1  0  0  0  0
 29 31  4  0  0  0  0
 31 32  4  0  0  0  0
 32 33  4  0  0  0  0
 33 34  4  0  0  0  0
 28 34  4  0  0  0  0
 34 35  1  0  0  0  0
  3 36  1  0  0  0  0
 36 37  4  0  0  0  0
 37 38  4  0  0  0  0
 38 39  4  0  0  0  0
 39 40  1  0  0  0  0
 39 41  4  0  0  0  0
 41 42  4  0  0  0  0
 36 42  4  0  0  0  0
M  END
>  <CdId>
71

>  <Mol Weight>
580.628

>  <Formula>
C32H32F4N4O2

>  <CMPD_CHEMBLID>
CHEMBL246768

>  <MOLREGNO>
411160

>  <PARENT_CMPD_CHEMBLID>
CHEMBL246768

>  <PARENT_MOLREGNO>
411160

>  <COMPOUND_KEY>
19

>  <MOLWEIGHT>
580.62

>  <ALOGP>
5.01

>  <PSA>
47.1

>  <NUM_RO5_VIOLATIONS>
2

>  <ACTIVITY_ID>
2034272

>  <STANDARD_TYPE>
CL

>  <RELATION>
=

>  <STANDARD_VALUE>
303.0

>  <STANDARD_UNITS>
mL.min-1.g-1

>  <PUBLISHED_TYPE>
CL

>  <PUBLISHED_RELATION>
=

>  <PUBLISHED_VALUE>
303.0

>  <PUBLISHED_UNITS>
uL/min.mg

>  <POTENTIAL_DUPLICATE>
0

>  <BAO_ENDPOINT>
BAO_0002759

>  <ASSAY_ID>
456286

>  <ASSAY_CHEMBLID>
CHEMBL888293

>  <ASSAY_TYPE>
A

>  <DESCRIPTION>
Metabolic stability in rat liver microsomes assessed as intrinsic clearance

>  <ASSAY_SRC_ID>
1

>  <ASSAY_SRC_DESCRIPTION>
Scientific Literature

>  <ASSAY_ORGANISM>
Rattus norvegicus

>  <ASSAY_TAX_ID>
10116

>  <CURATED_BY>
Autocuration

>  <BAO_FORMAT>
BAO_0000251

>  <TID>
102178

>  <TARGET_CHEMBLID>
CHEMBL613694

>  <TARGET_TYPE>
SUBCELLULAR

>  <PREF_NAME>
Liver microsomes

>  <ORGANISM>
Rattus norvegicus

>  <CONFIDENCE_SCORE>
2

>  <TARGET_MAPPING>
Subcellular fraction

>  <DOC_ID>
37636

>  <DOC_CHEMBLID>
CHEMBL1140015

>  <PUBMED_ID>
17532633

>  <JOURNAL>
Bioorg. Med. Chem. Lett.

>  <YEAR>
2007

>  <VOLUME>
17

>  <ISSUE>
15

>  <FIRST_PAGE>
4228

$$$$

  Mrv1533001291819192D          

 45 49  0  0  0  0            999 V2000
    0.7145   -0.4125    0.0000 C   0  0  0  0  0  0  0  0  0  0  0  0
    0.7145   -1.2375    0.0000 N   0  0  0  0  0  0  0  0  0  0  0  0
    1.3819   -1.7224    0.0000 N   0  0  0  0  0  0  0  0  0  0  0  0
    1.1270   -2.5070    0.0000 C   0  0  0  0  0  0  0  0  0  0  0  0
    1.6119   -3.1745    0.0000 O   0  0  0  0  0  0  0  0  0  0  0  0
    0.3020   -2.5070    0.0000 C   0  0  0  0  0  0  0  0  0  0  0  0
    0.0470   -1.7224    0.0000 C   0  0  0  0  0  0  0  0  0  0  0  0
   -0.7376   -1.4675    0.0000 C   0  0  0  0  0  0  0  0  0  0  0  0
   -0.1830   -3.1745    0.0000 C   0  0  0  0  0  0  0  0  0  0  0  0
   -1.0034   -3.0882    0.0000 N   0  0  0  0  0  0  0  0  0  0  0  0
   -1.3390   -2.3346    0.0000 C   0  0  0  0  0  0  0  0  0  0  0  0
   -2.1595   -2.2483    0.0000 C   0  0  0  0  0  0  0  0  0  0  0  0
   -2.4950   -1.4947    0.0000 C   0  0  0  0  0  0  0  0  0  0  0  0
   -3.3155   -1.4084    0.0000 C   0  0  0  0  0  0  0  0  0  0  0  0
   -3.6511   -0.6548    0.0000 C   0  0  0  0  0  0  0  0  0  0  0  0
   -3.1661    0.0127    0.0000 C   0  0  0  0  0  0  0  0  0  0  0  0
   -2.3457   -0.0735    0.0000 C   0  0  0  0  0  0  0  0  0  0  0  0
   -2.0101   -0.8272    0.0000 C   0  0  0  0  0  0  0  0  0  0  0  0
   -3.5017    0.7664    0.0000 S   0  0  0  0  0  0  0  0  0  0  0  0
   -3.8373    1.5200    0.0000 O   0  0  0  0  0  0  0  0  0  0  0  0
   -2.7480    1.1019    0.0000 O   0  0  0  0  0  0  0  0  0  0  0  0
   -4.2554    0.4308    0.0000 N   0  0  0  0  0  0  0  0  0  0  0  0
   -1.4884   -3.7557    0.0000 C   0  0  0  0  0  0  0  0  0  0  0  0
   -1.1528   -4.5094    0.0000 C   0  0  0  0  0  0  0  0  0  0  0  0
   -1.6377   -5.1768    0.0000 C   0  0  0  0  0  0  0  0  0  0  0  0
   -2.4582   -5.0906    0.0000 N   0  0  0  0  0  0  0  0  0  0  0  0
   -2.7938   -4.3369    0.0000 C   0  0  0  0  0  0  0  0  0  0  0  0
   -2.3088   -3.6695    0.0000 C   0  0  0  0  0  0  0  0  0  0  0  0
   -2.9431   -5.7580    0.0000 C   0  0  0  0  0  0  0  0  0  0  0  0
   -2.6076   -6.5117    0.0000 O   0  0  0  0  0  0  0  0  0  0  0  0
   -3.7636   -5.6718    0.0000 C   0  0  0  0  0  0  0  0  0  0  0  0
   -4.2485   -6.3392    0.0000 C   0  0  0  0  0  0  0  0  0  0  0  0
   -3.9130   -7.0929    0.0000 F   0  0  0  0  0  0  0  0  0  0  0  0
   -5.0690   -6.2530    0.0000 C   0  0  0  0  0  0  0  0  0  0  0  0
   -5.4046   -5.4993    0.0000 C   0  0  0  0  0  0  0  0  0  0  0  0
   -4.9196   -4.8319    0.0000 C   0  0  0  0  0  0  0  0  0  0  0  0
   -4.0992   -4.9181    0.0000 C   0  0  0  0  0  0  0  0  0  0  0  0
   -3.6142   -4.2507    0.0000 F   0  0  0  0  0  0  0  0  0  0  0  0
    2.1665   -1.4675    0.0000 C   0  0  0  0  0  0  0  0  0  0  0  0
    2.3381   -0.6605    0.0000 C   0  0  0  0  0  0  0  0  0  0  0  0
    3.1227   -0.4056    0.0000 C   0  0  0  0  0  0  0  0  0  0  0  0
    3.7358   -0.9576    0.0000 C   0  0  0  0  0  0  0  0  0  0  0  0
    4.5204   -0.7027    0.0000 F   0  0  0  0  0  0  0  0  0  0  0  0
    3.5642   -1.7646    0.0000 C   0  0  0  0  0  0  0  0  0  0  0  0
    2.7796   -2.0195    0.0000 C   0  0  0  0  0  0  0  0  0  0  0  0
  1  2  1  0  0  0  0
  2  3  1  0  0  0  0
  3  4  1  0  0  0  0
  4  5  2  0  0  0  0
  4  6  1  0  0  0  0
  6  7  2  0  0  0  0
  2  7  1  0  0  0  0
  7  8  1  0  0  0  0
  6  9  1  0  0  0  0
  9 10  1  0  0  0  0
 10 11  1  0  0  0  0
 11 12  1  0  0  0  0
 12 13  1  0  0  0  0
 13 14  4  0  0  0  0
 14 15  4  0  0  0  0
 15 16  4  0  0  0  0
 16 17  4  0  0  0  0
 17 18  4  0  0  0  0
 13 18  4  0  0  0  0
 16 19  1  0  0  0  0
 19 20  2  0  0  0  0
 19 21  2  0  0  0  0
 19 22  1  0  0  0  0
 10 23  1  0  0  0  0
 23 24  1  0  0  0  0
 24 25  1  0  0  0  0
 25 26  1  0  0  0  0
 26 27  1  0  0  0  0
 27 28  1  0  0  0  0
 23 28  1  0  0  0  0
 26 29  1  0  0  0  0
 29 30  2  0  0  0  0
 29 31  1  0  0  0  0
 31 32  4  0  0  0  0
 32 33  1  0  0  0  0
 32 34  4  0  0  0  0
 34 35  4  0  0  0  0
 35 36  4  0  0  0  0
 36 37  4  0  0  0  0
 31 37  4  0  0  0  0
 37 38  1  0  0  0  0
  3 39  1  0  0  0  0
 39 40  4  0  0  0  0
 40 41  4  0  0  0  0
 41 42  4  0  0  0  0
 42 43  1  0  0  0  0
 42 44  4  0  0  0  0
 44 45  4  0  0  0  0
 39 45  4  0  0  0  0
M  END
>  <CdId>
72

>  <Mol Weight>
641.71

>  <Formula>
C32H34F3N5O4S

>  <CMPD_CHEMBLID>
CHEMBL392220

>  <MOLREGNO>
411176

>  <PARENT_CMPD_CHEMBLID>
CHEMBL392220

>  <PARENT_MOLREGNO>
411176

>  <COMPOUND_KEY>
25

>  <MOLWEIGHT>
641.7

>  <ALOGP>
3.51

>  <PSA>
115.63

>  <NUM_RO5_VIOLATIONS>
1

>  <ACTIVITY_ID>
2034286

>  <STANDARD_TYPE>
CL

>  <RELATION>
<

>  <STANDARD_VALUE>
50.0

>  <STANDARD_UNITS>
mL.min-1.g-1

>  <PUBLISHED_TYPE>
CL

>  <PUBLISHED_RELATION>
<

>  <PUBLISHED_VALUE>
50.0

>  <PUBLISHED_UNITS>
uL/min.mg

>  <POTENTIAL_DUPLICATE>
0

>  <BAO_ENDPOINT>
BAO_0002759

>  <ASSAY_ID>
456286

>  <ASSAY_CHEMBLID>
CHEMBL888293

>  <ASSAY_TYPE>
A

>  <DESCRIPTION>
Metabolic stability in rat liver microsomes assessed as intrinsic clearance

>  <ASSAY_SRC_ID>
1

>  <ASSAY_SRC_DESCRIPTION>
Scientific Literature

>  <ASSAY_ORGANISM>
Rattus norvegicus

>  <ASSAY_TAX_ID>
10116

>  <CURATED_BY>
Autocuration

>  <BAO_FORMAT>
BAO_0000251

>  <TID>
102178

>  <TARGET_CHEMBLID>
CHEMBL613694

>  <TARGET_TYPE>
SUBCELLULAR

>  <PREF_NAME>
Liver microsomes

>  <ORGANISM>
Rattus norvegicus

>  <CONFIDENCE_SCORE>
2

>  <TARGET_MAPPING>
Subcellular fraction

>  <DOC_ID>
37636

>  <DOC_CHEMBLID>
CHEMBL1140015

>  <PUBMED_ID>
17532633

>  <JOURNAL>
Bioorg. Med. Chem. Lett.

>  <YEAR>
2007

>  <VOLUME>
17

>  <ISSUE>
15

>  <FIRST_PAGE>
4228

$$$$

  Mrv1533001291819192D          

 42 46  0  0  0  0            999 V2000
    0.7145   -0.4125    0.0000 C   0  0  0  0  0  0  0  0  0  0  0  0
    0.7145   -1.2375    0.0000 N   0  0  0  0  0  0  0  0  0  0  0  0
    1.3819   -1.7224    0.0000 N   0  0  0  0  0  0  0  0  0  0  0  0
    1.1270   -2.5070    0.0000 C   0  0  0  0  0  0  0  0  0  0  0  0
    1.6119   -3.1745    0.0000 O   0  0  0  0  0  0  0  0  0  0  0  0
    0.3020   -2.5070    0.0000 C   0  0  0  0  0  0  0  0  0  0  0  0
    0.0470   -1.7224    0.0000 C   0  0  0  0  0  0  0  0  0  0  0  0
   -0.7376   -1.4675    0.0000 C   0  0  0  0  0  0  0  0  0  0  0  0
   -0.1830   -3.1745    0.0000 C   0  0  0  0  0  0  0  0  0  0  0  0
   -1.0034   -3.0882    0.0000 N   0  0  0  0  0  0  0  0  0  0  0  0
   -1.3390   -2.3346    0.0000 C   0  0  0  0  0  0  0  0  0  0  0  0
   -2.1595   -2.2483    0.0000 C   0  0  0  0  0  0  0  0  0  0  0  0
   -2.4950   -1.4947    0.0000 C   0  0  0  0  0  0  0  0  0  0  0  0
   -3.3155   -1.4084    0.0000 C   0  0  0  0  0  0  0  0  0  0  0  0
   -3.6511   -0.6548    0.0000 C   0  0  0  0  0  0  0  0  0  0  0  0
   -3.1661    0.0127    0.0000 C   0  0  0  0  0  0  0  0  0  0  0  0
   -3.5017    0.7664    0.0000 N   0  0  0  0  0  0  0  0  0  0  0  0
   -2.3457   -0.0735    0.0000 C   0  0  0  0  0  0  0  0  0  0  0  0
   -2.0101   -0.8272    0.0000 C   0  0  0  0  0  0  0  0  0  0  0  0
   -1.4884   -3.7557    0.0000 C   0  0  0  0  0  0  0  0  0  0  0  0
   -1.1528   -4.5094    0.0000 C   0  0  0  0  0  0  0  0  0  0  0  0
   -1.6377   -5.1768    0.0000 C   0  0  0  0  0  0  0  0  0  0  0  0
   -2.4582   -5.0906    0.0000 N   0  0  0  0  0  0  0  0  0  0  0  0
   -2.7938   -4.3369    0.0000 C   0  0  0  0  0  0  0  0  0  0  0  0
   -2.3088   -3.6695    0.0000 C   0  0  0  0  0  0  0  0  0  0  0  0
   -2.9431   -5.7580    0.0000 C   0  0  0  0  0  0  0  0  0  0  0  0
   -2.6076   -6.5117    0.0000 O   0  0  0  0  0  0  0  0  0  0  0  0
   -3.7636   -5.6718    0.0000 C   0  0  0  0  0  0  0  0  0  0  0  0
   -4.2485   -6.3392    0.0000 C   0  0  0  0  0  0  0  0  0  0  0  0
   -3.9130   -7.0929    0.0000 F   0  0  0  0  0  0  0  0  0  0  0  0
   -5.0690   -6.2530    0.0000 C   0  0  0  0  0  0  0  0  0  0  0  0
   -5.4046   -5.4993    0.0000 C   0  0  0  0  0  0  0  0  0  0  0  0
   -4.9196   -4.8319    0.0000 C   0  0  0  0  0  0  0  0  0  0  0  0
   -4.0992   -4.9181    0.0000 C   0  0  0  0  0  0  0  0  0  0  0  0
   -3.6142   -4.2507    0.0000 F   0  0  0  0  0  0  0  0  0  0  0  0
    2.1665   -1.4675    0.0000 C   0  0  0  0  0  0  0  0  0  0  0  0
    2.3381   -0.6605    0.0000 C   0  0  0  0  0  0  0  0  0  0  0  0
    3.1227   -0.4056    0.0000 C   0  0  0  0  0  0  0  0  0  0  0  0
    3.7358   -0.9576    0.0000 C   0  0  0  0  0  0  0  0  0  0  0  0
    4.5204   -0.7027    0.0000 F   0  0  0  0  0  0  0  0  0  0  0  0
    3.5642   -1.7646    0.0000 C   0  0  0  0  0  0  0  0  0  0  0  0
    2.7796   -2.0195    0.0000 C   0  0  0  0  0  0  0  0  0  0  0  0
  1  2  1  0  0  0  0
  2  3  1  0  0  0  0
  3  4  1  0  0  0  0
  4  5  2  0  0  0  0
  4  6  1  0  0  0  0
  6  7  2  0  0  0  0
  2  7  1  0  0  0  0
  7  8  1  0  0  0  0
  6  9  1  0  0  0  0
  9 10  1  0  0  0  0
 10 11  1  0  0  0  0
 11 12  1  0  0  0  0
 12 13  1  0  0  0  0
 13 14  4  0  0  0  0
 14 15  4  0  0  0  0
 15 16  4  0  0  0  0
 16 17  1  0  0  0  0
 16 18  4  0  0  0  0
 18 19  4  0  0  0  0
 13 19  4  0  0  0  0
 10 20  1  0  0  0  0
 20 21  1  0  0  0  0
 21 22  1  0  0  0  0
 22 23  1  0  0  0  0
 23 24  1  0  0  0  0
 24 25  1  0  0  0  0
 20 25  1  0  0  0  0
 23 26  1  0  0  0  0
 26 27  2  0  0  0  0
 26 28  1  0  0  0  0
 28 29  4  0  0  0  0
 29 30  1  0  0  0  0
 29 31  4  0  0  0  0
 31 32  4  0  0  0  0
 32 33  4  0  0  0  0
 33 34  4  0  0  0  0
 28 34  4  0  0  0  0
 34 35  1  0  0  0  0
  3 36  1  0  0  0  0
 36 37  4  0  0  0  0
 37 38  4  0  0  0  0
 38 39  4  0  0  0  0
 39 40  1  0  0  0  0
 39 41  4  0  0  0  0
 41 42  4  0  0  0  0
 36 42  4  0  0  0  0
M  END
>  <CdId>
73

>  <Mol Weight>
577.652

>  <Formula>
C32H34F3N5O2

>  <CMPD_CHEMBLID>
CHEMBL246769

>  <MOLREGNO>
411178

>  <PARENT_CMPD_CHEMBLID>
CHEMBL246769

>  <PARENT_MOLREGNO>
411178

>  <COMPOUND_KEY>
26

>  <MOLWEIGHT>
577.64

>  <ALOGP>
4.06

>  <PSA>
73.12

>  <NUM_RO5_VIOLATIONS>
1

>  <ACTIVITY_ID>
2034285

>  <STANDARD_TYPE>
CL

>  <RELATION>
<

>  <STANDARD_VALUE>
50.0

>  <STANDARD_UNITS>
mL.min-1.g-1

>  <PUBLISHED_TYPE>
CL

>  <PUBLISHED_RELATION>
<

>  <PUBLISHED_VALUE>
50.0

>  <PUBLISHED_UNITS>
uL/min.mg

>  <POTENTIAL_DUPLICATE>
0

>  <BAO_ENDPOINT>
BAO_0002759

>  <ASSAY_ID>
456286

>  <ASSAY_CHEMBLID>
CHEMBL888293

>  <ASSAY_TYPE>
A

>  <DESCRIPTION>
Metabolic stability in rat liver microsomes assessed as intrinsic clearance

>  <ASSAY_SRC_ID>
1

>  <ASSAY_SRC_DESCRIPTION>
Scientific Literature

>  <ASSAY_ORGANISM>
Rattus norvegicus

>  <ASSAY_TAX_ID>
10116

>  <CURATED_BY>
Autocuration

>  <BAO_FORMAT>
BAO_0000251

>  <TID>
102178

>  <TARGET_CHEMBLID>
CHEMBL613694

>  <TARGET_TYPE>
SUBCELLULAR

>  <PREF_NAME>
Liver microsomes

>  <ORGANISM>
Rattus norvegicus

>  <CONFIDENCE_SCORE>
2

>  <TARGET_MAPPING>
Subcellular fraction

>  <DOC_ID>
37636

>  <DOC_CHEMBLID>
CHEMBL1140015

>  <PUBMED_ID>
17532633

>  <JOURNAL>
Bioorg. Med. Chem. Lett.

>  <YEAR>
2007

>  <VOLUME>
17

>  <ISSUE>
15

>  <FIRST_PAGE>
4228

$$$$

  Mrv1533001291819192D          

 41 45  0  0  0  0            999 V2000
    0.7145   -0.4125    0.0000 C   0  0  0  0  0  0  0  0  0  0  0  0
    0.7145   -1.2375    0.0000 N   0  0  0  0  0  0  0  0  0  0  0  0
    1.3819   -1.7224    0.0000 N   0  0  0  0  0  0  0  0  0  0  0  0
    1.1270   -2.5070    0.0000 C   0  0  0  0  0  0  0  0  0  0  0  0
    1.6119   -3.1745    0.0000 O   0  0  0  0  0  0  0  0  0  0  0  0
    0.3020   -2.5070    0.0000 C   0  0  0  0  0  0  0  0  0  0  0  0
    0.0470   -1.7224    0.0000 C   0  0  0  0  0  0  0  0  0  0  0  0
   -0.7376   -1.4675    0.0000 C   0  0  0  0  0  0  0  0  0  0  0  0
   -0.1830   -3.1745    0.0000 C   0  0  0  0  0  0  0  0  0  0  0  0
   -1.0034   -3.0882    0.0000 N   0  0  0  0  0  0  0  0  0  0  0  0
   -1.3390   -2.3346    0.0000 C   0  0  0  0  0  0  0  0  0  0  0  0
   -2.1595   -2.2483    0.0000 C   0  0  0  0  0  0  0  0  0  0  0  0
   -2.4950   -1.4947    0.0000 C   0  0  0  0  0  0  0  0  0  0  0  0
   -3.3155   -1.4084    0.0000 C   0  0  0  0  0  0  0  0  0  0  0  0
   -3.6511   -0.6548    0.0000 C   0  0  0  0  0  0  0  0  0  0  0  0
   -3.1661    0.0127    0.0000 C   0  0  0  0  0  0  0  0  0  0  0  0
   -2.3457   -0.0735    0.0000 N   0  0  0  0  0  0  0  0  0  0  0  0
   -2.0101   -0.8272    0.0000 C   0  0  0  0  0  0  0  0  0  0  0  0
   -1.4884   -3.7557    0.0000 C   0  0  0  0  0  0  0  0  0  0  0  0
   -1.1528   -4.5094    0.0000 C   0  0  0  0  0  0  0  0  0  0  0  0
   -1.6377   -5.1768    0.0000 C   0  0  0  0  0  0  0  0  0  0  0  0
   -2.4582   -5.0906    0.0000 N   0  0  0  0  0  0  0  0  0  0  0  0
   -2.7938   -4.3369    0.0000 C   0  0  0  0  0  0  0  0  0  0  0  0
   -2.3088   -3.6695    0.0000 C   0  0  0  0  0  0  0  0  0  0  0  0
   -2.9431   -5.7580    0.0000 C   0  0  0  0  0  0  0  0  0  0  0  0
   -2.6076   -6.5117    0.0000 O   0  0  0  0  0  0  0  0  0  0  0  0
   -3.7636   -5.6718    0.0000 C   0  0  0  0  0  0  0  0  0  0  0  0
   -4.2485   -6.3392    0.0000 C   0  0  0  0  0  0  0  0  0  0  0  0
   -3.9130   -7.0929    0.0000 F   0  0  0  0  0  0  0  0  0  0  0  0
   -5.0690   -6.2530    0.0000 C   0  0  0  0  0  0  0  0  0  0  0  0
   -5.4046   -5.4993    0.0000 C   0  0  0  0  0  0  0  0  0  0  0  0
   -4.9196   -4.8319    0.0000 C   0  0  0  0  0  0  0  0  0  0  0  0
   -4.0992   -4.9181    0.0000 C   0  0  0  0  0  0  0  0  0  0  0  0
   -3.6142   -4.2507    0.0000 F   0  0  0  0  0  0  0  0  0  0  0  0
    2.1665   -1.4675    0.0000 C   0  0  0  0  0  0  0  0  0  0  0  0
    2.3381   -0.6605    0.0000 C   0  0  0  0  0  0  0  0  0  0  0  0
    3.1227   -0.4056    0.0000 C   0  0  0  0  0  0  0  0  0  0  0  0
    3.7358   -0.9576    0.0000 C   0  0  0  0  0  0  0  0  0  0  0  0
    4.5204   -0.7027    0.0000 F   0  0  0  0  0  0  0  0  0  0  0  0
    3.5642   -1.7646    0.0000 C   0  0  0  0  0  0  0  0  0  0  0  0
    2.7796   -2.0195    0.0000 C   0  0  0  0  0  0  0  0  0  0  0  0
  1  2  1  0  0  0  0
  2  3  1  0  0  0  0
  3  4  1  0  0  0  0
  4  5  2  0  0  0  0
  4  6  1  0  0  0  0
  6  7  2  0  0  0  0
  2  7  1  0  0  0  0
  7  8  1  0  0  0  0
  6  9  1  0  0  0  0
  9 10  1  0  0  0  0
 10 11  1  0  0  0  0
 11 12  1  0  0  0  0
 12 13  1  0  0  0  0
 13 14  4  0  0  0  0
 14 15  4  0  0  0  0
 15 16  4  0  0  0  0
 16 17  4  0  0  0  0
 17 18  4  0  0  0  0
 13 18  4  0  0  0  0
 10 19  1  0  0  0  0
 19 20  1  0  0  0  0
 20 21  1  0  0  0  0
 21 22  1  0  0  0  0
 22 23  1  0  0  0  0
 23 24  1  0  0  0  0
 19 24  1  0  0  0  0
 22 25  1  0  0  0  0
 25 26  2  0  0  0  0
 25 27  1  0  0  0  0
 27 28  4  0  0  0  0
 28 29  1  0  0  0  0
 28 30  4  0  0  0  0
 30 31  4  0  0  0  0
 31 32  4  0  0  0  0
 32 33  4  0  0  0  0
 27 33  4  0  0  0  0
 33 34  1  0  0  0  0
  3 35  1  0  0  0  0
 35 36  4  0  0  0  0
 36 37  4  0  0  0  0
 37 38  4  0  0  0  0
 38 39  1  0  0  0  0
 38 40  4  0  0  0  0
 40 41  4  0  0  0  0
 35 41  4  0  0  0  0
M  END
>  <CdId>
74

>  <Mol Weight>
563.625

>  <Formula>
C31H32F3N5O2

>  <CMPD_CHEMBLID>
CHEMBL397853

>  <MOLREGNO>
411167

>  <PARENT_CMPD_CHEMBLID>
CHEMBL397853

>  <PARENT_MOLREGNO>
411167

>  <COMPOUND_KEY>
21

>  <MOLWEIGHT>
563.61

>  <ALOGP>
3.66

>  <PSA>
59.99

>  <NUM_RO5_VIOLATIONS>
1

>  <ACTIVITY_ID>
2034290

>  <STANDARD_TYPE>
CL

>  <RELATION>
=

>  <STANDARD_VALUE>
113.0

>  <STANDARD_UNITS>
mL.min-1.g-1

>  <PUBLISHED_TYPE>
CL

>  <PUBLISHED_RELATION>
=

>  <PUBLISHED_VALUE>
113.0

>  <PUBLISHED_UNITS>
uL/min.mg

>  <POTENTIAL_DUPLICATE>
0

>  <BAO_ENDPOINT>
BAO_0002759

>  <ASSAY_ID>
456286

>  <ASSAY_CHEMBLID>
CHEMBL888293

>  <ASSAY_TYPE>
A

>  <DESCRIPTION>
Metabolic stability in rat liver microsomes assessed as intrinsic clearance

>  <ASSAY_SRC_ID>
1

>  <ASSAY_SRC_DESCRIPTION>
Scientific Literature

>  <ASSAY_ORGANISM>
Rattus norvegicus

>  <ASSAY_TAX_ID>
10116

>  <CURATED_BY>
Autocuration

>  <BAO_FORMAT>
BAO_0000251

>  <TID>
102178

>  <TARGET_CHEMBLID>
CHEMBL613694

>  <TARGET_TYPE>
SUBCELLULAR

>  <PREF_NAME>
Liver microsomes

>  <ORGANISM>
Rattus norvegicus

>  <CONFIDENCE_SCORE>
2

>  <TARGET_MAPPING>
Subcellular fraction

>  <DOC_ID>
37636

>  <DOC_CHEMBLID>
CHEMBL1140015

>  <PUBMED_ID>
17532633

>  <JOURNAL>
Bioorg. Med. Chem. Lett.

>  <YEAR>
2007

>  <VOLUME>
17

>  <ISSUE>
15

>  <FIRST_PAGE>
4228

$$$$

  Mrv1533001291819192D          

 42 46  0  0  0  0            999 V2000
    0.7145   -0.4125    0.0000 C   0  0  0  0  0  0  0  0  0  0  0  0
    0.7145   -1.2375    0.0000 N   0  0  0  0  0  0  0  0  0  0  0  0
    1.3819   -1.7224    0.0000 N   0  0  0  0  0  0  0  0  0  0  0  0
    1.1270   -2.5070    0.0000 C   0  0  0  0  0  0  0  0  0  0  0  0
    1.6119   -3.1745    0.0000 O   0  0  0  0  0  0  0  0  0  0  0  0
    0.3020   -2.5070    0.0000 C   0  0  0  0  0  0  0  0  0  0  0  0
    0.0470   -1.7224    0.0000 C   0  0  0  0  0  0  0  0  0  0  0  0
   -0.7376   -1.4675    0.0000 C   0  0  0  0  0  0  0  0  0  0  0  0
   -0.1830   -3.1745    0.0000 C   0  0  0  0  0  0  0  0  0  0  0  0
   -1.0034   -3.0882    0.0000 N   0  0  0  0  0  0  0  0  0  0  0  0
   -1.3390   -2.3346    0.0000 C   0  0  0  0  0  0  0  0  0  0  0  0
   -2.1595   -2.2483    0.0000 C   0  0  0  0  0  0  0  0  0  0  0  0
   -2.4950   -1.4947    0.0000 C   0  0  0  0  0  0  0  0  0  0  0  0
   -3.3155   -1.4084    0.0000 C   0  0  0  0  0  0  0  0  0  0  0  0
   -3.6511   -0.6548    0.0000 C   0  0  0  0  0  0  0  0  0  0  0  0
   -3.1661    0.0127    0.0000 C   0  0  0  0  0  0  0  0  0  0  0  0
   -3.5017    0.7664    0.0000 Cl  0  0  0  0  0  0  0  0  0  0  0  0
   -2.3457   -0.0735    0.0000 C   0  0  0  0  0  0  0  0  0  0  0  0
   -2.0101   -0.8272    0.0000 C   0  0  0  0  0  0  0  0  0  0  0  0
   -1.4884   -3.7557    0.0000 C   0  0  0  0  0  0  0  0  0  0  0  0
   -1.1528   -4.5094    0.0000 C   0  0  0  0  0  0  0  0  0  0  0  0
   -1.6377   -5.1768    0.0000 C   0  0  0  0  0  0  0  0  0  0  0  0
   -2.4582   -5.0906    0.0000 N   0  0  0  0  0  0  0  0  0  0  0  0
   -2.7938   -4.3369    0.0000 C   0  0  0  0  0  0  0  0  0  0  0  0
   -2.3088   -3.6695    0.0000 C   0  0  0  0  0  0  0  0  0  0  0  0
   -2.9431   -5.7580    0.0000 C   0  0  0  0  0  0  0  0  0  0  0  0
   -2.6076   -6.5117    0.0000 O   0  0  0  0  0  0  0  0  0  0  0  0
   -3.7636   -5.6718    0.0000 C   0  0  0  0  0  0  0  0  0  0  0  0
   -4.2485   -6.3392    0.0000 C   0  0  0  0  0  0  0  0  0  0  0  0
   -3.9130   -7.0929    0.0000 F   0  0  0  0  0  0  0  0  0  0  0  0
   -5.0690   -6.2530    0.0000 C   0  0  0  0  0  0  0  0  0  0  0  0
   -5.4046   -5.4993    0.0000 C   0  0  0  0  0  0  0  0  0  0  0  0
   -4.9196   -4.8319    0.0000 C   0  0  0  0  0  0  0  0  0  0  0  0
   -4.0992   -4.9181    0.0000 C   0  0  0  0  0  0  0  0  0  0  0  0
   -3.6142   -4.2507    0.0000 F   0  0  0  0  0  0  0  0  0  0  0  0
    2.1665   -1.4675    0.0000 C   0  0  0  0  0  0  0  0  0  0  0  0
    2.3381   -0.6605    0.0000 C   0  0  0  0  0  0  0  0  0  0  0  0
    3.1227   -0.4056    0.0000 C   0  0  0  0  0  0  0  0  0  0  0  0
    3.7358   -0.9576    0.0000 C   0  0  0  0  0  0  0  0  0  0  0  0
    4.5204   -0.7027    0.0000 F   0  0  0  0  0  0  0  0  0  0  0  0
    3.5642   -1.7646    0.0000 C   0  0  0  0  0  0  0  0  0  0  0  0
    2.7796   -2.0195    0.0000 C   0  0  0  0  0  0  0  0  0  0  0  0
  1  2  1  0  0  0  0
  2  3  1  0  0  0  0
  3  4  1  0  0  0  0
  4  5  2  0  0  0  0
  4  6  1  0  0  0  0
  6  7  2  0  0  0  0
  2  7  1  0  0  0  0
  7  8  1  0  0  0  0
  6  9  1  0  0  0  0
  9 10  1  0  0  0  0
 10 11  1  0  0  0  0
 11 12  1  0  0  0  0
 12 13  1  0  0  0  0
 13 14  4  0  0  0  0
 14 15  4  0  0  0  0
 15 16  4  0  0  0  0
 16 17  1  0  0  0  0
 16 18  4  0  0  0  0
 18 19  4  0  0  0  0
 13 19  4  0  0  0  0
 10 20  1  0  0  0  0
 20 21  1  0  0  0  0
 21 22  1  0  0  0  0
 22 23  1  0  0  0  0
 23 24  1  0  0  0  0
 24 25  1  0  0  0  0
 20 25  1  0  0  0  0
 23 26  1  0  0  0  0
 26 27  2  0  0  0  0
 26 28  1  0  0  0  0
 28 29  4  0  0  0  0
 29 30  1  0  0  0  0
 29 31  4  0  0  0  0
 31 32  4  0  0  0  0
 32 33  4  0  0  0  0
 33 34  4  0  0  0  0
 28 34  4  0  0  0  0
 34 35  1  0  0  0  0
  3 36  1  0  0  0  0
 36 37  4  0  0  0  0
 37 38  4  0  0  0  0
 38 39  4  0  0  0  0
 39 40  1  0  0  0  0
 39 41  4  0  0  0  0
 41 42  4  0  0  0  0
 36 42  4  0  0  0  0
M  END
>  <CdId>
75

>  <Mol Weight>
597.08

>  <Formula>
C32H32ClF3N4O2

>  <CMPD_CHEMBLID>
CHEMBL248179

>  <MOLREGNO>
411130

>  <PARENT_CMPD_CHEMBLID>
CHEMBL248179

>  <PARENT_MOLREGNO>
411130

>  <COMPOUND_KEY>
5

>  <MOLWEIGHT>
597.07

>  <ALOGP>
5.47

>  <PSA>
47.1

>  <NUM_RO5_VIOLATIONS>
2

>  <ACTIVITY_ID>
2034317

>  <STANDARD_TYPE>
CL

>  <RELATION>
=

>  <STANDARD_VALUE>
472.0

>  <STANDARD_UNITS>
mL.min-1.g-1

>  <PUBLISHED_TYPE>
CL

>  <PUBLISHED_RELATION>
=

>  <PUBLISHED_VALUE>
472.0

>  <PUBLISHED_UNITS>
uL/min.mg

>  <POTENTIAL_DUPLICATE>
0

>  <BAO_ENDPOINT>
BAO_0002759

>  <ASSAY_ID>
456286

>  <ASSAY_CHEMBLID>
CHEMBL888293

>  <ASSAY_TYPE>
A

>  <DESCRIPTION>
Metabolic stability in rat liver microsomes assessed as intrinsic clearance

>  <ASSAY_SRC_ID>
1

>  <ASSAY_SRC_DESCRIPTION>
Scientific Literature

>  <ASSAY_ORGANISM>
Rattus norvegicus

>  <ASSAY_TAX_ID>
10116

>  <CURATED_BY>
Autocuration

>  <BAO_FORMAT>
BAO_0000251

>  <TID>
102178

>  <TARGET_CHEMBLID>
CHEMBL613694

>  <TARGET_TYPE>
SUBCELLULAR

>  <PREF_NAME>
Liver microsomes

>  <ORGANISM>
Rattus norvegicus

>  <CONFIDENCE_SCORE>
2

>  <TARGET_MAPPING>
Subcellular fraction

>  <DOC_ID>
37636

>  <DOC_CHEMBLID>
CHEMBL1140015

>  <PUBMED_ID>
17532633

>  <JOURNAL>
Bioorg. Med. Chem. Lett.

>  <YEAR>
2007

>  <VOLUME>
17

>  <ISSUE>
15

>  <FIRST_PAGE>
4228

$$$$

  Mrv1533001291819192D          

 41 45  0  0  0  0            999 V2000
    0.7145   -0.4125    0.0000 C   0  0  0  0  0  0  0  0  0  0  0  0
    0.7145   -1.2375    0.0000 N   0  0  0  0  0  0  0  0  0  0  0  0
    1.3819   -1.7224    0.0000 N   0  0  0  0  0  0  0  0  0  0  0  0
    1.1270   -2.5070    0.0000 C   0  0  0  0  0  0  0  0  0  0  0  0
    1.6119   -3.1745    0.0000 O   0  0  0  0  0  0  0  0  0  0  0  0
    0.3020   -2.5070    0.0000 C   0  0  0  0  0  0  0  0  0  0  0  0
    0.0470   -1.7224    0.0000 C   0  0  0  0  0  0  0  0  0  0  0  0
   -0.7376   -1.4675    0.0000 C   0  0  0  0  0  0  0  0  0  0  0  0
   -0.1830   -3.1745    0.0000 C   0  0  0  0  0  0  0  0  0  0  0  0
   -1.0034   -3.0882    0.0000 N   0  0  0  0  0  0  0  0  0  0  0  0
   -1.3390   -2.3346    0.0000 C   0  0  0  0  0  0  0  0  0  0  0  0
   -2.1595   -2.2483    0.0000 C   0  0  0  0  0  0  0  0  0  0  0  0
   -2.4950   -1.4947    0.0000 C   0  0  0  0  0  0  0  0  0  0  0  0
   -3.3155   -1.4084    0.0000 C   0  0  0  0  0  0  0  0  0  0  0  0
   -3.6511   -0.6548    0.0000 C   0  0  0  0  0  0  0  0  0  0  0  0
   -3.1661    0.0127    0.0000 C   0  0  0  0  0  0  0  0  0  0  0  0
   -2.3457   -0.0735    0.0000 C   0  0  0  0  0  0  0  0  0  0  0  0
   -2.0101   -0.8272    0.0000 N   0  0  0  0  0  0  0  0  0  0  0  0
   -1.4884   -3.7557    0.0000 C   0  0  0  0  0  0  0  0  0  0  0  0
   -1.1528   -4.5094    0.0000 C   0  0  0  0  0  0  0  0  0  0  0  0
   -1.6377   -5.1768    0.0000 C   0  0  0  0  0  0  0  0  0  0  0  0
   -2.4582   -5.0906    0.0000 N   0  0  0  0  0  0  0  0  0  0  0  0
   -2.7938   -4.3369    0.0000 C   0  0  0  0  0  0  0  0  0  0  0  0
   -2.3088   -3.6695    0.0000 C   0  0  0  0  0  0  0  0  0  0  0  0
   -2.9431   -5.7580    0.0000 C   0  0  0  0  0  0  0  0  0  0  0  0
   -2.6076   -6.5117    0.0000 O   0  0  0  0  0  0  0  0  0  0  0  0
   -3.7636   -5.6718    0.0000 C   0  0  0  0  0  0  0  0  0  0  0  0
   -4.2485   -6.3392    0.0000 C   0  0  0  0  0  0  0  0  0  0  0  0
   -3.9130   -7.0929    0.0000 F   0  0  0  0  0  0  0  0  0  0  0  0
   -5.0690   -6.2530    0.0000 C   0  0  0  0  0  0  0  0  0  0  0  0
   -5.4046   -5.4993    0.0000 C   0  0  0  0  0  0  0  0  0  0  0  0
   -4.9196   -4.8319    0.0000 C   0  0  0  0  0  0  0  0  0  0  0  0
   -4.0992   -4.9181    0.0000 C   0  0  0  0  0  0  0  0  0  0  0  0
   -3.6142   -4.2507    0.0000 F   0  0  0  0  0  0  0  0  0  0  0  0
    2.1665   -1.4675    0.0000 C   0  0  0  0  0  0  0  0  0  0  0  0
    2.3381   -0.6605    0.0000 C   0  0  0  0  0  0  0  0  0  0  0  0
    3.1227   -0.4056    0.0000 C   0  0  0  0  0  0  0  0  0  0  0  0
    3.7358   -0.9576    0.0000 C   0  0  0  0  0  0  0  0  0  0  0  0
    4.5204   -0.7027    0.0000 F   0  0  0  0  0  0  0  0  0  0  0  0
    3.5642   -1.7646    0.0000 C   0  0  0  0  0  0  0  0  0  0  0  0
    2.7796   -2.0195    0.0000 C   0  0  0  0  0  0  0  0  0  0  0  0
  1  2  1  0  0  0  0
  2  3  1  0  0  0  0
  3  4  1  0  0  0  0
  4  5  2  0  0  0  0
  4  6  1  0  0  0  0
  6  7  2  0  0  0  0
  2  7  1  0  0  0  0
  7  8  1  0  0  0  0
  6  9  1  0  0  0  0
  9 10  1  0  0  0  0
 10 11  1  0  0  0  0
 11 12  1  0  0  0  0
 12 13  1  0  0  0  0
 13 14  4  0  0  0  0
 14 15  4  0  0  0  0
 15 16  4  0  0  0  0
 16 17  4  0  0  0  0
 17 18  4  0  0  0  0
 13 18  4  0  0  0  0
 10 19  1  0  0  0  0
 19 20  1  0  0  0  0
 20 21  1  0  0  0  0
 21 22  1  0  0  0  0
 22 23  1  0  0  0  0
 23 24  1  0  0  0  0
 19 24  1  0  0  0  0
 22 25  1  0  0  0  0
 25 26  2  0  0  0  0
 25 27  1  0  0  0  0
 27 28  4  0  0  0  0
 28 29  1  0  0  0  0
 28 30  4  0  0  0  0
 30 31  4  0  0  0  0
 31 32  4  0  0  0  0
 32 33  4  0  0  0  0
 27 33  4  0  0  0  0
 33 34  1  0  0  0  0
  3 35  1  0  0  0  0
 35 36  4  0  0  0  0
 36 37  4  0  0  0  0
 37 38  4  0  0  0  0
 38 39  1  0  0  0  0
 38 40  4  0  0  0  0
 40 41  4  0  0  0  0
 35 41  4  0  0  0  0
M  END
>  <CdId>
76

>  <Mol Weight>
563.625

>  <Formula>
C31H32F3N5O2

>  <CMPD_CHEMBLID>
CHEMBL245956

>  <MOLREGNO>
411170

>  <PARENT_CMPD_CHEMBLID>
CHEMBL245956

>  <PARENT_MOLREGNO>
411170

>  <COMPOUND_KEY>
22

>  <MOLWEIGHT>
563.61

>  <ALOGP>
3.8

>  <PSA>
59.99

>  <NUM_RO5_VIOLATIONS>
1

>  <ACTIVITY_ID>
2034289

>  <STANDARD_TYPE>
CL

>  <RELATION>
=

>  <STANDARD_VALUE>
82.0

>  <STANDARD_UNITS>
mL.min-1.g-1

>  <PUBLISHED_TYPE>
CL

>  <PUBLISHED_RELATION>
=

>  <PUBLISHED_VALUE>
82.0

>  <PUBLISHED_UNITS>
uL/min.mg

>  <POTENTIAL_DUPLICATE>
0

>  <BAO_ENDPOINT>
BAO_0002759

>  <ASSAY_ID>
456286

>  <ASSAY_CHEMBLID>
CHEMBL888293

>  <ASSAY_TYPE>
A

>  <DESCRIPTION>
Metabolic stability in rat liver microsomes assessed as intrinsic clearance

>  <ASSAY_SRC_ID>
1

>  <ASSAY_SRC_DESCRIPTION>
Scientific Literature

>  <ASSAY_ORGANISM>
Rattus norvegicus

>  <ASSAY_TAX_ID>
10116

>  <CURATED_BY>
Autocuration

>  <BAO_FORMAT>
BAO_0000251

>  <TID>
102178

>  <TARGET_CHEMBLID>
CHEMBL613694

>  <TARGET_TYPE>
SUBCELLULAR

>  <PREF_NAME>
Liver microsomes

>  <ORGANISM>
Rattus norvegicus

>  <CONFIDENCE_SCORE>
2

>  <TARGET_MAPPING>
Subcellular fraction

>  <DOC_ID>
37636

>  <DOC_CHEMBLID>
CHEMBL1140015

>  <PUBMED_ID>
17532633

>  <JOURNAL>
Bioorg. Med. Chem. Lett.

>  <YEAR>
2007

>  <VOLUME>
17

>  <ISSUE>
15

>  <FIRST_PAGE>
4228

$$$$

  Mrv1533001291819192D          

 44 48  0  0  0  0            999 V2000
    0.7145   -0.4125    0.0000 C   0  0  0  0  0  0  0  0  0  0  0  0
    0.7145   -1.2375    0.0000 N   0  0  0  0  0  0  0  0  0  0  0  0
    1.3819   -1.7224    0.0000 N   0  0  0  0  0  0  0  0  0  0  0  0
    1.1270   -2.5070    0.0000 C   0  0  0  0  0  0  0  0  0  0  0  0
    1.6119   -3.1745    0.0000 O   0  0  0  0  0  0  0  0  0  0  0  0
    0.3020   -2.5070    0.0000 C   0  0  0  0  0  0  0  0  0  0  0  0
    0.0470   -1.7224    0.0000 C   0  0  0  0  0  0  0  0  0  0  0  0
   -0.7376   -1.4675    0.0000 C   0  0  0  0  0  0  0  0  0  0  0  0
   -0.1830   -3.1745    0.0000 C   0  0  0  0  0  0  0  0  0  0  0  0
   -1.0034   -3.0882    0.0000 N   0  0  0  0  0  0  0  0  0  0  0  0
   -1.3390   -2.3346    0.0000 C   0  0  0  0  0  0  0  0  0  0  0  0
   -2.1595   -2.2483    0.0000 C   0  0  0  0  0  0  0  0  0  0  0  0
   -2.4950   -1.4947    0.0000 C   0  0  0  0  0  0  0  0  0  0  0  0
   -3.3155   -1.4084    0.0000 C   0  0  0  0  0  0  0  0  0  0  0  0
   -3.6511   -0.6548    0.0000 C   0  0  0  0  0  0  0  0  0  0  0  0
   -3.1661    0.0127    0.0000 C   0  0  0  0  0  0  0  0  0  0  0  0
   -2.3457   -0.0735    0.0000 C   0  0  0  0  0  0  0  0  0  0  0  0
   -2.0101   -0.8272    0.0000 C   0  0  0  0  0  0  0  0  0  0  0  0
   -3.5017    0.7664    0.0000 N   0  3  0  0  0  0  0  0  0  0  0  0
   -3.0168    1.4338    0.0000 O   0  0  0  0  0  0  0  0  0  0  0  0
   -4.3222    0.8526    0.0000 O   0  5  0  0  0  0  0  0  0  0  0  0
   -1.4884   -3.7557    0.0000 C   0  0  0  0  0  0  0  0  0  0  0  0
   -1.1528   -4.5094    0.0000 C   0  0  0  0  0  0  0  0  0  0  0  0
   -1.6377   -5.1768    0.0000 C   0  0  0  0  0  0  0  0  0  0  0  0
   -2.4582   -5.0906    0.0000 N   0  0  0  0  0  0  0  0  0  0  0  0
   -2.7938   -4.3369    0.0000 C   0  0  0  0  0  0  0  0  0  0  0  0
   -2.3088   -3.6695    0.0000 C   0  0  0  0  0  0  0  0  0  0  0  0
   -2.9431   -5.7580    0.0000 C   0  0  0  0  0  0  0  0  0  0  0  0
   -2.6076   -6.5117    0.0000 O   0  0  0  0  0  0  0  0  0  0  0  0
   -3.7636   -5.6718    0.0000 C   0  0  0  0  0  0  0  0  0  0  0  0
   -4.2485   -6.3392    0.0000 C   0  0  0  0  0  0  0  0  0  0  0  0
   -3.9130   -7.0929    0.0000 F   0  0  0  0  0  0  0  0  0  0  0  0
   -5.0690   -6.2530    0.0000 C   0  0  0  0  0  0  0  0  0  0  0  0
   -5.4046   -5.4993    0.0000 C   0  0  0  0  0  0  0  0  0  0  0  0
   -4.9196   -4.8319    0.0000 C   0  0  0  0  0  0  0  0  0  0  0  0
   -4.0992   -4.9181    0.0000 C   0  0  0  0  0  0  0  0  0  0  0  0
   -3.6142   -4.2507    0.0000 F   0  0  0  0  0  0  0  0  0  0  0  0
    2.1665   -1.4675    0.0000 C   0  0  0  0  0  0  0  0  0  0  0  0
    2.3381   -0.6605    0.0000 C   0  0  0  0  0  0  0  0  0  0  0  0
    3.1227   -0.4056    0.0000 C   0  0  0  0  0  0  0  0  0  0  0  0
    3.7358   -0.9576    0.0000 C   0  0  0  0  0  0  0  0  0  0  0  0
    4.5204   -0.7027    0.0000 F   0  0  0  0  0  0  0  0  0  0  0  0
    3.5642   -1.7646    0.0000 C   0  0  0  0  0  0  0  0  0  0  0  0
    2.7796   -2.0195    0.0000 C   0  0  0  0  0  0  0  0  0  0  0  0
  1  2  1  0  0  0  0
  2  3  1  0  0  0  0
  3  4  1  0  0  0  0
  4  5  2  0  0  0  0
  4  6  1  0  0  0  0
  6  7  2  0  0  0  0
  2  7  1  0  0  0  0
  7  8  1  0  0  0  0
  6  9  1  0  0  0  0
  9 10  1  0  0  0  0
 10 11  1  0  0  0  0
 11 12  1  0  0  0  0
 12 13  1  0  0  0  0
 13 14  4  0  0  0  0
 14 15  4  0  0  0  0
 15 16  4  0  0  0  0
 16 17  4  0  0  0  0
 17 18  4  0  0  0  0
 13 18  4  0  0  0  0
 16 19  1  0  0  0  0
 19 20  2  0  0  0  0
 19 21  1  0  0  0  0
 10 22  1  0  0  0  0
 22 23  1  0  0  0  0
 23 24  1  0  0  0  0
 24 25  1  0  0  0  0
 25 26  1  0  0  0  0
 26 27  1  0  0  0  0
 22 27  1  0  0  0  0
 25 28  1  0  0  0  0
 28 29  2  0  0  0  0
 28 30  1  0  0  0  0
 30 31  4  0  0  0  0
 31 32  1  0  0  0  0
 31 33  4  0  0  0  0
 33 34  4  0  0  0  0
 34 35  4  0  0  0  0
 35 36  4  0  0  0  0
 30 36  4  0  0  0  0
 36 37  1  0  0  0  0
  3 38  1  0  0  0  0
 38 39  4  0  0  0  0
 39 40  4  0  0  0  0
 40 41  4  0  0  0  0
 41 42  1  0  0  0  0
 41 43  4  0  0  0  0
 43 44  4  0  0  0  0
 38 44  4  0  0  0  0
M  CHG  2  19   1  21  -1
M  END
>  <CdId>
77

>  <Mol Weight>
607.634

>  <Formula>
C32H32F3N5O4

>  <CMPD_CHEMBLID>
CHEMBL392217

>  <MOLREGNO>
411163

>  <PARENT_CMPD_CHEMBLID>
CHEMBL392217

>  <PARENT_MOLREGNO>
411163

>  <COMPOUND_KEY>
20

>  <MOLWEIGHT>
607.62

>  <ALOGP>
4.7

>  <PSA>
92.91

>  <NUM_RO5_VIOLATIONS>
1

>  <ACTIVITY_ID>
2034291

>  <STANDARD_TYPE>
CL

>  <RELATION>
=

>  <STANDARD_VALUE>
235.0

>  <STANDARD_UNITS>
mL.min-1.g-1

>  <PUBLISHED_TYPE>
CL

>  <PUBLISHED_RELATION>
=

>  <PUBLISHED_VALUE>
235.0

>  <PUBLISHED_UNITS>
uL/min.mg

>  <POTENTIAL_DUPLICATE>
0

>  <BAO_ENDPOINT>
BAO_0002759

>  <ASSAY_ID>
456286

>  <ASSAY_CHEMBLID>
CHEMBL888293

>  <ASSAY_TYPE>
A

>  <DESCRIPTION>
Metabolic stability in rat liver microsomes assessed as intrinsic clearance

>  <ASSAY_SRC_ID>
1

>  <ASSAY_SRC_DESCRIPTION>
Scientific Literature

>  <ASSAY_ORGANISM>
Rattus norvegicus

>  <ASSAY_TAX_ID>
10116

>  <CURATED_BY>
Autocuration

>  <BAO_FORMAT>
BAO_0000251

>  <TID>
102178

>  <TARGET_CHEMBLID>
CHEMBL613694

>  <TARGET_TYPE>
SUBCELLULAR

>  <PREF_NAME>
Liver microsomes

>  <ORGANISM>
Rattus norvegicus

>  <CONFIDENCE_SCORE>
2

>  <TARGET_MAPPING>
Subcellular fraction

>  <DOC_ID>
37636

>  <DOC_CHEMBLID>
CHEMBL1140015

>  <PUBMED_ID>
17532633

>  <JOURNAL>
Bioorg. Med. Chem. Lett.

>  <YEAR>
2007

>  <VOLUME>
17

>  <ISSUE>
15

>  <FIRST_PAGE>
4228

$$$$

  Mrv1533001291819192D          

 32 35  0  0  0  0            999 V2000
    2.7512   -1.7116    0.0000 C   0  0  0  0  0  0  0  0  0  0  0  0
    2.7512   -2.5366    0.0000 C   0  0  0  0  0  0  0  0  0  0  0  0
    3.4186   -3.0215    0.0000 C   0  0  0  0  0  0  0  0  0  0  0  0
    3.1637   -3.8062    0.0000 C   0  0  0  0  0  0  0  0  0  0  0  0
    2.3387   -3.8062    0.0000 N   0  0  0  0  0  0  0  0  0  0  0  0
    2.0837   -3.0215    0.0000 N   0  0  0  0  0  0  0  0  0  0  0  0
    1.2991   -2.7666    0.0000 C   0  0  0  0  0  0  0  0  0  0  0  0
    0.6860   -3.3186    0.0000 C   0  0  0  0  0  0  0  0  0  0  0  0
    0.8576   -4.1256    0.0000 C   0  0  0  0  0  0  0  0  0  0  0  0
    0.2445   -4.6776    0.0000 C   0  0  0  0  0  0  0  0  0  0  0  0
    0.4160   -5.4846    0.0000 Cl  0  0  0  0  0  0  0  0  0  0  0  0
   -0.5402   -4.4227    0.0000 C   0  0  0  0  0  0  0  0  0  0  0  0
   -0.7117   -3.6157    0.0000 C   0  0  0  0  0  0  0  0  0  0  0  0
   -0.0986   -3.0637    0.0000 C   0  0  0  0  0  0  0  0  0  0  0  0
   -0.2701   -2.2567    0.0000 O   0  0  0  0  0  0  0  0  0  0  0  0
   -1.0547   -2.0018    0.0000 C   0  0  0  0  0  0  0  0  0  0  0  0
   -1.2263   -1.1948    0.0000 C   0  0  0  0  0  0  0  0  0  0  0  0
   -2.0109   -0.9399    0.0000 C   0  0  0  0  0  0  0  0  0  0  0  0
   -2.1824   -0.1329    0.0000 C   0  0  0  0  0  0  0  0  0  0  0  0
   -1.5693    0.4191    0.0000 C   0  0  0  0  0  0  0  0  0  0  0  0
   -0.7847    0.1642    0.0000 C   0  0  0  0  0  0  0  0  0  0  0  0
   -0.6132   -0.6428    0.0000 C   0  0  0  0  0  0  0  0  0  0  0  0
    3.6486   -4.4736    0.0000 C   0  0  0  0  0  0  0  0  0  0  0  0
    4.4691   -4.3874    0.0000 O   0  0  0  0  0  0  0  0  0  0  0  0
    3.3130   -5.2273    0.0000 N   0  0  0  0  0  0  0  0  0  0  0  0
    3.7980   -5.8947    0.0000 C   0  0  0  0  0  0  0  0  0  0  0  0
    3.4624   -6.6484    0.0000 C   0  0  0  0  0  0  0  0  0  0  0  0
    3.9473   -7.3158    0.0000 C   0  0  0  0  0  0  0  0  0  0  0  0
    3.6118   -8.0695    0.0000 C   0  0  0  0  0  0  0  0  0  0  0  0
    2.7913   -8.1557    0.0000 C   0  0  0  0  0  0  0  0  0  0  0  0
    2.3064   -7.4883    0.0000 C   0  0  0  0  0  0  0  0  0  0  0  0
    2.6419   -6.7346    0.0000 N   0  0  0  0  0  0  0  0  0  0  0  0
  1  2  1  0  0  0  0
  2  3  4  0  0  0  0
  3  4  4  0  0  0  0
  4  5  4  0  0  0  0
  5  6  4  0  0  0  0
  2  6  4  0  0  0  0
  6  7  1  0  0  0  0
  7  8  1  0  0  0  0
  8  9  4  0  0  0  0
  9 10  4  0  0  0  0
 10 11  1  0  0  0  0
 10 12  4  0  0  0  0
 12 13  4  0  0  0  0
 13 14  4  0  0  0  0
  8 14  4  0  0  0  0
 14 15  1  0  0  0  0
 15 16  1  0  0  0  0
 16 17  1  0  0  0  0
 17 18  4  0  0  0  0
 18 19  4  0  0  0  0
 19 20  4  0  0  0  0
 20 21  4  0  0  0  0
 21 22  4  0  0  0  0
 17 22  4  0  0  0  0
  4 23  1  0  0  0  0
 23 24  2  0  0  0  0
 23 25  1  0  0  0  0
 25 26  1  0  0  0  0
 26 27  1  0  0  0  0
 27 28  4  0  0  0  0
 28 29  4  0  0  0  0
 29 30  4  0  0  0  0
 30 31  4  0  0  0  0
 31 32  4  0  0  0  0
 27 32  4  0  0  0  0
M  END
>  <CdId>
93

>  <Mol Weight>
446.94

>  <Formula>
C25H23ClN4O2

>  <CMPD_CHEMBLID>
CHEMBL254554

>  <MOLREGNO>
425823

>  <PARENT_CMPD_CHEMBLID>
CHEMBL254554

>  <PARENT_MOLREGNO>
425823

>  <COMPOUND_KEY>
6j

>  <MOLWEIGHT>
446.93

>  <ALOGP>
4.73

>  <PSA>
69.03

>  <NUM_RO5_VIOLATIONS>
0

>  <ACTIVITY_ID>
2170161

>  <STANDARD_TYPE>
CL

>  <RELATION>
=

>  <STANDARD_VALUE>
30.0

>  <STANDARD_UNITS>
mL.min-1.g-1

>  <PUBLISHED_TYPE>
CL

>  <PUBLISHED_RELATION>
=

>  <PUBLISHED_VALUE>
30.0

>  <PUBLISHED_UNITS>
ml/min/g

>  <POTENTIAL_DUPLICATE>
0

>  <BAO_ENDPOINT>
BAO_0002759

>  <ASSAY_ID>
467685

>  <ASSAY_CHEMBLID>
CHEMBL937607

>  <ASSAY_TYPE>
A

>  <DESCRIPTION>
Metabolic stability assessed as intrinsic clearance in rat liver microsomes assessed per gram liver

>  <ASSAY_SRC_ID>
1

>  <ASSAY_SRC_DESCRIPTION>
Scientific Literature

>  <ASSAY_ORGANISM>
Rattus norvegicus

>  <ASSAY_TAX_ID>
10116

>  <CURATED_BY>
Autocuration

>  <BAO_FORMAT>
BAO_0000251

>  <TID>
102178

>  <TARGET_CHEMBLID>
CHEMBL613694

>  <TARGET_TYPE>
SUBCELLULAR

>  <PREF_NAME>
Liver microsomes

>  <ORGANISM>
Rattus norvegicus

>  <CONFIDENCE_SCORE>
2

>  <TARGET_MAPPING>
Subcellular fraction

>  <DOC_ID>
38705

>  <DOC_CHEMBLID>
CHEMBL1143088

>  <PUBMED_ID>
18462938

>  <JOURNAL>
Bioorg. Med. Chem. Lett.

>  <YEAR>
2008

>  <VOLUME>
18

>  <ISSUE>
11

>  <FIRST_PAGE>
3392

$$$$

  Mrv1533001291819192D          

 35 39  0  0  0  0            999 V2000
    1.4289    0.8250    0.0000 C   0  0  0  0  0  0  0  0  0  0  0  0
    2.1434    1.2375    0.0000 O   0  0  0  0  0  0  0  0  0  0  0  0
    2.8579    0.8250    0.0000 C   0  0  0  0  0  0  0  0  0  0  0  0
    3.5724    1.2375    0.0000 C   0  0  0  0  0  0  0  0  0  0  0  0
    4.2868    0.8250    0.0000 C   0  0  0  0  0  0  0  0  0  0  0  0
    5.0013    1.2375    0.0000 N   0  0  0  0  0  0  0  0  0  0  0  0
    5.7158    0.8250    0.0000 C   0  0  0  0  0  0  0  0  0  0  0  0
    5.7158    0.0000    0.0000 C   0  0  0  0  0  0  0  0  0  0  0  0
    5.0013   -0.4125    0.0000 C   0  0  0  0  0  0  0  0  0  0  0  0
    5.0013   -1.2375    0.0000 O   0  0  0  0  0  0  0  0  0  0  0  0
    4.2868   -1.6500    0.0000 C   0  0  0  0  0  0  0  0  0  0  0  0
    4.2868   -2.4750    0.0000 C   0  0  0  0  0  0  0  0  0  0  0  0
    3.5724   -2.8875    0.0000 C   0  0  0  0  0  0  0  0  0  0  0  0
    2.8579   -2.4750    0.0000 C   0  0  0  0  0  0  0  0  0  0  0  0
    2.1434   -2.8875    0.0000 C   0  0  0  0  0  0  0  0  0  0  0  0
    1.4289   -2.4750    0.0000 C   0  0  0  0  0  0  0  0  0  0  0  0
    1.4289   -1.6500    0.0000 C   0  0  0  0  0  0  0  0  0  0  0  0
    2.1434   -1.2375    0.0000 C   0  0  0  0  0  0  0  0  0  0  0  0
    2.8579   -1.6500    0.0000 C   0  0  0  0  0  0  0  0  0  0  0  0
    3.5724   -1.2375    0.0000 C   0  0  0  0  0  0  0  0  0  0  0  0
    2.1434   -3.7125    0.0000 C   0  0  0  0  0  0  0  0  0  0  0  0
    1.4289   -4.1250    0.0000 O   0  0  0  0  0  0  0  0  0  0  0  0
    2.8579   -4.1250    0.0000 N   0  0  0  0  0  0  0  0  0  0  0  0
    2.8579   -4.9500    0.0000 C   0  0  0  0  0  0  0  0  0  0  0  0
    3.5724   -5.3625    0.0000 C   0  0  0  0  0  0  0  0  0  0  0  0
    3.5724   -6.1875    0.0000 C   0  0  0  0  0  0  0  0  0  0  0  0
    2.8579   -6.6000    0.0000 C   0  0  0  0  0  0  0  0  0  0  0  0
    2.8579   -7.4250    0.0000 Cl  0  0  0  0  0  0  0  0  0  0  0  0
    2.1434   -6.1875    0.0000 C   0  0  0  0  0  0  0  0  0  0  0  0
    2.1434   -5.3625    0.0000 C   0  0  0  0  0  0  0  0  0  0  0  0
    4.2868    0.0000    0.0000 C   0  0  0  0  0  0  0  0  0  0  0  0
    3.5724   -0.4125    0.0000 C   0  0  0  0  0  0  0  0  0  0  0  0
    2.8579    0.0000    0.0000 C   0  0  0  0  0  0  0  0  0  0  0  0
    2.1434   -0.4125    0.0000 O   0  0  0  0  0  0  0  0  0  0  0  0
    1.4289    0.0000    0.0000 C   0  0  0  0  0  0  0  0  0  0  0  0
  1  2  1  0  0  0  0
  2  3  1  0  0  0  0
  3  4  4  0  0  0  0
  4  5  4  0  0  0  0
  5  6  4  0  0  0  0
  6  7  4  0  0  0  0
  7  8  4  0  0  0  0
  8  9  4  0  0  0  0
  9 10  1  0  0  0  0
 10 11  1  0  0  0  0
 11 12  4  0  0  0  0
 12 13  4  0  0  0  0
 13 14  4  0  0  0  0
 14 15  4  0  0  0  0
 15 16  4  0  0  0  0
 16 17  4  0  0  0  0
 17 18  4  0  0  0  0
 18 19  4  0  0  0  0
 14 19  4  0  0  0  0
 19 20  4  0  0  0  0
 11 20  4  0  0  0  0
 15 21  1  0  0  0  0
 21 22  2  0  0  0  0
 21 23  1  0  0  0  0
 23 24  1  0  0  0  0
 24 25  4  0  0  0  0
 25 26  4  0  0  0  0
 26 27  4  0  0  0  0
 27 28  1  0  0  0  0
 27 29  4  0  0  0  0
 29 30  4  0  0  0  0
 24 30  4  0  0  0  0
  9 31  4  0  0  0  0
  5 31  4  0  0  0  0
 31 32  4  0  0  0  0
 32 33  4  0  0  0  0
  3 33  4  0  0  0  0
 33 34  1  0  0  0  0
 34 35  1  0  0  0  0
M  END
>  <CdId>
98

>  <Mol Weight>
484.94

>  <Formula>
C28H21ClN2O4

>  <CMPD_CHEMBLID>
CHEMBL429743

>  <MOLREGNO>
439796

>  <PARENT_CMPD_CHEMBLID>
CHEMBL429743

>  <PARENT_MOLREGNO>
439796

>  <COMPOUND_KEY>
48

>  <MOLWEIGHT>
484.93

>  <ALOGP>
5.9

>  <PSA>
69.68

>  <NUM_RO5_VIOLATIONS>
1

>  <ACTIVITY_ID>
2121021

>  <STANDARD_TYPE>
CL

>  <RELATION>
=

>  <STANDARD_VALUE>
50.0

>  <STANDARD_UNITS>
mL.min-1.g-1

>  <PUBLISHED_TYPE>
CL

>  <PUBLISHED_RELATION>
=

>  <PUBLISHED_VALUE>
50.0

>  <PUBLISHED_UNITS>
microL/min/mg

>  <POTENTIAL_DUPLICATE>
0

>  <BAO_ENDPOINT>
BAO_0002759

>  <ASSAY_ID>
474875

>  <ASSAY_CHEMBLID>
CHEMBL932838

>  <ASSAY_TYPE>
A

>  <DESCRIPTION>
Intrinsic clearance in rat liver microsomes

>  <ASSAY_SRC_ID>
1

>  <ASSAY_SRC_DESCRIPTION>
Scientific Literature

>  <ASSAY_ORGANISM>
Rattus norvegicus

>  <ASSAY_TAX_ID>
10116

>  <CURATED_BY>
Autocuration

>  <BAO_FORMAT>
BAO_0000251

>  <TID>
102178

>  <TARGET_CHEMBLID>
CHEMBL613694

>  <TARGET_TYPE>
SUBCELLULAR

>  <PREF_NAME>
Liver microsomes

>  <ORGANISM>
Rattus norvegicus

>  <CONFIDENCE_SCORE>
2

>  <TARGET_MAPPING>
Subcellular fraction

>  <DOC_ID>
39211

>  <DOC_CHEMBLID>
CHEMBL1144685

>  <PUBMED_ID>
18324761

>  <JOURNAL>
J. Med. Chem.

>  <YEAR>
2008

>  <VOLUME>
51

>  <ISSUE>
6

>  <FIRST_PAGE>
1649

$$$$

  Mrv1533001291819192D          

 34 38  0  0  0  0            999 V2000
    1.4289    0.8250    0.0000 C   0  0  0  0  0  0  0  0  0  0  0  0
    2.1434    1.2375    0.0000 O   0  0  0  0  0  0  0  0  0  0  0  0
    2.8579    0.8250    0.0000 C   0  0  0  0  0  0  0  0  0  0  0  0
    3.5724    1.2375    0.0000 C   0  0  0  0  0  0  0  0  0  0  0  0
    4.2868    0.8250    0.0000 C   0  0  0  0  0  0  0  0  0  0  0  0
    5.0013    1.2375    0.0000 N   0  0  0  0  0  0  0  0  0  0  0  0
    5.7158    0.8250    0.0000 C   0  0  0  0  0  0  0  0  0  0  0  0
    5.7158    0.0000    0.0000 C   0  0  0  0  0  0  0  0  0  0  0  0
    5.0013   -0.4125    0.0000 C   0  0  0  0  0  0  0  0  0  0  0  0
    5.0013   -1.2375    0.0000 O   0  0  0  0  0  0  0  0  0  0  0  0
    4.2868   -1.6500    0.0000 C   0  0  0  0  0  0  0  0  0  0  0  0
    4.2868   -2.4750    0.0000 C   0  0  0  0  0  0  0  0  0  0  0  0
    3.5724   -2.8875    0.0000 C   0  0  0  0  0  0  0  0  0  0  0  0
    2.8579   -2.4750    0.0000 C   0  0  0  0  0  0  0  0  0  0  0  0
    2.1434   -2.8875    0.0000 C   0  0  0  0  0  0  0  0  0  0  0  0
    1.4289   -2.4750    0.0000 C   0  0  0  0  0  0  0  0  0  0  0  0
    1.4289   -1.6500    0.0000 C   0  0  0  0  0  0  0  0  0  0  0  0
    2.1434   -1.2375    0.0000 C   0  0  0  0  0  0  0  0  0  0  0  0
    2.8579   -1.6500    0.0000 C   0  0  0  0  0  0  0  0  0  0  0  0
    3.5724   -1.2375    0.0000 C   0  0  0  0  0  0  0  0  0  0  0  0
    2.1434   -3.7125    0.0000 C   0  0  0  0  0  0  0  0  0  0  0  0
    1.4289   -4.1250    0.0000 O   0  0  0  0  0  0  0  0  0  0  0  0
    2.8579   -4.1250    0.0000 N   0  0  0  0  0  0  0  0  0  0  0  0
    2.8579   -4.9500    0.0000 C   0  0  0  0  0  0  0  0  0  0  0  0
    3.5724   -5.3625    0.0000 C   0  0  0  0  0  0  0  0  0  0  0  0
    3.5724   -6.1875    0.0000 C   0  0  0  0  0  0  0  0  0  0  0  0
    2.8579   -6.6000    0.0000 C   0  0  0  0  0  0  0  0  0  0  0  0
    2.1434   -6.1875    0.0000 N   0  0  0  0  0  0  0  0  0  0  0  0
    2.1434   -5.3625    0.0000 C   0  0  0  0  0  0  0  0  0  0  0  0
    4.2868    0.0000    0.0000 C   0  0  0  0  0  0  0  0  0  0  0  0
    3.5724   -0.4125    0.0000 C   0  0  0  0  0  0  0  0  0  0  0  0
    2.8579    0.0000    0.0000 C   0  0  0  0  0  0  0  0  0  0  0  0
    2.1434   -0.4125    0.0000 O   0  0  0  0  0  0  0  0  0  0  0  0
    1.4289    0.0000    0.0000 C   0  0  0  0  0  0  0  0  0  0  0  0
  1  2  1  0  0  0  0
  2  3  1  0  0  0  0
  3  4  4  0  0  0  0
  4  5  4  0  0  0  0
  5  6  4  0  0  0  0
  6  7  4  0  0  0  0
  7  8  4  0  0  0  0
  8  9  4  0  0  0  0
  9 10  1  0  0  0  0
 10 11  1  0  0  0  0
 11 12  4  0  0  0  0
 12 13  4  0  0  0  0
 13 14  4  0  0  0  0
 14 15  4  0  0  0  0
 15 16  4  0  0  0  0
 16 17  4  0  0  0  0
 17 18  4  0  0  0  0
 18 19  4  0  0  0  0
 14 19  4  0  0  0  0
 19 20  4  0  0  0  0
 11 20  4  0  0  0  0
 15 21  1  0  0  0  0
 21 22  2  0  0  0  0
 21 23  1  0  0  0  0
 23 24  1  0  0  0  0
 24 25  4  0  0  0  0
 25 26  4  0  0  0  0
 26 27  4  0  0  0  0
 27 28  4  0  0  0  0
 28 29  4  0  0  0  0
 24 29  4  0  0  0  0
  9 30  4  0  0  0  0
  5 30  4  0  0  0  0
 30 31  4  0  0  0  0
 31 32  4  0  0  0  0
  3 32  4  0  0  0  0
 32 33  1  0  0  0  0
 33 34  1  0  0  0  0
M  END
>  <CdId>
99

>  <Mol Weight>
451.482

>  <Formula>
C27H21N3O4

>  <CMPD_CHEMBLID>
CHEMBL406388

>  <MOLREGNO>
440778

>  <PARENT_CMPD_CHEMBLID>
CHEMBL406388

>  <PARENT_MOLREGNO>
440778

>  <COMPOUND_KEY>
65

>  <MOLWEIGHT>
451.47

>  <ALOGP>
4.09

>  <PSA>
82.57

>  <NUM_RO5_VIOLATIONS>
0

>  <ACTIVITY_ID>
2121025

>  <STANDARD_TYPE>
CL

>  <RELATION>
=

>  <STANDARD_VALUE>
90.0

>  <STANDARD_UNITS>
mL.min-1.g-1

>  <PUBLISHED_TYPE>
CL

>  <PUBLISHED_RELATION>
=

>  <PUBLISHED_VALUE>
90.0

>  <PUBLISHED_UNITS>
microL/min/mg

>  <POTENTIAL_DUPLICATE>
0

>  <BAO_ENDPOINT>
BAO_0002759

>  <ASSAY_ID>
474875

>  <ASSAY_CHEMBLID>
CHEMBL932838

>  <ASSAY_TYPE>
A

>  <DESCRIPTION>
Intrinsic clearance in rat liver microsomes

>  <ASSAY_SRC_ID>
1

>  <ASSAY_SRC_DESCRIPTION>
Scientific Literature

>  <ASSAY_ORGANISM>
Rattus norvegicus

>  <ASSAY_TAX_ID>
10116

>  <CURATED_BY>
Autocuration

>  <BAO_FORMAT>
BAO_0000251

>  <TID>
102178

>  <TARGET_CHEMBLID>
CHEMBL613694

>  <TARGET_TYPE>
SUBCELLULAR

>  <PREF_NAME>
Liver microsomes

>  <ORGANISM>
Rattus norvegicus

>  <CONFIDENCE_SCORE>
2

>  <TARGET_MAPPING>
Subcellular fraction

>  <DOC_ID>
39211

>  <DOC_CHEMBLID>
CHEMBL1144685

>  <PUBMED_ID>
18324761

>  <JOURNAL>
J. Med. Chem.

>  <YEAR>
2008

>  <VOLUME>
51

>  <ISSUE>
6

>  <FIRST_PAGE>
1649

$$$$

  Mrv1533001291819192D          

 34 38  0  0  0  0            999 V2000
    1.4289    0.8250    0.0000 C   0  0  0  0  0  0  0  0  0  0  0  0
    2.1434    1.2375    0.0000 O   0  0  0  0  0  0  0  0  0  0  0  0
    2.8579    0.8250    0.0000 C   0  0  0  0  0  0  0  0  0  0  0  0
    3.5724    1.2375    0.0000 C   0  0  0  0  0  0  0  0  0  0  0  0
    4.2868    0.8250    0.0000 C   0  0  0  0  0  0  0  0  0  0  0  0
    5.0013    1.2375    0.0000 N   0  0  0  0  0  0  0  0  0  0  0  0
    5.7158    0.8250    0.0000 C   0  0  0  0  0  0  0  0  0  0  0  0
    5.7158    0.0000    0.0000 C   0  0  0  0  0  0  0  0  0  0  0  0
    5.0013   -0.4125    0.0000 C   0  0  0  0  0  0  0  0  0  0  0  0
    5.0013   -1.2375    0.0000 O   0  0  0  0  0  0  0  0  0  0  0  0
    4.2868   -1.6500    0.0000 C   0  0  0  0  0  0  0  0  0  0  0  0
    4.2868   -2.4750    0.0000 C   0  0  0  0  0  0  0  0  0  0  0  0
    3.5724   -2.8875    0.0000 C   0  0  0  0  0  0  0  0  0  0  0  0
    2.8579   -2.4750    0.0000 C   0  0  0  0  0  0  0  0  0  0  0  0
    2.1434   -2.8875    0.0000 C   0  0  0  0  0  0  0  0  0  0  0  0
    1.4289   -2.4750    0.0000 C   0  0  0  0  0  0  0  0  0  0  0  0
    1.4289   -1.6500    0.0000 C   0  0  0  0  0  0  0  0  0  0  0  0
    2.1434   -1.2375    0.0000 C   0  0  0  0  0  0  0  0  0  0  0  0
    2.8579   -1.6500    0.0000 C   0  0  0  0  0  0  0  0  0  0  0  0
    3.5724   -1.2375    0.0000 C   0  0  0  0  0  0  0  0  0  0  0  0
    2.1434   -3.7125    0.0000 C   0  0  0  0  0  0  0  0  0  0  0  0
    1.4289   -4.1250    0.0000 O   0  0  0  0  0  0  0  0  0  0  0  0
    2.8579   -4.1250    0.0000 N   0  0  0  0  0  0  0  0  0  0  0  0
    2.8579   -4.9500    0.0000 C   0  0  0  0  0  0  0  0  0  0  0  0
    3.5724   -5.3625    0.0000 C   0  0  0  0  0  0  0  0  0  0  0  0
    3.5724   -6.1875    0.0000 C   0  0  0  0  0  0  0  0  0  0  0  0
    2.8579   -6.6000    0.0000 C   0  0  0  0  0  0  0  0  0  0  0  0
    2.1434   -6.1875    0.0000 C   0  0  0  0  0  0  0  0  0  0  0  0
    2.1434   -5.3625    0.0000 N   0  0  0  0  0  0  0  0  0  0  0  0
    4.2868    0.0000    0.0000 C   0  0  0  0  0  0  0  0  0  0  0  0
    3.5724   -0.4125    0.0000 C   0  0  0  0  0  0  0  0  0  0  0  0
    2.8579    0.0000    0.0000 C   0  0  0  0  0  0  0  0  0  0  0  0
    2.1434   -0.4125    0.0000 O   0  0  0  0  0  0  0  0  0  0  0  0
    1.4289    0.0000    0.0000 C   0  0  0  0  0  0  0  0  0  0  0  0
  1  2  1  0  0  0  0
  2  3  1  0  0  0  0
  3  4  4  0  0  0  0
  4  5  4  0  0  0  0
  5  6  4  0  0  0  0
  6  7  4  0  0  0  0
  7  8  4  0  0  0  0
  8  9  4  0  0  0  0
  9 10  1  0  0  0  0
 10 11  1  0  0  0  0
 11 12  4  0  0  0  0
 12 13  4  0  0  0  0
 13 14  4  0  0  0  0
 14 15  4  0  0  0  0
 15 16  4  0  0  0  0
 16 17  4  0  0  0  0
 17 18  4  0  0  0  0
 18 19  4  0  0  0  0
 14 19  4  0  0  0  0
 19 20  4  0  0  0  0
 11 20  4  0  0  0  0
 15 21  1  0  0  0  0
 21 22  2  0  0  0  0
 21 23  1  0  0  0  0
 23 24  1  0  0  0  0
 24 25  4  0  0  0  0
 25 26  4  0  0  0  0
 26 27  4  0  0  0  0
 27 28  4  0  0  0  0
 28 29  4  0  0  0  0
 24 29  4  0  0  0  0
  9 30  4  0  0  0  0
  5 30  4  0  0  0  0
 30 31  4  0  0  0  0
 31 32  4  0  0  0  0
  3 32  4  0  0  0  0
 32 33  1  0  0  0  0
 33 34  1  0  0  0  0
M  END
>  <CdId>
100

>  <Mol Weight>
451.482

>  <Formula>
C27H21N3O4

>  <CMPD_CHEMBLID>
CHEMBL269915

>  <MOLREGNO>
440816

>  <PARENT_CMPD_CHEMBLID>
CHEMBL269915

>  <PARENT_MOLREGNO>
440816

>  <COMPOUND_KEY>
64

>  <MOLWEIGHT>
451.47

>  <ALOGP>
4.63

>  <PSA>
82.57

>  <NUM_RO5_VIOLATIONS>
0

>  <ACTIVITY_ID>
2121026

>  <STANDARD_TYPE>
CL

>  <RELATION>
=

>  <STANDARD_VALUE>
90.0

>  <STANDARD_UNITS>
mL.min-1.g-1

>  <PUBLISHED_TYPE>
CL

>  <PUBLISHED_RELATION>
=

>  <PUBLISHED_VALUE>
90.0

>  <PUBLISHED_UNITS>
microL/min/mg

>  <POTENTIAL_DUPLICATE>
0

>  <BAO_ENDPOINT>
BAO_0002759

>  <ASSAY_ID>
474875

>  <ASSAY_CHEMBLID>
CHEMBL932838

>  <ASSAY_TYPE>
A

>  <DESCRIPTION>
Intrinsic clearance in rat liver microsomes

>  <ASSAY_SRC_ID>
1

>  <ASSAY_SRC_DESCRIPTION>
Scientific Literature

>  <ASSAY_ORGANISM>
Rattus norvegicus

>  <ASSAY_TAX_ID>
10116

>  <CURATED_BY>
Autocuration

>  <BAO_FORMAT>
BAO_0000251

>  <TID>
102178

>  <TARGET_CHEMBLID>
CHEMBL613694

>  <TARGET_TYPE>
SUBCELLULAR

>  <PREF_NAME>
Liver microsomes

>  <ORGANISM>
Rattus norvegicus

>  <CONFIDENCE_SCORE>
2

>  <TARGET_MAPPING>
Subcellular fraction

>  <DOC_ID>
39211

>  <DOC_CHEMBLID>
CHEMBL1144685

>  <PUBMED_ID>
18324761

>  <JOURNAL>
J. Med. Chem.

>  <YEAR>
2008

>  <VOLUME>
51

>  <ISSUE>
6

>  <FIRST_PAGE>
1649

$$$$

  Mrv1533001291819192D          

 36 40  0  0  0  0            999 V2000
    2.8579   -2.4750    0.0000 C   0  0  0  0  0  0  0  0  0  0  0  0
    3.5724   -2.8875    0.0000 O   0  0  0  0  0  0  0  0  0  0  0  0
    4.2868   -2.4750    0.0000 C   0  0  0  0  0  0  0  0  0  0  0  0
    5.0013   -2.8875    0.0000 C   0  0  0  0  0  0  0  0  0  0  0  0
    5.7158   -2.4750    0.0000 C   0  0  0  0  0  0  0  0  0  0  0  0
    6.4302   -2.8875    0.0000 N   0  0  0  0  0  0  0  0  0  0  0  0
    7.1447   -2.4750    0.0000 C   0  0  0  0  0  0  0  0  0  0  0  0
    7.1447   -1.6500    0.0000 C   0  0  0  0  0  0  0  0  0  0  0  0
    6.4302   -1.2375    0.0000 C   0  0  0  0  0  0  0  0  0  0  0  0
    6.4302   -0.4125    0.0000 O   0  0  0  0  0  0  0  0  0  0  0  0
    7.1447    0.0000    0.0000 C   0  0  0  0  0  0  0  0  0  0  0  0
    7.1447    0.8250    0.0000 C   0  0  0  0  0  0  0  0  0  0  0  0
    7.8592    1.2375    0.0000 C   0  0  0  0  0  0  0  0  0  0  0  0
    8.5737    0.8250    0.0000 C   0  0  0  0  0  0  0  0  0  0  0  0
    9.2881    1.2375    0.0000 C   0  0  0  0  0  0  0  0  0  0  0  0
   10.0026    0.8250    0.0000 C   0  0  0  0  0  0  0  0  0  0  0  0
   10.0026    0.0000    0.0000 C   0  0  0  0  0  0  0  0  0  0  0  0
    9.2881   -0.4125    0.0000 C   0  0  0  0  0  0  0  0  0  0  0  0
    8.5737    0.0000    0.0000 C   0  0  0  0  0  0  0  0  0  0  0  0
    7.8592   -0.4125    0.0000 C   0  0  0  0  0  0  0  0  0  0  0  0
    7.8592   -1.2375    0.0000 F   0  0  0  0  0  0  0  0  0  0  0  0
    9.2881    2.0625    0.0000 C   0  0  0  0  0  0  0  0  0  0  0  0
   10.0026    2.4750    0.0000 O   0  0  0  0  0  0  0  0  0  0  0  0
    8.5737    2.4750    0.0000 N   0  0  0  0  0  0  0  0  0  0  0  0
    8.5737    3.3000    0.0000 C   0  0  0  0  0  0  0  0  0  0  0  0
    7.8592    3.7125    0.0000 C   0  0  0  0  0  0  0  0  0  0  0  0
    7.8592    4.5375    0.0000 C   0  0  0  0  0  0  0  0  0  0  0  0
    8.5737    4.9500    0.0000 C   0  0  0  0  0  0  0  0  0  0  0  0
    8.5737    5.7750    0.0000 Cl  0  0  0  0  0  0  0  0  0  0  0  0
    9.2881    4.5375    0.0000 C   0  0  0  0  0  0  0  0  0  0  0  0
    9.2881    3.7125    0.0000 C   0  0  0  0  0  0  0  0  0  0  0  0
    5.7158   -1.6500    0.0000 C   0  0  0  0  0  0  0  0  0  0  0  0
    5.0013   -1.2375    0.0000 C   0  0  0  0  0  0  0  0  0  0  0  0
    4.2868   -1.6500    0.0000 C   0  0  0  0  0  0  0  0  0  0  0  0
    3.5724   -1.2375    0.0000 O   0  0  0  0  0  0  0  0  0  0  0  0
    2.8579   -1.6500    0.0000 C   0  0  0  0  0  0  0  0  0  0  0  0
  1  2  1  0  0  0  0
  2  3  1  0  0  0  0
  3  4  4  0  0  0  0
  4  5  4  0  0  0  0
  5  6  4  0  0  0  0
  6  7  4  0  0  0  0
  7  8  4  0  0  0  0
  8  9  4  0  0  0  0
  9 10  1  0  0  0  0
 10 11  1  0  0  0  0
 11 12  4  0  0  0  0
 12 13  4  0  0  0  0
 13 14  4  0  0  0  0
 14 15  4  0  0  0  0
 15 16  4  0  0  0  0
 16 17  4  0  0  0  0
 17 18  4  0  0  0  0
 18 19  4  0  0  0  0
 14 19  4  0  0  0  0
 19 20  4  0  0  0  0
 11 20  4  0  0  0  0
 20 21  1  0  0  0  0
 15 22  1  0  0  0  0
 22 23  2  0  0  0  0
 22 24  1  0  0  0  0
 24 25  1  0  0  0  0
 25 26  4  0  0  0  0
 26 27  4  0  0  0  0
 27 28  4  0  0  0  0
 28 29  1  0  0  0  0
 28 30  4  0  0  0  0
 30 31  4  0  0  0  0
 25 31  4  0  0  0  0
  9 32  4  0  0  0  0
  5 32  4  0  0  0  0
 32 33  4  0  0  0  0
 33 34  4  0  0  0  0
  3 34  4  0  0  0  0
 34 35  1  0  0  0  0
 35 36  1  0  0  0  0
M  END
>  <CdId>
101

>  <Mol Weight>
502.93

>  <Formula>
C28H20ClFN2O4

>  <CMPD_CHEMBLID>
CHEMBL429585

>  <MOLREGNO>
441176

>  <PARENT_CMPD_CHEMBLID>
CHEMBL429585

>  <PARENT_MOLREGNO>
441176

>  <COMPOUND_KEY>
78

>  <MOLWEIGHT>
502.92

>  <ALOGP>
6.11

>  <PSA>
69.68

>  <NUM_RO5_VIOLATIONS>
2

>  <ACTIVITY_ID>
2121022

>  <STANDARD_TYPE>
CL

>  <RELATION>
=

>  <STANDARD_VALUE>
30.0

>  <STANDARD_UNITS>
mL.min-1.g-1

>  <PUBLISHED_TYPE>
CL

>  <PUBLISHED_RELATION>
=

>  <PUBLISHED_VALUE>
30.0

>  <PUBLISHED_UNITS>
microL/min/mg

>  <POTENTIAL_DUPLICATE>
0

>  <BAO_ENDPOINT>
BAO_0002759

>  <ASSAY_ID>
474875

>  <ASSAY_CHEMBLID>
CHEMBL932838

>  <ASSAY_TYPE>
A

>  <DESCRIPTION>
Intrinsic clearance in rat liver microsomes

>  <ASSAY_SRC_ID>
1

>  <ASSAY_SRC_DESCRIPTION>
Scientific Literature

>  <ASSAY_ORGANISM>
Rattus norvegicus

>  <ASSAY_TAX_ID>
10116

>  <CURATED_BY>
Autocuration

>  <BAO_FORMAT>
BAO_0000251

>  <TID>
102178

>  <TARGET_CHEMBLID>
CHEMBL613694

>  <TARGET_TYPE>
SUBCELLULAR

>  <PREF_NAME>
Liver microsomes

>  <ORGANISM>
Rattus norvegicus

>  <CONFIDENCE_SCORE>
2

>  <TARGET_MAPPING>
Subcellular fraction

>  <DOC_ID>
39211

>  <DOC_CHEMBLID>
CHEMBL1144685

>  <PUBMED_ID>
18324761

>  <JOURNAL>
J. Med. Chem.

>  <YEAR>
2008

>  <VOLUME>
51

>  <ISSUE>
6

>  <FIRST_PAGE>
1649

$$$$

  Mrv1533001291819192D          

 34 38  0  0  0  0            999 V2000
    1.4289    0.8250    0.0000 C   0  0  0  0  0  0  0  0  0  0  0  0
    2.1434    1.2375    0.0000 O   0  0  0  0  0  0  0  0  0  0  0  0
    2.8579    0.8250    0.0000 C   0  0  0  0  0  0  0  0  0  0  0  0
    3.5724    1.2375    0.0000 C   0  0  0  0  0  0  0  0  0  0  0  0
    4.2868    0.8250    0.0000 C   0  0  0  0  0  0  0  0  0  0  0  0
    5.0013    1.2375    0.0000 N   0  0  0  0  0  0  0  0  0  0  0  0
    5.7158    0.8250    0.0000 C   0  0  0  0  0  0  0  0  0  0  0  0
    5.7158    0.0000    0.0000 C   0  0  0  0  0  0  0  0  0  0  0  0
    5.0013   -0.4125    0.0000 C   0  0  0  0  0  0  0  0  0  0  0  0
    5.0013   -1.2375    0.0000 O   0  0  0  0  0  0  0  0  0  0  0  0
    4.2868   -1.6500    0.0000 C   0  0  0  0  0  0  0  0  0  0  0  0
    4.2868   -2.4750    0.0000 C   0  0  0  0  0  0  0  0  0  0  0  0
    3.5724   -2.8875    0.0000 C   0  0  0  0  0  0  0  0  0  0  0  0
    2.8579   -2.4750    0.0000 C   0  0  0  0  0  0  0  0  0  0  0  0
    2.1434   -2.8875    0.0000 C   0  0  0  0  0  0  0  0  0  0  0  0
    1.4289   -2.4750    0.0000 C   0  0  0  0  0  0  0  0  0  0  0  0
    1.4289   -1.6500    0.0000 C   0  0  0  0  0  0  0  0  0  0  0  0
    2.1434   -1.2375    0.0000 C   0  0  0  0  0  0  0  0  0  0  0  0
    2.8579   -1.6500    0.0000 C   0  0  0  0  0  0  0  0  0  0  0  0
    3.5724   -1.2375    0.0000 C   0  0  0  0  0  0  0  0  0  0  0  0
    2.1434   -3.7125    0.0000 C   0  0  0  0  0  0  0  0  0  0  0  0
    1.4289   -4.1250    0.0000 O   0  0  0  0  0  0  0  0  0  0  0  0
    2.8579   -4.1250    0.0000 N   0  0  0  0  0  0  0  0  0  0  0  0
    2.8579   -4.9500    0.0000 C   0  0  0  0  0  0  0  0  0  0  0  0
    3.5724   -5.3625    0.0000 C   0  0  0  0  0  0  0  0  0  0  0  0
    3.5724   -6.1875    0.0000 C   0  0  0  0  0  0  0  0  0  0  0  0
    2.8579   -6.6000    0.0000 N   0  0  0  0  0  0  0  0  0  0  0  0
    2.1434   -6.1875    0.0000 C   0  0  0  0  0  0  0  0  0  0  0  0
    2.1434   -5.3625    0.0000 C   0  0  0  0  0  0  0  0  0  0  0  0
    4.2868    0.0000    0.0000 C   0  0  0  0  0  0  0  0  0  0  0  0
    3.5724   -0.4125    0.0000 C   0  0  0  0  0  0  0  0  0  0  0  0
    2.8579    0.0000    0.0000 C   0  0  0  0  0  0  0  0  0  0  0  0
    2.1434   -0.4125    0.0000 O   0  0  0  0  0  0  0  0  0  0  0  0
    1.4289    0.0000    0.0000 C   0  0  0  0  0  0  0  0  0  0  0  0
  1  2  1  0  0  0  0
  2  3  1  0  0  0  0
  3  4  4  0  0  0  0
  4  5  4  0  0  0  0
  5  6  4  0  0  0  0
  6  7  4  0  0  0  0
  7  8  4  0  0  0  0
  8  9  4  0  0  0  0
  9 10  1  0  0  0  0
 10 11  1  0  0  0  0
 11 12  4  0  0  0  0
 12 13  4  0  0  0  0
 13 14  4  0  0  0  0
 14 15  4  0  0  0  0
 15 16  4  0  0  0  0
 16 17  4  0  0  0  0
 17 18  4  0  0  0  0
 18 19  4  0  0  0  0
 14 19  4  0  0  0  0
 19 20  4  0  0  0  0
 11 20  4  0  0  0  0
 15 21  1  0  0  0  0
 21 22  2  0  0  0  0
 21 23  1  0  0  0  0
 23 24  1  0  0  0  0
 24 25  4  0  0  0  0
 25 26  4  0  0  0  0
 26 27  4  0  0  0  0
 27 28  4  0  0  0  0
 28 29  4  0  0  0  0
 24 29  4  0  0  0  0
  9 30  4  0  0  0  0
  5 30  4  0  0  0  0
 30 31  4  0  0  0  0
 31 32  4  0  0  0  0
  3 32  4  0  0  0  0
 32 33  1  0  0  0  0
 33 34  1  0  0  0  0
M  END
>  <CdId>
102

>  <Mol Weight>
451.482

>  <Formula>
C27H21N3O4

>  <CMPD_CHEMBLID>
CHEMBL272693

>  <MOLREGNO>
440741

>  <PARENT_CMPD_CHEMBLID>
CHEMBL272693

>  <PARENT_MOLREGNO>
440741

>  <COMPOUND_KEY>
66

>  <MOLWEIGHT>
451.47

>  <ALOGP>
4.09

>  <PSA>
82.57

>  <NUM_RO5_VIOLATIONS>
0

>  <ACTIVITY_ID>
2121024

>  <STANDARD_TYPE>
CL

>  <RELATION>
=

>  <STANDARD_VALUE>
80.0

>  <STANDARD_UNITS>
mL.min-1.g-1

>  <PUBLISHED_TYPE>
CL

>  <PUBLISHED_RELATION>
=

>  <PUBLISHED_VALUE>
80.0

>  <PUBLISHED_UNITS>
microL/min/mg

>  <POTENTIAL_DUPLICATE>
0

>  <BAO_ENDPOINT>
BAO_0002759

>  <ASSAY_ID>
474875

>  <ASSAY_CHEMBLID>
CHEMBL932838

>  <ASSAY_TYPE>
A

>  <DESCRIPTION>
Intrinsic clearance in rat liver microsomes

>  <ASSAY_SRC_ID>
1

>  <ASSAY_SRC_DESCRIPTION>
Scientific Literature

>  <ASSAY_ORGANISM>
Rattus norvegicus

>  <ASSAY_TAX_ID>
10116

>  <CURATED_BY>
Autocuration

>  <BAO_FORMAT>
BAO_0000251

>  <TID>
102178

>  <TARGET_CHEMBLID>
CHEMBL613694

>  <TARGET_TYPE>
SUBCELLULAR

>  <PREF_NAME>
Liver microsomes

>  <ORGANISM>
Rattus norvegicus

>  <CONFIDENCE_SCORE>
2

>  <TARGET_MAPPING>
Subcellular fraction

>  <DOC_ID>
39211

>  <DOC_CHEMBLID>
CHEMBL1144685

>  <PUBMED_ID>
18324761

>  <JOURNAL>
J. Med. Chem.

>  <YEAR>
2008

>  <VOLUME>
51

>  <ISSUE>
6

>  <FIRST_PAGE>
1649

$$$$

  Mrv1533001291819192D          

 34 38  0  0  0  0            999 V2000
    1.4289    0.8250    0.0000 C   0  0  0  0  0  0  0  0  0  0  0  0
    2.1434    1.2375    0.0000 O   0  0  0  0  0  0  0  0  0  0  0  0
    2.8579    0.8250    0.0000 C   0  0  0  0  0  0  0  0  0  0  0  0
    3.5724    1.2375    0.0000 C   0  0  0  0  0  0  0  0  0  0  0  0
    4.2868    0.8250    0.0000 C   0  0  0  0  0  0  0  0  0  0  0  0
    5.0013    1.2375    0.0000 N   0  0  0  0  0  0  0  0  0  0  0  0
    5.7158    0.8250    0.0000 C   0  0  0  0  0  0  0  0  0  0  0  0
    5.7158    0.0000    0.0000 C   0  0  0  0  0  0  0  0  0  0  0  0
    5.0013   -0.4125    0.0000 C   0  0  0  0  0  0  0  0  0  0  0  0
    5.0013   -1.2375    0.0000 O   0  0  0  0  0  0  0  0  0  0  0  0
    4.2868   -1.6500    0.0000 C   0  0  0  0  0  0  0  0  0  0  0  0
    4.2868   -2.4750    0.0000 C   0  0  0  0  0  0  0  0  0  0  0  0
    3.5724   -2.8875    0.0000 C   0  0  0  0  0  0  0  0  0  0  0  0
    2.8579   -2.4750    0.0000 C   0  0  0  0  0  0  0  0  0  0  0  0
    2.1434   -2.8875    0.0000 C   0  0  0  0  0  0  0  0  0  0  0  0
    1.4289   -2.4750    0.0000 C   0  0  0  0  0  0  0  0  0  0  0  0
    1.4289   -1.6500    0.0000 C   0  0  0  0  0  0  0  0  0  0  0  0
    2.1434   -1.2375    0.0000 C   0  0  0  0  0  0  0  0  0  0  0  0
    2.8579   -1.6500    0.0000 C   0  0  0  0  0  0  0  0  0  0  0  0
    3.5724   -1.2375    0.0000 C   0  0  0  0  0  0  0  0  0  0  0  0
    2.1434   -3.7125    0.0000 C   0  0  0  0  0  0  0  0  0  0  0  0
    2.8579   -4.1250    0.0000 O   0  0  0  0  0  0  0  0  0  0  0  0
    1.4289   -4.1250    0.0000 N   0  0  0  0  0  0  0  0  0  0  0  0
    1.4289   -4.9500    0.0000 C   0  0  0  0  0  0  0  0  0  0  0  0
    2.0964   -5.4349    0.0000 O   0  0  0  0  0  0  0  0  0  0  0  0
    1.8414   -6.2195    0.0000 N   0  0  0  0  0  0  0  0  0  0  0  0
    1.0164   -6.2195    0.0000 C   0  0  0  0  0  0  0  0  0  0  0  0
    0.5315   -6.8870    0.0000 C   0  0  0  0  0  0  0  0  0  0  0  0
    0.7615   -5.4349    0.0000 C   0  0  0  0  0  0  0  0  0  0  0  0
    4.2868    0.0000    0.0000 C   0  0  0  0  0  0  0  0  0  0  0  0
    3.5724   -0.4125    0.0000 C   0  0  0  0  0  0  0  0  0  0  0  0
    2.8579    0.0000    0.0000 C   0  0  0  0  0  0  0  0  0  0  0  0
    2.1434   -0.4125    0.0000 O   0  0  0  0  0  0  0  0  0  0  0  0
    1.4289    0.0000    0.0000 C   0  0  0  0  0  0  0  0  0  0  0  0
  1  2  1  0  0  0  0
  2  3  1  0  0  0  0
  3  4  4  0  0  0  0
  4  5  4  0  0  0  0
  5  6  4  0  0  0  0
  6  7  4  0  0  0  0
  7  8  4  0  0  0  0
  8  9  4  0  0  0  0
  9 10  1  0  0  0  0
 10 11  1  0  0  0  0
 11 12  4  0  0  0  0
 12 13  4  0  0  0  0
 13 14  4  0  0  0  0
 14 15  4  0  0  0  0
 15 16  4  0  0  0  0
 16 17  4  0  0  0  0
 17 18  4  0  0  0  0
 18 19  4  0  0  0  0
 14 19  4  0  0  0  0
 19 20  4  0  0  0  0
 11 20  4  0  0  0  0
 15 21  1  0  0  0  0
 21 22  2  0  0  0  0
 21 23  1  0  0  0  0
 23 24  1  0  0  0  0
 24 25  4  0  0  0  0
 25 26  4  0  0  0  0
 26 27  4  0  0  0  0
 27 28  1  0  0  0  0
 27 29  4  0  0  0  0
 24 29  4  0  0  0  0
  9 30  4  0  0  0  0
  5 30  4  0  0  0  0
 30 31  4  0  0  0  0
 31 32  4  0  0  0  0
  3 32  4  0  0  0  0
 32 33  1  0  0  0  0
 33 34  1  0  0  0  0
M  END
>  <CdId>
103

>  <Mol Weight>
455.47

>  <Formula>
C26H21N3O5

>  <CMPD_CHEMBLID>
CHEMBL270978

>  <MOLREGNO>
440652

>  <PARENT_CMPD_CHEMBLID>
CHEMBL270978

>  <PARENT_MOLREGNO>
440652

>  <COMPOUND_KEY>
70

>  <MOLWEIGHT>
455.46

>  <ALOGP>
4.1

>  <PSA>
95.71

>  <NUM_RO5_VIOLATIONS>
0

>  <ACTIVITY_ID>
2121023

>  <STANDARD_TYPE>
CL

>  <RELATION>
=

>  <STANDARD_VALUE>
40.0

>  <STANDARD_UNITS>
mL.min-1.g-1

>  <PUBLISHED_TYPE>
CL

>  <PUBLISHED_RELATION>
=

>  <PUBLISHED_VALUE>
40.0

>  <PUBLISHED_UNITS>
microL/min/mg

>  <POTENTIAL_DUPLICATE>
0

>  <BAO_ENDPOINT>
BAO_0002759

>  <ASSAY_ID>
474875

>  <ASSAY_CHEMBLID>
CHEMBL932838

>  <ASSAY_TYPE>
A

>  <DESCRIPTION>
Intrinsic clearance in rat liver microsomes

>  <ASSAY_SRC_ID>
1

>  <ASSAY_SRC_DESCRIPTION>
Scientific Literature

>  <ASSAY_ORGANISM>
Rattus norvegicus

>  <ASSAY_TAX_ID>
10116

>  <CURATED_BY>
Autocuration

>  <BAO_FORMAT>
BAO_0000251

>  <TID>
102178

>  <TARGET_CHEMBLID>
CHEMBL613694

>  <TARGET_TYPE>
SUBCELLULAR

>  <PREF_NAME>
Liver microsomes

>  <ORGANISM>
Rattus norvegicus

>  <CONFIDENCE_SCORE>
2

>  <TARGET_MAPPING>
Subcellular fraction

>  <DOC_ID>
39211

>  <DOC_CHEMBLID>
CHEMBL1144685

>  <PUBMED_ID>
18324761

>  <JOURNAL>
J. Med. Chem.

>  <YEAR>
2008

>  <VOLUME>
51

>  <ISSUE>
6

>  <FIRST_PAGE>
1649

$$$$

  Mrv1533001291819192D          

 35 38  0  0  0  0            999 V2000
    2.8579   -1.6500    0.0000 C   0  0  0  0  0  0  0  0  0  0  0  0
    2.1434   -2.0625    0.0000 N   0  0  0  0  0  0  0  0  0  0  0  0
    2.1434   -2.8875    0.0000 S   0  0  0  0  0  0  0  0  0  0  0  0
    1.3184   -2.8875    0.0000 O   0  0  0  0  0  0  0  0  0  0  0  0
    2.9684   -2.8875    0.0000 O   0  0  0  0  0  0  0  0  0  0  0  0
    2.1434   -3.7125    0.0000 C   0  0  0  0  0  0  0  0  0  0  0  0
    2.8579   -4.1250    0.0000 C   0  0  0  0  0  0  0  0  0  0  0  0
    2.8579   -4.9500    0.0000 C   0  0  0  0  0  0  0  0  0  0  0  0
    2.1434   -5.3625    0.0000 C   0  0  0  0  0  0  0  0  0  0  0  0
    2.1434   -6.1875    0.0000 N   0  0  0  0  0  0  0  0  0  0  0  0
    2.8579   -6.6000    0.0000 C   0  0  0  0  0  0  0  0  0  0  0  0
    2.8579   -7.4250    0.0000 C   0  0  0  0  0  0  0  0  0  0  0  0
    2.1434   -7.8375    0.0000 O   0  0  0  0  0  0  0  0  0  0  0  0
    1.4289   -7.4250    0.0000 C   0  0  0  0  0  0  0  0  0  0  0  0
    1.4289   -6.6000    0.0000 C   0  0  0  0  0  0  0  0  0  0  0  0
    1.4289   -4.9500    0.0000 C   0  0  0  0  0  0  0  0  0  0  0  0
    1.4289   -4.1250    0.0000 C   0  0  0  0  0  0  0  0  0  0  0  0
    0.7145   -5.3625    0.0000 C   0  0  0  0  0  0  0  0  0  0  0  0
    0.7145   -6.1875    0.0000 O   0  0  0  0  0  0  0  0  0  0  0  0
    0.0000   -4.9500    0.0000 N   0  0  0  0  0  0  0  0  0  0  0  0
   -0.7145   -5.3625    0.0000 C   0  0  0  0  0  0  0  0  0  0  0  0
   -1.4289   -4.9500    0.0000 C   0  0  0  0  0  0  0  0  0  0  0  0
   -1.4289   -4.1250    0.0000 N   0  0  0  0  0  0  0  0  0  0  0  0
   -0.7145   -3.7125    0.0000 C   0  0  0  0  0  0  0  0  0  0  0  0
    0.0000   -4.1250    0.0000 C   0  0  0  0  0  0  0  0  0  0  0  0
   -2.1434   -3.7125    0.0000 C   0  0  0  0  0  0  0  0  0  0  0  0
   -2.8579   -4.1250    0.0000 C   0  0  0  0  0  0  0  0  0  0  0  0
   -3.5724   -3.7125    0.0000 C   0  0  0  0  0  0  0  0  0  0  0  0
   -3.5724   -2.8875    0.0000 C   0  0  0  0  0  0  0  0  0  0  0  0
   -2.8579   -2.4750    0.0000 C   0  0  0  0  0  0  0  0  0  0  0  0
   -2.1434   -2.8875    0.0000 C   0  0  0  0  0  0  0  0  0  0  0  0
   -1.4289   -2.4750    0.0000 F   0  0  0  0  0  0  0  0  0  0  0  0
   -4.2868   -2.4750    0.0000 C   0  0  0  0  0  0  0  0  0  0  0  0
   -5.0013   -2.8875    0.0000 O   0  0  0  0  0  0  0  0  0  0  0  0
   -4.2868   -1.6500    0.0000 C   0  0  0  0  0  0  0  0  0  0  0  0
  1  2  1  0  0  0  0
  2  3  1  0  0  0  0
  3  4  2  0  0  0  0
  3  5  2  0  0  0  0
  3  6  1  0  0  0  0
  6  7  4  0  0  0  0
  7  8  4  0  0  0  0
  8  9  4  0  0  0  0
  9 10  1  0  0  0  0
 10 11  1  0  0  0  0
 11 12  1  0  0  0  0
 12 13  1  0  0  0  0
 13 14  1  0  0  0  0
 14 15  1  0  0  0  0
 10 15  1  0  0  0  0
  9 16  4  0  0  0  0
 16 17  4  0  0  0  0
  6 17  4  0  0  0  0
 16 18  1  0  0  0  0
 18 19  2  0  0  0  0
 18 20  1  0  0  0  0
 20 21  1  0  0  0  0
 21 22  1  0  0  0  0
 22 23  1  0  0  0  0
 23 24  1  0  0  0  0
 24 25  1  0  0  0  0
 20 25  1  0  0  0  0
 23 26  1  0  0  0  0
 26 27  4  0  0  0  0
 27 28  4  0  0  0  0
 28 29  4  0  0  0  0
 29 30  4  0  0  0  0
 30 31  4  0  0  0  0
 26 31  4  0  0  0  0
 31 32  1  0  0  0  0
 29 33  1  0  0  0  0
 33 34  2  0  0  0  0
 33 35  1  0  0  0  0
M  END
>  <CdId>
112

>  <Mol Weight>
504.58

>  <Formula>
C24H29FN4O5S

>  <CMPD_CHEMBLID>
CHEMBL497970

>  <MOLREGNO>
493694

>  <PARENT_CMPD_CHEMBLID>
CHEMBL497970

>  <PARENT_MOLREGNO>
493694

>  <COMPOUND_KEY>
15

>  <MOLWEIGHT>
504.57

>  <ALOGP>
1.58

>  <PSA>
107.63

>  <NUM_RO5_VIOLATIONS>
1

>  <ACTIVITY_ID>
2257717

>  <STANDARD_TYPE>
CL

>  <RELATION>
=

>  <STANDARD_VALUE>
106000.0

>  <STANDARD_UNITS>
mL.min-1.g-1

>  <PUBLISHED_TYPE>
CL

>  <PUBLISHED_RELATION>
=

>  <PUBLISHED_VALUE>
106.0

>  <PUBLISHED_UNITS>
uL/min/ug

>  <POTENTIAL_DUPLICATE>
0

>  <BAO_ENDPOINT>
BAO_0002759

>  <ASSAY_ID>
496470

>  <ASSAY_CHEMBLID>
CHEMBL1007117

>  <ASSAY_TYPE>
A

>  <DESCRIPTION>
Metabolic stability in rat liver microsomes assessed as intrinsic clearance per microgram of protein

>  <ASSAY_SRC_ID>
1

>  <ASSAY_SRC_DESCRIPTION>
Scientific Literature

>  <ASSAY_ORGANISM>
Rattus norvegicus

>  <ASSAY_TAX_ID>
10116

>  <CURATED_BY>
Autocuration

>  <BAO_FORMAT>
BAO_0000251

>  <TID>
102178

>  <TARGET_CHEMBLID>
CHEMBL613694

>  <TARGET_TYPE>
SUBCELLULAR

>  <PREF_NAME>
Liver microsomes

>  <ORGANISM>
Rattus norvegicus

>  <CONFIDENCE_SCORE>
2

>  <TARGET_MAPPING>
Subcellular fraction

>  <DOC_ID>
45766

>  <DOC_CHEMBLID>
CHEMBL1141693

>  <PUBMED_ID>
18752953

>  <JOURNAL>
Bioorg. Med. Chem. Lett.

>  <YEAR>
2008

>  <VOLUME>
18

>  <ISSUE>
18

>  <FIRST_PAGE>
5134

>  <DATA_VALIDITY_COMMENT>
Outside typical range

$$$$

  Mrv1533001291819192D          

 34 37  0  0  0  0            999 V2000
    5.0013   -1.2375    0.0000 C   0  0  0  0  0  0  0  0  0  0  0  0
    5.7158   -1.6500    0.0000 C   0  0  0  0  0  0  0  0  0  0  0  0
    6.4302   -1.2375    0.0000 O   0  0  0  0  0  0  0  0  0  0  0  0
    5.7158   -2.4750    0.0000 C   0  0  0  0  0  0  0  0  0  0  0  0
    6.4302   -2.8875    0.0000 C   0  0  0  0  0  0  0  0  0  0  0  0
    6.4302   -3.7125    0.0000 C   0  0  0  0  0  0  0  0  0  0  0  0
    5.7158   -4.1250    0.0000 C   0  0  0  0  0  0  0  0  0  0  0  0
    5.7158   -4.9500    0.0000 N   0  0  0  0  0  0  0  0  0  0  0  0
    6.4302   -5.3625    0.0000 C   0  0  0  0  0  0  0  0  0  0  0  0
    6.4302   -6.1875    0.0000 C   0  0  0  0  0  0  0  0  0  0  0  0
    5.7158   -6.6000    0.0000 N   0  0  0  0  0  0  0  0  0  0  0  0
    5.0013   -6.1875    0.0000 C   0  0  0  0  0  0  0  0  0  0  0  0
    5.0013   -5.3625    0.0000 C   0  0  0  0  0  0  0  0  0  0  0  0
    5.7158   -7.4250    0.0000 C   0  0  0  0  0  0  0  0  0  0  0  0
    5.0013   -7.8375    0.0000 O   0  0  0  0  0  0  0  0  0  0  0  0
    6.4302   -7.8375    0.0000 C   0  0  0  0  0  0  0  0  0  0  0  0
    7.1447   -7.4250    0.0000 C   0  0  0  0  0  0  0  0  0  0  0  0
    7.8592   -7.8375    0.0000 C   0  0  0  0  0  0  0  0  0  0  0  0
    7.8592   -8.6625    0.0000 C   0  0  0  0  0  0  0  0  0  0  0  0
    7.1447   -9.0750    0.0000 C   0  0  0  0  0  0  0  0  0  0  0  0
    6.4302   -8.6625    0.0000 C   0  0  0  0  0  0  0  0  0  0  0  0
    5.7158   -9.0750    0.0000 N   0  0  0  0  0  0  0  0  0  0  0  0
    5.7158   -9.9000    0.0000 C   0  0  0  0  0  0  0  0  0  0  0  0
    5.0013  -10.3125    0.0000 C   0  0  0  0  0  0  0  0  0  0  0  0
    4.2868   -9.9000    0.0000 O   0  0  0  0  0  0  0  0  0  0  0  0
    4.2868   -9.0750    0.0000 C   0  0  0  0  0  0  0  0  0  0  0  0
    5.0013   -8.6625    0.0000 C   0  0  0  0  0  0  0  0  0  0  0  0
    8.5737   -7.4250    0.0000 S   0  0  0  0  0  0  0  0  0  0  0  0
    9.2881   -7.0125    0.0000 O   0  0  0  0  0  0  0  0  0  0  0  0
    8.9862   -8.1395    0.0000 O   0  0  0  0  0  0  0  0  0  0  0  0
    8.1612   -6.7105    0.0000 C   0  0  0  0  0  0  0  0  0  0  0  0
    5.0013   -3.7125    0.0000 C   0  0  0  0  0  0  0  0  0  0  0  0
    4.2868   -4.1250    0.0000 F   0  0  0  0  0  0  0  0  0  0  0  0
    5.0013   -2.8875    0.0000 C   0  0  0  0  0  0  0  0  0  0  0  0
  1  2  1  0  0  0  0
  2  3  2  0  0  0  0
  2  4  1  0  0  0  0
  4  5  4  0  0  0  0
  5  6  4  0  0  0  0
  6  7  4  0  0  0  0
  7  8  1  0  0  0  0
  8  9  1  0  0  0  0
  9 10  1  0  0  0  0
 10 11  1  0  0  0  0
 11 12  1  0  0  0  0
 12 13  1  0  0  0  0
  8 13  1  0  0  0  0
 11 14  1  0  0  0  0
 14 15  2  0  0  0  0
 14 16  1  0  0  0  0
 16 17  4  0  0  0  0
 17 18  4  0  0  0  0
 18 19  4  0  0  0  0
 19 20  4  0  0  0  0
 20 21  4  0  0  0  0
 16 21  4  0  0  0  0
 21 22  1  0  0  0  0
 22 23  1  0  0  0  0
 23 24  1  0  0  0  0
 24 25  1  0  0  0  0
 25 26  1  0  0  0  0
 26 27  1  0  0  0  0
 22 27  1  0  0  0  0
 18 28  1  0  0  0  0
 28 29  2  0  0  0  0
 28 30  2  0  0  0  0
 28 31  1  0  0  0  0
  7 32  4  0  0  0  0
 32 33  1  0  0  0  0
 32 34  4  0  0  0  0
  4 34  4  0  0  0  0
M  END
>  <CdId>
113

>  <Mol Weight>
489.56

>  <Formula>
C24H28FN3O5S

>  <CMPD_CHEMBLID>
CHEMBL526648

>  <MOLREGNO>
493693

>  <PARENT_CMPD_CHEMBLID>
CHEMBL526648

>  <PARENT_MOLREGNO>
493693

>  <COMPOUND_KEY>
14

>  <MOLWEIGHT>
489.56

>  <ALOGP>
2.19

>  <PSA>
95.61

>  <NUM_RO5_VIOLATIONS>
0

>  <ACTIVITY_ID>
2257714

>  <STANDARD_TYPE>
CL

>  <RELATION>
=

>  <STANDARD_VALUE>
40000.0

>  <STANDARD_UNITS>
mL.min-1.g-1

>  <PUBLISHED_TYPE>
CL

>  <PUBLISHED_RELATION>
=

>  <PUBLISHED_VALUE>
40.0

>  <PUBLISHED_UNITS>
uL/min/ug

>  <POTENTIAL_DUPLICATE>
0

>  <BAO_ENDPOINT>
BAO_0002759

>  <ASSAY_ID>
496470

>  <ASSAY_CHEMBLID>
CHEMBL1007117

>  <ASSAY_TYPE>
A

>  <DESCRIPTION>
Metabolic stability in rat liver microsomes assessed as intrinsic clearance per microgram of protein

>  <ASSAY_SRC_ID>
1

>  <ASSAY_SRC_DESCRIPTION>
Scientific Literature

>  <ASSAY_ORGANISM>
Rattus norvegicus

>  <ASSAY_TAX_ID>
10116

>  <CURATED_BY>
Autocuration

>  <BAO_FORMAT>
BAO_0000251

>  <TID>
102178

>  <TARGET_CHEMBLID>
CHEMBL613694

>  <TARGET_TYPE>
SUBCELLULAR

>  <PREF_NAME>
Liver microsomes

>  <ORGANISM>
Rattus norvegicus

>  <CONFIDENCE_SCORE>
2

>  <TARGET_MAPPING>
Subcellular fraction

>  <DOC_ID>
45766

>  <DOC_CHEMBLID>
CHEMBL1141693

>  <PUBMED_ID>
18752953

>  <JOURNAL>
Bioorg. Med. Chem. Lett.

>  <YEAR>
2008

>  <VOLUME>
18

>  <ISSUE>
18

>  <FIRST_PAGE>
5134

>  <DATA_VALIDITY_COMMENT>
Outside typical range

$$$$

  Mrv1533001291819192D          

 33 36  0  0  0  0            999 V2000
    5.0013   -1.2375    0.0000 C   0  0  0  0  0  0  0  0  0  0  0  0
    5.7158   -1.6500    0.0000 C   0  0  0  0  0  0  0  0  0  0  0  0
    6.4302   -1.2375    0.0000 O   0  0  0  0  0  0  0  0  0  0  0  0
    5.7158   -2.4750    0.0000 C   0  0  0  0  0  0  0  0  0  0  0  0
    6.4302   -2.8875    0.0000 C   0  0  0  0  0  0  0  0  0  0  0  0
    6.4302   -3.7125    0.0000 C   0  0  0  0  0  0  0  0  0  0  0  0
    5.7158   -4.1250    0.0000 C   0  0  0  0  0  0  0  0  0  0  0  0
    5.7158   -4.9500    0.0000 N   0  0  0  0  0  0  0  0  0  0  0  0
    6.4302   -5.3625    0.0000 C   0  0  0  0  0  0  0  0  0  0  0  0
    6.4302   -6.1875    0.0000 C   0  0  0  0  0  0  0  0  0  0  0  0
    5.7158   -6.6000    0.0000 N   0  0  0  0  0  0  0  0  0  0  0  0
    5.0013   -6.1875    0.0000 C   0  0  0  0  0  0  0  0  0  0  0  0
    5.0013   -5.3625    0.0000 C   0  0  0  0  0  0  0  0  0  0  0  0
    5.7158   -7.4250    0.0000 C   0  0  0  0  0  0  0  0  0  0  0  0
    5.0013   -7.8375    0.0000 O   0  0  0  0  0  0  0  0  0  0  0  0
    6.4302   -7.8375    0.0000 C   0  0  0  0  0  0  0  0  0  0  0  0
    7.1447   -7.4250    0.0000 C   0  0  0  0  0  0  0  0  0  0  0  0
    7.8592   -7.8375    0.0000 C   0  0  0  0  0  0  0  0  0  0  0  0
    7.8592   -8.6625    0.0000 C   0  0  0  0  0  0  0  0  0  0  0  0
    7.1447   -9.0750    0.0000 C   0  0  0  0  0  0  0  0  0  0  0  0
    6.4302   -8.6625    0.0000 C   0  0  0  0  0  0  0  0  0  0  0  0
    5.7158   -9.0750    0.0000 N   0  0  0  0  0  0  0  0  0  0  0  0
    5.7158   -9.9000    0.0000 C   0  0  0  0  0  0  0  0  0  0  0  0
    5.0013  -10.3125    0.0000 C   0  0  0  0  0  0  0  0  0  0  0  0
    4.2868   -9.9000    0.0000 O   0  0  0  0  0  0  0  0  0  0  0  0
    4.2868   -9.0750    0.0000 C   0  0  0  0  0  0  0  0  0  0  0  0
    5.0013   -8.6625    0.0000 C   0  0  0  0  0  0  0  0  0  0  0  0
    8.5737   -7.4250    0.0000 N   0  3  0  0  0  0  0  0  0  0  0  0
    9.2881   -7.8375    0.0000 O   0  0  0  0  0  0  0  0  0  0  0  0
    8.5737   -6.6000    0.0000 O   0  5  0  0  0  0  0  0  0  0  0  0
    5.0013   -3.7125    0.0000 C   0  0  0  0  0  0  0  0  0  0  0  0
    4.2868   -4.1250    0.0000 F   0  0  0  0  0  0  0  0  0  0  0  0
    5.0013   -2.8875    0.0000 C   0  0  0  0  0  0  0  0  0  0  0  0
  1  2  1  0  0  0  0
  2  3  2  0  0  0  0
  2  4  1  0  0  0  0
  4  5  4  0  0  0  0
  5  6  4  0  0  0  0
  6  7  4  0  0  0  0
  7  8  1  0  0  0  0
  8  9  1  0  0  0  0
  9 10  1  0  0  0  0
 10 11  1  0  0  0  0
 11 12  1  0  0  0  0
 12 13  1  0  0  0  0
  8 13  1  0  0  0  0
 11 14  1  0  0  0  0
 14 15  2  0  0  0  0
 14 16  1  0  0  0  0
 16 17  4  0  0  0  0
 17 18  4  0  0  0  0
 18 19  4  0  0  0  0
 19 20  4  0  0  0  0
 20 21  4  0  0  0  0
 16 21  4  0  0  0  0
 21 22  1  0  0  0  0
 22 23  1  0  0  0  0
 23 24  1  0  0  0  0
 24 25  1  0  0  0  0
 25 26  1  0  0  0  0
 26 27  1  0  0  0  0
 22 27  1  0  0  0  0
 18 28  1  0  0  0  0
 28 29  2  0  0  0  0
 28 30  1  0  0  0  0
  7 31  4  0  0  0  0
 31 32  1  0  0  0  0
 31 33  4  0  0  0  0
  4 33  4  0  0  0  0
M  CHG  2  28   1  30  -1
M  END
>  <CdId>
114

>  <Mol Weight>
456.474

>  <Formula>
C23H25FN4O5

>  <CMPD_CHEMBLID>
CHEMBL526280

>  <MOLREGNO>
493569

>  <PARENT_CMPD_CHEMBLID>
CHEMBL526280

>  <PARENT_MOLREGNO>
493569

>  <COMPOUND_KEY>
7

>  <MOLWEIGHT>
456.47

>  <ALOGP>
2.56

>  <PSA>
98.91

>  <NUM_RO5_VIOLATIONS>
0

>  <ACTIVITY_ID>
2257716

>  <STANDARD_TYPE>
CL

>  <RELATION>
=

>  <STANDARD_VALUE>
106000.0

>  <STANDARD_UNITS>
mL.min-1.g-1

>  <PUBLISHED_TYPE>
CL

>  <PUBLISHED_RELATION>
=

>  <PUBLISHED_VALUE>
106.0

>  <PUBLISHED_UNITS>
uL/min/ug

>  <POTENTIAL_DUPLICATE>
0

>  <BAO_ENDPOINT>
BAO_0002759

>  <ASSAY_ID>
496470

>  <ASSAY_CHEMBLID>
CHEMBL1007117

>  <ASSAY_TYPE>
A

>  <DESCRIPTION>
Metabolic stability in rat liver microsomes assessed as intrinsic clearance per microgram of protein

>  <ASSAY_SRC_ID>
1

>  <ASSAY_SRC_DESCRIPTION>
Scientific Literature

>  <ASSAY_ORGANISM>
Rattus norvegicus

>  <ASSAY_TAX_ID>
10116

>  <CURATED_BY>
Autocuration

>  <BAO_FORMAT>
BAO_0000251

>  <TID>
102178

>  <TARGET_CHEMBLID>
CHEMBL613694

>  <TARGET_TYPE>
SUBCELLULAR

>  <PREF_NAME>
Liver microsomes

>  <ORGANISM>
Rattus norvegicus

>  <CONFIDENCE_SCORE>
2

>  <TARGET_MAPPING>
Subcellular fraction

>  <DOC_ID>
45766

>  <DOC_CHEMBLID>
CHEMBL1141693

>  <PUBMED_ID>
18752953

>  <JOURNAL>
Bioorg. Med. Chem. Lett.

>  <YEAR>
2008

>  <VOLUME>
18

>  <ISSUE>
18

>  <FIRST_PAGE>
5134

>  <DATA_VALIDITY_COMMENT>
Outside typical range

$$$$

  Mrv1533001291819192D          

 32 35  0  0  0  0            999 V2000
    5.0013   -1.2375    0.0000 C   0  0  0  0  0  0  0  0  0  0  0  0
    5.7158   -1.6500    0.0000 C   0  0  0  0  0  0  0  0  0  0  0  0
    6.4302   -1.2375    0.0000 O   0  0  0  0  0  0  0  0  0  0  0  0
    5.7158   -2.4750    0.0000 C   0  0  0  0  0  0  0  0  0  0  0  0
    6.4302   -2.8875    0.0000 C   0  0  0  0  0  0  0  0  0  0  0  0
    6.4302   -3.7125    0.0000 C   0  0  0  0  0  0  0  0  0  0  0  0
    5.7158   -4.1250    0.0000 C   0  0  0  0  0  0  0  0  0  0  0  0
    5.7158   -4.9500    0.0000 N   0  0  0  0  0  0  0  0  0  0  0  0
    6.4302   -5.3625    0.0000 C   0  0  0  0  0  0  0  0  0  0  0  0
    6.4302   -6.1875    0.0000 C   0  0  0  0  0  0  0  0  0  0  0  0
    5.7158   -6.6000    0.0000 N   0  0  0  0  0  0  0  0  0  0  0  0
    5.0013   -6.1875    0.0000 C   0  0  0  0  0  0  0  0  0  0  0  0
    5.0013   -5.3625    0.0000 C   0  0  0  0  0  0  0  0  0  0  0  0
    5.7158   -7.4250    0.0000 C   0  0  0  0  0  0  0  0  0  0  0  0
    5.0013   -7.8375    0.0000 O   0  0  0  0  0  0  0  0  0  0  0  0
    6.4302   -7.8375    0.0000 C   0  0  0  0  0  0  0  0  0  0  0  0
    7.1447   -7.4250    0.0000 C   0  0  0  0  0  0  0  0  0  0  0  0
    7.8592   -7.8375    0.0000 C   0  0  0  0  0  0  0  0  0  0  0  0
    7.8592   -8.6625    0.0000 C   0  0  0  0  0  0  0  0  0  0  0  0
    7.1447   -9.0750    0.0000 C   0  0  0  0  0  0  0  0  0  0  0  0
    6.4302   -8.6625    0.0000 C   0  0  0  0  0  0  0  0  0  0  0  0
    5.7158   -9.0750    0.0000 N   0  0  0  0  0  0  0  0  0  0  0  0
    5.7158   -9.9000    0.0000 C   0  0  0  0  0  0  0  0  0  0  0  0
    5.0013  -10.3125    0.0000 C   0  0  0  0  0  0  0  0  0  0  0  0
    4.2868   -9.9000    0.0000 O   0  0  0  0  0  0  0  0  0  0  0  0
    4.2868   -9.0750    0.0000 C   0  0  0  0  0  0  0  0  0  0  0  0
    5.0013   -8.6625    0.0000 C   0  0  0  0  0  0  0  0  0  0  0  0
    8.5737   -7.4250    0.0000 C   0  0  0  0  0  0  0  0  0  0  0  0
    9.2881   -7.0125    0.0000 N   0  0  0  0  0  0  0  0  0  0  0  0
    5.0013   -3.7125    0.0000 C   0  0  0  0  0  0  0  0  0  0  0  0
    4.2868   -4.1250    0.0000 F   0  0  0  0  0  0  0  0  0  0  0  0
    5.0013   -2.8875    0.0000 C   0  0  0  0  0  0  0  0  0  0  0  0
  1  2  1  0  0  0  0
  2  3  2  0  0  0  0
  2  4  1  0  0  0  0
  4  5  4  0  0  0  0
  5  6  4  0  0  0  0
  6  7  4  0  0  0  0
  7  8  1  0  0  0  0
  8  9  1  0  0  0  0
  9 10  1  0  0  0  0
 10 11  1  0  0  0  0
 11 12  1  0  0  0  0
 12 13  1  0  0  0  0
  8 13  1  0  0  0  0
 11 14  1  0  0  0  0
 14 15  2  0  0  0  0
 14 16  1  0  0  0  0
 16 17  4  0  0  0  0
 17 18  4  0  0  0  0
 18 19  4  0  0  0  0
 19 20  4  0  0  0  0
 20 21  4  0  0  0  0
 16 21  4  0  0  0  0
 21 22  1  0  0  0  0
 22 23  1  0  0  0  0
 23 24  1  0  0  0  0
 24 25  1  0  0  0  0
 25 26  1  0  0  0  0
 26 27  1  0  0  0  0
 22 27  1  0  0  0  0
 18 28  1  0  0  0  0
 28 29  3  0  0  0  0
  7 30  4  0  0  0  0
 30 31  1  0  0  0  0
 30 32  4  0  0  0  0
  4 32  4  0  0  0  0
M  END
>  <CdId>
115

>  <Mol Weight>
436.487

>  <Formula>
C24H25FN4O3

>  <CMPD_CHEMBLID>
CHEMBL497766

>  <MOLREGNO>
493692

>  <PARENT_CMPD_CHEMBLID>
CHEMBL497766

>  <PARENT_MOLREGNO>
493692

>  <COMPOUND_KEY>
13

>  <MOLWEIGHT>
436.48

>  <ALOGP>
2.55

>  <PSA>
76.88

>  <NUM_RO5_VIOLATIONS>
0

>  <ACTIVITY_ID>
2257715

>  <STANDARD_TYPE>
CL

>  <RELATION>
=

>  <STANDARD_VALUE>
53000.0

>  <STANDARD_UNITS>
mL.min-1.g-1

>  <PUBLISHED_TYPE>
CL

>  <PUBLISHED_RELATION>
=

>  <PUBLISHED_VALUE>
53.0

>  <PUBLISHED_UNITS>
uL/min/ug

>  <POTENTIAL_DUPLICATE>
0

>  <BAO_ENDPOINT>
BAO_0002759

>  <ASSAY_ID>
496470

>  <ASSAY_CHEMBLID>
CHEMBL1007117

>  <ASSAY_TYPE>
A

>  <DESCRIPTION>
Metabolic stability in rat liver microsomes assessed as intrinsic clearance per microgram of protein

>  <ASSAY_SRC_ID>
1

>  <ASSAY_SRC_DESCRIPTION>
Scientific Literature

>  <ASSAY_ORGANISM>
Rattus norvegicus

>  <ASSAY_TAX_ID>
10116

>  <CURATED_BY>
Autocuration

>  <BAO_FORMAT>
BAO_0000251

>  <TID>
102178

>  <TARGET_CHEMBLID>
CHEMBL613694

>  <TARGET_TYPE>
SUBCELLULAR

>  <PREF_NAME>
Liver microsomes

>  <ORGANISM>
Rattus norvegicus

>  <CONFIDENCE_SCORE>
2

>  <TARGET_MAPPING>
Subcellular fraction

>  <DOC_ID>
45766

>  <DOC_CHEMBLID>
CHEMBL1141693

>  <PUBMED_ID>
18752953

>  <JOURNAL>
Bioorg. Med. Chem. Lett.

>  <YEAR>
2008

>  <VOLUME>
18

>  <ISSUE>
18

>  <FIRST_PAGE>
5134

>  <DATA_VALIDITY_COMMENT>
Outside typical range

$$$$

  Mrv1533001291819192D          

 32 35  0  0  1  0            999 V2000
   -8.5737    0.0000    0.0000 C   0  0  0  0  0  0  0  0  0  0  0  0
   -7.8592   -0.4125    0.0000 C   0  0  0  0  0  0  0  0  0  0  0  0
   -7.8592   -1.2375    0.0000 O   0  0  0  0  0  0  0  0  0  0  0  0
   -7.1447    0.0000    0.0000 C   0  0  0  0  0  0  0  0  0  0  0  0
   -6.4302   -0.4125    0.0000 C   0  0  0  0  0  0  0  0  0  0  0  0
   -5.7158    0.0000    0.0000 C   0  0  0  0  0  0  0  0  0  0  0  0
   -5.0013   -0.4125    0.0000 C   0  0  0  0  0  0  0  0  0  0  0  0
   -4.2868    0.0000    0.0000 C   0  0  0  0  0  0  0  0  0  0  0  0
   -3.5724   -0.4125    0.0000 C   0  0  2  0  0  0  0  0  0  0  0  0
   -2.8579    0.0000    0.0000 N   0  0  0  0  0  0  0  0  0  0  0  0
   -2.1434   -0.4125    0.0000 C   0  0  0  0  0  0  0  0  0  0  0  0
   -2.1434   -1.2375    0.0000 O   0  0  0  0  0  0  0  0  0  0  0  0
   -1.4289    0.0000    0.0000 C   0  0  0  0  0  0  0  0  0  0  0  0
   -0.7145   -0.4125    0.0000 C   0  0  0  0  0  0  0  0  0  0  0  0
    0.0000    0.0000    0.0000 N   0  0  0  0  0  0  0  0  0  0  0  0
    0.7145   -0.4125    0.0000 C   0  0  0  0  0  0  0  0  0  0  0  0
    1.4289    0.0000    0.0000 C   0  0  0  0  0  0  0  0  0  0  0  0
    1.4289    0.8250    0.0000 C   0  0  0  0  0  0  0  0  0  0  0  0
    0.7145    1.2375    0.0000 C   0  0  0  0  0  0  0  0  0  0  0  0
    0.0000    0.8250    0.0000 C   0  0  0  0  0  0  0  0  0  0  0  0
    0.6113    0.2339    0.0000 C   0  0  0  0  0  0  0  0  0  0  0  0
   -3.5724   -1.2375    0.0000 C   0  0  0  0  0  0  0  0  0  0  0  0
   -2.9049   -1.7224    0.0000 N   0  0  0  0  0  0  0  0  0  0  0  0
   -3.1599   -2.5070    0.0000 C   0  0  0  0  0  0  0  0  0  0  0  0
   -3.9849   -2.5070    0.0000 C   0  0  0  0  0  0  0  0  0  0  0  0
   -4.2398   -1.7224    0.0000 N   0  0  0  0  0  0  0  0  0  0  0  0
   -4.4698   -3.1745    0.0000 C   0  0  0  0  0  0  0  0  0  0  0  0
   -4.1342   -3.9282    0.0000 C   0  0  0  0  0  0  0  0  0  0  0  0
   -4.6191   -4.5956    0.0000 C   0  0  0  0  0  0  0  0  0  0  0  0
   -5.4396   -4.5094    0.0000 C   0  0  0  0  0  0  0  0  0  0  0  0
   -5.7752   -3.7557    0.0000 C   0  0  0  0  0  0  0  0  0  0  0  0
   -5.2903   -3.0882    0.0000 C   0  0  0  0  0  0  0  0  0  0  0  0
  1  2  1  0  0  0  0
  2  3  2  0  0  0  0
  2  4  1  0  0  0  0
  4  5  1  0  0  0  0
  5  6  1  0  0  0  0
  6  7  1  0  0  0  0
  7  8  1  0  0  0  0
  8  9  1  0  0  0  0
  9 10  1  6  0  0  0
 10 11  1  0  0  0  0
 11 12  2  0  0  0  0
 11 13  1  0  0  0  0
 13 14  1  0  0  0  0
 14 15  1  0  0  0  0
 15 16  1  0  0  0  0
 16 17  1  0  0  0  0
 17 18  1  0  0  0  0
 18 19  1  0  0  0  0
 19 20  1  0  0  0  0
 15 20  1  0  0  0  0
 20 21  1  0  0  0  0
 17 21  1  0  0  0  0
  9 22  1  0  0  0  0
 22 23  4  0  0  0  0
 23 24  4  0  0  0  0
 24 25  4  0  0  0  0
 25 26  4  0  0  0  0
 22 26  4  0  0  0  0
 25 27  1  0  0  0  0
 27 28  4  0  0  0  0
 28 29  4  0  0  0  0
 29 30  4  0  0  0  0
 30 31  4  0  0  0  0
 31 32  4  0  0  0  0
 27 32  4  0  0  0  0
M  STY  1   1 DAT
M  SAL   1  1  26
M  SDT   1 MRV_IMPLICIT_H                                        
M  SDD   1     0.0000    0.0000    DR    ALL  0       0  
M  SED   1 IMPL_H1
M  END
>  <CdId>
116

>  <Mol Weight>
436.6

>  <Formula>
C26H36N4O2

>  <CMPD_CHEMBLID>
CHEMBL485722

>  <MOLREGNO>
516371

>  <PARENT_CMPD_CHEMBLID>
CHEMBL485722

>  <PARENT_MOLREGNO>
516371

>  <COMPOUND_KEY>
36

>  <MOLWEIGHT>
436.59

>  <ALOGP>
3.61

>  <PSA>
78.09

>  <NUM_RO5_VIOLATIONS>
0

>  <ACTIVITY_ID>
2259872

>  <STANDARD_TYPE>
CL

>  <RELATION>
=

>  <STANDARD_VALUE>
143.0

>  <STANDARD_UNITS>
mL.min-1.g-1

>  <PUBLISHED_TYPE>
CL

>  <PUBLISHED_RELATION>
=

>  <PUBLISHED_VALUE>
143.0

>  <PUBLISHED_UNITS>
microL/min/mg

>  <POTENTIAL_DUPLICATE>
0

>  <BAO_ENDPOINT>
BAO_0002759

>  <ASSAY_ID>
496823

>  <ASSAY_CHEMBLID>
CHEMBL1008836

>  <ASSAY_TYPE>
A

>  <DESCRIPTION>
Metabolic stability in rat liver microsomes assessed as intrinsic clearance

>  <ASSAY_SRC_ID>
1

>  <ASSAY_SRC_DESCRIPTION>
Scientific Literature

>  <ASSAY_ORGANISM>
Rattus norvegicus

>  <ASSAY_TAX_ID>
10116

>  <CURATED_BY>
Autocuration

>  <BAO_FORMAT>
BAO_0000251

>  <TID>
102178

>  <TARGET_CHEMBLID>
CHEMBL613694

>  <TARGET_TYPE>
SUBCELLULAR

>  <PREF_NAME>
Liver microsomes

>  <ORGANISM>
Rattus norvegicus

>  <CONFIDENCE_SCORE>
2

>  <TARGET_MAPPING>
Subcellular fraction

>  <DOC_ID>
45815

>  <DOC_CHEMBLID>
CHEMBL1152225

>  <PUBMED_ID>
18809328

>  <JOURNAL>
Bioorg. Med. Chem. Lett.

>  <YEAR>
2008

>  <VOLUME>
18

>  <ISSUE>
20

>  <FIRST_PAGE>
5528

$$$$

  Mrv1533001291819192D          

 31 33  0  0  1  0            999 V2000
   -1.4093   -5.5109    0.0000 C   0  0  0  0  0  0  0  0  0  0  0  0
   -0.6166   -5.2820    0.0000 N   0  0  0  0  0  0  0  0  0  0  0  0
   -0.4185   -4.4812    0.0000 C   0  0  0  0  0  0  0  0  0  0  0  0
    0.3741   -4.2524    0.0000 C   0  0  0  0  0  0  0  0  0  0  0  0
    0.9686   -4.8244    0.0000 C   0  0  0  0  0  0  0  0  0  0  0  0
    0.7705   -5.6253    0.0000 C   0  0  0  0  0  0  0  0  0  0  0  0
   -0.0222   -5.8541    0.0000 C   0  0  0  0  0  0  0  0  0  0  0  0
    1.7613   -4.5956    0.0000 C   0  0  0  0  0  0  0  0  0  0  0  0
    2.3557   -5.1676    0.0000 O   0  0  0  0  0  0  0  0  0  0  0  0
    1.9594   -3.7947    0.0000 N   0  0  0  0  0  0  0  0  0  0  0  0
    2.7521   -3.5659    0.0000 C   0  0  1  0  0  0  0  0  0  0  0  0
    3.3465   -4.1380    0.0000 C   0  0  0  0  0  0  0  0  0  0  0  0
    4.1392   -3.9092    0.0000 C   0  0  0  0  0  0  0  0  0  0  0  0
    4.7336   -4.4812    0.0000 C   0  0  0  0  0  0  0  0  0  0  0  0
    5.5263   -4.2524    0.0000 C   0  0  0  0  0  0  0  0  0  0  0  0
    6.1207   -4.8244    0.0000 C   0  0  0  0  0  0  0  0  0  0  0  0
    6.9134   -4.5956    0.0000 C   0  0  0  0  0  0  0  0  0  0  0  0
    7.1115   -3.7947    0.0000 O   0  0  0  0  0  0  0  0  0  0  0  0
    7.5079   -5.1676    0.0000 C   0  0  0  0  0  0  0  0  0  0  0  0
    2.9502   -2.7651    0.0000 C   0  0  0  0  0  0  0  0  0  0  0  0
    2.4188   -2.1340    0.0000 N   0  0  0  0  0  0  0  0  0  0  0  0
    2.8547   -1.4336    0.0000 C   0  0  0  0  0  0  0  0  0  0  0  0
    3.6556   -1.6318    0.0000 C   0  0  0  0  0  0  0  0  0  0  0  0
    3.7146   -2.4547    0.0000 N   0  0  0  0  0  0  0  0  0  0  0  0
    4.2866   -1.1004    0.0000 C   0  0  0  0  0  0  0  0  0  0  0  0
    4.1419   -0.2882    0.0000 C   0  0  0  0  0  0  0  0  0  0  0  0
    4.7729    0.2433    0.0000 C   0  0  0  0  0  0  0  0  0  0  0  0
    5.5487   -0.0375    0.0000 C   0  0  0  0  0  0  0  0  0  0  0  0
    6.1797    0.4939    0.0000 F   0  0  0  0  0  0  0  0  0  0  0  0
    5.6934   -0.8497    0.0000 C   0  0  0  0  0  0  0  0  0  0  0  0
    5.0624   -1.3811    0.0000 C   0  0  0  0  0  0  0  0  0  0  0  0
  1  2  1  0  0  0  0
  2  3  1  0  0  0  0
  3  4  1  0  0  0  0
  4  5  1  0  0  0  0
  5  6  1  0  0  0  0
  6  7  1  0  0  0  0
  2  7  1  0  0  0  0
  5  8  1  0  0  0  0
  8  9  2  0  0  0  0
  8 10  1  0  0  0  0
 11 10  1  6  0  0  0
 11 12  1  0  0  0  0
 12 13  1  0  0  0  0
 13 14  1  0  0  0  0
 14 15  1  0  0  0  0
 15 16  1  0  0  0  0
 16 17  1  0  0  0  0
 17 18  2  0  0  0  0
 17 19  1  0  0  0  0
 11 20  1  0  0  0  0
 20 21  4  0  0  0  0
 21 22  4  0  0  0  0
 22 23  4  0  0  0  0
 23 24  4  0  0  0  0
 20 24  4  0  0  0  0
 23 25  1  0  0  0  0
 25 26  4  0  0  0  0
 26 27  4  0  0  0  0
 27 28  4  0  0  0  0
 28 29  1  0  0  0  0
 28 30  4  0  0  0  0
 30 31  4  0  0  0  0
 25 31  4  0  0  0  0
M  STY  1   1 DAT
M  SAL   1  1  24
M  SDT   1 MRV_IMPLICIT_H                                        
M  SDD   1     0.0000    0.0000    DR    ALL  0       0  
M  SED   1 IMPL_H1
M  END
>  <CdId>
117

>  <Mol Weight>
428.552

>  <Formula>
C24H33FN4O2

>  <CMPD_CHEMBLID>
CHEMBL486149

>  <MOLREGNO>
516481

>  <PARENT_CMPD_CHEMBLID>
CHEMBL486149

>  <PARENT_MOLREGNO>
516481

>  <COMPOUND_KEY>
41

>  <MOLWEIGHT>
428.54

>  <ALOGP>
3.34

>  <PSA>
78.08

>  <NUM_RO5_VIOLATIONS>
0

>  <ACTIVITY_ID>
2259875

>  <STANDARD_TYPE>
CL

>  <RELATION>
=

>  <STANDARD_VALUE>
99.0

>  <STANDARD_UNITS>
mL.min-1.g-1

>  <PUBLISHED_TYPE>
CL

>  <PUBLISHED_RELATION>
=

>  <PUBLISHED_VALUE>
99.0

>  <PUBLISHED_UNITS>
microL/min/mg

>  <POTENTIAL_DUPLICATE>
0

>  <BAO_ENDPOINT>
BAO_0002759

>  <ASSAY_ID>
496823

>  <ASSAY_CHEMBLID>
CHEMBL1008836

>  <ASSAY_TYPE>
A

>  <DESCRIPTION>
Metabolic stability in rat liver microsomes assessed as intrinsic clearance

>  <ASSAY_SRC_ID>
1

>  <ASSAY_SRC_DESCRIPTION>
Scientific Literature

>  <ASSAY_ORGANISM>
Rattus norvegicus

>  <ASSAY_TAX_ID>
10116

>  <CURATED_BY>
Autocuration

>  <BAO_FORMAT>
BAO_0000251

>  <TID>
102178

>  <TARGET_CHEMBLID>
CHEMBL613694

>  <TARGET_TYPE>
SUBCELLULAR

>  <PREF_NAME>
Liver microsomes

>  <ORGANISM>
Rattus norvegicus

>  <CONFIDENCE_SCORE>
2

>  <TARGET_MAPPING>
Subcellular fraction

>  <DOC_ID>
45815

>  <DOC_CHEMBLID>
CHEMBL1152225

>  <PUBMED_ID>
18809328

>  <JOURNAL>
Bioorg. Med. Chem. Lett.

>  <YEAR>
2008

>  <VOLUME>
18

>  <ISSUE>
20

>  <FIRST_PAGE>
5528

$$$$

  Mrv1533001291819192D          

 32 34  0  0  1  0            999 V2000
   -1.4093   -5.5109    0.0000 C   0  0  0  0  0  0  0  0  0  0  0  0
   -0.6166   -5.2820    0.0000 N   0  0  0  0  0  0  0  0  0  0  0  0
   -0.4185   -4.4812    0.0000 C   0  0  0  0  0  0  0  0  0  0  0  0
    0.3741   -4.2524    0.0000 C   0  0  0  0  0  0  0  0  0  0  0  0
    0.9686   -4.8244    0.0000 C   0  0  0  0  0  0  0  0  0  0  0  0
    0.7705   -5.6253    0.0000 C   0  0  0  0  0  0  0  0  0  0  0  0
   -0.0222   -5.8541    0.0000 C   0  0  0  0  0  0  0  0  0  0  0  0
    1.7613   -4.5956    0.0000 C   0  0  0  0  0  0  0  0  0  0  0  0
    2.3557   -5.1676    0.0000 O   0  0  0  0  0  0  0  0  0  0  0  0
    1.9594   -3.7947    0.0000 N   0  0  0  0  0  0  0  0  0  0  0  0
    2.7521   -3.5659    0.0000 C   0  0  1  0  0  0  0  0  0  0  0  0
    3.3465   -4.1380    0.0000 C   0  0  0  0  0  0  0  0  0  0  0  0
    4.1392   -3.9092    0.0000 C   0  0  0  0  0  0  0  0  0  0  0  0
    4.7336   -4.4812    0.0000 C   0  0  0  0  0  0  0  0  0  0  0  0
    5.5263   -4.2524    0.0000 C   0  0  0  0  0  0  0  0  0  0  0  0
    6.1207   -4.8244    0.0000 C   0  0  0  0  0  0  0  0  0  0  0  0
    6.9134   -4.5956    0.0000 C   0  0  0  0  0  0  0  0  0  0  0  0
    7.1115   -3.7947    0.0000 O   0  0  0  0  0  0  0  0  0  0  0  0
    7.5079   -5.1676    0.0000 C   0  0  0  0  0  0  0  0  0  0  0  0
    2.9502   -2.7651    0.0000 C   0  0  0  0  0  0  0  0  0  0  0  0
    2.4188   -2.1340    0.0000 N   0  0  0  0  0  0  0  0  0  0  0  0
    2.8547   -1.4336    0.0000 C   0  0  0  0  0  0  0  0  0  0  0  0
    3.6556   -1.6318    0.0000 C   0  0  0  0  0  0  0  0  0  0  0  0
    3.7146   -2.4547    0.0000 N   0  0  0  0  0  0  0  0  0  0  0  0
    4.2866   -1.1004    0.0000 C   0  0  0  0  0  0  0  0  0  0  0  0
    4.1419   -0.2882    0.0000 C   0  0  0  0  0  0  0  0  0  0  0  0
    4.7729    0.2433    0.0000 C   0  0  0  0  0  0  0  0  0  0  0  0
    5.5487   -0.0375    0.0000 C   0  0  0  0  0  0  0  0  0  0  0  0
    5.6934   -0.8497    0.0000 C   0  0  0  0  0  0  0  0  0  0  0  0
    5.0624   -1.3811    0.0000 C   0  0  0  0  0  0  0  0  0  0  0  0
    6.1797    0.4939    0.0000 C   0  0  0  0  0  0  0  0  0  0  0  0
    6.8108    1.0253    0.0000 N   0  0  0  0  0  0  0  0  0  0  0  0
  1  2  1  0  0  0  0
  2  3  1  0  0  0  0
  3  4  1  0  0  0  0
  4  5  1  0  0  0  0
  5  6  1  0  0  0  0
  6  7  1  0  0  0  0
  2  7  1  0  0  0  0
  5  8  1  0  0  0  0
  8  9  2  0  0  0  0
  8 10  1  0  0  0  0
 11 10  1  6  0  0  0
 11 12  1  0  0  0  0
 12 13  1  0  0  0  0
 13 14  1  0  0  0  0
 14 15  1  0  0  0  0
 15 16  1  0  0  0  0
 16 17  1  0  0  0  0
 17 18  2  0  0  0  0
 17 19  1  0  0  0  0
 11 20  1  0  0  0  0
 20 21  4  0  0  0  0
 21 22  4  0  0  0  0
 22 23  4  0  0  0  0
 23 24  4  0  0  0  0
 20 24  4  0  0  0  0
 23 25  1  0  0  0  0
 25 26  4  0  0  0  0
 26 27  4  0  0  0  0
 27 28  4  0  0  0  0
 28 29  4  0  0  0  0
 29 30  4  0  0  0  0
 25 30  4  0  0  0  0
 28 31  1  0  0  0  0
 31 32  3  0  0  0  0
M  STY  1   1 DAT
M  SAL   1  1  24
M  SDT   1 MRV_IMPLICIT_H                                        
M  SDD   1     0.0000    0.0000    DR    ALL  0       0  
M  SED   1 IMPL_H1
M  END
>  <CdId>
118

>  <Mol Weight>
435.572

>  <Formula>
C25H33N5O2

>  <CMPD_CHEMBLID>
CHEMBL487778

>  <MOLREGNO>
516552

>  <PARENT_CMPD_CHEMBLID>
CHEMBL487778

>  <PARENT_MOLREGNO>
516552

>  <COMPOUND_KEY>
44

>  <MOLWEIGHT>
435.56

>  <ALOGP>
3.01

>  <PSA>
101.88

>  <NUM_RO5_VIOLATIONS>
0

>  <ACTIVITY_ID>
2259878

>  <STANDARD_TYPE>
CL

>  <RELATION>
=

>  <STANDARD_VALUE>
330.0

>  <STANDARD_UNITS>
mL.min-1.g-1

>  <PUBLISHED_TYPE>
CL

>  <PUBLISHED_RELATION>
=

>  <PUBLISHED_VALUE>
330.0

>  <PUBLISHED_UNITS>
microL/min/mg

>  <POTENTIAL_DUPLICATE>
0

>  <BAO_ENDPOINT>
BAO_0002759

>  <ASSAY_ID>
496823

>  <ASSAY_CHEMBLID>
CHEMBL1008836

>  <ASSAY_TYPE>
A

>  <DESCRIPTION>
Metabolic stability in rat liver microsomes assessed as intrinsic clearance

>  <ASSAY_SRC_ID>
1

>  <ASSAY_SRC_DESCRIPTION>
Scientific Literature

>  <ASSAY_ORGANISM>
Rattus norvegicus

>  <ASSAY_TAX_ID>
10116

>  <CURATED_BY>
Autocuration

>  <BAO_FORMAT>
BAO_0000251

>  <TID>
102178

>  <TARGET_CHEMBLID>
CHEMBL613694

>  <TARGET_TYPE>
SUBCELLULAR

>  <PREF_NAME>
Liver microsomes

>  <ORGANISM>
Rattus norvegicus

>  <CONFIDENCE_SCORE>
2

>  <TARGET_MAPPING>
Subcellular fraction

>  <DOC_ID>
45815

>  <DOC_CHEMBLID>
CHEMBL1152225

>  <PUBMED_ID>
18809328

>  <JOURNAL>
Bioorg. Med. Chem. Lett.

>  <YEAR>
2008

>  <VOLUME>
18

>  <ISSUE>
20

>  <FIRST_PAGE>
5528

$$$$

  Mrv1533001291819192D          

 31 33  0  0  1  0            999 V2000
   -1.4093   -5.5109    0.0000 C   0  0  0  0  0  0  0  0  0  0  0  0
   -0.6166   -5.2820    0.0000 N   0  0  0  0  0  0  0  0  0  0  0  0
   -0.4185   -4.4812    0.0000 C   0  0  0  0  0  0  0  0  0  0  0  0
    0.3741   -4.2524    0.0000 C   0  0  0  0  0  0  0  0  0  0  0  0
    0.9686   -4.8244    0.0000 C   0  0  0  0  0  0  0  0  0  0  0  0
    0.7705   -5.6253    0.0000 C   0  0  0  0  0  0  0  0  0  0  0  0
   -0.0222   -5.8541    0.0000 C   0  0  0  0  0  0  0  0  0  0  0  0
    1.7613   -4.5956    0.0000 C   0  0  0  0  0  0  0  0  0  0  0  0
    2.3557   -5.1676    0.0000 O   0  0  0  0  0  0  0  0  0  0  0  0
    1.9594   -3.7947    0.0000 N   0  0  0  0  0  0  0  0  0  0  0  0
    2.7521   -3.5659    0.0000 C   0  0  1  0  0  0  0  0  0  0  0  0
    3.3465   -4.1380    0.0000 C   0  0  0  0  0  0  0  0  0  0  0  0
    4.1392   -3.9092    0.0000 C   0  0  0  0  0  0  0  0  0  0  0  0
    4.7336   -4.4812    0.0000 C   0  0  0  0  0  0  0  0  0  0  0  0
    5.5263   -4.2524    0.0000 C   0  0  0  0  0  0  0  0  0  0  0  0
    6.1207   -4.8244    0.0000 C   0  0  0  0  0  0  0  0  0  0  0  0
    6.9134   -4.5956    0.0000 C   0  0  0  0  0  0  0  0  0  0  0  0
    7.1115   -3.7947    0.0000 O   0  0  0  0  0  0  0  0  0  0  0  0
    7.5079   -5.1676    0.0000 C   0  0  0  0  0  0  0  0  0  0  0  0
    2.9502   -2.7651    0.0000 C   0  0  0  0  0  0  0  0  0  0  0  0
    2.4188   -2.1340    0.0000 N   0  0  0  0  0  0  0  0  0  0  0  0
    2.8547   -1.4336    0.0000 C   0  0  0  0  0  0  0  0  0  0  0  0
    3.6556   -1.6318    0.0000 C   0  0  0  0  0  0  0  0  0  0  0  0
    3.7146   -2.4547    0.0000 N   0  0  0  0  0  0  0  0  0  0  0  0
    4.2866   -1.1004    0.0000 C   0  0  0  0  0  0  0  0  0  0  0  0
    4.1419   -0.2882    0.0000 C   0  0  0  0  0  0  0  0  0  0  0  0
    4.7729    0.2433    0.0000 C   0  0  0  0  0  0  0  0  0  0  0  0
    5.5487   -0.0375    0.0000 C   0  0  0  0  0  0  0  0  0  0  0  0
    6.1797    0.4939    0.0000 Br  0  0  0  0  0  0  0  0  0  0  0  0
    5.6934   -0.8497    0.0000 C   0  0  0  0  0  0  0  0  0  0  0  0
    5.0624   -1.3811    0.0000 C   0  0  0  0  0  0  0  0  0  0  0  0
  1  2  1  0  0  0  0
  2  3  1  0  0  0  0
  3  4  1  0  0  0  0
  4  5  1  0  0  0  0
  5  6  1  0  0  0  0
  6  7  1  0  0  0  0
  2  7  1  0  0  0  0
  5  8  1  0  0  0  0
  8  9  2  0  0  0  0
  8 10  1  0  0  0  0
 11 10  1  6  0  0  0
 11 12  1  0  0  0  0
 12 13  1  0  0  0  0
 13 14  1  0  0  0  0
 14 15  1  0  0  0  0
 15 16  1  0  0  0  0
 16 17  1  0  0  0  0
 17 18  2  0  0  0  0
 17 19  1  0  0  0  0
 11 20  1  0  0  0  0
 20 21  4  0  0  0  0
 21 22  4  0  0  0  0
 22 23  4  0  0  0  0
 23 24  4  0  0  0  0
 20 24  4  0  0  0  0
 23 25  1  0  0  0  0
 25 26  4  0  0  0  0
 26 27  4  0  0  0  0
 27 28  4  0  0  0  0
 28 29  1  0  0  0  0
 28 30  4  0  0  0  0
 30 31  4  0  0  0  0
 25 31  4  0  0  0  0
M  STY  1   1 DAT
M  SAL   1  1  24
M  SDT   1 MRV_IMPLICIT_H                                        
M  SDD   1     0.0000    0.0000    DR    ALL  0       0  
M  SED   1 IMPL_H1
M  END
>  <CdId>
119

>  <Mol Weight>
489.458

>  <Formula>
C24H33BrN4O2

>  <CMPD_CHEMBLID>
CHEMBL485723

>  <MOLREGNO>
516372

>  <PARENT_CMPD_CHEMBLID>
CHEMBL485723

>  <PARENT_MOLREGNO>
516372

>  <COMPOUND_KEY>
37

>  <MOLWEIGHT>
489.45

>  <ALOGP>
3.88

>  <PSA>
78.08

>  <NUM_RO5_VIOLATIONS>
0

>  <ACTIVITY_ID>
2259873

>  <STANDARD_TYPE>
CL

>  <RELATION>
>

>  <STANDARD_VALUE>
300.0

>  <STANDARD_UNITS>
mL.min-1.g-1

>  <PUBLISHED_TYPE>
CL

>  <PUBLISHED_RELATION>
>

>  <PUBLISHED_VALUE>
300.0

>  <PUBLISHED_UNITS>
microL/min/mg

>  <POTENTIAL_DUPLICATE>
0

>  <BAO_ENDPOINT>
BAO_0002759

>  <ASSAY_ID>
496823

>  <ASSAY_CHEMBLID>
CHEMBL1008836

>  <ASSAY_TYPE>
A

>  <DESCRIPTION>
Metabolic stability in rat liver microsomes assessed as intrinsic clearance

>  <ASSAY_SRC_ID>
1

>  <ASSAY_SRC_DESCRIPTION>
Scientific Literature

>  <ASSAY_ORGANISM>
Rattus norvegicus

>  <ASSAY_TAX_ID>
10116

>  <CURATED_BY>
Autocuration

>  <BAO_FORMAT>
BAO_0000251

>  <TID>
102178

>  <TARGET_CHEMBLID>
CHEMBL613694

>  <TARGET_TYPE>
SUBCELLULAR

>  <PREF_NAME>
Liver microsomes

>  <ORGANISM>
Rattus norvegicus

>  <CONFIDENCE_SCORE>
2

>  <TARGET_MAPPING>
Subcellular fraction

>  <DOC_ID>
45815

>  <DOC_CHEMBLID>
CHEMBL1152225

>  <PUBMED_ID>
18809328

>  <JOURNAL>
Bioorg. Med. Chem. Lett.

>  <YEAR>
2008

>  <VOLUME>
18

>  <ISSUE>
20

>  <FIRST_PAGE>
5528

$$$$

  Mrv1533001291819192D          

 34 37  0  0  1  0            999 V2000
    3.1189   -3.3378    0.0000 C   0  0  0  0  0  0  0  0  0  0  0  0
    3.9116   -3.1089    0.0000 N   0  0  0  0  0  0  0  0  0  0  0  0
    4.1097   -2.3081    0.0000 C   0  0  0  0  0  0  0  0  0  0  0  0
    4.9024   -2.0793    0.0000 C   0  0  0  0  0  0  0  0  0  0  0  0
    5.4968   -2.6513    0.0000 C   0  0  0  0  0  0  0  0  0  0  0  0
    5.2987   -3.4522    0.0000 C   0  0  0  0  0  0  0  0  0  0  0  0
    4.5060   -3.6810    0.0000 C   0  0  0  0  0  0  0  0  0  0  0  0
    6.2895   -2.4225    0.0000 C   0  0  0  0  0  0  0  0  0  0  0  0
    6.8840   -2.9945    0.0000 O   0  0  0  0  0  0  0  0  0  0  0  0
    6.4876   -1.6217    0.0000 N   0  0  0  0  0  0  0  0  0  0  0  0
    7.2803   -1.3928    0.0000 C   0  0  1  0  0  0  0  0  0  0  0  0
    7.8747   -1.9649    0.0000 C   0  0  0  0  0  0  0  0  0  0  0  0
    8.6674   -1.7361    0.0000 C   0  0  0  0  0  0  0  0  0  0  0  0
    9.2619   -2.3081    0.0000 C   0  0  0  0  0  0  0  0  0  0  0  0
   10.0545   -2.0793    0.0000 C   0  0  0  0  0  0  0  0  0  0  0  0
   10.6490   -2.6513    0.0000 C   0  0  0  0  0  0  0  0  0  0  0  0
   11.4416   -2.4225    0.0000 C   0  0  0  0  0  0  0  0  0  0  0  0
   11.6398   -1.6217    0.0000 O   0  0  0  0  0  0  0  0  0  0  0  0
   12.0361   -2.9945    0.0000 C   0  0  0  0  0  0  0  0  0  0  0  0
    7.4784   -0.5920    0.0000 C   0  0  0  0  0  0  0  0  0  0  0  0
    6.9470    0.0390    0.0000 N   0  0  0  0  0  0  0  0  0  0  0  0
    7.3829    0.7395    0.0000 C   0  0  0  0  0  0  0  0  0  0  0  0
    8.1838    0.5413    0.0000 C   0  0  0  0  0  0  0  0  0  0  0  0
    8.2428   -0.2816    0.0000 N   0  0  0  0  0  0  0  0  0  0  0  0
    8.8148    1.0727    0.0000 C   0  0  0  0  0  0  0  0  0  0  0  0
    8.6701    1.8849    0.0000 C   0  0  0  0  0  0  0  0  0  0  0  0
    9.3012    2.4164    0.0000 C   0  0  0  0  0  0  0  0  0  0  0  0
   10.0769    2.1356    0.0000 C   0  0  0  0  0  0  0  0  0  0  0  0
   10.7079    2.6670    0.0000 C   0  0  0  0  0  0  0  0  0  0  0  0
   11.4837    2.3862    0.0000 C   0  0  0  0  0  0  0  0  0  0  0  0
   11.6284    1.5740    0.0000 C   0  0  0  0  0  0  0  0  0  0  0  0
   10.9974    1.0426    0.0000 C   0  0  0  0  0  0  0  0  0  0  0  0
   10.2216    1.3234    0.0000 C   0  0  0  0  0  0  0  0  0  0  0  0
    9.5906    0.7919    0.0000 C   0  0  0  0  0  0  0  0  0  0  0  0
  1  2  1  0  0  0  0
  2  3  1  0  0  0  0
  3  4  1  0  0  0  0
  4  5  1  0  0  0  0
  5  6  1  0  0  0  0
  6  7  1  0  0  0  0
  2  7  1  0  0  0  0
  5  8  1  0  0  0  0
  8  9  2  0  0  0  0
  8 10  1  0  0  0  0
 11 10  1  6  0  0  0
 11 12  1  0  0  0  0
 12 13  1  0  0  0  0
 13 14  1  0  0  0  0
 14 15  1  0  0  0  0
 15 16  1  0  0  0  0
 16 17  1  0  0  0  0
 17 18  2  0  0  0  0
 17 19  1  0  0  0  0
 11 20  1  0  0  0  0
 20 21  4  0  0  0  0
 21 22  4  0  0  0  0
 22 23  4  0  0  0  0
 23 24  4  0  0  0  0
 20 24  4  0  0  0  0
 23 25  1  0  0  0  0
 25 26  4  0  0  0  0
 26 27  4  0  0  0  0
 27 28  4  0  0  0  0
 28 29  4  0  0  0  0
 29 30  4  0  0  0  0
 30 31  4  0  0  0  0
 31 32  4  0  0  0  0
 32 33  4  0  0  0  0
 28 33  4  0  0  0  0
 33 34  4  0  0  0  0
 25 34  4  0  0  0  0
M  STY  1   1 DAT
M  SAL   1  1  24
M  SDT   1 MRV_IMPLICIT_H                                        
M  SDD   1     0.0000    0.0000    DR    ALL  0       0  
M  SED   1 IMPL_H1
M  END
>  <CdId>
120

>  <Mol Weight>
460.622

>  <Formula>
C28H36N4O2

>  <CMPD_CHEMBLID>
CHEMBL468513

>  <MOLREGNO>
479181

>  <PARENT_CMPD_CHEMBLID>
CHEMBL468513

>  <PARENT_MOLREGNO>
479181

>  <COMPOUND_KEY>
43

>  <MOLWEIGHT>
460.61

>  <ALOGP>
4.04

>  <PSA>
78.08

>  <NUM_RO5_VIOLATIONS>
0

>  <ACTIVITY_ID>
2259877

>  <STANDARD_TYPE>
CL

>  <RELATION>
=

>  <STANDARD_VALUE>
194.0

>  <STANDARD_UNITS>
mL.min-1.g-1

>  <PUBLISHED_TYPE>
CL

>  <PUBLISHED_RELATION>
=

>  <PUBLISHED_VALUE>
194.0

>  <PUBLISHED_UNITS>
microL/min/mg

>  <POTENTIAL_DUPLICATE>
0

>  <BAO_ENDPOINT>
BAO_0002759

>  <ASSAY_ID>
496823

>  <ASSAY_CHEMBLID>
CHEMBL1008836

>  <ASSAY_TYPE>
A

>  <DESCRIPTION>
Metabolic stability in rat liver microsomes assessed as intrinsic clearance

>  <ASSAY_SRC_ID>
1

>  <ASSAY_SRC_DESCRIPTION>
Scientific Literature

>  <ASSAY_ORGANISM>
Rattus norvegicus

>  <ASSAY_TAX_ID>
10116

>  <CURATED_BY>
Autocuration

>  <BAO_FORMAT>
BAO_0000251

>  <TID>
102178

>  <TARGET_CHEMBLID>
CHEMBL613694

>  <TARGET_TYPE>
SUBCELLULAR

>  <PREF_NAME>
Liver microsomes

>  <ORGANISM>
Rattus norvegicus

>  <CONFIDENCE_SCORE>
2

>  <TARGET_MAPPING>
Subcellular fraction

>  <DOC_ID>
45815

>  <DOC_CHEMBLID>
CHEMBL1152225

>  <PUBMED_ID>
18809328

>  <JOURNAL>
Bioorg. Med. Chem. Lett.

>  <YEAR>
2008

>  <VOLUME>
18

>  <ISSUE>
20

>  <FIRST_PAGE>
5528

$$$$

  Mrv1533001291819192D          

 30 32  0  0  1  0            999 V2000
   -0.0900   -0.6846    0.0000 C   0  0  0  0  0  0  0  0  0  0  0  0
    0.6245   -1.0971    0.0000 N   0  0  0  0  0  0  0  0  0  0  0  0
    1.3390   -0.6846    0.0000 C   0  0  0  0  0  0  0  0  0  0  0  0
    2.0535   -1.0971    0.0000 C   0  0  0  0  0  0  0  0  0  0  0  0
    2.0535   -1.9221    0.0000 C   0  0  0  0  0  0  0  0  0  0  0  0
    1.3390   -2.3346    0.0000 C   0  0  0  0  0  0  0  0  0  0  0  0
    0.6245   -1.9221    0.0000 C   0  0  0  0  0  0  0  0  0  0  0  0
    2.7679   -2.3346    0.0000 C   0  0  0  0  0  0  0  0  0  0  0  0
    2.7679   -3.1596    0.0000 O   0  0  0  0  0  0  0  0  0  0  0  0
    3.4824   -1.9221    0.0000 N   0  0  0  0  0  0  0  0  0  0  0  0
    4.1969   -2.3346    0.0000 C   0  0  1  0  0  0  0  0  0  0  0  0
    4.9113   -1.9221    0.0000 C   0  0  0  0  0  0  0  0  0  0  0  0
    5.6258   -2.3346    0.0000 C   0  0  0  0  0  0  0  0  0  0  0  0
    6.3403   -1.9221    0.0000 C   0  0  0  0  0  0  0  0  0  0  0  0
    7.0548   -2.3346    0.0000 C   0  0  0  0  0  0  0  0  0  0  0  0
    7.7692   -1.9221    0.0000 C   0  0  0  0  0  0  0  0  0  0  0  0
    8.4837   -2.3346    0.0000 C   0  0  0  0  0  0  0  0  0  0  0  0
    9.1982   -1.9221    0.0000 O   0  0  0  0  0  0  0  0  0  0  0  0
    8.4837   -3.1596    0.0000 C   0  0  0  0  0  0  0  0  0  0  0  0
    4.1969   -3.1596    0.0000 C   0  0  0  0  0  0  0  0  0  0  0  0
    4.8643   -3.6445    0.0000 N   0  0  0  0  0  0  0  0  0  0  0  0
    4.6094   -4.4291    0.0000 C   0  0  0  0  0  0  0  0  0  0  0  0
    3.7844   -4.4291    0.0000 C   0  0  0  0  0  0  0  0  0  0  0  0
    3.5294   -3.6445    0.0000 N   0  0  0  0  0  0  0  0  0  0  0  0
    3.2995   -5.0966    0.0000 C   0  0  0  0  0  0  0  0  0  0  0  0
    3.6350   -5.8502    0.0000 C   0  0  0  0  0  0  0  0  0  0  0  0
    3.1501   -6.5177    0.0000 C   0  0  0  0  0  0  0  0  0  0  0  0
    2.3296   -6.4314    0.0000 C   0  0  0  0  0  0  0  0  0  0  0  0
    1.9940   -5.6778    0.0000 C   0  0  0  0  0  0  0  0  0  0  0  0
    2.4790   -5.0103    0.0000 C   0  0  0  0  0  0  0  0  0  0  0  0
  1  2  1  0  0  0  0
  2  3  1  0  0  0  0
  3  4  1  0  0  0  0
  4  5  1  0  0  0  0
  5  6  1  0  0  0  0
  6  7  1  0  0  0  0
  2  7  1  0  0  0  0
  5  8  1  0  0  0  0
  8  9  2  0  0  0  0
  8 10  1  0  0  0  0
 11 10  1  1  0  0  0
 11 12  1  0  0  0  0
 12 13  1  0  0  0  0
 13 14  1  0  0  0  0
 14 15  1  0  0  0  0
 15 16  1  0  0  0  0
 16 17  1  0  0  0  0
 17 18  2  0  0  0  0
 17 19  1  0  0  0  0
 11 20  1  0  0  0  0
 20 21  4  0  0  0  0
 21 22  4  0  0  0  0
 22 23  4  0  0  0  0
 23 24  4  0  0  0  0
 20 24  4  0  0  0  0
 23 25  1  0  0  0  0
 25 26  4  0  0  0  0
 26 27  4  0  0  0  0
 27 28  4  0  0  0  0
 28 29  4  0  0  0  0
 29 30  4  0  0  0  0
 25 30  4  0  0  0  0
M  STY  1   1 DAT
M  SAL   1  1  24
M  SDT   1 MRV_IMPLICIT_H                                        
M  SDD   1     0.0000    0.0000    DR    ALL  0       0  
M  SED   1 IMPL_H1
M  END
>  <CdId>
121

>  <Mol Weight>
410.562

>  <Formula>
C24H34N4O2

>  <CMPD_CHEMBLID>
CHEMBL519892

>  <MOLREGNO>
516151

>  <PARENT_CMPD_CHEMBLID>
CHEMBL519892

>  <PARENT_MOLREGNO>
516151

>  <COMPOUND_KEY>
33

>  <MOLWEIGHT>
410.55

>  <ALOGP>
3.13

>  <PSA>
78.08

>  <NUM_RO5_VIOLATIONS>
0

>  <ACTIVITY_ID>
2259869

>  <STANDARD_TYPE>
CL

>  <RELATION>
=

>  <STANDARD_VALUE>
68.0

>  <STANDARD_UNITS>
mL.min-1.g-1

>  <PUBLISHED_TYPE>
CL

>  <PUBLISHED_RELATION>
=

>  <PUBLISHED_VALUE>
68.0

>  <PUBLISHED_UNITS>
microL/min/mg

>  <POTENTIAL_DUPLICATE>
0

>  <BAO_ENDPOINT>
BAO_0002759

>  <ASSAY_ID>
496823

>  <ASSAY_CHEMBLID>
CHEMBL1008836

>  <ASSAY_TYPE>
A

>  <DESCRIPTION>
Metabolic stability in rat liver microsomes assessed as intrinsic clearance

>  <ASSAY_SRC_ID>
1

>  <ASSAY_SRC_DESCRIPTION>
Scientific Literature

>  <ASSAY_ORGANISM>
Rattus norvegicus

>  <ASSAY_TAX_ID>
10116

>  <CURATED_BY>
Autocuration

>  <BAO_FORMAT>
BAO_0000251

>  <TID>
102178

>  <TARGET_CHEMBLID>
CHEMBL613694

>  <TARGET_TYPE>
SUBCELLULAR

>  <PREF_NAME>
Liver microsomes

>  <ORGANISM>
Rattus norvegicus

>  <CONFIDENCE_SCORE>
2

>  <TARGET_MAPPING>
Subcellular fraction

>  <DOC_ID>
45815

>  <DOC_CHEMBLID>
CHEMBL1152225

>  <PUBMED_ID>
18809328

>  <JOURNAL>
Bioorg. Med. Chem. Lett.

>  <YEAR>
2008

>  <VOLUME>
18

>  <ISSUE>
20

>  <FIRST_PAGE>
5528

$$$$

  Mrv1533001291819192D          

 31 33  0  0  1  0            999 V2000
   -2.5707   -6.1067    0.0000 C   0  0  0  0  0  0  0  0  0  0  0  0
   -1.8562   -5.6942    0.0000 C   0  0  0  0  0  0  0  0  0  0  0  0
   -1.8562   -4.8692    0.0000 O   0  0  0  0  0  0  0  0  0  0  0  0
   -1.1418   -6.1067    0.0000 C   0  0  0  0  0  0  0  0  0  0  0  0
   -0.4273   -5.6942    0.0000 C   0  0  0  0  0  0  0  0  0  0  0  0
    0.2872   -6.1067    0.0000 C   0  0  0  0  0  0  0  0  0  0  0  0
    1.0017   -5.6942    0.0000 C   0  0  0  0  0  0  0  0  0  0  0  0
    1.7161   -6.1067    0.0000 C   0  0  0  0  0  0  0  0  0  0  0  0
    2.4306   -5.6942    0.0000 C   0  0  2  0  0  0  0  0  0  0  0  0
    3.1451   -6.1067    0.0000 N   0  0  0  0  0  0  0  0  0  0  0  0
    3.8595   -5.6942    0.0000 C   0  0  0  0  0  0  0  0  0  0  0  0
    3.8595   -4.8692    0.0000 O   0  0  0  0  0  0  0  0  0  0  0  0
    4.5740   -6.1067    0.0000 C   0  0  0  0  0  0  0  0  0  0  0  0
    5.2885   -5.6942    0.0000 C   0  0  0  0  0  0  0  0  0  0  0  0
    6.0030   -6.1067    0.0000 N   0  0  0  0  0  0  0  0  0  0  0  0
    6.7174   -5.6942    0.0000 C   0  0  0  0  0  0  0  0  0  0  0  0
    7.4319   -6.1067    0.0000 C   0  0  0  0  0  0  0  0  0  0  0  0
    7.4319   -6.9317    0.0000 C   0  0  0  0  0  0  0  0  0  0  0  0
    6.7174   -7.3442    0.0000 C   0  0  0  0  0  0  0  0  0  0  0  0
    6.0030   -6.9317    0.0000 C   0  0  0  0  0  0  0  0  0  0  0  0
    2.4306   -4.8692    0.0000 C   0  0  0  0  0  0  0  0  0  0  0  0
    1.7632   -4.3843    0.0000 N   0  0  0  0  0  0  0  0  0  0  0  0
    2.0181   -3.5997    0.0000 C   0  0  0  0  0  0  0  0  0  0  0  0
    2.8431   -3.5997    0.0000 C   0  0  0  0  0  0  0  0  0  0  0  0
    3.0980   -4.3843    0.0000 N   0  0  0  0  0  0  0  0  0  0  0  0
    3.3280   -2.9322    0.0000 C   0  0  0  0  0  0  0  0  0  0  0  0
    2.9925   -2.1786    0.0000 C   0  0  0  0  0  0  0  0  0  0  0  0
    3.4774   -1.5111    0.0000 C   0  0  0  0  0  0  0  0  0  0  0  0
    4.2979   -1.5974    0.0000 C   0  0  0  0  0  0  0  0  0  0  0  0
    4.6334   -2.3510    0.0000 C   0  0  0  0  0  0  0  0  0  0  0  0
    4.1485   -3.0185    0.0000 C   0  0  0  0  0  0  0  0  0  0  0  0
  1  2  1  0  0  0  0
  2  3  2  0  0  0  0
  2  4  1  0  0  0  0
  4  5  1  0  0  0  0
  5  6  1  0  0  0  0
  6  7  1  0  0  0  0
  7  8  1  0  0  0  0
  8  9  1  0  0  0  0
  9 10  1  1  0  0  0
 10 11  1  0  0  0  0
 11 12  2  0  0  0  0
 11 13  1  0  0  0  0
 13 14  1  0  0  0  0
 14 15  1  0  0  0  0
 15 16  1  0  0  0  0
 16 17  1  0  0  0  0
 17 18  1  0  0  0  0
 18 19  1  0  0  0  0
 19 20  1  0  0  0  0
 15 20  1  0  0  0  0
  9 21  1  0  0  0  0
 21 22  4  0  0  0  0
 22 23  4  0  0  0  0
 23 24  4  0  0  0  0
 24 25  4  0  0  0  0
 21 25  4  0  0  0  0
 24 26  1  0  0  0  0
 26 27  4  0  0  0  0
 27 28  4  0  0  0  0
 28 29  4  0  0  0  0
 29 30  4  0  0  0  0
 30 31  4  0  0  0  0
 26 31  4  0  0  0  0
M  STY  1   1 DAT
M  SAL   1  1  25
M  SDT   1 MRV_IMPLICIT_H                                        
M  SDD   1     0.0000    0.0000    DR    ALL  0       0  
M  SED   1 IMPL_H1
M  END
>  <CdId>
122

>  <Mol Weight>
424.589

>  <Formula>
C25H36N4O2

>  <CMPD_CHEMBLID>
CHEMBL487179

>  <MOLREGNO>
516218

>  <PARENT_CMPD_CHEMBLID>
CHEMBL487179

>  <PARENT_MOLREGNO>
516218

>  <COMPOUND_KEY>
35

>  <MOLWEIGHT>
424.58

>  <ALOGP>
3.67

>  <PSA>
78.08

>  <NUM_RO5_VIOLATIONS>
0

>  <ACTIVITY_ID>
2259871

>  <STANDARD_TYPE>
CL

>  <RELATION>
>

>  <STANDARD_VALUE>
300.0

>  <STANDARD_UNITS>
mL.min-1.g-1

>  <PUBLISHED_TYPE>
CL

>  <PUBLISHED_RELATION>
>

>  <PUBLISHED_VALUE>
300.0

>  <PUBLISHED_UNITS>
microL/min/mg

>  <POTENTIAL_DUPLICATE>
0

>  <BAO_ENDPOINT>
BAO_0002759

>  <ASSAY_ID>
496823

>  <ASSAY_CHEMBLID>
CHEMBL1008836

>  <ASSAY_TYPE>
A

>  <DESCRIPTION>
Metabolic stability in rat liver microsomes assessed as intrinsic clearance

>  <ASSAY_SRC_ID>
1

>  <ASSAY_SRC_DESCRIPTION>
Scientific Literature

>  <ASSAY_ORGANISM>
Rattus norvegicus

>  <ASSAY_TAX_ID>
10116

>  <CURATED_BY>
Autocuration

>  <BAO_FORMAT>
BAO_0000251

>  <TID>
102178

>  <TARGET_CHEMBLID>
CHEMBL613694

>  <TARGET_TYPE>
SUBCELLULAR

>  <PREF_NAME>
Liver microsomes

>  <ORGANISM>
Rattus norvegicus

>  <CONFIDENCE_SCORE>
2

>  <TARGET_MAPPING>
Subcellular fraction

>  <DOC_ID>
45815

>  <DOC_CHEMBLID>
CHEMBL1152225

>  <PUBMED_ID>
18809328

>  <JOURNAL>
Bioorg. Med. Chem. Lett.

>  <YEAR>
2008

>  <VOLUME>
18

>  <ISSUE>
20

>  <FIRST_PAGE>
5528

$$$$

  Mrv1533001291819192D          

 36 39  0  0  1  0            999 V2000
    2.1830   -3.1950    0.0000 C   0  0  0  0  0  0  0  0  0  0  0  0
    2.4379   -2.4104    0.0000 O   0  0  0  0  0  0  0  0  0  0  0  0
    1.8859   -1.7973    0.0000 C   0  0  0  0  0  0  0  0  0  0  0  0
    1.0789   -1.9688    0.0000 C   0  0  0  0  0  0  0  0  0  0  0  0
    0.5269   -1.3557    0.0000 C   0  0  0  0  0  0  0  0  0  0  0  0
    0.7818   -0.5711    0.0000 C   0  0  0  0  0  0  0  0  0  0  0  0
    0.3693    0.1433    0.0000 N   0  0  0  0  0  0  0  0  0  0  0  0
    0.9213    0.7564    0.0000 C   0  0  0  0  0  0  0  0  0  0  0  0
    0.7498    1.5634    0.0000 C   0  0  0  0  0  0  0  0  0  0  0  0
    1.6750    0.4209    0.0000 C   0  0  0  0  0  0  0  0  0  0  0  0
    2.3895    0.8334    0.0000 C   0  0  0  0  0  0  0  0  0  0  0  0
    3.1039    0.4209    0.0000 C   0  0  0  0  0  0  0  0  0  0  0  0
    3.1039   -0.4041    0.0000 O   0  0  0  0  0  0  0  0  0  0  0  0
    3.8184    0.8334    0.0000 N   0  0  0  0  0  0  0  0  0  0  0  0
    4.5329    0.4209    0.0000 C   0  0  1  0  0  0  0  0  0  0  0  0
    5.2474    0.8334    0.0000 C   0  0  0  0  0  0  0  0  0  0  0  0
    5.9618    0.4209    0.0000 C   0  0  0  0  0  0  0  0  0  0  0  0
    6.6763    0.8334    0.0000 C   0  0  0  0  0  0  0  0  0  0  0  0
    7.3908    0.4209    0.0000 C   0  0  0  0  0  0  0  0  0  0  0  0
    8.1052    0.8334    0.0000 C   0  0  0  0  0  0  0  0  0  0  0  0
    8.8197    0.4209    0.0000 C   0  0  0  0  0  0  0  0  0  0  0  0
    9.5342    0.8334    0.0000 O   0  0  0  0  0  0  0  0  0  0  0  0
    8.8197   -0.4041    0.0000 C   0  0  0  0  0  0  0  0  0  0  0  0
    4.5329   -0.4041    0.0000 C   0  0  0  0  0  0  0  0  0  0  0  0
    3.8655   -0.8890    0.0000 N   0  0  0  0  0  0  0  0  0  0  0  0
    4.1204   -1.6737    0.0000 C   0  0  0  0  0  0  0  0  0  0  0  0
    4.9454   -1.6737    0.0000 C   0  0  0  0  0  0  0  0  0  0  0  0
    5.2003   -0.8890    0.0000 N   0  0  0  0  0  0  0  0  0  0  0  0
    5.4303   -2.3411    0.0000 C   0  0  0  0  0  0  0  0  0  0  0  0
    6.2508   -2.2549    0.0000 C   0  0  0  0  0  0  0  0  0  0  0  0
    6.7357   -2.9223    0.0000 C   0  0  0  0  0  0  0  0  0  0  0  0
    6.4002   -3.6760    0.0000 C   0  0  0  0  0  0  0  0  0  0  0  0
    5.5797   -3.7622    0.0000 C   0  0  0  0  0  0  0  0  0  0  0  0
    5.0948   -3.0948    0.0000 C   0  0  0  0  0  0  0  0  0  0  0  0
    1.5888   -0.3996    0.0000 C   0  0  0  0  0  0  0  0  0  0  0  0
    2.1408   -1.0127    0.0000 C   0  0  0  0  0  0  0  0  0  0  0  0
  1  2  1  0  0  0  0
  2  3  1  0  0  0  0
  3  4  4  0  0  0  0
  4  5  4  0  0  0  0
  5  6  4  0  0  0  0
  6  7  4  0  0  0  0
  7  8  4  0  0  0  0
  8  9  1  0  0  0  0
  8 10  4  0  0  0  0
 10 11  1  0  0  0  0
 11 12  1  0  0  0  0
 12 13  2  0  0  0  0
 12 14  1  0  0  0  0
 15 14  1  1  0  0  0
 15 16  1  0  0  0  0
 16 17  1  0  0  0  0
 17 18  1  0  0  0  0
 18 19  1  0  0  0  0
 19 20  1  0  0  0  0
 20 21  1  0  0  0  0
 21 22  2  0  0  0  0
 21 23  1  0  0  0  0
 15 24  1  0  0  0  0
 24 25  4  0  0  0  0
 25 26  4  0  0  0  0
 26 27  4  0  0  0  0
 27 28  4  0  0  0  0
 24 28  4  0  0  0  0
 27 29  1  0  0  0  0
 29 30  4  0  0  0  0
 30 31  4  0  0  0  0
 31 32  4  0  0  0  0
 32 33  4  0  0  0  0
 33 34  4  0  0  0  0
 29 34  4  0  0  0  0
 10 35  4  0  0  0  0
  6 35  4  0  0  0  0
 35 36  4  0  0  0  0
  3 36  4  0  0  0  0
M  STY  2   1 DAT   2 DAT
M  SAL   1  1   7
M  SDT   1 MRV_IMPLICIT_H                                        
M  SDD   1     0.0000    0.0000    DR    ALL  0       0  
M  SED   1 IMPL_H1
M  SAL   2  1  28
M  SDT   2 MRV_IMPLICIT_H                                        
M  SDD   2     0.0000    0.0000    DR    ALL  0       0  
M  SED   2 IMPL_H1
M  END
>  <CdId>
123

>  <Mol Weight>
486.616

>  <Formula>
C29H34N4O3

>  <CMPD_CHEMBLID>
CHEMBL407959

>  <MOLREGNO>
429751

>  <PARENT_CMPD_CHEMBLID>
CHEMBL407959

>  <PARENT_MOLREGNO>
429751

>  <COMPOUND_KEY>
11

>  <MOLWEIGHT>
486.61

>  <ALOGP>
4.62

>  <PSA>
99.87

>  <NUM_RO5_VIOLATIONS>
0

>  <ACTIVITY_ID>
2259865

>  <STANDARD_TYPE>
CL

>  <RELATION>
>

>  <STANDARD_VALUE>
300.0

>  <STANDARD_UNITS>
mL.min-1.g-1

>  <PUBLISHED_TYPE>
CL

>  <PUBLISHED_RELATION>
>

>  <PUBLISHED_VALUE>
300.0

>  <PUBLISHED_UNITS>
microL/min/mg

>  <POTENTIAL_DUPLICATE>
0

>  <BAO_ENDPOINT>
BAO_0002759

>  <ASSAY_ID>
496823

>  <ASSAY_CHEMBLID>
CHEMBL1008836

>  <ASSAY_TYPE>
A

>  <DESCRIPTION>
Metabolic stability in rat liver microsomes assessed as intrinsic clearance

>  <ASSAY_SRC_ID>
1

>  <ASSAY_SRC_DESCRIPTION>
Scientific Literature

>  <ASSAY_ORGANISM>
Rattus norvegicus

>  <ASSAY_TAX_ID>
10116

>  <CURATED_BY>
Autocuration

>  <BAO_FORMAT>
BAO_0000251

>  <TID>
102178

>  <TARGET_CHEMBLID>
CHEMBL613694

>  <TARGET_TYPE>
SUBCELLULAR

>  <PREF_NAME>
Liver microsomes

>  <ORGANISM>
Rattus norvegicus

>  <CONFIDENCE_SCORE>
2

>  <TARGET_MAPPING>
Subcellular fraction

>  <DOC_ID>
45815

>  <DOC_CHEMBLID>
CHEMBL1152225

>  <PUBMED_ID>
18809328

>  <JOURNAL>
Bioorg. Med. Chem. Lett.

>  <YEAR>
2008

>  <VOLUME>
18

>  <ISSUE>
20

>  <FIRST_PAGE>
5528

$$$$

  Mrv1533001291819192D          

 29 31  0  0  1  0            999 V2000
    2.9757    0.5621    0.0000 C   0  0  0  0  0  0  0  0  0  0  0  0
    2.6653   -0.2023    0.0000 N   0  0  0  0  0  0  0  0  0  0  0  0
    1.8644   -0.4004    0.0000 C   0  0  0  0  0  0  0  0  0  0  0  0
    1.8054   -1.2233    0.0000 C   0  0  0  0  0  0  0  0  0  0  0  0
    2.5698   -1.5337    0.0000 C   0  0  0  0  0  0  0  0  0  0  0  0
    3.1012   -0.9027    0.0000 C   0  0  0  0  0  0  0  0  0  0  0  0
    2.7679   -2.3346    0.0000 C   0  0  0  0  0  0  0  0  0  0  0  0
    2.1735   -2.9066    0.0000 O   0  0  0  0  0  0  0  0  0  0  0  0
    3.5606   -2.5634    0.0000 N   0  0  0  0  0  0  0  0  0  0  0  0
    3.7587   -3.3642    0.0000 C   0  0  1  0  0  0  0  0  0  0  0  0
    4.5514   -3.5930    0.0000 C   0  0  0  0  0  0  0  0  0  0  0  0
    5.1458   -3.0210    0.0000 C   0  0  0  0  0  0  0  0  0  0  0  0
    5.9385   -3.2498    0.0000 C   0  0  0  0  0  0  0  0  0  0  0  0
    6.5329   -2.6778    0.0000 C   0  0  0  0  0  0  0  0  0  0  0  0
    7.3256   -2.9066    0.0000 C   0  0  0  0  0  0  0  0  0  0  0  0
    7.9201   -2.3346    0.0000 C   0  0  0  0  0  0  0  0  0  0  0  0
    8.7127   -2.5634    0.0000 O   0  0  0  0  0  0  0  0  0  0  0  0
    7.7219   -1.5337    0.0000 C   0  0  0  0  0  0  0  0  0  0  0  0
    3.1642   -3.9363    0.0000 C   0  0  0  0  0  0  0  0  0  0  0  0
    3.2776   -4.7534    0.0000 N   0  0  0  0  0  0  0  0  0  0  0  0
    2.5355   -5.1138    0.0000 C   0  0  0  0  0  0  0  0  0  0  0  0
    1.9634   -4.5193    0.0000 C   0  0  0  0  0  0  0  0  0  0  0  0
    2.3520   -3.7916    0.0000 N   0  0  0  0  0  0  0  0  0  0  0  0
    1.1463   -4.6327    0.0000 C   0  0  0  0  0  0  0  0  0  0  0  0
    0.8358   -5.3970    0.0000 C   0  0  0  0  0  0  0  0  0  0  0  0
    0.0187   -5.5104    0.0000 C   0  0  0  0  0  0  0  0  0  0  0  0
   -0.4881   -4.8594    0.0000 C   0  0  0  0  0  0  0  0  0  0  0  0
   -0.1777   -4.0950    0.0000 C   0  0  0  0  0  0  0  0  0  0  0  0
    0.6395   -3.9817    0.0000 C   0  0  0  0  0  0  0  0  0  0  0  0
  1  2  1  0  0  0  0
  2  3  1  0  0  0  0
  3  4  1  0  0  0  0
  4  5  1  0  0  0  0
  5  6  1  0  0  0  0
  2  6  1  0  0  0  0
  5  7  1  0  0  0  0
  7  8  2  0  0  0  0
  7  9  1  0  0  0  0
 10  9  1  1  0  0  0
 10 11  1  0  0  0  0
 11 12  1  0  0  0  0
 12 13  1  0  0  0  0
 13 14  1  0  0  0  0
 14 15  1  0  0  0  0
 15 16  1  0  0  0  0
 16 17  2  0  0  0  0
 16 18  1  0  0  0  0
 10 19  1  0  0  0  0
 19 20  4  0  0  0  0
 20 21  4  0  0  0  0
 21 22  4  0  0  0  0
 22 23  4  0  0  0  0
 19 23  4  0  0  0  0
 22 24  1  0  0  0  0
 24 25  4  0  0  0  0
 25 26  4  0  0  0  0
 26 27  4  0  0  0  0
 27 28  4  0  0  0  0
 28 29  4  0  0  0  0
 24 29  4  0  0  0  0
M  STY  1   1 DAT
M  SAL   1  1  23
M  SDT   1 MRV_IMPLICIT_H                                        
M  SDD   1     0.0000    0.0000    DR    ALL  0       0  
M  SED   1 IMPL_H1
M  END
>  <CdId>
124

>  <Mol Weight>
396.535

>  <Formula>
C23H32N4O2

>  <CMPD_CHEMBLID>
CHEMBL469742

>  <MOLREGNO>
517392

>  <PARENT_CMPD_CHEMBLID>
CHEMBL469742

>  <PARENT_MOLREGNO>
517392

>  <COMPOUND_KEY>
30

>  <MOLWEIGHT>
396.53

>  <ALOGP>
2.81

>  <PSA>
78.08

>  <NUM_RO5_VIOLATIONS>
0

>  <ACTIVITY_ID>
2259866

>  <STANDARD_TYPE>
CL

>  <RELATION>
=

>  <STANDARD_VALUE>
501.0

>  <STANDARD_UNITS>
mL.min-1.g-1

>  <PUBLISHED_TYPE>
CL

>  <PUBLISHED_RELATION>
=

>  <PUBLISHED_VALUE>
501.0

>  <PUBLISHED_UNITS>
microL/min/mg

>  <POTENTIAL_DUPLICATE>
0

>  <BAO_ENDPOINT>
BAO_0002759

>  <ASSAY_ID>
496823

>  <ASSAY_CHEMBLID>
CHEMBL1008836

>  <ASSAY_TYPE>
A

>  <DESCRIPTION>
Metabolic stability in rat liver microsomes assessed as intrinsic clearance

>  <ASSAY_SRC_ID>
1

>  <ASSAY_SRC_DESCRIPTION>
Scientific Literature

>  <ASSAY_ORGANISM>
Rattus norvegicus

>  <ASSAY_TAX_ID>
10116

>  <CURATED_BY>
Autocuration

>  <BAO_FORMAT>
BAO_0000251

>  <TID>
102178

>  <TARGET_CHEMBLID>
CHEMBL613694

>  <TARGET_TYPE>
SUBCELLULAR

>  <PREF_NAME>
Liver microsomes

>  <ORGANISM>
Rattus norvegicus

>  <CONFIDENCE_SCORE>
2

>  <TARGET_MAPPING>
Subcellular fraction

>  <DOC_ID>
45815

>  <DOC_CHEMBLID>
CHEMBL1152225

>  <PUBMED_ID>
18809328

>  <JOURNAL>
Bioorg. Med. Chem. Lett.

>  <YEAR>
2008

>  <VOLUME>
18

>  <ISSUE>
20

>  <FIRST_PAGE>
5528

$$$$

  Mrv1533001291819192D          

 30 32  0  0  1  0            999 V2000
    3.5606    0.4112    0.0000 C   0  0  0  0  0  0  0  0  0  0  0  0
    2.9661   -0.1608    0.0000 N   0  0  0  0  0  0  0  0  0  0  0  0
    2.1735    0.0680    0.0000 C   0  0  0  0  0  0  0  0  0  0  0  0
    1.5790   -0.5041    0.0000 C   0  0  0  0  0  0  0  0  0  0  0  0
    1.7771   -1.3049    0.0000 C   0  0  0  0  0  0  0  0  0  0  0  0
    2.5698   -1.5337    0.0000 C   0  0  0  0  0  0  0  0  0  0  0  0
    3.1642   -0.9617    0.0000 C   0  0  0  0  0  0  0  0  0  0  0  0
    2.7679   -2.3346    0.0000 C   0  0  0  0  0  0  0  0  0  0  0  0
    2.1735   -2.9066    0.0000 O   0  0  0  0  0  0  0  0  0  0  0  0
    3.5606   -2.5634    0.0000 N   0  0  0  0  0  0  0  0  0  0  0  0
    3.7587   -3.3642    0.0000 C   0  0  1  0  0  0  0  0  0  0  0  0
    4.5514   -3.5930    0.0000 C   0  0  0  0  0  0  0  0  0  0  0  0
    5.1458   -3.0210    0.0000 C   0  0  0  0  0  0  0  0  0  0  0  0
    5.9385   -3.2498    0.0000 C   0  0  0  0  0  0  0  0  0  0  0  0
    6.5329   -2.6778    0.0000 C   0  0  0  0  0  0  0  0  0  0  0  0
    7.3256   -2.9066    0.0000 C   0  0  0  0  0  0  0  0  0  0  0  0
    7.9201   -2.3346    0.0000 C   0  0  0  0  0  0  0  0  0  0  0  0
    8.7127   -2.5634    0.0000 O   0  0  0  0  0  0  0  0  0  0  0  0
    7.7219   -1.5337    0.0000 C   0  0  0  0  0  0  0  0  0  0  0  0
    3.1642   -3.9363    0.0000 C   0  0  0  0  0  0  0  0  0  0  0  0
    3.2776   -4.7534    0.0000 N   0  0  0  0  0  0  0  0  0  0  0  0
    2.5355   -5.1138    0.0000 C   0  0  0  0  0  0  0  0  0  0  0  0
    1.9634   -4.5193    0.0000 C   0  0  0  0  0  0  0  0  0  0  0  0
    2.3520   -3.7916    0.0000 N   0  0  0  0  0  0  0  0  0  0  0  0
    1.1463   -4.6327    0.0000 C   0  0  0  0  0  0  0  0  0  0  0  0
    0.8358   -5.3970    0.0000 C   0  0  0  0  0  0  0  0  0  0  0  0
    0.0187   -5.5104    0.0000 C   0  0  0  0  0  0  0  0  0  0  0  0
   -0.4881   -4.8594    0.0000 C   0  0  0  0  0  0  0  0  0  0  0  0
   -0.1777   -4.0950    0.0000 C   0  0  0  0  0  0  0  0  0  0  0  0
    0.6395   -3.9817    0.0000 C   0  0  0  0  0  0  0  0  0  0  0  0
  1  2  1  0  0  0  0
  2  3  1  0  0  0  0
  3  4  1  0  0  0  0
  4  5  1  0  0  0  0
  5  6  1  0  0  0  0
  6  7  1  0  0  0  0
  2  7  1  0  0  0  0
  6  8  1  0  0  0  0
  8  9  2  0  0  0  0
  8 10  1  0  0  0  0
 11 10  1  1  0  0  0
 11 12  1  0  0  0  0
 12 13  1  0  0  0  0
 13 14  1  0  0  0  0
 14 15  1  0  0  0  0
 15 16  1  0  0  0  0
 16 17  1  0  0  0  0
 17 18  2  0  0  0  0
 17 19  1  0  0  0  0
 11 20  1  0  0  0  0
 20 21  4  0  0  0  0
 21 22  4  0  0  0  0
 22 23  4  0  0  0  0
 23 24  4  0  0  0  0
 20 24  4  0  0  0  0
 23 25  1  0  0  0  0
 25 26  4  0  0  0  0
 26 27  4  0  0  0  0
 27 28  4  0  0  0  0
 28 29  4  0  0  0  0
 29 30  4  0  0  0  0
 25 30  4  0  0  0  0
M  STY  1   1 DAT
M  SAL   1  1  24
M  SDT   1 MRV_IMPLICIT_H                                        
M  SDD   1     0.0000    0.0000    DR    ALL  0       0  
M  SED   1 IMPL_H1
M  END
>  <CdId>
125

>  <Mol Weight>
410.562

>  <Formula>
C24H34N4O2

>  <CMPD_CHEMBLID>
CHEMBL486975

>  <MOLREGNO>
516150

>  <PARENT_CMPD_CHEMBLID>
CHEMBL486975

>  <PARENT_MOLREGNO>
516150

>  <COMPOUND_KEY>
32

>  <MOLWEIGHT>
410.55

>  <ALOGP>
3.26

>  <PSA>
78.08

>  <NUM_RO5_VIOLATIONS>
0

>  <ACTIVITY_ID>
2259868

>  <STANDARD_TYPE>
CL

>  <RELATION>
=

>  <STANDARD_VALUE>
154.0

>  <STANDARD_UNITS>
mL.min-1.g-1

>  <PUBLISHED_TYPE>
CL

>  <PUBLISHED_RELATION>
=

>  <PUBLISHED_VALUE>
154.0

>  <PUBLISHED_UNITS>
microL/min/mg

>  <POTENTIAL_DUPLICATE>
0

>  <BAO_ENDPOINT>
BAO_0002759

>  <ASSAY_ID>
496823

>  <ASSAY_CHEMBLID>
CHEMBL1008836

>  <ASSAY_TYPE>
A

>  <DESCRIPTION>
Metabolic stability in rat liver microsomes assessed as intrinsic clearance

>  <ASSAY_SRC_ID>
1

>  <ASSAY_SRC_DESCRIPTION>
Scientific Literature

>  <ASSAY_ORGANISM>
Rattus norvegicus

>  <ASSAY_TAX_ID>
10116

>  <CURATED_BY>
Autocuration

>  <BAO_FORMAT>
BAO_0000251

>  <TID>
102178

>  <TARGET_CHEMBLID>
CHEMBL613694

>  <TARGET_TYPE>
SUBCELLULAR

>  <PREF_NAME>
Liver microsomes

>  <ORGANISM>
Rattus norvegicus

>  <CONFIDENCE_SCORE>
2

>  <TARGET_MAPPING>
Subcellular fraction

>  <DOC_ID>
45815

>  <DOC_CHEMBLID>
CHEMBL1152225

>  <PUBMED_ID>
18809328

>  <JOURNAL>
Bioorg. Med. Chem. Lett.

>  <YEAR>
2008

>  <VOLUME>
18

>  <ISSUE>
20

>  <FIRST_PAGE>
5528

$$$$

  Mrv1533001291819192D          

 30 32  0  0  1  0            999 V2000
    3.9569   -1.1905    0.0000 C   0  0  0  0  0  0  0  0  0  0  0  0
    3.1642   -0.9617    0.0000 N   0  0  0  0  0  0  0  0  0  0  0  0
    2.9661   -0.1608    0.0000 C   0  0  0  0  0  0  0  0  0  0  0  0
    2.1735    0.0680    0.0000 C   0  0  0  0  0  0  0  0  0  0  0  0
    1.5790   -0.5041    0.0000 C   0  0  0  0  0  0  0  0  0  0  0  0
    1.7771   -1.3049    0.0000 C   0  0  0  0  0  0  0  0  0  0  0  0
    2.5698   -1.5337    0.0000 C   0  0  0  0  0  0  0  0  0  0  0  0
    2.7679   -2.3346    0.0000 C   0  0  0  0  0  0  0  0  0  0  0  0
    2.1735   -2.9066    0.0000 O   0  0  0  0  0  0  0  0  0  0  0  0
    3.5606   -2.5634    0.0000 N   0  0  0  0  0  0  0  0  0  0  0  0
    3.7587   -3.3642    0.0000 C   0  0  1  0  0  0  0  0  0  0  0  0
    4.5514   -3.5930    0.0000 C   0  0  0  0  0  0  0  0  0  0  0  0
    5.1458   -3.0210    0.0000 C   0  0  0  0  0  0  0  0  0  0  0  0
    5.9385   -3.2498    0.0000 C   0  0  0  0  0  0  0  0  0  0  0  0
    6.5329   -2.6778    0.0000 C   0  0  0  0  0  0  0  0  0  0  0  0
    7.3256   -2.9066    0.0000 C   0  0  0  0  0  0  0  0  0  0  0  0
    7.9201   -2.3346    0.0000 C   0  0  0  0  0  0  0  0  0  0  0  0
    8.7127   -2.5634    0.0000 O   0  0  0  0  0  0  0  0  0  0  0  0
    7.7219   -1.5337    0.0000 C   0  0  0  0  0  0  0  0  0  0  0  0
    3.1642   -3.9363    0.0000 C   0  0  0  0  0  0  0  0  0  0  0  0
    3.2776   -4.7534    0.0000 N   0  0  0  0  0  0  0  0  0  0  0  0
    2.5355   -5.1138    0.0000 C   0  0  0  0  0  0  0  0  0  0  0  0
    1.9634   -4.5193    0.0000 C   0  0  0  0  0  0  0  0  0  0  0  0
    2.3520   -3.7916    0.0000 N   0  0  0  0  0  0  0  0  0  0  0  0
    1.1463   -4.6327    0.0000 C   0  0  0  0  0  0  0  0  0  0  0  0
    0.8358   -5.3970    0.0000 C   0  0  0  0  0  0  0  0  0  0  0  0
    0.0187   -5.5104    0.0000 C   0  0  0  0  0  0  0  0  0  0  0  0
   -0.4881   -4.8594    0.0000 C   0  0  0  0  0  0  0  0  0  0  0  0
   -0.1777   -4.0950    0.0000 C   0  0  0  0  0  0  0  0  0  0  0  0
    0.6395   -3.9817    0.0000 C   0  0  0  0  0  0  0  0  0  0  0  0
  1  2  1  0  0  0  0
  2  3  1  0  0  0  0
  3  4  1  0  0  0  0
  4  5  1  0  0  0  0
  5  6  1  0  0  0  0
  6  7  1  0  0  0  0
  2  7  1  0  0  0  0
  7  8  1  0  0  0  0
  8  9  2  0  0  0  0
  8 10  1  0  0  0  0
 11 10  1  1  0  0  0
 11 12  1  0  0  0  0
 12 13  1  0  0  0  0
 13 14  1  0  0  0  0
 14 15  1  0  0  0  0
 15 16  1  0  0  0  0
 16 17  1  0  0  0  0
 17 18  2  0  0  0  0
 17 19  1  0  0  0  0
 11 20  1  0  0  0  0
 20 21  4  0  0  0  0
 21 22  4  0  0  0  0
 22 23  4  0  0  0  0
 23 24  4  0  0  0  0
 20 24  4  0  0  0  0
 23 25  1  0  0  0  0
 25 26  4  0  0  0  0
 26 27  4  0  0  0  0
 27 28  4  0  0  0  0
 28 29  4  0  0  0  0
 29 30  4  0  0  0  0
 25 30  4  0  0  0  0
M  STY  1   1 DAT
M  SAL   1  1  24
M  SDT   1 MRV_IMPLICIT_H                                        
M  SDD   1     0.0000    0.0000    DR    ALL  0       0  
M  SED   1 IMPL_H1
M  END
>  <CdId>
126

>  <Mol Weight>
410.562

>  <Formula>
C24H34N4O2

>  <CMPD_CHEMBLID>
CHEMBL486568

>  <MOLREGNO>
516149

>  <PARENT_CMPD_CHEMBLID>
CHEMBL486568

>  <PARENT_MOLREGNO>
516149

>  <COMPOUND_KEY>
31

>  <MOLWEIGHT>
410.55

>  <ALOGP>
3.56

>  <PSA>
78.08

>  <NUM_RO5_VIOLATIONS>
0

>  <ACTIVITY_ID>
2259867

>  <STANDARD_TYPE>
CL

>  <RELATION>
>

>  <STANDARD_VALUE>
300.0

>  <STANDARD_UNITS>
mL.min-1.g-1

>  <PUBLISHED_TYPE>
CL

>  <PUBLISHED_RELATION>
>

>  <PUBLISHED_VALUE>
300.0

>  <PUBLISHED_UNITS>
microL/min/mg

>  <POTENTIAL_DUPLICATE>
0

>  <BAO_ENDPOINT>
BAO_0002759

>  <ASSAY_ID>
496823

>  <ASSAY_CHEMBLID>
CHEMBL1008836

>  <ASSAY_TYPE>
A

>  <DESCRIPTION>
Metabolic stability in rat liver microsomes assessed as intrinsic clearance

>  <ASSAY_SRC_ID>
1

>  <ASSAY_SRC_DESCRIPTION>
Scientific Literature

>  <ASSAY_ORGANISM>
Rattus norvegicus

>  <ASSAY_TAX_ID>
10116

>  <CURATED_BY>
Autocuration

>  <BAO_FORMAT>
BAO_0000251

>  <TID>
102178

>  <TARGET_CHEMBLID>
CHEMBL613694

>  <TARGET_TYPE>
SUBCELLULAR

>  <PREF_NAME>
Liver microsomes

>  <ORGANISM>
Rattus norvegicus

>  <CONFIDENCE_SCORE>
2

>  <TARGET_MAPPING>
Subcellular fraction

>  <DOC_ID>
45815

>  <DOC_CHEMBLID>
CHEMBL1152225

>  <PUBMED_ID>
18809328

>  <JOURNAL>
Bioorg. Med. Chem. Lett.

>  <YEAR>
2008

>  <VOLUME>
18

>  <ISSUE>
20

>  <FIRST_PAGE>
5528

$$$$

  Mrv1533001291819192D          

 31 33  0  0  1  0            999 V2000
   -0.8044   -3.5721    0.0000 C   0  0  0  0  0  0  0  0  0  0  0  0
   -0.0900   -3.1596    0.0000 N   0  0  0  0  0  0  0  0  0  0  0  0
   -0.0900   -2.3346    0.0000 C   0  0  0  0  0  0  0  0  0  0  0  0
    0.6245   -1.9221    0.0000 C   0  0  0  0  0  0  0  0  0  0  0  0
    1.3390   -2.3346    0.0000 N   0  0  0  0  0  0  0  0  0  0  0  0
    2.0535   -1.9221    0.0000 C   0  0  0  0  0  0  0  0  0  0  0  0
    2.7679   -2.3346    0.0000 C   0  0  0  0  0  0  0  0  0  0  0  0
    2.7679   -3.1596    0.0000 O   0  0  0  0  0  0  0  0  0  0  0  0
    3.4824   -1.9221    0.0000 N   0  0  0  0  0  0  0  0  0  0  0  0
    4.1969   -2.3346    0.0000 C   0  0  1  0  0  0  0  0  0  0  0  0
    4.9113   -1.9221    0.0000 C   0  0  0  0  0  0  0  0  0  0  0  0
    5.6258   -2.3346    0.0000 C   0  0  0  0  0  0  0  0  0  0  0  0
    6.3403   -1.9221    0.0000 C   0  0  0  0  0  0  0  0  0  0  0  0
    7.0548   -2.3346    0.0000 C   0  0  0  0  0  0  0  0  0  0  0  0
    7.7692   -1.9221    0.0000 C   0  0  0  0  0  0  0  0  0  0  0  0
    8.4837   -2.3346    0.0000 C   0  0  0  0  0  0  0  0  0  0  0  0
    9.1982   -1.9221    0.0000 O   0  0  0  0  0  0  0  0  0  0  0  0
    8.4837   -3.1596    0.0000 C   0  0  0  0  0  0  0  0  0  0  0  0
    4.1969   -3.1596    0.0000 C   0  0  0  0  0  0  0  0  0  0  0  0
    4.8643   -3.6445    0.0000 N   0  0  0  0  0  0  0  0  0  0  0  0
    4.6094   -4.4291    0.0000 C   0  0  0  0  0  0  0  0  0  0  0  0
    3.7844   -4.4291    0.0000 C   0  0  0  0  0  0  0  0  0  0  0  0
    3.5294   -3.6445    0.0000 N   0  0  0  0  0  0  0  0  0  0  0  0
    3.2995   -5.0966    0.0000 C   0  0  0  0  0  0  0  0  0  0  0  0
    3.6350   -5.8502    0.0000 C   0  0  0  0  0  0  0  0  0  0  0  0
    3.1501   -6.5177    0.0000 C   0  0  0  0  0  0  0  0  0  0  0  0
    2.3296   -6.4314    0.0000 C   0  0  0  0  0  0  0  0  0  0  0  0
    1.9940   -5.6778    0.0000 C   0  0  0  0  0  0  0  0  0  0  0  0
    2.4790   -5.0103    0.0000 C   0  0  0  0  0  0  0  0  0  0  0  0
    1.3390   -3.1596    0.0000 C   0  0  0  0  0  0  0  0  0  0  0  0
    0.6245   -3.5721    0.0000 C   0  0  0  0  0  0  0  0  0  0  0  0
  1  2  1  0  0  0  0
  2  3  1  0  0  0  0
  3  4  1  0  0  0  0
  4  5  1  0  0  0  0
  5  6  1  0  0  0  0
  6  7  1  0  0  0  0
  7  8  2  0  0  0  0
  7  9  1  0  0  0  0
 10  9  1  1  0  0  0
 10 11  1  0  0  0  0
 11 12  1  0  0  0  0
 12 13  1  0  0  0  0
 13 14  1  0  0  0  0
 14 15  1  0  0  0  0
 15 16  1  0  0  0  0
 16 17  2  0  0  0  0
 16 18  1  0  0  0  0
 10 19  1  0  0  0  0
 19 20  4  0  0  0  0
 20 21  4  0  0  0  0
 21 22  4  0  0  0  0
 22 23  4  0  0  0  0
 19 23  4  0  0  0  0
 22 24  1  0  0  0  0
 24 25  4  0  0  0  0
 25 26  4  0  0  0  0
 26 27  4  0  0  0  0
 27 28  4  0  0  0  0
 28 29  4  0  0  0  0
 24 29  4  0  0  0  0
  5 30  1  0  0  0  0
 30 31  1  0  0  0  0
  2 31  1  0  0  0  0
M  STY  1   1 DAT
M  SAL   1  1  23
M  SDT   1 MRV_IMPLICIT_H                                        
M  SDD   1     0.0000    0.0000    DR    ALL  0       0  
M  SED   1 IMPL_H1
M  END
>  <CdId>
127

>  <Mol Weight>
425.577

>  <Formula>
C24H35N5O2

>  <CMPD_CHEMBLID>
CHEMBL486976

>  <MOLREGNO>
516152

>  <PARENT_CMPD_CHEMBLID>
CHEMBL486976

>  <PARENT_MOLREGNO>
516152

>  <COMPOUND_KEY>
34

>  <MOLWEIGHT>
425.57

>  <ALOGP>
2.47

>  <PSA>
81.32

>  <NUM_RO5_VIOLATIONS>
0

>  <ACTIVITY_ID>
2259870

>  <STANDARD_TYPE>
CL

>  <RELATION>
=

>  <STANDARD_VALUE>
64.0

>  <STANDARD_UNITS>
mL.min-1.g-1

>  <PUBLISHED_TYPE>
CL

>  <PUBLISHED_RELATION>
=

>  <PUBLISHED_VALUE>
64.0

>  <PUBLISHED_UNITS>
microL/min/mg

>  <POTENTIAL_DUPLICATE>
0

>  <BAO_ENDPOINT>
BAO_0002759

>  <ASSAY_ID>
496823

>  <ASSAY_CHEMBLID>
CHEMBL1008836

>  <ASSAY_TYPE>
A

>  <DESCRIPTION>
Metabolic stability in rat liver microsomes assessed as intrinsic clearance

>  <ASSAY_SRC_ID>
1

>  <ASSAY_SRC_DESCRIPTION>
Scientific Literature

>  <ASSAY_ORGANISM>
Rattus norvegicus

>  <ASSAY_TAX_ID>
10116

>  <CURATED_BY>
Autocuration

>  <BAO_FORMAT>
BAO_0000251

>  <TID>
102178

>  <TARGET_CHEMBLID>
CHEMBL613694

>  <TARGET_TYPE>
SUBCELLULAR

>  <PREF_NAME>
Liver microsomes

>  <ORGANISM>
Rattus norvegicus

>  <CONFIDENCE_SCORE>
2

>  <TARGET_MAPPING>
Subcellular fraction

>  <DOC_ID>
45815

>  <DOC_CHEMBLID>
CHEMBL1152225

>  <PUBMED_ID>
18809328

>  <JOURNAL>
Bioorg. Med. Chem. Lett.

>  <YEAR>
2008

>  <VOLUME>
18

>  <ISSUE>
20

>  <FIRST_PAGE>
5528

$$$$

  Mrv1533001291819192D          

 31 33  0  0  1  0            999 V2000
   -1.4093   -5.5109    0.0000 C   0  0  0  0  0  0  0  0  0  0  0  0
   -0.6166   -5.2820    0.0000 N   0  0  0  0  0  0  0  0  0  0  0  0
   -0.4185   -4.4812    0.0000 C   0  0  0  0  0  0  0  0  0  0  0  0
    0.3741   -4.2524    0.0000 C   0  0  0  0  0  0  0  0  0  0  0  0
    0.9686   -4.8244    0.0000 C   0  0  0  0  0  0  0  0  0  0  0  0
    0.7705   -5.6253    0.0000 C   0  0  0  0  0  0  0  0  0  0  0  0
   -0.0222   -5.8541    0.0000 C   0  0  0  0  0  0  0  0  0  0  0  0
    1.7613   -4.5956    0.0000 C   0  0  0  0  0  0  0  0  0  0  0  0
    2.3557   -5.1676    0.0000 O   0  0  0  0  0  0  0  0  0  0  0  0
    1.9594   -3.7947    0.0000 N   0  0  0  0  0  0  0  0  0  0  0  0
    2.7521   -3.5659    0.0000 C   0  0  1  0  0  0  0  0  0  0  0  0
    3.3465   -4.1380    0.0000 C   0  0  0  0  0  0  0  0  0  0  0  0
    4.1392   -3.9092    0.0000 C   0  0  0  0  0  0  0  0  0  0  0  0
    4.7336   -4.4812    0.0000 C   0  0  0  0  0  0  0  0  0  0  0  0
    5.5263   -4.2524    0.0000 C   0  0  0  0  0  0  0  0  0  0  0  0
    6.1207   -4.8244    0.0000 C   0  0  0  0  0  0  0  0  0  0  0  0
    6.9134   -4.5956    0.0000 C   0  0  0  0  0  0  0  0  0  0  0  0
    7.1115   -3.7947    0.0000 O   0  0  0  0  0  0  0  0  0  0  0  0
    7.5079   -5.1676    0.0000 C   0  0  0  0  0  0  0  0  0  0  0  0
    2.9502   -2.7651    0.0000 C   0  0  0  0  0  0  0  0  0  0  0  0
    2.4188   -2.1340    0.0000 N   0  0  0  0  0  0  0  0  0  0  0  0
    2.8547   -1.4336    0.0000 C   0  0  0  0  0  0  0  0  0  0  0  0
    3.6556   -1.6318    0.0000 C   0  0  0  0  0  0  0  0  0  0  0  0
    3.7146   -2.4547    0.0000 N   0  0  0  0  0  0  0  0  0  0  0  0
    4.2866   -1.1004    0.0000 C   0  0  0  0  0  0  0  0  0  0  0  0
    4.1419   -0.2882    0.0000 C   0  0  0  0  0  0  0  0  0  0  0  0
    4.7729    0.2433    0.0000 C   0  0  0  0  0  0  0  0  0  0  0  0
    5.5487   -0.0375    0.0000 C   0  0  0  0  0  0  0  0  0  0  0  0
    6.1797    0.4939    0.0000 Cl  0  0  0  0  0  0  0  0  0  0  0  0
    5.6934   -0.8497    0.0000 C   0  0  0  0  0  0  0  0  0  0  0  0
    5.0624   -1.3811    0.0000 C   0  0  0  0  0  0  0  0  0  0  0  0
  1  2  1  0  0  0  0
  2  3  1  0  0  0  0
  3  4  1  0  0  0  0
  4  5  1  0  0  0  0
  5  6  1  0  0  0  0
  6  7  1  0  0  0  0
  2  7  1  0  0  0  0
  5  8  1  0  0  0  0
  8  9  2  0  0  0  0
  8 10  1  0  0  0  0
 11 10  1  6  0  0  0
 11 12  1  0  0  0  0
 12 13  1  0  0  0  0
 13 14  1  0  0  0  0
 14 15  1  0  0  0  0
 15 16  1  0  0  0  0
 16 17  1  0  0  0  0
 17 18  2  0  0  0  0
 17 19  1  0  0  0  0
 11 20  1  0  0  0  0
 20 21  4  0  0  0  0
 21 22  4  0  0  0  0
 22 23  4  0  0  0  0
 23 24  4  0  0  0  0
 20 24  4  0  0  0  0
 23 25  1  0  0  0  0
 25 26  4  0  0  0  0
 26 27  4  0  0  0  0
 27 28  4  0  0  0  0
 28 29  1  0  0  0  0
 28 30  4  0  0  0  0
 30 31  4  0  0  0  0
 25 31  4  0  0  0  0
M  STY  1   1 DAT
M  SAL   1  1  24
M  SDT   1 MRV_IMPLICIT_H                                        
M  SDD   1     0.0000    0.0000    DR    ALL  0       0  
M  SED   1 IMPL_H1
M  END
>  <CdId>
128

>  <Mol Weight>
445.0

>  <Formula>
C24H33ClN4O2

>  <CMPD_CHEMBLID>
CHEMBL520526

>  <MOLREGNO>
516373

>  <PARENT_CMPD_CHEMBLID>
CHEMBL520526

>  <PARENT_MOLREGNO>
516373

>  <COMPOUND_KEY>
38

>  <MOLWEIGHT>
445.0

>  <ALOGP>
3.79

>  <PSA>
78.08

>  <NUM_RO5_VIOLATIONS>
0

>  <ACTIVITY_ID>
2259874

>  <STANDARD_TYPE>
CL

>  <RELATION>
=

>  <STANDARD_VALUE>
246.0

>  <STANDARD_UNITS>
mL.min-1.g-1

>  <PUBLISHED_TYPE>
CL

>  <PUBLISHED_RELATION>
=

>  <PUBLISHED_VALUE>
246.0

>  <PUBLISHED_UNITS>
microL/min/mg

>  <POTENTIAL_DUPLICATE>
0

>  <BAO_ENDPOINT>
BAO_0002759

>  <ASSAY_ID>
496823

>  <ASSAY_CHEMBLID>
CHEMBL1008836

>  <ASSAY_TYPE>
A

>  <DESCRIPTION>
Metabolic stability in rat liver microsomes assessed as intrinsic clearance

>  <ASSAY_SRC_ID>
1

>  <ASSAY_SRC_DESCRIPTION>
Scientific Literature

>  <ASSAY_ORGANISM>
Rattus norvegicus

>  <ASSAY_TAX_ID>
10116

>  <CURATED_BY>
Autocuration

>  <BAO_FORMAT>
BAO_0000251

>  <TID>
102178

>  <TARGET_CHEMBLID>
CHEMBL613694

>  <TARGET_TYPE>
SUBCELLULAR

>  <PREF_NAME>
Liver microsomes

>  <ORGANISM>
Rattus norvegicus

>  <CONFIDENCE_SCORE>
2

>  <TARGET_MAPPING>
Subcellular fraction

>  <DOC_ID>
45815

>  <DOC_CHEMBLID>
CHEMBL1152225

>  <PUBMED_ID>
18809328

>  <JOURNAL>
Bioorg. Med. Chem. Lett.

>  <YEAR>
2008

>  <VOLUME>
18

>  <ISSUE>
20

>  <FIRST_PAGE>
5528

$$$$

  Mrv1533001291819192D          

 36 39  0  0  1  0            999 V2000
   -1.4093   -7.9859    0.0000 C   0  0  0  0  0  0  0  0  0  0  0  0
   -0.6166   -7.7570    0.0000 N   0  0  0  0  0  0  0  0  0  0  0  0
   -0.4185   -6.9562    0.0000 C   0  0  0  0  0  0  0  0  0  0  0  0
    0.3741   -6.7274    0.0000 C   0  0  0  0  0  0  0  0  0  0  0  0
    0.9686   -7.2994    0.0000 C   0  0  0  0  0  0  0  0  0  0  0  0
    0.7705   -8.1003    0.0000 C   0  0  0  0  0  0  0  0  0  0  0  0
   -0.0222   -8.3291    0.0000 C   0  0  0  0  0  0  0  0  0  0  0  0
    1.7613   -7.0706    0.0000 C   0  0  0  0  0  0  0  0  0  0  0  0
    2.3557   -7.6426    0.0000 O   0  0  0  0  0  0  0  0  0  0  0  0
    1.9594   -6.2697    0.0000 N   0  0  0  0  0  0  0  0  0  0  0  0
    2.7521   -6.0409    0.0000 C   0  0  1  0  0  0  0  0  0  0  0  0
    3.3465   -6.6130    0.0000 C   0  0  0  0  0  0  0  0  0  0  0  0
    4.1392   -6.3842    0.0000 C   0  0  0  0  0  0  0  0  0  0  0  0
    4.7336   -6.9562    0.0000 C   0  0  0  0  0  0  0  0  0  0  0  0
    5.5263   -6.7274    0.0000 C   0  0  0  0  0  0  0  0  0  0  0  0
    6.1207   -7.2994    0.0000 C   0  0  0  0  0  0  0  0  0  0  0  0
    6.9134   -7.0706    0.0000 C   0  0  0  0  0  0  0  0  0  0  0  0
    7.1115   -6.2697    0.0000 O   0  0  0  0  0  0  0  0  0  0  0  0
    7.5079   -7.6426    0.0000 C   0  0  0  0  0  0  0  0  0  0  0  0
    2.9502   -5.2401    0.0000 C   0  0  0  0  0  0  0  0  0  0  0  0
    2.4188   -4.6090    0.0000 N   0  0  0  0  0  0  0  0  0  0  0  0
    2.8547   -3.9086    0.0000 C   0  0  0  0  0  0  0  0  0  0  0  0
    3.6556   -4.1068    0.0000 C   0  0  0  0  0  0  0  0  0  0  0  0
    3.7146   -4.9297    0.0000 N   0  0  0  0  0  0  0  0  0  0  0  0
    4.2866   -3.5754    0.0000 C   0  0  0  0  0  0  0  0  0  0  0  0
    4.1419   -2.7632    0.0000 C   0  0  0  0  0  0  0  0  0  0  0  0
    4.7729   -2.2317    0.0000 C   0  0  0  0  0  0  0  0  0  0  0  0
    5.5487   -2.5125    0.0000 C   0  0  0  0  0  0  0  0  0  0  0  0
    5.6934   -3.3247    0.0000 C   0  0  0  0  0  0  0  0  0  0  0  0
    5.0624   -3.8561    0.0000 C   0  0  0  0  0  0  0  0  0  0  0  0
    6.1797   -1.9811    0.0000 C   0  0  0  0  0  0  0  0  0  0  0  0
    6.0350   -1.1689    0.0000 C   0  0  0  0  0  0  0  0  0  0  0  0
    6.6661   -0.6375    0.0000 C   0  0  0  0  0  0  0  0  0  0  0  0
    7.4418   -0.9182    0.0000 C   0  0  0  0  0  0  0  0  0  0  0  0
    7.5865   -1.7304    0.0000 C   0  0  0  0  0  0  0  0  0  0  0  0
    6.9555   -2.2619    0.0000 C   0  0  0  0  0  0  0  0  0  0  0  0
  1  2  1  0  0  0  0
  2  3  1  0  0  0  0
  3  4  1  0  0  0  0
  4  5  1  0  0  0  0
  5  6  1  0  0  0  0
  6  7  1  0  0  0  0
  2  7  1  0  0  0  0
  5  8  1  0  0  0  0
  8  9  2  0  0  0  0
  8 10  1  0  0  0  0
 11 10  1  6  0  0  0
 11 12  1  0  0  0  0
 12 13  1  0  0  0  0
 13 14  1  0  0  0  0
 14 15  1  0  0  0  0
 15 16  1  0  0  0  0
 16 17  1  0  0  0  0
 17 18  2  0  0  0  0
 17 19  1  0  0  0  0
 11 20  1  0  0  0  0
 20 21  4  0  0  0  0
 21 22  4  0  0  0  0
 22 23  4  0  0  0  0
 23 24  4  0  0  0  0
 20 24  4  0  0  0  0
 23 25  1  0  0  0  0
 25 26  4  0  0  0  0
 26 27  4  0  0  0  0
 27 28  4  0  0  0  0
 28 29  4  0  0  0  0
 29 30  4  0  0  0  0
 25 30  4  0  0  0  0
 28 31  1  0  0  0  0
 31 32  4  0  0  0  0
 32 33  4  0  0  0  0
 33 34  4  0  0  0  0
 34 35  4  0  0  0  0
 35 36  4  0  0  0  0
 31 36  4  0  0  0  0
M  STY  1   1 DAT
M  SAL   1  1  24
M  SDT   1 MRV_IMPLICIT_H                                        
M  SDD   1     0.0000    0.0000    DR    ALL  0       0  
M  SED   1 IMPL_H1
M  END
>  <CdId>
129

>  <Mol Weight>
486.66

>  <Formula>
C30H38N4O2

>  <CMPD_CHEMBLID>
CHEMBL519716

>  <MOLREGNO>
516482

>  <PARENT_CMPD_CHEMBLID>
CHEMBL519716

>  <PARENT_MOLREGNO>
516482

>  <COMPOUND_KEY>
42

>  <MOLWEIGHT>
486.65

>  <ALOGP>
4.65

>  <PSA>
78.08

>  <NUM_RO5_VIOLATIONS>
0

>  <ACTIVITY_ID>
2259876

>  <STANDARD_TYPE>
CL

>  <RELATION>
=

>  <STANDARD_VALUE>
170.0

>  <STANDARD_UNITS>
mL.min-1.g-1

>  <PUBLISHED_TYPE>
CL

>  <PUBLISHED_RELATION>
=

>  <PUBLISHED_VALUE>
170.0

>  <PUBLISHED_UNITS>
microL/min/mg

>  <POTENTIAL_DUPLICATE>
0

>  <BAO_ENDPOINT>
BAO_0002759

>  <ASSAY_ID>
496823

>  <ASSAY_CHEMBLID>
CHEMBL1008836

>  <ASSAY_TYPE>
A

>  <DESCRIPTION>
Metabolic stability in rat liver microsomes assessed as intrinsic clearance

>  <ASSAY_SRC_ID>
1

>  <ASSAY_SRC_DESCRIPTION>
Scientific Literature

>  <ASSAY_ORGANISM>
Rattus norvegicus

>  <ASSAY_TAX_ID>
10116

>  <CURATED_BY>
Autocuration

>  <BAO_FORMAT>
BAO_0000251

>  <TID>
102178

>  <TARGET_CHEMBLID>
CHEMBL613694

>  <TARGET_TYPE>
SUBCELLULAR

>  <PREF_NAME>
Liver microsomes

>  <ORGANISM>
Rattus norvegicus

>  <CONFIDENCE_SCORE>
2

>  <TARGET_MAPPING>
Subcellular fraction

>  <DOC_ID>
45815

>  <DOC_CHEMBLID>
CHEMBL1152225

>  <PUBMED_ID>
18809328

>  <JOURNAL>
Bioorg. Med. Chem. Lett.

>  <YEAR>
2008

>  <VOLUME>
18

>  <ISSUE>
20

>  <FIRST_PAGE>
5528

$$$$

  Mrv1533001291819192D          

 25 27  0  0  1  0            999 V2000
    1.4289   -1.6500    0.0000 C   0  0  0  0  0  0  0  0  0  0  0  0
    0.7145   -1.2375    0.0000 C   0  0  0  0  0  0  0  0  0  0  0  0
    0.0000   -1.6500    0.0000 N   0  0  0  0  0  0  0  0  0  0  0  0
    0.0000   -2.4750    0.0000 N   0  0  0  0  0  0  0  0  0  0  0  0
   -0.7145   -2.8875    0.0000 C   0  0  0  0  0  0  0  0  0  0  0  0
   -1.4289   -2.4750    0.0000 O   0  0  0  0  0  0  0  0  0  0  0  0
   -0.7145   -3.7125    0.0000 C   0  0  1  0  0  0  0  0  0  0  0  0
   -0.0470   -4.1974    0.0000 C   0  0  1  0  0  0  0  0  0  0  0  0
   -0.3020   -4.9820    0.0000 C   0  0  0  0  0  0  0  0  0  0  0  0
   -1.1270   -4.9820    0.0000 N   0  0  0  0  0  0  0  0  0  0  0  0
   -1.3819   -4.1974    0.0000 C   0  0  0  0  0  0  0  0  0  0  0  0
   -2.1665   -3.9425    0.0000 O   0  0  0  0  0  0  0  0  0  0  0  0
    0.7376   -3.9425    0.0000 C   0  0  0  0  0  0  0  0  0  0  0  0
    0.9091   -3.1355    0.0000 C   0  0  0  0  0  0  0  0  0  0  0  0
    1.6937   -2.8806    0.0000 C   0  0  0  0  0  0  0  0  0  0  0  0
    2.3068   -3.4326    0.0000 C   0  0  0  0  0  0  0  0  0  0  0  0
    2.1353   -4.2396    0.0000 C   0  0  0  0  0  0  0  0  0  0  0  0
    1.3507   -4.4945    0.0000 C   0  0  0  0  0  0  0  0  0  0  0  0
    0.7145   -0.4125    0.0000 C   0  0  0  0  0  0  0  0  0  0  0  0
    0.0000    0.0000    0.0000 C   0  0  0  0  0  0  0  0  0  0  0  0
    0.0000    0.8250    0.0000 C   0  0  0  0  0  0  0  0  0  0  0  0
    0.7145    1.2375    0.0000 C   0  0  0  0  0  0  0  0  0  0  0  0
    1.4289    0.8250    0.0000 C   0  0  0  0  0  0  0  0  0  0  0  0
    2.1434    1.2375    0.0000 Br  0  0  0  0  0  0  0  0  0  0  0  0
    1.4289    0.0000    0.0000 C   0  0  0  0  0  0  0  0  0  0  0  0
  1  2  1  0  0  0  0
  2  3  2  0  0  0  0
  3  4  1  0  0  0  0
  4  5  1  0  0  0  0
  5  6  2  0  0  0  0
  7  5  1  1  0  0  0
  7  8  1  0  0  0  0
  8  9  1  0  0  0  0
  9 10  1  0  0  0  0
 10 11  1  0  0  0  0
  7 11  1  0  0  0  0
 11 12  2  0  0  0  0
  8 13  1  6  0  0  0
 13 14  4  0  0  0  0
 14 15  4  0  0  0  0
 15 16  4  0  0  0  0
 16 17  4  0  0  0  0
 17 18  4  0  0  0  0
 13 18  4  0  0  0  0
  2 19  1  0  0  0  0
 19 20  4  0  0  0  0
 20 21  4  0  0  0  0
 21 22  4  0  0  0  0
 22 23  4  0  0  0  0
 23 24  1  0  0  0  0
 23 25  4  0  0  0  0
 19 25  4  0  0  0  0
M  END
>  <CdId>
138

>  <Mol Weight>
400.276

>  <Formula>
C19H18BrN3O2

>  <CMPD_CHEMBLID>
CHEMBL494502

>  <MOLREGNO>
470490

>  <PARENT_CMPD_CHEMBLID>
CHEMBL494502

>  <PARENT_MOLREGNO>
470490

>  <COMPOUND_KEY>
3, AC-264613

>  <MOLWEIGHT>
400.27

>  <ALOGP>
2.54

>  <PSA>
70.56

>  <NUM_RO5_VIOLATIONS>
0

>  <ACTIVITY_ID>
2359523

>  <STANDARD_TYPE>
CL

>  <RELATION>
=

>  <STANDARD_VALUE>
37.0

>  <STANDARD_UNITS>
mL.min-1.g-1

>  <PUBLISHED_TYPE>
CL

>  <PUBLISHED_RELATION>
=

>  <PUBLISHED_VALUE>
37.0

>  <PUBLISHED_UNITS>
uL/min.mg

>  <POTENTIAL_DUPLICATE>
0

>  <BAO_ENDPOINT>
BAO_0002759

>  <ASSAY_ID>
511268

>  <ASSAY_CHEMBLID>
CHEMBL996094

>  <ASSAY_TYPE>
A

>  <DESCRIPTION>
Metabolic stability in rat liver microsomes assessed as intrinsic clearance

>  <ASSAY_SRC_ID>
1

>  <ASSAY_SRC_DESCRIPTION>
Scientific Literature

>  <ASSAY_ORGANISM>
Rattus norvegicus

>  <ASSAY_TAX_ID>
10116

>  <CURATED_BY>
Autocuration

>  <BAO_FORMAT>
BAO_0000251

>  <TID>
102178

>  <TARGET_CHEMBLID>
CHEMBL613694

>  <TARGET_TYPE>
SUBCELLULAR

>  <PREF_NAME>
Liver microsomes

>  <ORGANISM>
Rattus norvegicus

>  <CONFIDENCE_SCORE>
2

>  <TARGET_MAPPING>
Subcellular fraction

>  <DOC_ID>
45176

>  <DOC_CHEMBLID>
CHEMBL1140059

>  <PUBMED_ID>
18720984

>  <JOURNAL>
J. Med. Chem.

>  <YEAR>
2008

>  <VOLUME>
51

>  <ISSUE>
18

>  <FIRST_PAGE>
5490

$$$$

  Mrv1533001291819192D          

 27 30  0  0  0  0            999 V2000
    1.1355    3.3000    0.0000 C   0  0  0  0  0  0  0  0  0  0  0  0
    1.8500    3.7125    0.0000 C   0  0  0  0  0  0  0  0  0  0  0  0
    1.8500    4.5375    0.0000 C   0  0  0  0  0  0  0  0  0  0  0  0
    2.5645    4.9500    0.0000 C   0  0  0  0  0  0  0  0  0  0  0  0
    3.2789    4.5375    0.0000 C   0  0  0  0  0  0  0  0  0  0  0  0
    3.2789    3.7125    0.0000 C   0  0  0  0  0  0  0  0  0  0  0  0
    3.9934    3.3000    0.0000 C   0  0  0  0  0  0  0  0  0  0  0  0
    2.5645    3.3000    0.0000 C   0  0  0  0  0  0  0  0  0  0  0  0
    2.5645    2.4750    0.0000 C   0  0  0  0  0  0  0  0  0  0  0  0
    3.2789    2.0625    0.0000 N   0  0  0  0  0  0  0  0  0  0  0  0
    3.2789    1.2375    0.0000 C   0  0  0  0  0  0  0  0  0  0  0  0
    3.9934    0.8250    0.0000 C   0  0  0  0  0  0  0  0  0  0  0  0
    3.9934    0.0000    0.0000 C   0  0  0  0  0  0  0  0  0  0  0  0
    3.2789   -0.4125    0.0000 C   0  0  0  0  0  0  0  0  0  0  0  0
    2.5645    0.0000    0.0000 N   0  0  0  0  0  0  0  0  0  0  0  0
    1.7798   -0.2549    0.0000 C   0  0  0  0  0  0  0  0  0  0  0  0
    1.5249   -1.0396    0.0000 C   0  0  0  0  0  0  0  0  0  0  0  0
    1.2949    0.4125    0.0000 C   0  0  0  0  0  0  0  0  0  0  0  0
    0.4699    0.4125    0.0000 C   0  0  0  0  0  0  0  0  0  0  0  0
    1.7798    1.0799    0.0000 N   0  0  0  0  0  0  0  0  0  0  0  0
    2.5645    0.8250    0.0000 C   0  0  0  0  0  0  0  0  0  0  0  0
    4.7079   -0.4125    0.0000 N   0  0  0  0  0  0  0  0  0  0  0  0
    5.4615   -0.0769    0.0000 C   0  0  0  0  0  0  0  0  0  0  0  0
    6.0136   -0.6900    0.0000 C   0  0  0  0  0  0  0  0  0  0  0  0
    5.6011   -1.4045    0.0000 N   0  0  0  0  0  0  0  0  0  0  0  0
    4.7941   -1.2330    0.0000 C   0  0  0  0  0  0  0  0  0  0  0  0
    4.1810   -1.7850    0.0000 O   0  0  0  0  0  0  0  0  0  0  0  0
  1  2  1  0  0  0  0
  2  3  4  0  0  0  0
  3  4  4  0  0  0  0
  4  5  4  0  0  0  0
  5  6  4  0  0  0  0
  6  7  1  0  0  0  0
  6  8  4  0  0  0  0
  2  8  4  0  0  0  0
  8  9  1  0  0  0  0
  9 10  1  0  0  0  0
 10 11  1  0  0  0  0
 11 12  4  0  0  0  0
 12 13  4  0  0  0  0
 13 14  4  0  0  0  0
 14 15  4  0  0  0  0
 15 16  4  0  0  0  0
 16 17  1  0  0  0  0
 16 18  4  0  0  0  0
 18 19  1  0  0  0  0
 18 20  4  0  0  0  0
 20 21  4  0  0  0  0
 11 21  4  0  0  0  0
 15 21  4  0  0  0  0
 13 22  1  0  0  0  0
 22 23  1  0  0  0  0
 23 24  1  0  0  0  0
 24 25  1  0  0  0  0
 25 26  1  0  0  0  0
 22 26  1  0  0  0  0
 26 27  2  0  0  0  0
M  END
>  <CdId>
144

>  <Mol Weight>
363.465

>  <Formula>
C21H25N5O

>  <CMPD_CHEMBLID>
CHEMBL521889

>  <MOLREGNO>
501674

>  <PARENT_CMPD_CHEMBLID>
CHEMBL521889

>  <PARENT_MOLREGNO>
501674

>  <COMPOUND_KEY>
19

>  <MOLWEIGHT>
363.46

>  <ALOGP>
2.64

>  <PSA>
61.67

>  <NUM_RO5_VIOLATIONS>
0

>  <ACTIVITY_ID>
2632926

>  <STANDARD_TYPE>
CL

>  <RELATION>
=

>  <STANDARD_VALUE>
45.0

>  <STANDARD_UNITS>
mL.min-1.g-1

>  <PUBLISHED_TYPE>
CL

>  <PUBLISHED_RELATION>
=

>  <PUBLISHED_VALUE>
45.0

>  <PUBLISHED_UNITS>
ml/min/g

>  <POTENTIAL_DUPLICATE>
0

>  <BAO_ENDPOINT>
BAO_0002759

>  <ASSAY_ID>
519900

>  <ASSAY_CHEMBLID>
CHEMBL964389

>  <ASSAY_TYPE>
A

>  <DESCRIPTION>
Intrinsic clearance in rat liver microsomes measured per gram of liver

>  <ASSAY_SRC_ID>
1

>  <ASSAY_SRC_DESCRIPTION>
Scientific Literature

>  <ASSAY_ORGANISM>
Rattus norvegicus

>  <ASSAY_TAX_ID>
10116

>  <CURATED_BY>
Autocuration

>  <BAO_FORMAT>
BAO_0000251

>  <TID>
102178

>  <TARGET_CHEMBLID>
CHEMBL613694

>  <TARGET_TYPE>
SUBCELLULAR

>  <PREF_NAME>
Liver microsomes

>  <ORGANISM>
Rattus norvegicus

>  <CONFIDENCE_SCORE>
2

>  <TARGET_MAPPING>
Subcellular fraction

>  <DOC_ID>
46797

>  <DOC_CHEMBLID>
CHEMBL1136984

>  <PUBMED_ID>
19467868

>  <JOURNAL>
Bioorg. Med. Chem. Lett.

>  <YEAR>
2009

>  <VOLUME>
19

>  <ISSUE>
13

>  <FIRST_PAGE>
3602

$$$$

  Mrv1533001291819192D          

 29 32  0  0  0  0            999 V2000
    1.1355    3.3000    0.0000 C   0  0  0  0  0  0  0  0  0  0  0  0
    1.8500    3.7125    0.0000 C   0  0  0  0  0  0  0  0  0  0  0  0
    1.8500    4.5375    0.0000 C   0  0  0  0  0  0  0  0  0  0  0  0
    2.5645    4.9500    0.0000 C   0  0  0  0  0  0  0  0  0  0  0  0
    3.2789    4.5375    0.0000 C   0  0  0  0  0  0  0  0  0  0  0  0
    3.2789    3.7125    0.0000 C   0  0  0  0  0  0  0  0  0  0  0  0
    3.9934    3.3000    0.0000 C   0  0  0  0  0  0  0  0  0  0  0  0
    2.5645    3.3000    0.0000 C   0  0  0  0  0  0  0  0  0  0  0  0
    2.5645    2.4750    0.0000 C   0  0  0  0  0  0  0  0  0  0  0  0
    3.2789    2.0625    0.0000 N   0  0  0  0  0  0  0  0  0  0  0  0
    3.2789    1.2375    0.0000 C   0  0  0  0  0  0  0  0  0  0  0  0
    3.9934    0.8250    0.0000 C   0  0  0  0  0  0  0  0  0  0  0  0
    3.9934    0.0000    0.0000 C   0  0  0  0  0  0  0  0  0  0  0  0
    3.2789   -0.4125    0.0000 C   0  0  0  0  0  0  0  0  0  0  0  0
    2.5645    0.0000    0.0000 N   0  0  0  0  0  0  0  0  0  0  0  0
    1.7798   -0.2549    0.0000 C   0  0  0  0  0  0  0  0  0  0  0  0
    1.5249   -1.0396    0.0000 C   0  0  0  0  0  0  0  0  0  0  0  0
    1.2949    0.4125    0.0000 C   0  0  0  0  0  0  0  0  0  0  0  0
    0.4699    0.4125    0.0000 C   0  0  0  0  0  0  0  0  0  0  0  0
    1.7798    1.0799    0.0000 N   0  0  0  0  0  0  0  0  0  0  0  0
    2.5645    0.8250    0.0000 C   0  0  0  0  0  0  0  0  0  0  0  0
    4.7079   -0.4125    0.0000 C   0  0  0  0  0  0  0  0  0  0  0  0
    5.4223    0.0000    0.0000 C   0  0  0  0  0  0  0  0  0  0  0  0
    6.1368   -0.4125    0.0000 N   0  0  0  0  0  0  0  0  0  0  0  0
    6.1368   -1.2375    0.0000 C   0  0  0  0  0  0  0  0  0  0  0  0
    6.8513   -1.6500    0.0000 O   0  0  0  0  0  0  0  0  0  0  0  0
    5.4223   -1.6500    0.0000 N   0  0  0  0  0  0  0  0  0  0  0  0
    4.7079   -1.2375    0.0000 C   0  0  0  0  0  0  0  0  0  0  0  0
    3.9934   -1.6500    0.0000 O   0  0  0  0  0  0  0  0  0  0  0  0
  1  2  1  0  0  0  0
  2  3  4  0  0  0  0
  3  4  4  0  0  0  0
  4  5  4  0  0  0  0
  5  6  4  0  0  0  0
  6  7  1  0  0  0  0
  6  8  4  0  0  0  0
  2  8  4  0  0  0  0
  8  9  1  0  0  0  0
  9 10  1  0  0  0  0
 10 11  1  0  0  0  0
 11 12  4  0  0  0  0
 12 13  4  0  0  0  0
 13 14  4  0  0  0  0
 14 15  4  0  0  0  0
 15 16  4  0  0  0  0
 16 17  1  0  0  0  0
 16 18  4  0  0  0  0
 18 19  1  0  0  0  0
 18 20  4  0  0  0  0
 20 21  4  0  0  0  0
 11 21  4  0  0  0  0
 15 21  4  0  0  0  0
 13 22  1  0  0  0  0
 22 23  2  0  0  0  0
 23 24  1  0  0  0  0
 24 25  1  0  0  0  0
 25 26  2  0  0  0  0
 25 27  1  0  0  0  0
 27 28  1  0  0  0  0
 22 28  1  0  0  0  0
 28 29  2  0  0  0  0
M  END
>  <CdId>
146

>  <Mol Weight>
389.459

>  <Formula>
C22H23N5O2

>  <CMPD_CHEMBLID>
CHEMBL496806

>  <MOLREGNO>
501485

>  <PARENT_CMPD_CHEMBLID>
CHEMBL496806

>  <PARENT_MOLREGNO>
501485

>  <COMPOUND_KEY>
12

>  <MOLWEIGHT>
389.45

>  <ALOGP>
2.14

>  <PSA>
87.53

>  <NUM_RO5_VIOLATIONS>
0

>  <ACTIVITY_ID>
2632933

>  <STANDARD_TYPE>
CL

>  <RELATION>
=

>  <STANDARD_VALUE>
38.0

>  <STANDARD_UNITS>
mL.min-1.g-1

>  <PUBLISHED_TYPE>
CL

>  <PUBLISHED_RELATION>
=

>  <PUBLISHED_VALUE>
38.0

>  <PUBLISHED_UNITS>
ml/min/g

>  <POTENTIAL_DUPLICATE>
0

>  <BAO_ENDPOINT>
BAO_0002759

>  <ASSAY_ID>
519900

>  <ASSAY_CHEMBLID>
CHEMBL964389

>  <ASSAY_TYPE>
A

>  <DESCRIPTION>
Intrinsic clearance in rat liver microsomes measured per gram of liver

>  <ASSAY_SRC_ID>
1

>  <ASSAY_SRC_DESCRIPTION>
Scientific Literature

>  <ASSAY_ORGANISM>
Rattus norvegicus

>  <ASSAY_TAX_ID>
10116

>  <CURATED_BY>
Autocuration

>  <BAO_FORMAT>
BAO_0000251

>  <TID>
102178

>  <TARGET_CHEMBLID>
CHEMBL613694

>  <TARGET_TYPE>
SUBCELLULAR

>  <PREF_NAME>
Liver microsomes

>  <ORGANISM>
Rattus norvegicus

>  <CONFIDENCE_SCORE>
2

>  <TARGET_MAPPING>
Subcellular fraction

>  <DOC_ID>
46797

>  <DOC_CHEMBLID>
CHEMBL1136984

>  <PUBMED_ID>
19467868

>  <JOURNAL>
Bioorg. Med. Chem. Lett.

>  <YEAR>
2009

>  <VOLUME>
19

>  <ISSUE>
13

>  <FIRST_PAGE>
3602

$$$$

  Mrv1533001291819192D          

 28 31  0  0  0  0            999 V2000
    0.4210    3.7125    0.0000 C   0  0  0  0  0  0  0  0  0  0  0  0
    1.1355    3.3000    0.0000 C   0  0  0  0  0  0  0  0  0  0  0  0
    1.8500    3.7125    0.0000 C   0  0  0  0  0  0  0  0  0  0  0  0
    1.8500    4.5375    0.0000 C   0  0  0  0  0  0  0  0  0  0  0  0
    2.5645    4.9500    0.0000 C   0  0  0  0  0  0  0  0  0  0  0  0
    3.2789    4.5375    0.0000 C   0  0  0  0  0  0  0  0  0  0  0  0
    3.2789    3.7125    0.0000 C   0  0  0  0  0  0  0  0  0  0  0  0
    3.9934    3.3000    0.0000 C   0  0  0  0  0  0  0  0  0  0  0  0
    2.5645    3.3000    0.0000 C   0  0  0  0  0  0  0  0  0  0  0  0
    2.5645    2.4750    0.0000 C   0  0  0  0  0  0  0  0  0  0  0  0
    3.2789    2.0625    0.0000 N   0  0  0  0  0  0  0  0  0  0  0  0
    3.2789    1.2375    0.0000 C   0  0  0  0  0  0  0  0  0  0  0  0
    3.9934    0.8250    0.0000 C   0  0  0  0  0  0  0  0  0  0  0  0
    3.9934    0.0000    0.0000 C   0  0  0  0  0  0  0  0  0  0  0  0
    3.2789   -0.4125    0.0000 C   0  0  0  0  0  0  0  0  0  0  0  0
    2.5645    0.0000    0.0000 N   0  0  0  0  0  0  0  0  0  0  0  0
    1.7798   -0.2549    0.0000 C   0  0  0  0  0  0  0  0  0  0  0  0
    1.5249   -1.0396    0.0000 C   0  0  0  0  0  0  0  0  0  0  0  0
    1.2949    0.4125    0.0000 C   0  0  0  0  0  0  0  0  0  0  0  0
    0.4699    0.4125    0.0000 C   0  0  0  0  0  0  0  0  0  0  0  0
    1.7798    1.0799    0.0000 N   0  0  0  0  0  0  0  0  0  0  0  0
    2.5645    0.8250    0.0000 C   0  0  0  0  0  0  0  0  0  0  0  0
    4.7079   -0.4125    0.0000 C   0  0  0  0  0  0  0  0  0  0  0  0
    5.4615   -0.0769    0.0000 N   0  0  0  0  0  0  0  0  0  0  0  0
    6.0136   -0.6900    0.0000 C   0  0  0  0  0  0  0  0  0  0  0  0
    5.6011   -1.4045    0.0000 N   0  0  0  0  0  0  0  0  0  0  0  0
    4.7941   -1.2330    0.0000 N   0  0  0  0  0  0  0  0  0  0  0  0
    4.1810   -1.7850    0.0000 C   0  0  0  0  0  0  0  0  0  0  0  0
  1  2  1  0  0  0  0
  2  3  1  0  0  0  0
  3  4  4  0  0  0  0
  4  5  4  0  0  0  0
  5  6  4  0  0  0  0
  6  7  4  0  0  0  0
  7  8  1  0  0  0  0
  7  9  4  0  0  0  0
  3  9  4  0  0  0  0
  9 10  1  0  0  0  0
 10 11  1  0  0  0  0
 11 12  1  0  0  0  0
 12 13  4  0  0  0  0
 13 14  4  0  0  0  0
 14 15  4  0  0  0  0
 15 16  4  0  0  0  0
 16 17  4  0  0  0  0
 17 18  1  0  0  0  0
 17 19  4  0  0  0  0
 19 20  1  0  0  0  0
 19 21  4  0  0  0  0
 21 22  4  0  0  0  0
 12 22  4  0  0  0  0
 16 22  4  0  0  0  0
 14 23  1  0  0  0  0
 23 24  4  0  0  0  0
 24 25  4  0  0  0  0
 25 26  4  0  0  0  0
 26 27  4  0  0  0  0
 23 27  4  0  0  0  0
 27 28  1  0  0  0  0
M  END
>  <CdId>
152

>  <Mol Weight>
374.492

>  <Formula>
C22H26N6

>  <CMPD_CHEMBLID>
CHEMBL496624

>  <MOLREGNO>
501675

>  <PARENT_CMPD_CHEMBLID>
CHEMBL496624

>  <PARENT_MOLREGNO>
501675

>  <COMPOUND_KEY>
20

>  <MOLWEIGHT>
374.48

>  <ALOGP>
3.85

>  <PSA>
60.04

>  <NUM_RO5_VIOLATIONS>
0

>  <ACTIVITY_ID>
2632925

>  <STANDARD_TYPE>
CL

>  <RELATION>
=

>  <STANDARD_VALUE>
31.0

>  <STANDARD_UNITS>
mL.min-1.g-1

>  <PUBLISHED_TYPE>
CL

>  <PUBLISHED_RELATION>
=

>  <PUBLISHED_VALUE>
31.0

>  <PUBLISHED_UNITS>
ml/min/g

>  <POTENTIAL_DUPLICATE>
0

>  <BAO_ENDPOINT>
BAO_0002759

>  <ASSAY_ID>
519900

>  <ASSAY_CHEMBLID>
CHEMBL964389

>  <ASSAY_TYPE>
A

>  <DESCRIPTION>
Intrinsic clearance in rat liver microsomes measured per gram of liver

>  <ASSAY_SRC_ID>
1

>  <ASSAY_SRC_DESCRIPTION>
Scientific Literature

>  <ASSAY_ORGANISM>
Rattus norvegicus

>  <ASSAY_TAX_ID>
10116

>  <CURATED_BY>
Autocuration

>  <BAO_FORMAT>
BAO_0000251

>  <TID>
102178

>  <TARGET_CHEMBLID>
CHEMBL613694

>  <TARGET_TYPE>
SUBCELLULAR

>  <PREF_NAME>
Liver microsomes

>  <ORGANISM>
Rattus norvegicus

>  <CONFIDENCE_SCORE>
2

>  <TARGET_MAPPING>
Subcellular fraction

>  <DOC_ID>
46797

>  <DOC_CHEMBLID>
CHEMBL1136984

>  <PUBMED_ID>
19467868

>  <JOURNAL>
Bioorg. Med. Chem. Lett.

>  <YEAR>
2009

>  <VOLUME>
19

>  <ISSUE>
13

>  <FIRST_PAGE>
3602

$$$$

  Mrv1533001291819192D          

 28 31  0  0  0  0            999 V2000
    1.1355    3.3000    0.0000 C   0  0  0  0  0  0  0  0  0  0  0  0
    1.8500    3.7125    0.0000 C   0  0  0  0  0  0  0  0  0  0  0  0
    1.8500    4.5375    0.0000 C   0  0  0  0  0  0  0  0  0  0  0  0
    2.5645    4.9500    0.0000 C   0  0  0  0  0  0  0  0  0  0  0  0
    3.2789    4.5375    0.0000 C   0  0  0  0  0  0  0  0  0  0  0  0
    3.2789    3.7125    0.0000 C   0  0  0  0  0  0  0  0  0  0  0  0
    3.9934    3.3000    0.0000 C   0  0  0  0  0  0  0  0  0  0  0  0
    2.5645    3.3000    0.0000 C   0  0  0  0  0  0  0  0  0  0  0  0
    2.5645    2.4750    0.0000 C   0  0  0  0  0  0  0  0  0  0  0  0
    3.2789    2.0625    0.0000 C   0  0  0  0  0  0  0  0  0  0  0  0
    3.2789    1.2375    0.0000 C   0  0  0  0  0  0  0  0  0  0  0  0
    3.9934    0.8250    0.0000 C   0  0  0  0  0  0  0  0  0  0  0  0
    3.9934    0.0000    0.0000 C   0  0  0  0  0  0  0  0  0  0  0  0
    3.2789   -0.4125    0.0000 C   0  0  0  0  0  0  0  0  0  0  0  0
    2.5645    0.0000    0.0000 N   0  0  0  0  0  0  0  0  0  0  0  0
    1.7798   -0.2549    0.0000 C   0  0  0  0  0  0  0  0  0  0  0  0
    1.5249   -1.0396    0.0000 C   0  0  0  0  0  0  0  0  0  0  0  0
    1.2949    0.4125    0.0000 C   0  0  0  0  0  0  0  0  0  0  0  0
    0.4699    0.4125    0.0000 C   0  0  0  0  0  0  0  0  0  0  0  0
    1.7798    1.0799    0.0000 N   0  0  0  0  0  0  0  0  0  0  0  0
    2.5645    0.8250    0.0000 C   0  0  0  0  0  0  0  0  0  0  0  0
    4.7079   -0.4125    0.0000 N   0  0  0  0  0  0  0  0  0  0  0  0
    5.4223    0.0000    0.0000 C   0  0  0  0  0  0  0  0  0  0  0  0
    6.1368   -0.4125    0.0000 C   0  0  0  0  0  0  0  0  0  0  0  0
    6.1368   -1.2375    0.0000 C   0  0  0  0  0  0  0  0  0  0  0  0
    5.4223   -1.6500    0.0000 C   0  0  0  0  0  0  0  0  0  0  0  0
    4.7079   -1.2375    0.0000 C   0  0  0  0  0  0  0  0  0  0  0  0
    3.9934   -1.6500    0.0000 O   0  0  0  0  0  0  0  0  0  0  0  0
  1  2  1  0  0  0  0
  2  3  4  0  0  0  0
  3  4  4  0  0  0  0
  4  5  4  0  0  0  0
  5  6  4  0  0  0  0
  6  7  1  0  0  0  0
  6  8  4  0  0  0  0
  2  8  4  0  0  0  0
  8  9  1  0  0  0  0
  9 10  1  0  0  0  0
 10 11  1  0  0  0  0
 11 12  4  0  0  0  0
 12 13  4  0  0  0  0
 13 14  4  0  0  0  0
 14 15  4  0  0  0  0
 15 16  4  0  0  0  0
 16 17  1  0  0  0  0
 16 18  4  0  0  0  0
 18 19  1  0  0  0  0
 18 20  4  0  0  0  0
 20 21  4  0  0  0  0
 11 21  4  0  0  0  0
 15 21  4  0  0  0  0
 13 22  1  0  0  0  0
 22 23  1  0  0  0  0
 23 24  2  0  0  0  0
 24 25  1  0  0  0  0
 25 26  2  0  0  0  0
 26 27  1  0  0  0  0
 22 27  1  0  0  0  0
 27 28  2  0  0  0  0
M  END
>  <CdId>
153

>  <Mol Weight>
371.484

>  <Formula>
C24H25N3O

>  <CMPD_CHEMBLID>
CHEMBL498114

>  <MOLREGNO>
502028

>  <PARENT_CMPD_CHEMBLID>
CHEMBL498114

>  <PARENT_MOLREGNO>
502028

>  <COMPOUND_KEY>
43

>  <MOLWEIGHT>
371.47

>  <ALOGP>
4.17

>  <PSA>
37.61

>  <NUM_RO5_VIOLATIONS>
0

>  <ACTIVITY_ID>
2632917

>  <STANDARD_TYPE>
CL

>  <RELATION>
=

>  <STANDARD_VALUE>
42.0

>  <STANDARD_UNITS>
mL.min-1.g-1

>  <PUBLISHED_TYPE>
CL

>  <PUBLISHED_RELATION>
=

>  <PUBLISHED_VALUE>
42.0

>  <PUBLISHED_UNITS>
ml/min/g

>  <POTENTIAL_DUPLICATE>
0

>  <BAO_ENDPOINT>
BAO_0002759

>  <ASSAY_ID>
519900

>  <ASSAY_CHEMBLID>
CHEMBL964389

>  <ASSAY_TYPE>
A

>  <DESCRIPTION>
Intrinsic clearance in rat liver microsomes measured per gram of liver

>  <ASSAY_SRC_ID>
1

>  <ASSAY_SRC_DESCRIPTION>
Scientific Literature

>  <ASSAY_ORGANISM>
Rattus norvegicus

>  <ASSAY_TAX_ID>
10116

>  <CURATED_BY>
Autocuration

>  <BAO_FORMAT>
BAO_0000251

>  <TID>
102178

>  <TARGET_CHEMBLID>
CHEMBL613694

>  <TARGET_TYPE>
SUBCELLULAR

>  <PREF_NAME>
Liver microsomes

>  <ORGANISM>
Rattus norvegicus

>  <CONFIDENCE_SCORE>
2

>  <TARGET_MAPPING>
Subcellular fraction

>  <DOC_ID>
46797

>  <DOC_CHEMBLID>
CHEMBL1136984

>  <PUBMED_ID>
19467868

>  <JOURNAL>
Bioorg. Med. Chem. Lett.

>  <YEAR>
2009

>  <VOLUME>
19

>  <ISSUE>
13

>  <FIRST_PAGE>
3602

$$$$

  Mrv1533001291819192D          

 22 24  0  0  0  0            999 V2000
    1.8500    3.7125    0.0000 C   0  0  0  0  0  0  0  0  0  0  0  0
    2.5645    3.3000    0.0000 C   0  0  0  0  0  0  0  0  0  0  0  0
    3.2789    3.7125    0.0000 C   0  0  0  0  0  0  0  0  0  0  0  0
    3.2789    4.5375    0.0000 C   0  0  0  0  0  0  0  0  0  0  0  0
    3.9934    4.9500    0.0000 C   0  0  0  0  0  0  0  0  0  0  0  0
    4.7079    4.5375    0.0000 C   0  0  0  0  0  0  0  0  0  0  0  0
    4.7079    3.7125    0.0000 C   0  0  0  0  0  0  0  0  0  0  0  0
    5.4223    3.3000    0.0000 C   0  0  0  0  0  0  0  0  0  0  0  0
    3.9934    3.3000    0.0000 C   0  0  0  0  0  0  0  0  0  0  0  0
    3.9934    2.4750    0.0000 C   0  0  0  0  0  0  0  0  0  0  0  0
    3.2789    2.0625    0.0000 N   0  0  0  0  0  0  0  0  0  0  0  0
    3.2789    1.2375    0.0000 C   0  0  0  0  0  0  0  0  0  0  0  0
    3.9934    0.8250    0.0000 C   0  0  0  0  0  0  0  0  0  0  0  0
    3.9934    0.0000    0.0000 C   0  0  0  0  0  0  0  0  0  0  0  0
    3.2789   -0.4125    0.0000 C   0  0  0  0  0  0  0  0  0  0  0  0
    2.5645    0.0000    0.0000 N   0  0  0  0  0  0  0  0  0  0  0  0
    1.7798   -0.2549    0.0000 C   0  0  0  0  0  0  0  0  0  0  0  0
    1.5249   -1.0396    0.0000 C   0  0  0  0  0  0  0  0  0  0  0  0
    1.2949    0.4125    0.0000 C   0  0  0  0  0  0  0  0  0  0  0  0
    0.4699    0.4125    0.0000 C   0  0  0  0  0  0  0  0  0  0  0  0
    1.7798    1.0799    0.0000 N   0  0  0  0  0  0  0  0  0  0  0  0
    2.5645    0.8250    0.0000 C   0  0  0  0  0  0  0  0  0  0  0  0
  1  2  1  0  0  0  0
  2  3  1  0  0  0  0
  3  4  4  0  0  0  0
  4  5  4  0  0  0  0
  5  6  4  0  0  0  0
  6  7  4  0  0  0  0
  7  8  1  0  0  0  0
  7  9  4  0  0  0  0
  3  9  4  0  0  0  0
  9 10  1  0  0  0  0
 10 11  1  0  0  0  0
 11 12  1  0  0  0  0
 12 13  4  0  0  0  0
 13 14  4  0  0  0  0
 14 15  4  0  0  0  0
 15 16  4  0  0  0  0
 16 17  4  0  0  0  0
 17 18  1  0  0  0  0
 17 19  4  0  0  0  0
 19 20  1  0  0  0  0
 19 21  4  0  0  0  0
 21 22  4  0  0  0  0
 12 22  4  0  0  0  0
 16 22  4  0  0  0  0
M  END
>  <CdId>
157

>  <Mol Weight>
293.414

>  <Formula>
C19H23N3

>  <CMPD_CHEMBLID>
CHEMBL523752

>  <MOLREGNO>
501484

>  <PARENT_CMPD_CHEMBLID>
CHEMBL523752

>  <PARENT_MOLREGNO>
501484

>  <COMPOUND_KEY>
3

>  <MOLWEIGHT>
293.41

>  <ALOGP>
3.96

>  <PSA>
29.33

>  <NUM_RO5_VIOLATIONS>
0

>  <ACTIVITY_ID>
2632934

>  <STANDARD_TYPE>
CL

>  <RELATION>
>

>  <STANDARD_VALUE>
50.0

>  <STANDARD_UNITS>
mL.min-1.g-1

>  <PUBLISHED_TYPE>
CL

>  <PUBLISHED_RELATION>
>

>  <PUBLISHED_VALUE>
50.0

>  <PUBLISHED_UNITS>
ml/min/g

>  <POTENTIAL_DUPLICATE>
0

>  <BAO_ENDPOINT>
BAO_0002759

>  <ASSAY_ID>
519900

>  <ASSAY_CHEMBLID>
CHEMBL964389

>  <ASSAY_TYPE>
A

>  <DESCRIPTION>
Intrinsic clearance in rat liver microsomes measured per gram of liver

>  <ASSAY_SRC_ID>
1

>  <ASSAY_SRC_DESCRIPTION>
Scientific Literature

>  <ASSAY_ORGANISM>
Rattus norvegicus

>  <ASSAY_TAX_ID>
10116

>  <CURATED_BY>
Autocuration

>  <BAO_FORMAT>
BAO_0000251

>  <TID>
102178

>  <TARGET_CHEMBLID>
CHEMBL613694

>  <TARGET_TYPE>
SUBCELLULAR

>  <PREF_NAME>
Liver microsomes

>  <ORGANISM>
Rattus norvegicus

>  <CONFIDENCE_SCORE>
2

>  <TARGET_MAPPING>
Subcellular fraction

>  <DOC_ID>
46797

>  <DOC_CHEMBLID>
CHEMBL1136984

>  <PUBMED_ID>
19467868

>  <JOURNAL>
Bioorg. Med. Chem. Lett.

>  <YEAR>
2009

>  <VOLUME>
19

>  <ISSUE>
13

>  <FIRST_PAGE>
3602

$$$$

  Mrv1533001291819192D          

 38 42  0  0  1  0            999 V2000
    7.8592   -5.3625    0.0000 C   0  0  0  0  0  0  0  0  0  0  0  0
    7.8592   -6.1875    0.0000 C   0  0  1  0  0  0  0  0  0  0  0  0
    8.5737   -6.6000    0.0000 C   0  0  0  0  0  0  0  0  0  0  0  0
    8.5737   -7.4250    0.0000 N   0  0  0  0  0  0  0  0  0  0  0  0
    9.2881   -7.8375    0.0000 C   0  0  0  0  0  0  0  0  0  0  0  0
   10.0026   -7.4250    0.0000 C   0  0  0  0  0  0  0  0  0  0  0  0
   10.0026   -6.6000    0.0000 C   0  0  0  0  0  0  0  0  0  0  0  0
   10.7171   -6.1875    0.0000 C   0  0  0  0  0  0  0  0  0  0  0  0
   11.4315   -6.6000    0.0000 C   0  0  0  0  0  0  0  0  0  0  0  0
   11.4315   -7.4250    0.0000 C   0  0  0  0  0  0  0  0  0  0  0  0
   10.7171   -7.8375    0.0000 C   0  0  0  0  0  0  0  0  0  0  0  0
   12.1460   -7.8375    0.0000 C   0  0  0  0  0  0  0  0  0  0  0  0
   12.8605   -7.4250    0.0000 C   0  0  0  0  0  0  0  0  0  0  0  0
   13.5749   -7.8375    0.0000 C   0  0  0  0  0  0  0  0  0  0  0  0
   14.2894   -7.4250    0.0000 C   0  0  0  0  0  0  0  0  0  0  0  0
   14.2894   -6.6000    0.0000 N   0  0  0  0  0  0  0  0  0  0  0  0
   15.0039   -6.1875    0.0000 C   0  0  0  0  0  0  0  0  0  0  0  0
   15.7184   -6.6000    0.0000 O   0  0  0  0  0  0  0  0  0  0  0  0
   15.0039   -5.3625    0.0000 C   0  0  0  0  0  0  0  0  0  0  0  0
   14.2894   -4.9500    0.0000 C   0  0  0  0  0  0  0  0  0  0  0  0
   14.2894   -4.1250    0.0000 C   0  0  0  0  0  0  0  0  0  0  0  0
   15.0039   -3.7125    0.0000 C   0  0  0  0  0  0  0  0  0  0  0  0
   15.7184   -4.1250    0.0000 C   0  0  0  0  0  0  0  0  0  0  0  0
   16.4328   -3.7125    0.0000 C   0  0  0  0  0  0  0  0  0  0  0  0
   17.1473   -4.1250    0.0000 C   0  0  0  0  0  0  0  0  0  0  0  0
   17.8618   -3.7125    0.0000 C   0  0  0  0  0  0  0  0  0  0  0  0
   18.5762   -4.1250    0.0000 C   0  0  0  0  0  0  0  0  0  0  0  0
   18.5762   -4.9500    0.0000 N   0  0  0  0  0  0  0  0  0  0  0  0
   17.8618   -5.3625    0.0000 C   0  0  0  0  0  0  0  0  0  0  0  0
   17.1473   -4.9500    0.0000 C   0  0  0  0  0  0  0  0  0  0  0  0
   15.7184   -4.9500    0.0000 C   0  0  0  0  0  0  0  0  0  0  0  0
   13.5749   -8.6625    0.0000 C   0  0  0  0  0  0  0  0  0  0  0  0
   12.8605   -9.0750    0.0000 C   0  0  0  0  0  0  0  0  0  0  0  0
   12.1460   -8.6625    0.0000 C   0  0  0  0  0  0  0  0  0  0  0  0
   11.4315   -9.0750    0.0000 F   0  0  0  0  0  0  0  0  0  0  0  0
    7.8592   -7.8375    0.0000 C   0  0  0  0  0  0  0  0  0  0  0  0
    7.1447   -7.4250    0.0000 C   0  0  0  0  0  0  0  0  0  0  0  0
    7.1447   -6.6000    0.0000 N   0  0  0  0  0  0  0  0  0  0  0  0
  2  1  1  1  0  0  0
  2  3  1  0  0  0  0
  3  4  1  0  0  0  0
  4  5  1  0  0  0  0
  5  6  1  0  0  0  0
  6  7  4  0  0  0  0
  7  8  4  0  0  0  0
  8  9  4  0  0  0  0
  9 10  4  0  0  0  0
 10 11  4  0  0  0  0
  6 11  4  0  0  0  0
 10 12  1  0  0  0  0
 12 13  4  0  0  0  0
 13 14  4  0  0  0  0
 14 15  1  0  0  0  0
 15 16  1  0  0  0  0
 16 17  1  0  0  0  0
 17 18  2  0  0  0  0
 17 19  1  0  0  0  0
 19 20  4  0  0  0  0
 20 21  4  0  0  0  0
 21 22  4  0  0  0  0
 22 23  4  0  0  0  0
 23 24  1  0  0  0  0
 24 25  1  0  0  0  0
 25 26  1  0  0  0  0
 26 27  1  0  0  0  0
 27 28  1  0  0  0  0
 28 29  1  0  0  0  0
 29 30  1  0  0  0  0
 25 30  1  0  0  0  0
 23 31  4  0  0  0  0
 19 31  4  0  0  0  0
 14 32  4  0  0  0  0
 32 33  4  0  0  0  0
 33 34  4  0  0  0  0
 12 34  4  0  0  0  0
 34 35  1  0  0  0  0
  4 36  1  0  0  0  0
 36 37  1  0  0  0  0
 37 38  1  0  0  0  0
  2 38  1  0  0  0  0
M  END
>  <CdId>
163

>  <Mol Weight>
514.689

>  <Formula>
C32H39FN4O

>  <CMPD_CHEMBLID>
CHEMBL521523

>  <MOLREGNO>
468965

>  <PARENT_CMPD_CHEMBLID>
CHEMBL521523

>  <PARENT_MOLREGNO>
468965

>  <COMPOUND_KEY>
5c

>  <MOLWEIGHT>
514.68

>  <ALOGP>
4.83

>  <PSA>
56.4

>  <NUM_RO5_VIOLATIONS>
1

>  <ACTIVITY_ID>
2365071

>  <STANDARD_TYPE>
CL

>  <RELATION>
>

>  <STANDARD_VALUE>
50.0

>  <STANDARD_UNITS>
mL.min-1.g-1

>  <PUBLISHED_TYPE>
CL

>  <PUBLISHED_RELATION>
>

>  <PUBLISHED_VALUE>
50.0

>  <PUBLISHED_UNITS>
ml/min/g

>  <POTENTIAL_DUPLICATE>
0

>  <BAO_ENDPOINT>
BAO_0002759

>  <ASSAY_ID>
539029

>  <ASSAY_CHEMBLID>
CHEMBL1035703

>  <ASSAY_TYPE>
A

>  <DESCRIPTION>
Metabolic stability in rat liver microsomes assessed as intrinsic clearance

>  <ASSAY_SRC_ID>
1

>  <ASSAY_SRC_DESCRIPTION>
Scientific Literature

>  <ASSAY_ORGANISM>
Rattus norvegicus

>  <ASSAY_TAX_ID>
10116

>  <CURATED_BY>
Autocuration

>  <BAO_FORMAT>
BAO_0000251

>  <TID>
102178

>  <TARGET_CHEMBLID>
CHEMBL613694

>  <TARGET_TYPE>
SUBCELLULAR

>  <PREF_NAME>
Liver microsomes

>  <ORGANISM>
Rattus norvegicus

>  <CONFIDENCE_SCORE>
2

>  <TARGET_MAPPING>
Subcellular fraction

>  <DOC_ID>
45237

>  <DOC_CHEMBLID>
CHEMBL1140120

>  <PUBMED_ID>
18798607

>  <JOURNAL>
J. Med. Chem.

>  <YEAR>
2008

>  <VOLUME>
51

>  <ISSUE>
19

>  <FIRST_PAGE>
5915

$$$$

  Mrv1533001291819192D          

 36 38  0  0  1  0            999 V2000
    1.4289   -3.3000    0.0000 Na  0  3  0  0  0  0  0  0  0  0  0  0
   -0.9327    1.1645    0.0000 C   0  0  0  0  0  0  0  0  0  0  0  0
   -1.4630    0.5325    0.0000 C   0  0  0  0  0  0  0  0  0  0  0  0
   -2.2754    0.6757    0.0000 C   0  0  0  0  0  0  0  0  0  0  0  0
   -1.1808   -0.2428    0.0000 C   0  0  0  0  0  0  0  0  0  0  0  0
   -1.7111   -0.8748    0.0000 C   0  0  0  0  0  0  0  0  0  0  0  0
   -1.4289   -1.6500    0.0000 C   0  0  0  0  0  0  0  0  0  0  0  0
   -2.2414   -1.7933    0.0000 C   0  0  0  0  0  0  0  0  0  0  0  0
   -0.7145   -1.2375    0.0000 C   0  0  0  0  0  0  0  0  0  0  0  0
   -0.7145   -0.4125    0.0000 O   0  0  0  0  0  0  0  0  0  0  0  0
    0.0000   -1.6500    0.0000 C   0  0  0  0  0  0  0  0  0  0  0  0
    0.0000   -2.4750    0.0000 C   0  0  0  0  0  0  0  0  0  0  0  0
    0.7145   -2.8875    0.0000 O   0  5  0  0  0  0  0  0  0  0  0  0
   -0.7145   -2.8875    0.0000 C   0  0  0  0  0  0  0  0  0  0  0  0
   -0.7145   -3.7125    0.0000 C   0  0  0  0  0  0  0  0  0  0  0  0
   -1.4289   -4.1250    0.0000 C   0  0  0  0  0  0  0  0  0  0  0  0
   -2.1434   -3.7125    0.0000 C   0  0  0  0  0  0  0  0  0  0  0  0
   -2.1434   -2.8875    0.0000 C   0  0  0  0  0  0  0  0  0  0  0  0
   -1.4289   -2.4750    0.0000 C   0  0  0  0  0  0  0  0  0  0  0  0
    0.7145   -1.2375    0.0000 C   0  0  0  0  0  0  0  0  0  0  0  0
    0.7145   -0.4125    0.0000 N   0  0  0  0  0  0  0  0  0  0  0  0
    1.4289    0.0000    0.0000 S   0  0  0  0  0  0  0  0  0  0  0  0
    0.8986    0.6320    0.0000 O   0  0  0  0  0  0  0  0  0  0  0  0
    1.9592    0.6320    0.0000 O   0  0  0  0  0  0  0  0  0  0  0  0
    2.1434   -0.4125    0.0000 C   0  0  0  0  0  0  0  0  0  0  0  0
    2.8579    0.0000    0.0000 C   0  0  0  0  0  0  0  0  0  0  0  0
    3.5724   -0.4125    0.0000 C   0  0  0  0  0  0  0  0  0  0  0  0
    4.2868    0.0000    0.0000 N   0  0  0  0  0  0  0  0  0  0  0  0
    4.2868    0.8250    0.0000 S   0  0  0  0  0  0  0  0  0  0  0  0
    4.2868    1.6500    0.0000 O   0  0  0  0  0  0  0  0  0  0  0  0
    5.1118    0.8250    0.0000 O   0  0  0  0  0  0  0  0  0  0  0  0
    3.4618    0.8250    0.0000 C   0  0  0  0  0  0  0  0  0  0  0  0
    3.5724   -1.2375    0.0000 C   0  0  0  0  0  0  0  0  0  0  0  0
    2.8579   -1.6500    0.0000 C   0  0  0  0  0  0  0  0  0  0  0  0
    2.1434   -1.2375    0.0000 C   0  0  0  0  0  0  0  0  0  0  0  0
    1.4289   -1.6500    0.0000 N   0  0  0  0  0  0  0  0  0  0  0  0
  2  3  1  0  0  0  0
  3  4  1  0  0  0  0
  3  5  1  0  0  0  0
  5  6  1  0  0  0  0
  6  7  1  0  0  0  0
  7  8  1  0  0  0  0
  7  9  1  0  0  0  0
  9 10  2  0  0  0  0
  9 11  1  0  0  0  0
 11 12  2  0  0  0  0
 12 13  1  0  0  0  0
 12 14  1  0  0  0  0
 14 15  4  0  0  0  0
 15 16  4  0  0  0  0
 16 17  4  0  0  0  0
 17 18  4  0  0  0  0
 18 19  4  0  0  0  0
  7 19  1  0  0  0  0
 14 19  4  0  0  0  0
 11 20  1  0  0  0  0
 20 21  2  0  0  0  0
 21 22  1  0  0  0  0
 22 23  2  0  0  0  0
 22 24  2  0  0  0  0
 22 25  1  0  0  0  0
 25 26  4  0  0  0  0
 26 27  4  0  0  0  0
 27 28  1  0  0  0  0
 28 29  1  0  0  0  0
 29 30  2  0  0  0  0
 29 31  2  0  0  0  0
 29 32  1  0  0  0  0
 27 33  4  0  0  0  0
 33 34  4  0  0  0  0
 34 35  4  0  0  0  0
 25 35  4  0  0  0  0
 35 36  1  0  0  0  0
 20 36  1  0  0  0  0
M  CHG  2   1   1  13  -1
M  END
>  <CdId>
165

>  <Mol Weight>
539.6

>  <Formula>
C24H26N3NaO6S2

>  <CMPD_CHEMBLID>
CHEMBL471404

>  <MOLREGNO>
517860

>  <PARENT_CMPD_CHEMBLID>
CHEMBL469738

>  <PARENT_MOLREGNO>
517935

>  <COMPOUND_KEY>
25a

>  <MOLWEIGHT>
517.62

>  <ALOGP>
3.1

>  <PSA>
158.75

>  <NUM_RO5_VIOLATIONS>
1

>  <ACTIVITY_ID>
2608851

>  <STANDARD_TYPE>
CL

>  <RELATION>
=

>  <STANDARD_VALUE>
36.3

>  <STANDARD_UNITS>
mL.min-1.g-1

>  <PUBLISHED_TYPE>
CL

>  <PUBLISHED_RELATION>
=

>  <PUBLISHED_VALUE>
36.3

>  <PUBLISHED_UNITS>
microL/min/mg

>  <POTENTIAL_DUPLICATE>
0

>  <BAO_ENDPOINT>
BAO_0002759

>  <ASSAY_ID>
542393

>  <ASSAY_CHEMBLID>
CHEMBL1010630

>  <ASSAY_TYPE>
A

>  <DESCRIPTION>
Metabolic stability in rat liver microsomes assessed as intrinsic clearance

>  <ASSAY_SRC_ID>
1

>  <ASSAY_SRC_DESCRIPTION>
Scientific Literature

>  <ASSAY_ORGANISM>
Rattus norvegicus

>  <ASSAY_TAX_ID>
10116

>  <CURATED_BY>
Autocuration

>  <BAO_FORMAT>
BAO_0000251

>  <TID>
102178

>  <TARGET_CHEMBLID>
CHEMBL613694

>  <TARGET_TYPE>
SUBCELLULAR

>  <PREF_NAME>
Liver microsomes

>  <ORGANISM>
Rattus norvegicus

>  <CONFIDENCE_SCORE>
2

>  <TARGET_MAPPING>
Subcellular fraction

>  <DOC_ID>
45977

>  <DOC_CHEMBLID>
CHEMBL1152770

>  <PUBMED_ID>
19226162

>  <JOURNAL>
J. Med. Chem.

>  <YEAR>
2009

>  <VOLUME>
52

>  <ISSUE>
6

>  <FIRST_PAGE>
1659

$$$$

  Mrv1533001291819192D          

 25 28  0  0  0  0            999 V2000
    1.0146   -1.7070    0.0000 C   0  0  0  0  0  0  0  0  0  0  0  0
    0.2076   -1.8785    0.0000 S   0  0  0  0  0  0  0  0  0  0  0  0
   -0.0473   -2.6631    0.0000 C   0  0  0  0  0  0  0  0  0  0  0  0
   -0.8543   -2.8347    0.0000 N   0  0  0  0  0  0  0  0  0  0  0  0
   -1.4063   -2.2216    0.0000 C   0  0  0  0  0  0  0  0  0  0  0  0
   -2.2133   -2.3931    0.0000 C   0  0  0  0  0  0  0  0  0  0  0  0
   -2.7653   -1.7800    0.0000 C   0  0  0  0  0  0  0  0  0  0  0  0
   -2.5104   -0.9954    0.0000 C   0  0  0  0  0  0  0  0  0  0  0  0
   -1.7034   -0.8239    0.0000 C   0  0  0  0  0  0  0  0  0  0  0  0
   -1.1514   -1.4370    0.0000 C   0  0  0  0  0  0  0  0  0  0  0  0
    0.5047   -3.2762    0.0000 N   0  0  0  0  0  0  0  0  0  0  0  0
    0.2498   -4.0609    0.0000 C   0  0  0  0  0  0  0  0  0  0  0  0
    0.8018   -4.6740    0.0000 C   0  0  0  0  0  0  0  0  0  0  0  0
    0.5469   -5.4586    0.0000 C   0  0  0  0  0  0  0  0  0  0  0  0
   -0.2601   -5.6301    0.0000 C   0  0  0  0  0  0  0  0  0  0  0  0
   -0.8121   -5.0170    0.0000 C   0  0  0  0  0  0  0  0  0  0  0  0
   -0.5572   -4.2324    0.0000 C   0  0  0  0  0  0  0  0  0  0  0  0
    1.2695   -0.9224    0.0000 C   0  0  0  0  0  0  0  0  0  0  0  0
    0.7846   -0.2549    0.0000 C   0  0  0  0  0  0  0  0  0  0  0  0
    1.2695    0.4125    0.0000 S   0  0  0  0  0  0  0  0  0  0  0  0
    2.0542    0.1576    0.0000 C   0  0  0  0  0  0  0  0  0  0  0  0
    2.8388    0.4125    0.0000 N   0  0  0  0  0  0  0  0  0  0  0  0
    3.3237   -0.2549    0.0000 C   0  0  0  0  0  0  0  0  0  0  0  0
    2.8388   -0.9224    0.0000 C   0  0  0  0  0  0  0  0  0  0  0  0
    2.0542   -0.6674    0.0000 N   0  0  0  0  0  0  0  0  0  0  0  0
  1  2  1  0  0  0  0
  2  3  1  0  0  0  0
  3  4  2  0  0  0  0
  4  5  1  0  0  0  0
  5  6  1  0  0  0  0
  6  7  1  0  0  0  0
  7  8  1  0  0  0  0
  8  9  1  0  0  0  0
  9 10  1  0  0  0  0
  5 10  1  0  0  0  0
  3 11  1  0  0  0  0
 11 12  1  0  0  0  0
 12 13  1  0  0  0  0
 13 14  1  0  0  0  0
 14 15  1  0  0  0  0
 15 16  1  0  0  0  0
 16 17  1  0  0  0  0
 12 17  1  0  0  0  0
  1 18  1  0  0  0  0
 18 19  2  0  0  0  0
 19 20  1  0  0  0  0
 20 21  1  0  0  0  0
 21 22  2  0  0  0  0
 22 23  1  0  0  0  0
 23 24  1  0  0  0  0
 24 25  1  0  0  0  0
 18 25  1  0  0  0  0
 21 25  1  0  0  0  0
M  END
>  <CdId>
174

>  <Mol Weight>
378.6

>  <Formula>
C19H30N4S2

>  <CMPD_CHEMBLID>
CHEMBL452864

>  <MOLREGNO>
454219

>  <PARENT_CMPD_CHEMBLID>
CHEMBL452864

>  <PARENT_MOLREGNO>
454219

>  <COMPOUND_KEY>
1a

>  <MOLWEIGHT>
378.6

>  <ALOGP>
4.62

>  <PSA>
90.58

>  <NUM_RO5_VIOLATIONS>
0

>  <ACTIVITY_ID>
2578190

>  <STANDARD_TYPE>
CL

>  <RELATION>
=

>  <STANDARD_VALUE>
411.0

>  <STANDARD_UNITS>
mL.min-1.g-1

>  <PUBLISHED_TYPE>
CL

>  <PUBLISHED_RELATION>
=

>  <PUBLISHED_VALUE>
411.0

>  <PUBLISHED_UNITS>
microL/min/mg

>  <POTENTIAL_DUPLICATE>
0

>  <BAO_ENDPOINT>
BAO_0002759

>  <ASSAY_ID>
556971

>  <ASSAY_CHEMBLID>
CHEMBL958157

>  <ASSAY_TYPE>
A

>  <DESCRIPTION>
Intrinsic clearance in rat liver microsomes

>  <ASSAY_SRC_ID>
1

>  <ASSAY_SRC_DESCRIPTION>
Scientific Literature

>  <ASSAY_ORGANISM>
Rattus norvegicus

>  <ASSAY_TAX_ID>
10116

>  <CURATED_BY>
Autocuration

>  <BAO_FORMAT>
BAO_0000251

>  <TID>
102178

>  <TARGET_CHEMBLID>
CHEMBL613694

>  <TARGET_TYPE>
SUBCELLULAR

>  <PREF_NAME>
Liver microsomes

>  <ORGANISM>
Rattus norvegicus

>  <CONFIDENCE_SCORE>
2

>  <TARGET_MAPPING>
Subcellular fraction

>  <DOC_ID>
44811

>  <DOC_CHEMBLID>
CHEMBL1151747

>  <PUBMED_ID>
19053768

>  <JOURNAL>
J. Med. Chem.

>  <YEAR>
2008

>  <VOLUME>
51

>  <ISSUE>
24

>  <FIRST_PAGE>
7915

$$$$

  Mrv1533001291819192D          

 27 30  0  0  0  0            999 V2000
    0.1715    0.2971    0.0000 C   0  0  0  0  0  0  0  0  0  0  0  0
    0.7846   -0.2549    0.0000 C   0  0  0  0  0  0  0  0  0  0  0  0
    0.1715   -0.8070    0.0000 C   0  0  0  0  0  0  0  0  0  0  0  0
    1.2695    0.4125    0.0000 C   0  0  0  0  0  0  0  0  0  0  0  0
    2.0542    0.1576    0.0000 N   0  0  0  0  0  0  0  0  0  0  0  0
    2.8388    0.4125    0.0000 C   0  0  0  0  0  0  0  0  0  0  0  0
    3.3237   -0.2549    0.0000 C   0  0  0  0  0  0  0  0  0  0  0  0
    2.8388   -0.9224    0.0000 S   0  0  0  0  0  0  0  0  0  0  0  0
    2.0542   -0.6674    0.0000 C   0  0  0  0  0  0  0  0  0  0  0  0
    1.2695   -0.9224    0.0000 N   0  0  0  0  0  0  0  0  0  0  0  0
    3.0937    1.1971    0.0000 C   0  0  0  0  0  0  0  0  0  0  0  0
    3.9007    1.3686    0.0000 S   0  0  0  0  0  0  0  0  0  0  0  0
    4.1556    2.1533    0.0000 C   0  0  0  0  0  0  0  0  0  0  0  0
    4.9626    2.3248    0.0000 N   0  0  0  0  0  0  0  0  0  0  0  0
    5.5146    1.7117    0.0000 C   0  0  0  0  0  0  0  0  0  0  0  0
    6.3216    1.8832    0.0000 C   0  0  0  0  0  0  0  0  0  0  0  0
    6.8736    1.2701    0.0000 C   0  0  0  0  0  0  0  0  0  0  0  0
    6.6187    0.4855    0.0000 C   0  0  0  0  0  0  0  0  0  0  0  0
    5.8117    0.3140    0.0000 C   0  0  0  0  0  0  0  0  0  0  0  0
    5.2597    0.9271    0.0000 C   0  0  0  0  0  0  0  0  0  0  0  0
    3.6036    2.7664    0.0000 N   0  0  0  0  0  0  0  0  0  0  0  0
    3.8585    3.5510    0.0000 C   0  0  0  0  0  0  0  0  0  0  0  0
    3.3065    4.1641    0.0000 C   0  0  0  0  0  0  0  0  0  0  0  0
    3.5615    4.9487    0.0000 C   0  0  0  0  0  0  0  0  0  0  0  0
    4.3684    5.1202    0.0000 C   0  0  0  0  0  0  0  0  0  0  0  0
    4.9205    4.5071    0.0000 C   0  0  0  0  0  0  0  0  0  0  0  0
    4.6655    3.7225    0.0000 C   0  0  0  0  0  0  0  0  0  0  0  0
  1  2  1  0  0  0  0
  2  3  1  0  0  0  0
  2  4  1  0  0  0  0
  4  5  1  0  0  0  0
  5  6  1  0  0  0  0
  6  7  2  0  0  0  0
  7  8  1  0  0  0  0
  8  9  1  0  0  0  0
  5  9  1  0  0  0  0
  9 10  2  0  0  0  0
  2 10  1  0  0  0  0
  6 11  1  0  0  0  0
 11 12  1  0  0  0  0
 12 13  1  0  0  0  0
 13 14  2  0  0  0  0
 14 15  1  0  0  0  0
 15 16  1  0  0  0  0
 16 17  1  0  0  0  0
 17 18  1  0  0  0  0
 18 19  1  0  0  0  0
 19 20  1  0  0  0  0
 15 20  1  0  0  0  0
 13 21  1  0  0  0  0
 21 22  1  0  0  0  0
 22 23  1  0  0  0  0
 23 24  1  0  0  0  0
 24 25  1  0  0  0  0
 25 26  1  0  0  0  0
 26 27  1  0  0  0  0
 22 27  1  0  0  0  0
M  END
>  <CdId>
175

>  <Mol Weight>
406.65

>  <Formula>
C21H34N4S2

>  <CMPD_CHEMBLID>
CHEMBL460491

>  <MOLREGNO>
454523

>  <PARENT_CMPD_CHEMBLID>
CHEMBL460491

>  <PARENT_MOLREGNO>
454523

>  <COMPOUND_KEY>
1t

>  <MOLWEIGHT>
406.65

>  <ALOGP>
5.2

>  <PSA>
90.59

>  <NUM_RO5_VIOLATIONS>
1

>  <ACTIVITY_ID>
2578215

>  <STANDARD_TYPE>
CL

>  <RELATION>
=

>  <STANDARD_VALUE>
342.0

>  <STANDARD_UNITS>
mL.min-1.g-1

>  <PUBLISHED_TYPE>
CL

>  <PUBLISHED_RELATION>
=

>  <PUBLISHED_VALUE>
342.0

>  <PUBLISHED_UNITS>
microL/min/mg

>  <POTENTIAL_DUPLICATE>
0

>  <BAO_ENDPOINT>
BAO_0002759

>  <ASSAY_ID>
556971

>  <ASSAY_CHEMBLID>
CHEMBL958157

>  <ASSAY_TYPE>
A

>  <DESCRIPTION>
Intrinsic clearance in rat liver microsomes

>  <ASSAY_SRC_ID>
1

>  <ASSAY_SRC_DESCRIPTION>
Scientific Literature

>  <ASSAY_ORGANISM>
Rattus norvegicus

>  <ASSAY_TAX_ID>
10116

>  <CURATED_BY>
Autocuration

>  <BAO_FORMAT>
BAO_0000251

>  <TID>
102178

>  <TARGET_CHEMBLID>
CHEMBL613694

>  <TARGET_TYPE>
SUBCELLULAR

>  <PREF_NAME>
Liver microsomes

>  <ORGANISM>
Rattus norvegicus

>  <CONFIDENCE_SCORE>
2

>  <TARGET_MAPPING>
Subcellular fraction

>  <DOC_ID>
44811

>  <DOC_CHEMBLID>
CHEMBL1151747

>  <PUBMED_ID>
19053768

>  <JOURNAL>
J. Med. Chem.

>  <YEAR>
2008

>  <VOLUME>
51

>  <ISSUE>
24

>  <FIRST_PAGE>
7915

$$$$

  Mrv1533001291819192D          

 24 27  0  0  0  0            999 V2000
   -3.8407   -4.4357    0.0000 Cl  0  0  0  0  0  0  0  0  0  0  0  0
   -3.9269   -3.6152    0.0000 C   0  0  0  0  0  0  0  0  0  0  0  0
   -4.6806   -3.2797    0.0000 C   0  0  0  0  0  0  0  0  0  0  0  0
   -4.7668   -2.4592    0.0000 C   0  0  0  0  0  0  0  0  0  0  0  0
   -4.0994   -1.9743    0.0000 C   0  0  0  0  0  0  0  0  0  0  0  0
   -3.3457   -2.3098    0.0000 C   0  0  0  0  0  0  0  0  0  0  0  0
   -3.2594   -3.1303    0.0000 C   0  0  0  0  0  0  0  0  0  0  0  0
   -2.6782   -1.8249    0.0000 N   0  0  0  0  0  0  0  0  0  0  0  0
   -2.6782   -0.9999    0.0000 C   0  0  0  0  0  0  0  0  0  0  0  0
   -1.8936   -0.7450    0.0000 C   0  0  0  0  0  0  0  0  0  0  0  0
   -1.4087   -1.4124    0.0000 N   0  0  0  0  0  0  0  0  0  0  0  0
   -0.5837   -1.4124    0.0000 C   0  0  0  0  0  0  0  0  0  0  0  0
   -0.1712   -0.6979    0.0000 C   0  0  0  0  0  0  0  0  0  0  0  0
    0.6538   -0.6979    0.0000 N   0  0  0  0  0  0  0  0  0  0  0  0
    1.1387   -0.0305    0.0000 C   0  0  0  0  0  0  0  0  0  0  0  0
    1.9233   -0.2854    0.0000 C   0  0  0  0  0  0  0  0  0  0  0  0
    2.6378    0.1271    0.0000 C   0  0  0  0  0  0  0  0  0  0  0  0
    3.3523   -0.2854    0.0000 C   0  0  0  0  0  0  0  0  0  0  0  0
    3.3523   -1.1104    0.0000 C   0  0  0  0  0  0  0  0  0  0  0  0
    2.6378   -1.5229    0.0000 C   0  0  0  0  0  0  0  0  0  0  0  0
    1.9233   -1.1104    0.0000 C   0  0  0  0  0  0  0  0  0  0  0  0
    1.1387   -1.3654    0.0000 C   0  0  0  0  0  0  0  0  0  0  0  0
   -1.8936   -2.0799    0.0000 C   0  0  0  0  0  0  0  0  0  0  0  0
   -1.6387   -2.8645    0.0000 O   0  0  0  0  0  0  0  0  0  0  0  0
  1  2  1  0  0  0  0
  2  3  4  0  0  0  0
  3  4  4  0  0  0  0
  4  5  4  0  0  0  0
  5  6  4  0  0  0  0
  6  7  4  0  0  0  0
  2  7  4  0  0  0  0
  6  8  1  0  0  0  0
  8  9  1  0  0  0  0
  9 10  1  0  0  0  0
 10 11  1  0  0  0  0
 11 12  1  0  0  0  0
 12 13  1  0  0  0  0
 13 14  1  0  0  0  0
 14 15  1  0  0  0  0
 15 16  1  0  0  0  0
 16 17  4  0  0  0  0
 17 18  4  0  0  0  0
 18 19  4  0  0  0  0
 19 20  4  0  0  0  0
 20 21  4  0  0  0  0
 16 21  4  0  0  0  0
 21 22  1  0  0  0  0
 14 22  1  0  0  0  0
 11 23  1  0  0  0  0
  8 23  1  0  0  0  0
 23 24  2  0  0  0  0
M  END
>  <CdId>
182

>  <Mol Weight>
341.84

>  <Formula>
C19H20ClN3O

>  <CMPD_CHEMBLID>
CHEMBL560177

>  <MOLREGNO>
558477

>  <PARENT_CMPD_CHEMBLID>
CHEMBL560177

>  <PARENT_MOLREGNO>
558477

>  <COMPOUND_KEY>
1

>  <MOLWEIGHT>
341.83

>  <ALOGP>
3.32

>  <PSA>
26.79

>  <NUM_RO5_VIOLATIONS>
0

>  <ACTIVITY_ID>
2694002

>  <STANDARD_TYPE>
CL

>  <RELATION>
=

>  <STANDARD_VALUE>
36.9

>  <STANDARD_UNITS>
mL.min-1.g-1

>  <PUBLISHED_TYPE>
CL

>  <PUBLISHED_RELATION>
=

>  <PUBLISHED_VALUE>
36.9

>  <PUBLISHED_UNITS>
ml/min/g

>  <POTENTIAL_DUPLICATE>
0

>  <BAO_ENDPOINT>
BAO_0002759

>  <ASSAY_ID>
577527

>  <ASSAY_CHEMBLID>
CHEMBL1057879

>  <ASSAY_TYPE>
A

>  <DESCRIPTION>
Intrinsic clearance in rat liver microsomes

>  <ASSAY_SRC_ID>
1

>  <ASSAY_SRC_DESCRIPTION>
Scientific Literature

>  <ASSAY_ORGANISM>
Rattus norvegicus

>  <ASSAY_TAX_ID>
10116

>  <CURATED_BY>
Autocuration

>  <BAO_FORMAT>
BAO_0000251

>  <TID>
102178

>  <TARGET_CHEMBLID>
CHEMBL613694

>  <TARGET_TYPE>
SUBCELLULAR

>  <PREF_NAME>
Liver microsomes

>  <ORGANISM>
Rattus norvegicus

>  <CONFIDENCE_SCORE>
2

>  <TARGET_MAPPING>
Subcellular fraction

>  <DOC_ID>
47715

>  <DOC_CHEMBLID>
CHEMBL1152393

>  <PUBMED_ID>
19553113

>  <JOURNAL>
Bioorg. Med. Chem. Lett.

>  <YEAR>
2009

>  <VOLUME>
19

>  <ISSUE>
15

>  <FIRST_PAGE>
4011

$$$$

  Mrv1533001291819192D          

 25 27  0  0  0  0            999 V2000
    1.4289    4.1250    0.0000 F   0  0  0  0  0  0  0  0  0  0  0  0
    1.4289    3.3000    0.0000 C   0  0  0  0  0  0  0  0  0  0  0  0
    0.6039    3.3000    0.0000 F   0  0  0  0  0  0  0  0  0  0  0  0
    2.2539    3.3000    0.0000 F   0  0  0  0  0  0  0  0  0  0  0  0
    1.4289    2.4750    0.0000 C   0  0  0  0  0  0  0  0  0  0  0  0
    2.1434    2.0625    0.0000 C   0  0  0  0  0  0  0  0  0  0  0  0
    2.1434    1.2375    0.0000 C   0  0  0  0  0  0  0  0  0  0  0  0
    1.4289    0.8250    0.0000 N   0  0  0  0  0  0  0  0  0  0  0  0
    1.4289    0.0000    0.0000 C   0  0  0  0  0  0  0  0  0  0  0  0
    0.7145   -0.4125    0.0000 C   0  0  0  0  0  0  0  0  0  0  0  0
    0.7145   -1.2375    0.0000 N   0  0  0  0  0  0  0  0  0  0  0  0
    1.3819   -1.7224    0.0000 C   0  0  0  0  0  0  0  0  0  0  0  0
    1.1270   -2.5070    0.0000 C   0  0  0  0  0  0  0  0  0  0  0  0
    0.3020   -2.5070    0.0000 N   0  0  0  0  0  0  0  0  0  0  0  0
    0.0470   -1.7224    0.0000 C   0  0  0  0  0  0  0  0  0  0  0  0
   -0.7376   -1.4675    0.0000 O   0  0  0  0  0  0  0  0  0  0  0  0
   -0.1830   -3.1745    0.0000 C   0  0  0  0  0  0  0  0  0  0  0  0
    0.1526   -3.9282    0.0000 C   0  0  0  0  0  0  0  0  0  0  0  0
   -0.3323   -4.5956    0.0000 C   0  0  0  0  0  0  0  0  0  0  0  0
   -1.1528   -4.5094    0.0000 C   0  0  0  0  0  0  0  0  0  0  0  0
   -1.4884   -3.7557    0.0000 C   0  0  0  0  0  0  0  0  0  0  0  0
   -2.3088   -3.6695    0.0000 Cl  0  0  0  0  0  0  0  0  0  0  0  0
   -1.0034   -3.0882    0.0000 C   0  0  0  0  0  0  0  0  0  0  0  0
    0.7145    1.2375    0.0000 C   0  0  0  0  0  0  0  0  0  0  0  0
    0.7145    2.0625    0.0000 C   0  0  0  0  0  0  0  0  0  0  0  0
  1  2  1  0  0  0  0
  2  3  1  0  0  0  0
  2  4  1  0  0  0  0
  2  5  1  0  0  0  0
  5  6  1  0  0  0  0
  6  7  1  0  0  0  0
  7  8  1  0  0  0  0
  8  9  1  0  0  0  0
  9 10  1  0  0  0  0
 10 11  1  0  0  0  0
 11 12  1  0  0  0  0
 12 13  1  0  0  0  0
 13 14  1  0  0  0  0
 14 15  1  0  0  0  0
 11 15  1  0  0  0  0
 15 16  2  0  0  0  0
 14 17  1  0  0  0  0
 17 18  4  0  0  0  0
 18 19  4  0  0  0  0
 19 20  4  0  0  0  0
 20 21  4  0  0  0  0
 21 22  1  0  0  0  0
 21 23  4  0  0  0  0
 17 23  4  0  0  0  0
  8 24  1  0  0  0  0
 24 25  1  0  0  0  0
  5 25  1  0  0  0  0
M  END
>  <CdId>
186

>  <Mol Weight>
375.82

>  <Formula>
C17H21ClF3N3O

>  <CMPD_CHEMBLID>
CHEMBL562624

>  <MOLREGNO>
567318

>  <PARENT_CMPD_CHEMBLID>
CHEMBL562624

>  <PARENT_MOLREGNO>
567318

>  <COMPOUND_KEY>
35

>  <MOLWEIGHT>
375.82

>  <ALOGP>
3.5

>  <PSA>
26.79

>  <NUM_RO5_VIOLATIONS>
0

>  <ACTIVITY_ID>
2694008

>  <STANDARD_TYPE>
CL

>  <RELATION>
=

>  <STANDARD_VALUE>
25.8

>  <STANDARD_UNITS>
mL.min-1.g-1

>  <PUBLISHED_TYPE>
CL

>  <PUBLISHED_RELATION>
=

>  <PUBLISHED_VALUE>
25.8

>  <PUBLISHED_UNITS>
ml/min/g

>  <POTENTIAL_DUPLICATE>
0

>  <BAO_ENDPOINT>
BAO_0002759

>  <ASSAY_ID>
577527

>  <ASSAY_CHEMBLID>
CHEMBL1057879

>  <ASSAY_TYPE>
A

>  <DESCRIPTION>
Intrinsic clearance in rat liver microsomes

>  <ASSAY_SRC_ID>
1

>  <ASSAY_SRC_DESCRIPTION>
Scientific Literature

>  <ASSAY_ORGANISM>
Rattus norvegicus

>  <ASSAY_TAX_ID>
10116

>  <CURATED_BY>
Autocuration

>  <BAO_FORMAT>
BAO_0000251

>  <TID>
102178

>  <TARGET_CHEMBLID>
CHEMBL613694

>  <TARGET_TYPE>
SUBCELLULAR

>  <PREF_NAME>
Liver microsomes

>  <ORGANISM>
Rattus norvegicus

>  <CONFIDENCE_SCORE>
2

>  <TARGET_MAPPING>
Subcellular fraction

>  <DOC_ID>
47715

>  <DOC_CHEMBLID>
CHEMBL1152393

>  <PUBMED_ID>
19553113

>  <JOURNAL>
Bioorg. Med. Chem. Lett.

>  <YEAR>
2009

>  <VOLUME>
19

>  <ISSUE>
15

>  <FIRST_PAGE>
4011

$$$$

  Mrv1533001291819192D          

 25 28  0  0  0  0            999 V2000
   -1.6387    1.4686    0.0000 O   0  0  0  0  0  0  0  0  0  0  0  0
   -1.8936    0.6840    0.0000 C   0  0  0  0  0  0  0  0  0  0  0  0
   -1.4087    0.0165    0.0000 N   0  0  0  0  0  0  0  0  0  0  0  0
   -0.5837    0.0165    0.0000 C   0  0  0  0  0  0  0  0  0  0  0  0
   -0.1712   -0.6979    0.0000 C   0  0  0  0  0  0  0  0  0  0  0  0
    0.6538   -0.6979    0.0000 N   0  0  0  0  0  0  0  0  0  0  0  0
    1.1387   -0.0305    0.0000 C   0  0  0  0  0  0  0  0  0  0  0  0
    1.9233   -0.2854    0.0000 C   0  0  0  0  0  0  0  0  0  0  0  0
    2.6378    0.1271    0.0000 C   0  0  0  0  0  0  0  0  0  0  0  0
    3.3523   -0.2854    0.0000 C   0  0  0  0  0  0  0  0  0  0  0  0
    3.3523   -1.1104    0.0000 C   0  0  0  0  0  0  0  0  0  0  0  0
    2.6378   -1.5229    0.0000 C   0  0  0  0  0  0  0  0  0  0  0  0
    1.9233   -1.1104    0.0000 C   0  0  0  0  0  0  0  0  0  0  0  0
    1.1387   -1.3654    0.0000 C   0  0  0  0  0  0  0  0  0  0  0  0
   -1.8936   -0.6509    0.0000 C   0  0  0  0  0  0  0  0  0  0  0  0
   -2.6782   -0.3960    0.0000 C   0  0  0  0  0  0  0  0  0  0  0  0
   -2.6782    0.4290    0.0000 N   0  0  0  0  0  0  0  0  0  0  0  0
   -3.3457    0.9140    0.0000 C   0  0  0  0  0  0  0  0  0  0  0  0
   -4.0994    0.5784    0.0000 C   0  0  0  0  0  0  0  0  0  0  0  0
   -4.7668    1.0633    0.0000 C   0  0  0  0  0  0  0  0  0  0  0  0
   -4.6806    1.8838    0.0000 C   0  0  0  0  0  0  0  0  0  0  0  0
   -3.9269    2.2194    0.0000 C   0  0  0  0  0  0  0  0  0  0  0  0
   -3.2594    1.7344    0.0000 C   0  0  0  0  0  0  0  0  0  0  0  0
   -3.8407    3.0398    0.0000 C   0  0  0  0  0  0  0  0  0  0  0  0
   -3.7544    3.8603    0.0000 N   0  0  0  0  0  0  0  0  0  0  0  0
  1  2  2  0  0  0  0
  2  3  1  0  0  0  0
  3  4  1  0  0  0  0
  4  5  1  0  0  0  0
  5  6  1  0  0  0  0
  6  7  1  0  0  0  0
  7  8  1  0  0  0  0
  8  9  4  0  0  0  0
  9 10  4  0  0  0  0
 10 11  4  0  0  0  0
 11 12  4  0  0  0  0
 12 13  4  0  0  0  0
  8 13  4  0  0  0  0
 13 14  1  0  0  0  0
  6 14  1  0  0  0  0
  3 15  1  0  0  0  0
 15 16  1  0  0  0  0
 16 17  1  0  0  0  0
  2 17  1  0  0  0  0
 17 18  1  0  0  0  0
 18 19  4  0  0  0  0
 19 20  4  0  0  0  0
 20 21  4  0  0  0  0
 21 22  4  0  0  0  0
 22 23  4  0  0  0  0
 18 23  4  0  0  0  0
 22 24  1  0  0  0  0
 24 25  3  0  0  0  0
M  END
>  <CdId>
188

>  <Mol Weight>
332.407

>  <Formula>
C20H20N4O

>  <CMPD_CHEMBLID>
CHEMBL559856

>  <MOLREGNO>
554920

>  <PARENT_CMPD_CHEMBLID>
CHEMBL559856

>  <PARENT_MOLREGNO>
554920

>  <COMPOUND_KEY>
10

>  <MOLWEIGHT>
332.4

>  <ALOGP>
2.53

>  <PSA>
50.58

>  <NUM_RO5_VIOLATIONS>
0

>  <ACTIVITY_ID>
2694004

>  <STANDARD_TYPE>
CL

>  <RELATION>
=

>  <STANDARD_VALUE>
23.5

>  <STANDARD_UNITS>
mL.min-1.g-1

>  <PUBLISHED_TYPE>
CL

>  <PUBLISHED_RELATION>
=

>  <PUBLISHED_VALUE>
23.5

>  <PUBLISHED_UNITS>
ml/min/g

>  <POTENTIAL_DUPLICATE>
0

>  <BAO_ENDPOINT>
BAO_0002759

>  <ASSAY_ID>
577527

>  <ASSAY_CHEMBLID>
CHEMBL1057879

>  <ASSAY_TYPE>
A

>  <DESCRIPTION>
Intrinsic clearance in rat liver microsomes

>  <ASSAY_SRC_ID>
1

>  <ASSAY_SRC_DESCRIPTION>
Scientific Literature

>  <ASSAY_ORGANISM>
Rattus norvegicus

>  <ASSAY_TAX_ID>
10116

>  <CURATED_BY>
Autocuration

>  <BAO_FORMAT>
BAO_0000251

>  <TID>
102178

>  <TARGET_CHEMBLID>
CHEMBL613694

>  <TARGET_TYPE>
SUBCELLULAR

>  <PREF_NAME>
Liver microsomes

>  <ORGANISM>
Rattus norvegicus

>  <CONFIDENCE_SCORE>
2

>  <TARGET_MAPPING>
Subcellular fraction

>  <DOC_ID>
47715

>  <DOC_CHEMBLID>
CHEMBL1152393

>  <PUBMED_ID>
19553113

>  <JOURNAL>
Bioorg. Med. Chem. Lett.

>  <YEAR>
2009

>  <VOLUME>
19

>  <ISSUE>
15

>  <FIRST_PAGE>
4011

$$$$

  Mrv1533001291819192D          

 24 26  0  0  0  0            999 V2000
   -0.1712   -0.6979    0.0000 C   0  0  0  0  0  0  0  0  0  0  0  0
    0.6538   -0.6979    0.0000 C   0  0  0  0  0  0  0  0  0  0  0  0
    1.1387   -0.0305    0.0000 C   0  0  0  0  0  0  0  0  0  0  0  0
    0.8838    0.7541    0.0000 C   0  0  0  0  0  0  0  0  0  0  0  0
    1.4358    1.3672    0.0000 C   0  0  0  0  0  0  0  0  0  0  0  0
    1.1809    2.1518    0.0000 O   0  0  0  0  0  0  0  0  0  0  0  0
    2.2428    1.1957    0.0000 O   0  0  0  0  0  0  0  0  0  0  0  0
    1.9233   -0.2854    0.0000 C   0  0  0  0  0  0  0  0  0  0  0  0
    2.6378    0.1271    0.0000 C   0  0  0  0  0  0  0  0  0  0  0  0
    3.3523   -0.2854    0.0000 C   0  0  0  0  0  0  0  0  0  0  0  0
    3.3523   -1.1104    0.0000 C   0  0  0  0  0  0  0  0  0  0  0  0
    2.6378   -1.5229    0.0000 N   0  0  0  0  0  0  0  0  0  0  0  0
    1.9233   -1.1104    0.0000 C   0  0  0  0  0  0  0  0  0  0  0  0
    1.1387   -1.3654    0.0000 N   0  0  0  0  0  0  0  0  0  0  0  0
    0.8838   -2.1500    0.0000 S   0  0  0  0  0  0  0  0  0  0  0  0
    0.0992   -1.8951    0.0000 O   0  0  0  0  0  0  0  0  0  0  0  0
    1.6684   -2.4049    0.0000 O   0  0  0  0  0  0  0  0  0  0  0  0
    0.6288   -2.9346    0.0000 C   0  0  0  0  0  0  0  0  0  0  0  0
    1.1809   -3.5477    0.0000 C   0  0  0  0  0  0  0  0  0  0  0  0
    0.9259   -4.3323    0.0000 C   0  0  0  0  0  0  0  0  0  0  0  0
    0.1190   -4.5039    0.0000 C   0  0  0  0  0  0  0  0  0  0  0  0
   -0.1360   -5.2885    0.0000 Cl  0  0  0  0  0  0  0  0  0  0  0  0
   -0.4331   -3.8908    0.0000 C   0  0  0  0  0  0  0  0  0  0  0  0
   -0.1781   -3.1062    0.0000 C   0  0  0  0  0  0  0  0  0  0  0  0
  1  2  1  0  0  0  0
  2  3  4  0  0  0  0
  3  4  1  0  0  0  0
  4  5  1  0  0  0  0
  5  6  2  0  0  0  0
  5  7  1  0  0  0  0
  3  8  4  0  0  0  0
  8  9  4  0  0  0  0
  9 10  4  0  0  0  0
 10 11  4  0  0  0  0
 11 12  4  0  0  0  0
 12 13  4  0  0  0  0
  8 13  4  0  0  0  0
 13 14  4  0  0  0  0
  2 14  4  0  0  0  0
 14 15  1  0  0  0  0
 15 16  2  0  0  0  0
 15 17  2  0  0  0  0
 15 18  1  0  0  0  0
 18 19  4  0  0  0  0
 19 20  4  0  0  0  0
 20 21  4  0  0  0  0
 21 22  1  0  0  0  0
 21 23  4  0  0  0  0
 23 24  4  0  0  0  0
 18 24  4  0  0  0  0
M  END
>  <CdId>
189

>  <Mol Weight>
364.8

>  <Formula>
C16H13ClN2O4S

>  <CMPD_CHEMBLID>
CHEMBL561539

>  <MOLREGNO>
557339

>  <PARENT_CMPD_CHEMBLID>
CHEMBL561539

>  <PARENT_MOLREGNO>
557339

>  <COMPOUND_KEY>
7

>  <MOLWEIGHT>
364.8

>  <ALOGP>
3.0

>  <PSA>
97.64

>  <NUM_RO5_VIOLATIONS>
0

>  <ACTIVITY_ID>
2714927

>  <STANDARD_TYPE>
CL

>  <RELATION>
=

>  <STANDARD_VALUE>
27.0

>  <STANDARD_UNITS>
mL.min-1.g-1

>  <PUBLISHED_TYPE>
CL

>  <PUBLISHED_RELATION>
=

>  <PUBLISHED_VALUE>
27.0

>  <PUBLISHED_UNITS>
microL/min/mg

>  <POTENTIAL_DUPLICATE>
0

>  <BAO_ENDPOINT>
BAO_0002759

>  <ASSAY_ID>
582689

>  <ASSAY_CHEMBLID>
CHEMBL1051063

>  <ASSAY_TYPE>
A

>  <DESCRIPTION>
Intrinsic clearance in rat liver microsomes

>  <ASSAY_SRC_ID>
1

>  <ASSAY_SRC_DESCRIPTION>
Scientific Literature

>  <ASSAY_ORGANISM>
Rattus norvegicus

>  <ASSAY_TAX_ID>
10116

>  <CURATED_BY>
Autocuration

>  <BAO_FORMAT>
BAO_0000251

>  <TID>
102178

>  <TARGET_CHEMBLID>
CHEMBL613694

>  <TARGET_TYPE>
SUBCELLULAR

>  <PREF_NAME>
Liver microsomes

>  <ORGANISM>
Rattus norvegicus

>  <CONFIDENCE_SCORE>
2

>  <TARGET_MAPPING>
Subcellular fraction

>  <DOC_ID>
48044

>  <DOC_CHEMBLID>
CHEMBL1153075

>  <PUBMED_ID>
19592244

>  <JOURNAL>
Bioorg. Med. Chem. Lett.

>  <YEAR>
2009

>  <VOLUME>
19

>  <ISSUE>
16

>  <FIRST_PAGE>
4794

$$$$

  Mrv1533001291819192D          

 36 39  0  0  0  0            999 V2000
   -2.1434    1.2375    0.0000 C   0  0  0  0  0  0  0  0  0  0  0  0
   -1.4289    0.8250    0.0000 C   0  0  0  0  0  0  0  0  0  0  0  0
   -1.4289    0.0000    0.0000 N   0  0  0  0  0  0  0  0  0  0  0  0
   -2.1434   -0.4125    0.0000 C   0  0  0  0  0  0  0  0  0  0  0  0
   -2.1434   -1.2375    0.0000 C   0  0  0  0  0  0  0  0  0  0  0  0
   -0.7145   -0.4125    0.0000 C   0  0  0  0  0  0  0  0  0  0  0  0
    0.0000    0.0000    0.0000 O   0  0  0  0  0  0  0  0  0  0  0  0
   -0.7145   -1.2375    0.0000 C   0  0  0  0  0  0  0  0  0  0  0  0
    0.0000   -1.6500    0.0000 C   0  0  0  0  0  0  0  0  0  0  0  0
    0.0000   -2.4750    0.0000 C   0  0  0  0  0  0  0  0  0  0  0  0
   -0.7145   -2.8875    0.0000 C   0  0  0  0  0  0  0  0  0  0  0  0
   -1.4289   -2.4750    0.0000 C   0  0  0  0  0  0  0  0  0  0  0  0
   -1.4289   -1.6500    0.0000 C   0  0  0  0  0  0  0  0  0  0  0  0
   -0.7145   -3.7125    0.0000 N   0  0  0  0  0  0  0  0  0  0  0  0
   -1.4289   -4.1250    0.0000 C   0  0  0  0  0  0  0  0  0  0  0  0
   -1.4289   -4.9500    0.0000 C   0  0  0  0  0  0  0  0  0  0  0  0
   -2.1434   -5.3625    0.0000 C   0  0  0  0  0  0  0  0  0  0  0  0
   -2.8579   -4.9500    0.0000 N   0  0  0  0  0  0  0  0  0  0  0  0
   -3.5724   -5.3625    0.0000 C   0  0  0  0  0  0  0  0  0  0  0  0
   -3.5724   -6.1875    0.0000 C   0  0  0  0  0  0  0  0  0  0  0  0
   -2.8579   -6.6000    0.0000 C   0  0  0  0  0  0  0  0  0  0  0  0
   -2.8579   -7.4250    0.0000 C   0  0  0  0  0  0  0  0  0  0  0  0
   -3.5724   -7.8375    0.0000 C   0  0  0  0  0  0  0  0  0  0  0  0
   -4.2868   -7.4250    0.0000 C   0  0  0  0  0  0  0  0  0  0  0  0
   -4.2868   -6.6000    0.0000 C   0  0  0  0  0  0  0  0  0  0  0  0
   -2.8579   -4.1250    0.0000 C   0  0  0  0  0  0  0  0  0  0  0  0
   -2.1434   -3.7125    0.0000 C   0  0  0  0  0  0  0  0  0  0  0  0
    0.0000   -4.1250    0.0000 C   0  0  0  0  0  0  0  0  0  0  0  0
    0.7145   -3.7125    0.0000 C   0  0  0  0  0  0  0  0  0  0  0  0
    1.4289   -4.1250    0.0000 C   0  0  0  0  0  0  0  0  0  0  0  0
    1.4289   -4.9500    0.0000 C   0  0  0  0  0  0  0  0  0  0  0  0
    0.7145   -5.3625    0.0000 C   0  0  0  0  0  0  0  0  0  0  0  0
    0.0000   -4.9500    0.0000 C   0  0  0  0  0  0  0  0  0  0  0  0
    0.7145   -6.1875    0.0000 C   0  0  0  0  0  0  0  0  0  0  0  0
    0.0000   -6.6000    0.0000 O   0  0  0  0  0  0  0  0  0  0  0  0
    1.4289   -6.6000    0.0000 N   0  0  0  0  0  0  0  0  0  0  0  0
  1  2  1  0  0  0  0
  2  3  1  0  0  0  0
  3  4  1  0  0  0  0
  4  5  1  0  0  0  0
  3  6  1  0  0  0  0
  6  7  2  0  0  0  0
  6  8  1  0  0  0  0
  8  9  4  0  0  0  0
  9 10  4  0  0  0  0
 10 11  4  0  0  0  0
 11 12  4  0  0  0  0
 12 13  4  0  0  0  0
  8 13  4  0  0  0  0
 11 14  1  0  0  0  0
 14 15  1  0  0  0  0
 15 16  1  0  0  0  0
 16 17  1  0  0  0  0
 17 18  1  0  0  0  0
 18 19  1  0  0  0  0
 19 20  1  0  0  0  0
 20 21  4  0  0  0  0
 21 22  4  0  0  0  0
 22 23  4  0  0  0  0
 23 24  4  0  0  0  0
 24 25  4  0  0  0  0
 20 25  4  0  0  0  0
 18 26  1  0  0  0  0
 26 27  1  0  0  0  0
 15 27  1  0  0  0  0
 14 28  1  0  0  0  0
 28 29  4  0  0  0  0
 29 30  4  0  0  0  0
 30 31  4  0  0  0  0
 31 32  4  0  0  0  0
 32 33  4  0  0  0  0
 28 33  4  0  0  0  0
 32 34  1  0  0  0  0
 34 35  2  0  0  0  0
 34 36  1  0  0  0  0
M  END
>  <CdId>
190

>  <Mol Weight>
484.644

>  <Formula>
C30H36N4O2

>  <CMPD_CHEMBLID>
CHEMBL577615

>  <MOLREGNO>
573289

>  <PARENT_CMPD_CHEMBLID>
CHEMBL577615

>  <PARENT_MOLREGNO>
573289

>  <COMPOUND_KEY>
14

>  <MOLWEIGHT>
484.63

>  <ALOGP>
4.39

>  <PSA>
69.88

>  <NUM_RO5_VIOLATIONS>
0

>  <ACTIVITY_ID>
2947024

>  <STANDARD_TYPE>
CL

>  <RELATION>
=

>  <STANDARD_VALUE>
62.0

>  <STANDARD_UNITS>
mL.min-1.g-1

>  <PUBLISHED_TYPE>
CL

>  <PUBLISHED_RELATION>
=

>  <PUBLISHED_VALUE>
62.0

>  <PUBLISHED_UNITS>
microL/min/mg

>  <POTENTIAL_DUPLICATE>
0

>  <BAO_ENDPOINT>
BAO_0002759

>  <ASSAY_ID>
590507

>  <ASSAY_CHEMBLID>
CHEMBL1058554

>  <ASSAY_TYPE>
A

>  <DESCRIPTION>
Intrinsic clearance in rat liver microsomes

>  <ASSAY_SRC_ID>
1

>  <ASSAY_SRC_DESCRIPTION>
Scientific Literature

>  <ASSAY_ORGANISM>
Rattus norvegicus

>  <ASSAY_TAX_ID>
10116

>  <CURATED_BY>
Autocuration

>  <BAO_FORMAT>
BAO_0000251

>  <TID>
102178

>  <TARGET_CHEMBLID>
CHEMBL613694

>  <TARGET_TYPE>
SUBCELLULAR

>  <PREF_NAME>
Liver microsomes

>  <ORGANISM>
Rattus norvegicus

>  <CONFIDENCE_SCORE>
2

>  <TARGET_MAPPING>
Subcellular fraction

>  <DOC_ID>
48488

>  <DOC_CHEMBLID>
CHEMBL1154594

>  <PUBMED_ID>
19800790

>  <JOURNAL>
Bioorg. Med. Chem. Lett.

>  <YEAR>
2009

>  <VOLUME>
19

>  <ISSUE>
21

>  <FIRST_PAGE>
5999

$$$$

  Mrv1533001291819192D          

 34 37  0  0  0  0            999 V2000
   -2.1434    1.2375    0.0000 C   0  0  0  0  0  0  0  0  0  0  0  0
   -1.4289    0.8250    0.0000 C   0  0  0  0  0  0  0  0  0  0  0  0
   -1.4289    0.0000    0.0000 N   0  0  0  0  0  0  0  0  0  0  0  0
   -2.1434   -0.4125    0.0000 C   0  0  0  0  0  0  0  0  0  0  0  0
   -2.1434   -1.2375    0.0000 C   0  0  0  0  0  0  0  0  0  0  0  0
   -0.7145   -0.4125    0.0000 C   0  0  0  0  0  0  0  0  0  0  0  0
    0.0000    0.0000    0.0000 O   0  0  0  0  0  0  0  0  0  0  0  0
   -0.7145   -1.2375    0.0000 C   0  0  0  0  0  0  0  0  0  0  0  0
    0.0000   -1.6500    0.0000 C   0  0  0  0  0  0  0  0  0  0  0  0
    0.0000   -2.4750    0.0000 C   0  0  0  0  0  0  0  0  0  0  0  0
   -0.7145   -2.8875    0.0000 C   0  0  0  0  0  0  0  0  0  0  0  0
   -1.4289   -2.4750    0.0000 C   0  0  0  0  0  0  0  0  0  0  0  0
   -1.4289   -1.6500    0.0000 C   0  0  0  0  0  0  0  0  0  0  0  0
   -0.7145   -3.7125    0.0000 N   0  0  0  0  0  0  0  0  0  0  0  0
   -1.4289   -4.1250    0.0000 C   0  0  0  0  0  0  0  0  0  0  0  0
   -1.4289   -4.9500    0.0000 C   0  0  0  0  0  0  0  0  0  0  0  0
   -2.1434   -5.3625    0.0000 C   0  0  0  0  0  0  0  0  0  0  0  0
   -2.8579   -4.9500    0.0000 N   0  0  0  0  0  0  0  0  0  0  0  0
   -3.5724   -5.3625    0.0000 C   0  0  0  0  0  0  0  0  0  0  0  0
   -3.5724   -6.1875    0.0000 C   0  0  0  0  0  0  0  0  0  0  0  0
   -2.8579   -6.6000    0.0000 C   0  0  0  0  0  0  0  0  0  0  0  0
   -2.8579   -7.4250    0.0000 C   0  0  0  0  0  0  0  0  0  0  0  0
   -3.5724   -7.8375    0.0000 C   0  0  0  0  0  0  0  0  0  0  0  0
   -4.2868   -7.4250    0.0000 C   0  0  0  0  0  0  0  0  0  0  0  0
   -4.2868   -6.6000    0.0000 C   0  0  0  0  0  0  0  0  0  0  0  0
   -2.8579   -4.1250    0.0000 C   0  0  0  0  0  0  0  0  0  0  0  0
   -2.1434   -3.7125    0.0000 C   0  0  0  0  0  0  0  0  0  0  0  0
    0.0000   -4.1250    0.0000 C   0  0  0  0  0  0  0  0  0  0  0  0
    0.7145   -3.7125    0.0000 C   0  0  0  0  0  0  0  0  0  0  0  0
    1.4289   -4.1250    0.0000 C   0  0  0  0  0  0  0  0  0  0  0  0
    1.4289   -4.9500    0.0000 C   0  0  0  0  0  0  0  0  0  0  0  0
    0.7145   -5.3625    0.0000 C   0  0  0  0  0  0  0  0  0  0  0  0
    0.7145   -6.1875    0.0000 O   0  0  0  0  0  0  0  0  0  0  0  0
    0.0000   -4.9500    0.0000 C   0  0  0  0  0  0  0  0  0  0  0  0
  1  2  1  0  0  0  0
  2  3  1  0  0  0  0
  3  4  1  0  0  0  0
  4  5  1  0  0  0  0
  3  6  1  0  0  0  0
  6  7  2  0  0  0  0
  6  8  1  0  0  0  0
  8  9  4  0  0  0  0
  9 10  4  0  0  0  0
 10 11  4  0  0  0  0
 11 12  4  0  0  0  0
 12 13  4  0  0  0  0
  8 13  4  0  0  0  0
 11 14  1  0  0  0  0
 14 15  1  0  0  0  0
 15 16  1  0  0  0  0
 16 17  1  0  0  0  0
 17 18  1  0  0  0  0
 18 19  1  0  0  0  0
 19 20  1  0  0  0  0
 20 21  4  0  0  0  0
 21 22  4  0  0  0  0
 22 23  4  0  0  0  0
 23 24  4  0  0  0  0
 24 25  4  0  0  0  0
 20 25  4  0  0  0  0
 18 26  1  0  0  0  0
 26 27  1  0  0  0  0
 15 27  1  0  0  0  0
 14 28  1  0  0  0  0
 28 29  4  0  0  0  0
 29 30  4  0  0  0  0
 30 31  4  0  0  0  0
 31 32  4  0  0  0  0
 32 33  1  0  0  0  0
 32 34  4  0  0  0  0
 28 34  4  0  0  0  0
M  END
>  <CdId>
191

>  <Mol Weight>
457.618

>  <Formula>
C29H35N3O2

>  <CMPD_CHEMBLID>
CHEMBL567604

>  <MOLREGNO>
572221

>  <PARENT_CMPD_CHEMBLID>
CHEMBL567604

>  <PARENT_MOLREGNO>
572221

>  <COMPOUND_KEY>
2

>  <MOLWEIGHT>
457.61

>  <ALOGP>
5.15

>  <PSA>
47.02

>  <NUM_RO5_VIOLATIONS>
1

>  <ACTIVITY_ID>
2947023

>  <STANDARD_TYPE>
CL

>  <RELATION>
=

>  <STANDARD_VALUE>
384.0

>  <STANDARD_UNITS>
mL.min-1.g-1

>  <PUBLISHED_TYPE>
CL

>  <PUBLISHED_RELATION>
=

>  <PUBLISHED_VALUE>
384.0

>  <PUBLISHED_UNITS>
microL/min/mg

>  <POTENTIAL_DUPLICATE>
0

>  <BAO_ENDPOINT>
BAO_0002759

>  <ASSAY_ID>
590507

>  <ASSAY_CHEMBLID>
CHEMBL1058554

>  <ASSAY_TYPE>
A

>  <DESCRIPTION>
Intrinsic clearance in rat liver microsomes

>  <ASSAY_SRC_ID>
1

>  <ASSAY_SRC_DESCRIPTION>
Scientific Literature

>  <ASSAY_ORGANISM>
Rattus norvegicus

>  <ASSAY_TAX_ID>
10116

>  <CURATED_BY>
Autocuration

>  <BAO_FORMAT>
BAO_0000251

>  <TID>
102178

>  <TARGET_CHEMBLID>
CHEMBL613694

>  <TARGET_TYPE>
SUBCELLULAR

>  <PREF_NAME>
Liver microsomes

>  <ORGANISM>
Rattus norvegicus

>  <CONFIDENCE_SCORE>
2

>  <TARGET_MAPPING>
Subcellular fraction

>  <DOC_ID>
48488

>  <DOC_CHEMBLID>
CHEMBL1154594

>  <PUBMED_ID>
19800790

>  <JOURNAL>
Bioorg. Med. Chem. Lett.

>  <YEAR>
2009

>  <VOLUME>
19

>  <ISSUE>
21

>  <FIRST_PAGE>
5999

$$$$

  Mrv1533001291819192D          

 29 33  0  0  0  0            999 V2000
    0.0000   -2.4750    0.0000 C   0  0  0  0  0  0  0  0  0  0  0  0
    0.0000   -1.6500    0.0000 O   0  0  0  0  0  0  0  0  0  0  0  0
    0.7145   -1.2375    0.0000 C   0  0  0  0  0  0  0  0  0  0  0  0
    0.7145   -0.4125    0.0000 C   0  0  0  0  0  0  0  0  0  0  0  0
    1.4289    0.0000    0.0000 N   0  0  0  0  0  0  0  0  0  0  0  0
    2.1434   -0.4125    0.0000 C   0  0  0  0  0  0  0  0  0  0  0  0
    2.8579    0.0000    0.0000 C   0  0  0  0  0  0  0  0  0  0  0  0
    2.8579    0.8250    0.0000 N   0  0  0  0  0  0  0  0  0  0  0  0
    3.5724    1.2375    0.0000 C   0  0  0  0  0  0  0  0  0  0  0  0
    3.5724    2.0625    0.0000 C   0  0  0  0  0  0  0  0  0  0  0  0
    2.9049    2.5474    0.0000 N   0  0  0  0  0  0  0  0  0  0  0  0
    3.1599    3.3320    0.0000 N   0  0  0  0  0  0  0  0  0  0  0  0
    3.9849    3.3320    0.0000 C   0  0  0  0  0  0  0  0  0  0  0  0
    4.5369    3.9451    0.0000 C   0  0  0  0  0  0  0  0  0  0  0  0
    5.3439    3.7736    0.0000 C   0  0  0  0  0  0  0  0  0  0  0  0
    5.5988    2.9890    0.0000 C   0  0  0  0  0  0  0  0  0  0  0  0
    5.0468    2.3759    0.0000 N   0  0  0  0  0  0  0  0  0  0  0  0
    4.2398    2.5474    0.0000 N   0  0  0  0  0  0  0  0  0  0  0  0
    6.4058    2.8175    0.0000 C   0  0  0  0  0  0  0  0  0  0  0  0
    7.0189    3.3695    0.0000 C   0  0  0  0  0  0  0  0  0  0  0  0
    7.7333    2.9570    0.0000 C   0  0  0  0  0  0  0  0  0  0  0  0
    8.4870    3.2926    0.0000 C   0  0  0  0  0  0  0  0  0  0  0  0
    7.5618    2.1500    0.0000 N   0  0  0  0  0  0  0  0  0  0  0  0
    6.7413    2.0638    0.0000 S   0  0  0  0  0  0  0  0  0  0  0  0
    3.5724   -0.4125    0.0000 C   0  0  0  0  0  0  0  0  0  0  0  0
    3.5724   -1.2375    0.0000 C   0  0  0  0  0  0  0  0  0  0  0  0
    2.8579   -1.6500    0.0000 N   0  0  0  0  0  0  0  0  0  0  0  0
    2.1434   -1.2375    0.0000 C   0  0  0  0  0  0  0  0  0  0  0  0
    1.4289   -1.6500    0.0000 C   0  0  0  0  0  0  0  0  0  0  0  0
  1  2  1  0  0  0  0
  2  3  1  0  0  0  0
  3  4  4  0  0  0  0
  4  5  4  0  0  0  0
  5  6  4  0  0  0  0
  6  7  4  0  0  0  0
  7  8  1  0  0  0  0
  8  9  1  0  0  0  0
  9 10  1  0  0  0  0
 10 11  4  0  0  0  0
 11 12  4  0  0  0  0
 12 13  4  0  0  0  0
 13 14  4  0  0  0  0
 14 15  4  0  0  0  0
 15 16  4  0  0  0  0
 16 17  4  0  0  0  0
 17 18  4  0  0  0  0
 10 18  4  0  0  0  0
 13 18  4  0  0  0  0
 16 19  1  0  0  0  0
 19 20  4  0  0  0  0
 20 21  4  0  0  0  0
 21 22  1  0  0  0  0
 21 23  4  0  0  0  0
 23 24  4  0  0  0  0
 19 24  4  0  0  0  0
  7 25  4  0  0  0  0
 25 26  4  0  0  0  0
 26 27  4  0  0  0  0
 27 28  4  0  0  0  0
  6 28  4  0  0  0  0
 28 29  4  0  0  0  0
  3 29  4  0  0  0  0
M  END
>  <CdId>
192

>  <Mol Weight>
404.45

>  <Formula>
C19H16N8OS

>  <CMPD_CHEMBLID>
CHEMBL566685

>  <MOLREGNO>
582886

>  <PARENT_CMPD_CHEMBLID>
CHEMBL566685

>  <PARENT_MOLREGNO>
582886

>  <COMPOUND_KEY>
24

>  <MOLWEIGHT>
404.45

>  <ALOGP>
2.42

>  <PSA>
131.25

>  <NUM_RO5_VIOLATIONS>
0

>  <ACTIVITY_ID>
3015199

>  <STANDARD_TYPE>
CL

>  <RELATION>
=

>  <STANDARD_VALUE>
59.0

>  <STANDARD_UNITS>
mL.min-1.g-1

>  <PUBLISHED_TYPE>
CL

>  <PUBLISHED_RELATION>
=

>  <PUBLISHED_VALUE>
59.0

>  <PUBLISHED_UNITS>
microL/min/mg

>  <POTENTIAL_DUPLICATE>
0

>  <BAO_ENDPOINT>
BAO_0002759

>  <ASSAY_ID>
595640

>  <ASSAY_CHEMBLID>
CHEMBL1038135

>  <ASSAY_TYPE>
A

>  <DESCRIPTION>
Intrinsic clearance in rat liver microsomes

>  <ASSAY_SRC_ID>
1

>  <ASSAY_SRC_DESCRIPTION>
Scientific Literature

>  <ASSAY_ORGANISM>
Rattus norvegicus

>  <ASSAY_TAX_ID>
10116

>  <CURATED_BY>
Autocuration

>  <BAO_FORMAT>
BAO_0000251

>  <TID>
102178

>  <TARGET_CHEMBLID>
CHEMBL613694

>  <TARGET_TYPE>
SUBCELLULAR

>  <PREF_NAME>
Liver microsomes

>  <ORGANISM>
Rattus norvegicus

>  <CONFIDENCE_SCORE>
2

>  <TARGET_MAPPING>
Subcellular fraction

>  <DOC_ID>
49014

>  <DOC_CHEMBLID>
CHEMBL1156101

>  <PUBMED_ID>
19819693

>  <JOURNAL>
Bioorg. Med. Chem. Lett.

>  <YEAR>
2009

>  <VOLUME>
19

>  <ISSUE>
22

>  <FIRST_PAGE>
6307

$$$$

  Mrv1533001291819192D          

 31 35  0  0  0  0            999 V2000
    0.0000   -2.4750    0.0000 C   0  0  0  0  0  0  0  0  0  0  0  0
    0.0000   -1.6500    0.0000 O   0  0  0  0  0  0  0  0  0  0  0  0
    0.7145   -1.2375    0.0000 C   0  0  0  0  0  0  0  0  0  0  0  0
    0.7145   -0.4125    0.0000 C   0  0  0  0  0  0  0  0  0  0  0  0
    1.4289    0.0000    0.0000 N   0  0  0  0  0  0  0  0  0  0  0  0
    2.1434   -0.4125    0.0000 C   0  0  0  0  0  0  0  0  0  0  0  0
    2.8579    0.0000    0.0000 C   0  0  0  0  0  0  0  0  0  0  0  0
    2.8579    0.8250    0.0000 N   0  0  0  0  0  0  0  0  0  0  0  0
    3.5724    1.2375    0.0000 C   0  0  0  0  0  0  0  0  0  0  0  0
    3.5724    2.0625    0.0000 C   0  0  0  0  0  0  0  0  0  0  0  0
    2.9049    2.5474    0.0000 N   0  0  0  0  0  0  0  0  0  0  0  0
    3.1599    3.3320    0.0000 N   0  0  0  0  0  0  0  0  0  0  0  0
    3.9849    3.3320    0.0000 C   0  0  0  0  0  0  0  0  0  0  0  0
    4.5369    3.9451    0.0000 C   0  0  0  0  0  0  0  0  0  0  0  0
    5.3439    3.7736    0.0000 C   0  0  0  0  0  0  0  0  0  0  0  0
    5.5988    2.9890    0.0000 C   0  0  0  0  0  0  0  0  0  0  0  0
    5.0468    2.3759    0.0000 N   0  0  0  0  0  0  0  0  0  0  0  0
    4.2398    2.5474    0.0000 N   0  0  0  0  0  0  0  0  0  0  0  0
    6.4058    2.8175    0.0000 C   0  0  0  0  0  0  0  0  0  0  0  0
    6.9578    3.4306    0.0000 C   0  0  0  0  0  0  0  0  0  0  0  0
    7.7648    3.2590    0.0000 C   0  0  0  0  0  0  0  0  0  0  0  0
    8.3168    3.8721    0.0000 F   0  0  0  0  0  0  0  0  0  0  0  0
    8.0197    2.4744    0.0000 C   0  0  0  0  0  0  0  0  0  0  0  0
    7.4677    1.8613    0.0000 C   0  0  0  0  0  0  0  0  0  0  0  0
    7.7226    1.0767    0.0000 F   0  0  0  0  0  0  0  0  0  0  0  0
    6.6607    2.0328    0.0000 C   0  0  0  0  0  0  0  0  0  0  0  0
    3.5724   -0.4125    0.0000 C   0  0  0  0  0  0  0  0  0  0  0  0
    3.5724   -1.2375    0.0000 C   0  0  0  0  0  0  0  0  0  0  0  0
    2.8579   -1.6500    0.0000 N   0  0  0  0  0  0  0  0  0  0  0  0
    2.1434   -1.2375    0.0000 C   0  0  0  0  0  0  0  0  0  0  0  0
    1.4289   -1.6500    0.0000 C   0  0  0  0  0  0  0  0  0  0  0  0
  1  2  1  0  0  0  0
  2  3  1  0  0  0  0
  3  4  4  0  0  0  0
  4  5  4  0  0  0  0
  5  6  4  0  0  0  0
  6  7  4  0  0  0  0
  7  8  1  0  0  0  0
  8  9  1  0  0  0  0
  9 10  1  0  0  0  0
 10 11  4  0  0  0  0
 11 12  4  0  0  0  0
 12 13  4  0  0  0  0
 13 14  4  0  0  0  0
 14 15  4  0  0  0  0
 15 16  4  0  0  0  0
 16 17  4  0  0  0  0
 17 18  4  0  0  0  0
 10 18  4  0  0  0  0
 13 18  4  0  0  0  0
 16 19  1  0  0  0  0
 19 20  4  0  0  0  0
 20 21  4  0  0  0  0
 21 22  1  0  0  0  0
 21 23  4  0  0  0  0
 23 24  4  0  0  0  0
 24 25  1  0  0  0  0
 24 26  4  0  0  0  0
 19 26  4  0  0  0  0
  7 27  4  0  0  0  0
 27 28  4  0  0  0  0
 28 29  4  0  0  0  0
 29 30  4  0  0  0  0
  6 30  4  0  0  0  0
 30 31  4  0  0  0  0
  3 31  4  0  0  0  0
M  END
>  <CdId>
193

>  <Mol Weight>
419.396

>  <Formula>
C21H15F2N7O

>  <CMPD_CHEMBLID>
CHEMBL568138

>  <MOLREGNO>
582866

>  <PARENT_CMPD_CHEMBLID>
CHEMBL568138

>  <PARENT_MOLREGNO>
582866

>  <COMPOUND_KEY>
23

>  <MOLWEIGHT>
419.39

>  <ALOGP>
3.24

>  <PSA>
90.12

>  <NUM_RO5_VIOLATIONS>
0

>  <ACTIVITY_ID>
3015188

>  <STANDARD_TYPE>
CL

>  <RELATION>
=

>  <STANDARD_VALUE>
53.0

>  <STANDARD_UNITS>
mL.min-1.g-1

>  <PUBLISHED_TYPE>
CL

>  <PUBLISHED_RELATION>
=

>  <PUBLISHED_VALUE>
53.0

>  <PUBLISHED_UNITS>
microL/min/mg

>  <POTENTIAL_DUPLICATE>
0

>  <BAO_ENDPOINT>
BAO_0002759

>  <ASSAY_ID>
595640

>  <ASSAY_CHEMBLID>
CHEMBL1038135

>  <ASSAY_TYPE>
A

>  <DESCRIPTION>
Intrinsic clearance in rat liver microsomes

>  <ASSAY_SRC_ID>
1

>  <ASSAY_SRC_DESCRIPTION>
Scientific Literature

>  <ASSAY_ORGANISM>
Rattus norvegicus

>  <ASSAY_TAX_ID>
10116

>  <CURATED_BY>
Autocuration

>  <BAO_FORMAT>
BAO_0000251

>  <TID>
102178

>  <TARGET_CHEMBLID>
CHEMBL613694

>  <TARGET_TYPE>
SUBCELLULAR

>  <PREF_NAME>
Liver microsomes

>  <ORGANISM>
Rattus norvegicus

>  <CONFIDENCE_SCORE>
2

>  <TARGET_MAPPING>
Subcellular fraction

>  <DOC_ID>
49014

>  <DOC_CHEMBLID>
CHEMBL1156101

>  <PUBMED_ID>
19819693

>  <JOURNAL>
Bioorg. Med. Chem. Lett.

>  <YEAR>
2009

>  <VOLUME>
19

>  <ISSUE>
22

>  <FIRST_PAGE>
6307

$$$$

  Mrv1533001291819192D          

 25 28  0  0  0  0            999 V2000
    0.7117   -3.5424    0.0000 C   0  0  0  0  0  0  0  0  0  0  0  0
    0.9666   -2.7578    0.0000 C   0  0  0  0  0  0  0  0  0  0  0  0
    0.4146   -2.1447    0.0000 C   0  0  0  0  0  0  0  0  0  0  0  0
   -0.3924   -2.3162    0.0000 C   0  0  0  0  0  0  0  0  0  0  0  0
   -1.1994   -2.4877    0.0000 N   0  0  0  0  0  0  0  0  0  0  0  0
    0.6695   -1.3601    0.0000 C   0  0  0  0  0  0  0  0  0  0  0  0
    0.1175   -0.7470    0.0000 N   0  0  0  0  0  0  0  0  0  0  0  0
    1.4765   -1.1885    0.0000 N   0  0  0  0  0  0  0  0  0  0  0  0
    2.0285   -1.8016    0.0000 C   0  0  0  0  0  0  0  0  0  0  0  0
    2.8535   -1.8016    0.0000 C   0  0  0  0  0  0  0  0  0  0  0  0
    3.4056   -1.1885    0.0000 C   0  0  0  0  0  0  0  0  0  0  0  0
    4.2125   -1.3601    0.0000 C   0  0  0  0  0  0  0  0  0  0  0  0
    4.4675   -2.1447    0.0000 C   0  0  0  0  0  0  0  0  0  0  0  0
    5.2744   -2.3162    0.0000 O   0  0  0  0  0  0  0  0  0  0  0  0
    3.9154   -2.7578    0.0000 N   0  0  0  0  0  0  0  0  0  0  0  0
    3.1085   -2.5862    0.0000 C   0  0  0  0  0  0  0  0  0  0  0  0
    2.4410   -3.0712    0.0000 S   0  0  0  0  0  0  0  0  0  0  0  0
    1.7736   -2.5862    0.0000 C   0  0  0  0  0  0  0  0  0  0  0  0
    3.1506   -0.4039    0.0000 C   0  0  0  0  0  0  0  0  0  0  0  0
    2.3436   -0.2324    0.0000 C   0  0  0  0  0  0  0  0  0  0  0  0
    2.0887    0.5522    0.0000 C   0  0  0  0  0  0  0  0  0  0  0  0
    2.6407    1.1653    0.0000 C   0  0  0  0  0  0  0  0  0  0  0  0
    3.4477    0.9938    0.0000 C   0  0  0  0  0  0  0  0  0  0  0  0
    3.7027    0.2092    0.0000 C   0  0  0  0  0  0  0  0  0  0  0  0
    4.5096    0.0377    0.0000 Cl  0  0  0  0  0  0  0  0  0  0  0  0
  1  2  1  0  0  0  0
  2  3  4  0  0  0  0
  3  4  1  0  0  0  0
  4  5  3  0  0  0  0
  3  6  4  0  0  0  0
  6  7  1  0  0  0  0
  6  8  4  0  0  0  0
  8  9  4  0  0  0  0
  9 10  4  0  0  0  0
 10 11  1  0  0  0  0
 11 12  1  0  0  0  0
 12 13  1  0  0  0  0
 13 14  2  0  0  0  0
 13 15  1  0  0  0  0
 15 16  1  0  0  0  0
 10 16  4  0  0  0  0
 16 17  4  0  0  0  0
 17 18  4  0  0  0  0
  2 18  4  0  0  0  0
  9 18  4  0  0  0  0
 11 19  1  0  0  0  0
 19 20  4  0  0  0  0
 20 21  4  0  0  0  0
 21 22  4  0  0  0  0
 22 23  4  0  0  0  0
 23 24  4  0  0  0  0
 19 24  4  0  0  0  0
 24 25  1  0  0  0  0
M  END
>  <CdId>
194

>  <Mol Weight>
368.84

>  <Formula>
C18H13ClN4OS

>  <CMPD_CHEMBLID>
CHEMBL578413

>  <MOLREGNO>
578406

>  <PARENT_CMPD_CHEMBLID>
CHEMBL578413

>  <PARENT_MOLREGNO>
578406

>  <COMPOUND_KEY>
6

>  <MOLWEIGHT>
368.84

>  <ALOGP>
3.65

>  <PSA>
120.04

>  <NUM_RO5_VIOLATIONS>
0

>  <ACTIVITY_ID>
3004489

>  <STANDARD_TYPE>
CL

>  <RELATION>
=

>  <STANDARD_VALUE>
83.0

>  <STANDARD_UNITS>
mL.min-1.g-1

>  <PUBLISHED_TYPE>
CL

>  <PUBLISHED_RELATION>
=

>  <PUBLISHED_VALUE>
0.083

>  <PUBLISHED_UNITS>
ml/min/mg

>  <POTENTIAL_DUPLICATE>
0

>  <BAO_ENDPOINT>
BAO_0002759

>  <ASSAY_ID>
600198

>  <ASSAY_CHEMBLID>
CHEMBL1046356

>  <ASSAY_TYPE>
A

>  <DESCRIPTION>
Intrinsic clearance in rat liver microsomes

>  <ASSAY_SRC_ID>
1

>  <ASSAY_SRC_DESCRIPTION>
Scientific Literature

>  <ASSAY_ORGANISM>
Rattus norvegicus

>  <ASSAY_TAX_ID>
10116

>  <CURATED_BY>
Autocuration

>  <BAO_FORMAT>
BAO_0000251

>  <TID>
102178

>  <TARGET_CHEMBLID>
CHEMBL613694

>  <TARGET_TYPE>
SUBCELLULAR

>  <PREF_NAME>
Liver microsomes

>  <ORGANISM>
Rattus norvegicus

>  <CONFIDENCE_SCORE>
2

>  <TARGET_MAPPING>
Subcellular fraction

>  <DOC_ID>
48871

>  <DOC_CHEMBLID>
CHEMBL1155365

>  <PUBMED_ID>
19664922

>  <JOURNAL>
Bioorg. Med. Chem. Lett.

>  <YEAR>
2009

>  <VOLUME>
19

>  <ISSUE>
17

>  <FIRST_PAGE>
4916

$$$$
[truncated: 4,894,010 more chars]
