# Supplementary material for: MetStabOn—Online Platform for Metabolic Stability Predictions
Source: Int J Mol Sci. 2018 Mar 30;19(4):1040. doi: 10.3390/ijms19041040 (PMC5979396; doi:10.3390/ijms19041040)
Supplement: Supplementary file 1 [file ijms-19-01040-s001.zip › Supplementary_Material/File_S9_Dataset.sdf]

  Mrv1533001291819162D          

 35 40  0  0  0  0            999 V2000
   -1.8280  -11.1747    0.0000 C   0  0  0  0  0  0  0  0  0  0  0  0
   -2.0830  -10.3901    0.0000 N   0  0  0  0  0  0  0  0  0  0  0  0
   -2.8899  -10.2185    0.0000 C   0  0  0  0  0  0  0  0  0  0  0  0
   -3.1449   -9.4339    0.0000 C   0  0  0  0  0  0  0  0  0  0  0  0
   -2.5928   -8.8208    0.0000 N   0  0  0  0  0  0  0  0  0  0  0  0
   -2.8478   -8.0362    0.0000 C   0  0  0  0  0  0  0  0  0  0  0  0
   -2.2958   -7.4231    0.0000 C   0  0  0  0  0  0  0  0  0  0  0  0
   -2.5507   -6.6385    0.0000 O   0  0  0  0  0  0  0  0  0  0  0  0
   -1.9987   -6.0254    0.0000 C   0  0  0  0  0  0  0  0  0  0  0  0
   -2.2536   -5.2408    0.0000 C   0  0  0  0  0  0  0  0  0  0  0  0
   -1.7016   -4.6277    0.0000 C   0  0  0  0  0  0  0  0  0  0  0  0
   -0.8946   -4.7992    0.0000 C   0  0  0  0  0  0  0  0  0  0  0  0
   -0.6397   -5.5838    0.0000 C   0  0  0  0  0  0  0  0  0  0  0  0
   -1.1917   -6.1969    0.0000 C   0  0  0  0  0  0  0  0  0  0  0  0
   -0.3426   -4.1861    0.0000 C   0  0  0  0  0  0  0  0  0  0  0  0
   -0.5975   -3.4015    0.0000 C   0  0  0  0  0  0  0  0  0  0  0  0
   -0.0455   -2.7884    0.0000 N   0  0  0  0  0  0  0  0  0  0  0  0
    0.7615   -2.9599    0.0000 C   0  0  0  0  0  0  0  0  0  0  0  0
    1.4289   -2.4750    0.0000 C   0  0  0  0  0  0  0  0  0  0  0  0
    2.0964   -2.9599    0.0000 C   0  0  0  0  0  0  0  0  0  0  0  0
    1.8414   -3.7445    0.0000 N   0  0  0  0  0  0  0  0  0  0  0  0
    1.0164   -3.7445    0.0000 N   0  0  0  0  0  0  0  0  0  0  0  0
    0.4644   -4.3576    0.0000 C   0  0  0  0  0  0  0  0  0  0  0  0
    1.4289   -1.6500    0.0000 C   0  0  0  0  0  0  0  0  0  0  0  0
    0.7145   -1.2375    0.0000 C   0  0  0  0  0  0  0  0  0  0  0  0
    0.7145   -0.4125    0.0000 C   0  0  0  0  0  0  0  0  0  0  0  0
    1.4289    0.0000    0.0000 N   0  0  0  0  0  0  0  0  0  0  0  0
    2.1434   -0.4125    0.0000 C   0  0  0  0  0  0  0  0  0  0  0  0
    2.8579    0.0000    0.0000 C   0  0  0  0  0  0  0  0  0  0  0  0
    3.5724   -0.4125    0.0000 C   0  0  0  0  0  0  0  0  0  0  0  0
    3.5724   -1.2375    0.0000 C   0  0  0  0  0  0  0  0  0  0  0  0
    2.8579   -1.6500    0.0000 C   0  0  0  0  0  0  0  0  0  0  0  0
    2.1434   -1.2375    0.0000 C   0  0  0  0  0  0  0  0  0  0  0  0
   -1.7859   -8.9924    0.0000 C   0  0  0  0  0  0  0  0  0  0  0  0
   -1.5309   -9.7770    0.0000 C   0  0  0  0  0  0  0  0  0  0  0  0
  1  2  1  0  0  0  0
  2  3  1  0  0  0  0
  3  4  1  0  0  0  0
  4  5  1  0  0  0  0
  5  6  1  0  0  0  0
  6  7  1  0  0  0  0
  7  8  1  0  0  0  0
  8  9  1  0  0  0  0
  9 10  4  0  0  0  0
 10 11  4  0  0  0  0
 11 12  4  0  0  0  0
 12 13  4  0  0  0  0
 13 14  4  0  0  0  0
  9 14  4  0  0  0  0
 12 15  1  0  0  0  0
 15 16  4  0  0  0  0
 16 17  4  0  0  0  0
 17 18  4  0  0  0  0
 18 19  4  0  0  0  0
 19 20  4  0  0  0  0
 20 21  4  0  0  0  0
 21 22  4  0  0  0  0
 18 22  4  0  0  0  0
 22 23  4  0  0  0  0
 15 23  4  0  0  0  0
 19 24  1  0  0  0  0
 24 25  4  0  0  0  0
 25 26  4  0  0  0  0
 26 27  4  0  0  0  0
 27 28  4  0  0  0  0
 28 29  4  0  0  0  0
 29 30  4  0  0  0  0
 30 31  4  0  0  0  0
 31 32  4  0  0  0  0
 32 33  4  0  0  0  0
 24 33  4  0  0  0  0
 28 33  4  0  0  0  0
  5 34  1  0  0  0  0
 34 35  1  0  0  0  0
  2 35  1  0  0  0  0
M  END
>  <CdId>
4

>  <Mol Weight>
464.573

>  <Formula>
C28H28N6O

>  <CMPD_CHEMBLID>
CHEMBL469053

>  <MOLREGNO>
488676

>  <PARENT_CMPD_CHEMBLID>
CHEMBL469053

>  <PARENT_MOLREGNO>
488676

>  <COMPOUND_KEY>
53

>  <MOLWEIGHT>
464.56

>  <ALOGP>
3.41

>  <PSA>
58.79

>  <NUM_RO5_VIOLATIONS>
0

>  <ACTIVITY_ID>
2563359

>  <STANDARD_TYPE>
CL

>  <RELATION>
=

>  <STANDARD_VALUE>
104.0

>  <STANDARD_UNITS>
mL.min-1.g-1

>  <PUBLISHED_TYPE>
CL

>  <PUBLISHED_RELATION>
=

>  <PUBLISHED_VALUE>
104.0

>  <PUBLISHED_UNITS>
microL/min/mg

>  <POTENTIAL_DUPLICATE>
0

>  <BAO_ENDPOINT>
BAO_0002759

>  <ASSAY_ID>
490880

>  <ASSAY_CHEMBLID>
CHEMBL989156

>  <ASSAY_TYPE>
A

>  <DESCRIPTION>
Metabolic stability in mouse liver microsomes assessed as intrinsic clearance

>  <ASSAY_SRC_ID>
1

>  <ASSAY_SRC_DESCRIPTION>
Scientific Literature

>  <ASSAY_ORGANISM>
Mus musculus

>  <ASSAY_TAX_ID>
10090

>  <CURATED_BY>
Autocuration

>  <BAO_FORMAT>
BAO_0000251

>  <TID>
22224

>  <TARGET_CHEMBLID>
CHEMBL612558

>  <TARGET_TYPE>
ADMET

>  <PREF_NAME>
ADMET

>  <CONFIDENCE_SCORE>
0

>  <TARGET_MAPPING>
Unassigned

>  <DOC_ID>
44013

>  <DOC_CHEMBLID>
CHEMBL1155860

>  <PUBMED_ID>
18621530

>  <JOURNAL>
Bioorg. Med. Chem. Lett.

>  <YEAR>
2008

>  <VOLUME>
18

>  <ISSUE>
15

>  <FIRST_PAGE>
4388

$$$$

  Mrv1533001291819162D          

 30 34  0  0  0  0            999 V2000
    6.2102    4.4104    0.0000 C   0  0  0  0  0  0  0  0  0  0  0  0
    6.9246    4.8229    0.0000 C   0  0  0  0  0  0  0  0  0  0  0  0
    6.9246    5.6479    0.0000 N   0  0  0  0  0  0  0  0  0  0  0  0
    6.2102    6.0604    0.0000 C   0  0  0  0  0  0  0  0  0  0  0  0
    6.2102    6.8854    0.0000 C   0  0  0  0  0  0  0  0  0  0  0  0
    6.9246    7.2979    0.0000 C   0  0  0  0  0  0  0  0  0  0  0  0
    7.6391    6.8854    0.0000 C   0  0  0  0  0  0  0  0  0  0  0  0
    7.6391    6.0604    0.0000 C   0  0  0  0  0  0  0  0  0  0  0  0
    6.2102    3.5854    0.0000 O   0  0  0  0  0  0  0  0  0  0  0  0
    5.4957    3.1729    0.0000 C   0  0  0  0  0  0  0  0  0  0  0  0
    5.4957    2.3479    0.0000 C   0  0  0  0  0  0  0  0  0  0  0  0
    4.7812    1.9354    0.0000 C   0  0  0  0  0  0  0  0  0  0  0  0
    4.0668    2.3479    0.0000 C   0  0  0  0  0  0  0  0  0  0  0  0
    4.0668    3.1729    0.0000 C   0  0  0  0  0  0  0  0  0  0  0  0
    4.7812    3.5854    0.0000 C   0  0  0  0  0  0  0  0  0  0  0  0
    3.3523    1.9354    0.0000 C   0  0  0  0  0  0  0  0  0  0  0  0
    3.3523    1.1104    0.0000 C   0  0  0  0  0  0  0  0  0  0  0  0
    2.6378    0.6979    0.0000 N   0  0  0  0  0  0  0  0  0  0  0  0
    1.9233    1.1104    0.0000 C   0  0  0  0  0  0  0  0  0  0  0  0
    1.1387    0.8555    0.0000 C   0  0  0  0  0  0  0  0  0  0  0  0
    0.6538    1.5229    0.0000 C   0  0  0  0  0  0  0  0  0  0  0  0
    1.1387    2.1904    0.0000 N   0  0  0  0  0  0  0  0  0  0  0  0
    1.9233    1.9354    0.0000 N   0  0  0  0  0  0  0  0  0  0  0  0
    2.6378    2.3479    0.0000 C   0  0  0  0  0  0  0  0  0  0  0  0
    0.8838    0.0709    0.0000 C   0  0  0  0  0  0  0  0  0  0  0  0
    1.4358   -0.5422    0.0000 C   0  0  0  0  0  0  0  0  0  0  0  0
    1.1809   -1.3268    0.0000 C   0  0  0  0  0  0  0  0  0  0  0  0
    0.3739   -1.4984    0.0000 N   0  0  0  0  0  0  0  0  0  0  0  0
   -0.1781   -0.8853    0.0000 C   0  0  0  0  0  0  0  0  0  0  0  0
    0.0768   -0.1006    0.0000 C   0  0  0  0  0  0  0  0  0  0  0  0
  1  2  1  0  0  0  0
  2  3  1  0  0  0  0
  3  4  1  0  0  0  0
  4  5  1  0  0  0  0
  5  6  1  0  0  0  0
  6  7  1  0  0  0  0
  7  8  1  0  0  0  0
  3  8  1  0  0  0  0
  1  9  1  0  0  0  0
  9 10  1  0  0  0  0
 10 11  4  0  0  0  0
 11 12  4  0  0  0  0
 12 13  4  0  0  0  0
 13 14  4  0  0  0  0
 14 15  4  0  0  0  0
 10 15  4  0  0  0  0
 13 16  1  0  0  0  0
 16 17  4  0  0  0  0
 17 18  4  0  0  0  0
 18 19  4  0  0  0  0
 19 20  4  0  0  0  0
 20 21  4  0  0  0  0
 21 22  4  0  0  0  0
 22 23  4  0  0  0  0
 19 23  4  0  0  0  0
 23 24  4  0  0  0  0
 16 24  4  0  0  0  0
 20 25  1  0  0  0  0
 25 26  4  0  0  0  0
 26 27  4  0  0  0  0
 27 28  4  0  0  0  0
 28 29  4  0  0  0  0
 29 30  4  0  0  0  0
 25 30  4  0  0  0  0
M  END
>  <CdId>
6

>  <Mol Weight>
399.498

>  <Formula>
C24H25N5O

>  <CMPD_CHEMBLID>
CHEMBL478629

>  <MOLREGNO>
489620

>  <PARENT_CMPD_CHEMBLID>
CHEMBL478629

>  <PARENT_MOLREGNO>
489620

>  <COMPOUND_KEY>
1

>  <MOLWEIGHT>
399.49

>  <ALOGP>
3.03

>  <PSA>
55.55

>  <NUM_RO5_VIOLATIONS>
0

>  <ACTIVITY_ID>
2563357

>  <STANDARD_TYPE>
CL

>  <RELATION>
=

>  <STANDARD_VALUE>
133.0

>  <STANDARD_UNITS>
mL.min-1.g-1

>  <PUBLISHED_TYPE>
CL

>  <PUBLISHED_RELATION>
=

>  <PUBLISHED_VALUE>
133.0

>  <PUBLISHED_UNITS>
microL/min/mg

>  <POTENTIAL_DUPLICATE>
0

>  <BAO_ENDPOINT>
BAO_0002759

>  <ASSAY_ID>
490880

>  <ASSAY_CHEMBLID>
CHEMBL989156

>  <ASSAY_TYPE>
A

>  <DESCRIPTION>
Metabolic stability in mouse liver microsomes assessed as intrinsic clearance

>  <ASSAY_SRC_ID>
1

>  <ASSAY_SRC_DESCRIPTION>
Scientific Literature

>  <ASSAY_ORGANISM>
Mus musculus

>  <ASSAY_TAX_ID>
10090

>  <CURATED_BY>
Autocuration

>  <BAO_FORMAT>
BAO_0000251

>  <TID>
22224

>  <TARGET_CHEMBLID>
CHEMBL612558

>  <TARGET_TYPE>
ADMET

>  <PREF_NAME>
ADMET

>  <CONFIDENCE_SCORE>
0

>  <TARGET_MAPPING>
Unassigned

>  <DOC_ID>
44013

>  <DOC_CHEMBLID>
CHEMBL1155860

>  <PUBMED_ID>
18621530

>  <JOURNAL>
Bioorg. Med. Chem. Lett.

>  <YEAR>
2008

>  <VOLUME>
18

>  <ISSUE>
15

>  <FIRST_PAGE>
4388

>  <MOL_PREF_NAME>
DORSOMORPHIN

$$$$

  Mrv1533001291819162D          

 32 35  0  0  0  0            999 V2000
   -1.1270   -0.9993    0.0000 C   0  0  0  0  0  0  0  0  0  0  0  0
   -1.1270   -1.8243    0.0000 S   0  0  0  0  0  0  0  0  0  0  0  0
   -1.9520   -1.8243    0.0000 O   0  0  0  0  0  0  0  0  0  0  0  0
   -0.3020   -1.8243    0.0000 O   0  0  0  0  0  0  0  0  0  0  0  0
   -1.1270   -2.6493    0.0000 C   0  0  0  0  0  0  0  0  0  0  0  0
   -0.4125   -3.0618    0.0000 C   0  0  0  0  0  0  0  0  0  0  0  0
   -0.4125   -3.8868    0.0000 C   0  0  0  0  0  0  0  0  0  0  0  0
   -1.1270   -4.2993    0.0000 C   0  0  0  0  0  0  0  0  0  0  0  0
   -1.1270   -5.1243    0.0000 O   0  0  0  0  0  0  0  0  0  0  0  0
   -0.4125   -5.5368    0.0000 C   0  0  0  0  0  0  0  0  0  0  0  0
   -0.4125   -6.3618    0.0000 C   0  0  0  0  0  0  0  0  0  0  0  0
    0.0000   -7.0763    0.0000 C   0  0  0  0  0  0  0  0  0  0  0  0
   -0.8250   -7.0763    0.0000 C   0  0  0  0  0  0  0  0  0  0  0  0
   -1.8414   -3.8868    0.0000 C   0  0  0  0  0  0  0  0  0  0  0  0
   -1.8414   -3.0618    0.0000 C   0  0  0  0  0  0  0  0  0  0  0  0
   -2.5559   -4.2993    0.0000 C   0  0  0  0  0  0  0  0  0  0  0  0
   -2.5559   -5.1243    0.0000 O   0  0  0  0  0  0  0  0  0  0  0  0
   -3.2704   -3.8868    0.0000 N   0  0  0  0  0  0  0  0  0  0  0  0
   -3.9849   -4.2993    0.0000 C   0  0  0  0  0  0  0  0  0  0  0  0
   -4.6993   -3.8868    0.0000 C   0  0  0  0  0  0  0  0  0  0  0  0
   -4.6993   -3.0618    0.0000 N   0  0  0  0  0  0  0  0  0  0  0  0
   -3.9849   -2.6493    0.0000 C   0  0  0  0  0  0  0  0  0  0  0  0
   -3.2704   -3.0618    0.0000 C   0  0  0  0  0  0  0  0  0  0  0  0
   -5.4138   -2.6493    0.0000 C   0  0  0  0  0  0  0  0  0  0  0  0
   -6.1283   -3.0618    0.0000 C   0  0  0  0  0  0  0  0  0  0  0  0
   -6.8427   -2.6493    0.0000 C   0  0  0  0  0  0  0  0  0  0  0  0
   -6.8427   -1.8243    0.0000 C   0  0  0  0  0  0  0  0  0  0  0  0
   -6.1283   -1.4118    0.0000 C   0  0  0  0  0  0  0  0  0  0  0  0
   -5.4138   -1.8243    0.0000 C   0  0  0  0  0  0  0  0  0  0  0  0
   -4.6993   -1.4118    0.0000 F   0  0  0  0  0  0  0  0  0  0  0  0
   -7.5572   -1.4118    0.0000 C   0  0  0  0  0  0  0  0  0  0  0  0
   -8.2717   -0.9993    0.0000 N   0  0  0  0  0  0  0  0  0  0  0  0
  1  2  1  0  0  0  0
  2  3  2  0  0  0  0
  2  4  2  0  0  0  0
  2  5  1  0  0  0  0
  5  6  4  0  0  0  0
  6  7  4  0  0  0  0
  7  8  4  0  0  0  0
  8  9  1  0  0  0  0
  9 10  1  0  0  0  0
 10 11  1  0  0  0  0
 11 12  1  0  0  0  0
 12 13  1  0  0  0  0
 11 13  1  0  0  0  0
  8 14  4  0  0  0  0
 14 15  4  0  0  0  0
  5 15  4  0  0  0  0
 14 16  1  0  0  0  0
 16 17  2  0  0  0  0
 16 18  1  0  0  0  0
 18 19  1  0  0  0  0
 19 20  1  0  0  0  0
 20 21  1  0  0  0  0
 21 22  1  0  0  0  0
 22 23  1  0  0  0  0
 18 23  1  0  0  0  0
 21 24  1  0  0  0  0
 24 25  4  0  0  0  0
 25 26  4  0  0  0  0
 26 27  4  0  0  0  0
 27 28  4  0  0  0  0
 28 29  4  0  0  0  0
 24 29  4  0  0  0  0
 29 30  1  0  0  0  0
 27 31  1  0  0  0  0
 31 32  3  0  0  0  0
M  END
>  <CdId>
7

>  <Mol Weight>
457.52

>  <Formula>
C23H24FN3O4S

>  <CMPD_CHEMBLID>
CHEMBL497999

>  <MOLREGNO>
493571

>  <PARENT_CMPD_CHEMBLID>
CHEMBL497999

>  <PARENT_MOLREGNO>
493571

>  <COMPOUND_KEY>
62

>  <MOLWEIGHT>
457.52

>  <ALOGP>
3.29

>  <PSA>
99.08

>  <NUM_RO5_VIOLATIONS>
0

>  <ACTIVITY_ID>
2258435

>  <STANDARD_TYPE>
CL

>  <RELATION>
=

>  <STANDARD_VALUE>
9000.0

>  <STANDARD_UNITS>
mL.min-1.g-1

>  <PUBLISHED_TYPE>
CL

>  <PUBLISHED_RELATION>
=

>  <PUBLISHED_VALUE>
9.0

>  <PUBLISHED_UNITS>
uL/min/ug

>  <POTENTIAL_DUPLICATE>
0

>  <BAO_ENDPOINT>
BAO_0002759

>  <ASSAY_ID>
496476

>  <ASSAY_CHEMBLID>
CHEMBL1007123

>  <ASSAY_TYPE>
A

>  <DESCRIPTION>
Metabolic stability in mouse liver microsomes assessed as intrinsic clearance per microgram of protein

>  <ASSAY_SRC_ID>
1

>  <ASSAY_SRC_DESCRIPTION>
Scientific Literature

>  <ASSAY_ORGANISM>
Mus musculus

>  <ASSAY_TAX_ID>
10090

>  <CURATED_BY>
Autocuration

>  <BAO_FORMAT>
BAO_0000251

>  <TID>
22224

>  <TARGET_CHEMBLID>
CHEMBL612558

>  <TARGET_TYPE>
ADMET

>  <PREF_NAME>
ADMET

>  <CONFIDENCE_SCORE>
0

>  <TARGET_MAPPING>
Unassigned

>  <DOC_ID>
45766

>  <DOC_CHEMBLID>
CHEMBL1141693

>  <PUBMED_ID>
18752953

>  <JOURNAL>
Bioorg. Med. Chem. Lett.

>  <YEAR>
2008

>  <VOLUME>
18

>  <ISSUE>
18

>  <FIRST_PAGE>
5134

$$$$

  Mrv1533001291819162D          

 34 37  0  0  0  0            999 V2000
   -3.8743    5.1882    0.0000 C   0  0  0  0  0  0  0  0  0  0  0  0
   -3.1599    4.7757    0.0000 S   0  0  0  0  0  0  0  0  0  0  0  0
   -3.5724    4.0612    0.0000 O   0  0  0  0  0  0  0  0  0  0  0  0
   -2.7474    5.4901    0.0000 O   0  0  0  0  0  0  0  0  0  0  0  0
   -2.4454    4.3632    0.0000 C   0  0  0  0  0  0  0  0  0  0  0  0
   -1.7309    4.7757    0.0000 C   0  0  0  0  0  0  0  0  0  0  0  0
   -1.0164    4.3632    0.0000 C   0  0  0  0  0  0  0  0  0  0  0  0
   -1.0164    3.5382    0.0000 C   0  0  0  0  0  0  0  0  0  0  0  0
   -0.3020    3.1257    0.0000 N   0  0  0  0  0  0  0  0  0  0  0  0
    0.4125    3.5382    0.0000 C   0  0  0  0  0  0  0  0  0  0  0  0
    1.1270    3.1257    0.0000 C   0  0  0  0  0  0  0  0  0  0  0  0
    1.1270    2.3007    0.0000 N   0  0  0  0  0  0  0  0  0  0  0  0
    0.4125    1.8882    0.0000 C   0  0  0  0  0  0  0  0  0  0  0  0
   -0.3020    2.3007    0.0000 C   0  0  0  0  0  0  0  0  0  0  0  0
    1.8414    1.8882    0.0000 C   0  0  0  0  0  0  0  0  0  0  0  0
    1.8414    1.0632    0.0000 O   0  0  0  0  0  0  0  0  0  0  0  0
    2.5559    2.3007    0.0000 C   0  0  0  0  0  0  0  0  0  0  0  0
    2.5559    3.1257    0.0000 C   0  0  0  0  0  0  0  0  0  0  0  0
    3.2704    3.5382    0.0000 C   0  0  0  0  0  0  0  0  0  0  0  0
    3.9849    3.1257    0.0000 C   0  0  0  0  0  0  0  0  0  0  0  0
    3.9849    2.3007    0.0000 C   0  0  0  0  0  0  0  0  0  0  0  0
    3.2704    1.8882    0.0000 C   0  0  0  0  0  0  0  0  0  0  0  0
    3.2704    1.0632    0.0000 O   0  0  0  0  0  0  0  0  0  0  0  0
    3.9849    0.6507    0.0000 C   0  0  0  0  0  0  0  0  0  0  0  0
    3.9849   -0.1743    0.0000 C   0  0  0  0  0  0  0  0  0  0  0  0
    4.3974   -0.8888    0.0000 C   0  0  0  0  0  0  0  0  0  0  0  0
    3.5724   -0.8888    0.0000 C   0  0  0  0  0  0  0  0  0  0  0  0
    3.2704    4.3632    0.0000 S   0  0  0  0  0  0  0  0  0  0  0  0
    3.2704    5.1882    0.0000 O   0  0  0  0  0  0  0  0  0  0  0  0
    4.0954    4.3632    0.0000 O   0  0  0  0  0  0  0  0  0  0  0  0
    2.4454    4.3632    0.0000 C   0  0  0  0  0  0  0  0  0  0  0  0
   -1.7309    3.1257    0.0000 C   0  0  0  0  0  0  0  0  0  0  0  0
   -1.7309    2.3007    0.0000 F   0  0  0  0  0  0  0  0  0  0  0  0
   -2.4454    3.5382    0.0000 C   0  0  0  0  0  0  0  0  0  0  0  0
  1  2  1  0  0  0  0
  2  3  2  0  0  0  0
  2  4  2  0  0  0  0
  2  5  1  0  0  0  0
  5  6  4  0  0  0  0
  6  7  4  0  0  0  0
  7  8  4  0  0  0  0
  8  9  1  0  0  0  0
  9 10  1  0  0  0  0
 10 11  1  0  0  0  0
 11 12  1  0  0  0  0
 12 13  1  0  0  0  0
 13 14  1  0  0  0  0
  9 14  1  0  0  0  0
 12 15  1  0  0  0  0
 15 16  2  0  0  0  0
 15 17  1  0  0  0  0
 17 18  4  0  0  0  0
 18 19  4  0  0  0  0
 19 20  4  0  0  0  0
 20 21  4  0  0  0  0
 21 22  4  0  0  0  0
 17 22  4  0  0  0  0
 22 23  1  0  0  0  0
 23 24  1  0  0  0  0
 24 25  1  0  0  0  0
 25 26  1  0  0  0  0
 26 27  1  0  0  0  0
 25 27  1  0  0  0  0
 19 28  1  0  0  0  0
 28 29  2  0  0  0  0
 28 30  2  0  0  0  0
 28 31  1  0  0  0  0
  8 32  4  0  0  0  0
 32 33  1  0  0  0  0
 32 34  4  0  0  0  0
  5 34  4  0  0  0  0
M  END
>  <CdId>
8

>  <Mol Weight>
510.6

>  <Formula>
C23H27FN2O6S2

>  <CMPD_CHEMBLID>
CHEMBL523567

>  <MOLREGNO>
493632

>  <PARENT_CMPD_CHEMBLID>
CHEMBL523567

>  <PARENT_MOLREGNO>
493632

>  <COMPOUND_KEY>
65

>  <MOLWEIGHT>
510.6

>  <ALOGP>
2.93

>  <PSA>
117.81

>  <NUM_RO5_VIOLATIONS>
1

>  <ACTIVITY_ID>
2258437

>  <STANDARD_TYPE>
CL

>  <RELATION>
=

>  <STANDARD_VALUE>
14000.0

>  <STANDARD_UNITS>
mL.min-1.g-1

>  <PUBLISHED_TYPE>
CL

>  <PUBLISHED_RELATION>
=

>  <PUBLISHED_VALUE>
14.0

>  <PUBLISHED_UNITS>
uL/min/ug

>  <POTENTIAL_DUPLICATE>
0

>  <BAO_ENDPOINT>
BAO_0002759

>  <ASSAY_ID>
496476

>  <ASSAY_CHEMBLID>
CHEMBL1007123

>  <ASSAY_TYPE>
A

>  <DESCRIPTION>
Metabolic stability in mouse liver microsomes assessed as intrinsic clearance per microgram of protein

>  <ASSAY_SRC_ID>
1

>  <ASSAY_SRC_DESCRIPTION>
Scientific Literature

>  <ASSAY_ORGANISM>
Mus musculus

>  <ASSAY_TAX_ID>
10090

>  <CURATED_BY>
Autocuration

>  <BAO_FORMAT>
BAO_0000251

>  <TID>
22224

>  <TARGET_CHEMBLID>
CHEMBL612558

>  <TARGET_TYPE>
ADMET

>  <PREF_NAME>
ADMET

>  <CONFIDENCE_SCORE>
0

>  <TARGET_MAPPING>
Unassigned

>  <DOC_ID>
45766

>  <DOC_CHEMBLID>
CHEMBL1141693

>  <PUBMED_ID>
18752953

>  <JOURNAL>
Bioorg. Med. Chem. Lett.

>  <YEAR>
2008

>  <VOLUME>
18

>  <ISSUE>
18

>  <FIRST_PAGE>
5134

>  <DATA_VALIDITY_COMMENT>
Outside typical range

$$$$

  Mrv1533001291819162D          

 34 37  0  0  0  0            999 V2000
    2.1434   -2.0625    0.0000 C   0  0  0  0  0  0  0  0  0  0  0  0
    2.1434   -2.8875    0.0000 S   0  0  0  0  0  0  0  0  0  0  0  0
    1.3184   -2.8875    0.0000 O   0  0  0  0  0  0  0  0  0  0  0  0
    2.9684   -2.8875    0.0000 O   0  0  0  0  0  0  0  0  0  0  0  0
    2.1434   -3.7125    0.0000 C   0  0  0  0  0  0  0  0  0  0  0  0
    2.8579   -4.1250    0.0000 C   0  0  0  0  0  0  0  0  0  0  0  0
    2.8579   -4.9500    0.0000 C   0  0  0  0  0  0  0  0  0  0  0  0
    2.1434   -5.3625    0.0000 C   0  0  0  0  0  0  0  0  0  0  0  0
    2.1434   -6.1875    0.0000 N   0  0  0  0  0  0  0  0  0  0  0  0
    2.8579   -6.6000    0.0000 C   0  0  0  0  0  0  0  0  0  0  0  0
    2.8579   -7.4250    0.0000 C   0  0  0  0  0  0  0  0  0  0  0  0
    2.1434   -7.8375    0.0000 O   0  0  0  0  0  0  0  0  0  0  0  0
    1.4289   -7.4250    0.0000 C   0  0  0  0  0  0  0  0  0  0  0  0
    1.4289   -6.6000    0.0000 C   0  0  0  0  0  0  0  0  0  0  0  0
    1.4289   -4.9500    0.0000 C   0  0  0  0  0  0  0  0  0  0  0  0
    1.4289   -4.1250    0.0000 C   0  0  0  0  0  0  0  0  0  0  0  0
    0.7145   -5.3625    0.0000 C   0  0  0  0  0  0  0  0  0  0  0  0
    0.7145   -6.1875    0.0000 O   0  0  0  0  0  0  0  0  0  0  0  0
    0.0000   -4.9500    0.0000 N   0  0  0  0  0  0  0  0  0  0  0  0
   -0.7145   -5.3625    0.0000 C   0  0  0  0  0  0  0  0  0  0  0  0
   -1.4289   -4.9500    0.0000 C   0  0  0  0  0  0  0  0  0  0  0  0
   -1.4289   -4.1250    0.0000 N   0  0  0  0  0  0  0  0  0  0  0  0
   -0.7145   -3.7125    0.0000 C   0  0  0  0  0  0  0  0  0  0  0  0
    0.0000   -4.1250    0.0000 C   0  0  0  0  0  0  0  0  0  0  0  0
   -2.1434   -3.7125    0.0000 C   0  0  0  0  0  0  0  0  0  0  0  0
   -2.8579   -4.1250    0.0000 C   0  0  0  0  0  0  0  0  0  0  0  0
   -3.5724   -3.7125    0.0000 C   0  0  0  0  0  0  0  0  0  0  0  0
   -3.5724   -2.8875    0.0000 C   0  0  0  0  0  0  0  0  0  0  0  0
   -2.8579   -2.4750    0.0000 C   0  0  0  0  0  0  0  0  0  0  0  0
   -2.1434   -2.8875    0.0000 C   0  0  0  0  0  0  0  0  0  0  0  0
   -4.2868   -2.4750    0.0000 C   0  0  0  0  0  0  0  0  0  0  0  0
   -5.0013   -2.0625    0.0000 F   0  0  0  0  0  0  0  0  0  0  0  0
   -3.8743   -1.7605    0.0000 F   0  0  0  0  0  0  0  0  0  0  0  0
   -4.6993   -3.1895    0.0000 F   0  0  0  0  0  0  0  0  0  0  0  0
  1  2  1  0  0  0  0
  2  3  2  0  0  0  0
  2  4  2  0  0  0  0
  2  5  1  0  0  0  0
  5  6  4  0  0  0  0
  6  7  4  0  0  0  0
  7  8  4  0  0  0  0
  8  9  1  0  0  0  0
  9 10  1  0  0  0  0
 10 11  1  0  0  0  0
 11 12  1  0  0  0  0
 12 13  1  0  0  0  0
 13 14  1  0  0  0  0
  9 14  1  0  0  0  0
  8 15  4  0  0  0  0
 15 16  4  0  0  0  0
  5 16  4  0  0  0  0
 15 17  1  0  0  0  0
 17 18  2  0  0  0  0
 17 19  1  0  0  0  0
 19 20  1  0  0  0  0
 20 21  1  0  0  0  0
 21 22  1  0  0  0  0
 22 23  1  0  0  0  0
 23 24  1  0  0  0  0
 19 24  1  0  0  0  0
 22 25  1  0  0  0  0
 25 26  4  0  0  0  0
 26 27  4  0  0  0  0
 27 28  4  0  0  0  0
 28 29  4  0  0  0  0
 29 30  4  0  0  0  0
 25 30  4  0  0  0  0
 28 31  1  0  0  0  0
 31 32  1  0  0  0  0
 31 33  1  0  0  0  0
 31 34  1  0  0  0  0
M  END
>  <CdId>
9

>  <Mol Weight>
497.53

>  <Formula>
C23H26F3N3O4S

>  <CMPD_CHEMBLID>
CHEMBL496532

>  <MOLREGNO>
493421

>  <PARENT_CMPD_CHEMBLID>
CHEMBL496532

>  <PARENT_MOLREGNO>
493421

>  <COMPOUND_KEY>
54

>  <MOLWEIGHT>
497.53

>  <ALOGP>
3.19

>  <PSA>
78.53

>  <NUM_RO5_VIOLATIONS>
0

>  <ACTIVITY_ID>
2258438

>  <STANDARD_TYPE>
CL

>  <RELATION>
=

>  <STANDARD_VALUE>
15000.0

>  <STANDARD_UNITS>
mL.min-1.g-1

>  <PUBLISHED_TYPE>
CL

>  <PUBLISHED_RELATION>
=

>  <PUBLISHED_VALUE>
15.0

>  <PUBLISHED_UNITS>
uL/min/ug

>  <POTENTIAL_DUPLICATE>
0

>  <BAO_ENDPOINT>
BAO_0002759

>  <ASSAY_ID>
496476

>  <ASSAY_CHEMBLID>
CHEMBL1007123

>  <ASSAY_TYPE>
A

>  <DESCRIPTION>
Metabolic stability in mouse liver microsomes assessed as intrinsic clearance per microgram of protein

>  <ASSAY_SRC_ID>
1

>  <ASSAY_SRC_DESCRIPTION>
Scientific Literature

>  <ASSAY_ORGANISM>
Mus musculus

>  <ASSAY_TAX_ID>
10090

>  <CURATED_BY>
Autocuration

>  <BAO_FORMAT>
BAO_0000251

>  <TID>
22224

>  <TARGET_CHEMBLID>
CHEMBL612558

>  <TARGET_TYPE>
ADMET

>  <PREF_NAME>
ADMET

>  <CONFIDENCE_SCORE>
0

>  <TARGET_MAPPING>
Unassigned

>  <DOC_ID>
45766

>  <DOC_CHEMBLID>
CHEMBL1141693

>  <PUBMED_ID>
18752953

>  <JOURNAL>
Bioorg. Med. Chem. Lett.

>  <YEAR>
2008

>  <VOLUME>
18

>  <ISSUE>
18

>  <FIRST_PAGE>
5134

>  <DATA_VALIDITY_COMMENT>
Outside typical range

$$$$

  Mrv1533001291819162D          

 35 38  0  0  0  0            999 V2000
    5.7158   -0.8250    0.0000 C   0  0  0  0  0  0  0  0  0  0  0  0
    5.7158   -1.6500    0.0000 S   0  0  0  0  0  0  0  0  0  0  0  0
    4.8908   -1.6500    0.0000 O   0  0  0  0  0  0  0  0  0  0  0  0
    6.5408   -1.6500    0.0000 O   0  0  0  0  0  0  0  0  0  0  0  0
    5.7158   -2.4750    0.0000 C   0  0  0  0  0  0  0  0  0  0  0  0
    6.4302   -2.8875    0.0000 C   0  0  0  0  0  0  0  0  0  0  0  0
    6.4302   -3.7125    0.0000 C   0  0  0  0  0  0  0  0  0  0  0  0
    5.7158   -4.1250    0.0000 C   0  0  0  0  0  0  0  0  0  0  0  0
    5.7158   -4.9500    0.0000 N   0  0  0  0  0  0  0  0  0  0  0  0
    6.4302   -5.3625    0.0000 C   0  0  0  0  0  0  0  0  0  0  0  0
    6.4302   -6.1875    0.0000 C   0  0  0  0  0  0  0  0  0  0  0  0
    5.7158   -6.6000    0.0000 N   0  0  0  0  0  0  0  0  0  0  0  0
    5.0013   -6.1875    0.0000 C   0  0  0  0  0  0  0  0  0  0  0  0
    5.0013   -5.3625    0.0000 C   0  0  0  0  0  0  0  0  0  0  0  0
    5.7158   -7.4250    0.0000 C   0  0  0  0  0  0  0  0  0  0  0  0
    5.0013   -7.8375    0.0000 O   0  0  0  0  0  0  0  0  0  0  0  0
    6.4302   -7.8375    0.0000 C   0  0  0  0  0  0  0  0  0  0  0  0
    7.1447   -7.4250    0.0000 C   0  0  0  0  0  0  0  0  0  0  0  0
    7.8592   -7.8375    0.0000 C   0  0  0  0  0  0  0  0  0  0  0  0
    7.8592   -8.6625    0.0000 C   0  0  0  0  0  0  0  0  0  0  0  0
    7.1447   -9.0750    0.0000 C   0  0  0  0  0  0  0  0  0  0  0  0
    6.4302   -8.6625    0.0000 C   0  0  0  0  0  0  0  0  0  0  0  0
    5.7158   -9.0750    0.0000 C   0  0  0  0  0  0  0  0  0  0  0  0
    5.7158   -9.9000    0.0000 C   0  0  0  0  0  0  0  0  0  0  0  0
    5.0013  -10.3125    0.0000 C   0  0  0  0  0  0  0  0  0  0  0  0
    4.2868   -9.9000    0.0000 C   0  0  0  0  0  0  0  0  0  0  0  0
    4.2868   -9.0750    0.0000 C   0  0  0  0  0  0  0  0  0  0  0  0
    5.0013   -8.6625    0.0000 C   0  0  0  0  0  0  0  0  0  0  0  0
    8.5737   -7.4250    0.0000 S   0  0  0  0  0  0  0  0  0  0  0  0
    9.2881   -7.0125    0.0000 O   0  0  0  0  0  0  0  0  0  0  0  0
    8.9862   -8.1395    0.0000 O   0  0  0  0  0  0  0  0  0  0  0  0
    8.1612   -6.7105    0.0000 C   0  0  0  0  0  0  0  0  0  0  0  0
    5.0013   -3.7125    0.0000 C   0  0  0  0  0  0  0  0  0  0  0  0
    4.2868   -4.1250    0.0000 F   0  0  0  0  0  0  0  0  0  0  0  0
    5.0013   -2.8875    0.0000 C   0  0  0  0  0  0  0  0  0  0  0  0
  1  2  1  0  0  0  0
  2  3  2  0  0  0  0
  2  4  2  0  0  0  0
  2  5  1  0  0  0  0
  5  6  4  0  0  0  0
  6  7  4  0  0  0  0
  7  8  4  0  0  0  0
  8  9  1  0  0  0  0
  9 10  1  0  0  0  0
 10 11  1  0  0  0  0
 11 12  1  0  0  0  0
 12 13  1  0  0  0  0
 13 14  1  0  0  0  0
  9 14  1  0  0  0  0
 12 15  1  0  0  0  0
 15 16  2  0  0  0  0
 15 17  1  0  0  0  0
 17 18  4  0  0  0  0
 18 19  4  0  0  0  0
 19 20  4  0  0  0  0
 20 21  4  0  0  0  0
 21 22  4  0  0  0  0
 17 22  4  0  0  0  0
 22 23  1  0  0  0  0
 23 24  4  0  0  0  0
 24 25  4  0  0  0  0
 25 26  4  0  0  0  0
 26 27  4  0  0  0  0
 27 28  4  0  0  0  0
 23 28  4  0  0  0  0
 19 29  1  0  0  0  0
 29 30  2  0  0  0  0
 29 31  2  0  0  0  0
 29 32  1  0  0  0  0
  8 33  4  0  0  0  0
 33 34  1  0  0  0  0
 33 35  4  0  0  0  0
  5 35  4  0  0  0  0
M  END
>  <CdId>
10

>  <Mol Weight>
516.6

>  <Formula>
C25H25FN2O5S2

>  <CMPD_CHEMBLID>
CHEMBL495939

>  <MOLREGNO>
493633

>  <PARENT_CMPD_CHEMBLID>
CHEMBL495939

>  <PARENT_MOLREGNO>
493633

>  <COMPOUND_KEY>
66

>  <MOLWEIGHT>
516.6

>  <ALOGP>
3.65

>  <PSA>
108.58

>  <NUM_RO5_VIOLATIONS>
1

>  <ACTIVITY_ID>
2258441

>  <STANDARD_TYPE>
CL

>  <RELATION>
=

>  <STANDARD_VALUE>
90000.0

>  <STANDARD_UNITS>
mL.min-1.g-1

>  <PUBLISHED_TYPE>
CL

>  <PUBLISHED_RELATION>
=

>  <PUBLISHED_VALUE>
90.0

>  <PUBLISHED_UNITS>
uL/min/ug

>  <POTENTIAL_DUPLICATE>
0

>  <BAO_ENDPOINT>
BAO_0002759

>  <ASSAY_ID>
496476

>  <ASSAY_CHEMBLID>
CHEMBL1007123

>  <ASSAY_TYPE>
A

>  <DESCRIPTION>
Metabolic stability in mouse liver microsomes assessed as intrinsic clearance per microgram of protein

>  <ASSAY_SRC_ID>
1

>  <ASSAY_SRC_DESCRIPTION>
Scientific Literature

>  <ASSAY_ORGANISM>
Mus musculus

>  <ASSAY_TAX_ID>
10090

>  <CURATED_BY>
Autocuration

>  <BAO_FORMAT>
BAO_0000251

>  <TID>
22224

>  <TARGET_CHEMBLID>
CHEMBL612558

>  <TARGET_TYPE>
ADMET

>  <PREF_NAME>
ADMET

>  <CONFIDENCE_SCORE>
0

>  <TARGET_MAPPING>
Unassigned

>  <DOC_ID>
45766

>  <DOC_CHEMBLID>
CHEMBL1141693

>  <PUBMED_ID>
18752953

>  <JOURNAL>
Bioorg. Med. Chem. Lett.

>  <YEAR>
2008

>  <VOLUME>
18

>  <ISSUE>
18

>  <FIRST_PAGE>
5134

>  <DATA_VALIDITY_COMMENT>
Outside typical range

$$$$

  Mrv1533001291819162D          

 35 38  0  0  0  0            999 V2000
    5.7158   -0.8250    0.0000 C   0  0  0  0  0  0  0  0  0  0  0  0
    5.7158   -1.6500    0.0000 S   0  0  0  0  0  0  0  0  0  0  0  0
    4.8908   -1.6500    0.0000 O   0  0  0  0  0  0  0  0  0  0  0  0
    6.5408   -1.6500    0.0000 O   0  0  0  0  0  0  0  0  0  0  0  0
    5.7158   -2.4750    0.0000 C   0  0  0  0  0  0  0  0  0  0  0  0
    6.4302   -2.8875    0.0000 C   0  0  0  0  0  0  0  0  0  0  0  0
    6.4302   -3.7125    0.0000 C   0  0  0  0  0  0  0  0  0  0  0  0
    5.7158   -4.1250    0.0000 C   0  0  0  0  0  0  0  0  0  0  0  0
    5.7158   -4.9500    0.0000 N   0  0  0  0  0  0  0  0  0  0  0  0
    6.4302   -5.3625    0.0000 C   0  0  0  0  0  0  0  0  0  0  0  0
    6.4302   -6.1875    0.0000 C   0  0  0  0  0  0  0  0  0  0  0  0
    5.7158   -6.6000    0.0000 N   0  0  0  0  0  0  0  0  0  0  0  0
    5.0013   -6.1875    0.0000 C   0  0  0  0  0  0  0  0  0  0  0  0
    5.0013   -5.3625    0.0000 C   0  0  0  0  0  0  0  0  0  0  0  0
    5.7158   -7.4250    0.0000 C   0  0  0  0  0  0  0  0  0  0  0  0
    5.0013   -7.8375    0.0000 O   0  0  0  0  0  0  0  0  0  0  0  0
    6.4302   -7.8375    0.0000 C   0  0  0  0  0  0  0  0  0  0  0  0
    7.1447   -7.4250    0.0000 C   0  0  0  0  0  0  0  0  0  0  0  0
    7.8592   -7.8375    0.0000 C   0  0  0  0  0  0  0  0  0  0  0  0
    7.8592   -8.6625    0.0000 C   0  0  0  0  0  0  0  0  0  0  0  0
    7.1447   -9.0750    0.0000 C   0  0  0  0  0  0  0  0  0  0  0  0
    6.4302   -8.6625    0.0000 C   0  0  0  0  0  0  0  0  0  0  0  0
    5.7158   -9.0750    0.0000 N   0  0  0  0  0  0  0  0  0  0  0  0
    5.7158   -9.9000    0.0000 C   0  0  0  0  0  0  0  0  0  0  0  0
    5.0013  -10.3125    0.0000 C   0  0  0  0  0  0  0  0  0  0  0  0
    4.2868   -9.9000    0.0000 C   0  0  0  0  0  0  0  0  0  0  0  0
    4.2868   -9.0750    0.0000 C   0  0  0  0  0  0  0  0  0  0  0  0
    5.0013   -8.6625    0.0000 C   0  0  0  0  0  0  0  0  0  0  0  0
    8.5737   -7.4250    0.0000 S   0  0  0  0  0  0  0  0  0  0  0  0
    9.2881   -7.0125    0.0000 O   0  0  0  0  0  0  0  0  0  0  0  0
    8.9862   -8.1395    0.0000 O   0  0  0  0  0  0  0  0  0  0  0  0
    8.1612   -6.7105    0.0000 C   0  0  0  0  0  0  0  0  0  0  0  0
    5.0013   -3.7125    0.0000 C   0  0  0  0  0  0  0  0  0  0  0  0
    4.2868   -4.1250    0.0000 F   0  0  0  0  0  0  0  0  0  0  0  0
    5.0013   -2.8875    0.0000 C   0  0  0  0  0  0  0  0  0  0  0  0
  1  2  1  0  0  0  0
  2  3  2  0  0  0  0
  2  4  2  0  0  0  0
  2  5  1  0  0  0  0
  5  6  4  0  0  0  0
  6  7  4  0  0  0  0
  7  8  4  0  0  0  0
  8  9  1  0  0  0  0
  9 10  1  0  0  0  0
 10 11  1  0  0  0  0
 11 12  1  0  0  0  0
 12 13  1  0  0  0  0
 13 14  1  0  0  0  0
  9 14  1  0  0  0  0
 12 15  1  0  0  0  0
 15 16  2  0  0  0  0
 15 17  1  0  0  0  0
 17 18  4  0  0  0  0
 18 19  4  0  0  0  0
 19 20  4  0  0  0  0
 20 21  4  0  0  0  0
 21 22  4  0  0  0  0
 17 22  4  0  0  0  0
 22 23  1  0  0  0  0
 23 24  1  0  0  0  0
 24 25  1  0  0  0  0
 25 26  1  0  0  0  0
 26 27  1  0  0  0  0
 27 28  1  0  0  0  0
 23 28  1  0  0  0  0
 19 29  1  0  0  0  0
 29 30  2  0  0  0  0
 29 31  2  0  0  0  0
 29 32  1  0  0  0  0
  8 33  4  0  0  0  0
 33 34  1  0  0  0  0
 33 35  4  0  0  0  0
  5 35  4  0  0  0  0
M  END
>  <CdId>
12

>  <Mol Weight>
523.64

>  <Formula>
C24H30FN3O5S2

>  <CMPD_CHEMBLID>
CHEMBL522914

>  <MOLREGNO>
493573

>  <PARENT_CMPD_CHEMBLID>
CHEMBL522914

>  <PARENT_MOLREGNO>
493573

>  <COMPOUND_KEY>
64

>  <MOLWEIGHT>
523.64

>  <ALOGP>
3.21

>  <PSA>
111.82

>  <NUM_RO5_VIOLATIONS>
1

>  <ACTIVITY_ID>
2258440

>  <STANDARD_TYPE>
CL

>  <RELATION>
=

>  <STANDARD_VALUE>
53000.0

>  <STANDARD_UNITS>
mL.min-1.g-1

>  <PUBLISHED_TYPE>
CL

>  <PUBLISHED_RELATION>
=

>  <PUBLISHED_VALUE>
53.0

>  <PUBLISHED_UNITS>
uL/min/ug

>  <POTENTIAL_DUPLICATE>
0

>  <BAO_ENDPOINT>
BAO_0002759

>  <ASSAY_ID>
496476

>  <ASSAY_CHEMBLID>
CHEMBL1007123

>  <ASSAY_TYPE>
A

>  <DESCRIPTION>
Metabolic stability in mouse liver microsomes assessed as intrinsic clearance per microgram of protein

>  <ASSAY_SRC_ID>
1

>  <ASSAY_SRC_DESCRIPTION>
Scientific Literature

>  <ASSAY_ORGANISM>
Mus musculus

>  <ASSAY_TAX_ID>
10090

>  <CURATED_BY>
Autocuration

>  <BAO_FORMAT>
BAO_0000251

>  <TID>
22224

>  <TARGET_CHEMBLID>
CHEMBL612558

>  <TARGET_TYPE>
ADMET

>  <PREF_NAME>
ADMET

>  <CONFIDENCE_SCORE>
0

>  <TARGET_MAPPING>
Unassigned

>  <DOC_ID>
45766

>  <DOC_CHEMBLID>
CHEMBL1141693

>  <PUBMED_ID>
18752953

>  <JOURNAL>
Bioorg. Med. Chem. Lett.

>  <YEAR>
2008

>  <VOLUME>
18

>  <ISSUE>
18

>  <FIRST_PAGE>
5134

>  <DATA_VALIDITY_COMMENT>
Outside typical range

$$$$

  Mrv1533001291819162D          

 35 38  0  0  0  0            999 V2000
    2.1434   -2.0625    0.0000 C   0  0  0  0  0  0  0  0  0  0  0  0
    2.1434   -2.8875    0.0000 S   0  0  0  0  0  0  0  0  0  0  0  0
    1.3184   -2.8875    0.0000 O   0  0  0  0  0  0  0  0  0  0  0  0
    2.9684   -2.8875    0.0000 O   0  0  0  0  0  0  0  0  0  0  0  0
    2.1434   -3.7125    0.0000 C   0  0  0  0  0  0  0  0  0  0  0  0
    2.8579   -4.1250    0.0000 C   0  0  0  0  0  0  0  0  0  0  0  0
    2.8579   -4.9500    0.0000 C   0  0  0  0  0  0  0  0  0  0  0  0
    2.1434   -5.3625    0.0000 C   0  0  0  0  0  0  0  0  0  0  0  0
    2.1434   -6.1875    0.0000 C   0  0  0  0  0  0  0  0  0  0  0  0
    2.8579   -6.6000    0.0000 C   0  0  0  0  0  0  0  0  0  0  0  0
    2.8579   -7.4250    0.0000 C   0  0  0  0  0  0  0  0  0  0  0  0
    2.1434   -7.8375    0.0000 C   0  0  0  0  0  0  0  0  0  0  0  0
    2.1434   -8.6625    0.0000 F   0  0  0  0  0  0  0  0  0  0  0  0
    1.4289   -7.4250    0.0000 C   0  0  0  0  0  0  0  0  0  0  0  0
    1.4289   -6.6000    0.0000 C   0  0  0  0  0  0  0  0  0  0  0  0
    1.4289   -4.9500    0.0000 C   0  0  0  0  0  0  0  0  0  0  0  0
    1.4289   -4.1250    0.0000 C   0  0  0  0  0  0  0  0  0  0  0  0
    0.7145   -5.3625    0.0000 C   0  0  0  0  0  0  0  0  0  0  0  0
    0.7145   -6.1875    0.0000 O   0  0  0  0  0  0  0  0  0  0  0  0
    0.0000   -4.9500    0.0000 N   0  0  0  0  0  0  0  0  0  0  0  0
   -0.7145   -5.3625    0.0000 C   0  0  0  0  0  0  0  0  0  0  0  0
   -1.4289   -4.9500    0.0000 C   0  0  0  0  0  0  0  0  0  0  0  0
   -1.4289   -4.1250    0.0000 N   0  0  0  0  0  0  0  0  0  0  0  0
   -0.7145   -3.7125    0.0000 C   0  0  0  0  0  0  0  0  0  0  0  0
    0.0000   -4.1250    0.0000 C   0  0  0  0  0  0  0  0  0  0  0  0
   -2.1434   -3.7125    0.0000 C   0  0  0  0  0  0  0  0  0  0  0  0
   -2.8579   -4.1250    0.0000 C   0  0  0  0  0  0  0  0  0  0  0  0
   -3.5724   -3.7125    0.0000 C   0  0  0  0  0  0  0  0  0  0  0  0
   -3.5724   -2.8875    0.0000 C   0  0  0  0  0  0  0  0  0  0  0  0
   -2.8579   -2.4750    0.0000 C   0  0  0  0  0  0  0  0  0  0  0  0
   -2.1434   -2.8875    0.0000 C   0  0  0  0  0  0  0  0  0  0  0  0
   -4.2868   -2.4750    0.0000 C   0  0  0  0  0  0  0  0  0  0  0  0
   -5.0013   -2.0625    0.0000 F   0  0  0  0  0  0  0  0  0  0  0  0
   -3.8743   -1.7605    0.0000 F   0  0  0  0  0  0  0  0  0  0  0  0
   -4.6993   -3.1895    0.0000 F   0  0  0  0  0  0  0  0  0  0  0  0
  1  2  1  0  0  0  0
  2  3  2  0  0  0  0
  2  4  2  0  0  0  0
  2  5  1  0  0  0  0
  5  6  4  0  0  0  0
  6  7  4  0  0  0  0
  7  8  4  0  0  0  0
  8  9  1  0  0  0  0
  9 10  4  0  0  0  0
 10 11  4  0  0  0  0
 11 12  4  0  0  0  0
 12 13  1  0  0  0  0
 12 14  4  0  0  0  0
 14 15  4  0  0  0  0
  9 15  4  0  0  0  0
  8 16  4  0  0  0  0
 16 17  4  0  0  0  0
  5 17  4  0  0  0  0
 16 18  1  0  0  0  0
 18 19  2  0  0  0  0
 18 20  1  0  0  0  0
 20 21  1  0  0  0  0
 21 22  1  0  0  0  0
 22 23  1  0  0  0  0
 23 24  1  0  0  0  0
 24 25  1  0  0  0  0
 20 25  1  0  0  0  0
 23 26  1  0  0  0  0
 26 27  4  0  0  0  0
 27 28  4  0  0  0  0
 28 29  4  0  0  0  0
 29 30  4  0  0  0  0
 30 31  4  0  0  0  0
 26 31  4  0  0  0  0
 29 32  1  0  0  0  0
 32 33  1  0  0  0  0
 32 34  1  0  0  0  0
 32 35  1  0  0  0  0
M  END
>  <CdId>
13

>  <Mol Weight>
506.52

>  <Formula>
C25H22F4N2O3S

>  <CMPD_CHEMBLID>
CHEMBL496749

>  <MOLREGNO>
493502

>  <PARENT_CMPD_CHEMBLID>
CHEMBL496749

>  <PARENT_MOLREGNO>
493502

>  <COMPOUND_KEY>
59

>  <MOLWEIGHT>
506.51

>  <ALOGP>
5.07

>  <PSA>
66.06

>  <NUM_RO5_VIOLATIONS>
2

>  <ACTIVITY_ID>
2258433

>  <STANDARD_TYPE>
CL

>  <RELATION>
=

>  <STANDARD_VALUE>
5000.0

>  <STANDARD_UNITS>
mL.min-1.g-1

>  <PUBLISHED_TYPE>
CL

>  <PUBLISHED_RELATION>
=

>  <PUBLISHED_VALUE>
5.0

>  <PUBLISHED_UNITS>
uL/min/ug

>  <POTENTIAL_DUPLICATE>
0

>  <BAO_ENDPOINT>
BAO_0002759

>  <ASSAY_ID>
496476

>  <ASSAY_CHEMBLID>
CHEMBL1007123

>  <ASSAY_TYPE>
A

>  <DESCRIPTION>
Metabolic stability in mouse liver microsomes assessed as intrinsic clearance per microgram of protein

>  <ASSAY_SRC_ID>
1

>  <ASSAY_SRC_DESCRIPTION>
Scientific Literature

>  <ASSAY_ORGANISM>
Mus musculus

>  <ASSAY_TAX_ID>
10090

>  <CURATED_BY>
Autocuration

>  <BAO_FORMAT>
BAO_0000251

>  <TID>
22224

>  <TARGET_CHEMBLID>
CHEMBL612558

>  <TARGET_TYPE>
ADMET

>  <PREF_NAME>
ADMET

>  <CONFIDENCE_SCORE>
0

>  <TARGET_MAPPING>
Unassigned

>  <DOC_ID>
45766

>  <DOC_CHEMBLID>
CHEMBL1141693

>  <PUBMED_ID>
18752953

>  <JOURNAL>
Bioorg. Med. Chem. Lett.

>  <YEAR>
2008

>  <VOLUME>
18

>  <ISSUE>
18

>  <FIRST_PAGE>
5134

$$$$

  Mrv1533001291819162D          

 34 37  0  0  0  0            999 V2000
    2.1434   -2.0625    0.0000 C   0  0  0  0  0  0  0  0  0  0  0  0
    2.1434   -2.8875    0.0000 S   0  0  0  0  0  0  0  0  0  0  0  0
    1.3184   -2.8875    0.0000 O   0  0  0  0  0  0  0  0  0  0  0  0
    2.9684   -2.8875    0.0000 O   0  0  0  0  0  0  0  0  0  0  0  0
    2.1434   -3.7125    0.0000 C   0  0  0  0  0  0  0  0  0  0  0  0
    2.8579   -4.1250    0.0000 C   0  0  0  0  0  0  0  0  0  0  0  0
    2.8579   -4.9500    0.0000 C   0  0  0  0  0  0  0  0  0  0  0  0
    2.1434   -5.3625    0.0000 C   0  0  0  0  0  0  0  0  0  0  0  0
    2.1434   -6.1875    0.0000 C   0  0  0  0  0  0  0  0  0  0  0  0
    2.8579   -6.6000    0.0000 C   0  0  0  0  0  0  0  0  0  0  0  0
    2.8579   -7.4250    0.0000 C   0  0  0  0  0  0  0  0  0  0  0  0
    2.1434   -7.8375    0.0000 C   0  0  0  0  0  0  0  0  0  0  0  0
    1.4289   -7.4250    0.0000 C   0  0  0  0  0  0  0  0  0  0  0  0
    1.4289   -6.6000    0.0000 C   0  0  0  0  0  0  0  0  0  0  0  0
    1.4289   -4.9500    0.0000 C   0  0  0  0  0  0  0  0  0  0  0  0
    1.4289   -4.1250    0.0000 C   0  0  0  0  0  0  0  0  0  0  0  0
    0.7145   -5.3625    0.0000 C   0  0  0  0  0  0  0  0  0  0  0  0
    0.7145   -6.1875    0.0000 O   0  0  0  0  0  0  0  0  0  0  0  0
    0.0000   -4.9500    0.0000 N   0  0  0  0  0  0  0  0  0  0  0  0
   -0.7145   -5.3625    0.0000 C   0  0  0  0  0  0  0  0  0  0  0  0
   -1.4289   -4.9500    0.0000 C   0  0  0  0  0  0  0  0  0  0  0  0
   -1.4289   -4.1250    0.0000 N   0  0  0  0  0  0  0  0  0  0  0  0
   -0.7145   -3.7125    0.0000 C   0  0  0  0  0  0  0  0  0  0  0  0
    0.0000   -4.1250    0.0000 C   0  0  0  0  0  0  0  0  0  0  0  0
   -2.1434   -3.7125    0.0000 C   0  0  0  0  0  0  0  0  0  0  0  0
   -2.8579   -4.1250    0.0000 C   0  0  0  0  0  0  0  0  0  0  0  0
   -3.5724   -3.7125    0.0000 C   0  0  0  0  0  0  0  0  0  0  0  0
   -3.5724   -2.8875    0.0000 C   0  0  0  0  0  0  0  0  0  0  0  0
   -2.8579   -2.4750    0.0000 C   0  0  0  0  0  0  0  0  0  0  0  0
   -2.1434   -2.8875    0.0000 C   0  0  0  0  0  0  0  0  0  0  0  0
   -4.2868   -2.4750    0.0000 C   0  0  0  0  0  0  0  0  0  0  0  0
   -5.0013   -2.0625    0.0000 F   0  0  0  0  0  0  0  0  0  0  0  0
   -3.8743   -1.7605    0.0000 F   0  0  0  0  0  0  0  0  0  0  0  0
   -4.6993   -3.1895    0.0000 F   0  0  0  0  0  0  0  0  0  0  0  0
  1  2  1  0  0  0  0
  2  3  2  0  0  0  0
  2  4  2  0  0  0  0
  2  5  1  0  0  0  0
  5  6  4  0  0  0  0
  6  7  4  0  0  0  0
  7  8  4  0  0  0  0
  8  9  1  0  0  0  0
  9 10  1  0  0  0  0
 10 11  1  0  0  0  0
 11 12  1  0  0  0  0
 12 13  1  0  0  0  0
 13 14  1  0  0  0  0
  9 14  1  0  0  0  0
  8 15  4  0  0  0  0
 15 16  4  0  0  0  0
  5 16  4  0  0  0  0
 15 17  1  0  0  0  0
 17 18  2  0  0  0  0
 17 19  1  0  0  0  0
 19 20  1  0  0  0  0
 20 21  1  0  0  0  0
 21 22  1  0  0  0  0
 22 23  1  0  0  0  0
 23 24  1  0  0  0  0
 19 24  1  0  0  0  0
 22 25  1  0  0  0  0
 25 26  4  0  0  0  0
 26 27  4  0  0  0  0
 27 28  4  0  0  0  0
 28 29  4  0  0  0  0
 29 30  4  0  0  0  0
 25 30  4  0  0  0  0
 28 31  1  0  0  0  0
 31 32  1  0  0  0  0
 31 33  1  0  0  0  0
 31 34  1  0  0  0  0
M  END
>  <CdId>
14

>  <Mol Weight>
494.57

>  <Formula>
C25H29F3N2O3S

>  <CMPD_CHEMBLID>
CHEMBL523557

>  <MOLREGNO>
493503

>  <PARENT_CMPD_CHEMBLID>
CHEMBL523557

>  <PARENT_MOLREGNO>
493503

>  <COMPOUND_KEY>
60

>  <MOLWEIGHT>
494.57

>  <ALOGP>
5.53

>  <PSA>
66.06

>  <NUM_RO5_VIOLATIONS>
1

>  <ACTIVITY_ID>
2258436

>  <STANDARD_TYPE>
CL

>  <RELATION>
=

>  <STANDARD_VALUE>
11000.0

>  <STANDARD_UNITS>
mL.min-1.g-1

>  <PUBLISHED_TYPE>
CL

>  <PUBLISHED_RELATION>
=

>  <PUBLISHED_VALUE>
11.0

>  <PUBLISHED_UNITS>
uL/min/ug

>  <POTENTIAL_DUPLICATE>
0

>  <BAO_ENDPOINT>
BAO_0002759

>  <ASSAY_ID>
496476

>  <ASSAY_CHEMBLID>
CHEMBL1007123

>  <ASSAY_TYPE>
A

>  <DESCRIPTION>
Metabolic stability in mouse liver microsomes assessed as intrinsic clearance per microgram of protein

>  <ASSAY_SRC_ID>
1

>  <ASSAY_SRC_DESCRIPTION>
Scientific Literature

>  <ASSAY_ORGANISM>
Mus musculus

>  <ASSAY_TAX_ID>
10090

>  <CURATED_BY>
Autocuration

>  <BAO_FORMAT>
BAO_0000251

>  <TID>
22224

>  <TARGET_CHEMBLID>
CHEMBL612558

>  <TARGET_TYPE>
ADMET

>  <PREF_NAME>
ADMET

>  <CONFIDENCE_SCORE>
0

>  <TARGET_MAPPING>
Unassigned

>  <DOC_ID>
45766

>  <DOC_CHEMBLID>
CHEMBL1141693

>  <PUBMED_ID>
18752953

>  <JOURNAL>
Bioorg. Med. Chem. Lett.

>  <YEAR>
2008

>  <VOLUME>
18

>  <ISSUE>
18

>  <FIRST_PAGE>
5134

>  <DATA_VALIDITY_COMMENT>
Outside typical range

$$$$

  Mrv1533001291819162D          

 33 36  0  0  0  0            999 V2000
    2.1434   -2.0625    0.0000 C   0  0  0  0  0  0  0  0  0  0  0  0
    2.1434   -2.8875    0.0000 S   0  0  0  0  0  0  0  0  0  0  0  0
    1.3184   -2.8875    0.0000 O   0  0  0  0  0  0  0  0  0  0  0  0
    2.9684   -2.8875    0.0000 O   0  0  0  0  0  0  0  0  0  0  0  0
    2.1434   -3.7125    0.0000 C   0  0  0  0  0  0  0  0  0  0  0  0
    2.8579   -4.1250    0.0000 C   0  0  0  0  0  0  0  0  0  0  0  0
    2.8579   -4.9500    0.0000 C   0  0  0  0  0  0  0  0  0  0  0  0
    2.1434   -5.3625    0.0000 C   0  0  0  0  0  0  0  0  0  0  0  0
    2.1434   -6.1875    0.0000 C   0  0  0  0  0  0  0  0  0  0  0  0
    2.8579   -6.6000    0.0000 C   0  0  0  0  0  0  0  0  0  0  0  0
    2.8579   -7.4250    0.0000 C   0  0  0  0  0  0  0  0  0  0  0  0
    2.1434   -7.8375    0.0000 C   0  0  0  0  0  0  0  0  0  0  0  0
    1.4289   -7.4250    0.0000 C   0  0  0  0  0  0  0  0  0  0  0  0
    1.4289   -6.6000    0.0000 C   0  0  0  0  0  0  0  0  0  0  0  0
    1.4289   -4.9500    0.0000 C   0  0  0  0  0  0  0  0  0  0  0  0
    1.4289   -4.1250    0.0000 C   0  0  0  0  0  0  0  0  0  0  0  0
    0.7145   -5.3625    0.0000 C   0  0  0  0  0  0  0  0  0  0  0  0
    0.7145   -6.1875    0.0000 O   0  0  0  0  0  0  0  0  0  0  0  0
    0.0000   -4.9500    0.0000 N   0  0  0  0  0  0  0  0  0  0  0  0
   -0.7145   -5.3625    0.0000 C   0  0  0  0  0  0  0  0  0  0  0  0
   -1.4289   -4.9500    0.0000 C   0  0  0  0  0  0  0  0  0  0  0  0
   -1.4289   -4.1250    0.0000 N   0  0  0  0  0  0  0  0  0  0  0  0
   -0.7145   -3.7125    0.0000 C   0  0  0  0  0  0  0  0  0  0  0  0
    0.0000   -4.1250    0.0000 C   0  0  0  0  0  0  0  0  0  0  0  0
   -2.1434   -3.7125    0.0000 C   0  0  0  0  0  0  0  0  0  0  0  0
   -2.8579   -4.1250    0.0000 C   0  0  0  0  0  0  0  0  0  0  0  0
   -3.5724   -3.7125    0.0000 C   0  0  0  0  0  0  0  0  0  0  0  0
   -3.5724   -2.8875    0.0000 C   0  0  0  0  0  0  0  0  0  0  0  0
   -2.8579   -2.4750    0.0000 C   0  0  0  0  0  0  0  0  0  0  0  0
   -2.1434   -2.8875    0.0000 C   0  0  0  0  0  0  0  0  0  0  0  0
   -1.4289   -2.4750    0.0000 F   0  0  0  0  0  0  0  0  0  0  0  0
   -4.2868   -2.4750    0.0000 C   0  0  0  0  0  0  0  0  0  0  0  0
   -5.0013   -2.0625    0.0000 N   0  0  0  0  0  0  0  0  0  0  0  0
  1  2  1  0  0  0  0
  2  3  2  0  0  0  0
  2  4  2  0  0  0  0
  2  5  1  0  0  0  0
  5  6  4  0  0  0  0
  6  7  4  0  0  0  0
  7  8  4  0  0  0  0
  8  9  1  0  0  0  0
  9 10  4  0  0  0  0
 10 11  4  0  0  0  0
 11 12  4  0  0  0  0
 12 13  4  0  0  0  0
 13 14  4  0  0  0  0
  9 14  4  0  0  0  0
  8 15  4  0  0  0  0
 15 16  4  0  0  0  0
  5 16  4  0  0  0  0
 15 17  1  0  0  0  0
 17 18  2  0  0  0  0
 17 19  1  0  0  0  0
 19 20  1  0  0  0  0
 20 21  1  0  0  0  0
 21 22  1  0  0  0  0
 22 23  1  0  0  0  0
 23 24  1  0  0  0  0
 19 24  1  0  0  0  0
 22 25  1  0  0  0  0
 25 26  4  0  0  0  0
 26 27  4  0  0  0  0
 27 28  4  0  0  0  0
 28 29  4  0  0  0  0
 29 30  4  0  0  0  0
 25 30  4  0  0  0  0
 30 31  1  0  0  0  0
 28 32  1  0  0  0  0
 32 33  3  0  0  0  0
M  END
>  <CdId>
15

>  <Mol Weight>
463.53

>  <Formula>
C25H22FN3O3S

>  <CMPD_CHEMBLID>
CHEMBL496966

>  <MOLREGNO>
493572

>  <PARENT_CMPD_CHEMBLID>
CHEMBL496966

>  <PARENT_MOLREGNO>
493572

>  <COMPOUND_KEY>
63

>  <MOLWEIGHT>
463.52

>  <ALOGP>
4.0

>  <PSA>
89.85

>  <NUM_RO5_VIOLATIONS>
0

>  <ACTIVITY_ID>
2258442

>  <STANDARD_TYPE>
CL

>  <RELATION>
=

>  <STANDARD_VALUE>
124000.0

>  <STANDARD_UNITS>
mL.min-1.g-1

>  <PUBLISHED_TYPE>
CL

>  <PUBLISHED_RELATION>
=

>  <PUBLISHED_VALUE>
124.0

>  <PUBLISHED_UNITS>
uL/min/ug

>  <POTENTIAL_DUPLICATE>
0

>  <BAO_ENDPOINT>
BAO_0002759

>  <ASSAY_ID>
496476

>  <ASSAY_CHEMBLID>
CHEMBL1007123

>  <ASSAY_TYPE>
A

>  <DESCRIPTION>
Metabolic stability in mouse liver microsomes assessed as intrinsic clearance per microgram of protein

>  <ASSAY_SRC_ID>
1

>  <ASSAY_SRC_DESCRIPTION>
Scientific Literature

>  <ASSAY_ORGANISM>
Mus musculus

>  <ASSAY_TAX_ID>
10090

>  <CURATED_BY>
Autocuration

>  <BAO_FORMAT>
BAO_0000251

>  <TID>
22224

>  <TARGET_CHEMBLID>
CHEMBL612558

>  <TARGET_TYPE>
ADMET

>  <PREF_NAME>
ADMET

>  <CONFIDENCE_SCORE>
0

>  <TARGET_MAPPING>
Unassigned

>  <DOC_ID>
45766

>  <DOC_CHEMBLID>
CHEMBL1141693

>  <PUBMED_ID>
18752953

>  <JOURNAL>
Bioorg. Med. Chem. Lett.

>  <YEAR>
2008

>  <VOLUME>
18

>  <ISSUE>
18

>  <FIRST_PAGE>
5134

>  <DATA_VALIDITY_COMMENT>
Outside typical range

$$$$

  Mrv1533001291819162D          

 34 37  0  0  0  0            999 V2000
    2.1434   -2.0625    0.0000 C   0  0  0  0  0  0  0  0  0  0  0  0
    2.1434   -2.8875    0.0000 S   0  0  0  0  0  0  0  0  0  0  0  0
    1.3184   -2.8875    0.0000 O   0  0  0  0  0  0  0  0  0  0  0  0
    2.9684   -2.8875    0.0000 O   0  0  0  0  0  0  0  0  0  0  0  0
    2.1434   -3.7125    0.0000 C   0  0  0  0  0  0  0  0  0  0  0  0
    2.8579   -4.1250    0.0000 C   0  0  0  0  0  0  0  0  0  0  0  0
    2.8579   -4.9500    0.0000 C   0  0  0  0  0  0  0  0  0  0  0  0
    2.1434   -5.3625    0.0000 C   0  0  0  0  0  0  0  0  0  0  0  0
    2.1434   -6.1875    0.0000 N   0  0  0  0  0  0  0  0  0  0  0  0
    2.8579   -6.6000    0.0000 C   0  0  0  0  0  0  0  0  0  0  0  0
    2.8579   -7.4250    0.0000 C   0  0  0  0  0  0  0  0  0  0  0  0
    2.1434   -7.8375    0.0000 C   0  0  0  0  0  0  0  0  0  0  0  0
    1.4289   -7.4250    0.0000 C   0  0  0  0  0  0  0  0  0  0  0  0
    1.4289   -6.6000    0.0000 C   0  0  0  0  0  0  0  0  0  0  0  0
    1.4289   -4.9500    0.0000 C   0  0  0  0  0  0  0  0  0  0  0  0
    1.4289   -4.1250    0.0000 C   0  0  0  0  0  0  0  0  0  0  0  0
    0.7145   -5.3625    0.0000 C   0  0  0  0  0  0  0  0  0  0  0  0
    0.7145   -6.1875    0.0000 O   0  0  0  0  0  0  0  0  0  0  0  0
    0.0000   -4.9500    0.0000 N   0  0  0  0  0  0  0  0  0  0  0  0
   -0.7145   -5.3625    0.0000 C   0  0  0  0  0  0  0  0  0  0  0  0
   -1.4289   -4.9500    0.0000 C   0  0  0  0  0  0  0  0  0  0  0  0
   -1.4289   -4.1250    0.0000 N   0  0  0  0  0  0  0  0  0  0  0  0
   -0.7145   -3.7125    0.0000 C   0  0  0  0  0  0  0  0  0  0  0  0
    0.0000   -4.1250    0.0000 C   0  0  0  0  0  0  0  0  0  0  0  0
   -2.1434   -3.7125    0.0000 C   0  0  0  0  0  0  0  0  0  0  0  0
   -2.8579   -4.1250    0.0000 C   0  0  0  0  0  0  0  0  0  0  0  0
   -3.5724   -3.7125    0.0000 C   0  0  0  0  0  0  0  0  0  0  0  0
   -3.5724   -2.8875    0.0000 C   0  0  0  0  0  0  0  0  0  0  0  0
   -2.8579   -2.4750    0.0000 C   0  0  0  0  0  0  0  0  0  0  0  0
   -2.1434   -2.8875    0.0000 C   0  0  0  0  0  0  0  0  0  0  0  0
   -4.2868   -2.4750    0.0000 C   0  0  0  0  0  0  0  0  0  0  0  0
   -5.0013   -2.0625    0.0000 F   0  0  0  0  0  0  0  0  0  0  0  0
   -3.8743   -1.7605    0.0000 F   0  0  0  0  0  0  0  0  0  0  0  0
   -4.6993   -3.1895    0.0000 F   0  0  0  0  0  0  0  0  0  0  0  0
  1  2  1  0  0  0  0
  2  3  2  0  0  0  0
  2  4  2  0  0  0  0
  2  5  1  0  0  0  0
  5  6  4  0  0  0  0
  6  7  4  0  0  0  0
  7  8  4  0  0  0  0
  8  9  1  0  0  0  0
  9 10  1  0  0  0  0
 10 11  1  0  0  0  0
 11 12  1  0  0  0  0
 12 13  1  0  0  0  0
 13 14  1  0  0  0  0
  9 14  1  0  0  0  0
  8 15  4  0  0  0  0
 15 16  4  0  0  0  0
  5 16  4  0  0  0  0
 15 17  1  0  0  0  0
 17 18  2  0  0  0  0
 17 19  1  0  0  0  0
 19 20  1  0  0  0  0
 20 21  1  0  0  0  0
 21 22  1  0  0  0  0
 22 23  1  0  0  0  0
 23 24  1  0  0  0  0
 19 24  1  0  0  0  0
 22 25  1  0  0  0  0
 25 26  4  0  0  0  0
 26 27  4  0  0  0  0
 27 28  4  0  0  0  0
 28 29  4  0  0  0  0
 29 30  4  0  0  0  0
 25 30  4  0  0  0  0
 28 31  1  0  0  0  0
 31 32  1  0  0  0  0
 31 33  1  0  0  0  0
 31 34  1  0  0  0  0
M  END
>  <CdId>
16

>  <Mol Weight>
495.56

>  <Formula>
C24H28F3N3O3S

>  <CMPD_CHEMBLID>
CHEMBL496533

>  <MOLREGNO>
493422

>  <PARENT_CMPD_CHEMBLID>
CHEMBL496533

>  <PARENT_MOLREGNO>
493422

>  <COMPOUND_KEY>
55

>  <MOLWEIGHT>
495.56

>  <ALOGP>
4.42

>  <PSA>
69.3

>  <NUM_RO5_VIOLATIONS>
0

>  <ACTIVITY_ID>
2258443

>  <STANDARD_TYPE>
CL

>  <RELATION>
=

>  <STANDARD_VALUE>
125000.0

>  <STANDARD_UNITS>
mL.min-1.g-1

>  <PUBLISHED_TYPE>
CL

>  <PUBLISHED_RELATION>
=

>  <PUBLISHED_VALUE>
125.0

>  <PUBLISHED_UNITS>
uL/min/ug

>  <POTENTIAL_DUPLICATE>
0

>  <BAO_ENDPOINT>
BAO_0002759

>  <ASSAY_ID>
496476

>  <ASSAY_CHEMBLID>
CHEMBL1007123

>  <ASSAY_TYPE>
A

>  <DESCRIPTION>
Metabolic stability in mouse liver microsomes assessed as intrinsic clearance per microgram of protein

>  <ASSAY_SRC_ID>
1

>  <ASSAY_SRC_DESCRIPTION>
Scientific Literature

>  <ASSAY_ORGANISM>
Mus musculus

>  <ASSAY_TAX_ID>
10090

>  <CURATED_BY>
Autocuration

>  <BAO_FORMAT>
BAO_0000251

>  <TID>
22224

>  <TARGET_CHEMBLID>
CHEMBL612558

>  <TARGET_TYPE>
ADMET

>  <PREF_NAME>
ADMET

>  <CONFIDENCE_SCORE>
0

>  <TARGET_MAPPING>
Unassigned

>  <DOC_ID>
45766

>  <DOC_CHEMBLID>
CHEMBL1141693

>  <PUBMED_ID>
18752953

>  <JOURNAL>
Bioorg. Med. Chem. Lett.

>  <YEAR>
2008

>  <VOLUME>
18

>  <ISSUE>
18

>  <FIRST_PAGE>
5134

>  <DATA_VALIDITY_COMMENT>
Outside typical range

$$$$

  Mrv1533001291819162D          

 34 37  0  0  0  0            999 V2000
    2.1434   -2.0625    0.0000 C   0  0  0  0  0  0  0  0  0  0  0  0
    2.1434   -2.8875    0.0000 S   0  0  0  0  0  0  0  0  0  0  0  0
    1.3184   -2.8875    0.0000 O   0  0  0  0  0  0  0  0  0  0  0  0
    2.9684   -2.8875    0.0000 O   0  0  0  0  0  0  0  0  0  0  0  0
    2.1434   -3.7125    0.0000 C   0  0  0  0  0  0  0  0  0  0  0  0
    2.8579   -4.1250    0.0000 C   0  0  0  0  0  0  0  0  0  0  0  0
    2.8579   -4.9500    0.0000 C   0  0  0  0  0  0  0  0  0  0  0  0
    2.1434   -5.3625    0.0000 C   0  0  0  0  0  0  0  0  0  0  0  0
    2.1434   -6.1875    0.0000 C   0  0  0  0  0  0  0  0  0  0  0  0
    2.8579   -6.6000    0.0000 C   0  0  0  0  0  0  0  0  0  0  0  0
    2.8579   -7.4250    0.0000 C   0  0  0  0  0  0  0  0  0  0  0  0
    2.1434   -7.8375    0.0000 C   0  0  0  0  0  0  0  0  0  0  0  0
    1.4289   -7.4250    0.0000 C   0  0  0  0  0  0  0  0  0  0  0  0
    1.4289   -6.6000    0.0000 C   0  0  0  0  0  0  0  0  0  0  0  0
    1.4289   -4.9500    0.0000 C   0  0  0  0  0  0  0  0  0  0  0  0
    1.4289   -4.1250    0.0000 C   0  0  0  0  0  0  0  0  0  0  0  0
    0.7145   -5.3625    0.0000 C   0  0  0  0  0  0  0  0  0  0  0  0
    0.7145   -6.1875    0.0000 O   0  0  0  0  0  0  0  0  0  0  0  0
    0.0000   -4.9500    0.0000 N   0  0  0  0  0  0  0  0  0  0  0  0
   -0.7145   -5.3625    0.0000 C   0  0  0  0  0  0  0  0  0  0  0  0
   -1.4289   -4.9500    0.0000 C   0  0  0  0  0  0  0  0  0  0  0  0
   -1.4289   -4.1250    0.0000 N   0  0  0  0  0  0  0  0  0  0  0  0
   -0.7145   -3.7125    0.0000 C   0  0  0  0  0  0  0  0  0  0  0  0
    0.0000   -4.1250    0.0000 C   0  0  0  0  0  0  0  0  0  0  0  0
   -2.1434   -3.7125    0.0000 C   0  0  0  0  0  0  0  0  0  0  0  0
   -2.8579   -4.1250    0.0000 C   0  0  0  0  0  0  0  0  0  0  0  0
   -3.5724   -3.7125    0.0000 C   0  0  0  0  0  0  0  0  0  0  0  0
   -3.5724   -2.8875    0.0000 C   0  0  0  0  0  0  0  0  0  0  0  0
   -2.8579   -2.4750    0.0000 C   0  0  0  0  0  0  0  0  0  0  0  0
   -2.1434   -2.8875    0.0000 C   0  0  0  0  0  0  0  0  0  0  0  0
   -4.2868   -2.4750    0.0000 C   0  0  0  0  0  0  0  0  0  0  0  0
   -5.0013   -2.0625    0.0000 F   0  0  0  0  0  0  0  0  0  0  0  0
   -3.8743   -1.7605    0.0000 F   0  0  0  0  0  0  0  0  0  0  0  0
   -4.6993   -3.1895    0.0000 F   0  0  0  0  0  0  0  0  0  0  0  0
  1  2  1  0  0  0  0
  2  3  2  0  0  0  0
  2  4  2  0  0  0  0
  2  5  1  0  0  0  0
  5  6  4  0  0  0  0
  6  7  4  0  0  0  0
  7  8  4  0  0  0  0
  8  9  1  0  0  0  0
  9 10  4  0  0  0  0
 10 11  4  0  0  0  0
 11 12  4  0  0  0  0
 12 13  4  0  0  0  0
 13 14  4  0  0  0  0
  9 14  4  0  0  0  0
  8 15  4  0  0  0  0
 15 16  4  0  0  0  0
  5 16  4  0  0  0  0
 15 17  1  0  0  0  0
 17 18  2  0  0  0  0
 17 19  1  0  0  0  0
 19 20  1  0  0  0  0
 20 21  1  0  0  0  0
 21 22  1  0  0  0  0
 22 23  1  0  0  0  0
 23 24  1  0  0  0  0
 19 24  1  0  0  0  0
 22 25  1  0  0  0  0
 25 26  4  0  0  0  0
 26 27  4  0  0  0  0
 27 28  4  0  0  0  0
 28 29  4  0  0  0  0
 29 30  4  0  0  0  0
 25 30  4  0  0  0  0
 28 31  1  0  0  0  0
 31 32  1  0  0  0  0
 31 33  1  0  0  0  0
 31 34  1  0  0  0  0
M  END
>  <CdId>
17

>  <Mol Weight>
488.53

>  <Formula>
C25H23F3N2O3S

>  <CMPD_CHEMBLID>
CHEMBL496540

>  <MOLREGNO>
493501

>  <PARENT_CMPD_CHEMBLID>
CHEMBL496540

>  <PARENT_MOLREGNO>
493501

>  <COMPOUND_KEY>
58

>  <MOLWEIGHT>
488.52

>  <ALOGP>
4.86

>  <PSA>
66.06

>  <NUM_RO5_VIOLATIONS>
0

>  <ACTIVITY_ID>
2258434

>  <STANDARD_TYPE>
CL

>  <RELATION>
=

>  <STANDARD_VALUE>
9000.0

>  <STANDARD_UNITS>
mL.min-1.g-1

>  <PUBLISHED_TYPE>
CL

>  <PUBLISHED_RELATION>
=

>  <PUBLISHED_VALUE>
9.0

>  <PUBLISHED_UNITS>
uL/min/ug

>  <POTENTIAL_DUPLICATE>
0

>  <BAO_ENDPOINT>
BAO_0002759

>  <ASSAY_ID>
496476

>  <ASSAY_CHEMBLID>
CHEMBL1007123

>  <ASSAY_TYPE>
A

>  <DESCRIPTION>
Metabolic stability in mouse liver microsomes assessed as intrinsic clearance per microgram of protein

>  <ASSAY_SRC_ID>
1

>  <ASSAY_SRC_DESCRIPTION>
Scientific Literature

>  <ASSAY_ORGANISM>
Mus musculus

>  <ASSAY_TAX_ID>
10090

>  <CURATED_BY>
Autocuration

>  <BAO_FORMAT>
BAO_0000251

>  <TID>
22224

>  <TARGET_CHEMBLID>
CHEMBL612558

>  <TARGET_TYPE>
ADMET

>  <PREF_NAME>
ADMET

>  <CONFIDENCE_SCORE>
0

>  <TARGET_MAPPING>
Unassigned

>  <DOC_ID>
45766

>  <DOC_CHEMBLID>
CHEMBL1141693

>  <PUBMED_ID>
18752953

>  <JOURNAL>
Bioorg. Med. Chem. Lett.

>  <YEAR>
2008

>  <VOLUME>
18

>  <ISSUE>
18

>  <FIRST_PAGE>
5134

$$$$

  Mrv1533001291819162D          

 33 36  0  0  0  0            999 V2000
    2.1434   -2.0625    0.0000 C   0  0  0  0  0  0  0  0  0  0  0  0
    2.1434   -2.8875    0.0000 S   0  0  0  0  0  0  0  0  0  0  0  0
    1.3184   -2.8875    0.0000 O   0  0  0  0  0  0  0  0  0  0  0  0
    2.9684   -2.8875    0.0000 O   0  0  0  0  0  0  0  0  0  0  0  0
    2.1434   -3.7125    0.0000 C   0  0  0  0  0  0  0  0  0  0  0  0
    2.8579   -4.1250    0.0000 C   0  0  0  0  0  0  0  0  0  0  0  0
    2.8579   -4.9500    0.0000 C   0  0  0  0  0  0  0  0  0  0  0  0
    2.1434   -5.3625    0.0000 C   0  0  0  0  0  0  0  0  0  0  0  0
    2.1434   -6.1875    0.0000 N   0  0  0  0  0  0  0  0  0  0  0  0
    2.8579   -6.6000    0.0000 C   0  0  0  0  0  0  0  0  0  0  0  0
    2.8579   -7.4250    0.0000 C   0  0  0  0  0  0  0  0  0  0  0  0
    2.1434   -7.8375    0.0000 C   0  0  0  0  0  0  0  0  0  0  0  0
    1.4289   -7.4250    0.0000 C   0  0  0  0  0  0  0  0  0  0  0  0
    1.4289   -6.6000    0.0000 C   0  0  0  0  0  0  0  0  0  0  0  0
    1.4289   -4.9500    0.0000 C   0  0  0  0  0  0  0  0  0  0  0  0
    1.4289   -4.1250    0.0000 C   0  0  0  0  0  0  0  0  0  0  0  0
    0.7145   -5.3625    0.0000 C   0  0  0  0  0  0  0  0  0  0  0  0
    0.7145   -6.1875    0.0000 O   0  0  0  0  0  0  0  0  0  0  0  0
    0.0000   -4.9500    0.0000 N   0  0  0  0  0  0  0  0  0  0  0  0
   -0.7145   -5.3625    0.0000 C   0  0  0  0  0  0  0  0  0  0  0  0
   -1.4289   -4.9500    0.0000 C   0  0  0  0  0  0  0  0  0  0  0  0
   -1.4289   -4.1250    0.0000 N   0  0  0  0  0  0  0  0  0  0  0  0
   -0.7145   -3.7125    0.0000 C   0  0  0  0  0  0  0  0  0  0  0  0
    0.0000   -4.1250    0.0000 C   0  0  0  0  0  0  0  0  0  0  0  0
   -2.1434   -3.7125    0.0000 C   0  0  0  0  0  0  0  0  0  0  0  0
   -2.8579   -4.1250    0.0000 C   0  0  0  0  0  0  0  0  0  0  0  0
   -3.5724   -3.7125    0.0000 C   0  0  0  0  0  0  0  0  0  0  0  0
   -3.5724   -2.8875    0.0000 C   0  0  0  0  0  0  0  0  0  0  0  0
   -2.8579   -2.4750    0.0000 C   0  0  0  0  0  0  0  0  0  0  0  0
   -2.1434   -2.8875    0.0000 C   0  0  0  0  0  0  0  0  0  0  0  0
   -1.4289   -2.4750    0.0000 F   0  0  0  0  0  0  0  0  0  0  0  0
   -4.2868   -2.4750    0.0000 C   0  0  0  0  0  0  0  0  0  0  0  0
   -5.0013   -2.0625    0.0000 N   0  0  0  0  0  0  0  0  0  0  0  0
  1  2  1  0  0  0  0
  2  3  2  0  0  0  0
  2  4  2  0  0  0  0
  2  5  1  0  0  0  0
  5  6  4  0  0  0  0
  6  7  4  0  0  0  0
  7  8  4  0  0  0  0
  8  9  1  0  0  0  0
  9 10  1  0  0  0  0
 10 11  1  0  0  0  0
 11 12  1  0  0  0  0
 12 13  1  0  0  0  0
 13 14  1  0  0  0  0
  9 14  1  0  0  0  0
  8 15  4  0  0  0  0
 15 16  4  0  0  0  0
  5 16  4  0  0  0  0
 15 17  1  0  0  0  0
 17 18  2  0  0  0  0
 17 19  1  0  0  0  0
 19 20  1  0  0  0  0
 20 21  1  0  0  0  0
 21 22  1  0  0  0  0
 22 23  1  0  0  0  0
 23 24  1  0  0  0  0
 19 24  1  0  0  0  0
 22 25  1  0  0  0  0
 25 26  4  0  0  0  0
 26 27  4  0  0  0  0
 27 28  4  0  0  0  0
 28 29  4  0  0  0  0
 29 30  4  0  0  0  0
 25 30  4  0  0  0  0
 30 31  1  0  0  0  0
 28 32  1  0  0  0  0
 32 33  3  0  0  0  0
M  END
>  <CdId>
18

>  <Mol Weight>
470.56

>  <Formula>
C24H27FN4O3S

>  <CMPD_CHEMBLID>
CHEMBL497998

>  <MOLREGNO>
493570

>  <PARENT_CMPD_CHEMBLID>
CHEMBL497998

>  <PARENT_MOLREGNO>
493570

>  <COMPOUND_KEY>
61

>  <MOLWEIGHT>
470.56

>  <ALOGP>
3.56

>  <PSA>
93.09

>  <NUM_RO5_VIOLATIONS>
0

>  <ACTIVITY_ID>
2258439

>  <STANDARD_TYPE>
CL

>  <RELATION>
=

>  <STANDARD_VALUE>
33000.0

>  <STANDARD_UNITS>
mL.min-1.g-1

>  <PUBLISHED_TYPE>
CL

>  <PUBLISHED_RELATION>
=

>  <PUBLISHED_VALUE>
33.0

>  <PUBLISHED_UNITS>
uL/min/ug

>  <POTENTIAL_DUPLICATE>
0

>  <BAO_ENDPOINT>
BAO_0002759

>  <ASSAY_ID>
496476

>  <ASSAY_CHEMBLID>
CHEMBL1007123

>  <ASSAY_TYPE>
A

>  <DESCRIPTION>
Metabolic stability in mouse liver microsomes assessed as intrinsic clearance per microgram of protein

>  <ASSAY_SRC_ID>
1

>  <ASSAY_SRC_DESCRIPTION>
Scientific Literature

>  <ASSAY_ORGANISM>
Mus musculus

>  <ASSAY_TAX_ID>
10090

>  <CURATED_BY>
Autocuration

>  <BAO_FORMAT>
BAO_0000251

>  <TID>
22224

>  <TARGET_CHEMBLID>
CHEMBL612558

>  <TARGET_TYPE>
ADMET

>  <PREF_NAME>
ADMET

>  <CONFIDENCE_SCORE>
0

>  <TARGET_MAPPING>
Unassigned

>  <DOC_ID>
45766

>  <DOC_CHEMBLID>
CHEMBL1141693

>  <PUBMED_ID>
18752953

>  <JOURNAL>
Bioorg. Med. Chem. Lett.

>  <YEAR>
2008

>  <VOLUME>
18

>  <ISSUE>
18

>  <FIRST_PAGE>
5134

>  <DATA_VALIDITY_COMMENT>
Outside typical range

$$$$

  Mrv1533001291819162D          

 33 36  0  0  0  0            999 V2000
   -1.1270   -0.9993    0.0000 C   0  0  0  0  0  0  0  0  0  0  0  0
   -1.1270   -1.8243    0.0000 S   0  0  0  0  0  0  0  0  0  0  0  0
   -1.9520   -1.8243    0.0000 O   0  0  0  0  0  0  0  0  0  0  0  0
   -0.3020   -1.8243    0.0000 O   0  0  0  0  0  0  0  0  0  0  0  0
   -1.1270   -2.6493    0.0000 C   0  0  0  0  0  0  0  0  0  0  0  0
   -0.4125   -3.0618    0.0000 C   0  0  0  0  0  0  0  0  0  0  0  0
   -0.4125   -3.8868    0.0000 C   0  0  0  0  0  0  0  0  0  0  0  0
   -1.1270   -4.2993    0.0000 C   0  0  0  0  0  0  0  0  0  0  0  0
   -1.1270   -5.1243    0.0000 O   0  0  0  0  0  0  0  0  0  0  0  0
   -0.4125   -5.5368    0.0000 C   0  0  0  0  0  0  0  0  0  0  0  0
   -0.4125   -6.3618    0.0000 C   0  0  0  0  0  0  0  0  0  0  0  0
    0.0000   -7.0763    0.0000 C   0  0  0  0  0  0  0  0  0  0  0  0
   -0.8250   -7.0763    0.0000 C   0  0  0  0  0  0  0  0  0  0  0  0
   -1.8414   -3.8868    0.0000 C   0  0  0  0  0  0  0  0  0  0  0  0
   -1.8414   -3.0618    0.0000 C   0  0  0  0  0  0  0  0  0  0  0  0
   -2.5559   -4.2993    0.0000 C   0  0  0  0  0  0  0  0  0  0  0  0
   -2.5559   -5.1243    0.0000 O   0  0  0  0  0  0  0  0  0  0  0  0
   -3.2704   -3.8868    0.0000 N   0  0  0  0  0  0  0  0  0  0  0  0
   -3.9849   -4.2993    0.0000 C   0  0  0  0  0  0  0  0  0  0  0  0
   -4.6993   -3.8868    0.0000 C   0  0  0  0  0  0  0  0  0  0  0  0
   -4.6993   -3.0618    0.0000 N   0  0  0  0  0  0  0  0  0  0  0  0
   -3.9849   -2.6493    0.0000 C   0  0  0  0  0  0  0  0  0  0  0  0
   -3.2704   -3.0618    0.0000 C   0  0  0  0  0  0  0  0  0  0  0  0
   -5.4138   -2.6493    0.0000 C   0  0  0  0  0  0  0  0  0  0  0  0
   -6.1283   -3.0618    0.0000 C   0  0  0  0  0  0  0  0  0  0  0  0
   -6.8427   -2.6493    0.0000 C   0  0  0  0  0  0  0  0  0  0  0  0
   -6.8427   -1.8243    0.0000 C   0  0  0  0  0  0  0  0  0  0  0  0
   -6.1283   -1.4118    0.0000 C   0  0  0  0  0  0  0  0  0  0  0  0
   -5.4138   -1.8243    0.0000 C   0  0  0  0  0  0  0  0  0  0  0  0
   -7.5572   -1.4118    0.0000 C   0  0  0  0  0  0  0  0  0  0  0  0
   -8.2717   -0.9993    0.0000 F   0  0  0  0  0  0  0  0  0  0  0  0
   -7.1447   -0.6974    0.0000 F   0  0  0  0  0  0  0  0  0  0  0  0
   -7.9697   -2.1263    0.0000 F   0  0  0  0  0  0  0  0  0  0  0  0
  1  2  1  0  0  0  0
  2  3  2  0  0  0  0
  2  4  2  0  0  0  0
  2  5  1  0  0  0  0
  5  6  4  0  0  0  0
  6  7  4  0  0  0  0
  7  8  4  0  0  0  0
  8  9  1  0  0  0  0
  9 10  1  0  0  0  0
 10 11  1  0  0  0  0
 11 12  1  0  0  0  0
 12 13  1  0  0  0  0
 11 13  1  0  0  0  0
  8 14  4  0  0  0  0
 14 15  4  0  0  0  0
  5 15  4  0  0  0  0
 14 16  1  0  0  0  0
 16 17  2  0  0  0  0
 16 18  1  0  0  0  0
 18 19  1  0  0  0  0
 19 20  1  0  0  0  0
 20 21  1  0  0  0  0
 21 22  1  0  0  0  0
 22 23  1  0  0  0  0
 18 23  1  0  0  0  0
 21 24  1  0  0  0  0
 24 25  4  0  0  0  0
 25 26  4  0  0  0  0
 26 27  4  0  0  0  0
 27 28  4  0  0  0  0
 28 29  4  0  0  0  0
 24 29  4  0  0  0  0
 27 30  1  0  0  0  0
 30 31  1  0  0  0  0
 30 32  1  0  0  0  0
 30 33  1  0  0  0  0
M  END
>  <CdId>
19

>  <Mol Weight>
482.52

>  <Formula>
C23H25F3N2O4S

>  <CMPD_CHEMBLID>
CHEMBL521899

>  <MOLREGNO>
493500

>  <PARENT_CMPD_CHEMBLID>
CHEMBL521899

>  <PARENT_MOLREGNO>
493500

>  <COMPOUND_KEY>
57

>  <MOLWEIGHT>
482.52

>  <ALOGP>
4.15

>  <PSA>
75.3

>  <NUM_RO5_VIOLATIONS>
0

>  <ACTIVITY_ID>
2258432

>  <STANDARD_TYPE>
CL

>  <RELATION>
=

>  <STANDARD_VALUE>
1000.0

>  <STANDARD_UNITS>
mL.min-1.g-1

>  <PUBLISHED_TYPE>
CL

>  <PUBLISHED_RELATION>
=

>  <PUBLISHED_VALUE>
1.0

>  <PUBLISHED_UNITS>
uL/min/ug

>  <POTENTIAL_DUPLICATE>
0

>  <BAO_ENDPOINT>
BAO_0002759

>  <ASSAY_ID>
496476

>  <ASSAY_CHEMBLID>
CHEMBL1007123

>  <ASSAY_TYPE>
A

>  <DESCRIPTION>
Metabolic stability in mouse liver microsomes assessed as intrinsic clearance per microgram of protein

>  <ASSAY_SRC_ID>
1

>  <ASSAY_SRC_DESCRIPTION>
Scientific Literature

>  <ASSAY_ORGANISM>
Mus musculus

>  <ASSAY_TAX_ID>
10090

>  <CURATED_BY>
Autocuration

>  <BAO_FORMAT>
BAO_0000251

>  <TID>
22224

>  <TARGET_CHEMBLID>
CHEMBL612558

>  <TARGET_TYPE>
ADMET

>  <PREF_NAME>
ADMET

>  <CONFIDENCE_SCORE>
0

>  <TARGET_MAPPING>
Unassigned

>  <DOC_ID>
45766

>  <DOC_CHEMBLID>
CHEMBL1141693

>  <PUBMED_ID>
18752953

>  <JOURNAL>
Bioorg. Med. Chem. Lett.

>  <YEAR>
2008

>  <VOLUME>
18

>  <ISSUE>
18

>  <FIRST_PAGE>
5134

$$$$

  Mrv1533001291819162D          

 29 31  0  0  0  0            999 V2000
   -3.5724   -0.4125    0.0000 Cl  0  0  0  0  0  0  0  0  0  0  0  0
   -2.8579   -0.8250    0.0000 C   0  0  0  0  0  0  0  0  0  0  0  0
   -2.1434   -0.4125    0.0000 C   0  0  0  0  0  0  0  0  0  0  0  0
   -1.4289   -0.8250    0.0000 C   0  0  0  0  0  0  0  0  0  0  0  0
   -1.4289   -1.6500    0.0000 C   0  0  0  0  0  0  0  0  0  0  0  0
   -2.1434   -2.0625    0.0000 C   0  0  0  0  0  0  0  0  0  0  0  0
   -2.8579   -1.6500    0.0000 C   0  0  0  0  0  0  0  0  0  0  0  0
   -0.7145   -2.0625    0.0000 C   0  0  0  0  0  0  0  0  0  0  0  0
    0.0000   -1.6500    0.0000 N   0  0  0  0  0  0  0  0  0  0  0  0
    0.7145   -2.0625    0.0000 C   0  0  0  0  0  0  0  0  0  0  0  0
    0.7145   -2.8875    0.0000 O   0  0  0  0  0  0  0  0  0  0  0  0
    1.4289   -1.6500    0.0000 C   0  0  0  0  0  0  0  0  0  0  0  0
    2.1434   -2.0625    0.0000 N   0  0  0  0  0  0  0  0  0  0  0  0
    2.8579   -1.6500    0.0000 C   0  0  0  0  0  0  0  0  0  0  0  0
    2.8579   -0.8250    0.0000 O   0  0  0  0  0  0  0  0  0  0  0  0
    3.5724   -2.0625    0.0000 C   0  0  0  0  0  0  0  0  0  0  0  0
    4.2868   -1.6500    0.0000 C   0  0  0  0  0  0  0  0  0  0  0  0
    5.0013   -2.0625    0.0000 C   0  0  0  0  0  0  0  0  0  0  0  0
    5.7158   -1.6500    0.0000 C   0  0  0  0  0  0  0  0  0  0  0  0
    6.4302   -2.0625    0.0000 C   0  0  0  0  0  0  0  0  0  0  0  0
    6.4302   -2.8875    0.0000 C   0  0  0  0  0  0  0  0  0  0  0  0
    5.7158   -3.3000    0.0000 C   0  0  0  0  0  0  0  0  0  0  0  0
    5.0013   -2.8875    0.0000 C   0  0  0  0  0  0  0  0  0  0  0  0
   -0.7145   -2.8875    0.0000 C   0  0  0  0  0  0  0  0  0  0  0  0
    0.0000   -3.3000    0.0000 C   0  0  0  0  0  0  0  0  0  0  0  0
    0.0000   -4.1250    0.0000 C   0  0  0  0  0  0  0  0  0  0  0  0
   -0.7145   -4.5375    0.0000 C   0  0  0  0  0  0  0  0  0  0  0  0
   -1.4289   -4.1250    0.0000 C   0  0  0  0  0  0  0  0  0  0  0  0
   -1.4289   -3.3000    0.0000 C   0  0  0  0  0  0  0  0  0  0  0  0
  1  2  1  0  0  0  0
  2  3  4  0  0  0  0
  3  4  4  0  0  0  0
  4  5  4  0  0  0  0
  5  6  4  0  0  0  0
  6  7  4  0  0  0  0
  2  7  4  0  0  0  0
  5  8  1  0  0  0  0
  8  9  1  0  0  0  0
  9 10  1  0  0  0  0
 10 11  2  0  0  0  0
 10 12  1  0  0  0  0
 12 13  1  0  0  0  0
 13 14  1  0  0  0  0
 14 15  2  0  0  0  0
 14 16  1  0  0  0  0
 16 17  1  0  0  0  0
 17 18  1  0  0  0  0
 18 19  4  0  0  0  0
 19 20  4  0  0  0  0
 20 21  4  0  0  0  0
 21 22  4  0  0  0  0
 22 23  4  0  0  0  0
 18 23  4  0  0  0  0
  8 24  1  0  0  0  0
 24 25  4  0  0  0  0
 25 26  4  0  0  0  0
 26 27  4  0  0  0  0
 27 28  4  0  0  0  0
 28 29  4  0  0  0  0
 24 29  4  0  0  0  0
M  END
>  <CdId>
23

>  <Mol Weight>
406.91

>  <Formula>
C24H23ClN2O2

>  <CMPD_CHEMBLID>
CHEMBL514681

>  <MOLREGNO>
490734

>  <PARENT_CMPD_CHEMBLID>
CHEMBL514681

>  <PARENT_MOLREGNO>
490734

>  <COMPOUND_KEY>
8

>  <MOLWEIGHT>
406.9

>  <ALOGP>
4.45

>  <PSA>
58.2

>  <NUM_RO5_VIOLATIONS>
0

>  <ACTIVITY_ID>
2484132

>  <STANDARD_TYPE>
CL

>  <RELATION>
=

>  <STANDARD_VALUE>
926.0

>  <STANDARD_UNITS>
mL.min-1.g-1

>  <PUBLISHED_TYPE>
CL

>  <PUBLISHED_RELATION>
=

>  <PUBLISHED_VALUE>
926.0

>  <PUBLISHED_UNITS>
uL/min/mg

>  <POTENTIAL_DUPLICATE>
0

>  <BAO_ENDPOINT>
BAO_0002759

>  <ASSAY_ID>
536097

>  <ASSAY_CHEMBLID>
CHEMBL995043

>  <ASSAY_TYPE>
A

>  <DESCRIPTION>
Metabolic stability in mouse liver microsomes assessed as intrinsic clearance per mg protein

>  <ASSAY_SRC_ID>
1

>  <ASSAY_SRC_DESCRIPTION>
Scientific Literature

>  <ASSAY_ORGANISM>
Mus musculus

>  <ASSAY_TAX_ID>
10090

>  <CURATED_BY>
Autocuration

>  <BAO_FORMAT>
BAO_0000251

>  <TID>
22224

>  <TARGET_CHEMBLID>
CHEMBL612558

>  <TARGET_TYPE>
ADMET

>  <PREF_NAME>
ADMET

>  <CONFIDENCE_SCORE>
0

>  <TARGET_MAPPING>
Unassigned

>  <DOC_ID>
44633

>  <DOC_CHEMBLID>
CHEMBL1144246

>  <PUBMED_ID>
18805008

>  <JOURNAL>
Bioorg. Med. Chem. Lett.

>  <YEAR>
2008

>  <VOLUME>
18

>  <ISSUE>
20

>  <FIRST_PAGE>
5533

$$$$

  Mrv1533001291819162D          

 44 47  0  0  1  0            999 V2000
   -5.0013   -6.1875    0.0000 C   0  0  0  0  0  0  0  0  0  0  0  0
   -4.2868   -5.7750    0.0000 C   0  0  0  0  0  0  0  0  0  0  0  0
   -4.2868   -4.9500    0.0000 N   0  0  0  0  0  0  0  0  0  0  0  0
   -3.5724   -4.5375    0.0000 C   0  0  0  0  0  0  0  0  0  0  0  0
   -3.5724   -3.7125    0.0000 C   0  0  0  0  0  0  0  0  0  0  0  0
   -2.8579   -3.3000    0.0000 C   0  0  0  0  0  0  0  0  0  0  0  0
   -2.8579   -2.4750    0.0000 N   0  0  0  0  0  0  0  0  0  0  0  0
   -3.5724   -2.0625    0.0000 C   0  0  0  0  0  0  0  0  0  0  0  0
   -3.5724   -1.2375    0.0000 C   0  0  0  0  0  0  0  0  0  0  0  0
   -2.8579   -0.8250    0.0000 C   0  0  0  0  0  0  0  0  0  0  0  0
   -2.1434   -1.2375    0.0000 C   0  0  0  0  0  0  0  0  0  0  0  0
   -2.1434   -2.0625    0.0000 S   0  0  0  0  0  0  0  0  0  0  0  0
   -1.3189   -2.0913    0.0000 O   0  0  0  0  0  0  0  0  0  0  0  0
   -1.7062   -2.7621    0.0000 O   0  0  0  0  0  0  0  0  0  0  0  0
   -2.1434   -3.7125    0.0000 C   0  0  0  0  0  0  0  0  0  0  0  0
   -1.4289   -3.3000    0.0000 F   0  0  0  0  0  0  0  0  0  0  0  0
   -2.1434   -4.5375    0.0000 C   0  0  0  0  0  0  0  0  0  0  0  0
   -2.8579   -4.9500    0.0000 C   0  0  0  0  0  0  0  0  0  0  0  0
   -1.4289   -4.9500    0.0000 C   0  0  0  0  0  0  0  0  0  0  0  0
   -1.4289   -5.7750    0.0000 O   0  0  0  0  0  0  0  0  0  0  0  0
   -0.7145   -4.5375    0.0000 N   0  0  0  0  0  0  0  0  0  0  0  0
    0.0000   -4.9500    0.0000 C   0  0  1  0  0  0  0  0  0  0  0  0
    0.0000   -5.7750    0.0000 C   0  0  0  0  0  0  0  0  0  0  0  0
    0.7145   -6.1875    0.0000 C   0  0  0  0  0  0  0  0  0  0  0  0
    1.4289   -5.7750    0.0000 C   0  0  0  0  0  0  0  0  0  0  0  0
    2.1434   -6.1875    0.0000 C   0  0  0  0  0  0  0  0  0  0  0  0
    2.1434   -7.0125    0.0000 C   0  0  0  0  0  0  0  0  0  0  0  0
    1.4289   -7.4250    0.0000 C   0  0  0  0  0  0  0  0  0  0  0  0
    0.7145   -7.0125    0.0000 C   0  0  0  0  0  0  0  0  0  0  0  0
    0.7145   -4.5375    0.0000 C   0  0  2  0  0  0  0  0  0  0  0  0
    0.7145   -3.7125    0.0000 O   0  0  0  0  0  0  0  0  0  0  0  0
    1.4289   -4.9500    0.0000 C   0  0  0  0  0  0  0  0  0  0  0  0
    2.1434   -4.5375    0.0000 N   0  0  0  0  0  0  0  0  0  0  0  0
    2.8579   -4.9500    0.0000 C   0  0  0  0  0  0  0  0  0  0  0  0
    3.5724   -4.5375    0.0000 C   0  0  0  0  0  0  0  0  0  0  0  0
    3.5724   -3.7125    0.0000 C   0  0  0  0  0  0  0  0  0  0  0  0
    4.2868   -3.3000    0.0000 C   0  0  0  0  0  0  0  0  0  0  0  0
    5.0013   -3.7125    0.0000 C   0  0  0  0  0  0  0  0  0  0  0  0
    5.0013   -4.5375    0.0000 C   0  0  0  0  0  0  0  0  0  0  0  0
    4.2868   -4.9500    0.0000 C   0  0  0  0  0  0  0  0  0  0  0  0
    5.7158   -4.9500    0.0000 C   0  0  0  0  0  0  0  0  0  0  0  0
    6.4302   -5.3625    0.0000 F   0  0  0  0  0  0  0  0  0  0  0  0
    5.3033   -5.6645    0.0000 F   0  0  0  0  0  0  0  0  0  0  0  0
    6.1283   -4.2355    0.0000 F   0  0  0  0  0  0  0  0  0  0  0  0
  1  2  1  0  0  0  0
  2  3  1  0  0  0  0
  3  4  1  0  0  0  0
  4  5  4  0  0  0  0
  5  6  4  0  0  0  0
  6  7  1  0  0  0  0
  7  8  1  0  0  0  0
  8  9  1  0  0  0  0
  9 10  1  0  0  0  0
 10 11  1  0  0  0  0
 11 12  1  0  0  0  0
  7 12  1  0  0  0  0
 12 13  2  0  0  0  0
 12 14  2  0  0  0  0
  6 15  4  0  0  0  0
 15 16  1  0  0  0  0
 15 17  4  0  0  0  0
 17 18  4  0  0  0  0
  4 18  4  0  0  0  0
 17 19  1  0  0  0  0
 19 20  2  0  0  0  0
 19 21  1  0  0  0  0
 22 21  1  6  0  0  0
 22 23  1  0  0  0  0
 23 24  1  0  0  0  0
 24 25  4  0  0  0  0
 25 26  4  0  0  0  0
 26 27  4  0  0  0  0
 27 28  4  0  0  0  0
 28 29  4  0  0  0  0
 24 29  4  0  0  0  0
 22 30  1  0  0  0  0
 30 31  1  6  0  0  0
 30 32  1  0  0  0  0
 32 33  1  0  0  0  0
 33 34  1  0  0  0  0
 34 35  1  0  0  0  0
 35 36  4  0  0  0  0
 36 37  4  0  0  0  0
 37 38  4  0  0  0  0
 38 39  4  0  0  0  0
 39 40  4  0  0  0  0
 35 40  4  0  0  0  0
 39 41  1  0  0  0  0
 41 42  1  0  0  0  0
 41 43  1  0  0  0  0
 41 44  1  0  0  0  0
M  END
>  <CdId>
25

>  <Mol Weight>
636.71

>  <Formula>
C31H36F4N4O4S

>  <CMPD_CHEMBLID>
CHEMBL253641

>  <MOLREGNO>
423782

>  <PARENT_CMPD_CHEMBLID>
CHEMBL253641

>  <PARENT_MOLREGNO>
423782

>  <COMPOUND_KEY>
2, GSK-188909

>  <MOLWEIGHT>
636.7

>  <ALOGP>
4.53

>  <PSA>
119.15

>  <NUM_RO5_VIOLATIONS>
1

>  <ACTIVITY_ID>
2297578

>  <STANDARD_TYPE>
CL

>  <RELATION>
=

>  <STANDARD_VALUE>
37.0

>  <STANDARD_UNITS>
mL.min-1.g-1

>  <PUBLISHED_TYPE>
CL

>  <PUBLISHED_RELATION>
=

>  <PUBLISHED_VALUE>
37.0

>  <PUBLISHED_UNITS>
ml/min/g

>  <POTENTIAL_DUPLICATE>
0

>  <BAO_ENDPOINT>
BAO_0002759

>  <ASSAY_ID>
546183

>  <ASSAY_CHEMBLID>
CHEMBL1036830

>  <ASSAY_TYPE>
A

>  <DESCRIPTION>
Intrinsic clearance in mouse liver microsomes measured per gram of liver

>  <ASSAY_SRC_ID>
1

>  <ASSAY_SRC_DESCRIPTION>
Scientific Literature

>  <ASSAY_ORGANISM>
Mus musculus

>  <ASSAY_TAX_ID>
10090

>  <CURATED_BY>
Autocuration

>  <BAO_FORMAT>
BAO_0000251

>  <TID>
22224

>  <TARGET_CHEMBLID>
CHEMBL612558

>  <TARGET_TYPE>
ADMET

>  <PREF_NAME>
ADMET

>  <CONFIDENCE_SCORE>
0

>  <TARGET_MAPPING>
Unassigned

>  <DOC_ID>
46976

>  <DOC_CHEMBLID>
CHEMBL1137769

>  <PUBMED_ID>
19428244

>  <JOURNAL>
Bioorg. Med. Chem. Lett.

>  <YEAR>
2009

>  <VOLUME>
19

>  <ISSUE>
13

>  <FIRST_PAGE>
3664

$$$$

  Mrv1533001291819162D          

 42 45  0  0  1  0            999 V2000
   -5.7158   -4.9500    0.0000 C   0  0  0  0  0  0  0  0  0  0  0  0
   -5.0013   -4.5375    0.0000 C   0  0  0  0  0  0  0  0  0  0  0  0
   -4.2868   -4.9500    0.0000 N   0  0  0  0  0  0  0  0  0  0  0  0
   -3.5724   -4.5375    0.0000 C   0  0  0  0  0  0  0  0  0  0  0  0
   -3.5724   -3.7125    0.0000 C   0  0  0  0  0  0  0  0  0  0  0  0
   -2.8579   -3.3000    0.0000 C   0  0  0  0  0  0  0  0  0  0  0  0
   -2.8579   -2.4750    0.0000 N   0  0  0  0  0  0  0  0  0  0  0  0
   -3.5253   -1.9901    0.0000 C   0  0  0  0  0  0  0  0  0  0  0  0
   -3.2704   -1.2055    0.0000 C   0  0  0  0  0  0  0  0  0  0  0  0
   -2.4454   -1.2055    0.0000 C   0  0  0  0  0  0  0  0  0  0  0  0
   -2.1904   -1.9901    0.0000 C   0  0  0  0  0  0  0  0  0  0  0  0
   -1.4058   -2.2450    0.0000 O   0  0  0  0  0  0  0  0  0  0  0  0
   -2.1434   -3.7125    0.0000 C   0  0  0  0  0  0  0  0  0  0  0  0
   -1.4289   -3.3000    0.0000 F   0  0  0  0  0  0  0  0  0  0  0  0
   -2.1434   -4.5375    0.0000 C   0  0  0  0  0  0  0  0  0  0  0  0
   -2.8579   -4.9500    0.0000 C   0  0  0  0  0  0  0  0  0  0  0  0
   -1.4289   -4.9500    0.0000 C   0  0  0  0  0  0  0  0  0  0  0  0
   -1.4289   -5.7750    0.0000 O   0  0  0  0  0  0  0  0  0  0  0  0
   -0.7145   -4.5375    0.0000 N   0  0  0  0  0  0  0  0  0  0  0  0
    0.0000   -4.9500    0.0000 C   0  0  1  0  0  0  0  0  0  0  0  0
    0.0000   -5.7750    0.0000 C   0  0  0  0  0  0  0  0  0  0  0  0
    0.7145   -6.1875    0.0000 C   0  0  0  0  0  0  0  0  0  0  0  0
    1.4289   -5.7750    0.0000 C   0  0  0  0  0  0  0  0  0  0  0  0
    2.1434   -6.1875    0.0000 C   0  0  0  0  0  0  0  0  0  0  0  0
    2.1434   -7.0125    0.0000 C   0  0  0  0  0  0  0  0  0  0  0  0
    1.4289   -7.4250    0.0000 C   0  0  0  0  0  0  0  0  0  0  0  0
    0.7145   -7.0125    0.0000 C   0  0  0  0  0  0  0  0  0  0  0  0
    0.7145   -4.5375    0.0000 C   0  0  2  0  0  0  0  0  0  0  0  0
    0.7145   -3.7125    0.0000 O   0  0  0  0  0  0  0  0  0  0  0  0
    1.4289   -4.9500    0.0000 C   0  0  0  0  0  0  0  0  0  0  0  0
    2.1434   -4.5375    0.0000 N   0  0  0  0  0  0  0  0  0  0  0  0
    2.8579   -4.9500    0.0000 C   0  0  0  0  0  0  0  0  0  0  0  0
    3.5724   -4.5375    0.0000 C   0  0  0  0  0  0  0  0  0  0  0  0
    3.5724   -3.7125    0.0000 C   0  0  0  0  0  0  0  0  0  0  0  0
    4.2868   -3.3000    0.0000 C   0  0  0  0  0  0  0  0  0  0  0  0
    5.0013   -3.7125    0.0000 C   0  0  0  0  0  0  0  0  0  0  0  0
    5.0013   -4.5375    0.0000 C   0  0  0  0  0  0  0  0  0  0  0  0
    4.2868   -4.9500    0.0000 C   0  0  0  0  0  0  0  0  0  0  0  0
    5.7158   -4.9500    0.0000 C   0  0  0  0  0  0  0  0  0  0  0  0
    6.4302   -5.3625    0.0000 F   0  0  0  0  0  0  0  0  0  0  0  0
    5.3033   -5.6645    0.0000 F   0  0  0  0  0  0  0  0  0  0  0  0
    6.1283   -4.2355    0.0000 F   0  0  0  0  0  0  0  0  0  0  0  0
  1  2  1  0  0  0  0
  2  3  1  0  0  0  0
  3  4  1  0  0  0  0
  4  5  4  0  0  0  0
  5  6  4  0  0  0  0
  6  7  1  0  0  0  0
  7  8  1  0  0  0  0
  8  9  1  0  0  0  0
  9 10  1  0  0  0  0
 10 11  1  0  0  0  0
  7 11  1  0  0  0  0
 11 12  2  0  0  0  0
  6 13  4  0  0  0  0
 13 14  1  0  0  0  0
 13 15  4  0  0  0  0
 15 16  4  0  0  0  0
  4 16  4  0  0  0  0
 15 17  1  0  0  0  0
 17 18  2  0  0  0  0
 17 19  1  0  0  0  0
 20 19  1  6  0  0  0
 20 21  1  0  0  0  0
 21 22  1  0  0  0  0
 22 23  4  0  0  0  0
 23 24  4  0  0  0  0
 24 25  4  0  0  0  0
 25 26  4  0  0  0  0
 26 27  4  0  0  0  0
 22 27  4  0  0  0  0
 20 28  1  0  0  0  0
 28 29  1  6  0  0  0
 28 30  1  0  0  0  0
 30 31  1  0  0  0  0
 31 32  1  0  0  0  0
 32 33  1  0  0  0  0
 33 34  4  0  0  0  0
 34 35  4  0  0  0  0
 35 36  4  0  0  0  0
 36 37  4  0  0  0  0
 37 38  4  0  0  0  0
 33 38  4  0  0  0  0
 37 39  1  0  0  0  0
 39 40  1  0  0  0  0
 39 41  1  0  0  0  0
 39 42  1  0  0  0  0
M  END
>  <CdId>
26

>  <Mol Weight>
586.632

>  <Formula>
C31H34F4N4O3

>  <CMPD_CHEMBLID>
CHEMBL445734

>  <MOLREGNO>
523412

>  <PARENT_CMPD_CHEMBLID>
CHEMBL445734

>  <PARENT_MOLREGNO>
523412

>  <COMPOUND_KEY>
4

>  <MOLWEIGHT>
586.62

>  <ALOGP>
4.53

>  <PSA>
93.69

>  <NUM_RO5_VIOLATIONS>
1

>  <ACTIVITY_ID>
2297573

>  <STANDARD_TYPE>
CL

>  <RELATION>
=

>  <STANDARD_VALUE>
26.0

>  <STANDARD_UNITS>
mL.min-1.g-1

>  <PUBLISHED_TYPE>
CL

>  <PUBLISHED_RELATION>
=

>  <PUBLISHED_VALUE>
26.0

>  <PUBLISHED_UNITS>
ml/min/g

>  <POTENTIAL_DUPLICATE>
0

>  <BAO_ENDPOINT>
BAO_0002759

>  <ASSAY_ID>
546183

>  <ASSAY_CHEMBLID>
CHEMBL1036830

>  <ASSAY_TYPE>
A

>  <DESCRIPTION>
Intrinsic clearance in mouse liver microsomes measured per gram of liver

>  <ASSAY_SRC_ID>
1

>  <ASSAY_SRC_DESCRIPTION>
Scientific Literature

>  <ASSAY_ORGANISM>
Mus musculus

>  <ASSAY_TAX_ID>
10090

>  <CURATED_BY>
Autocuration

>  <BAO_FORMAT>
BAO_0000251

>  <TID>
22224

>  <TARGET_CHEMBLID>
CHEMBL612558

>  <TARGET_TYPE>
ADMET

>  <PREF_NAME>
ADMET

>  <CONFIDENCE_SCORE>
0

>  <TARGET_MAPPING>
Unassigned

>  <DOC_ID>
46976

>  <DOC_CHEMBLID>
CHEMBL1137769

>  <PUBMED_ID>
19428244

>  <JOURNAL>
Bioorg. Med. Chem. Lett.

>  <YEAR>
2009

>  <VOLUME>
19

>  <ISSUE>
13

>  <FIRST_PAGE>
3664

$$$$

  Mrv1533001291819162D          

 26 27  0  0  0  0            999 V2000
    0.0000    0.0000    0.0000 Cl  0  0  0  0  0  0  0  0  0  0  0  0
    2.3571   -0.7590    0.0000 C   0  0  0  0  0  0  0  0  0  0  0  0
    3.0716   -0.3465    0.0000 C   0  0  0  0  0  0  0  0  0  0  0  0
    3.7861   -0.7590    0.0000 N   0  0  0  0  0  0  0  0  0  0  0  0
    3.7861   -1.5840    0.0000 C   0  0  0  0  0  0  0  0  0  0  0  0
    3.0716   -1.9965    0.0000 C   0  0  0  0  0  0  0  0  0  0  0  0
    4.5006   -0.3465    0.0000 C   0  0  0  0  0  0  0  0  0  0  0  0
    5.2150   -0.7590    0.0000 C   0  0  0  0  0  0  0  0  0  0  0  0
    5.9295   -0.3465    0.0000 C   0  0  0  0  0  0  0  0  0  0  0  0
    6.6440   -0.7590    0.0000 C   0  0  0  0  0  0  0  0  0  0  0  0
    7.3584   -0.3465    0.0000 N   0  0  0  0  0  0  0  0  0  0  0  0
    7.3584    0.4785    0.0000 C   0  0  0  0  0  0  0  0  0  0  0  0
    6.6440    0.8910    0.0000 C   0  0  0  0  0  0  0  0  0  0  0  0
    6.6440    1.7160    0.0000 C   0  0  0  0  0  0  0  0  0  0  0  0
    7.3584    2.1285    0.0000 N   0  0  0  0  0  0  0  0  0  0  0  0
    8.0729    1.7160    0.0000 C   0  0  0  0  0  0  0  0  0  0  0  0
    8.7874    2.1285    0.0000 C   0  0  0  0  0  0  0  0  0  0  0  0
    9.5019    1.7160    0.0000 C   0  0  0  0  0  0  0  0  0  0  0  0
   10.2163    2.1285    0.0000 Cl  0  0  0  0  0  0  0  0  0  0  0  0
    9.5019    0.8910    0.0000 C   0  0  0  0  0  0  0  0  0  0  0  0
    8.7874    0.4785    0.0000 C   0  0  0  0  0  0  0  0  0  0  0  0
    8.0729    0.8910    0.0000 C   0  0  0  0  0  0  0  0  0  0  0  0
    6.6440   -1.5840    0.0000 C   0  0  0  0  0  0  0  0  0  0  0  0
    5.9295   -1.9965    0.0000 C   0  0  0  0  0  0  0  0  0  0  0  0
    5.2150   -1.5840    0.0000 C   0  0  0  0  0  0  0  0  0  0  0  0
    4.5006   -1.9965    0.0000 O   0  0  0  0  0  0  0  0  0  0  0  0
  2  3  1  0  0  0  0
  3  4  1  0  0  0  0
  4  5  1  0  0  0  0
  5  6  1  0  0  0  0
  4  7  1  0  0  0  0
  7  8  1  0  0  0  0
  8  9  4  0  0  0  0
  9 10  4  0  0  0  0
 10 11  1  0  0  0  0
 11 12  1  0  0  0  0
 12 13  4  0  0  0  0
 13 14  4  0  0  0  0
 14 15  4  0  0  0  0
 15 16  4  0  0  0  0
 16 17  4  0  0  0  0
 17 18  4  0  0  0  0
 18 19  1  0  0  0  0
 18 20  4  0  0  0  0
 20 21  4  0  0  0  0
 21 22  4  0  0  0  0
 12 22  4  0  0  0  0
 16 22  4  0  0  0  0
 10 23  4  0  0  0  0
 23 24  4  0  0  0  0
 24 25  4  0  0  0  0
  8 25  4  0  0  0  0
 25 26  1  0  0  0  0
M  END
>  <CdId>
28

>  <Mol Weight>
392.32

>  <Formula>
C20H23Cl2N3O

>  <CMPD_CHEMBLID>
CHEMBL1630

>  <MOLREGNO>
476314

>  <PARENT_CMPD_CHEMBLID>
CHEMBL682

>  <PARENT_MOLREGNO>
29097

>  <COMPOUND_KEY>
1b

>  <MOLWEIGHT>
355.86

>  <ALOGP>
4.76

>  <PSA>
48.39

>  <NUM_RO5_VIOLATIONS>
0

>  <ACTIVITY_ID>
2274403

>  <STANDARD_TYPE>
CL

>  <RELATION>
>

>  <STANDARD_VALUE>
50.0

>  <STANDARD_UNITS>
mL.min-1.g-1

>  <PUBLISHED_TYPE>
CL

>  <PUBLISHED_RELATION>
>

>  <PUBLISHED_VALUE>
50.0

>  <PUBLISHED_UNITS>
ml/min/g

>  <POTENTIAL_DUPLICATE>
0

>  <BAO_ENDPOINT>
BAO_0002759

>  <ASSAY_ID>
567188

>  <ASSAY_CHEMBLID>
CHEMBL1029100

>  <ASSAY_TYPE>
A

>  <DESCRIPTION>
Metabolic stability in mouse liver microsomes assessed as intrinsic clearance per gram of liver

>  <ASSAY_SRC_ID>
1

>  <ASSAY_SRC_DESCRIPTION>
Scientific Literature

>  <ASSAY_ORGANISM>
Mus musculus

>  <ASSAY_TAX_ID>
10090

>  <CURATED_BY>
Autocuration

>  <BAO_FORMAT>
BAO_0000251

>  <TID>
22224

>  <TARGET_CHEMBLID>
CHEMBL612558

>  <TARGET_TYPE>
ADMET

>  <PREF_NAME>
ADMET

>  <CONFIDENCE_SCORE>
0

>  <TARGET_MAPPING>
Unassigned

>  <DOC_ID>
46217

>  <DOC_CHEMBLID>
CHEMBL1153384

>  <PUBMED_ID>
19284751

>  <JOURNAL>
J. Med. Chem.

>  <YEAR>
2009

>  <VOLUME>
52

>  <ISSUE>
7

>  <FIRST_PAGE>
1828

>  <MOL_PREF_NAME>
AMODIAQUINE HYDROCHLORIDE

$$$$

  Mrv1533001291819162D          

 25 27  0  0  0  0            999 V2000
   -2.1434   -6.1875    0.0000 C   0  0  0  0  0  0  0  0  0  0  0  0
   -2.1434   -5.3625    0.0000 C   0  0  0  0  0  0  0  0  0  0  0  0
   -1.4289   -4.9500    0.0000 N   0  0  0  0  0  0  0  0  0  0  0  0
   -0.7145   -5.3625    0.0000 C   0  0  0  0  0  0  0  0  0  0  0  0
   -0.7145   -6.1875    0.0000 C   0  0  0  0  0  0  0  0  0  0  0  0
   -1.4289   -4.1250    0.0000 C   0  0  0  0  0  0  0  0  0  0  0  0
   -0.7145   -3.7125    0.0000 C   0  0  0  0  0  0  0  0  0  0  0  0
   -0.7145   -2.8875    0.0000 C   0  0  0  0  0  0  0  0  0  0  0  0
    0.0000   -2.4750    0.0000 C   0  0  0  0  0  0  0  0  0  0  0  0
    0.7145   -2.8875    0.0000 C   0  0  0  0  0  0  0  0  0  0  0  0
    1.4289   -2.4750    0.0000 N   0  0  0  0  0  0  0  0  0  0  0  0
    1.4289   -1.6500    0.0000 C   0  0  0  0  0  0  0  0  0  0  0  0
    0.7145   -1.2375    0.0000 C   0  0  0  0  0  0  0  0  0  0  0  0
    0.7145   -0.4125    0.0000 C   0  0  0  0  0  0  0  0  0  0  0  0
    1.4289    0.0000    0.0000 N   0  0  0  0  0  0  0  0  0  0  0  0
    2.1434   -0.4125    0.0000 C   0  0  0  0  0  0  0  0  0  0  0  0
    2.8579    0.0000    0.0000 C   0  0  0  0  0  0  0  0  0  0  0  0
    3.5724   -0.4125    0.0000 C   0  0  0  0  0  0  0  0  0  0  0  0
    4.2868    0.0000    0.0000 Cl  0  0  0  0  0  0  0  0  0  0  0  0
    3.5724   -1.2375    0.0000 C   0  0  0  0  0  0  0  0  0  0  0  0
    2.8579   -1.6500    0.0000 C   0  0  0  0  0  0  0  0  0  0  0  0
    2.1434   -1.2375    0.0000 C   0  0  0  0  0  0  0  0  0  0  0  0
    0.7145   -3.7125    0.0000 C   0  0  0  0  0  0  0  0  0  0  0  0
    0.0000   -4.1250    0.0000 C   0  0  0  0  0  0  0  0  0  0  0  0
    0.0000   -4.9500    0.0000 O   0  0  0  0  0  0  0  0  0  0  0  0
  1  2  1  0  0  0  0
  2  3  1  0  0  0  0
  3  4  1  0  0  0  0
  4  5  1  0  0  0  0
  3  6  1  0  0  0  0
  6  7  1  0  0  0  0
  7  8  4  0  0  0  0
  8  9  4  0  0  0  0
  9 10  4  0  0  0  0
 10 11  1  0  0  0  0
 11 12  1  0  0  0  0
 12 13  4  0  0  0  0
 13 14  4  0  0  0  0
 14 15  4  0  0  0  0
 15 16  4  0  0  0  0
 16 17  4  0  0  0  0
 17 18  4  0  0  0  0
 18 19  1  0  0  0  0
 18 20  4  0  0  0  0
 20 21  4  0  0  0  0
 21 22  4  0  0  0  0
 12 22  4  0  0  0  0
 16 22  4  0  0  0  0
 10 23  4  0  0  0  0
 23 24  4  0  0  0  0
  7 24  4  0  0  0  0
 24 25  1  0  0  0  0
M  END
>  <CdId>
31

>  <Mol Weight>
355.87

>  <Formula>
C20H22ClN3O

>  <CMPD_CHEMBLID>
CHEMBL147587

>  <MOLREGNO>
243564

>  <PARENT_CMPD_CHEMBLID>
CHEMBL147587

>  <PARENT_MOLREGNO>
243564

>  <COMPOUND_KEY>
1d

>  <MOLWEIGHT>
355.86

>  <ALOGP>
4.76

>  <PSA>
48.39

>  <NUM_RO5_VIOLATIONS>
0

>  <ACTIVITY_ID>
2274325

>  <STANDARD_TYPE>
CL

>  <RELATION>
>

>  <STANDARD_VALUE>
41.0

>  <STANDARD_UNITS>
mL.min-1.g-1

>  <PUBLISHED_TYPE>
CL

>  <PUBLISHED_RELATION>
>

>  <PUBLISHED_VALUE>
41.0

>  <PUBLISHED_UNITS>
ml/min/g

>  <POTENTIAL_DUPLICATE>
0

>  <BAO_ENDPOINT>
BAO_0002759

>  <ASSAY_ID>
567188

>  <ASSAY_CHEMBLID>
CHEMBL1029100

>  <ASSAY_TYPE>
A

>  <DESCRIPTION>
Metabolic stability in mouse liver microsomes assessed as intrinsic clearance per gram of liver

>  <ASSAY_SRC_ID>
1

>  <ASSAY_SRC_DESCRIPTION>
Scientific Literature

>  <ASSAY_ORGANISM>
Mus musculus

>  <ASSAY_TAX_ID>
10090

>  <CURATED_BY>
Autocuration

>  <BAO_FORMAT>
BAO_0000251

>  <TID>
22224

>  <TARGET_CHEMBLID>
CHEMBL612558

>  <TARGET_TYPE>
ADMET

>  <PREF_NAME>
ADMET

>  <CONFIDENCE_SCORE>
0

>  <TARGET_MAPPING>
Unassigned

>  <DOC_ID>
46217

>  <DOC_CHEMBLID>
CHEMBL1153384

>  <PUBMED_ID>
19284751

>  <JOURNAL>
J. Med. Chem.

>  <YEAR>
2009

>  <VOLUME>
52

>  <ISSUE>
7

>  <FIRST_PAGE>
1828

>  <MOL_PREF_NAME>
ISOQUINE

$$$$

  Mrv1533001291819162D          

 29 33  0  0  0  0            999 V2000
    0.0000   -2.4750    0.0000 C   0  0  0  0  0  0  0  0  0  0  0  0
    0.0000   -1.6500    0.0000 O   0  0  0  0  0  0  0  0  0  0  0  0
    0.7145   -1.2375    0.0000 C   0  0  0  0  0  0  0  0  0  0  0  0
    0.7145   -0.4125    0.0000 C   0  0  0  0  0  0  0  0  0  0  0  0
    1.4289    0.0000    0.0000 N   0  0  0  0  0  0  0  0  0  0  0  0
    2.1434   -0.4125    0.0000 C   0  0  0  0  0  0  0  0  0  0  0  0
    2.8579    0.0000    0.0000 C   0  0  0  0  0  0  0  0  0  0  0  0
    2.8579    0.8250    0.0000 N   0  0  0  0  0  0  0  0  0  0  0  0
    3.5724    1.2375    0.0000 C   0  0  0  0  0  0  0  0  0  0  0  0
    3.5724    2.0625    0.0000 C   0  0  0  0  0  0  0  0  0  0  0  0
    2.9049    2.5474    0.0000 N   0  0  0  0  0  0  0  0  0  0  0  0
    3.1599    3.3320    0.0000 N   0  0  0  0  0  0  0  0  0  0  0  0
    3.9849    3.3320    0.0000 C   0  0  0  0  0  0  0  0  0  0  0  0
    4.5369    3.9451    0.0000 C   0  0  0  0  0  0  0  0  0  0  0  0
    5.3439    3.7736    0.0000 C   0  0  0  0  0  0  0  0  0  0  0  0
    5.5988    2.9890    0.0000 C   0  0  0  0  0  0  0  0  0  0  0  0
    5.0468    2.3759    0.0000 N   0  0  0  0  0  0  0  0  0  0  0  0
    4.2398    2.5474    0.0000 N   0  0  0  0  0  0  0  0  0  0  0  0
    6.4058    2.8175    0.0000 C   0  0  0  0  0  0  0  0  0  0  0  0
    7.0189    3.3695    0.0000 C   0  0  0  0  0  0  0  0  0  0  0  0
    7.7333    2.9570    0.0000 C   0  0  0  0  0  0  0  0  0  0  0  0
    8.4870    3.2926    0.0000 C   0  0  0  0  0  0  0  0  0  0  0  0
    7.5618    2.1500    0.0000 N   0  0  0  0  0  0  0  0  0  0  0  0
    6.7413    2.0638    0.0000 S   0  0  0  0  0  0  0  0  0  0  0  0
    3.5724   -0.4125    0.0000 C   0  0  0  0  0  0  0  0  0  0  0  0
    3.5724   -1.2375    0.0000 C   0  0  0  0  0  0  0  0  0  0  0  0
    2.8579   -1.6500    0.0000 N   0  0  0  0  0  0  0  0  0  0  0  0
    2.1434   -1.2375    0.0000 C   0  0  0  0  0  0  0  0  0  0  0  0
    1.4289   -1.6500    0.0000 C   0  0  0  0  0  0  0  0  0  0  0  0
  1  2  1  0  0  0  0
  2  3  1  0  0  0  0
  3  4  4  0  0  0  0
  4  5  4  0  0  0  0
  5  6  4  0  0  0  0
  6  7  4  0  0  0  0
  7  8  1  0  0  0  0
  8  9  1  0  0  0  0
  9 10  1  0  0  0  0
 10 11  4  0  0  0  0
 11 12  4  0  0  0  0
 12 13  4  0  0  0  0
 13 14  4  0  0  0  0
 14 15  4  0  0  0  0
 15 16  4  0  0  0  0
 16 17  4  0  0  0  0
 17 18  4  0  0  0  0
 10 18  4  0  0  0  0
 13 18  4  0  0  0  0
 16 19  1  0  0  0  0
 19 20  4  0  0  0  0
 20 21  4  0  0  0  0
 21 22  1  0  0  0  0
 21 23  4  0  0  0  0
 23 24  4  0  0  0  0
 19 24  4  0  0  0  0
  7 25  4  0  0  0  0
 25 26  4  0  0  0  0
 26 27  4  0  0  0  0
 27 28  4  0  0  0  0
  6 28  4  0  0  0  0
 28 29  4  0  0  0  0
  3 29  4  0  0  0  0
M  END
>  <CdId>
32

>  <Mol Weight>
404.45

>  <Formula>
C19H16N8OS

>  <CMPD_CHEMBLID>
CHEMBL566685

>  <MOLREGNO>
582886

>  <PARENT_CMPD_CHEMBLID>
CHEMBL566685

>  <PARENT_MOLREGNO>
582886

>  <COMPOUND_KEY>
24

>  <MOLWEIGHT>
404.45

>  <ALOGP>
2.42

>  <PSA>
131.25

>  <NUM_RO5_VIOLATIONS>
0

>  <ACTIVITY_ID>
3015200

>  <STANDARD_TYPE>
CL

>  <RELATION>
=

>  <STANDARD_VALUE>
60.0

>  <STANDARD_UNITS>
mL.min-1.g-1

>  <PUBLISHED_TYPE>
CL

>  <PUBLISHED_RELATION>
=

>  <PUBLISHED_VALUE>
60.0

>  <PUBLISHED_UNITS>
microL/min/mg

>  <POTENTIAL_DUPLICATE>
0

>  <BAO_ENDPOINT>
BAO_0002759

>  <ASSAY_ID>
595641

>  <ASSAY_CHEMBLID>
CHEMBL1038136

>  <ASSAY_TYPE>
A

>  <DESCRIPTION>
Intrinsic clearance in mouse liver microsomes

>  <ASSAY_SRC_ID>
1

>  <ASSAY_SRC_DESCRIPTION>
Scientific Literature

>  <ASSAY_ORGANISM>
Mus musculus

>  <ASSAY_TAX_ID>
10090

>  <CURATED_BY>
Autocuration

>  <BAO_FORMAT>
BAO_0000251

>  <TID>
22224

>  <TARGET_CHEMBLID>
CHEMBL612558

>  <TARGET_TYPE>
ADMET

>  <PREF_NAME>
ADMET

>  <CONFIDENCE_SCORE>
0

>  <TARGET_MAPPING>
Unassigned

>  <DOC_ID>
49014

>  <DOC_CHEMBLID>
CHEMBL1156101

>  <PUBMED_ID>
19819693

>  <JOURNAL>
Bioorg. Med. Chem. Lett.

>  <YEAR>
2009

>  <VOLUME>
19

>  <ISSUE>
22

>  <FIRST_PAGE>
6307

$$$$

  Mrv1533001291819162D          

 31 35  0  0  0  0            999 V2000
    0.0000   -2.4750    0.0000 C   0  0  0  0  0  0  0  0  0  0  0  0
    0.0000   -1.6500    0.0000 O   0  0  0  0  0  0  0  0  0  0  0  0
    0.7145   -1.2375    0.0000 C   0  0  0  0  0  0  0  0  0  0  0  0
    0.7145   -0.4125    0.0000 C   0  0  0  0  0  0  0  0  0  0  0  0
    1.4289    0.0000    0.0000 N   0  0  0  0  0  0  0  0  0  0  0  0
    2.1434   -0.4125    0.0000 C   0  0  0  0  0  0  0  0  0  0  0  0
    2.8579    0.0000    0.0000 C   0  0  0  0  0  0  0  0  0  0  0  0
    2.8579    0.8250    0.0000 N   0  0  0  0  0  0  0  0  0  0  0  0
    3.5724    1.2375    0.0000 C   0  0  0  0  0  0  0  0  0  0  0  0
    3.5724    2.0625    0.0000 C   0  0  0  0  0  0  0  0  0  0  0  0
    2.9049    2.5474    0.0000 N   0  0  0  0  0  0  0  0  0  0  0  0
    3.1599    3.3320    0.0000 N   0  0  0  0  0  0  0  0  0  0  0  0
    3.9849    3.3320    0.0000 C   0  0  0  0  0  0  0  0  0  0  0  0
    4.5369    3.9451    0.0000 C   0  0  0  0  0  0  0  0  0  0  0  0
    5.3439    3.7736    0.0000 C   0  0  0  0  0  0  0  0  0  0  0  0
    5.5988    2.9890    0.0000 C   0  0  0  0  0  0  0  0  0  0  0  0
    5.0468    2.3759    0.0000 N   0  0  0  0  0  0  0  0  0  0  0  0
    4.2398    2.5474    0.0000 N   0  0  0  0  0  0  0  0  0  0  0  0
    6.4058    2.8175    0.0000 C   0  0  0  0  0  0  0  0  0  0  0  0
    6.9578    3.4306    0.0000 C   0  0  0  0  0  0  0  0  0  0  0  0
    7.7648    3.2590    0.0000 C   0  0  0  0  0  0  0  0  0  0  0  0
    8.3168    3.8721    0.0000 F   0  0  0  0  0  0  0  0  0  0  0  0
    8.0197    2.4744    0.0000 C   0  0  0  0  0  0  0  0  0  0  0  0
    7.4677    1.8613    0.0000 C   0  0  0  0  0  0  0  0  0  0  0  0
    7.7226    1.0767    0.0000 F   0  0  0  0  0  0  0  0  0  0  0  0
    6.6607    2.0328    0.0000 C   0  0  0  0  0  0  0  0  0  0  0  0
    3.5724   -0.4125    0.0000 C   0  0  0  0  0  0  0  0  0  0  0  0
    3.5724   -1.2375    0.0000 C   0  0  0  0  0  0  0  0  0  0  0  0
    2.8579   -1.6500    0.0000 N   0  0  0  0  0  0  0  0  0  0  0  0
    2.1434   -1.2375    0.0000 C   0  0  0  0  0  0  0  0  0  0  0  0
    1.4289   -1.6500    0.0000 C   0  0  0  0  0  0  0  0  0  0  0  0
  1  2  1  0  0  0  0
  2  3  1  0  0  0  0
  3  4  4  0  0  0  0
  4  5  4  0  0  0  0
  5  6  4  0  0  0  0
  6  7  4  0  0  0  0
  7  8  1  0  0  0  0
  8  9  1  0  0  0  0
  9 10  1  0  0  0  0
 10 11  4  0  0  0  0
 11 12  4  0  0  0  0
 12 13  4  0  0  0  0
 13 14  4  0  0  0  0
 14 15  4  0  0  0  0
 15 16  4  0  0  0  0
 16 17  4  0  0  0  0
 17 18  4  0  0  0  0
 10 18  4  0  0  0  0
 13 18  4  0  0  0  0
 16 19  1  0  0  0  0
 19 20  4  0  0  0  0
 20 21  4  0  0  0  0
 21 22  1  0  0  0  0
 21 23  4  0  0  0  0
 23 24  4  0  0  0  0
 24 25  1  0  0  0  0
 24 26  4  0  0  0  0
 19 26  4  0  0  0  0
  7 27  4  0  0  0  0
 27 28  4  0  0  0  0
 28 29  4  0  0  0  0
 29 30  4  0  0  0  0
  6 30  4  0  0  0  0
 30 31  4  0  0  0  0
  3 31  4  0  0  0  0
M  END
>  <CdId>
33

>  <Mol Weight>
419.396

>  <Formula>
C21H15F2N7O

>  <CMPD_CHEMBLID>
CHEMBL568138

>  <MOLREGNO>
582866

>  <PARENT_CMPD_CHEMBLID>
CHEMBL568138

>  <PARENT_MOLREGNO>
582866

>  <COMPOUND_KEY>
23

>  <MOLWEIGHT>
419.39

>  <ALOGP>
3.24

>  <PSA>
90.12

>  <NUM_RO5_VIOLATIONS>
0

>  <ACTIVITY_ID>
3015190

>  <STANDARD_TYPE>
CL

>  <RELATION>
=

>  <STANDARD_VALUE>
49.0

>  <STANDARD_UNITS>
mL.min-1.g-1

>  <PUBLISHED_TYPE>
CL

>  <PUBLISHED_RELATION>
=

>  <PUBLISHED_VALUE>
49.0

>  <PUBLISHED_UNITS>
microL/min/mg

>  <POTENTIAL_DUPLICATE>
0

>  <BAO_ENDPOINT>
BAO_0002759

>  <ASSAY_ID>
595641

>  <ASSAY_CHEMBLID>
CHEMBL1038136

>  <ASSAY_TYPE>
A

>  <DESCRIPTION>
Intrinsic clearance in mouse liver microsomes

>  <ASSAY_SRC_ID>
1

>  <ASSAY_SRC_DESCRIPTION>
Scientific Literature

>  <ASSAY_ORGANISM>
Mus musculus

>  <ASSAY_TAX_ID>
10090

>  <CURATED_BY>
Autocuration

>  <BAO_FORMAT>
BAO_0000251

>  <TID>
22224

>  <TARGET_CHEMBLID>
CHEMBL612558

>  <TARGET_TYPE>
ADMET

>  <PREF_NAME>
ADMET

>  <CONFIDENCE_SCORE>
0

>  <TARGET_MAPPING>
Unassigned

>  <DOC_ID>
49014

>  <DOC_CHEMBLID>
CHEMBL1156101

>  <PUBMED_ID>
19819693

>  <JOURNAL>
Bioorg. Med. Chem. Lett.

>  <YEAR>
2009

>  <VOLUME>
19

>  <ISSUE>
22

>  <FIRST_PAGE>
6307

$$$$

  Mrv1533001291819162D          

 28 32  0  0  1  0            999 V2000
    4.4334   -1.8030    0.0000 C   0  0  0  0  0  0  0  0  0  0  0  0
    3.9485   -1.1355    0.0000 C   0  0  1  0  0  0  0  0  0  0  0  0
    3.1280   -1.2218    0.0000 C   0  0  0  0  0  0  0  0  0  0  0  0
    2.6431   -0.5543    0.0000 N   0  0  0  0  0  0  0  0  0  0  0  0
    2.9787    0.1993    0.0000 C   0  0  0  0  0  0  0  0  0  0  0  0
    3.7991    0.2856    0.0000 C   0  0  0  0  0  0  0  0  0  0  0  0
    4.2841   -0.3819    0.0000 N   0  0  0  0  0  0  0  0  0  0  0  0
    5.1045   -0.2956    0.0000 C   0  0  0  0  0  0  0  0  0  0  0  0
    1.8226   -0.6406    0.0000 C   0  0  0  0  0  0  0  0  0  0  0  0
    1.4871   -1.3942    0.0000 O   0  0  0  0  0  0  0  0  0  0  0  0
    1.3377    0.0269    0.0000 C   0  0  0  0  0  0  0  0  0  0  0  0
    0.5127    0.0269    0.0000 C   0  0  0  0  0  0  0  0  0  0  0  0
    0.2578    0.8115    0.0000 N   0  0  0  0  0  0  0  0  0  0  0  0
   -0.4959    1.1470    0.0000 C   0  0  1  0  0  0  0  0  0  0  0  0
   -0.5821    1.9675    0.0000 C   0  0  0  0  0  0  0  0  0  0  0  0
    0.0853    2.4525    0.0000 O   0  0  0  0  0  0  0  0  0  0  0  0
    0.8390    2.1169    0.0000 C   0  0  0  0  0  0  0  0  0  0  0  0
    1.7651    2.4525    0.0000 C   0  0  0  0  0  0  0  0  0  0  0  0
    2.4326    1.9675    0.0000 C   0  0  0  0  0  0  0  0  0  0  0  0
    2.3463    1.1470    0.0000 C   0  0  0  0  0  0  0  0  0  0  0  0
    1.5926    0.8115    0.0000 C   0  0  0  0  0  0  0  0  0  0  0  0
    0.9252    1.2964    0.0000 C   0  0  0  0  0  0  0  0  0  0  0  0
   -1.1634    0.6621    0.0000 C   0  0  0  0  0  0  0  0  0  0  0  0
   -1.0771   -0.1584    0.0000 C   0  0  0  0  0  0  0  0  0  0  0  0
   -1.7446   -0.6433    0.0000 C   0  0  0  0  0  0  0  0  0  0  0  0
   -2.4982   -0.3077    0.0000 C   0  0  0  0  0  0  0  0  0  0  0  0
   -2.5845    0.5128    0.0000 C   0  0  0  0  0  0  0  0  0  0  0  0
   -1.9170    0.9977    0.0000 C   0  0  0  0  0  0  0  0  0  0  0  0
  2  1  1  1  0  0  0
  2  3  1  0  0  0  0
  3  4  1  0  0  0  0
  4  5  1  0  0  0  0
  5  6  1  0  0  0  0
  6  7  1  0  0  0  0
  2  7  1  0  0  0  0
  7  8  1  0  0  0  0
  4  9  1  0  0  0  0
  9 10  2  0  0  0  0
  9 11  1  0  0  0  0
 11 12  4  0  0  0  0
 12 13  4  0  0  0  0
 13 14  1  0  0  0  0
 14 15  1  0  0  0  0
 15 16  1  0  0  0  0
 16 17  1  0  0  0  0
 17 18  4  0  0  0  0
 18 19  4  0  0  0  0
 19 20  4  0  0  0  0
 20 21  4  0  0  0  0
 11 21  4  0  0  0  0
 21 22  4  0  0  0  0
 13 22  4  0  0  0  0
 17 22  4  0  0  0  0
 14 23  1  6  0  0  0
 23 24  1  0  0  0  0
 24 25  1  0  0  0  0
 25 26  1  0  0  0  0
 26 27  1  0  0  0  0
 27 28  1  0  0  0  0
 23 28  1  0  0  0  0
M  END
>  <CdId>
35

>  <Mol Weight>
381.52

>  <Formula>
C23H31N3O2

>  <CMPD_CHEMBLID>
CHEMBL1209710

>  <MOLREGNO>
683516

>  <PARENT_CMPD_CHEMBLID>
CHEMBL1209710

>  <PARENT_MOLREGNO>
683516

>  <COMPOUND_KEY>
11

>  <MOLWEIGHT>
381.51

>  <ALOGP>
4.1

>  <PSA>
37.71

>  <NUM_RO5_VIOLATIONS>
0

>  <ACTIVITY_ID>
3378227

>  <STANDARD_TYPE>
CL

>  <RELATION>
>

>  <STANDARD_VALUE>
180.0

>  <STANDARD_UNITS>
mL.min-1.g-1

>  <PUBLISHED_TYPE>
CL

>  <PUBLISHED_RELATION>
>

>  <PUBLISHED_VALUE>
180.0

>  <PUBLISHED_UNITS>
microL/min/mg

>  <POTENTIAL_DUPLICATE>
0

>  <BAO_ENDPOINT>
BAO_0002759

>  <ASSAY_ID>
644770

>  <ASSAY_CHEMBLID>
CHEMBL1211013

>  <ASSAY_TYPE>
A

>  <DESCRIPTION>
Intrinsic clearance in mouse liver microsomes

>  <ASSAY_SRC_ID>
1

>  <ASSAY_SRC_DESCRIPTION>
Scientific Literature

>  <ASSAY_ORGANISM>
Mus musculus

>  <ASSAY_TAX_ID>
10090

>  <CURATED_BY>
Autocuration

>  <BAO_FORMAT>
BAO_0000251

>  <TID>
22224

>  <TARGET_CHEMBLID>
CHEMBL612558

>  <TARGET_TYPE>
ADMET

>  <PREF_NAME>
ADMET

>  <CONFIDENCE_SCORE>
0

>  <TARGET_MAPPING>
Unassigned

>  <DOC_ID>
52017

>  <DOC_CHEMBLID>
CHEMBL1208772

>  <PUBMED_ID>
20634067

>  <JOURNAL>
Bioorg. Med. Chem. Lett.

>  <YEAR>
2010

>  <VOLUME>
20

>  <ISSUE>
16

>  <FIRST_PAGE>
4918

$$$$

  Mrv1533001291819162D          

 29 31  0  0  1  0            999 V2000
   -3.0587    0.0165    0.0000 C   0  0  0  0  0  0  0  0  0  0  0  0
   -2.6462   -0.6979    0.0000 C   0  0  2  0  0  0  0  0  0  0  0  0
   -1.8212   -0.6979    0.0000 O   0  0  0  0  0  0  0  0  0  0  0  0
   -1.4087    0.0165    0.0000 C   0  0  0  0  0  0  0  0  0  0  0  0
   -1.8212    0.7310    0.0000 C   0  0  0  0  0  0  0  0  0  0  0  0
   -1.4087    1.4455    0.0000 C   0  0  0  0  0  0  0  0  0  0  0  0
   -0.5837    1.4455    0.0000 C   0  0  0  0  0  0  0  0  0  0  0  0
   -0.1712    0.7310    0.0000 C   0  0  0  0  0  0  0  0  0  0  0  0
   -0.5837    0.0165    0.0000 C   0  0  0  0  0  0  0  0  0  0  0  0
   -0.1712   -0.6979    0.0000 C   0  0  0  0  0  0  0  0  0  0  0  0
   -0.5837   -1.4124    0.0000 O   0  0  0  0  0  0  0  0  0  0  0  0
    0.6538   -0.6979    0.0000 N   0  0  0  0  0  0  0  0  0  0  0  0
    1.1387   -0.0305    0.0000 C   0  0  0  0  0  0  0  0  0  0  0  0
    1.9233   -0.2854    0.0000 C   0  0  0  0  0  0  0  0  0  0  0  0
    2.6378    0.1271    0.0000 C   0  0  0  0  0  0  0  0  0  0  0  0
    3.3523   -0.2854    0.0000 C   0  0  0  0  0  0  0  0  0  0  0  0
    3.3523   -1.1104    0.0000 C   0  0  0  0  0  0  0  0  0  0  0  0
    4.0668   -1.5229    0.0000 Cl  0  0  0  0  0  0  0  0  0  0  0  0
    2.6378   -1.5229    0.0000 C   0  0  0  0  0  0  0  0  0  0  0  0
    1.9233   -1.1104    0.0000 C   0  0  0  0  0  0  0  0  0  0  0  0
    1.1387   -1.3654    0.0000 C   0  0  0  0  0  0  0  0  0  0  0  0
   -0.1712    2.1599    0.0000 S   0  0  0  0  0  0  0  0  0  0  0  0
    0.2413    2.8744    0.0000 O   0  0  0  0  0  0  0  0  0  0  0  0
    0.5433    1.7474    0.0000 O   0  0  0  0  0  0  0  0  0  0  0  0
   -0.8857    2.5724    0.0000 C   0  0  0  0  0  0  0  0  0  0  0  0
   -3.0587   -1.4124    0.0000 C   0  0  0  0  0  0  0  0  0  0  0  0
   -3.4712   -2.1269    0.0000 F   0  0  0  0  0  0  0  0  0  0  0  0
   -3.7732   -0.9999    0.0000 F   0  0  0  0  0  0  0  0  0  0  0  0
   -2.3442   -1.8249    0.0000 F   0  0  0  0  0  0  0  0  0  0  0  0
  2  1  1  6  0  0  0
  2  3  1  0  0  0  0
  3  4  1  0  0  0  0
  4  5  4  0  0  0  0
  5  6  4  0  0  0  0
  6  7  4  0  0  0  0
  7  8  4  0  0  0  0
  8  9  4  0  0  0  0
  4  9  4  0  0  0  0
  9 10  1  0  0  0  0
 10 11  2  0  0  0  0
 10 12  1  0  0  0  0
 12 13  1  0  0  0  0
 13 14  1  0  0  0  0
 14 15  4  0  0  0  0
 15 16  4  0  0  0  0
 16 17  4  0  0  0  0
 17 18  1  0  0  0  0
 17 19  4  0  0  0  0
 19 20  4  0  0  0  0
 14 20  4  0  0  0  0
 20 21  1  0  0  0  0
 12 21  1  0  0  0  0
  7 22  1  0  0  0  0
 22 23  2  0  0  0  0
 22 24  2  0  0  0  0
 22 25  1  0  0  0  0
  2 26  1  0  0  0  0
 26 27  1  0  0  0  0
 26 28  1  0  0  0  0
 26 29  1  0  0  0  0
M  END
>  <CdId>
36

>  <Mol Weight>
447.85

>  <Formula>
C19H17ClF3NO4S

>  <CMPD_CHEMBLID>
CHEMBL1631007

>  <MOLREGNO>
1053345

>  <PARENT_CMPD_CHEMBLID>
CHEMBL1631007

>  <PARENT_MOLREGNO>
1053345

>  <COMPOUND_KEY>
8

>  <MOLWEIGHT>
447.86

>  <ALOGP>
4.14

>  <PSA>
72.05

>  <NUM_RO5_VIOLATIONS>
0

>  <ACTIVITY_ID>
5117520

>  <STANDARD_TYPE>
CL

>  <RELATION>
=

>  <STANDARD_VALUE>
23.3

>  <STANDARD_UNITS>
mL.min-1.g-1

>  <PUBLISHED_TYPE>
CL

>  <PUBLISHED_RELATION>
=

>  <PUBLISHED_VALUE>
23.3

>  <PUBLISHED_UNITS>
uL/min/mg

>  <POTENTIAL_DUPLICATE>
0

>  <BAO_ENDPOINT>
BAO_0002759

>  <ASSAY_ID>
694817

>  <ASSAY_CHEMBLID>
CHEMBL1639764

>  <ASSAY_TYPE>
A

>  <DESCRIPTION>
Intrinsic clearance in mouse liver microsomes assessed per mg of protein

>  <ASSAY_SRC_ID>
1

>  <ASSAY_SRC_DESCRIPTION>
Scientific Literature

>  <ASSAY_ORGANISM>
Mus musculus

>  <ASSAY_TAX_ID>
10090

>  <CURATED_BY>
Autocuration

>  <BAO_FORMAT>
BAO_0000251

>  <TID>
22224

>  <TARGET_CHEMBLID>
CHEMBL612558

>  <TARGET_TYPE>
ADMET

>  <PREF_NAME>
ADMET

>  <CONFIDENCE_SCORE>
0

>  <TARGET_MAPPING>
Unassigned

>  <DOC_ID>
54212

>  <DOC_CHEMBLID>
CHEMBL1629713

>  <PUBMED_ID>
20974532

>  <JOURNAL>
Bioorg. Med. Chem. Lett.

>  <YEAR>
2010

>  <VOLUME>
20

>  <ISSUE>
23

>  <FIRST_PAGE>
6960

$$$$

  Mrv1533001291819162D          

 35 39  0  0  0  0            999 V2000
   -1.6636   -9.5173    0.0000 O   0  0  0  0  0  0  0  0  0  0  0  0
   -1.1116   -8.9042    0.0000 C   0  0  0  0  0  0  0  0  0  0  0  0
   -1.3665   -8.1196    0.0000 C   0  0  0  0  0  0  0  0  0  0  0  0
   -0.8145   -7.5065    0.0000 N   0  0  0  0  0  0  0  0  0  0  0  0
   -1.0694   -6.7219    0.0000 C   0  0  0  0  0  0  0  0  0  0  0  0
   -1.8764   -6.5504    0.0000 O   0  0  0  0  0  0  0  0  0  0  0  0
   -0.5174   -6.1088    0.0000 C   0  0  0  0  0  0  0  0  0  0  0  0
   -0.7723   -5.3242    0.0000 C   0  0  0  0  0  0  0  0  0  0  0  0
   -0.2203   -4.7111    0.0000 C   0  0  0  0  0  0  0  0  0  0  0  0
    0.5867   -4.8826    0.0000 N   0  0  0  0  0  0  0  0  0  0  0  0
    1.1387   -4.2695    0.0000 C   0  0  0  0  0  0  0  0  0  0  0  0
    0.8838   -3.4849    0.0000 C   0  0  0  0  0  0  0  0  0  0  0  0
    0.0992   -3.2299    0.0000 O   0  0  0  0  0  0  0  0  0  0  0  0
    0.0992   -2.4049    0.0000 N   0  0  0  0  0  0  0  0  0  0  0  0
    0.8838   -2.1500    0.0000 C   0  0  0  0  0  0  0  0  0  0  0  0
    1.3687   -2.8174    0.0000 N   0  0  0  0  0  0  0  0  0  0  0  0
    1.1387   -1.3654    0.0000 C   0  0  0  0  0  0  0  0  0  0  0  0
    0.6538   -0.6979    0.0000 C   0  0  0  0  0  0  0  0  0  0  0  0
    1.1387   -0.0305    0.0000 N   0  0  0  0  0  0  0  0  0  0  0  0
    0.8838    0.7541    0.0000 C   0  0  0  0  0  0  0  0  0  0  0  0
    1.4358    1.3672    0.0000 C   0  0  0  0  0  0  0  0  0  0  0  0
    1.1809    2.1518    0.0000 C   0  0  0  0  0  0  0  0  0  0  0  0
    1.7329    2.7649    0.0000 C   0  0  0  0  0  0  0  0  0  0  0  0
    2.5399    2.5934    0.0000 O   0  0  0  0  0  0  0  0  0  0  0  0
    2.7948    1.8088    0.0000 C   0  0  0  0  0  0  0  0  0  0  0  0
    2.2428    1.1957    0.0000 C   0  0  0  0  0  0  0  0  0  0  0  0
    1.9233   -0.2854    0.0000 C   0  0  0  0  0  0  0  0  0  0  0  0
    2.6378    0.1271    0.0000 C   0  0  0  0  0  0  0  0  0  0  0  0
    2.6378    0.9521    0.0000 Cl  0  0  0  0  0  0  0  0  0  0  0  0
    3.3523   -0.2854    0.0000 C   0  0  0  0  0  0  0  0  0  0  0  0
    3.3523   -1.1104    0.0000 C   0  0  0  0  0  0  0  0  0  0  0  0
    2.6378   -1.5229    0.0000 C   0  0  0  0  0  0  0  0  0  0  0  0
    1.9233   -1.1104    0.0000 C   0  0  0  0  0  0  0  0  0  0  0  0
    0.8416   -5.6672    0.0000 C   0  0  0  0  0  0  0  0  0  0  0  0
    0.2896   -6.2803    0.0000 C   0  0  0  0  0  0  0  0  0  0  0  0
  1  2  1  0  0  0  0
  2  3  1  0  0  0  0
  3  4  1  0  0  0  0
  4  5  1  0  0  0  0
  5  6  2  0  0  0  0
  5  7  1  0  0  0  0
  7  8  1  0  0  0  0
  8  9  1  0  0  0  0
  9 10  1  0  0  0  0
 10 11  1  0  0  0  0
 11 12  1  0  0  0  0
 12 13  4  0  0  0  0
 13 14  4  0  0  0  0
 14 15  4  0  0  0  0
 15 16  4  0  0  0  0
 12 16  4  0  0  0  0
 15 17  1  0  0  0  0
 17 18  4  0  0  0  0
 18 19  4  0  0  0  0
 19 20  1  0  0  0  0
 20 21  1  0  0  0  0
 21 22  1  0  0  0  0
 22 23  1  0  0  0  0
 23 24  1  0  0  0  0
 24 25  1  0  0  0  0
 25 26  1  0  0  0  0
 21 26  1  0  0  0  0
 19 27  4  0  0  0  0
 27 28  4  0  0  0  0
 28 29  1  0  0  0  0
 28 30  4  0  0  0  0
 30 31  4  0  0  0  0
 31 32  4  0  0  0  0
 32 33  4  0  0  0  0
 17 33  4  0  0  0  0
 27 33  4  0  0  0  0
 10 34  1  0  0  0  0
 34 35  1  0  0  0  0
  7 35  1  0  0  0  0
M  END
>  <CdId>
37

>  <Mol Weight>
502.01

>  <Formula>
C25H32ClN5O4

>  <CMPD_CHEMBLID>
CHEMBL1682275

>  <MOLREGNO>
1072309

>  <PARENT_CMPD_CHEMBLID>
CHEMBL1682275

>  <PARENT_MOLREGNO>
1072309

>  <COMPOUND_KEY>
40

>  <MOLWEIGHT>
502.01

>  <ALOGP>
2.21

>  <PSA>
105.65

>  <NUM_RO5_VIOLATIONS>
1

>  <ACTIVITY_ID>
5250455

>  <STANDARD_TYPE>
CL

>  <RELATION>
<

>  <STANDARD_VALUE>
12000.0

>  <STANDARD_UNITS>
mL.min-1.g-1

>  <PUBLISHED_TYPE>
CL

>  <PUBLISHED_RELATION>
<

>  <PUBLISHED_VALUE>
12.0

>  <PUBLISHED_UNITS>
ml/min/mg

>  <POTENTIAL_DUPLICATE>
0

>  <BAO_ENDPOINT>
BAO_0002759

>  <ASSAY_ID>
728035

>  <ASSAY_CHEMBLID>
CHEMBL1686906

>  <ASSAY_TYPE>
A

>  <DESCRIPTION>
Intrinsic clearance in mouse liver microsomes

>  <ASSAY_SRC_ID>
1

>  <ASSAY_SRC_DESCRIPTION>
Scientific Literature

>  <ASSAY_ORGANISM>
Mus musculus

>  <ASSAY_TAX_ID>
10090

>  <CURATED_BY>
Autocuration

>  <BAO_FORMAT>
BAO_0000251

>  <TID>
22224

>  <TARGET_CHEMBLID>
CHEMBL612558

>  <TARGET_TYPE>
ADMET

>  <PREF_NAME>
ADMET

>  <CONFIDENCE_SCORE>
0

>  <TARGET_MAPPING>
Unassigned

>  <DOC_ID>
55784

>  <DOC_CHEMBLID>
CHEMBL1681724

>  <PUBMED_ID>
21316962

>  <JOURNAL>
Bioorg. Med. Chem. Lett.

>  <YEAR>
2011

>  <VOLUME>
21

>  <ISSUE>
6

>  <FIRST_PAGE>
1748

>  <DATA_VALIDITY_COMMENT>
Outside typical range

$$$$

  Mrv1533001291819162D          

 31 34  0  0  0  0            999 V2000
    0.5445   -7.0649    0.0000 C   0  0  0  0  0  0  0  0  0  0  0  0
    1.0966   -6.4518    0.0000 N   0  0  0  0  0  0  0  0  0  0  0  0
    1.9035   -6.6234    0.0000 C   0  0  0  0  0  0  0  0  0  0  0  0
    0.8416   -5.6672    0.0000 S   0  0  0  0  0  0  0  0  0  0  0  0
    1.6262   -5.4123    0.0000 O   0  0  0  0  0  0  0  0  0  0  0  0
    0.0570   -5.9222    0.0000 O   0  0  0  0  0  0  0  0  0  0  0  0
    0.5867   -4.8826    0.0000 N   0  0  0  0  0  0  0  0  0  0  0  0
   -0.2203   -4.7111    0.0000 C   0  0  0  0  0  0  0  0  0  0  0  0
    1.1387   -4.2695    0.0000 C   0  0  0  0  0  0  0  0  0  0  0  0
    0.8838   -3.4849    0.0000 C   0  0  0  0  0  0  0  0  0  0  0  0
    0.0992   -3.2299    0.0000 O   0  0  0  0  0  0  0  0  0  0  0  0
    0.0992   -2.4049    0.0000 N   0  0  0  0  0  0  0  0  0  0  0  0
    0.8838   -2.1500    0.0000 C   0  0  0  0  0  0  0  0  0  0  0  0
    1.3687   -2.8174    0.0000 N   0  0  0  0  0  0  0  0  0  0  0  0
    1.1387   -1.3654    0.0000 C   0  0  0  0  0  0  0  0  0  0  0  0
    0.6538   -0.6979    0.0000 C   0  0  0  0  0  0  0  0  0  0  0  0
    1.1387   -0.0305    0.0000 N   0  0  0  0  0  0  0  0  0  0  0  0
    0.8838    0.7541    0.0000 C   0  0  0  0  0  0  0  0  0  0  0  0
    1.4358    1.3672    0.0000 C   0  0  0  0  0  0  0  0  0  0  0  0
    1.1809    2.1518    0.0000 C   0  0  0  0  0  0  0  0  0  0  0  0
    1.7329    2.7649    0.0000 C   0  0  0  0  0  0  0  0  0  0  0  0
    2.5399    2.5934    0.0000 O   0  0  0  0  0  0  0  0  0  0  0  0
    2.7948    1.8088    0.0000 C   0  0  0  0  0  0  0  0  0  0  0  0
    2.2428    1.1957    0.0000 C   0  0  0  0  0  0  0  0  0  0  0  0
    1.9233   -0.2854    0.0000 C   0  0  0  0  0  0  0  0  0  0  0  0
    2.6378    0.1271    0.0000 C   0  0  0  0  0  0  0  0  0  0  0  0
    2.6378    0.9521    0.0000 Cl  0  0  0  0  0  0  0  0  0  0  0  0
    3.3523   -0.2854    0.0000 C   0  0  0  0  0  0  0  0  0  0  0  0
    3.3523   -1.1104    0.0000 C   0  0  0  0  0  0  0  0  0  0  0  0
    2.6378   -1.5229    0.0000 C   0  0  0  0  0  0  0  0  0  0  0  0
    1.9233   -1.1104    0.0000 C   0  0  0  0  0  0  0  0  0  0  0  0
  1  2  1  0  0  0  0
  2  3  1  0  0  0  0
  2  4  1  0  0  0  0
  4  5  2  0  0  0  0
  4  6  2  0  0  0  0
  4  7  1  0  0  0  0
  7  8  1  0  0  0  0
  7  9  1  0  0  0  0
  9 10  1  0  0  0  0
 10 11  4  0  0  0  0
 11 12  4  0  0  0  0
 12 13  4  0  0  0  0
 13 14  4  0  0  0  0
 10 14  4  0  0  0  0
 13 15  1  0  0  0  0
 15 16  4  0  0  0  0
 16 17  4  0  0  0  0
 17 18  1  0  0  0  0
 18 19  1  0  0  0  0
 19 20  1  0  0  0  0
 20 21  1  0  0  0  0
 21 22  1  0  0  0  0
 22 23  1  0  0  0  0
 23 24  1  0  0  0  0
 19 24  1  0  0  0  0
 17 25  4  0  0  0  0
 25 26  4  0  0  0  0
 26 27  1  0  0  0  0
 26 28  4  0  0  0  0
 28 29  4  0  0  0  0
 29 30  4  0  0  0  0
 30 31  4  0  0  0  0
 15 31  4  0  0  0  0
 25 31  4  0  0  0  0
M  END
>  <CdId>
38

>  <Mol Weight>
467.97

>  <Formula>
C20H26ClN5O4S

>  <CMPD_CHEMBLID>
CHEMBL1682278

>  <MOLREGNO>
1072312

>  <PARENT_CMPD_CHEMBLID>
CHEMBL1682278

>  <PARENT_MOLREGNO>
1072312

>  <COMPOUND_KEY>
45

>  <MOLWEIGHT>
467.97

>  <ALOGP>
1.71

>  <PSA>
102.07

>  <NUM_RO5_VIOLATIONS>
0

>  <ACTIVITY_ID>
5250448

>  <STANDARD_TYPE>
CL

>  <RELATION>
=

>  <STANDARD_VALUE>
69000.0

>  <STANDARD_UNITS>
mL.min-1.g-1

>  <PUBLISHED_TYPE>
CL

>  <PUBLISHED_RELATION>
=

>  <PUBLISHED_VALUE>
69.0

>  <PUBLISHED_UNITS>
ml/min/mg

>  <POTENTIAL_DUPLICATE>
0

>  <BAO_ENDPOINT>
BAO_0002759

>  <ASSAY_ID>
728035

>  <ASSAY_CHEMBLID>
CHEMBL1686906

>  <ASSAY_TYPE>
A

>  <DESCRIPTION>
Intrinsic clearance in mouse liver microsomes

>  <ASSAY_SRC_ID>
1

>  <ASSAY_SRC_DESCRIPTION>
Scientific Literature

>  <ASSAY_ORGANISM>
Mus musculus

>  <ASSAY_TAX_ID>
10090

>  <CURATED_BY>
Autocuration

>  <BAO_FORMAT>
BAO_0000251

>  <TID>
22224

>  <TARGET_CHEMBLID>
CHEMBL612558

>  <TARGET_TYPE>
ADMET

>  <PREF_NAME>
ADMET

>  <CONFIDENCE_SCORE>
0

>  <TARGET_MAPPING>
Unassigned

>  <DOC_ID>
55784

>  <DOC_CHEMBLID>
CHEMBL1681724

>  <PUBMED_ID>
21316962

>  <JOURNAL>
Bioorg. Med. Chem. Lett.

>  <YEAR>
2011

>  <VOLUME>
21

>  <ISSUE>
6

>  <FIRST_PAGE>
1748

>  <DATA_VALIDITY_COMMENT>
Outside typical range

$$$$

  Mrv1533001291819162D          

 35 39  0  0  1  0            999 V2000
   -1.3079   -2.1204    0.0000 N   0  0  0  0  0  0  0  0  0  0  0  0
   -1.8600   -2.7335    0.0000 C   0  0  0  0  0  0  0  0  0  0  0  0
   -2.6669   -2.5620    0.0000 O   0  0  0  0  0  0  0  0  0  0  0  0
   -1.6050   -3.5181    0.0000 C   0  0  0  0  0  0  0  0  0  0  0  0
   -2.1570   -4.1312    0.0000 N   0  0  0  0  0  0  0  0  0  0  0  0
   -1.9021   -4.9159    0.0000 C   0  0  0  0  0  0  0  0  0  0  0  0
   -2.4541   -5.5289    0.0000 O   0  0  0  0  0  0  0  0  0  0  0  0
   -1.0951   -5.0874    0.0000 C   0  0  2  0  0  0  0  0  0  0  0  0
   -0.7596   -5.8411    0.0000 C   0  0  0  0  0  0  0  0  0  0  0  0
    0.0609   -5.7548    0.0000 C   0  0  0  0  0  0  0  0  0  0  0  0
    0.2324   -4.9478    0.0000 C   0  0  0  0  0  0  0  0  0  0  0  0
   -0.4820   -4.5353    0.0000 N   0  0  0  0  0  0  0  0  0  0  0  0
   -0.5683   -3.7149    0.0000 C   0  0  0  0  0  0  0  0  0  0  0  0
    0.0992   -3.2299    0.0000 C   0  0  0  0  0  0  0  0  0  0  0  0
    0.0992   -2.4049    0.0000 N   0  0  0  0  0  0  0  0  0  0  0  0
    0.8838   -2.1500    0.0000 C   0  0  0  0  0  0  0  0  0  0  0  0
    1.3687   -2.8174    0.0000 N   0  0  0  0  0  0  0  0  0  0  0  0
    0.8838   -3.4849    0.0000 S   0  0  0  0  0  0  0  0  0  0  0  0
    1.1387   -1.3654    0.0000 C   0  0  0  0  0  0  0  0  0  0  0  0
    0.6538   -0.6979    0.0000 C   0  0  0  0  0  0  0  0  0  0  0  0
    1.1387   -0.0305    0.0000 N   0  0  0  0  0  0  0  0  0  0  0  0
    0.8838    0.7541    0.0000 C   0  0  0  0  0  0  0  0  0  0  0  0
    0.0768    0.9256    0.0000 C   0  0  0  0  0  0  0  0  0  0  0  0
   -0.4752    0.3126    0.0000 C   0  0  0  0  0  0  0  0  0  0  0  0
   -1.2822    0.4841    0.0000 C   0  0  0  0  0  0  0  0  0  0  0  0
   -1.5371    1.2687    0.0000 O   0  0  0  0  0  0  0  0  0  0  0  0
   -0.9851    1.8818    0.0000 C   0  0  0  0  0  0  0  0  0  0  0  0
   -0.1781    1.7103    0.0000 C   0  0  0  0  0  0  0  0  0  0  0  0
    1.9233   -0.2854    0.0000 C   0  0  0  0  0  0  0  0  0  0  0  0
    2.6378    0.1271    0.0000 C   0  0  0  0  0  0  0  0  0  0  0  0
    2.6378    0.9521    0.0000 Cl  0  0  0  0  0  0  0  0  0  0  0  0
    3.3523   -0.2854    0.0000 C   0  0  0  0  0  0  0  0  0  0  0  0
    3.3523   -1.1104    0.0000 C   0  0  0  0  0  0  0  0  0  0  0  0
    2.6378   -1.5229    0.0000 C   0  0  0  0  0  0  0  0  0  0  0  0
    1.9233   -1.1104    0.0000 C   0  0  0  0  0  0  0  0  0  0  0  0
  1  2  1  0  0  0  0
  2  3  2  0  0  0  0
  2  4  1  0  0  0  0
  4  5  1  0  0  0  0
  5  6  1  0  0  0  0
  6  7  2  0  0  0  0
  8  6  1  1  0  0  0
  8  9  1  0  0  0  0
  9 10  1  0  0  0  0
 10 11  1  0  0  0  0
 11 12  1  0  0  0  0
  8 12  1  0  0  0  0
 12 13  1  0  0  0  0
 13 14  1  0  0  0  0
 14 15  4  0  0  0  0
 15 16  4  0  0  0  0
 16 17  4  0  0  0  0
 17 18  4  0  0  0  0
 14 18  4  0  0  0  0
 16 19  1  0  0  0  0
 19 20  4  0  0  0  0
 20 21  4  0  0  0  0
 21 22  1  0  0  0  0
 22 23  1  0  0  0  0
 23 24  1  0  0  0  0
 24 25  1  0  0  0  0
 25 26  1  0  0  0  0
 26 27  1  0  0  0  0
 27 28  1  0  0  0  0
 23 28  1  0  0  0  0
 21 29  4  0  0  0  0
 29 30  4  0  0  0  0
 30 31  1  0  0  0  0
 30 32  4  0  0  0  0
 32 33  4  0  0  0  0
 33 34  4  0  0  0  0
 34 35  4  0  0  0  0
 19 35  4  0  0  0  0
 29 35  4  0  0  0  0
M  END
>  <CdId>
39

>  <Mol Weight>
517.05

>  <Formula>
C24H29ClN6O3S

>  <CMPD_CHEMBLID>
CHEMBL1682266

>  <MOLREGNO>
1072299

>  <PARENT_CMPD_CHEMBLID>
CHEMBL1682266

>  <PARENT_MOLREGNO>
1072299

>  <COMPOUND_KEY>
19

>  <MOLWEIGHT>
517.04

>  <ALOGP>
2.14

>  <PSA>
143.61

>  <NUM_RO5_VIOLATIONS>
1

>  <ACTIVITY_ID>
5250453

>  <STANDARD_TYPE>
CL

>  <RELATION>
<

>  <STANDARD_VALUE>
12000.0

>  <STANDARD_UNITS>
mL.min-1.g-1

>  <PUBLISHED_TYPE>
CL

>  <PUBLISHED_RELATION>
<

>  <PUBLISHED_VALUE>
12.0

>  <PUBLISHED_UNITS>
ml/min/mg

>  <POTENTIAL_DUPLICATE>
0

>  <BAO_ENDPOINT>
BAO_0002759

>  <ASSAY_ID>
728035

>  <ASSAY_CHEMBLID>
CHEMBL1686906

>  <ASSAY_TYPE>
A

>  <DESCRIPTION>
Intrinsic clearance in mouse liver microsomes

>  <ASSAY_SRC_ID>
1

>  <ASSAY_SRC_DESCRIPTION>
Scientific Literature

>  <ASSAY_ORGANISM>
Mus musculus

>  <ASSAY_TAX_ID>
10090

>  <CURATED_BY>
Autocuration

>  <BAO_FORMAT>
BAO_0000251

>  <TID>
22224

>  <TARGET_CHEMBLID>
CHEMBL612558

>  <TARGET_TYPE>
ADMET

>  <PREF_NAME>
ADMET

>  <CONFIDENCE_SCORE>
0

>  <TARGET_MAPPING>
Unassigned

>  <DOC_ID>
55784

>  <DOC_CHEMBLID>
CHEMBL1681724

>  <PUBMED_ID>
21316962

>  <JOURNAL>
Bioorg. Med. Chem. Lett.

>  <YEAR>
2011

>  <VOLUME>
21

>  <ISSUE>
6

>  <FIRST_PAGE>
1748

>  <DATA_VALIDITY_COMMENT>
Outside typical range

$$$$

  Mrv1533001291819162D          

 28 31  0  0  0  0            999 V2000
    0.2716   -4.8709    0.0000 C   0  0  0  0  0  0  0  0  0  0  0  0
   -0.4820   -4.5353    0.0000 N   0  0  0  0  0  0  0  0  0  0  0  0
   -1.1495   -5.0203    0.0000 C   0  0  0  0  0  0  0  0  0  0  0  0
   -1.0632   -5.8407    0.0000 C   0  0  0  0  0  0  0  0  0  0  0  0
   -1.7307   -6.3257    0.0000 O   0  0  0  0  0  0  0  0  0  0  0  0
   -0.5683   -3.7149    0.0000 C   0  0  0  0  0  0  0  0  0  0  0  0
    0.0992   -3.2299    0.0000 C   0  0  0  0  0  0  0  0  0  0  0  0
    0.0992   -2.4049    0.0000 N   0  0  0  0  0  0  0  0  0  0  0  0
    0.8838   -2.1500    0.0000 C   0  0  0  0  0  0  0  0  0  0  0  0
    1.3687   -2.8174    0.0000 N   0  0  0  0  0  0  0  0  0  0  0  0
    0.8838   -3.4849    0.0000 S   0  0  0  0  0  0  0  0  0  0  0  0
    1.1387   -1.3654    0.0000 C   0  0  0  0  0  0  0  0  0  0  0  0
    0.6538   -0.6979    0.0000 C   0  0  0  0  0  0  0  0  0  0  0  0
    1.1387   -0.0305    0.0000 N   0  0  0  0  0  0  0  0  0  0  0  0
    0.8838    0.7541    0.0000 C   0  0  0  0  0  0  0  0  0  0  0  0
    1.4358    1.3672    0.0000 C   0  0  0  0  0  0  0  0  0  0  0  0
    1.1809    2.1518    0.0000 C   0  0  0  0  0  0  0  0  0  0  0  0
    1.7329    2.7649    0.0000 C   0  0  0  0  0  0  0  0  0  0  0  0
    2.5399    2.5934    0.0000 O   0  0  0  0  0  0  0  0  0  0  0  0
    2.7948    1.8088    0.0000 C   0  0  0  0  0  0  0  0  0  0  0  0
    2.2428    1.1957    0.0000 C   0  0  0  0  0  0  0  0  0  0  0  0
    1.9233   -0.2854    0.0000 C   0  0  0  0  0  0  0  0  0  0  0  0
    2.6378    0.1271    0.0000 C   0  0  0  0  0  0  0  0  0  0  0  0
    2.6378    0.9521    0.0000 Cl  0  0  0  0  0  0  0  0  0  0  0  0
    3.3523   -0.2854    0.0000 C   0  0  0  0  0  0  0  0  0  0  0  0
    3.3523   -1.1104    0.0000 C   0  0  0  0  0  0  0  0  0  0  0  0
    2.6378   -1.5229    0.0000 C   0  0  0  0  0  0  0  0  0  0  0  0
    1.9233   -1.1104    0.0000 C   0  0  0  0  0  0  0  0  0  0  0  0
  1  2  1  0  0  0  0
  2  3  1  0  0  0  0
  3  4  1  0  0  0  0
  4  5  1  0  0  0  0
  2  6  1  0  0  0  0
  6  7  1  0  0  0  0
  7  8  4  0  0  0  0
  8  9  4  0  0  0  0
  9 10  4  0  0  0  0
 10 11  4  0  0  0  0
  7 11  4  0  0  0  0
  9 12  1  0  0  0  0
 12 13  4  0  0  0  0
 13 14  4  0  0  0  0
 14 15  1  0  0  0  0
 15 16  1  0  0  0  0
 16 17  1  0  0  0  0
 17 18  1  0  0  0  0
 18 19  1  0  0  0  0
 19 20  1  0  0  0  0
 20 21  1  0  0  0  0
 16 21  1  0  0  0  0
 14 22  4  0  0  0  0
 22 23  4  0  0  0  0
 23 24  1  0  0  0  0
 23 25  4  0  0  0  0
 25 26  4  0  0  0  0
 26 27  4  0  0  0  0
 27 28  4  0  0  0  0
 12 28  4  0  0  0  0
 22 28  4  0  0  0  0
M  END
>  <CdId>
40

>  <Mol Weight>
420.96

>  <Formula>
C20H25ClN4O2S

>  <CMPD_CHEMBLID>
CHEMBL1682267

>  <MOLREGNO>
1072301

>  <PARENT_CMPD_CHEMBLID>
CHEMBL1682267

>  <PARENT_MOLREGNO>
1072301

>  <COMPOUND_KEY>
21

>  <MOLWEIGHT>
420.96

>  <ALOGP>
3.09

>  <PSA>
91.65

>  <NUM_RO5_VIOLATIONS>
0

>  <ACTIVITY_ID>
5250441

>  <STANDARD_TYPE>
CL

>  <RELATION>
=

>  <STANDARD_VALUE>
14000.0

>  <STANDARD_UNITS>
mL.min-1.g-1

>  <PUBLISHED_TYPE>
CL

>  <PUBLISHED_RELATION>
=

>  <PUBLISHED_VALUE>
14.0

>  <PUBLISHED_UNITS>
ml/min/mg

>  <POTENTIAL_DUPLICATE>
0

>  <BAO_ENDPOINT>
BAO_0002759

>  <ASSAY_ID>
728035

>  <ASSAY_CHEMBLID>
CHEMBL1686906

>  <ASSAY_TYPE>
A

>  <DESCRIPTION>
Intrinsic clearance in mouse liver microsomes

>  <ASSAY_SRC_ID>
1

>  <ASSAY_SRC_DESCRIPTION>
Scientific Literature

>  <ASSAY_ORGANISM>
Mus musculus

>  <ASSAY_TAX_ID>
10090

>  <CURATED_BY>
Autocuration

>  <BAO_FORMAT>
BAO_0000251

>  <TID>
22224

>  <TARGET_CHEMBLID>
CHEMBL612558

>  <TARGET_TYPE>
ADMET

>  <PREF_NAME>
ADMET

>  <CONFIDENCE_SCORE>
0

>  <TARGET_MAPPING>
Unassigned

>  <DOC_ID>
55784

>  <DOC_CHEMBLID>
CHEMBL1681724

>  <PUBMED_ID>
21316962

>  <JOURNAL>
Bioorg. Med. Chem. Lett.

>  <YEAR>
2011

>  <VOLUME>
21

>  <ISSUE>
6

>  <FIRST_PAGE>
1748

>  <DATA_VALIDITY_COMMENT>
Outside typical range

$$$$

  Mrv1533001291819162D          

 29 32  0  0  0  0            999 V2000
    6.5606    2.1957    0.0000 C   0  0  0  0  0  0  0  0  0  0  0  0
    7.2751    1.7832    0.0000 O   0  0  0  0  0  0  0  0  0  0  0  0
    7.9896    2.1957    0.0000 C   0  0  0  0  0  0  0  0  0  0  0  0
    8.7040    1.7832    0.0000 C   0  0  0  0  0  0  0  0  0  0  0  0
    8.7040    0.9582    0.0000 O   0  0  0  0  0  0  0  0  0  0  0  0
    9.4185    2.1957    0.0000 N   0  0  0  0  0  0  0  0  0  0  0  0
   10.1330    1.7832    0.0000 C   0  0  0  0  0  0  0  0  0  0  0  0
   10.8474    2.1957    0.0000 C   0  0  0  0  0  0  0  0  0  0  0  0
   10.9337    3.0161    0.0000 O   0  0  0  0  0  0  0  0  0  0  0  0
   11.7407    3.1877    0.0000 N   0  0  0  0  0  0  0  0  0  0  0  0
   12.1532    2.4732    0.0000 C   0  0  0  0  0  0  0  0  0  0  0  0
   11.6011    1.8601    0.0000 N   0  0  0  0  0  0  0  0  0  0  0  0
   12.9736    2.3870    0.0000 C   0  0  0  0  0  0  0  0  0  0  0  0
   13.5257    3.0001    0.0000 C   0  0  0  0  0  0  0  0  0  0  0  0
   14.2793    2.6645    0.0000 N   0  0  0  0  0  0  0  0  0  0  0  0
   14.9938    3.0770    0.0000 C   0  0  0  0  0  0  0  0  0  0  0  0
   15.7083    2.6645    0.0000 C   0  0  0  0  0  0  0  0  0  0  0  0
   16.4228    3.0770    0.0000 C   0  0  0  0  0  0  0  0  0  0  0  0
   17.1372    2.6645    0.0000 C   0  0  0  0  0  0  0  0  0  0  0  0
   17.1372    1.8395    0.0000 O   0  0  0  0  0  0  0  0  0  0  0  0
   16.4228    1.4270    0.0000 C   0  0  0  0  0  0  0  0  0  0  0  0
   15.7083    1.8395    0.0000 C   0  0  0  0  0  0  0  0  0  0  0  0
   14.1931    1.8440    0.0000 C   0  0  0  0  0  0  0  0  0  0  0  0
   14.7451    1.2309    0.0000 C   0  0  0  0  0  0  0  0  0  0  0  0
   15.5521    1.4025    0.0000 Cl  0  0  0  0  0  0  0  0  0  0  0  0
   14.4902    0.4463    0.0000 C   0  0  0  0  0  0  0  0  0  0  0  0
   13.6832    0.2748    0.0000 C   0  0  0  0  0  0  0  0  0  0  0  0
   13.1312    0.8879    0.0000 C   0  0  0  0  0  0  0  0  0  0  0  0
   13.3861    1.6725    0.0000 C   0  0  0  0  0  0  0  0  0  0  0  0
  1  2  1  0  0  0  0
  2  3  1  0  0  0  0
  3  4  1  0  0  0  0
  4  5  2  0  0  0  0
  4  6  1  0  0  0  0
  6  7  1  0  0  0  0
  7  8  1  0  0  0  0
  8  9  4  0  0  0  0
  9 10  4  0  0  0  0
 10 11  4  0  0  0  0
 11 12  4  0  0  0  0
  8 12  4  0  0  0  0
 11 13  1  0  0  0  0
 13 14  4  0  0  0  0
 14 15  4  0  0  0  0
 15 16  1  0  0  0  0
 16 17  1  0  0  0  0
 17 18  1  0  0  0  0
 18 19  1  0  0  0  0
 19 20  1  0  0  0  0
 20 21  1  0  0  0  0
 21 22  1  0  0  0  0
 17 22  1  0  0  0  0
 15 23  4  0  0  0  0
 23 24  4  0  0  0  0
 24 25  1  0  0  0  0
 24 26  4  0  0  0  0
 26 27  4  0  0  0  0
 27 28  4  0  0  0  0
 28 29  4  0  0  0  0
 13 29  4  0  0  0  0
 23 29  4  0  0  0  0
M  END
>  <CdId>
41

>  <Mol Weight>
418.88

>  <Formula>
C20H23ClN4O4

>  <CMPD_CHEMBLID>
CHEMBL1682276

>  <MOLREGNO>
1072310

>  <PARENT_CMPD_CHEMBLID>
CHEMBL1682276

>  <PARENT_MOLREGNO>
1072310

>  <COMPOUND_KEY>
43

>  <MOLWEIGHT>
418.87

>  <ALOGP>
1.86

>  <PSA>
91.41

>  <NUM_RO5_VIOLATIONS>
0

>  <ACTIVITY_ID>
5250456

>  <STANDARD_TYPE>
CL

>  <RELATION>
<

>  <STANDARD_VALUE>
12000.0

>  <STANDARD_UNITS>
mL.min-1.g-1

>  <PUBLISHED_TYPE>
CL

>  <PUBLISHED_RELATION>
<

>  <PUBLISHED_VALUE>
12.0

>  <PUBLISHED_UNITS>
ml/min/mg

>  <POTENTIAL_DUPLICATE>
0

>  <BAO_ENDPOINT>
BAO_0002759

>  <ASSAY_ID>
728035

>  <ASSAY_CHEMBLID>
CHEMBL1686906

>  <ASSAY_TYPE>
A

>  <DESCRIPTION>
Intrinsic clearance in mouse liver microsomes

>  <ASSAY_SRC_ID>
1

>  <ASSAY_SRC_DESCRIPTION>
Scientific Literature

>  <ASSAY_ORGANISM>
Mus musculus

>  <ASSAY_TAX_ID>
10090

>  <CURATED_BY>
Autocuration

>  <BAO_FORMAT>
BAO_0000251

>  <TID>
22224

>  <TARGET_CHEMBLID>
CHEMBL612558

>  <TARGET_TYPE>
ADMET

>  <PREF_NAME>
ADMET

>  <CONFIDENCE_SCORE>
0

>  <TARGET_MAPPING>
Unassigned

>  <DOC_ID>
55784

>  <DOC_CHEMBLID>
CHEMBL1681724

>  <PUBMED_ID>
21316962

>  <JOURNAL>
Bioorg. Med. Chem. Lett.

>  <YEAR>
2011

>  <VOLUME>
21

>  <ISSUE>
6

>  <FIRST_PAGE>
1748

>  <DATA_VALIDITY_COMMENT>
Outside typical range

$$$$

  Mrv1533001291819162D          

 32 36  0  0  1  0            999 V2000
    0.9100   -7.7656    0.0000 C   0  0  0  0  0  0  0  0  0  0  0  0
    0.3580   -7.1525    0.0000 C   0  0  0  0  0  0  0  0  0  0  0  0
   -0.4490   -7.3241    0.0000 O   0  0  0  0  0  0  0  0  0  0  0  0
    0.6129   -6.3679    0.0000 N   0  0  0  0  0  0  0  0  0  0  0  0
    0.0609   -5.7548    0.0000 C   0  0  2  0  0  0  0  0  0  0  0  0
   -0.7596   -5.8411    0.0000 C   0  0  0  0  0  0  0  0  0  0  0  0
   -1.0951   -5.0874    0.0000 C   0  0  0  0  0  0  0  0  0  0  0  0
   -0.4820   -4.5353    0.0000 N   0  0  0  0  0  0  0  0  0  0  0  0
   -0.5683   -3.7149    0.0000 C   0  0  0  0  0  0  0  0  0  0  0  0
    0.0992   -3.2299    0.0000 C   0  0  0  0  0  0  0  0  0  0  0  0
    0.0992   -2.4049    0.0000 N   0  0  0  0  0  0  0  0  0  0  0  0
    0.8838   -2.1500    0.0000 C   0  0  0  0  0  0  0  0  0  0  0  0
    1.3687   -2.8174    0.0000 N   0  0  0  0  0  0  0  0  0  0  0  0
    0.8838   -3.4849    0.0000 S   0  0  0  0  0  0  0  0  0  0  0  0
    1.1387   -1.3654    0.0000 C   0  0  0  0  0  0  0  0  0  0  0  0
    0.6538   -0.6979    0.0000 C   0  0  0  0  0  0  0  0  0  0  0  0
    1.1387   -0.0305    0.0000 N   0  0  0  0  0  0  0  0  0  0  0  0
    0.8838    0.7541    0.0000 C   0  0  0  0  0  0  0  0  0  0  0  0
    1.4358    1.3672    0.0000 C   0  0  0  0  0  0  0  0  0  0  0  0
    1.1809    2.1518    0.0000 C   0  0  0  0  0  0  0  0  0  0  0  0
    1.7329    2.7649    0.0000 C   0  0  0  0  0  0  0  0  0  0  0  0
    2.5399    2.5934    0.0000 O   0  0  0  0  0  0  0  0  0  0  0  0
    2.7948    1.8088    0.0000 C   0  0  0  0  0  0  0  0  0  0  0  0
    2.2428    1.1957    0.0000 C   0  0  0  0  0  0  0  0  0  0  0  0
    1.9233   -0.2854    0.0000 C   0  0  0  0  0  0  0  0  0  0  0  0
    2.6378    0.1271    0.0000 C   0  0  0  0  0  0  0  0  0  0  0  0
    2.6378    0.9521    0.0000 Cl  0  0  0  0  0  0  0  0  0  0  0  0
    3.3523   -0.2854    0.0000 C   0  0  0  0  0  0  0  0  0  0  0  0
    3.3523   -1.1104    0.0000 C   0  0  0  0  0  0  0  0  0  0  0  0
    2.6378   -1.5229    0.0000 C   0  0  0  0  0  0  0  0  0  0  0  0
    1.9233   -1.1104    0.0000 C   0  0  0  0  0  0  0  0  0  0  0  0
    0.2324   -4.9478    0.0000 C   0  0  0  0  0  0  0  0  0  0  0  0
  1  2  1  0  0  0  0
  2  3  2  0  0  0  0
  2  4  1  0  0  0  0
  5  4  1  6  0  0  0
  5  6  1  0  0  0  0
  6  7  1  0  0  0  0
  7  8  1  0  0  0  0
  8  9  1  0  0  0  0
  9 10  1  0  0  0  0
 10 11  4  0  0  0  0
 11 12  4  0  0  0  0
 12 13  4  0  0  0  0
 13 14  4  0  0  0  0
 10 14  4  0  0  0  0
 12 15  1  0  0  0  0
 15 16  4  0  0  0  0
 16 17  4  0  0  0  0
 17 18  1  0  0  0  0
 18 19  1  0  0  0  0
 19 20  1  0  0  0  0
 20 21  1  0  0  0  0
 21 22  1  0  0  0  0
 22 23  1  0  0  0  0
 23 24  1  0  0  0  0
 19 24  1  0  0  0  0
 17 25  4  0  0  0  0
 25 26  4  0  0  0  0
 26 27  1  0  0  0  0
 26 28  4  0  0  0  0
 28 29  4  0  0  0  0
 29 30  4  0  0  0  0
 30 31  4  0  0  0  0
 15 31  4  0  0  0  0
 25 31  4  0  0  0  0
  8 32  1  0  0  0  0
  5 32  1  0  0  0  0
M  END
>  <CdId>
42

>  <Mol Weight>
474.02

>  <Formula>
C23H28ClN5O2S

>  <CMPD_CHEMBLID>
CHEMBL1682263

>  <MOLREGNO>
1072296

>  <PARENT_CMPD_CHEMBLID>
CHEMBL1682263

>  <PARENT_MOLREGNO>
1072296

>  <COMPOUND_KEY>
16

>  <MOLWEIGHT>
474.02

>  <ALOGP>
2.73

>  <PSA>
100.52

>  <NUM_RO5_VIOLATIONS>
0

>  <ACTIVITY_ID>
5250443

>  <STANDARD_TYPE>
CL

>  <RELATION>
=

>  <STANDARD_VALUE>
18000.0

>  <STANDARD_UNITS>
mL.min-1.g-1

>  <PUBLISHED_TYPE>
CL

>  <PUBLISHED_RELATION>
=

>  <PUBLISHED_VALUE>
18.0

>  <PUBLISHED_UNITS>
ml/min/mg

>  <POTENTIAL_DUPLICATE>
0

>  <BAO_ENDPOINT>
BAO_0002759

>  <ASSAY_ID>
728035

>  <ASSAY_CHEMBLID>
CHEMBL1686906

>  <ASSAY_TYPE>
A

>  <DESCRIPTION>
Intrinsic clearance in mouse liver microsomes

>  <ASSAY_SRC_ID>
1

>  <ASSAY_SRC_DESCRIPTION>
Scientific Literature

>  <ASSAY_ORGANISM>
Mus musculus

>  <ASSAY_TAX_ID>
10090

>  <CURATED_BY>
Autocuration

>  <BAO_FORMAT>
BAO_0000251

>  <TID>
22224

>  <TARGET_CHEMBLID>
CHEMBL612558

>  <TARGET_TYPE>
ADMET

>  <PREF_NAME>
ADMET

>  <CONFIDENCE_SCORE>
0

>  <TARGET_MAPPING>
Unassigned

>  <DOC_ID>
55784

>  <DOC_CHEMBLID>
CHEMBL1681724

>  <PUBMED_ID>
21316962

>  <JOURNAL>
Bioorg. Med. Chem. Lett.

>  <YEAR>
2011

>  <VOLUME>
21

>  <ISSUE>
6

>  <FIRST_PAGE>
1748

>  <DATA_VALIDITY_COMMENT>
Outside typical range

$$$$

  Mrv1533001291819162D          

 29 32  0  0  0  0            999 V2000
    7.0580   -0.9694    0.0000 C   0  0  0  0  0  0  0  0  0  0  0  0
    7.7725   -0.5569    0.0000 O   0  0  0  0  0  0  0  0  0  0  0  0
    8.4869   -0.9694    0.0000 C   0  0  0  0  0  0  0  0  0  0  0  0
    9.2014   -0.5569    0.0000 C   0  0  0  0  0  0  0  0  0  0  0  0
    9.9159   -0.9694    0.0000 N   0  0  0  0  0  0  0  0  0  0  0  0
    9.9159   -1.7944    0.0000 C   0  0  0  0  0  0  0  0  0  0  0  0
   10.6304   -0.5569    0.0000 C   0  0  0  0  0  0  0  0  0  0  0  0
   11.3448   -0.9694    0.0000 C   0  0  0  0  0  0  0  0  0  0  0  0
   12.0985   -0.6338    0.0000 N   0  0  0  0  0  0  0  0  0  0  0  0
   12.6505   -1.2469    0.0000 C   0  0  0  0  0  0  0  0  0  0  0  0
   12.2380   -1.9614    0.0000 N   0  0  0  0  0  0  0  0  0  0  0  0
   11.4311   -1.7898    0.0000 S   0  0  0  0  0  0  0  0  0  0  0  0
   13.4710   -1.1607    0.0000 C   0  0  0  0  0  0  0  0  0  0  0  0
   13.8835   -0.4462    0.0000 C   0  0  0  0  0  0  0  0  0  0  0  0
   14.6905   -0.6177    0.0000 N   0  0  0  0  0  0  0  0  0  0  0  0
   15.3036   -0.0657    0.0000 C   0  0  0  0  0  0  0  0  0  0  0  0
   16.0882   -0.3206    0.0000 C   0  0  0  0  0  0  0  0  0  0  0  0
   16.7013    0.2314    0.0000 C   0  0  0  0  0  0  0  0  0  0  0  0
   17.4859   -0.0235    0.0000 C   0  0  0  0  0  0  0  0  0  0  0  0
   17.6575   -0.8305    0.0000 O   0  0  0  0  0  0  0  0  0  0  0  0
   17.0444   -1.3825    0.0000 C   0  0  0  0  0  0  0  0  0  0  0  0
   16.2597   -1.1276    0.0000 C   0  0  0  0  0  0  0  0  0  0  0  0
   14.7767   -1.4382    0.0000 C   0  0  0  0  0  0  0  0  0  0  0  0
   15.4442   -1.9231    0.0000 C   0  0  0  0  0  0  0  0  0  0  0  0
   16.1978   -1.5876    0.0000 Cl  0  0  0  0  0  0  0  0  0  0  0  0
   15.3579   -2.7436    0.0000 C   0  0  0  0  0  0  0  0  0  0  0  0
   14.6043   -3.0792    0.0000 C   0  0  0  0  0  0  0  0  0  0  0  0
   13.9368   -2.5942    0.0000 C   0  0  0  0  0  0  0  0  0  0  0  0
   14.0231   -1.7738    0.0000 C   0  0  0  0  0  0  0  0  0  0  0  0
  1  2  1  0  0  0  0
  2  3  1  0  0  0  0
  3  4  1  0  0  0  0
  4  5  1  0  0  0  0
  5  6  1  0  0  0  0
  5  7  1  0  0  0  0
  7  8  1  0  0  0  0
  8  9  4  0  0  0  0
  9 10  4  0  0  0  0
 10 11  4  0  0  0  0
 11 12  4  0  0  0  0
  8 12  4  0  0  0  0
 10 13  1  0  0  0  0
 13 14  4  0  0  0  0
 14 15  4  0  0  0  0
 15 16  1  0  0  0  0
 16 17  1  0  0  0  0
 17 18  1  0  0  0  0
 18 19  1  0  0  0  0
 19 20  1  0  0  0  0
 20 21  1  0  0  0  0
 21 22  1  0  0  0  0
 17 22  1  0  0  0  0
 15 23  4  0  0  0  0
 23 24  4  0  0  0  0
 24 25  1  0  0  0  0
 24 26  4  0  0  0  0
 26 27  4  0  0  0  0
 27 28  4  0  0  0  0
 28 29  4  0  0  0  0
 13 29  4  0  0  0  0
 23 29  4  0  0  0  0
M  END
>  <CdId>
43

>  <Mol Weight>
434.98

>  <Formula>
C21H27ClN4O2S

>  <CMPD_CHEMBLID>
CHEMBL1681794

>  <MOLREGNO>
1072300

>  <PARENT_CMPD_CHEMBLID>
CHEMBL1681794

>  <PARENT_MOLREGNO>
1072300

>  <COMPOUND_KEY>
20

>  <MOLWEIGHT>
434.98

>  <ALOGP>
3.5

>  <PSA>
80.65

>  <NUM_RO5_VIOLATIONS>
0

>  <ACTIVITY_ID>
5250449

>  <STANDARD_TYPE>
CL

>  <RELATION>
=

>  <STANDARD_VALUE>
85000.0

>  <STANDARD_UNITS>
mL.min-1.g-1

>  <PUBLISHED_TYPE>
CL

>  <PUBLISHED_RELATION>
=

>  <PUBLISHED_VALUE>
85.0

>  <PUBLISHED_UNITS>
ml/min/mg

>  <POTENTIAL_DUPLICATE>
0

>  <BAO_ENDPOINT>
BAO_0002759

>  <ASSAY_ID>
728035

>  <ASSAY_CHEMBLID>
CHEMBL1686906

>  <ASSAY_TYPE>
A

>  <DESCRIPTION>
Intrinsic clearance in mouse liver microsomes

>  <ASSAY_SRC_ID>
1

>  <ASSAY_SRC_DESCRIPTION>
Scientific Literature

>  <ASSAY_ORGANISM>
Mus musculus

>  <ASSAY_TAX_ID>
10090

>  <CURATED_BY>
Autocuration

>  <BAO_FORMAT>
BAO_0000251

>  <TID>
22224

>  <TARGET_CHEMBLID>
CHEMBL612558

>  <TARGET_TYPE>
ADMET

>  <PREF_NAME>
ADMET

>  <CONFIDENCE_SCORE>
0

>  <TARGET_MAPPING>
Unassigned

>  <DOC_ID>
55784

>  <DOC_CHEMBLID>
CHEMBL1681724

>  <PUBMED_ID>
21316962

>  <JOURNAL>
Bioorg. Med. Chem. Lett.

>  <YEAR>
2011

>  <VOLUME>
21

>  <ISSUE>
6

>  <FIRST_PAGE>
1748

>  <DATA_VALIDITY_COMMENT>
Outside typical range

$$$$

  Mrv1533001291819162D          

 29 32  0  0  1  0            999 V2000
    3.9934    2.4750    0.0000 C   0  0  0  0  0  0  0  0  0  0  0  0
    3.2789    2.0625    0.0000 O   0  0  0  0  0  0  0  0  0  0  0  0
    3.2789    1.2375    0.0000 C   0  0  0  0  0  0  0  0  0  0  0  0
    3.9934    0.8250    0.0000 C   0  0  0  0  0  0  0  0  0  0  0  0
    3.9934    0.0000    0.0000 C   0  0  0  0  0  0  0  0  0  0  0  0
    3.2789   -0.4125    0.0000 C   0  0  0  0  0  0  0  0  0  0  0  0
    2.5645    0.0000    0.0000 C   0  0  0  0  0  0  0  0  0  0  0  0
    1.7798   -0.2549    0.0000 C   0  0  0  0  0  0  0  0  0  0  0  0
    1.2949    0.4125    0.0000 C   0  0  0  0  0  0  0  0  0  0  0  0
    1.7798    1.0799    0.0000 N   0  0  0  0  0  0  0  0  0  0  0  0
    1.5249    1.8646    0.0000 C   0  0  0  0  0  0  0  0  0  0  0  0
    2.0769    2.4777    0.0000 C   0  0  0  0  0  0  0  0  0  0  0  0
    1.8220    3.2623    0.0000 C   0  0  0  0  0  0  0  0  0  0  0  0
    2.3740    3.8754    0.0000 C   0  0  0  0  0  0  0  0  0  0  0  0
    3.1810    3.7038    0.0000 C   0  0  0  0  0  0  0  0  0  0  0  0
    3.4359    2.9192    0.0000 C   0  0  0  0  0  0  0  0  0  0  0  0
    2.8839    2.3061    0.0000 C   0  0  0  0  0  0  0  0  0  0  0  0
    2.5645    0.8250    0.0000 C   0  0  0  0  0  0  0  0  0  0  0  0
    1.5249   -1.0396    0.0000 C   0  0  0  0  0  0  0  0  0  0  0  0
    2.0769   -1.6527    0.0000 O   0  0  0  0  0  0  0  0  0  0  0  0
    0.7179   -1.2111    0.0000 N   0  0  0  0  0  0  0  0  0  0  0  0
    0.4630   -1.9957    0.0000 C   0  0  0  0  0  0  0  0  0  0  0  0
   -0.3440   -2.1672    0.0000 C   0  0  1  0  0  0  0  0  0  0  0  0
   -0.5989   -2.9519    0.0000 C   0  0  0  0  0  0  0  0  0  0  0  0
   -0.8960   -1.5541    0.0000 N   0  0  0  0  0  0  0  0  0  0  0  0
   -1.7030   -1.7257    0.0000 C   0  0  0  0  0  0  0  0  0  0  0  0
   -0.6411   -0.7695    0.0000 C   0  0  1  0  0  0  0  0  0  0  0  0
   -1.1931   -0.1564    0.0000 C   0  0  0  0  0  0  0  0  0  0  0  0
    0.1659   -0.5980    0.0000 C   0  0  0  0  0  0  0  0  0  0  0  0
  1  2  1  0  0  0  0
  2  3  1  0  0  0  0
  3  4  4  0  0  0  0
  4  5  4  0  0  0  0
  5  6  4  0  0  0  0
  6  7  4  0  0  0  0
  7  8  4  0  0  0  0
  8  9  4  0  0  0  0
  9 10  4  0  0  0  0
 10 11  1  0  0  0  0
 11 12  1  0  0  0  0
 12 13  1  0  0  0  0
 13 14  1  0  0  0  0
 14 15  1  0  0  0  0
 15 16  1  0  0  0  0
 16 17  1  0  0  0  0
 12 17  1  0  0  0  0
 10 18  4  0  0  0  0
  3 18  4  0  0  0  0
  7 18  4  0  0  0  0
  8 19  1  0  0  0  0
 19 20  2  0  0  0  0
 19 21  1  0  0  0  0
 21 22  1  0  0  0  0
 22 23  1  0  0  0  0
 23 24  1  1  0  0  0
 23 25  1  0  0  0  0
 25 26  1  0  0  0  0
 25 27  1  0  0  0  0
 27 28  1  1  0  0  0
 27 29  1  0  0  0  0
 21 29  1  0  0  0  0
M  END
>  <CdId>
44

>  <Mol Weight>
397.563

>  <Formula>
C24H35N3O2

>  <CMPD_CHEMBLID>
CHEMBL1209708

>  <MOLREGNO>
683514

>  <PARENT_CMPD_CHEMBLID>
CHEMBL1209708

>  <PARENT_MOLREGNO>
683514

>  <COMPOUND_KEY>
1

>  <MOLWEIGHT>
397.55

>  <ALOGP>
4.63

>  <PSA>
37.71

>  <NUM_RO5_VIOLATIONS>
0

>  <ACTIVITY_ID>
5250457

>  <STANDARD_TYPE>
CL

>  <RELATION>
>

>  <STANDARD_VALUE>
270000.0

>  <STANDARD_UNITS>
mL.min-1.g-1

>  <PUBLISHED_TYPE>
CL

>  <PUBLISHED_RELATION>
>

>  <PUBLISHED_VALUE>
270.0

>  <PUBLISHED_UNITS>
ml/min/mg

>  <POTENTIAL_DUPLICATE>
0

>  <BAO_ENDPOINT>
BAO_0002759

>  <ASSAY_ID>
728035

>  <ASSAY_CHEMBLID>
CHEMBL1686906

>  <ASSAY_TYPE>
A

>  <DESCRIPTION>
Intrinsic clearance in mouse liver microsomes

>  <ASSAY_SRC_ID>
1

>  <ASSAY_SRC_DESCRIPTION>
Scientific Literature

>  <ASSAY_ORGANISM>
Mus musculus

>  <ASSAY_TAX_ID>
10090

>  <CURATED_BY>
Autocuration

>  <BAO_FORMAT>
BAO_0000251

>  <TID>
22224

>  <TARGET_CHEMBLID>
CHEMBL612558

>  <TARGET_TYPE>
ADMET

>  <PREF_NAME>
ADMET

>  <CONFIDENCE_SCORE>
0

>  <TARGET_MAPPING>
Unassigned

>  <DOC_ID>
55784

>  <DOC_CHEMBLID>
CHEMBL1681724

>  <PUBMED_ID>
21316962

>  <JOURNAL>
Bioorg. Med. Chem. Lett.

>  <YEAR>
2011

>  <VOLUME>
21

>  <ISSUE>
6

>  <FIRST_PAGE>
1748

>  <DATA_VALIDITY_COMMENT>
Outside typical range

$$$$

  Mrv1533001291819162D          

 29 32  0  0  0  0            999 V2000
   -0.2203   -4.7111    0.0000 C   0  0  0  0  0  0  0  0  0  0  0  0
    0.5867   -4.8826    0.0000 N   0  0  0  0  0  0  0  0  0  0  0  0
    0.8416   -5.6672    0.0000 C   0  0  0  0  0  0  0  0  0  0  0  0
    0.2896   -6.2803    0.0000 C   0  0  0  0  0  0  0  0  0  0  0  0
    0.5445   -7.0649    0.0000 O   0  0  0  0  0  0  0  0  0  0  0  0
   -0.5174   -6.1088    0.0000 N   0  0  0  0  0  0  0  0  0  0  0  0
    1.1387   -4.2695    0.0000 C   0  0  0  0  0  0  0  0  0  0  0  0
    0.8838   -3.4849    0.0000 C   0  0  0  0  0  0  0  0  0  0  0  0
    0.0992   -3.2299    0.0000 O   0  0  0  0  0  0  0  0  0  0  0  0
    0.0992   -2.4049    0.0000 N   0  0  0  0  0  0  0  0  0  0  0  0
    0.8838   -2.1500    0.0000 C   0  0  0  0  0  0  0  0  0  0  0  0
    1.3687   -2.8174    0.0000 N   0  0  0  0  0  0  0  0  0  0  0  0
    1.1387   -1.3654    0.0000 C   0  0  0  0  0  0  0  0  0  0  0  0
    0.6538   -0.6979    0.0000 C   0  0  0  0  0  0  0  0  0  0  0  0
    1.1387   -0.0305    0.0000 N   0  0  0  0  0  0  0  0  0  0  0  0
    0.8838    0.7541    0.0000 C   0  0  0  0  0  0  0  0  0  0  0  0
    1.4358    1.3672    0.0000 C   0  0  0  0  0  0  0  0  0  0  0  0
    1.1809    2.1518    0.0000 C   0  0  0  0  0  0  0  0  0  0  0  0
    1.7329    2.7649    0.0000 C   0  0  0  0  0  0  0  0  0  0  0  0
    2.5399    2.5934    0.0000 O   0  0  0  0  0  0  0  0  0  0  0  0
    2.7948    1.8088    0.0000 C   0  0  0  0  0  0  0  0  0  0  0  0
    2.2428    1.1957    0.0000 C   0  0  0  0  0  0  0  0  0  0  0  0
    1.9233   -0.2854    0.0000 C   0  0  0  0  0  0  0  0  0  0  0  0
    2.6378    0.1271    0.0000 C   0  0  0  0  0  0  0  0  0  0  0  0
    2.6378    0.9521    0.0000 Cl  0  0  0  0  0  0  0  0  0  0  0  0
    3.3523   -0.2854    0.0000 C   0  0  0  0  0  0  0  0  0  0  0  0
    3.3523   -1.1104    0.0000 C   0  0  0  0  0  0  0  0  0  0  0  0
    2.6378   -1.5229    0.0000 C   0  0  0  0  0  0  0  0  0  0  0  0
    1.9233   -1.1104    0.0000 C   0  0  0  0  0  0  0  0  0  0  0  0
  1  2  1  0  0  0  0
  2  3  1  0  0  0  0
  3  4  1  0  0  0  0
  4  5  2  0  0  0  0
  4  6  1  0  0  0  0
  2  7  1  0  0  0  0
  7  8  1  0  0  0  0
  8  9  4  0  0  0  0
  9 10  4  0  0  0  0
 10 11  4  0  0  0  0
 11 12  4  0  0  0  0
  8 12  4  0  0  0  0
 11 13  1  0  0  0  0
 13 14  4  0  0  0  0
 14 15  4  0  0  0  0
 15 16  1  0  0  0  0
 16 17  1  0  0  0  0
 17 18  1  0  0  0  0
 18 19  1  0  0  0  0
 19 20  1  0  0  0  0
 20 21  1  0  0  0  0
 21 22  1  0  0  0  0
 17 22  1  0  0  0  0
 15 23  4  0  0  0  0
 23 24  4  0  0  0  0
 24 25  1  0  0  0  0
 24 26  4  0  0  0  0
 26 27  4  0  0  0  0
 27 28  4  0  0  0  0
 28 29  4  0  0  0  0
 13 29  4  0  0  0  0
 23 29  4  0  0  0  0
M  END
>  <CdId>
45

>  <Mol Weight>
417.89

>  <Formula>
C20H24ClN5O3

>  <CMPD_CHEMBLID>
CHEMBL1682272

>  <MOLREGNO>
1072306

>  <PARENT_CMPD_CHEMBLID>
CHEMBL1682272

>  <PARENT_MOLREGNO>
1072306

>  <COMPOUND_KEY>
36

>  <MOLWEIGHT>
417.89

>  <ALOGP>
1.92

>  <PSA>
99.41

>  <NUM_RO5_VIOLATIONS>
0

>  <ACTIVITY_ID>
5250454

>  <STANDARD_TYPE>
CL

>  <RELATION>
<

>  <STANDARD_VALUE>
12000.0

>  <STANDARD_UNITS>
mL.min-1.g-1

>  <PUBLISHED_TYPE>
CL

>  <PUBLISHED_RELATION>
<

>  <PUBLISHED_VALUE>
12.0

>  <PUBLISHED_UNITS>
ml/min/mg

>  <POTENTIAL_DUPLICATE>
0

>  <BAO_ENDPOINT>
BAO_0002759

>  <ASSAY_ID>
728035

>  <ASSAY_CHEMBLID>
CHEMBL1686906

>  <ASSAY_TYPE>
A

>  <DESCRIPTION>
Intrinsic clearance in mouse liver microsomes

>  <ASSAY_SRC_ID>
1

>  <ASSAY_SRC_DESCRIPTION>
Scientific Literature

>  <ASSAY_ORGANISM>
Mus musculus

>  <ASSAY_TAX_ID>
10090

>  <CURATED_BY>
Autocuration

>  <BAO_FORMAT>
BAO_0000251

>  <TID>
22224

>  <TARGET_CHEMBLID>
CHEMBL612558

>  <TARGET_TYPE>
ADMET

>  <PREF_NAME>
ADMET

>  <CONFIDENCE_SCORE>
0

>  <TARGET_MAPPING>
Unassigned

>  <DOC_ID>
55784

>  <DOC_CHEMBLID>
CHEMBL1681724

>  <PUBMED_ID>
21316962

>  <JOURNAL>
Bioorg. Med. Chem. Lett.

>  <YEAR>
2011

>  <VOLUME>
21

>  <ISSUE>
6

>  <FIRST_PAGE>
1748

>  <DATA_VALIDITY_COMMENT>
Outside typical range

$$$$

  Mrv1533001291819162D          

 28 32  0  0  0  0            999 V2000
    3.2789    2.0625    0.0000 Cl  0  0  0  0  0  0  0  0  0  0  0  0
    3.2789    1.2375    0.0000 C   0  0  0  0  0  0  0  0  0  0  0  0
    3.9934    0.8250    0.0000 C   0  0  0  0  0  0  0  0  0  0  0  0
    3.9934    0.0000    0.0000 C   0  0  0  0  0  0  0  0  0  0  0  0
    3.2789   -0.4125    0.0000 C   0  0  0  0  0  0  0  0  0  0  0  0
    2.5645    0.0000    0.0000 C   0  0  0  0  0  0  0  0  0  0  0  0
    1.7798   -0.2549    0.0000 C   0  0  0  0  0  0  0  0  0  0  0  0
    1.2949    0.4125    0.0000 C   0  0  0  0  0  0  0  0  0  0  0  0
    1.7798    1.0799    0.0000 N   0  0  0  0  0  0  0  0  0  0  0  0
    1.5249    1.8646    0.0000 C   0  0  0  0  0  0  0  0  0  0  0  0
    2.0769    2.4777    0.0000 C   0  0  0  0  0  0  0  0  0  0  0  0
    1.8220    3.2623    0.0000 C   0  0  0  0  0  0  0  0  0  0  0  0
    2.3740    3.8754    0.0000 C   0  0  0  0  0  0  0  0  0  0  0  0
    3.1810    3.7038    0.0000 O   0  0  0  0  0  0  0  0  0  0  0  0
    3.4359    2.9192    0.0000 C   0  0  0  0  0  0  0  0  0  0  0  0
    2.8839    2.3061    0.0000 C   0  0  0  0  0  0  0  0  0  0  0  0
    2.5645    0.8250    0.0000 C   0  0  0  0  0  0  0  0  0  0  0  0
    1.5249   -1.0396    0.0000 C   0  0  0  0  0  0  0  0  0  0  0  0
    2.0098   -1.7070    0.0000 N   0  0  0  0  0  0  0  0  0  0  0  0
    1.5249   -2.3744    0.0000 S   0  0  0  0  0  0  0  0  0  0  0  0
    0.7403   -2.1195    0.0000 C   0  0  0  0  0  0  0  0  0  0  0  0
    0.0728   -2.6044    0.0000 C   0  0  0  0  0  0  0  0  0  0  0  0
   -0.6808   -2.2689    0.0000 N   0  0  0  0  0  0  0  0  0  0  0  0
   -1.3953   -2.6814    0.0000 C   0  0  0  0  0  0  0  0  0  0  0  0
   -2.0084   -2.1293    0.0000 C   0  0  0  0  0  0  0  0  0  0  0  0
   -1.6728   -1.3757    0.0000 C   0  0  0  0  0  0  0  0  0  0  0  0
   -0.8524   -1.4619    0.0000 C   0  0  0  0  0  0  0  0  0  0  0  0
    0.7403   -1.2945    0.0000 N   0  0  0  0  0  0  0  0  0  0  0  0
  1  2  1  0  0  0  0
  2  3  4  0  0  0  0
  3  4  4  0  0  0  0
  4  5  4  0  0  0  0
  5  6  4  0  0  0  0
  6  7  4  0  0  0  0
  7  8  4  0  0  0  0
  8  9  4  0  0  0  0
  9 10  1  0  0  0  0
 10 11  1  0  0  0  0
 11 12  1  0  0  0  0
 12 13  1  0  0  0  0
 13 14  1  0  0  0  0
 14 15  1  0  0  0  0
 15 16  1  0  0  0  0
 11 16  1  0  0  0  0
  9 17  4  0  0  0  0
  2 17  4  0  0  0  0
  6 17  4  0  0  0  0
  7 18  1  0  0  0  0
 18 19  4  0  0  0  0
 19 20  4  0  0  0  0
 20 21  4  0  0  0  0
 21 22  1  0  0  0  0
 22 23  1  0  0  0  0
 23 24  1  0  0  0  0
 24 25  1  0  0  0  0
 25 26  1  0  0  0  0
 26 27  1  0  0  0  0
 23 27  1  0  0  0  0
 21 28  4  0  0  0  0
 18 28  4  0  0  0  0
M  END
>  <CdId>
46

>  <Mol Weight>
416.97

>  <Formula>
C21H25ClN4OS

>  <CMPD_CHEMBLID>
CHEMBL1682262

>  <MOLREGNO>
1072295

>  <PARENT_CMPD_CHEMBLID>
CHEMBL1682262

>  <PARENT_MOLREGNO>
1072295

>  <COMPOUND_KEY>
15

>  <MOLWEIGHT>
416.97

>  <ALOGP>
4.09

>  <PSA>
71.42

>  <NUM_RO5_VIOLATIONS>
0

>  <ACTIVITY_ID>
5250445

>  <STANDARD_TYPE>
CL

>  <RELATION>
=

>  <STANDARD_VALUE>
42000.0

>  <STANDARD_UNITS>
mL.min-1.g-1

>  <PUBLISHED_TYPE>
CL

>  <PUBLISHED_RELATION>
=

>  <PUBLISHED_VALUE>
42.0

>  <PUBLISHED_UNITS>
ml/min/mg

>  <POTENTIAL_DUPLICATE>
0

>  <BAO_ENDPOINT>
BAO_0002759

>  <ASSAY_ID>
728035

>  <ASSAY_CHEMBLID>
CHEMBL1686906

>  <ASSAY_TYPE>
A

>  <DESCRIPTION>
Intrinsic clearance in mouse liver microsomes

>  <ASSAY_SRC_ID>
1

>  <ASSAY_SRC_DESCRIPTION>
Scientific Literature

>  <ASSAY_ORGANISM>
Mus musculus

>  <ASSAY_TAX_ID>
10090

>  <CURATED_BY>
Autocuration

>  <BAO_FORMAT>
BAO_0000251

>  <TID>
22224

>  <TARGET_CHEMBLID>
CHEMBL612558

>  <TARGET_TYPE>
ADMET

>  <PREF_NAME>
ADMET

>  <CONFIDENCE_SCORE>
0

>  <TARGET_MAPPING>
Unassigned

>  <DOC_ID>
55784

>  <DOC_CHEMBLID>
CHEMBL1681724

>  <PUBMED_ID>
21316962

>  <JOURNAL>
Bioorg. Med. Chem. Lett.

>  <YEAR>
2011

>  <VOLUME>
21

>  <ISSUE>
6

>  <FIRST_PAGE>
1748

>  <DATA_VALIDITY_COMMENT>
Outside typical range

$$$$

  Mrv1533001291819162D          

 31 34  0  0  0  0            999 V2000
   -0.0639   -5.6246    0.0000 C   0  0  0  0  0  0  0  0  0  0  0  0
    0.2716   -4.8709    0.0000 S   0  0  0  0  0  0  0  0  0  0  0  0
    0.6072   -4.1172    0.0000 O   0  0  0  0  0  0  0  0  0  0  0  0
    1.0253   -5.2065    0.0000 O   0  0  0  0  0  0  0  0  0  0  0  0
   -0.4820   -4.5353    0.0000 N   0  0  0  0  0  0  0  0  0  0  0  0
   -1.1495   -5.0203    0.0000 C   0  0  0  0  0  0  0  0  0  0  0  0
   -1.0632   -5.8407    0.0000 C   0  0  0  0  0  0  0  0  0  0  0  0
   -1.7307   -6.3257    0.0000 O   0  0  0  0  0  0  0  0  0  0  0  0
   -0.5683   -3.7149    0.0000 C   0  0  0  0  0  0  0  0  0  0  0  0
    0.0992   -3.2299    0.0000 C   0  0  0  0  0  0  0  0  0  0  0  0
    0.0992   -2.4049    0.0000 N   0  0  0  0  0  0  0  0  0  0  0  0
    0.8838   -2.1500    0.0000 C   0  0  0  0  0  0  0  0  0  0  0  0
    1.3687   -2.8174    0.0000 N   0  0  0  0  0  0  0  0  0  0  0  0
    0.8838   -3.4849    0.0000 S   0  0  0  0  0  0  0  0  0  0  0  0
    1.1387   -1.3654    0.0000 C   0  0  0  0  0  0  0  0  0  0  0  0
    0.6538   -0.6979    0.0000 C   0  0  0  0  0  0  0  0  0  0  0  0
    1.1387   -0.0305    0.0000 N   0  0  0  0  0  0  0  0  0  0  0  0
    0.8838    0.7541    0.0000 C   0  0  0  0  0  0  0  0  0  0  0  0
    1.4358    1.3672    0.0000 C   0  0  0  0  0  0  0  0  0  0  0  0
    1.1809    2.1518    0.0000 C   0  0  0  0  0  0  0  0  0  0  0  0
    1.7329    2.7649    0.0000 C   0  0  0  0  0  0  0  0  0  0  0  0
    2.5399    2.5934    0.0000 O   0  0  0  0  0  0  0  0  0  0  0  0
    2.7948    1.8088    0.0000 C   0  0  0  0  0  0  0  0  0  0  0  0
    2.2428    1.1957    0.0000 C   0  0  0  0  0  0  0  0  0  0  0  0
    1.9233   -0.2854    0.0000 C   0  0  0  0  0  0  0  0  0  0  0  0
    2.6378    0.1271    0.0000 C   0  0  0  0  0  0  0  0  0  0  0  0
    2.6378    0.9521    0.0000 Cl  0  0  0  0  0  0  0  0  0  0  0  0
    3.3523   -0.2854    0.0000 C   0  0  0  0  0  0  0  0  0  0  0  0
    3.3523   -1.1104    0.0000 C   0  0  0  0  0  0  0  0  0  0  0  0
    2.6378   -1.5229    0.0000 C   0  0  0  0  0  0  0  0  0  0  0  0
    1.9233   -1.1104    0.0000 C   0  0  0  0  0  0  0  0  0  0  0  0
  1  2  1  0  0  0  0
  2  3  2  0  0  0  0
  2  4  2  0  0  0  0
  2  5  1  0  0  0  0
  5  6  1  0  0  0  0
  6  7  1  0  0  0  0
  7  8  1  0  0  0  0
  5  9  1  0  0  0  0
  9 10  1  0  0  0  0
 10 11  4  0  0  0  0
 11 12  4  0  0  0  0
 12 13  4  0  0  0  0
 13 14  4  0  0  0  0
 10 14  4  0  0  0  0
 12 15  1  0  0  0  0
 15 16  4  0  0  0  0
 16 17  4  0  0  0  0
 17 18  1  0  0  0  0
 18 19  1  0  0  0  0
 19 20  1  0  0  0  0
 20 21  1  0  0  0  0
 21 22  1  0  0  0  0
 22 23  1  0  0  0  0
 23 24  1  0  0  0  0
 19 24  1  0  0  0  0
 17 25  4  0  0  0  0
 25 26  4  0  0  0  0
 26 27  1  0  0  0  0
 26 28  4  0  0  0  0
 28 29  4  0  0  0  0
 29 30  4  0  0  0  0
 30 31  4  0  0  0  0
 15 31  4  0  0  0  0
 25 31  4  0  0  0  0
M  END
>  <CdId>
47

>  <Mol Weight>
485.01

>  <Formula>
C20H25ClN4O4S2

>  <CMPD_CHEMBLID>
CHEMBL1682269

>  <MOLREGNO>
1072303

>  <PARENT_CMPD_CHEMBLID>
CHEMBL1682269

>  <PARENT_MOLREGNO>
1072303

>  <COMPOUND_KEY>
24

>  <MOLWEIGHT>
485.02

>  <ALOGP>
2.14

>  <PSA>
134.16

>  <NUM_RO5_VIOLATIONS>
0

>  <ACTIVITY_ID>
5250450

>  <STANDARD_TYPE>
CL

>  <RELATION>
=

>  <STANDARD_VALUE>
96000.0

>  <STANDARD_UNITS>
mL.min-1.g-1

>  <PUBLISHED_TYPE>
CL

>  <PUBLISHED_RELATION>
=

>  <PUBLISHED_VALUE>
96.0

>  <PUBLISHED_UNITS>
ml/min/mg

>  <POTENTIAL_DUPLICATE>
0

>  <BAO_ENDPOINT>
BAO_0002759

>  <ASSAY_ID>
728035

>  <ASSAY_CHEMBLID>
CHEMBL1686906

>  <ASSAY_TYPE>
A

>  <DESCRIPTION>
Intrinsic clearance in mouse liver microsomes

>  <ASSAY_SRC_ID>
1

>  <ASSAY_SRC_DESCRIPTION>
Scientific Literature

>  <ASSAY_ORGANISM>
Mus musculus

>  <ASSAY_TAX_ID>
10090

>  <CURATED_BY>
Autocuration

>  <BAO_FORMAT>
BAO_0000251

>  <TID>
22224

>  <TARGET_CHEMBLID>
CHEMBL612558

>  <TARGET_TYPE>
ADMET

>  <PREF_NAME>
ADMET

>  <CONFIDENCE_SCORE>
0

>  <TARGET_MAPPING>
Unassigned

>  <DOC_ID>
55784

>  <DOC_CHEMBLID>
CHEMBL1681724

>  <PUBMED_ID>
21316962

>  <JOURNAL>
Bioorg. Med. Chem. Lett.

>  <YEAR>
2011

>  <VOLUME>
21

>  <ISSUE>
6

>  <FIRST_PAGE>
1748

>  <DATA_VALIDITY_COMMENT>
Outside typical range

$$$$

  Mrv1533001291819162D          

 32 35  0  0  0  0            999 V2000
    7.3600   -1.2713    0.0000 C   0  0  0  0  0  0  0  0  0  0  0  0
    7.7725   -0.5569    0.0000 O   0  0  0  0  0  0  0  0  0  0  0  0
    8.5975   -0.5569    0.0000 C   0  0  0  0  0  0  0  0  0  0  0  0
    9.0100    0.1576    0.0000 C   0  0  0  0  0  0  0  0  0  0  0  0
    9.8350    0.1576    0.0000 N   0  0  0  0  0  0  0  0  0  0  0  0
   10.2475    0.8721    0.0000 C   0  0  0  0  0  0  0  0  0  0  0  0
   11.0725    0.8721    0.0000 C   0  0  0  0  0  0  0  0  0  0  0  0
   11.5574    1.5395    0.0000 N   0  0  0  0  0  0  0  0  0  0  0  0
   12.3420    1.2846    0.0000 C   0  0  0  0  0  0  0  0  0  0  0  0
   12.3420    0.4596    0.0000 N   0  0  0  0  0  0  0  0  0  0  0  0
   11.5574    0.2046    0.0000 S   0  0  0  0  0  0  0  0  0  0  0  0
   13.0095    1.7695    0.0000 C   0  0  0  0  0  0  0  0  0  0  0  0
   13.0095    2.5945    0.0000 C   0  0  0  0  0  0  0  0  0  0  0  0
   13.7941    2.8494    0.0000 N   0  0  0  0  0  0  0  0  0  0  0  0
   14.0490    3.6341    0.0000 C   0  0  0  0  0  0  0  0  0  0  0  0
   14.8560    3.8056    0.0000 C   0  0  0  0  0  0  0  0  0  0  0  0
   15.1109    4.5902    0.0000 C   0  0  0  0  0  0  0  0  0  0  0  0
   15.9179    4.7617    0.0000 C   0  0  0  0  0  0  0  0  0  0  0  0
   16.4699    4.1486    0.0000 O   0  0  0  0  0  0  0  0  0  0  0  0
   16.2150    3.3640    0.0000 C   0  0  0  0  0  0  0  0  0  0  0  0
   15.4080    3.1925    0.0000 C   0  0  0  0  0  0  0  0  0  0  0  0
   14.2790    2.1820    0.0000 C   0  0  0  0  0  0  0  0  0  0  0  0
   15.0995    2.0958    0.0000 C   0  0  0  0  0  0  0  0  0  0  0  0
   15.5844    2.7632    0.0000 Cl  0  0  0  0  0  0  0  0  0  0  0  0
   15.4350    1.3421    0.0000 C   0  0  0  0  0  0  0  0  0  0  0  0
   14.9501    0.6746    0.0000 C   0  0  0  0  0  0  0  0  0  0  0  0
   14.1296    0.7609    0.0000 C   0  0  0  0  0  0  0  0  0  0  0  0
   13.7941    1.5146    0.0000 C   0  0  0  0  0  0  0  0  0  0  0  0
   10.2475   -0.5569    0.0000 S   0  0  0  0  0  0  0  0  0  0  0  0
    9.5330   -0.9694    0.0000 O   0  0  0  0  0  0  0  0  0  0  0  0
   10.9619   -0.1444    0.0000 O   0  0  0  0  0  0  0  0  0  0  0  0
   10.6600   -1.2713    0.0000 C   0  0  0  0  0  0  0  0  0  0  0  0
  1  2  1  0  0  0  0
  2  3  1  0  0  0  0
  3  4  1  0  0  0  0
  4  5  1  0  0  0  0
  5  6  1  0  0  0  0
  6  7  1  0  0  0  0
  7  8  4  0  0  0  0
  8  9  4  0  0  0  0
  9 10  4  0  0  0  0
 10 11  4  0  0  0  0
  7 11  4  0  0  0  0
  9 12  1  0  0  0  0
 12 13  4  0  0  0  0
 13 14  4  0  0  0  0
 14 15  1  0  0  0  0
 15 16  1  0  0  0  0
 16 17  1  0  0  0  0
 17 18  1  0  0  0  0
 18 19  1  0  0  0  0
 19 20  1  0  0  0  0
 20 21  1  0  0  0  0
 16 21  1  0  0  0  0
 14 22  4  0  0  0  0
 22 23  4  0  0  0  0
 23 24  1  0  0  0  0
 23 25  4  0  0  0  0
 25 26  4  0  0  0  0
 26 27  4  0  0  0  0
 27 28  4  0  0  0  0
 12 28  4  0  0  0  0
 22 28  4  0  0  0  0
  5 29  1  0  0  0  0
 29 30  2  0  0  0  0
 29 31  2  0  0  0  0
 29 32  1  0  0  0  0
M  END
>  <CdId>
48

>  <Mol Weight>
499.04

>  <Formula>
C21H27ClN4O4S2

>  <CMPD_CHEMBLID>
CHEMBL1682268

>  <MOLREGNO>
1072302

>  <PARENT_CMPD_CHEMBLID>
CHEMBL1682268

>  <PARENT_MOLREGNO>
1072302

>  <COMPOUND_KEY>
22

>  <MOLWEIGHT>
499.05

>  <ALOGP>
2.55

>  <PSA>
123.17

>  <NUM_RO5_VIOLATIONS>
0

>  <ACTIVITY_ID>
5250451

>  <STANDARD_TYPE>
CL

>  <RELATION>
=

>  <STANDARD_VALUE>
125000.0

>  <STANDARD_UNITS>
mL.min-1.g-1

>  <PUBLISHED_TYPE>
CL

>  <PUBLISHED_RELATION>
=

>  <PUBLISHED_VALUE>
125.0

>  <PUBLISHED_UNITS>
ml/min/mg

>  <POTENTIAL_DUPLICATE>
0

>  <BAO_ENDPOINT>
BAO_0002759

>  <ASSAY_ID>
728035

>  <ASSAY_CHEMBLID>
CHEMBL1686906

>  <ASSAY_TYPE>
A

>  <DESCRIPTION>
Intrinsic clearance in mouse liver microsomes

>  <ASSAY_SRC_ID>
1

>  <ASSAY_SRC_DESCRIPTION>
Scientific Literature

>  <ASSAY_ORGANISM>
Mus musculus

>  <ASSAY_TAX_ID>
10090

>  <CURATED_BY>
Autocuration

>  <BAO_FORMAT>
BAO_0000251

>  <TID>
22224

>  <TARGET_CHEMBLID>
CHEMBL612558

>  <TARGET_TYPE>
ADMET

>  <PREF_NAME>
ADMET

>  <CONFIDENCE_SCORE>
0

>  <TARGET_MAPPING>
Unassigned

>  <DOC_ID>
55784

>  <DOC_CHEMBLID>
CHEMBL1681724

>  <PUBMED_ID>
21316962

>  <JOURNAL>
Bioorg. Med. Chem. Lett.

>  <YEAR>
2011

>  <VOLUME>
21

>  <ISSUE>
6

>  <FIRST_PAGE>
1748

>  <DATA_VALIDITY_COMMENT>
Outside typical range

$$$$

  Mrv1533001291819162D          

 31 34  0  0  0  0            999 V2000
    7.0580   -0.9694    0.0000 C   0  0  0  0  0  0  0  0  0  0  0  0
    7.7725   -0.5569    0.0000 O   0  0  0  0  0  0  0  0  0  0  0  0
    8.4869   -0.9694    0.0000 C   0  0  0  0  0  0  0  0  0  0  0  0
    9.2014   -0.5569    0.0000 C   0  0  0  0  0  0  0  0  0  0  0  0
    9.9159   -0.9694    0.0000 N   0  0  0  0  0  0  0  0  0  0  0  0
    9.9159   -1.7944    0.0000 C   0  0  0  0  0  0  0  0  0  0  0  0
   10.6304   -0.5569    0.0000 C   0  0  0  0  0  0  0  0  0  0  0  0
   11.3448   -0.9694    0.0000 C   0  0  0  0  0  0  0  0  0  0  0  0
   12.0985   -0.6338    0.0000 N   0  0  0  0  0  0  0  0  0  0  0  0
   12.6505   -1.2469    0.0000 C   0  0  0  0  0  0  0  0  0  0  0  0
   12.2380   -1.9614    0.0000 N   0  0  0  0  0  0  0  0  0  0  0  0
   11.4311   -1.7898    0.0000 S   0  0  0  0  0  0  0  0  0  0  0  0
   13.4710   -1.1607    0.0000 C   0  0  0  0  0  0  0  0  0  0  0  0
   13.8835   -0.4462    0.0000 C   0  0  0  0  0  0  0  0  0  0  0  0
   14.6905   -0.6177    0.0000 N   0  0  0  0  0  0  0  0  0  0  0  0
   15.3036   -0.0657    0.0000 C   0  0  0  0  0  0  0  0  0  0  0  0
   16.0882   -0.3206    0.0000 C   0  0  0  0  0  0  0  0  0  0  0  0
   16.7013    0.2314    0.0000 C   0  0  0  0  0  0  0  0  0  0  0  0
   17.4859   -0.0235    0.0000 C   0  0  0  0  0  0  0  0  0  0  0  0
   17.6575   -0.8305    0.0000 S   0  0  0  0  0  0  0  0  0  0  0  0
   18.4224   -0.5215    0.0000 O   0  0  0  0  0  0  0  0  0  0  0  0
   18.0946   -1.5301    0.0000 O   0  0  0  0  0  0  0  0  0  0  0  0
   17.0444   -1.3825    0.0000 C   0  0  0  0  0  0  0  0  0  0  0  0
   16.2597   -1.1276    0.0000 C   0  0  0  0  0  0  0  0  0  0  0  0
   14.7767   -1.4382    0.0000 C   0  0  0  0  0  0  0  0  0  0  0  0
   15.4442   -1.9231    0.0000 C   0  0  0  0  0  0  0  0  0  0  0  0
   16.1978   -1.5876    0.0000 Cl  0  0  0  0  0  0  0  0  0  0  0  0
   15.3579   -2.7436    0.0000 C   0  0  0  0  0  0  0  0  0  0  0  0
   14.6043   -3.0792    0.0000 C   0  0  0  0  0  0  0  0  0  0  0  0
   13.9368   -2.5942    0.0000 C   0  0  0  0  0  0  0  0  0  0  0  0
   14.0231   -1.7738    0.0000 C   0  0  0  0  0  0  0  0  0  0  0  0
  1  2  1  0  0  0  0
  2  3  1  0  0  0  0
  3  4  1  0  0  0  0
  4  5  1  0  0  0  0
  5  6  1  0  0  0  0
  5  7  1  0  0  0  0
  7  8  1  0  0  0  0
  8  9  4  0  0  0  0
  9 10  4  0  0  0  0
 10 11  4  0  0  0  0
 11 12  4  0  0  0  0
  8 12  4  0  0  0  0
 10 13  1  0  0  0  0
 13 14  4  0  0  0  0
 14 15  4  0  0  0  0
 15 16  1  0  0  0  0
 16 17  1  0  0  0  0
 17 18  1  0  0  0  0
 18 19  1  0  0  0  0
 19 20  1  0  0  0  0
 20 21  2  0  0  0  0
 20 22  2  0  0  0  0
 20 23  1  0  0  0  0
 23 24  1  0  0  0  0
 17 24  1  0  0  0  0
 15 25  4  0  0  0  0
 25 26  4  0  0  0  0
 26 27  1  0  0  0  0
 26 28  4  0  0  0  0
 28 29  4  0  0  0  0
 29 30  4  0  0  0  0
 30 31  4  0  0  0  0
 13 31  4  0  0  0  0
 25 31  4  0  0  0  0
M  END
>  <CdId>
49

>  <Mol Weight>
483.04

>  <Formula>
C21H27ClN4O3S2

>  <CMPD_CHEMBLID>
CHEMBL1682270

>  <MOLREGNO>
1072304

>  <PARENT_CMPD_CHEMBLID>
CHEMBL1682270

>  <PARENT_MOLREGNO>
1072304

>  <COMPOUND_KEY>
32

>  <MOLWEIGHT>
483.05

>  <ALOGP>
3.23

>  <PSA>
113.94

>  <NUM_RO5_VIOLATIONS>
0

>  <ACTIVITY_ID>
5250452

>  <STANDARD_TYPE>
CL

>  <RELATION>
=

>  <STANDARD_VALUE>
262000.0

>  <STANDARD_UNITS>
mL.min-1.g-1

>  <PUBLISHED_TYPE>
CL

>  <PUBLISHED_RELATION>
=

>  <PUBLISHED_VALUE>
262.0

>  <PUBLISHED_UNITS>
ml/min/mg

>  <POTENTIAL_DUPLICATE>
0

>  <BAO_ENDPOINT>
BAO_0002759

>  <ASSAY_ID>
728035

>  <ASSAY_CHEMBLID>
CHEMBL1686906

>  <ASSAY_TYPE>
A

>  <DESCRIPTION>
Intrinsic clearance in mouse liver microsomes

>  <ASSAY_SRC_ID>
1

>  <ASSAY_SRC_DESCRIPTION>
Scientific Literature

>  <ASSAY_ORGANISM>
Mus musculus

>  <ASSAY_TAX_ID>
10090

>  <CURATED_BY>
Autocuration

>  <BAO_FORMAT>
BAO_0000251

>  <TID>
22224

>  <TARGET_CHEMBLID>
CHEMBL612558

>  <TARGET_TYPE>
ADMET

>  <PREF_NAME>
ADMET

>  <CONFIDENCE_SCORE>
0

>  <TARGET_MAPPING>
Unassigned

>  <DOC_ID>
55784

>  <DOC_CHEMBLID>
CHEMBL1681724

>  <PUBMED_ID>
21316962

>  <JOURNAL>
Bioorg. Med. Chem. Lett.

>  <YEAR>
2011

>  <VOLUME>
21

>  <ISSUE>
6

>  <FIRST_PAGE>
1748

>  <DATA_VALIDITY_COMMENT>
Outside typical range

$$$$

  Mrv1533001291819162D          

 29 32  0  0  0  0            999 V2000
    6.5606    2.1957    0.0000 C   0  0  0  0  0  0  0  0  0  0  0  0
    7.2751    1.7832    0.0000 C   0  0  0  0  0  0  0  0  0  0  0  0
    7.9896    2.1957    0.0000 N   0  0  0  0  0  0  0  0  0  0  0  0
    8.7040    1.7832    0.0000 C   0  0  0  0  0  0  0  0  0  0  0  0
    8.7040    0.9582    0.0000 O   0  0  0  0  0  0  0  0  0  0  0  0
    9.4185    2.1957    0.0000 N   0  0  0  0  0  0  0  0  0  0  0  0
   10.1330    1.7832    0.0000 C   0  0  0  0  0  0  0  0  0  0  0  0
   10.8474    2.1957    0.0000 C   0  0  0  0  0  0  0  0  0  0  0  0
   10.9337    3.0161    0.0000 O   0  0  0  0  0  0  0  0  0  0  0  0
   11.7407    3.1877    0.0000 N   0  0  0  0  0  0  0  0  0  0  0  0
   12.1532    2.4732    0.0000 C   0  0  0  0  0  0  0  0  0  0  0  0
   11.6011    1.8601    0.0000 N   0  0  0  0  0  0  0  0  0  0  0  0
   12.9736    2.3870    0.0000 C   0  0  0  0  0  0  0  0  0  0  0  0
   13.5257    3.0001    0.0000 C   0  0  0  0  0  0  0  0  0  0  0  0
   14.2793    2.6645    0.0000 N   0  0  0  0  0  0  0  0  0  0  0  0
   14.9938    3.0770    0.0000 C   0  0  0  0  0  0  0  0  0  0  0  0
   15.7083    2.6645    0.0000 C   0  0  0  0  0  0  0  0  0  0  0  0
   16.4228    3.0770    0.0000 C   0  0  0  0  0  0  0  0  0  0  0  0
   17.1372    2.6645    0.0000 C   0  0  0  0  0  0  0  0  0  0  0  0
   17.1372    1.8395    0.0000 O   0  0  0  0  0  0  0  0  0  0  0  0
   16.4228    1.4270    0.0000 C   0  0  0  0  0  0  0  0  0  0  0  0
   15.7083    1.8395    0.0000 C   0  0  0  0  0  0  0  0  0  0  0  0
   14.1931    1.8440    0.0000 C   0  0  0  0  0  0  0  0  0  0  0  0
   14.7451    1.2309    0.0000 C   0  0  0  0  0  0  0  0  0  0  0  0
   15.5521    1.4025    0.0000 Cl  0  0  0  0  0  0  0  0  0  0  0  0
   14.4902    0.4463    0.0000 C   0  0  0  0  0  0  0  0  0  0  0  0
   13.6832    0.2748    0.0000 C   0  0  0  0  0  0  0  0  0  0  0  0
   13.1312    0.8879    0.0000 C   0  0  0  0  0  0  0  0  0  0  0  0
   13.3861    1.6725    0.0000 C   0  0  0  0  0  0  0  0  0  0  0  0
  1  2  1  0  0  0  0
  2  3  1  0  0  0  0
  3  4  1  0  0  0  0
  4  5  2  0  0  0  0
  4  6  1  0  0  0  0
  6  7  1  0  0  0  0
  7  8  1  0  0  0  0
  8  9  4  0  0  0  0
  9 10  4  0  0  0  0
 10 11  4  0  0  0  0
 11 12  4  0  0  0  0
  8 12  4  0  0  0  0
 11 13  1  0  0  0  0
 13 14  4  0  0  0  0
 14 15  4  0  0  0  0
 15 16  1  0  0  0  0
 16 17  1  0  0  0  0
 17 18  1  0  0  0  0
 18 19  1  0  0  0  0
 19 20  1  0  0  0  0
 20 21  1  0  0  0  0
 21 22  1  0  0  0  0
 17 22  1  0  0  0  0
 15 23  4  0  0  0  0
 23 24  4  0  0  0  0
 24 25  1  0  0  0  0
 24 26  4  0  0  0  0
 26 27  4  0  0  0  0
 27 28  4  0  0  0  0
 28 29  4  0  0  0  0
 13 29  4  0  0  0  0
 23 29  4  0  0  0  0
M  END
>  <CdId>
50

>  <Mol Weight>
417.89

>  <Formula>
C20H24ClN5O3

>  <CMPD_CHEMBLID>
CHEMBL1682277

>  <MOLREGNO>
1072311

>  <PARENT_CMPD_CHEMBLID>
CHEMBL1682277

>  <PARENT_MOLREGNO>
1072311

>  <COMPOUND_KEY>
44

>  <MOLWEIGHT>
417.89

>  <ALOGP>
2.47

>  <PSA>
94.21

>  <NUM_RO5_VIOLATIONS>
0

>  <ACTIVITY_ID>
5250444

>  <STANDARD_TYPE>
CL

>  <RELATION>
=

>  <STANDARD_VALUE>
40000.0

>  <STANDARD_UNITS>
mL.min-1.g-1

>  <PUBLISHED_TYPE>
CL

>  <PUBLISHED_RELATION>
=

>  <PUBLISHED_VALUE>
40.0

>  <PUBLISHED_UNITS>
ml/min/mg

>  <POTENTIAL_DUPLICATE>
0

>  <BAO_ENDPOINT>
BAO_0002759

>  <ASSAY_ID>
728035

>  <ASSAY_CHEMBLID>
CHEMBL1686906

>  <ASSAY_TYPE>
A

>  <DESCRIPTION>
Intrinsic clearance in mouse liver microsomes

>  <ASSAY_SRC_ID>
1

>  <ASSAY_SRC_DESCRIPTION>
Scientific Literature

>  <ASSAY_ORGANISM>
Mus musculus

>  <ASSAY_TAX_ID>
10090

>  <CURATED_BY>
Autocuration

>  <BAO_FORMAT>
BAO_0000251

>  <TID>
22224

>  <TARGET_CHEMBLID>
CHEMBL612558

>  <TARGET_TYPE>
ADMET

>  <PREF_NAME>
ADMET

>  <CONFIDENCE_SCORE>
0

>  <TARGET_MAPPING>
Unassigned

>  <DOC_ID>
55784

>  <DOC_CHEMBLID>
CHEMBL1681724

>  <PUBMED_ID>
21316962

>  <JOURNAL>
Bioorg. Med. Chem. Lett.

>  <YEAR>
2011

>  <VOLUME>
21

>  <ISSUE>
6

>  <FIRST_PAGE>
1748

>  <DATA_VALIDITY_COMMENT>
Outside typical range

$$$$

  Mrv1533001291819162D          

 32 35  0  0  0  0            999 V2000
   12.2064    3.4622    0.0000 C   0  0  0  0  0  0  0  0  0  0  0  0
   12.2064    2.6372    0.0000 N   0  0  0  0  0  0  0  0  0  0  0  0
   11.4920    2.2247    0.0000 C   0  0  0  0  0  0  0  0  0  0  0  0
   10.7775    2.6372    0.0000 C   0  0  0  0  0  0  0  0  0  0  0  0
   10.7775    3.4622    0.0000 O   0  0  0  0  0  0  0  0  0  0  0  0
   10.0630    2.2247    0.0000 N   0  0  0  0  0  0  0  0  0  0  0  0
    9.3486    2.6372    0.0000 C   0  0  0  0  0  0  0  0  0  0  0  0
    8.6341    2.2247    0.0000 C   0  0  0  0  0  0  0  0  0  0  0  0
    7.9196    2.6372    0.0000 O   0  0  0  0  0  0  0  0  0  0  0  0
   12.9209    2.2247    0.0000 C   0  0  0  0  0  0  0  0  0  0  0  0
   13.6354    2.6372    0.0000 C   0  0  0  0  0  0  0  0  0  0  0  0
   13.7216    3.4577    0.0000 O   0  0  0  0  0  0  0  0  0  0  0  0
   14.5286    3.6292    0.0000 N   0  0  0  0  0  0  0  0  0  0  0  0
   14.9411    2.9148    0.0000 C   0  0  0  0  0  0  0  0  0  0  0  0
   14.3891    2.3017    0.0000 N   0  0  0  0  0  0  0  0  0  0  0  0
   15.7616    2.8285    0.0000 C   0  0  0  0  0  0  0  0  0  0  0  0
   16.3136    3.4416    0.0000 C   0  0  0  0  0  0  0  0  0  0  0  0
   17.0673    3.1061    0.0000 N   0  0  0  0  0  0  0  0  0  0  0  0
   17.7818    3.5186    0.0000 C   0  0  0  0  0  0  0  0  0  0  0  0
   18.4962    3.1061    0.0000 C   0  0  0  0  0  0  0  0  0  0  0  0
   19.2107    3.5186    0.0000 C   0  0  0  0  0  0  0  0  0  0  0  0
   19.9252    3.1061    0.0000 C   0  0  0  0  0  0  0  0  0  0  0  0
   19.9252    2.2811    0.0000 O   0  0  0  0  0  0  0  0  0  0  0  0
   19.2107    1.8686    0.0000 C   0  0  0  0  0  0  0  0  0  0  0  0
   18.4962    2.2811    0.0000 C   0  0  0  0  0  0  0  0  0  0  0  0
   16.9810    2.2856    0.0000 C   0  0  0  0  0  0  0  0  0  0  0  0
   17.5331    1.6725    0.0000 C   0  0  0  0  0  0  0  0  0  0  0  0
   18.3401    1.8440    0.0000 Cl  0  0  0  0  0  0  0  0  0  0  0  0
   17.2781    0.8879    0.0000 C   0  0  0  0  0  0  0  0  0  0  0  0
   16.4712    0.7163    0.0000 C   0  0  0  0  0  0  0  0  0  0  0  0
   15.9191    1.3294    0.0000 C   0  0  0  0  0  0  0  0  0  0  0  0
   16.1741    2.1141    0.0000 C   0  0  0  0  0  0  0  0  0  0  0  0
  1  2  1  0  0  0  0
  2  3  1  0  0  0  0
  3  4  1  0  0  0  0
  4  5  2  0  0  0  0
  4  6  1  0  0  0  0
  6  7  1  0  0  0  0
  7  8  1  0  0  0  0
  8  9  1  0  0  0  0
  2 10  1  0  0  0  0
 10 11  1  0  0  0  0
 11 12  4  0  0  0  0
 12 13  4  0  0  0  0
 13 14  4  0  0  0  0
 14 15  4  0  0  0  0
 11 15  4  0  0  0  0
 14 16  1  0  0  0  0
 16 17  4  0  0  0  0
 17 18  4  0  0  0  0
 18 19  1  0  0  0  0
 19 20  1  0  0  0  0
 20 21  1  0  0  0  0
 21 22  1  0  0  0  0
 22 23  1  0  0  0  0
 23 24  1  0  0  0  0
 24 25  1  0  0  0  0
 20 25  1  0  0  0  0
 18 26  4  0  0  0  0
 26 27  4  0  0  0  0
 27 28  1  0  0  0  0
 27 29  4  0  0  0  0
 29 30  4  0  0  0  0
 30 31  4  0  0  0  0
 31 32  4  0  0  0  0
 16 32  4  0  0  0  0
 26 32  4  0  0  0  0
M  END
>  <CdId>
51

>  <Mol Weight>
461.95

>  <Formula>
C22H28ClN5O4

>  <CMPD_CHEMBLID>
CHEMBL1682273

>  <MOLREGNO>
1072307

>  <PARENT_CMPD_CHEMBLID>
CHEMBL1682273

>  <PARENT_MOLREGNO>
1072307

>  <COMPOUND_KEY>
38

>  <MOLWEIGHT>
461.94

>  <ALOGP>
1.59

>  <PSA>
105.65

>  <NUM_RO5_VIOLATIONS>
0

>  <ACTIVITY_ID>
5250446

>  <STANDARD_TYPE>
CL

>  <RELATION>
=

>  <STANDARD_VALUE>
43000.0

>  <STANDARD_UNITS>
mL.min-1.g-1

>  <PUBLISHED_TYPE>
CL

>  <PUBLISHED_RELATION>
=

>  <PUBLISHED_VALUE>
43.0

>  <PUBLISHED_UNITS>
ml/min/mg

>  <POTENTIAL_DUPLICATE>
0

>  <BAO_ENDPOINT>
BAO_0002759

>  <ASSAY_ID>
728035

>  <ASSAY_CHEMBLID>
CHEMBL1686906

>  <ASSAY_TYPE>
A

>  <DESCRIPTION>
Intrinsic clearance in mouse liver microsomes

>  <ASSAY_SRC_ID>
1

>  <ASSAY_SRC_DESCRIPTION>
Scientific Literature

>  <ASSAY_ORGANISM>
Mus musculus

>  <ASSAY_TAX_ID>
10090

>  <CURATED_BY>
Autocuration

>  <BAO_FORMAT>
BAO_0000251

>  <TID>
22224

>  <TARGET_CHEMBLID>
CHEMBL612558

>  <TARGET_TYPE>
ADMET

>  <PREF_NAME>
ADMET

>  <CONFIDENCE_SCORE>
0

>  <TARGET_MAPPING>
Unassigned

>  <DOC_ID>
55784

>  <DOC_CHEMBLID>
CHEMBL1681724

>  <PUBMED_ID>
21316962

>  <JOURNAL>
Bioorg. Med. Chem. Lett.

>  <YEAR>
2011

>  <VOLUME>
21

>  <ISSUE>
6

>  <FIRST_PAGE>
1748

>  <DATA_VALIDITY_COMMENT>
Outside typical range

$$$$

  Mrv1533001291819162D          

 28 32  0  0  0  0            999 V2000
    3.2789    2.0625    0.0000 Cl  0  0  0  0  0  0  0  0  0  0  0  0
    3.2789    1.2375    0.0000 C   0  0  0  0  0  0  0  0  0  0  0  0
    3.9934    0.8250    0.0000 C   0  0  0  0  0  0  0  0  0  0  0  0
    3.9934    0.0000    0.0000 C   0  0  0  0  0  0  0  0  0  0  0  0
    3.2789   -0.4125    0.0000 C   0  0  0  0  0  0  0  0  0  0  0  0
    2.5645    0.0000    0.0000 C   0  0  0  0  0  0  0  0  0  0  0  0
    1.7798   -0.2549    0.0000 C   0  0  0  0  0  0  0  0  0  0  0  0
    1.2949    0.4125    0.0000 C   0  0  0  0  0  0  0  0  0  0  0  0
    1.7798    1.0799    0.0000 N   0  0  0  0  0  0  0  0  0  0  0  0
    1.5249    1.8646    0.0000 C   0  0  0  0  0  0  0  0  0  0  0  0
    2.0769    2.4777    0.0000 C   0  0  0  0  0  0  0  0  0  0  0  0
    1.8220    3.2623    0.0000 C   0  0  0  0  0  0  0  0  0  0  0  0
    2.3740    3.8754    0.0000 C   0  0  0  0  0  0  0  0  0  0  0  0
    3.1810    3.7038    0.0000 C   0  0  0  0  0  0  0  0  0  0  0  0
    3.4359    2.9192    0.0000 C   0  0  0  0  0  0  0  0  0  0  0  0
    2.8839    2.3061    0.0000 C   0  0  0  0  0  0  0  0  0  0  0  0
    2.5645    0.8250    0.0000 C   0  0  0  0  0  0  0  0  0  0  0  0
    1.5249   -1.0396    0.0000 C   0  0  0  0  0  0  0  0  0  0  0  0
    2.0098   -1.7070    0.0000 N   0  0  0  0  0  0  0  0  0  0  0  0
    1.5249   -2.3744    0.0000 S   0  0  0  0  0  0  0  0  0  0  0  0
    0.7403   -2.1195    0.0000 C   0  0  0  0  0  0  0  0  0  0  0  0
    0.0728   -2.6044    0.0000 C   0  0  0  0  0  0  0  0  0  0  0  0
   -0.6808   -2.2689    0.0000 N   0  0  0  0  0  0  0  0  0  0  0  0
   -1.3953   -2.6814    0.0000 C   0  0  0  0  0  0  0  0  0  0  0  0
   -2.0084   -2.1293    0.0000 C   0  0  0  0  0  0  0  0  0  0  0  0
   -1.6728   -1.3757    0.0000 C   0  0  0  0  0  0  0  0  0  0  0  0
   -0.8524   -1.4619    0.0000 C   0  0  0  0  0  0  0  0  0  0  0  0
    0.7403   -1.2945    0.0000 N   0  0  0  0  0  0  0  0  0  0  0  0
  1  2  1  0  0  0  0
  2  3  4  0  0  0  0
  3  4  4  0  0  0  0
  4  5  4  0  0  0  0
  5  6  4  0  0  0  0
  6  7  4  0  0  0  0
  7  8  4  0  0  0  0
  8  9  4  0  0  0  0
  9 10  1  0  0  0  0
 10 11  1  0  0  0  0
 11 12  1  0  0  0  0
 12 13  1  0  0  0  0
 13 14  1  0  0  0  0
 14 15  1  0  0  0  0
 15 16  1  0  0  0  0
 11 16  1  0  0  0  0
  9 17  4  0  0  0  0
  2 17  4  0  0  0  0
  6 17  4  0  0  0  0
  7 18  1  0  0  0  0
 18 19  4  0  0  0  0
 19 20  4  0  0  0  0
 20 21  4  0  0  0  0
 21 22  1  0  0  0  0
 22 23  1  0  0  0  0
 23 24  1  0  0  0  0
 24 25  1  0  0  0  0
 25 26  1  0  0  0  0
 26 27  1  0  0  0  0
 23 27  1  0  0  0  0
 21 28  4  0  0  0  0
 18 28  4  0  0  0  0
M  END
>  <CdId>
52

>  <Mol Weight>
415.0

>  <Formula>
C22H27ClN4S

>  <CMPD_CHEMBLID>
CHEMBL1682261

>  <MOLREGNO>
1072294

>  <PARENT_CMPD_CHEMBLID>
CHEMBL1682261

>  <PARENT_MOLREGNO>
1072294

>  <COMPOUND_KEY>
2a

>  <MOLWEIGHT>
414.99

>  <ALOGP>
5.86

>  <PSA>
62.19

>  <NUM_RO5_VIOLATIONS>
1

>  <ACTIVITY_ID>
5250442

>  <STANDARD_TYPE>
CL

>  <RELATION>
=

>  <STANDARD_VALUE>
17000.0

>  <STANDARD_UNITS>
mL.min-1.g-1

>  <PUBLISHED_TYPE>
CL

>  <PUBLISHED_RELATION>
=

>  <PUBLISHED_VALUE>
17.0

>  <PUBLISHED_UNITS>
ml/min/mg

>  <POTENTIAL_DUPLICATE>
0

>  <BAO_ENDPOINT>
BAO_0002759

>  <ASSAY_ID>
728035

>  <ASSAY_CHEMBLID>
CHEMBL1686906

>  <ASSAY_TYPE>
A

>  <DESCRIPTION>
Intrinsic clearance in mouse liver microsomes

>  <ASSAY_SRC_ID>
1

>  <ASSAY_SRC_DESCRIPTION>
Scientific Literature

>  <ASSAY_ORGANISM>
Mus musculus

>  <ASSAY_TAX_ID>
10090

>  <CURATED_BY>
Autocuration

>  <BAO_FORMAT>
BAO_0000251

>  <TID>
22224

>  <TARGET_CHEMBLID>
CHEMBL612558

>  <TARGET_TYPE>
ADMET

>  <PREF_NAME>
ADMET

>  <CONFIDENCE_SCORE>
0

>  <TARGET_MAPPING>
Unassigned

>  <DOC_ID>
55784

>  <DOC_CHEMBLID>
CHEMBL1681724

>  <PUBMED_ID>
21316962

>  <JOURNAL>
Bioorg. Med. Chem. Lett.

>  <YEAR>
2011

>  <VOLUME>
21

>  <ISSUE>
6

>  <FIRST_PAGE>
1748

>  <DATA_VALIDITY_COMMENT>
Outside typical range

$$$$

  Mrv1533001291819162D          

 31 34  0  0  1  0            999 V2000
   -0.2203   -4.7111    0.0000 C   0  0  0  0  0  0  0  0  0  0  0  0
    0.5867   -4.8826    0.0000 N   0  0  0  0  0  0  0  0  0  0  0  0
    1.1387   -4.2695    0.0000 C   0  0  0  0  0  0  0  0  0  0  0  0
    0.8838   -3.4849    0.0000 C   0  0  0  0  0  0  0  0  0  0  0  0
    0.0992   -3.2299    0.0000 O   0  0  0  0  0  0  0  0  0  0  0  0
    0.0992   -2.4049    0.0000 N   0  0  0  0  0  0  0  0  0  0  0  0
    0.8838   -2.1500    0.0000 C   0  0  0  0  0  0  0  0  0  0  0  0
    1.3687   -2.8174    0.0000 N   0  0  0  0  0  0  0  0  0  0  0  0
    1.1387   -1.3654    0.0000 C   0  0  0  0  0  0  0  0  0  0  0  0
    0.6538   -0.6979    0.0000 C   0  0  0  0  0  0  0  0  0  0  0  0
    1.1387   -0.0305    0.0000 N   0  0  0  0  0  0  0  0  0  0  0  0
    0.8838    0.7541    0.0000 C   0  0  0  0  0  0  0  0  0  0  0  0
    1.4358    1.3672    0.0000 C   0  0  0  0  0  0  0  0  0  0  0  0
    1.1809    2.1518    0.0000 C   0  0  0  0  0  0  0  0  0  0  0  0
    1.7329    2.7649    0.0000 C   0  0  0  0  0  0  0  0  0  0  0  0
    2.5399    2.5934    0.0000 O   0  0  0  0  0  0  0  0  0  0  0  0
    2.7948    1.8088    0.0000 C   0  0  0  0  0  0  0  0  0  0  0  0
    2.2428    1.1957    0.0000 C   0  0  0  0  0  0  0  0  0  0  0  0
    1.9233   -0.2854    0.0000 C   0  0  0  0  0  0  0  0  0  0  0  0
    2.6378    0.1271    0.0000 C   0  0  0  0  0  0  0  0  0  0  0  0
    2.6378    0.9521    0.0000 Cl  0  0  0  0  0  0  0  0  0  0  0  0
    3.3523   -0.2854    0.0000 C   0  0  0  0  0  0  0  0  0  0  0  0
    3.3523   -1.1104    0.0000 C   0  0  0  0  0  0  0  0  0  0  0  0
    2.6378   -1.5229    0.0000 C   0  0  0  0  0  0  0  0  0  0  0  0
    1.9233   -1.1104    0.0000 C   0  0  0  0  0  0  0  0  0  0  0  0
    0.8416   -5.6672    0.0000 C   0  0  1  0  0  0  0  0  0  0  0  0
    0.2896   -6.2803    0.0000 C   0  0  0  0  0  0  0  0  0  0  0  0
    0.5445   -7.0649    0.0000 O   0  0  0  0  0  0  0  0  0  0  0  0
    1.6486   -5.8387    0.0000 C   0  0  0  0  0  0  0  0  0  0  0  0
    2.2006   -5.2257    0.0000 O   0  0  0  0  0  0  0  0  0  0  0  0
    1.9035   -6.6234    0.0000 N   0  0  0  0  0  0  0  0  0  0  0  0
  1  2  1  0  0  0  0
  2  3  1  0  0  0  0
  3  4  1  0  0  0  0
  4  5  4  0  0  0  0
  5  6  4  0  0  0  0
  6  7  4  0  0  0  0
  7  8  4  0  0  0  0
  4  8  4  0  0  0  0
  7  9  1  0  0  0  0
  9 10  4  0  0  0  0
 10 11  4  0  0  0  0
 11 12  1  0  0  0  0
 12 13  1  0  0  0  0
 13 14  1  0  0  0  0
 14 15  1  0  0  0  0
 15 16  1  0  0  0  0
 16 17  1  0  0  0  0
 17 18  1  0  0  0  0
 13 18  1  0  0  0  0
 11 19  4  0  0  0  0
 19 20  4  0  0  0  0
 20 21  1  0  0  0  0
 20 22  4  0  0  0  0
 22 23  4  0  0  0  0
 23 24  4  0  0  0  0
 24 25  4  0  0  0  0
  9 25  4  0  0  0  0
 19 25  4  0  0  0  0
 26  2  1  6  0  0  0
 26 27  1  0  0  0  0
 27 28  1  0  0  0  0
 26 29  1  0  0  0  0
 29 30  2  0  0  0  0
 29 31  1  0  0  0  0
M  END
>  <CdId>
53

>  <Mol Weight>
447.92

>  <Formula>
C21H26ClN5O4

>  <CMPD_CHEMBLID>
CHEMBL1682274

>  <MOLREGNO>
1072308

>  <PARENT_CMPD_CHEMBLID>
CHEMBL1682274

>  <PARENT_MOLREGNO>
1072308

>  <COMPOUND_KEY>
39

>  <MOLWEIGHT>
447.92

>  <ALOGP>
1.52

>  <PSA>
119.64

>  <NUM_RO5_VIOLATIONS>
0

>  <ACTIVITY_ID>
5250447

>  <STANDARD_TYPE>
CL

>  <RELATION>
=

>  <STANDARD_VALUE>
51000.0

>  <STANDARD_UNITS>
mL.min-1.g-1

>  <PUBLISHED_TYPE>
CL

>  <PUBLISHED_RELATION>
=

>  <PUBLISHED_VALUE>
51.0

>  <PUBLISHED_UNITS>
ml/min/mg

>  <POTENTIAL_DUPLICATE>
0

>  <BAO_ENDPOINT>
BAO_0002759

>  <ASSAY_ID>
728035

>  <ASSAY_CHEMBLID>
CHEMBL1686906

>  <ASSAY_TYPE>
A

>  <DESCRIPTION>
Intrinsic clearance in mouse liver microsomes

>  <ASSAY_SRC_ID>
1

>  <ASSAY_SRC_DESCRIPTION>
Scientific Literature

>  <ASSAY_ORGANISM>
Mus musculus

>  <ASSAY_TAX_ID>
10090

>  <CURATED_BY>
Autocuration

>  <BAO_FORMAT>
BAO_0000251

>  <TID>
22224

>  <TARGET_CHEMBLID>
CHEMBL612558

>  <TARGET_TYPE>
ADMET

>  <PREF_NAME>
ADMET

>  <CONFIDENCE_SCORE>
0

>  <TARGET_MAPPING>
Unassigned

>  <DOC_ID>
55784

>  <DOC_CHEMBLID>
CHEMBL1681724

>  <PUBMED_ID>
21316962

>  <JOURNAL>
Bioorg. Med. Chem. Lett.

>  <YEAR>
2011

>  <VOLUME>
21

>  <ISSUE>
6

>  <FIRST_PAGE>
1748

>  <DATA_VALIDITY_COMMENT>
Outside typical range

$$$$

  Mrv1533001291819162D          

 19 20  0  0  0  0            999 V2000
    4.2868    0.0000    0.0000 C   0  0  0  0  0  0  0  0  0  0  0  0
    5.0013    0.4125    0.0000 C   0  0  0  0  0  0  0  0  0  0  0  0
    5.0013    1.2375    0.0000 C   0  0  0  0  0  0  0  0  0  0  0  0
    5.7158    0.0000    0.0000 N   0  0  0  0  0  0  0  0  0  0  0  0
    6.4302    0.4125    0.0000 C   0  0  0  0  0  0  0  0  0  0  0  0
    7.1447    0.0000    0.0000 C   0  0  0  0  0  0  0  0  0  0  0  0
    7.1447   -0.8250    0.0000 O   0  0  0  0  0  0  0  0  0  0  0  0
    7.8592    0.4125    0.0000 C   0  0  0  0  0  0  0  0  0  0  0  0
    8.5737    0.0000    0.0000 O   0  0  0  0  0  0  0  0  0  0  0  0
    9.2881    0.4125    0.0000 C   0  0  0  0  0  0  0  0  0  0  0  0
    9.2881    1.2375    0.0000 C   0  0  0  0  0  0  0  0  0  0  0  0
   10.0026    1.6500    0.0000 C   0  0  0  0  0  0  0  0  0  0  0  0
   10.7171    1.2375    0.0000 C   0  0  0  0  0  0  0  0  0  0  0  0
   10.7171    0.4125    0.0000 C   0  0  0  0  0  0  0  0  0  0  0  0
   11.4315    0.0000    0.0000 C   0  0  0  0  0  0  0  0  0  0  0  0
   11.4315   -0.8250    0.0000 C   0  0  0  0  0  0  0  0  0  0  0  0
   10.7171   -1.2375    0.0000 C   0  0  0  0  0  0  0  0  0  0  0  0
   10.0026   -0.8250    0.0000 C   0  0  0  0  0  0  0  0  0  0  0  0
   10.0026    0.0000    0.0000 C   0  0  0  0  0  0  0  0  0  0  0  0
  1  2  1  0  0  0  0
  2  3  1  0  0  0  0
  2  4  1  0  0  0  0
  4  5  1  0  0  0  0
  5  6  1  0  0  0  0
  6  7  1  0  0  0  0
  6  8  1  0  0  0  0
  8  9  1  0  0  0  0
  9 10  1  0  0  0  0
 10 11  4  0  0  0  0
 11 12  4  0  0  0  0
 12 13  4  0  0  0  0
 13 14  4  0  0  0  0
 14 15  4  0  0  0  0
 15 16  4  0  0  0  0
 16 17  4  0  0  0  0
 17 18  4  0  0  0  0
 18 19  4  0  0  0  0
 10 19  4  0  0  0  0
 14 19  4  0  0  0  0
M  END
>  <CdId>
55

>  <Mol Weight>
259.349

>  <Formula>
C16H21NO2

>  <CMPD_CHEMBLID>
CHEMBL27

>  <MOLREGNO>
1370

>  <PARENT_CMPD_CHEMBLID>
CHEMBL27

>  <PARENT_MOLREGNO>
1370

>  <COMPOUND_KEY>
Propranolol

>  <MOLWEIGHT>
259.34

>  <ALOGP>
2.54

>  <PSA>
41.48

>  <NUM_RO5_VIOLATIONS>
0

>  <ACTIVITY_ID>
6198728

>  <STANDARD_TYPE>
CL

>  <RELATION>
=

>  <STANDARD_VALUE>
121.0

>  <STANDARD_UNITS>
mL.min-1.g-1

>  <PUBLISHED_TYPE>
CL

>  <PUBLISHED_RELATION>
=

>  <PUBLISHED_VALUE>
121.0

>  <PUBLISHED_UNITS>
microL/min/mg

>  <POTENTIAL_DUPLICATE>
0

>  <BAO_ENDPOINT>
BAO_0002759

>  <ASSAY_ID>
745896

>  <ASSAY_CHEMBLID>
CHEMBL1776266

>  <ASSAY_TYPE>
A

>  <DESCRIPTION>
Intrinsic clearance in CD1 mouse liver microsomes by LC-MS-MS analysis

>  <ASSAY_SRC_ID>
1

>  <ASSAY_SRC_DESCRIPTION>
Scientific Literature

>  <ASSAY_ORGANISM>
Mus musculus

>  <ASSAY_TAX_ID>
10090

>  <CURATED_BY>
Autocuration

>  <BAO_FORMAT>
BAO_0000251

>  <TID>
102280

>  <TARGET_CHEMBLID>
CHEMBL613580

>  <TARGET_TYPE>
TISSUE

>  <PREF_NAME>
Liver

>  <ORGANISM>
Mus musculus

>  <CONFIDENCE_SCORE>
0

>  <TARGET_MAPPING>
Unassigned

>  <DOC_ID>
57534

>  <DOC_CHEMBLID>
CHEMBL1773054

>  <PUBMED_ID>
21417236

>  <JOURNAL>
J. Med. Chem.

>  <YEAR>
2011

>  <VOLUME>
54

>  <ISSUE>
8

>  <FIRST_PAGE>
2994

>  <MOL_PREF_NAME>
PROPRANOLOL

>  <ASSAY_STRAIN>
CD1

$$$$

  Mrv1533001291819162D          

 24 26  0  0  0  0            999 V2000
   -1.4289    8.8286    0.0000 F   0  0  0  0  0  0  0  0  0  0  0  0
   -0.7145    8.4161    0.0000 C   0  0  0  0  0  0  0  0  0  0  0  0
   -1.1270    7.7016    0.0000 F   0  0  0  0  0  0  0  0  0  0  0  0
   -0.3020    9.1305    0.0000 F   0  0  0  0  0  0  0  0  0  0  0  0
    0.0000    8.0036    0.0000 C   0  0  0  0  0  0  0  0  0  0  0  0
    0.0000    7.1786    0.0000 C   0  0  0  0  0  0  0  0  0  0  0  0
    0.7145    6.7661    0.0000 C   0  0  0  0  0  0  0  0  0  0  0  0
    1.4289    7.1786    0.0000 O   0  0  0  0  0  0  0  0  0  0  0  0
    0.7145    5.9411    0.0000 N   0  0  0  0  0  0  0  0  0  0  0  0
    1.4289    5.5286    0.0000 C   0  0  0  0  0  0  0  0  0  0  0  0
    1.4289    4.7036    0.0000 C   0  0  0  0  0  0  0  0  0  0  0  0
    0.7145    4.2911    0.0000 C   0  0  0  0  0  0  0  0  0  0  0  0
    0.0000    4.7036    0.0000 C   0  0  0  0  0  0  0  0  0  0  0  0
    0.0000    5.5286    0.0000 C   0  0  0  0  0  0  0  0  0  0  0  0
    0.7145    3.4661    0.0000 C   0  0  0  0  0  0  0  0  0  0  0  0
    1.3819    2.9812    0.0000 O   0  0  0  0  0  0  0  0  0  0  0  0
    1.1270    2.1965    0.0000 N   0  0  0  0  0  0  0  0  0  0  0  0
    0.3020    2.1965    0.0000 C   0  0  0  0  0  0  0  0  0  0  0  0
    0.0470    2.9812    0.0000 N   0  0  0  0  0  0  0  0  0  0  0  0
   -0.1830    1.5291    0.0000 C   0  0  0  0  0  0  0  0  0  0  0  0
    0.0720    0.7445    0.0000 C   0  0  0  0  0  0  0  0  0  0  0  0
   -0.5955    0.2595    0.0000 C   0  0  0  0  0  0  0  0  0  0  0  0
   -1.2629    0.7445    0.0000 C   0  0  0  0  0  0  0  0  0  0  0  0
   -1.0080    1.5291    0.0000 S   0  0  0  0  0  0  0  0  0  0  0  0
  1  2  1  0  0  0  0
  2  3  1  0  0  0  0
  2  4  1  0  0  0  0
  2  5  1  0  0  0  0
  5  6  1  0  0  0  0
  6  7  1  0  0  0  0
  7  8  2  0  0  0  0
  7  9  1  0  0  0  0
  9 10  1  0  0  0  0
 10 11  1  0  0  0  0
 11 12  1  0  0  0  0
 12 13  1  0  0  0  0
 13 14  1  0  0  0  0
  9 14  1  0  0  0  0
 12 15  1  0  0  0  0
 15 16  4  0  0  0  0
 16 17  4  0  0  0  0
 17 18  4  0  0  0  0
 18 19  4  0  0  0  0
 15 19  4  0  0  0  0
 18 20  1  0  0  0  0
 20 21  4  0  0  0  0
 21 22  4  0  0  0  0
 22 23  4  0  0  0  0
 23 24  4  0  0  0  0
 20 24  4  0  0  0  0
M  END
>  <CdId>
57

>  <Mol Weight>
359.37

>  <Formula>
C15H16F3N3O2S

>  <CMPD_CHEMBLID>
CHEMBL1773966

>  <MOLREGNO>
1145009

>  <PARENT_CMPD_CHEMBLID>
CHEMBL1773966

>  <PARENT_MOLREGNO>
1145009

>  <COMPOUND_KEY>
46

>  <MOLWEIGHT>
359.37

>  <ALOGP>
2.7

>  <PSA>
87.47

>  <NUM_RO5_VIOLATIONS>
0

>  <ACTIVITY_ID>
6198667

>  <STANDARD_TYPE>
CL

>  <RELATION>
=

>  <STANDARD_VALUE>
213.0

>  <STANDARD_UNITS>
mL.min-1.g-1

>  <PUBLISHED_TYPE>
CL

>  <PUBLISHED_RELATION>
=

>  <PUBLISHED_VALUE>
213.0

>  <PUBLISHED_UNITS>
microL/min/mg

>  <POTENTIAL_DUPLICATE>
0

>  <BAO_ENDPOINT>
BAO_0002759

>  <ASSAY_ID>
745896

>  <ASSAY_CHEMBLID>
CHEMBL1776266

>  <ASSAY_TYPE>
A

>  <DESCRIPTION>
Intrinsic clearance in CD1 mouse liver microsomes by LC-MS-MS analysis

>  <ASSAY_SRC_ID>
1

>  <ASSAY_SRC_DESCRIPTION>
Scientific Literature

>  <ASSAY_ORGANISM>
Mus musculus

>  <ASSAY_TAX_ID>
10090

>  <CURATED_BY>
Autocuration

>  <BAO_FORMAT>
BAO_0000251

>  <TID>
102280

>  <TARGET_CHEMBLID>
CHEMBL613580

>  <TARGET_TYPE>
TISSUE

>  <PREF_NAME>
Liver

>  <ORGANISM>
Mus musculus

>  <CONFIDENCE_SCORE>
0

>  <TARGET_MAPPING>
Unassigned

>  <DOC_ID>
57534

>  <DOC_CHEMBLID>
CHEMBL1773054

>  <PUBMED_ID>
21417236

>  <JOURNAL>
J. Med. Chem.

>  <YEAR>
2011

>  <VOLUME>
54

>  <ISSUE>
8

>  <FIRST_PAGE>
2994

>  <ASSAY_STRAIN>
CD1

$$$$

  Mrv1533001291819162D          

 24 27  0  0  0  0            999 V2000
    0.0000   -1.6500    0.0000 O   0  0  0  0  0  0  0  0  0  0  0  0
    0.7145   -1.2375    0.0000 C   0  0  0  0  0  0  0  0  0  0  0  0
    1.4289   -1.6500    0.0000 C   0  0  0  0  0  0  0  0  0  0  0  0
    1.4289   -2.4750    0.0000 C   0  0  0  0  0  0  0  0  0  0  0  0
    2.0964   -2.9599    0.0000 C   0  0  0  0  0  0  0  0  0  0  0  0
    1.8414   -3.7445    0.0000 C   0  0  0  0  0  0  0  0  0  0  0  0
    1.0164   -3.7445    0.0000 C   0  0  0  0  0  0  0  0  0  0  0  0
    0.7615   -2.9599    0.0000 S   0  0  0  0  0  0  0  0  0  0  0  0
    0.7145   -0.4125    0.0000 N   0  0  0  0  0  0  0  0  0  0  0  0
    0.0000    0.0000    0.0000 C   0  0  0  0  0  0  0  0  0  0  0  0
    0.0000    0.8250    0.0000 C   0  0  0  0  0  0  0  0  0  0  0  0
    0.7145    1.2375    0.0000 C   0  0  0  0  0  0  0  0  0  0  0  0
    1.4289    0.8250    0.0000 C   0  0  0  0  0  0  0  0  0  0  0  0
    1.4289    0.0000    0.0000 C   0  0  0  0  0  0  0  0  0  0  0  0
    0.7145    2.0625    0.0000 C   0  0  0  0  0  0  0  0  0  0  0  0
    0.0470    2.5474    0.0000 O   0  0  0  0  0  0  0  0  0  0  0  0
    0.3020    3.3320    0.0000 N   0  0  0  0  0  0  0  0  0  0  0  0
    1.1270    3.3320    0.0000 C   0  0  0  0  0  0  0  0  0  0  0  0
    1.3819    2.5474    0.0000 N   0  0  0  0  0  0  0  0  0  0  0  0
    1.6119    3.9995    0.0000 C   0  0  0  0  0  0  0  0  0  0  0  0
    1.3570    4.7841    0.0000 C   0  0  0  0  0  0  0  0  0  0  0  0
    2.0244    5.2690    0.0000 C   0  0  0  0  0  0  0  0  0  0  0  0
    2.6918    4.7841    0.0000 C   0  0  0  0  0  0  0  0  0  0  0  0
    2.4369    3.9995    0.0000 S   0  0  0  0  0  0  0  0  0  0  0  0
  1  2  2  0  0  0  0
  2  3  1  0  0  0  0
  3  4  1  0  0  0  0
  4  5  4  0  0  0  0
  5  6  4  0  0  0  0
  6  7  4  0  0  0  0
  7  8  4  0  0  0  0
  4  8  4  0  0  0  0
  2  9  1  0  0  0  0
  9 10  1  0  0  0  0
 10 11  1  0  0  0  0
 11 12  1  0  0  0  0
 12 13  1  0  0  0  0
 13 14  1  0  0  0  0
  9 14  1  0  0  0  0
 12 15  1  0  0  0  0
 15 16  4  0  0  0  0
 16 17  4  0  0  0  0
 17 18  4  0  0  0  0
 18 19  4  0  0  0  0
 15 19  4  0  0  0  0
 18 20  1  0  0  0  0
 20 21  4  0  0  0  0
 21 22  4  0  0  0  0
 22 23  4  0  0  0  0
 23 24  4  0  0  0  0
 20 24  4  0  0  0  0
M  END
>  <CdId>
58

>  <Mol Weight>
359.46

>  <Formula>
C17H17N3O2S2

>  <CMPD_CHEMBLID>
CHEMBL1235660

>  <MOLREGNO>
698010

>  <PARENT_CMPD_CHEMBLID>
CHEMBL1235660

>  <PARENT_MOLREGNO>
698010

>  <COMPOUND_KEY>
2, BDM31381

>  <MOLWEIGHT>
359.47

>  <ALOGP>
2.97

>  <PSA>
115.71

>  <NUM_RO5_VIOLATIONS>
0

>  <ACTIVITY_ID>
6198666

>  <STANDARD_TYPE>
CL

>  <RELATION>
=

>  <STANDARD_VALUE>
412.0

>  <STANDARD_UNITS>
mL.min-1.g-1

>  <PUBLISHED_TYPE>
CL

>  <PUBLISHED_RELATION>
=

>  <PUBLISHED_VALUE>
412.0

>  <PUBLISHED_UNITS>
microL/min/mg

>  <POTENTIAL_DUPLICATE>
0

>  <BAO_ENDPOINT>
BAO_0002759

>  <ASSAY_ID>
745896

>  <ASSAY_CHEMBLID>
CHEMBL1776266

>  <ASSAY_TYPE>
A

>  <DESCRIPTION>
Intrinsic clearance in CD1 mouse liver microsomes by LC-MS-MS analysis

>  <ASSAY_SRC_ID>
1

>  <ASSAY_SRC_DESCRIPTION>
Scientific Literature

>  <ASSAY_ORGANISM>
Mus musculus

>  <ASSAY_TAX_ID>
10090

>  <CURATED_BY>
Autocuration

>  <BAO_FORMAT>
BAO_0000251

>  <TID>
102280

>  <TARGET_CHEMBLID>
CHEMBL613580

>  <TARGET_TYPE>
TISSUE

>  <PREF_NAME>
Liver

>  <ORGANISM>
Mus musculus

>  <CONFIDENCE_SCORE>
0

>  <TARGET_MAPPING>
Unassigned

>  <DOC_ID>
57534

>  <DOC_CHEMBLID>
CHEMBL1773054

>  <PUBMED_ID>
21417236

>  <JOURNAL>
J. Med. Chem.

>  <YEAR>
2011

>  <VOLUME>
54

>  <ISSUE>
8

>  <FIRST_PAGE>
2994

>  <ASSAY_STRAIN>
CD1

$$$$

  Mrv1533001291819162D          

 25 27  0  0  0  0            999 V2000
   -0.5837    0.0165    0.0000 C   0  0  0  0  0  0  0  0  0  0  0  0
   -0.1712   -0.6979    0.0000 S   0  0  0  0  0  0  0  0  0  0  0  0
    0.6538   -0.6979    0.0000 C   0  0  0  0  0  0  0  0  0  0  0  0
    1.1387   -0.0305    0.0000 N   0  0  0  0  0  0  0  0  0  0  0  0
    1.9233   -0.2854    0.0000 C   0  0  0  0  0  0  0  0  0  0  0  0
    2.6378    0.1271    0.0000 N   0  0  0  0  0  0  0  0  0  0  0  0
    3.3523   -0.2854    0.0000 C   0  0  0  0  0  0  0  0  0  0  0  0
    4.0668    0.1271    0.0000 C   0  0  0  0  0  0  0  0  0  0  0  0
    3.3523   -1.1104    0.0000 C   0  0  0  0  0  0  0  0  0  0  0  0
    2.6378   -1.5229    0.0000 C   0  0  0  0  0  0  0  0  0  0  0  0
    2.6378   -2.3479    0.0000 N   0  0  0  0  0  0  0  0  0  0  0  0
    1.9233   -2.7604    0.0000 C   0  0  0  0  0  0  0  0  0  0  0  0
    1.9233   -3.5854    0.0000 C   0  0  0  0  0  0  0  0  0  0  0  0
    1.2089   -3.9979    0.0000 C   0  0  0  0  0  0  0  0  0  0  0  0
    0.4944   -3.5854    0.0000 C   0  0  0  0  0  0  0  0  0  0  0  0
    0.4944   -2.7604    0.0000 C   0  0  0  0  0  0  0  0  0  0  0  0
    1.2089   -2.3479    0.0000 C   0  0  0  0  0  0  0  0  0  0  0  0
   -0.2201   -3.9979    0.0000 S   0  0  0  0  0  0  0  0  0  0  0  0
   -0.9345   -4.4104    0.0000 F   0  0  0  0  0  0  0  0  0  0  0  0
   -0.2201   -4.8229    0.0000 F   0  0  0  0  0  0  0  0  0  0  0  0
    0.4944   -4.4104    0.0000 F   0  0  0  0  0  0  0  0  0  0  0  0
   -0.2201   -3.1729    0.0000 F   0  0  0  0  0  0  0  0  0  0  0  0
   -0.9345   -3.5854    0.0000 F   0  0  0  0  0  0  0  0  0  0  0  0
    1.9233   -1.1104    0.0000 N   0  0  0  0  0  0  0  0  0  0  0  0
    1.1387   -1.3654    0.0000 N   0  0  0  0  0  0  0  0  0  0  0  0
  1  2  1  0  0  0  0
  2  3  1  0  0  0  0
  3  4  4  0  0  0  0
  4  5  4  0  0  0  0
  5  6  4  0  0  0  0
  6  7  4  0  0  0  0
  7  8  1  0  0  0  0
  7  9  4  0  0  0  0
  9 10  4  0  0  0  0
 10 11  1  0  0  0  0
 11 12  1  0  0  0  0
 12 13  4  0  0  0  0
 13 14  4  0  0  0  0
 14 15  4  0  0  0  0
 15 16  4  0  0  0  0
 16 17  4  0  0  0  0
 12 17  4  0  0  0  0
 15 18  1  0  0  0  0
 18 19  1  0  0  0  0
 18 20  1  0  0  0  0
 18 21  1  0  0  0  0
 18 22  1  0  0  0  0
 18 23  1  0  0  0  0
 10 24  4  0  0  0  0
  5 24  4  0  0  0  0
 24 25  4  0  0  0  0
  3 25  4  0  0  0  0
M  END
>  <CdId>
63

>  <Mol Weight>
397.39

>  <Formula>
C13H12F5N5S2

>  <CMPD_CHEMBLID>
CHEMBL1956303

>  <MOLREGNO>
1281823

>  <PARENT_CMPD_CHEMBLID>
CHEMBL1956303

>  <PARENT_MOLREGNO>
1281823

>  <COMPOUND_KEY>
61, DSM262

>  <MOLWEIGHT>
397.39

>  <ALOGP>
5.11

>  <PSA>
80.41

>  <NUM_RO5_VIOLATIONS>
1

>  <ACTIVITY_ID>
8050719

>  <STANDARD_TYPE>
CL

>  <RELATION>
=

>  <STANDARD_VALUE>
107.5

>  <STANDARD_UNITS>
mL.min-1.g-1

>  <PUBLISHED_TYPE>
CLH

>  <PUBLISHED_RELATION>
=

>  <PUBLISHED_VALUE>
107.5

>  <PUBLISHED_UNITS>
microL/min/mg

>  <POTENTIAL_DUPLICATE>
0

>  <BAO_ENDPOINT>
BAO_0002759

>  <ASSAY_ID>
808327

>  <ASSAY_CHEMBLID>
CHEMBL1960903

>  <ASSAY_TYPE>
A

>  <DESCRIPTION>
Intrinsic clearance in mouse liver microsomes

>  <ASSAY_SRC_ID>
1

>  <ASSAY_SRC_DESCRIPTION>
Scientific Literature

>  <ASSAY_ORGANISM>
Mus musculus

>  <ASSAY_TAX_ID>
10090

>  <CURATED_BY>
Autocuration

>  <BAO_FORMAT>
BAO_0000251

>  <TID>
102280

>  <TARGET_CHEMBLID>
CHEMBL613580

>  <TARGET_TYPE>
TISSUE

>  <PREF_NAME>
Liver

>  <ORGANISM>
Mus musculus

>  <CONFIDENCE_SCORE>
0

>  <TARGET_MAPPING>
Unassigned

>  <DOC_ID>
61229

>  <DOC_CHEMBLID>
CHEMBL1955725

>  <PUBMED_ID>
21696174

>  <JOURNAL>
J. Med. Chem.

>  <YEAR>
2011

>  <VOLUME>
54

>  <ISSUE>
15

>  <FIRST_PAGE>
5540

$$$$

  Mrv1533001291819162D          

 21 23  0  0  0  0            999 V2000
   -0.5837    0.0165    0.0000 C   0  0  0  0  0  0  0  0  0  0  0  0
   -0.1712   -0.6979    0.0000 C   0  0  0  0  0  0  0  0  0  0  0  0
   -0.5837   -1.4124    0.0000 C   0  0  0  0  0  0  0  0  0  0  0  0
    0.6538   -0.6979    0.0000 C   0  0  0  0  0  0  0  0  0  0  0  0
    1.1387   -0.0305    0.0000 N   0  0  0  0  0  0  0  0  0  0  0  0
    1.9233   -0.2854    0.0000 C   0  0  0  0  0  0  0  0  0  0  0  0
    2.6378    0.1271    0.0000 N   0  0  0  0  0  0  0  0  0  0  0  0
    3.3523   -0.2854    0.0000 C   0  0  0  0  0  0  0  0  0  0  0  0
    4.0668    0.1271    0.0000 C   0  0  0  0  0  0  0  0  0  0  0  0
    3.3523   -1.1104    0.0000 C   0  0  0  0  0  0  0  0  0  0  0  0
    2.6378   -1.5229    0.0000 C   0  0  0  0  0  0  0  0  0  0  0  0
    2.6378   -2.3479    0.0000 N   0  0  0  0  0  0  0  0  0  0  0  0
    1.9233   -2.7604    0.0000 C   0  0  0  0  0  0  0  0  0  0  0  0
    1.9233   -3.5854    0.0000 C   0  0  0  0  0  0  0  0  0  0  0  0
    1.2089   -3.9979    0.0000 C   0  0  0  0  0  0  0  0  0  0  0  0
    0.4944   -3.5854    0.0000 C   0  0  0  0  0  0  0  0  0  0  0  0
   -0.2201   -3.9979    0.0000 Cl  0  0  0  0  0  0  0  0  0  0  0  0
    0.4944   -2.7604    0.0000 C   0  0  0  0  0  0  0  0  0  0  0  0
    1.2089   -2.3479    0.0000 C   0  0  0  0  0  0  0  0  0  0  0  0
    1.9233   -1.1104    0.0000 N   0  0  0  0  0  0  0  0  0  0  0  0
    1.1387   -1.3654    0.0000 N   0  0  0  0  0  0  0  0  0  0  0  0
  1  2  1  0  0  0  0
  2  3  1  0  0  0  0
  2  4  1  0  0  0  0
  4  5  4  0  0  0  0
  5  6  4  0  0  0  0
  6  7  4  0  0  0  0
  7  8  4  0  0  0  0
  8  9  1  0  0  0  0
  8 10  4  0  0  0  0
 10 11  4  0  0  0  0
 11 12  1  0  0  0  0
 12 13  1  0  0  0  0
 13 14  4  0  0  0  0
 14 15  4  0  0  0  0
 15 16  4  0  0  0  0
 16 17  1  0  0  0  0
 16 18  4  0  0  0  0
 18 19  4  0  0  0  0
 13 19  4  0  0  0  0
 11 20  4  0  0  0  0
  6 20  4  0  0  0  0
 20 21  4  0  0  0  0
  4 21  4  0  0  0  0
M  END
>  <CdId>
66

>  <Mol Weight>
301.78

>  <Formula>
C15H16ClN5

>  <CMPD_CHEMBLID>
CHEMBL1956266

>  <MOLREGNO>
1281785

>  <PARENT_CMPD_CHEMBLID>
CHEMBL1956266

>  <PARENT_MOLREGNO>
1281785

>  <COMPOUND_KEY>
15, DSM309

>  <MOLWEIGHT>
301.77

>  <ALOGP>
4.36

>  <PSA>
55.11

>  <NUM_RO5_VIOLATIONS>
0

>  <ACTIVITY_ID>
8050735

>  <STANDARD_TYPE>
CL

>  <RELATION>
=

>  <STANDARD_VALUE>
157.7

>  <STANDARD_UNITS>
mL.min-1.g-1

>  <PUBLISHED_TYPE>
CLH

>  <PUBLISHED_RELATION>
=

>  <PUBLISHED_VALUE>
157.7

>  <PUBLISHED_UNITS>
microL/min/mg

>  <POTENTIAL_DUPLICATE>
0

>  <BAO_ENDPOINT>
BAO_0002759

>  <ASSAY_ID>
808327

>  <ASSAY_CHEMBLID>
CHEMBL1960903

>  <ASSAY_TYPE>
A

>  <DESCRIPTION>
Intrinsic clearance in mouse liver microsomes

>  <ASSAY_SRC_ID>
1

>  <ASSAY_SRC_DESCRIPTION>
Scientific Literature

>  <ASSAY_ORGANISM>
Mus musculus

>  <ASSAY_TAX_ID>
10090

>  <CURATED_BY>
Autocuration

>  <BAO_FORMAT>
BAO_0000251

>  <TID>
102280

>  <TARGET_CHEMBLID>
CHEMBL613580

>  <TARGET_TYPE>
TISSUE

>  <PREF_NAME>
Liver

>  <ORGANISM>
Mus musculus

>  <CONFIDENCE_SCORE>
0

>  <TARGET_MAPPING>
Unassigned

>  <DOC_ID>
61229

>  <DOC_CHEMBLID>
CHEMBL1955725

>  <PUBMED_ID>
21696174

>  <JOURNAL>
J. Med. Chem.

>  <YEAR>
2011

>  <VOLUME>
54

>  <ISSUE>
15

>  <FIRST_PAGE>
5540

$$$$

  Mrv1533001291819162D          

 22 24  0  0  0  0            999 V2000
    4.0668    2.3479    0.0000 C   0  0  0  0  0  0  0  0  0  0  0  0
    3.3523    1.9354    0.0000 C   0  0  0  0  0  0  0  0  0  0  0  0
    3.3523    1.1104    0.0000 C   0  0  0  0  0  0  0  0  0  0  0  0
    2.6378    0.6979    0.0000 C   0  0  0  0  0  0  0  0  0  0  0  0
    2.6378   -0.1271    0.0000 N   0  0  0  0  0  0  0  0  0  0  0  0
    3.3523   -0.5396    0.0000 C   0  0  0  0  0  0  0  0  0  0  0  0
    4.0668   -0.1271    0.0000 C   0  0  0  0  0  0  0  0  0  0  0  0
    4.7812   -0.5396    0.0000 C   0  0  0  0  0  0  0  0  0  0  0  0
    4.7812   -1.3646    0.0000 C   0  0  0  0  0  0  0  0  0  0  0  0
    5.4957   -1.7771    0.0000 Cl  0  0  0  0  0  0  0  0  0  0  0  0
    4.0668   -1.7771    0.0000 C   0  0  0  0  0  0  0  0  0  0  0  0
    3.3523   -1.3646    0.0000 C   0  0  0  0  0  0  0  0  0  0  0  0
    1.9233    1.1104    0.0000 N   0  0  0  0  0  0  0  0  0  0  0  0
    1.1387    0.8555    0.0000 N   0  0  0  0  0  0  0  0  0  0  0  0
    0.6538    1.5229    0.0000 C   0  0  0  0  0  0  0  0  0  0  0  0
    1.1387    2.1904    0.0000 N   0  0  0  0  0  0  0  0  0  0  0  0
    1.9233    1.9354    0.0000 C   0  0  0  0  0  0  0  0  0  0  0  0
    2.6378    2.3479    0.0000 N   0  0  0  0  0  0  0  0  0  0  0  0
   -0.1712    1.5229    0.0000 C   0  0  0  0  0  0  0  0  0  0  0  0
   -0.9962    1.5229    0.0000 C   0  0  0  0  0  0  0  0  0  0  0  0
   -0.1712    2.3479    0.0000 F   0  0  0  0  0  0  0  0  0  0  0  0
   -0.1712    0.6979    0.0000 F   0  0  0  0  0  0  0  0  0  0  0  0
  1  2  1  0  0  0  0
  2  3  4  0  0  0  0
  3  4  4  0  0  0  0
  4  5  1  0  0  0  0
  5  6  1  0  0  0  0
  6  7  4  0  0  0  0
  7  8  4  0  0  0  0
  8  9  4  0  0  0  0
  9 10  1  0  0  0  0
  9 11  4  0  0  0  0
 11 12  4  0  0  0  0
  6 12  4  0  0  0  0
  4 13  4  0  0  0  0
 13 14  4  0  0  0  0
 14 15  4  0  0  0  0
 15 16  4  0  0  0  0
 16 17  4  0  0  0  0
 13 17  4  0  0  0  0
 17 18  4  0  0  0  0
  2 18  4  0  0  0  0
 15 19  1  0  0  0  0
 19 20  1  0  0  0  0
 19 21  1  0  0  0  0
 19 22  1  0  0  0  0
M  END
>  <CdId>
69

>  <Mol Weight>
323.73

>  <Formula>
C14H12ClF2N5

>  <CMPD_CHEMBLID>
CHEMBL1956283

>  <MOLREGNO>
1281803

>  <PARENT_CMPD_CHEMBLID>
CHEMBL1956283

>  <PARENT_MOLREGNO>
1281803

>  <COMPOUND_KEY>
35, DSM254

>  <MOLWEIGHT>
323.73

>  <ALOGP>
3.77

>  <PSA>
55.11

>  <NUM_RO5_VIOLATIONS>
0

>  <ACTIVITY_ID>
8050732

>  <STANDARD_TYPE>
CL

>  <RELATION>
=

>  <STANDARD_VALUE>
62.8

>  <STANDARD_UNITS>
mL.min-1.g-1

>  <PUBLISHED_TYPE>
CLH

>  <PUBLISHED_RELATION>
=

>  <PUBLISHED_VALUE>
62.8

>  <PUBLISHED_UNITS>
microL/min/mg

>  <POTENTIAL_DUPLICATE>
0

>  <BAO_ENDPOINT>
BAO_0002759

>  <ASSAY_ID>
808327

>  <ASSAY_CHEMBLID>
CHEMBL1960903

>  <ASSAY_TYPE>
A

>  <DESCRIPTION>
Intrinsic clearance in mouse liver microsomes

>  <ASSAY_SRC_ID>
1

>  <ASSAY_SRC_DESCRIPTION>
Scientific Literature

>  <ASSAY_ORGANISM>
Mus musculus

>  <ASSAY_TAX_ID>
10090

>  <CURATED_BY>
Autocuration

>  <BAO_FORMAT>
BAO_0000251

>  <TID>
102280

>  <TARGET_CHEMBLID>
CHEMBL613580

>  <TARGET_TYPE>
TISSUE

>  <PREF_NAME>
Liver

>  <ORGANISM>
Mus musculus

>  <CONFIDENCE_SCORE>
0

>  <TARGET_MAPPING>
Unassigned

>  <DOC_ID>
61229

>  <DOC_CHEMBLID>
CHEMBL1955725

>  <PUBMED_ID>
21696174

>  <JOURNAL>
J. Med. Chem.

>  <YEAR>
2011

>  <VOLUME>
54

>  <ISSUE>
15

>  <FIRST_PAGE>
5540

$$$$

  Mrv1533001291819162D          

 20 22  0  0  0  0            999 V2000
   -0.5837    0.0165    0.0000 C   0  0  0  0  0  0  0  0  0  0  0  0
   -0.1712   -0.6979    0.0000 C   0  0  0  0  0  0  0  0  0  0  0  0
    0.6538   -0.6979    0.0000 C   0  0  0  0  0  0  0  0  0  0  0  0
    1.1387   -0.0305    0.0000 N   0  0  0  0  0  0  0  0  0  0  0  0
    1.9233   -0.2854    0.0000 C   0  0  0  0  0  0  0  0  0  0  0  0
    2.6378    0.1271    0.0000 N   0  0  0  0  0  0  0  0  0  0  0  0
    3.3523   -0.2854    0.0000 C   0  0  0  0  0  0  0  0  0  0  0  0
    4.0668    0.1271    0.0000 C   0  0  0  0  0  0  0  0  0  0  0  0
    3.3523   -1.1104    0.0000 C   0  0  0  0  0  0  0  0  0  0  0  0
    2.6378   -1.5229    0.0000 C   0  0  0  0  0  0  0  0  0  0  0  0
    2.6378   -2.3479    0.0000 N   0  0  0  0  0  0  0  0  0  0  0  0
    1.9233   -2.7604    0.0000 C   0  0  0  0  0  0  0  0  0  0  0  0
    1.9233   -3.5854    0.0000 C   0  0  0  0  0  0  0  0  0  0  0  0
    1.2089   -3.9979    0.0000 C   0  0  0  0  0  0  0  0  0  0  0  0
    0.4944   -3.5854    0.0000 C   0  0  0  0  0  0  0  0  0  0  0  0
    0.4944   -2.7604    0.0000 C   0  0  0  0  0  0  0  0  0  0  0  0
   -0.2201   -2.3479    0.0000 Cl  0  0  0  0  0  0  0  0  0  0  0  0
    1.2089   -2.3479    0.0000 C   0  0  0  0  0  0  0  0  0  0  0  0
    1.9233   -1.1104    0.0000 N   0  0  0  0  0  0  0  0  0  0  0  0
    1.1387   -1.3654    0.0000 N   0  0  0  0  0  0  0  0  0  0  0  0
  1  2  1  0  0  0  0
  2  3  1  0  0  0  0
  3  4  4  0  0  0  0
  4  5  4  0  0  0  0
  5  6  4  0  0  0  0
  6  7  4  0  0  0  0
  7  8  1  0  0  0  0
  7  9  4  0  0  0  0
  9 10  4  0  0  0  0
 10 11  1  0  0  0  0
 11 12  1  0  0  0  0
 12 13  4  0  0  0  0
 13 14  4  0  0  0  0
 14 15  4  0  0  0  0
 15 16  4  0  0  0  0
 16 17  1  0  0  0  0
 16 18  4  0  0  0  0
 12 18  4  0  0  0  0
 10 19  4  0  0  0  0
  5 19  4  0  0  0  0
 19 20  4  0  0  0  0
  3 20  4  0  0  0  0
M  END
>  <CdId>
71

>  <Mol Weight>
287.75

>  <Formula>
C14H14ClN5

>  <CMPD_CHEMBLID>
CHEMBL1956263

>  <MOLREGNO>
1281782

>  <PARENT_CMPD_CHEMBLID>
CHEMBL1956263

>  <PARENT_MOLREGNO>
1281782

>  <COMPOUND_KEY>
12, DSM272

>  <MOLWEIGHT>
287.75

>  <ALOGP>
3.9

>  <PSA>
55.11

>  <NUM_RO5_VIOLATIONS>
0

>  <ACTIVITY_ID>
8050738

>  <STANDARD_TYPE>
CL

>  <RELATION>
=

>  <STANDARD_VALUE>
125.4

>  <STANDARD_UNITS>
mL.min-1.g-1

>  <PUBLISHED_TYPE>
CLH

>  <PUBLISHED_RELATION>
=

>  <PUBLISHED_VALUE>
125.4

>  <PUBLISHED_UNITS>
microL/min/mg

>  <POTENTIAL_DUPLICATE>
0

>  <BAO_ENDPOINT>
BAO_0002759

>  <ASSAY_ID>
808327

>  <ASSAY_CHEMBLID>
CHEMBL1960903

>  <ASSAY_TYPE>
A

>  <DESCRIPTION>
Intrinsic clearance in mouse liver microsomes

>  <ASSAY_SRC_ID>
1

>  <ASSAY_SRC_DESCRIPTION>
Scientific Literature

>  <ASSAY_ORGANISM>
Mus musculus

>  <ASSAY_TAX_ID>
10090

>  <CURATED_BY>
Autocuration

>  <BAO_FORMAT>
BAO_0000251

>  <TID>
102280

>  <TARGET_CHEMBLID>
CHEMBL613580

>  <TARGET_TYPE>
TISSUE

>  <PREF_NAME>
Liver

>  <ORGANISM>
Mus musculus

>  <CONFIDENCE_SCORE>
0

>  <TARGET_MAPPING>
Unassigned

>  <DOC_ID>
61229

>  <DOC_CHEMBLID>
CHEMBL1955725

>  <PUBMED_ID>
21696174

>  <JOURNAL>
J. Med. Chem.

>  <YEAR>
2011

>  <VOLUME>
54

>  <ISSUE>
15

>  <FIRST_PAGE>
5540

$$$$

  Mrv1533001291819162D          

 22 24  0  0  0  0            999 V2000
    4.0668    2.3479    0.0000 C   0  0  0  0  0  0  0  0  0  0  0  0
    3.3523    1.9354    0.0000 C   0  0  0  0  0  0  0  0  0  0  0  0
    3.3523    1.1104    0.0000 C   0  0  0  0  0  0  0  0  0  0  0  0
    2.6378    0.6979    0.0000 C   0  0  0  0  0  0  0  0  0  0  0  0
    2.6378   -0.1271    0.0000 N   0  0  0  0  0  0  0  0  0  0  0  0
    3.3523   -0.5396    0.0000 C   0  0  0  0  0  0  0  0  0  0  0  0
    4.0668   -0.1271    0.0000 C   0  0  0  0  0  0  0  0  0  0  0  0
    4.7812   -0.5396    0.0000 C   0  0  0  0  0  0  0  0  0  0  0  0
    4.7812   -1.3646    0.0000 C   0  0  0  0  0  0  0  0  0  0  0  0
    4.0668   -1.7771    0.0000 C   0  0  0  0  0  0  0  0  0  0  0  0
    4.0668   -2.6021    0.0000 Cl  0  0  0  0  0  0  0  0  0  0  0  0
    3.3523   -1.3646    0.0000 C   0  0  0  0  0  0  0  0  0  0  0  0
    1.9233    1.1104    0.0000 N   0  0  0  0  0  0  0  0  0  0  0  0
    1.1387    0.8555    0.0000 N   0  0  0  0  0  0  0  0  0  0  0  0
    0.6538    1.5229    0.0000 C   0  0  0  0  0  0  0  0  0  0  0  0
    1.1387    2.1904    0.0000 N   0  0  0  0  0  0  0  0  0  0  0  0
    1.9233    1.9354    0.0000 C   0  0  0  0  0  0  0  0  0  0  0  0
    2.6378    2.3479    0.0000 N   0  0  0  0  0  0  0  0  0  0  0  0
   -0.1712    1.5229    0.0000 C   0  0  0  0  0  0  0  0  0  0  0  0
   -0.9962    1.5229    0.0000 C   0  0  0  0  0  0  0  0  0  0  0  0
   -0.1712    2.3479    0.0000 F   0  0  0  0  0  0  0  0  0  0  0  0
   -0.1712    0.6979    0.0000 F   0  0  0  0  0  0  0  0  0  0  0  0
  1  2  1  0  0  0  0
  2  3  4  0  0  0  0
  3  4  4  0  0  0  0
  4  5  1  0  0  0  0
  5  6  1  0  0  0  0
  6  7  4  0  0  0  0
  7  8  4  0  0  0  0
  8  9  4  0  0  0  0
  9 10  4  0  0  0  0
 10 11  1  0  0  0  0
 10 12  4  0  0  0  0
  6 12  4  0  0  0  0
  4 13  4  0  0  0  0
 13 14  4  0  0  0  0
 14 15  4  0  0  0  0
 15 16  4  0  0  0  0
 16 17  4  0  0  0  0
 13 17  4  0  0  0  0
 17 18  4  0  0  0  0
  2 18  4  0  0  0  0
 15 19  1  0  0  0  0
 19 20  1  0  0  0  0
 19 21  1  0  0  0  0
 19 22  1  0  0  0  0
M  END
>  <CdId>
78

>  <Mol Weight>
323.73

>  <Formula>
C14H12ClF2N5

>  <CMPD_CHEMBLID>
CHEMBL1956284

>  <MOLREGNO>
1281804

>  <PARENT_CMPD_CHEMBLID>
CHEMBL1956284

>  <PARENT_MOLREGNO>
1281804

>  <COMPOUND_KEY>
36, DSM266

>  <MOLWEIGHT>
323.73

>  <ALOGP>
3.77

>  <PSA>
55.11

>  <NUM_RO5_VIOLATIONS>
0

>  <ACTIVITY_ID>
8050731

>  <STANDARD_TYPE>
CL

>  <RELATION>
=

>  <STANDARD_VALUE>
72.2

>  <STANDARD_UNITS>
mL.min-1.g-1

>  <PUBLISHED_TYPE>
CLH

>  <PUBLISHED_RELATION>
=

>  <PUBLISHED_VALUE>
72.2

>  <PUBLISHED_UNITS>
microL/min/mg

>  <POTENTIAL_DUPLICATE>
0

>  <BAO_ENDPOINT>
BAO_0002759

>  <ASSAY_ID>
808327

>  <ASSAY_CHEMBLID>
CHEMBL1960903

>  <ASSAY_TYPE>
A

>  <DESCRIPTION>
Intrinsic clearance in mouse liver microsomes

>  <ASSAY_SRC_ID>
1

>  <ASSAY_SRC_DESCRIPTION>
Scientific Literature

>  <ASSAY_ORGANISM>
Mus musculus

>  <ASSAY_TAX_ID>
10090

>  <CURATED_BY>
Autocuration

>  <BAO_FORMAT>
BAO_0000251

>  <TID>
102280

>  <TARGET_CHEMBLID>
CHEMBL613580

>  <TARGET_TYPE>
TISSUE

>  <PREF_NAME>
Liver

>  <ORGANISM>
Mus musculus

>  <CONFIDENCE_SCORE>
0

>  <TARGET_MAPPING>
Unassigned

>  <DOC_ID>
61229

>  <DOC_CHEMBLID>
CHEMBL1955725

>  <PUBMED_ID>
21696174

>  <JOURNAL>
J. Med. Chem.

>  <YEAR>
2011

>  <VOLUME>
54

>  <ISSUE>
15

>  <FIRST_PAGE>
5540

$$$$

  Mrv1533001291819162D          

 23 25  0  0  0  0            999 V2000
   -0.5837    0.0165    0.0000 C   0  0  0  0  0  0  0  0  0  0  0  0
   -0.1712   -0.6979    0.0000 S   0  0  0  0  0  0  0  0  0  0  0  0
    0.6538   -0.6979    0.0000 C   0  0  0  0  0  0  0  0  0  0  0  0
    1.1387   -0.0305    0.0000 N   0  0  0  0  0  0  0  0  0  0  0  0
    1.9233   -0.2854    0.0000 C   0  0  0  0  0  0  0  0  0  0  0  0
    2.6378    0.1271    0.0000 N   0  0  0  0  0  0  0  0  0  0  0  0
    3.3523   -0.2854    0.0000 C   0  0  0  0  0  0  0  0  0  0  0  0
    4.0668    0.1271    0.0000 C   0  0  0  0  0  0  0  0  0  0  0  0
    3.3523   -1.1104    0.0000 C   0  0  0  0  0  0  0  0  0  0  0  0
    2.6378   -1.5229    0.0000 C   0  0  0  0  0  0  0  0  0  0  0  0
    2.6378   -2.3479    0.0000 N   0  0  0  0  0  0  0  0  0  0  0  0
    1.9233   -2.7604    0.0000 C   0  0  0  0  0  0  0  0  0  0  0  0
    1.9233   -3.5854    0.0000 C   0  0  0  0  0  0  0  0  0  0  0  0
    1.2089   -3.9979    0.0000 C   0  0  0  0  0  0  0  0  0  0  0  0
    0.4944   -3.5854    0.0000 C   0  0  0  0  0  0  0  0  0  0  0  0
    0.4944   -2.7604    0.0000 C   0  0  0  0  0  0  0  0  0  0  0  0
    1.2089   -2.3479    0.0000 C   0  0  0  0  0  0  0  0  0  0  0  0
   -0.2201   -3.9979    0.0000 C   0  0  0  0  0  0  0  0  0  0  0  0
   -0.9345   -4.4104    0.0000 F   0  0  0  0  0  0  0  0  0  0  0  0
   -0.6326   -3.2835    0.0000 F   0  0  0  0  0  0  0  0  0  0  0  0
    0.1924   -4.7124    0.0000 F   0  0  0  0  0  0  0  0  0  0  0  0
    1.9233   -1.1104    0.0000 N   0  0  0  0  0  0  0  0  0  0  0  0
    1.1387   -1.3654    0.0000 N   0  0  0  0  0  0  0  0  0  0  0  0
  1  2  1  0  0  0  0
  2  3  1  0  0  0  0
  3  4  4  0  0  0  0
  4  5  4  0  0  0  0
  5  6  4  0  0  0  0
  6  7  4  0  0  0  0
  7  8  1  0  0  0  0
  7  9  4  0  0  0  0
  9 10  4  0  0  0  0
 10 11  1  0  0  0  0
 11 12  1  0  0  0  0
 12 13  4  0  0  0  0
 13 14  4  0  0  0  0
 14 15  4  0  0  0  0
 15 16  4  0  0  0  0
 16 17  4  0  0  0  0
 12 17  4  0  0  0  0
 15 18  1  0  0  0  0
 18 19  1  0  0  0  0
 18 20  1  0  0  0  0
 18 21  1  0  0  0  0
 10 22  4  0  0  0  0
  5 22  4  0  0  0  0
 22 23  4  0  0  0  0
  3 23  4  0  0  0  0
M  END
>  <CdId>
80

>  <Mol Weight>
339.34

>  <Formula>
C14H12F3N5S

>  <CMPD_CHEMBLID>
CHEMBL1956302

>  <MOLREGNO>
1281822

>  <PARENT_CMPD_CHEMBLID>
CHEMBL1956302

>  <PARENT_MOLREGNO>
1281822

>  <COMPOUND_KEY>
60, DSM261

>  <MOLWEIGHT>
339.34

>  <ALOGP>
4.62

>  <PSA>
80.41

>  <NUM_RO5_VIOLATIONS>
0

>  <ACTIVITY_ID>
8050720

>  <STANDARD_TYPE>
CL

>  <RELATION>
=

>  <STANDARD_VALUE>
76.9

>  <STANDARD_UNITS>
mL.min-1.g-1

>  <PUBLISHED_TYPE>
CLH

>  <PUBLISHED_RELATION>
=

>  <PUBLISHED_VALUE>
76.9

>  <PUBLISHED_UNITS>
microL/min/mg

>  <POTENTIAL_DUPLICATE>
0

>  <BAO_ENDPOINT>
BAO_0002759

>  <ASSAY_ID>
808327

>  <ASSAY_CHEMBLID>
CHEMBL1960903

>  <ASSAY_TYPE>
A

>  <DESCRIPTION>
Intrinsic clearance in mouse liver microsomes

>  <ASSAY_SRC_ID>
1

>  <ASSAY_SRC_DESCRIPTION>
Scientific Literature

>  <ASSAY_ORGANISM>
Mus musculus

>  <ASSAY_TAX_ID>
10090

>  <CURATED_BY>
Autocuration

>  <BAO_FORMAT>
BAO_0000251

>  <TID>
102280

>  <TARGET_CHEMBLID>
CHEMBL613580

>  <TARGET_TYPE>
TISSUE

>  <PREF_NAME>
Liver

>  <ORGANISM>
Mus musculus

>  <CONFIDENCE_SCORE>
0

>  <TARGET_MAPPING>
Unassigned

>  <DOC_ID>
61229

>  <DOC_CHEMBLID>
CHEMBL1955725

>  <PUBMED_ID>
21696174

>  <JOURNAL>
J. Med. Chem.

>  <YEAR>
2011

>  <VOLUME>
54

>  <ISSUE>
15

>  <FIRST_PAGE>
5540

$$$$

  Mrv1533001291819162D          

 20 22  0  0  0  0            999 V2000
   -0.5837    0.0165    0.0000 C   0  0  0  0  0  0  0  0  0  0  0  0
   -0.1712   -0.6979    0.0000 C   0  0  0  0  0  0  0  0  0  0  0  0
    0.6538   -0.6979    0.0000 C   0  0  0  0  0  0  0  0  0  0  0  0
    1.1387   -0.0305    0.0000 N   0  0  0  0  0  0  0  0  0  0  0  0
    1.9233   -0.2854    0.0000 C   0  0  0  0  0  0  0  0  0  0  0  0
    2.6378    0.1271    0.0000 N   0  0  0  0  0  0  0  0  0  0  0  0
    3.3523   -0.2854    0.0000 C   0  0  0  0  0  0  0  0  0  0  0  0
    4.0668    0.1271    0.0000 C   0  0  0  0  0  0  0  0  0  0  0  0
    3.3523   -1.1104    0.0000 C   0  0  0  0  0  0  0  0  0  0  0  0
    2.6378   -1.5229    0.0000 C   0  0  0  0  0  0  0  0  0  0  0  0
    2.6378   -2.3479    0.0000 N   0  0  0  0  0  0  0  0  0  0  0  0
    1.9233   -2.7604    0.0000 C   0  0  0  0  0  0  0  0  0  0  0  0
    1.9233   -3.5854    0.0000 C   0  0  0  0  0  0  0  0  0  0  0  0
    1.2089   -3.9979    0.0000 C   0  0  0  0  0  0  0  0  0  0  0  0
    0.4944   -3.5854    0.0000 C   0  0  0  0  0  0  0  0  0  0  0  0
   -0.2201   -3.9979    0.0000 Cl  0  0  0  0  0  0  0  0  0  0  0  0
    0.4944   -2.7604    0.0000 C   0  0  0  0  0  0  0  0  0  0  0  0
    1.2089   -2.3479    0.0000 C   0  0  0  0  0  0  0  0  0  0  0  0
    1.9233   -1.1104    0.0000 N   0  0  0  0  0  0  0  0  0  0  0  0
    1.1387   -1.3654    0.0000 N   0  0  0  0  0  0  0  0  0  0  0  0
  1  2  1  0  0  0  0
  2  3  1  0  0  0  0
  3  4  4  0  0  0  0
  4  5  4  0  0  0  0
  5  6  4  0  0  0  0
  6  7  4  0  0  0  0
  7  8  1  0  0  0  0
  7  9  4  0  0  0  0
  9 10  4  0  0  0  0
 10 11  1  0  0  0  0
 11 12  1  0  0  0  0
 12 13  4  0  0  0  0
 13 14  4  0  0  0  0
 14 15  4  0  0  0  0
 15 16  1  0  0  0  0
 15 17  4  0  0  0  0
 17 18  4  0  0  0  0
 12 18  4  0  0  0  0
 10 19  4  0  0  0  0
  5 19  4  0  0  0  0
 19 20  4  0  0  0  0
  3 20  4  0  0  0  0
M  END
>  <CdId>
81

>  <Mol Weight>
287.75

>  <Formula>
C14H14ClN5

>  <CMPD_CHEMBLID>
CHEMBL1956262

>  <MOLREGNO>
1281781

>  <PARENT_CMPD_CHEMBLID>
CHEMBL1956262

>  <PARENT_MOLREGNO>
1281781

>  <COMPOUND_KEY>
11, DSM271

>  <MOLWEIGHT>
287.75

>  <ALOGP>
3.9

>  <PSA>
55.11

>  <NUM_RO5_VIOLATIONS>
0

>  <ACTIVITY_ID>
8050739

>  <STANDARD_TYPE>
CL

>  <RELATION>
=

>  <STANDARD_VALUE>
63.1

>  <STANDARD_UNITS>
mL.min-1.g-1

>  <PUBLISHED_TYPE>
CLH

>  <PUBLISHED_RELATION>
=

>  <PUBLISHED_VALUE>
63.1

>  <PUBLISHED_UNITS>
microL/min/mg

>  <POTENTIAL_DUPLICATE>
0

>  <BAO_ENDPOINT>
BAO_0002759

>  <ASSAY_ID>
808327

>  <ASSAY_CHEMBLID>
CHEMBL1960903

>  <ASSAY_TYPE>
A

>  <DESCRIPTION>
Intrinsic clearance in mouse liver microsomes

>  <ASSAY_SRC_ID>
1

>  <ASSAY_SRC_DESCRIPTION>
Scientific Literature

>  <ASSAY_ORGANISM>
Mus musculus

>  <ASSAY_TAX_ID>
10090

>  <CURATED_BY>
Autocuration

>  <BAO_FORMAT>
BAO_0000251

>  <TID>
102280

>  <TARGET_CHEMBLID>
CHEMBL613580

>  <TARGET_TYPE>
TISSUE

>  <PREF_NAME>
Liver

>  <ORGANISM>
Mus musculus

>  <CONFIDENCE_SCORE>
0

>  <TARGET_MAPPING>
Unassigned

>  <DOC_ID>
61229

>  <DOC_CHEMBLID>
CHEMBL1955725

>  <PUBMED_ID>
21696174

>  <JOURNAL>
J. Med. Chem.

>  <YEAR>
2011

>  <VOLUME>
54

>  <ISSUE>
15

>  <FIRST_PAGE>
5540

$$$$

  Mrv1533001291819162D          

 37 40  0  0  0  0            999 V2000
   -0.7145   -0.4125    0.0000 C   0  0  0  0  0  0  0  0  0  0  0  0
    0.0000    0.0000    0.0000 O   0  0  0  0  0  0  0  0  0  0  0  0
    0.7145   -0.4125    0.0000 C   0  0  0  0  0  0  0  0  0  0  0  0
    1.4289    0.0000    0.0000 C   0  0  0  0  0  0  0  0  0  0  0  0
    2.1434   -0.4125    0.0000 C   0  0  0  0  0  0  0  0  0  0  0  0
    2.8579    0.0000    0.0000 N   0  0  0  0  0  0  0  0  0  0  0  0
    3.5724   -0.4125    0.0000 C   0  0  0  0  0  0  0  0  0  0  0  0
    3.5724   -1.2375    0.0000 N   0  0  0  0  0  0  0  0  0  0  0  0
    2.8579   -1.6500    0.0000 C   0  0  0  0  0  0  0  0  0  0  0  0
    2.8579   -2.4750    0.0000 O   0  0  0  0  0  0  0  0  0  0  0  0
    3.5724   -2.8875    0.0000 C   0  0  0  0  0  0  0  0  0  0  0  0
    4.2868   -2.4750    0.0000 C   0  0  0  0  0  0  0  0  0  0  0  0
    5.0013   -2.8875    0.0000 C   0  0  0  0  0  0  0  0  0  0  0  0
    5.0013   -3.7125    0.0000 C   0  0  0  0  0  0  0  0  0  0  0  0
    4.2868   -4.1250    0.0000 C   0  0  0  0  0  0  0  0  0  0  0  0
    4.2868   -4.9500    0.0000 N   0  0  0  0  0  0  0  0  0  0  0  0
    3.5724   -5.3625    0.0000 C   0  0  0  0  0  0  0  0  0  0  0  0
    2.8579   -4.9500    0.0000 O   0  0  0  0  0  0  0  0  0  0  0  0
    3.5724   -6.1875    0.0000 N   0  0  0  0  0  0  0  0  0  0  0  0
    2.8579   -6.6000    0.0000 C   0  0  0  0  0  0  0  0  0  0  0  0
    2.7716   -7.4205    0.0000 C   0  0  0  0  0  0  0  0  0  0  0  0
    1.9647   -7.5920    0.0000 C   0  0  0  0  0  0  0  0  0  0  0  0
    1.5522   -6.8775    0.0000 O   0  0  0  0  0  0  0  0  0  0  0  0
    2.1042   -6.2644    0.0000 N   0  0  0  0  0  0  0  0  0  0  0  0
    1.6291   -8.3457    0.0000 C   0  0  0  0  0  0  0  0  0  0  0  0
    0.8754   -8.0101    0.0000 C   0  0  0  0  0  0  0  0  0  0  0  0
    2.3828   -8.6812    0.0000 C   0  0  0  0  0  0  0  0  0  0  0  0
    1.2936   -9.0994    0.0000 C   0  0  0  0  0  0  0  0  0  0  0  0
    0.9580   -9.8530    0.0000 F   0  0  0  0  0  0  0  0  0  0  0  0
    0.5399   -8.7638    0.0000 F   0  0  0  0  0  0  0  0  0  0  0  0
    2.0472   -9.4349    0.0000 F   0  0  0  0  0  0  0  0  0  0  0  0
    3.5724   -3.7125    0.0000 C   0  0  0  0  0  0  0  0  0  0  0  0
    2.1434   -1.2375    0.0000 C   0  0  0  0  0  0  0  0  0  0  0  0
    1.4289   -1.6500    0.0000 C   0  0  0  0  0  0  0  0  0  0  0  0
    0.7145   -1.2375    0.0000 C   0  0  0  0  0  0  0  0  0  0  0  0
    0.0000   -1.6500    0.0000 O   0  0  0  0  0  0  0  0  0  0  0  0
   -0.7145   -1.2375    0.0000 C   0  0  0  0  0  0  0  0  0  0  0  0
  1  2  1  0  0  0  0
  2  3  1  0  0  0  0
  3  4  4  0  0  0  0
  4  5  4  0  0  0  0
  5  6  4  0  0  0  0
  6  7  4  0  0  0  0
  7  8  4  0  0  0  0
  8  9  4  0  0  0  0
  9 10  1  0  0  0  0
 10 11  1  0  0  0  0
 11 12  4  0  0  0  0
 12 13  4  0  0  0  0
 13 14  4  0  0  0  0
 14 15  4  0  0  0  0
 15 16  1  0  0  0  0
 16 17  1  0  0  0  0
 17 18  2  0  0  0  0
 17 19  1  0  0  0  0
 19 20  1  0  0  0  0
 20 21  4  0  0  0  0
 21 22  4  0  0  0  0
 22 23  4  0  0  0  0
 23 24  4  0  0  0  0
 20 24  4  0  0  0  0
 22 25  1  0  0  0  0
 25 26  1  0  0  0  0
 25 27  1  0  0  0  0
 25 28  1  0  0  0  0
 28 29  1  0  0  0  0
 28 30  1  0  0  0  0
 28 31  1  0  0  0  0
 15 32  4  0  0  0  0
 11 32  4  0  0  0  0
  9 33  4  0  0  0  0
  5 33  4  0  0  0  0
 33 34  4  0  0  0  0
 34 35  4  0  0  0  0
  3 35  4  0  0  0  0
 35 36  1  0  0  0  0
 36 37  1  0  0  0  0
M  END
>  <CdId>
85

>  <Mol Weight>
517.465

>  <Formula>
C24H22F3N5O5

>  <CMPD_CHEMBLID>
CHEMBL2029988

>  <MOLREGNO>
1342038

>  <PARENT_CMPD_CHEMBLID>
CHEMBL2029988

>  <PARENT_MOLREGNO>
1342038

>  <COMPOUND_KEY>
40, CEP-32496

>  <MOLWEIGHT>
517.46

>  <ALOGP>
5.29

>  <PSA>
120.63

>  <NUM_RO5_VIOLATIONS>
2

>  <ACTIVITY_ID>
10886178

>  <STANDARD_TYPE>
CL

>  <RELATION>
<

>  <STANDARD_VALUE>
23000.0

>  <STANDARD_UNITS>
mL.min-1.g-1

>  <PUBLISHED_TYPE>
CLH

>  <PUBLISHED_RELATION>
<

>  <PUBLISHED_VALUE>
23.0

>  <PUBLISHED_UNITS>
ml/min/mg

>  <POTENTIAL_DUPLICATE>
0

>  <BAO_ENDPOINT>
BAO_0002759

>  <ASSAY_ID>
818029

>  <ASSAY_CHEMBLID>
CHEMBL2033557

>  <ASSAY_TYPE>
A

>  <DESCRIPTION>
Intrinsic clearance in mouse liver microsomes

>  <ASSAY_SRC_ID>
1

>  <ASSAY_SRC_DESCRIPTION>
Scientific Literature

>  <ASSAY_ORGANISM>
Mus musculus

>  <ASSAY_TAX_ID>
10090

>  <CURATED_BY>
Autocuration

>  <BAO_FORMAT>
BAO_0000251

>  <TID>
102280

>  <TARGET_CHEMBLID>
CHEMBL613580

>  <TARGET_TYPE>
TISSUE

>  <PREF_NAME>
Liver

>  <ORGANISM>
Mus musculus

>  <CONFIDENCE_SCORE>
0

>  <TARGET_MAPPING>
Unassigned

>  <DOC_ID>
61914

>  <DOC_CHEMBLID>
CHEMBL2029242

>  <PUBMED_ID>
22168626

>  <JOURNAL>
J. Med. Chem.

>  <YEAR>
2012

>  <VOLUME>
55

>  <ISSUE>
3

>  <FIRST_PAGE>
1082

>  <MOL_PREF_NAME>
CEP-32496

>  <DATA_VALIDITY_COMMENT>
Outside typical range

$$$$

  Mrv1533001291819162D          

 35 39  0  0  1  0            999 V2000
   -6.3891   -3.4069    0.0000 C   0  0  0  0  0  0  0  0  0  0  0  0
   -6.1342   -2.6223    0.0000 O   0  0  0  0  0  0  0  0  0  0  0  0
   -5.3272   -2.4508    0.0000 C   0  0  0  0  0  0  0  0  0  0  0  0
   -5.0723   -1.6661    0.0000 C   0  0  0  0  0  0  0  0  0  0  0  0
   -4.2653   -1.4946    0.0000 O   0  0  0  0  0  0  0  0  0  0  0  0
   -4.0104   -0.7100    0.0000 C   0  0  0  0  0  0  0  0  0  0  0  0
   -4.5624   -0.0969    0.0000 C   0  0  0  0  0  0  0  0  0  0  0  0
   -4.3075    0.6877    0.0000 N   0  0  0  0  0  0  0  0  0  0  0  0
   -3.5005    0.8593    0.0000 C   0  0  0  0  0  0  0  0  0  0  0  0
   -3.2455    1.6439    0.0000 C   0  0  0  0  0  0  0  0  0  0  0  0
   -2.4386    1.8154    0.0000 C   0  0  0  0  0  0  0  0  0  0  0  0
   -1.8865    1.2023    0.0000 C   0  0  0  0  0  0  0  0  0  0  0  0
   -2.1415    0.4177    0.0000 C   0  0  0  0  0  0  0  0  0  0  0  0
   -2.9485    0.2462    0.0000 C   0  0  0  0  0  0  0  0  0  0  0  0
   -3.2034   -0.5385    0.0000 C   0  0  0  0  0  0  0  0  0  0  0  0
   -1.0796    1.3738    0.0000 C   0  0  2  0  0  0  0  0  0  0  0  0
   -0.5275    0.7607    0.0000 C   0  0  0  0  0  0  0  0  0  0  0  0
   -0.8246    2.1585    0.0000 N   0  0  0  0  0  0  0  0  0  0  0  0
   -1.3096    2.8259    0.0000 N   0  0  0  0  0  0  0  0  0  0  0  0
   -0.8246    3.4933    0.0000 N   0  0  0  0  0  0  0  0  0  0  0  0
   -0.0400    3.2384    0.0000 C   0  0  0  0  0  0  0  0  0  0  0  0
    0.6745    3.6509    0.0000 C   0  0  0  0  0  0  0  0  0  0  0  0
    1.3889    3.2384    0.0000 C   0  0  0  0  0  0  0  0  0  0  0  0
    1.3889    2.4134    0.0000 N   0  0  0  0  0  0  0  0  0  0  0  0
    0.6745    2.0009    0.0000 C   0  0  0  0  0  0  0  0  0  0  0  0
    0.6745    1.1759    0.0000 O   0  0  0  0  0  0  0  0  0  0  0  0
   -0.0400    2.4134    0.0000 C   0  0  0  0  0  0  0  0  0  0  0  0
    2.1034    2.0009    0.0000 C   0  0  0  0  0  0  0  0  0  0  0  0
    2.8179    2.4134    0.0000 C   0  0  0  0  0  0  0  0  0  0  0  0
    3.5323    2.0009    0.0000 C   0  0  0  0  0  0  0  0  0  0  0  0
    3.5323    1.1759    0.0000 C   0  0  0  0  0  0  0  0  0  0  0  0
    4.2468    0.7634    0.0000 F   0  0  0  0  0  0  0  0  0  0  0  0
    2.8179    0.7634    0.0000 C   0  0  0  0  0  0  0  0  0  0  0  0
    2.8179   -0.0616    0.0000 F   0  0  0  0  0  0  0  0  0  0  0  0
    2.1034    1.1759    0.0000 C   0  0  0  0  0  0  0  0  0  0  0  0
  1  2  1  0  0  0  0
  2  3  1  0  0  0  0
  3  4  1  0  0  0  0
  4  5  1  0  0  0  0
  5  6  1  0  0  0  0
  6  7  4  0  0  0  0
  7  8  4  0  0  0  0
  8  9  4  0  0  0  0
  9 10  4  0  0  0  0
 10 11  4  0  0  0  0
 11 12  4  0  0  0  0
 12 13  4  0  0  0  0
 13 14  4  0  0  0  0
  9 14  4  0  0  0  0
 14 15  4  0  0  0  0
  6 15  4  0  0  0  0
 12 16  1  0  0  0  0
 16 17  1  1  0  0  0
 16 18  1  0  0  0  0
 18 19  4  0  0  0  0
 19 20  4  0  0  0  0
 20 21  4  0  0  0  0
 21 22  1  0  0  0  0
 22 23  2  0  0  0  0
 23 24  1  0  0  0  0
 24 25  1  0  0  0  0
 25 26  2  0  0  0  0
 25 27  1  0  0  0  0
 18 27  4  0  0  0  0
 21 27  4  0  0  0  0
 24 28  1  0  0  0  0
 28 29  4  0  0  0  0
 29 30  4  0  0  0  0
 30 31  4  0  0  0  0
 31 32  1  0  0  0  0
 31 33  4  0  0  0  0
 33 34  1  0  0  0  0
 33 35  4  0  0  0  0
 28 35  4  0  0  0  0
M  END
>  <CdId>
86

>  <Mol Weight>
477.472

>  <Formula>
C25H21F2N5O3

>  <CMPD_CHEMBLID>
CHEMBL2029687

>  <MOLREGNO>
1341734

>  <PARENT_CMPD_CHEMBLID>
CHEMBL2029687

>  <PARENT_MOLREGNO>
1341734

>  <COMPOUND_KEY>
32

>  <MOLWEIGHT>
477.46

>  <ALOGP>
3.82

>  <PSA>
82.37

>  <NUM_RO5_VIOLATIONS>
0

>  <ACTIVITY_ID>
10889927

>  <STANDARD_TYPE>
CL

>  <RELATION>
=

>  <STANDARD_VALUE>
98.0

>  <STANDARD_UNITS>
mL.min-1.g-1

>  <PUBLISHED_TYPE>
CLH

>  <PUBLISHED_RELATION>
=

>  <PUBLISHED_VALUE>
98.0

>  <PUBLISHED_UNITS>
microL/min/mg

>  <POTENTIAL_DUPLICATE>
0

>  <BAO_ENDPOINT>
BAO_0002759

>  <ASSAY_ID>
819879

>  <ASSAY_CHEMBLID>
CHEMBL2034593

>  <ASSAY_TYPE>
A

>  <DESCRIPTION>
Intrinsic clearance in mouse liver microsomes

>  <ASSAY_SRC_ID>
1

>  <ASSAY_SRC_DESCRIPTION>
Scientific Literature

>  <ASSAY_ORGANISM>
Mus musculus

>  <ASSAY_TAX_ID>
10090

>  <CURATED_BY>
Autocuration

>  <BAO_FORMAT>
BAO_0000251

>  <TID>
102280

>  <TARGET_CHEMBLID>
CHEMBL613580

>  <TARGET_TYPE>
TISSUE

>  <PREF_NAME>
Liver

>  <ORGANISM>
Mus musculus

>  <CONFIDENCE_SCORE>
0

>  <TARGET_MAPPING>
Unassigned

>  <DOC_ID>
62030

>  <DOC_CHEMBLID>
CHEMBL2029295

>  <PUBMED_ID>
22595176

>  <JOURNAL>
Bioorg. Med. Chem. Lett.

>  <YEAR>
2012

>  <VOLUME>
22

>  <ISSUE>
12

>  <FIRST_PAGE>
4089

$$$$

  Mrv1533001291819162D          

 33 37  0  0  1  0            999 V2000
   -6.3891   -3.4069    0.0000 C   0  0  0  0  0  0  0  0  0  0  0  0
   -6.1342   -2.6223    0.0000 O   0  0  0  0  0  0  0  0  0  0  0  0
   -5.3272   -2.4508    0.0000 C   0  0  0  0  0  0  0  0  0  0  0  0
   -5.0723   -1.6661    0.0000 C   0  0  0  0  0  0  0  0  0  0  0  0
   -4.2653   -1.4946    0.0000 O   0  0  0  0  0  0  0  0  0  0  0  0
   -4.0104   -0.7100    0.0000 C   0  0  0  0  0  0  0  0  0  0  0  0
   -4.5624   -0.0969    0.0000 C   0  0  0  0  0  0  0  0  0  0  0  0
   -4.3075    0.6877    0.0000 N   0  0  0  0  0  0  0  0  0  0  0  0
   -3.5005    0.8593    0.0000 C   0  0  0  0  0  0  0  0  0  0  0  0
   -3.2455    1.6439    0.0000 C   0  0  0  0  0  0  0  0  0  0  0  0
   -2.4386    1.8154    0.0000 C   0  0  0  0  0  0  0  0  0  0  0  0
   -1.8865    1.2023    0.0000 C   0  0  0  0  0  0  0  0  0  0  0  0
   -2.1415    0.4177    0.0000 C   0  0  0  0  0  0  0  0  0  0  0  0
   -2.9485    0.2462    0.0000 C   0  0  0  0  0  0  0  0  0  0  0  0
   -3.2034   -0.5385    0.0000 C   0  0  0  0  0  0  0  0  0  0  0  0
   -1.0796    1.3738    0.0000 C   0  0  2  0  0  0  0  0  0  0  0  0
   -0.5275    0.7607    0.0000 C   0  0  0  0  0  0  0  0  0  0  0  0
   -0.8246    2.1585    0.0000 N   0  0  0  0  0  0  0  0  0  0  0  0
   -1.3096    2.8259    0.0000 N   0  0  0  0  0  0  0  0  0  0  0  0
   -0.8246    3.4933    0.0000 N   0  0  0  0  0  0  0  0  0  0  0  0
   -0.0400    3.2384    0.0000 C   0  0  0  0  0  0  0  0  0  0  0  0
    0.6745    3.6509    0.0000 C   0  0  0  0  0  0  0  0  0  0  0  0
    1.3889    3.2384    0.0000 C   0  0  0  0  0  0  0  0  0  0  0  0
    1.3889    2.4134    0.0000 N   0  0  0  0  0  0  0  0  0  0  0  0
    0.6745    2.0009    0.0000 C   0  0  0  0  0  0  0  0  0  0  0  0
    0.6745    1.1759    0.0000 O   0  0  0  0  0  0  0  0  0  0  0  0
   -0.0400    2.4134    0.0000 C   0  0  0  0  0  0  0  0  0  0  0  0
    2.1034    2.0009    0.0000 C   0  0  0  0  0  0  0  0  0  0  0  0
    2.8571    2.3365    0.0000 C   0  0  0  0  0  0  0  0  0  0  0  0
    3.4091    1.7234    0.0000 C   0  0  0  0  0  0  0  0  0  0  0  0
    4.2296    1.8096    0.0000 C   0  0  0  0  0  0  0  0  0  0  0  0
    2.9966    1.0089    0.0000 N   0  0  0  0  0  0  0  0  0  0  0  0
    2.1896    1.1804    0.0000 S   0  0  0  0  0  0  0  0  0  0  0  0
  1  2  1  0  0  0  0
  2  3  1  0  0  0  0
  3  4  1  0  0  0  0
  4  5  1  0  0  0  0
  5  6  1  0  0  0  0
  6  7  4  0  0  0  0
  7  8  4  0  0  0  0
  8  9  4  0  0  0  0
  9 10  4  0  0  0  0
 10 11  4  0  0  0  0
 11 12  4  0  0  0  0
 12 13  4  0  0  0  0
 13 14  4  0  0  0  0
  9 14  4  0  0  0  0
 14 15  4  0  0  0  0
  6 15  4  0  0  0  0
 12 16  1  0  0  0  0
 16 17  1  1  0  0  0
 16 18  1  0  0  0  0
 18 19  4  0  0  0  0
 19 20  4  0  0  0  0
 20 21  4  0  0  0  0
 21 22  1  0  0  0  0
 22 23  2  0  0  0  0
 23 24  1  0  0  0  0
 24 25  1  0  0  0  0
 25 26  2  0  0  0  0
 25 27  1  0  0  0  0
 18 27  4  0  0  0  0
 21 27  4  0  0  0  0
 24 28  1  0  0  0  0
 28 29  4  0  0  0  0
 29 30  4  0  0  0  0
 30 31  1  0  0  0  0
 30 32  4  0  0  0  0
 32 33  4  0  0  0  0
 28 33  4  0  0  0  0
M  END
>  <CdId>
87

>  <Mol Weight>
462.53

>  <Formula>
C23H22N6O3S

>  <CMPD_CHEMBLID>
CHEMBL2029678

>  <MOLREGNO>
1341725

>  <PARENT_CMPD_CHEMBLID>
CHEMBL2029678

>  <PARENT_MOLREGNO>
1341725

>  <COMPOUND_KEY>
23

>  <MOLWEIGHT>
462.52

>  <ALOGP>
2.83

>  <PSA>
123.5

>  <NUM_RO5_VIOLATIONS>
0

>  <ACTIVITY_ID>
10889924

>  <STANDARD_TYPE>
CL

>  <RELATION>
=

>  <STANDARD_VALUE>
68.0

>  <STANDARD_UNITS>
mL.min-1.g-1

>  <PUBLISHED_TYPE>
CLH

>  <PUBLISHED_RELATION>
=

>  <PUBLISHED_VALUE>
68.0

>  <PUBLISHED_UNITS>
microL/min/mg

>  <POTENTIAL_DUPLICATE>
0

>  <BAO_ENDPOINT>
BAO_0002759

>  <ASSAY_ID>
819879

>  <ASSAY_CHEMBLID>
CHEMBL2034593

>  <ASSAY_TYPE>
A

>  <DESCRIPTION>
Intrinsic clearance in mouse liver microsomes

>  <ASSAY_SRC_ID>
1

>  <ASSAY_SRC_DESCRIPTION>
Scientific Literature

>  <ASSAY_ORGANISM>
Mus musculus

>  <ASSAY_TAX_ID>
10090

>  <CURATED_BY>
Autocuration

>  <BAO_FORMAT>
BAO_0000251

>  <TID>
102280

>  <TARGET_CHEMBLID>
CHEMBL613580

>  <TARGET_TYPE>
TISSUE

>  <PREF_NAME>
Liver

>  <ORGANISM>
Mus musculus

>  <CONFIDENCE_SCORE>
0

>  <TARGET_MAPPING>
Unassigned

>  <DOC_ID>
62030

>  <DOC_CHEMBLID>
CHEMBL2029295

>  <PUBMED_ID>
22595176

>  <JOURNAL>
Bioorg. Med. Chem. Lett.

>  <YEAR>
2012

>  <VOLUME>
22

>  <ISSUE>
12

>  <FIRST_PAGE>
4089

$$$$

  Mrv1533001291819162D          

 26 29  0  0  0  0            999 V2000
    4.0668    5.6479    0.0000 N   0  0  0  0  0  0  0  0  0  0  0  0
    4.0668    4.8229    0.0000 C   0  0  2  0  0  0  0  0  0  0  0  0
    4.7812    4.4104    0.0000 C   0  0  0  0  0  0  0  0  0  0  0  0
    4.7812    3.5854    0.0000 C   0  0  0  0  0  0  0  0  0  0  0  0
    4.0668    3.1729    0.0000 C   0  0  2  0  0  0  0  0  0  0  0  0
    3.3523    3.5854    0.0000 C   0  0  0  0  0  0  0  0  0  0  0  0
    3.3523    4.4104    0.0000 C   0  0  0  0  0  0  0  0  0  0  0  0
    4.0668    2.3479    0.0000 N   0  0  0  0  0  0  0  0  0  0  0  0
    3.3523    1.9354    0.0000 C   0  0  0  0  0  0  0  0  0  0  0  0
    3.3523    1.1104    0.0000 C   0  0  0  0  0  0  0  0  0  0  0  0
    2.6378    0.6979    0.0000 C   0  0  0  0  0  0  0  0  0  0  0  0
    2.6378   -0.1271    0.0000 N   0  0  0  0  0  0  0  0  0  0  0  0
    1.9233   -0.5396    0.0000 C   0  0  0  0  0  0  0  0  0  0  0  0
    1.9233   -1.3646    0.0000 C   0  0  0  0  0  0  0  0  0  0  0  0
    1.2089   -1.7771    0.0000 C   0  0  0  0  0  0  0  0  0  0  0  0
    0.4944   -1.3646    0.0000 C   0  0  0  0  0  0  0  0  0  0  0  0
   -0.2201   -1.7771    0.0000 F   0  0  0  0  0  0  0  0  0  0  0  0
    0.4944   -0.5396    0.0000 C   0  0  0  0  0  0  0  0  0  0  0  0
   -0.2201   -0.1271    0.0000 Cl  0  0  0  0  0  0  0  0  0  0  0  0
    1.2089   -0.1271    0.0000 C   0  0  0  0  0  0  0  0  0  0  0  0
    1.9233    1.1104    0.0000 N   0  0  0  0  0  0  0  0  0  0  0  0
    1.1387    0.8555    0.0000 N   0  0  0  0  0  0  0  0  0  0  0  0
    0.6538    1.5229    0.0000 C   0  0  0  0  0  0  0  0  0  0  0  0
    1.1387    2.1904    0.0000 C   0  0  0  0  0  0  0  0  0  0  0  0
    1.9233    1.9354    0.0000 C   0  0  0  0  0  0  0  0  0  0  0  0
    2.6378    2.3479    0.0000 N   0  0  0  0  0  0  0  0  0  0  0  0
  2  1  1  6  0  0  0
  2  3  1  0  0  0  0
  3  4  1  0  0  0  0
  4  5  1  0  0  0  0
  5  6  1  0  0  0  0
  6  7  1  0  0  0  0
  2  7  1  0  0  0  0
  5  8  1  1  0  0  0
  8  9  1  0  0  0  0
  9 10  4  0  0  0  0
 10 11  4  0  0  0  0
 11 12  1  0  0  0  0
 12 13  1  0  0  0  0
 13 14  4  0  0  0  0
 14 15  4  0  0  0  0
 15 16  4  0  0  0  0
 16 17  1  0  0  0  0
 16 18  4  0  0  0  0
 18 19  1  0  0  0  0
 18 20  4  0  0  0  0
 13 20  4  0  0  0  0
 11 21  4  0  0  0  0
 21 22  4  0  0  0  0
 22 23  4  0  0  0  0
 23 24  4  0  0  0  0
 24 25  4  0  0  0  0
 21 25  4  0  0  0  0
 25 26  4  0  0  0  0
  9 26  4  0  0  0  0
M  END
>  <CdId>
89

>  <Mol Weight>
374.85

>  <Formula>
C18H20ClFN6

>  <CMPD_CHEMBLID>
CHEMBL2163999

>  <MOLREGNO>
1427422

>  <PARENT_CMPD_CHEMBLID>
CHEMBL2163999

>  <PARENT_MOLREGNO>
1427422

>  <COMPOUND_KEY>
1

>  <MOLWEIGHT>
374.84

>  <ALOGP>
3.74

>  <PSA>
80.27

>  <NUM_RO5_VIOLATIONS>
0

>  <ACTIVITY_ID>
12094365

>  <STANDARD_TYPE>
CL

>  <RELATION>
=

>  <STANDARD_VALUE>
59.0

>  <STANDARD_UNITS>
mL.min-1.g-1

>  <PUBLISHED_TYPE>
CLH

>  <PUBLISHED_RELATION>
=

>  <PUBLISHED_VALUE>
59.0

>  <PUBLISHED_UNITS>
microL/min/mg

>  <POTENTIAL_DUPLICATE>
0

>  <BAO_ENDPOINT>
BAO_0002759

>  <ASSAY_ID>
860366

>  <ASSAY_CHEMBLID>
CHEMBL2166149

>  <ASSAY_TYPE>
A

>  <DESCRIPTION>
Intrinsic clearance in mouse liver microsomes

>  <ASSAY_SRC_ID>
1

>  <ASSAY_SRC_DESCRIPTION>
Scientific Literature

>  <ASSAY_ORGANISM>
Mus musculus

>  <ASSAY_TAX_ID>
10090

>  <CURATED_BY>
Autocuration

>  <BAO_FORMAT>
BAO_0000251

>  <TID>
102280

>  <TARGET_CHEMBLID>
CHEMBL613580

>  <TARGET_TYPE>
TISSUE

>  <PREF_NAME>
Liver

>  <ORGANISM>
Mus musculus

>  <CONFIDENCE_SCORE>
0

>  <TARGET_MAPPING>
Unassigned

>  <DOC_ID>
65824

>  <DOC_CHEMBLID>
CHEMBL2163300

>  <PUBMED_ID>
22746295

>  <JOURNAL>
J. Med. Chem.

>  <YEAR>
2012

>  <VOLUME>
55

>  <ISSUE>
15

>  <FIRST_PAGE>
6700

$$$$

  Mrv1533001291819162D          

 20 21  0  0  0  0            999 V2000
    3.6747   -2.4978    0.0000 C   0  0  0  0  0  0  0  0  0  0  0  0
    2.8778   -2.2843    0.0000 N   0  0  0  0  0  0  0  0  0  0  0  0
    2.6642   -1.4874    0.0000 C   0  0  0  0  0  0  0  0  0  0  0  0
    2.2944   -2.8676    0.0000 C   0  0  0  0  0  0  0  0  0  0  0  0
    1.7110   -2.2843    0.0000 C   0  0  0  0  0  0  0  0  0  0  0  0
    1.9246   -1.4874    0.0000 C   0  0  0  0  0  0  0  0  0  0  0  0
    1.3412   -0.9040    0.0000 C   0  0  0  0  0  0  0  0  0  0  0  0
    1.5547   -0.1071    0.0000 C   0  0  0  0  0  0  0  0  0  0  0  0
    0.9714    0.4762    0.0000 C   0  0  0  0  0  0  0  0  0  0  0  0
    1.1849    1.2731    0.0000 C   0  0  0  0  0  0  0  0  0  0  0  0
    1.9818    1.4867    0.0000 C   0  0  0  0  0  0  0  0  0  0  0  0
    2.5651    0.9033    0.0000 C   0  0  0  0  0  0  0  0  0  0  0  0
    2.3516    0.1064    0.0000 C   0  0  0  0  0  0  0  0  0  0  0  0
    2.1953    2.2835    0.0000 C   0  0  0  0  0  0  0  0  0  0  0  0
    2.4088    3.0804    0.0000 C   0  0  0  0  0  0  0  0  0  0  0  0
    2.9922    2.0700    0.0000 C   0  0  0  0  0  0  0  0  0  0  0  0
    1.3984    2.4971    0.0000 C   0  0  0  0  0  0  0  0  0  0  0  0
    2.8778   -3.4510    0.0000 C   0  0  0  0  0  0  0  0  0  0  0  0
    2.2944   -4.0343    0.0000 O   0  0  0  0  0  0  0  0  0  0  0  0
    1.7110   -3.4510    0.0000 C   0  0  0  0  0  0  0  0  0  0  0  0
  1  2  1  0  0  0  0
  2  3  1  0  0  0  0
  2  4  1  0  0  0  0
  4  5  1  0  0  0  0
  5  6  1  0  0  0  0
  6  7  1  0  0  0  0
  7  8  1  0  0  0  0
  8  9  4  0  0  0  0
  9 10  4  0  0  0  0
 10 11  4  0  0  0  0
 11 12  4  0  0  0  0
 12 13  4  0  0  0  0
  8 13  4  0  0  0  0
 11 14  1  0  0  0  0
 14 15  1  0  0  0  0
 14 16  1  0  0  0  0
 14 17  1  0  0  0  0
  4 18  1  0  0  0  0
 18 19  1  0  0  0  0
 19 20  1  0  0  0  0
  4 20  1  0  0  0  0
M  END
>  <CdId>
95

>  <Mol Weight>
275.436

>  <Formula>
C18H29NO

>  <CMPD_CHEMBLID>
CHEMBL1085884

>  <MOLREGNO>
631044

>  <PARENT_CMPD_CHEMBLID>
CHEMBL1085884

>  <PARENT_MOLREGNO>
631044

>  <COMPOUND_KEY>
108

>  <MOLWEIGHT>
275.43

>  <ALOGP>
4.11

>  <PSA>
12.47

>  <NUM_RO5_VIOLATIONS>
0

>  <ACTIVITY_ID>
12165800

>  <STANDARD_TYPE>
CL

>  <RELATION>
=

>  <STANDARD_VALUE>
580.0

>  <STANDARD_UNITS>
mL.min-1.g-1

>  <PUBLISHED_TYPE>
CLH

>  <PUBLISHED_RELATION>
=

>  <PUBLISHED_VALUE>
580.0

>  <PUBLISHED_UNITS>
microL/min/mg

>  <POTENTIAL_DUPLICATE>
0

>  <BAO_ENDPOINT>
BAO_0002759

>  <ASSAY_ID>
879308

>  <ASSAY_CHEMBLID>
CHEMBL2208706

>  <ASSAY_TYPE>
A

>  <DESCRIPTION>
Intrinsic clearance in mouse liver microsomes

>  <ASSAY_SRC_ID>
1

>  <ASSAY_SRC_DESCRIPTION>
Scientific Literature

>  <ASSAY_ORGANISM>
Mus musculus

>  <ASSAY_TAX_ID>
10090

>  <CURATED_BY>
Autocuration

>  <BAO_FORMAT>
BAO_0000251

>  <TID>
102280

>  <TARGET_CHEMBLID>
CHEMBL613580

>  <TARGET_TYPE>
TISSUE

>  <PREF_NAME>
Liver

>  <ORGANISM>
Mus musculus

>  <CONFIDENCE_SCORE>
0

>  <TARGET_MAPPING>
Unassigned

>  <DOC_ID>
66808

>  <DOC_CHEMBLID>
CHEMBL2203023

>  <PUBMED_ID>
21413808

>  <JOURNAL>
J. Med. Chem.

>  <YEAR>
2011

>  <VOLUME>
54

>  <ISSUE>
8

>  <FIRST_PAGE>
2529

>  <CELL_NAME>
Hepatocyte

$$$$

  Mrv1533001291819162D          

 20 21  0  0  0  0            999 V2000
   -2.7770   -1.9520    0.0000 C   0  0  0  0  0  0  0  0  0  0  0  0
   -2.0625   -2.3645    0.0000 N   0  0  0  0  0  0  0  0  0  0  0  0
   -2.0625   -3.1895    0.0000 C   0  0  0  0  0  0  0  0  0  0  0  0
   -1.3480   -1.9520    0.0000 C   0  0  0  0  0  0  0  0  0  0  0  0
   -0.6336   -2.3645    0.0000 C   0  0  0  0  0  0  0  0  0  0  0  0
    0.0809   -1.9520    0.0000 C   0  0  0  0  0  0  0  0  0  0  0  0
    0.7954   -2.3645    0.0000 C   0  0  0  0  0  0  0  0  0  0  0  0
    1.5099   -2.7770    0.0000 C   0  0  0  0  0  0  0  0  0  0  0  0
    1.0974   -3.4914    0.0000 O   0  0  0  0  0  0  0  0  0  0  0  0
    0.3829   -3.0789    0.0000 C   0  0  0  0  0  0  0  0  0  0  0  0
    1.2079   -1.6500    0.0000 C   0  0  0  0  0  0  0  0  0  0  0  0
    0.7954   -0.9355    0.0000 C   0  0  0  0  0  0  0  0  0  0  0  0
    1.2079   -0.2211    0.0000 C   0  0  0  0  0  0  0  0  0  0  0  0
    2.0329   -0.2211    0.0000 C   0  0  0  0  0  0  0  0  0  0  0  0
    2.4454   -0.9355    0.0000 C   0  0  0  0  0  0  0  0  0  0  0  0
    2.0329   -1.6500    0.0000 C   0  0  0  0  0  0  0  0  0  0  0  0
    2.4454    0.4934    0.0000 C   0  0  0  0  0  0  0  0  0  0  0  0
    2.8579    1.2079    0.0000 C   0  0  0  0  0  0  0  0  0  0  0  0
    3.1599    0.0809    0.0000 C   0  0  0  0  0  0  0  0  0  0  0  0
    1.7309    0.9059    0.0000 C   0  0  0  0  0  0  0  0  0  0  0  0
  1  2  1  0  0  0  0
  2  3  1  0  0  0  0
  2  4  1  0  0  0  0
  4  5  1  0  0  0  0
  5  6  1  0  0  0  0
  6  7  1  0  0  0  0
  7  8  1  0  0  0  0
  8  9  1  0  0  0  0
  9 10  1  0  0  0  0
  7 10  1  0  0  0  0
  7 11  1  0  0  0  0
 11 12  4  0  0  0  0
 12 13  4  0  0  0  0
 13 14  4  0  0  0  0
 14 15  4  0  0  0  0
 15 16  4  0  0  0  0
 11 16  4  0  0  0  0
 14 17  1  0  0  0  0
 17 18  1  0  0  0  0
 17 19  1  0  0  0  0
 17 20  1  0  0  0  0
M  END
>  <CdId>
96

>  <Mol Weight>
275.436

>  <Formula>
C18H29NO

>  <CMPD_CHEMBLID>
CHEMBL1086250

>  <MOLREGNO>
630980

>  <PARENT_CMPD_CHEMBLID>
CHEMBL1086250

>  <PARENT_MOLREGNO>
630980

>  <COMPOUND_KEY>
105

>  <MOLWEIGHT>
275.43

>  <ALOGP>
3.58

>  <PSA>
12.47

>  <NUM_RO5_VIOLATIONS>
0

>  <ACTIVITY_ID>
12165818

>  <STANDARD_TYPE>
CL

>  <RELATION>
=

>  <STANDARD_VALUE>
147.0

>  <STANDARD_UNITS>
mL.min-1.g-1

>  <PUBLISHED_TYPE>
CLH

>  <PUBLISHED_RELATION>
=

>  <PUBLISHED_VALUE>
147.0

>  <PUBLISHED_UNITS>
microL/min/mg

>  <POTENTIAL_DUPLICATE>
0

>  <BAO_ENDPOINT>
BAO_0002759

>  <ASSAY_ID>
879308

>  <ASSAY_CHEMBLID>
CHEMBL2208706

>  <ASSAY_TYPE>
A

>  <DESCRIPTION>
Intrinsic clearance in mouse liver microsomes

>  <ASSAY_SRC_ID>
1

>  <ASSAY_SRC_DESCRIPTION>
Scientific Literature

>  <ASSAY_ORGANISM>
Mus musculus

>  <ASSAY_TAX_ID>
10090

>  <CURATED_BY>
Autocuration

>  <BAO_FORMAT>
BAO_0000251

>  <TID>
102280

>  <TARGET_CHEMBLID>
CHEMBL613580

>  <TARGET_TYPE>
TISSUE

>  <PREF_NAME>
Liver

>  <ORGANISM>
Mus musculus

>  <CONFIDENCE_SCORE>
0

>  <TARGET_MAPPING>
Unassigned

>  <DOC_ID>
66808

>  <DOC_CHEMBLID>
CHEMBL2203023

>  <PUBMED_ID>
21413808

>  <JOURNAL>
J. Med. Chem.

>  <YEAR>
2011

>  <VOLUME>
54

>  <ISSUE>
8

>  <FIRST_PAGE>
2529

$$$$

  Mrv1533001291819162D          

 18 19  0  0  0  0            999 V2000
    1.4289   -4.1250    0.0000 C   0  0  0  0  0  0  0  0  0  0  0  0
    2.1434   -3.7125    0.0000 N   0  0  0  0  0  0  0  0  0  0  0  0
    2.1434   -2.8875    0.0000 C   0  0  0  0  0  0  0  0  0  0  0  0
    2.8579   -4.1250    0.0000 C   0  0  0  0  0  0  0  0  0  0  0  0
    3.5724   -3.7125    0.0000 C   0  0  0  0  0  0  0  0  0  0  0  0
    4.2868   -4.1250    0.0000 C   0  0  0  0  0  0  0  0  0  0  0  0
    5.0013   -3.7125    0.0000 C   0  0  0  0  0  0  0  0  0  0  0  0
    5.7158   -4.1250    0.0000 C   0  0  0  0  0  0  0  0  0  0  0  0
    6.4302   -3.7125    0.0000 C   0  0  0  0  0  0  0  0  0  0  0  0
    7.1447   -4.1250    0.0000 C   0  0  0  0  0  0  0  0  0  0  0  0
    7.1447   -4.9500    0.0000 C   0  0  0  0  0  0  0  0  0  0  0  0
    6.4302   -5.3625    0.0000 C   0  0  0  0  0  0  0  0  0  0  0  0
    5.7158   -4.9500    0.0000 C   0  0  0  0  0  0  0  0  0  0  0  0
    7.8592   -5.3625    0.0000 C   0  0  0  0  0  0  0  0  0  0  0  0
    7.4467   -6.0770    0.0000 C   0  0  0  0  0  0  0  0  0  0  0  0
    8.2717   -4.6480    0.0000 C   0  0  0  0  0  0  0  0  0  0  0  0
    8.9862   -5.0605    0.0000 O   0  0  0  0  0  0  0  0  0  0  0  0
    8.5737   -5.7750    0.0000 C   0  0  0  0  0  0  0  0  0  0  0  0
  1  2  1  0  0  0  0
  2  3  1  0  0  0  0
  2  4  1  0  0  0  0
  4  5  1  0  0  0  0
  5  6  1  0  0  0  0
  6  7  1  0  0  0  0
  7  8  1  0  0  0  0
  8  9  4  0  0  0  0
  9 10  4  0  0  0  0
 10 11  4  0  0  0  0
 11 12  4  0  0  0  0
 12 13  4  0  0  0  0
  8 13  4  0  0  0  0
 11 14  1  0  0  0  0
 14 15  1  0  0  0  0
 14 16  1  0  0  0  0
 16 17  1  0  0  0  0
 17 18  1  0  0  0  0
 14 18  1  0  0  0  0
M  END
>  <CdId>
97

>  <Mol Weight>
247.382

>  <Formula>
C16H25NO

>  <CMPD_CHEMBLID>
CHEMBL1084000

>  <MOLREGNO>
630932

>  <PARENT_CMPD_CHEMBLID>
CHEMBL1084000

>  <PARENT_MOLREGNO>
630932

>  <COMPOUND_KEY>
110

>  <MOLWEIGHT>
247.38

>  <ALOGP>
3.12

>  <PSA>
12.47

>  <NUM_RO5_VIOLATIONS>
0

>  <ACTIVITY_ID>
12165788

>  <STANDARD_TYPE>
CL

>  <RELATION>
=

>  <STANDARD_VALUE>
43.0

>  <STANDARD_UNITS>
mL.min-1.g-1

>  <PUBLISHED_TYPE>
CLH

>  <PUBLISHED_RELATION>
=

>  <PUBLISHED_VALUE>
43.0

>  <PUBLISHED_UNITS>
microL/min/mg

>  <POTENTIAL_DUPLICATE>
0

>  <BAO_ENDPOINT>
BAO_0002759

>  <ASSAY_ID>
879308

>  <ASSAY_CHEMBLID>
CHEMBL2208706

>  <ASSAY_TYPE>
A

>  <DESCRIPTION>
Intrinsic clearance in mouse liver microsomes

>  <ASSAY_SRC_ID>
1

>  <ASSAY_SRC_DESCRIPTION>
Scientific Literature

>  <ASSAY_ORGANISM>
Mus musculus

>  <ASSAY_TAX_ID>
10090

>  <CURATED_BY>
Autocuration

>  <BAO_FORMAT>
BAO_0000251

>  <TID>
102280

>  <TARGET_CHEMBLID>
CHEMBL613580

>  <TARGET_TYPE>
TISSUE

>  <PREF_NAME>
Liver

>  <ORGANISM>
Mus musculus

>  <CONFIDENCE_SCORE>
0

>  <TARGET_MAPPING>
Unassigned

>  <DOC_ID>
66808

>  <DOC_CHEMBLID>
CHEMBL2203023

>  <PUBMED_ID>
21413808

>  <JOURNAL>
J. Med. Chem.

>  <YEAR>
2011

>  <VOLUME>
54

>  <ISSUE>
8

>  <FIRST_PAGE>
2529

$$$$

  Mrv1533001291819162D          

 20 21  0  0  0  0            999 V2000
    1.9696   -0.3405    0.0000 C   0  0  0  0  0  0  0  0  0  0  0  0
    1.3863   -0.9239    0.0000 N   0  0  0  0  0  0  0  0  0  0  0  0
    0.5894   -0.7104    0.0000 C   0  0  0  0  0  0  0  0  0  0  0  0
    1.5998   -1.7208    0.0000 C   0  0  0  0  0  0  0  0  0  0  0  0
    1.0164   -2.3041    0.0000 C   0  0  0  0  0  0  0  0  0  0  0  0
    0.4331   -1.7208    0.0000 C   0  0  0  0  0  0  0  0  0  0  0  0
   -0.3638   -1.9343    0.0000 C   0  0  0  0  0  0  0  0  0  0  0  0
   -0.9472   -1.3509    0.0000 C   0  0  0  0  0  0  0  0  0  0  0  0
   -1.7441   -1.5645    0.0000 C   0  0  0  0  0  0  0  0  0  0  0  0
   -2.3274   -0.9811    0.0000 C   0  0  0  0  0  0  0  0  0  0  0  0
   -2.1139   -0.1842    0.0000 C   0  0  0  0  0  0  0  0  0  0  0  0
   -1.3170    0.0293    0.0000 C   0  0  0  0  0  0  0  0  0  0  0  0
   -0.7336   -0.5540    0.0000 C   0  0  0  0  0  0  0  0  0  0  0  0
   -2.6973    0.3992    0.0000 C   0  0  0  0  0  0  0  0  0  0  0  0
   -3.2806    0.9825    0.0000 C   0  0  0  0  0  0  0  0  0  0  0  0
   -2.1139    0.9825    0.0000 C   0  0  0  0  0  0  0  0  0  0  0  0
   -3.2806   -0.1842    0.0000 C   0  0  0  0  0  0  0  0  0  0  0  0
    1.5998   -2.8875    0.0000 C   0  0  0  0  0  0  0  0  0  0  0  0
    1.0164   -3.4709    0.0000 O   0  0  0  0  0  0  0  0  0  0  0  0
    0.4331   -2.8875    0.0000 C   0  0  0  0  0  0  0  0  0  0  0  0
  1  2  1  0  0  0  0
  2  3  1  0  0  0  0
  2  4  1  0  0  0  0
  4  5  1  0  0  0  0
  5  6  1  0  0  0  0
  6  7  1  0  0  0  0
  7  8  1  0  0  0  0
  8  9  4  0  0  0  0
  9 10  4  0  0  0  0
 10 11  4  0  0  0  0
 11 12  4  0  0  0  0
 12 13  4  0  0  0  0
  8 13  4  0  0  0  0
 11 14  1  0  0  0  0
 14 15  1  0  0  0  0
 14 16  1  0  0  0  0
 14 17  1  0  0  0  0
  5 18  1  0  0  0  0
 18 19  1  0  0  0  0
 19 20  1  0  0  0  0
  5 20  1  0  0  0  0
M  END
>  <CdId>
98

>  <Mol Weight>
275.436

>  <Formula>
C18H29NO

>  <CMPD_CHEMBLID>
CHEMBL1084278

>  <MOLREGNO>
630984

>  <PARENT_CMPD_CHEMBLID>
CHEMBL1084278

>  <PARENT_MOLREGNO>
630984

>  <COMPOUND_KEY>
107

>  <MOLWEIGHT>
275.43

>  <ALOGP>
3.72

>  <PSA>
12.47

>  <NUM_RO5_VIOLATIONS>
0

>  <ACTIVITY_ID>
12165806

>  <STANDARD_TYPE>
CL

>  <RELATION>
=

>  <STANDARD_VALUE>
383.0

>  <STANDARD_UNITS>
mL.min-1.g-1

>  <PUBLISHED_TYPE>
CLH

>  <PUBLISHED_RELATION>
=

>  <PUBLISHED_VALUE>
383.0

>  <PUBLISHED_UNITS>
microL/min/mg

>  <POTENTIAL_DUPLICATE>
0

>  <BAO_ENDPOINT>
BAO_0002759

>  <ASSAY_ID>
879308

>  <ASSAY_CHEMBLID>
CHEMBL2208706

>  <ASSAY_TYPE>
A

>  <DESCRIPTION>
Intrinsic clearance in mouse liver microsomes

>  <ASSAY_SRC_ID>
1

>  <ASSAY_SRC_DESCRIPTION>
Scientific Literature

>  <ASSAY_ORGANISM>
Mus musculus

>  <ASSAY_TAX_ID>
10090

>  <CURATED_BY>
Autocuration

>  <BAO_FORMAT>
BAO_0000251

>  <TID>
102280

>  <TARGET_CHEMBLID>
CHEMBL613580

>  <TARGET_TYPE>
TISSUE

>  <PREF_NAME>
Liver

>  <ORGANISM>
Mus musculus

>  <CONFIDENCE_SCORE>
0

>  <TARGET_MAPPING>
Unassigned

>  <DOC_ID>
66808

>  <DOC_CHEMBLID>
CHEMBL2203023

>  <PUBMED_ID>
21413808

>  <JOURNAL>
J. Med. Chem.

>  <YEAR>
2011

>  <VOLUME>
54

>  <ISSUE>
8

>  <FIRST_PAGE>
2529

$$$$

  Mrv1533001291819162D          

 17 17  0  0  0  0            999 V2000
    1.4289   -4.1250    0.0000 C   0  0  0  0  0  0  0  0  0  0  0  0
    2.1434   -3.7125    0.0000 N   0  0  0  0  0  0  0  0  0  0  0  0
    2.1434   -2.8875    0.0000 C   0  0  0  0  0  0  0  0  0  0  0  0
    2.8579   -4.1250    0.0000 C   0  0  0  0  0  0  0  0  0  0  0  0
    3.5724   -3.7125    0.0000 C   0  0  0  0  0  0  0  0  0  0  0  0
    4.2868   -4.1250    0.0000 C   0  0  0  0  0  0  0  0  0  0  0  0
    5.0013   -3.7125    0.0000 C   0  0  0  0  0  0  0  0  0  0  0  0
    5.7158   -4.1250    0.0000 C   0  0  0  0  0  0  0  0  0  0  0  0
    6.4302   -3.7125    0.0000 C   0  0  0  0  0  0  0  0  0  0  0  0
    7.1447   -4.1250    0.0000 C   0  0  0  0  0  0  0  0  0  0  0  0
    7.1447   -4.9500    0.0000 C   0  0  0  0  0  0  0  0  0  0  0  0
    6.4302   -5.3625    0.0000 C   0  0  0  0  0  0  0  0  0  0  0  0
    5.7158   -4.9500    0.0000 C   0  0  0  0  0  0  0  0  0  0  0  0
    7.8592   -5.3625    0.0000 C   0  0  0  0  0  0  0  0  0  0  0  0
    8.5737   -5.7750    0.0000 C   0  0  0  0  0  0  0  0  0  0  0  0
    7.4467   -6.0770    0.0000 C   0  0  0  0  0  0  0  0  0  0  0  0
    8.2717   -4.6480    0.0000 C   0  0  0  0  0  0  0  0  0  0  0  0
  1  2  1  0  0  0  0
  2  3  1  0  0  0  0
  2  4  1  0  0  0  0
  4  5  1  0  0  0  0
  5  6  1  0  0  0  0
  6  7  1  0  0  0  0
  7  8  1  0  0  0  0
  8  9  4  0  0  0  0
  9 10  4  0  0  0  0
 10 11  4  0  0  0  0
 11 12  4  0  0  0  0
 12 13  4  0  0  0  0
  8 13  4  0  0  0  0
 11 14  1  0  0  0  0
 14 15  1  0  0  0  0
 14 16  1  0  0  0  0
 14 17  1  0  0  0  0
M  END
>  <CdId>
99

>  <Mol Weight>
233.399

>  <Formula>
C16H27N

>  <CMPD_CHEMBLID>
CHEMBL1083999

>  <MOLREGNO>
630931

>  <PARENT_CMPD_CHEMBLID>
CHEMBL1083999

>  <PARENT_MOLREGNO>
630931

>  <COMPOUND_KEY>
104

>  <MOLWEIGHT>
233.39

>  <ALOGP>
4.54

>  <PSA>
3.24

>  <NUM_RO5_VIOLATIONS>
0

>  <ACTIVITY_ID>
12165825

>  <STANDARD_TYPE>
CL

>  <RELATION>
=

>  <STANDARD_VALUE>
417.0

>  <STANDARD_UNITS>
mL.min-1.g-1

>  <PUBLISHED_TYPE>
CLH

>  <PUBLISHED_RELATION>
=

>  <PUBLISHED_VALUE>
417.0

>  <PUBLISHED_UNITS>
microL/min/mg

>  <POTENTIAL_DUPLICATE>
0

>  <BAO_ENDPOINT>
BAO_0002759

>  <ASSAY_ID>
879308

>  <ASSAY_CHEMBLID>
CHEMBL2208706

>  <ASSAY_TYPE>
A

>  <DESCRIPTION>
Intrinsic clearance in mouse liver microsomes

>  <ASSAY_SRC_ID>
1

>  <ASSAY_SRC_DESCRIPTION>
Scientific Literature

>  <ASSAY_ORGANISM>
Mus musculus

>  <ASSAY_TAX_ID>
10090

>  <CURATED_BY>
Autocuration

>  <BAO_FORMAT>
BAO_0000251

>  <TID>
102280

>  <TARGET_CHEMBLID>
CHEMBL613580

>  <TARGET_TYPE>
TISSUE

>  <PREF_NAME>
Liver

>  <ORGANISM>
Mus musculus

>  <CONFIDENCE_SCORE>
0

>  <TARGET_MAPPING>
Unassigned

>  <DOC_ID>
66808

>  <DOC_CHEMBLID>
CHEMBL2203023

>  <PUBMED_ID>
21413808

>  <JOURNAL>
J. Med. Chem.

>  <YEAR>
2011

>  <VOLUME>
54

>  <ISSUE>
8

>  <FIRST_PAGE>
2529

$$$$

  Mrv1533001291819162D          

 17 18  0  0  0  0            999 V2000
    1.4289   -4.1250    0.0000 C   0  0  0  0  0  0  0  0  0  0  0  0
    2.1434   -3.7125    0.0000 N   0  0  0  0  0  0  0  0  0  0  0  0
    2.1434   -2.8875    0.0000 C   0  0  0  0  0  0  0  0  0  0  0  0
    2.8579   -4.1250    0.0000 C   0  0  0  0  0  0  0  0  0  0  0  0
    3.5724   -3.7125    0.0000 C   0  0  0  0  0  0  0  0  0  0  0  0
    4.2868   -4.1250    0.0000 C   0  0  0  0  0  0  0  0  0  0  0  0
    5.0013   -3.7125    0.0000 C   0  0  0  0  0  0  0  0  0  0  0  0
    5.7158   -4.1250    0.0000 C   0  0  0  0  0  0  0  0  0  0  0  0
    6.4302   -3.7125    0.0000 C   0  0  0  0  0  0  0  0  0  0  0  0
    7.1447   -4.1250    0.0000 C   0  0  0  0  0  0  0  0  0  0  0  0
    7.1447   -4.9500    0.0000 C   0  0  0  0  0  0  0  0  0  0  0  0
    6.4302   -5.3625    0.0000 C   0  0  0  0  0  0  0  0  0  0  0  0
    5.7158   -4.9500    0.0000 C   0  0  0  0  0  0  0  0  0  0  0  0
    7.8592   -5.3625    0.0000 C   0  0  0  0  0  0  0  0  0  0  0  0
    8.6561   -5.1490    0.0000 C   0  0  0  0  0  0  0  0  0  0  0  0
    8.8696   -5.9459    0.0000 O   0  0  0  0  0  0  0  0  0  0  0  0
    8.0727   -6.1594    0.0000 C   0  0  0  0  0  0  0  0  0  0  0  0
  1  2  1  0  0  0  0
  2  3  1  0  0  0  0
  2  4  1  0  0  0  0
  4  5  1  0  0  0  0
  5  6  1  0  0  0  0
  6  7  1  0  0  0  0
  7  8  1  0  0  0  0
  8  9  4  0  0  0  0
  9 10  4  0  0  0  0
 10 11  4  0  0  0  0
 11 12  4  0  0  0  0
 12 13  4  0  0  0  0
  8 13  4  0  0  0  0
 11 14  1  0  0  0  0
 14 15  1  0  0  0  0
 15 16  1  0  0  0  0
 16 17  1  0  0  0  0
 14 17  1  0  0  0  0
M  END
>  <CdId>
101

>  <Mol Weight>
233.355

>  <Formula>
C15H23NO

>  <CMPD_CHEMBLID>
CHEMBL1082730

>  <MOLREGNO>
630936

>  <PARENT_CMPD_CHEMBLID>
CHEMBL1082730

>  <PARENT_MOLREGNO>
630936

>  <COMPOUND_KEY>
109

>  <MOLWEIGHT>
233.35

>  <ALOGP>
2.72

>  <PSA>
12.47

>  <NUM_RO5_VIOLATIONS>
0

>  <ACTIVITY_ID>
12165794

>  <STANDARD_TYPE>
CL

>  <RELATION>
=

>  <STANDARD_VALUE>
27.0

>  <STANDARD_UNITS>
mL.min-1.g-1

>  <PUBLISHED_TYPE>
CLH

>  <PUBLISHED_RELATION>
=

>  <PUBLISHED_VALUE>
27.0

>  <PUBLISHED_UNITS>
microL/min/mg

>  <POTENTIAL_DUPLICATE>
0

>  <BAO_ENDPOINT>
BAO_0002759

>  <ASSAY_ID>
879308

>  <ASSAY_CHEMBLID>
CHEMBL2208706

>  <ASSAY_TYPE>
A

>  <DESCRIPTION>
Intrinsic clearance in mouse liver microsomes

>  <ASSAY_SRC_ID>
1

>  <ASSAY_SRC_DESCRIPTION>
Scientific Literature

>  <ASSAY_ORGANISM>
Mus musculus

>  <ASSAY_TAX_ID>
10090

>  <CURATED_BY>
Autocuration

>  <BAO_FORMAT>
BAO_0000251

>  <TID>
102280

>  <TARGET_CHEMBLID>
CHEMBL613580

>  <TARGET_TYPE>
TISSUE

>  <PREF_NAME>
Liver

>  <ORGANISM>
Mus musculus

>  <CONFIDENCE_SCORE>
0

>  <TARGET_MAPPING>
Unassigned

>  <DOC_ID>
66808

>  <DOC_CHEMBLID>
CHEMBL2203023

>  <PUBMED_ID>
21413808

>  <JOURNAL>
J. Med. Chem.

>  <YEAR>
2011

>  <VOLUME>
54

>  <ISSUE>
8

>  <FIRST_PAGE>
2529

$$$$

  Mrv1533001291819162D          

 37 40  0  0  0  0            999 V2000
    0.0000    0.8250    0.0000 C   0  0  0  0  0  0  0  0  0  0  0  0
    0.0000    0.0000    0.0000 C   0  0  0  0  0  0  0  0  0  0  0  0
   -0.7145   -0.4125    0.0000 C   0  0  0  0  0  0  0  0  0  0  0  0
    0.7145   -0.4125    0.0000 O   0  0  0  0  0  0  0  0  0  0  0  0
    0.7145   -1.2375    0.0000 C   0  0  0  0  0  0  0  0  0  0  0  0
    1.4289   -1.6500    0.0000 N   0  0  0  0  0  0  0  0  0  0  0  0
    1.4289   -2.4750    0.0000 C   0  0  0  0  0  0  0  0  0  0  0  0
    0.7145   -2.8875    0.0000 N   0  0  0  0  0  0  0  0  0  0  0  0
    0.0000   -2.4750    0.0000 C   0  0  0  0  0  0  0  0  0  0  0  0
    0.0000   -1.6500    0.0000 C   0  0  0  0  0  0  0  0  0  0  0  0
   -0.7145   -1.2375    0.0000 N   0  0  0  0  0  0  0  0  0  0  0  0
   -1.4289   -1.6500    0.0000 C   0  0  0  0  0  0  0  0  0  0  0  0
   -1.4289   -2.4750    0.0000 N   0  0  0  0  0  0  0  0  0  0  0  0
   -2.1434   -2.8875    0.0000 C   0  0  0  0  0  0  0  0  0  0  0  0
   -2.8579   -2.4750    0.0000 C   0  0  0  0  0  0  0  0  0  0  0  0
   -3.5724   -2.8875    0.0000 Cl  0  0  0  0  0  0  0  0  0  0  0  0
   -2.8579   -1.6500    0.0000 C   0  0  0  0  0  0  0  0  0  0  0  0
   -3.5724   -1.2375    0.0000 N   0  0  0  0  0  0  0  0  0  0  0  0
   -4.2868   -1.6500    0.0000 C   0  0  0  0  0  0  0  0  0  0  0  0
   -4.2868   -2.4750    0.0000 C   0  0  0  0  0  0  0  0  0  0  0  0
   -5.0013   -2.8875    0.0000 C   0  0  0  0  0  0  0  0  0  0  0  0
   -5.7158   -2.4750    0.0000 C   0  0  0  0  0  0  0  0  0  0  0  0
   -5.7158   -1.6500    0.0000 C   0  0  0  0  0  0  0  0  0  0  0  0
   -5.0013   -1.2375    0.0000 C   0  0  0  0  0  0  0  0  0  0  0  0
   -5.0013   -0.4125    0.0000 S   0  0  0  0  0  0  0  0  0  0  0  0
   -5.8263   -0.4125    0.0000 O   0  0  0  0  0  0  0  0  0  0  0  0
   -4.1763   -0.4125    0.0000 O   0  0  0  0  0  0  0  0  0  0  0  0
   -5.0013    0.4125    0.0000 C   0  0  0  0  0  0  0  0  0  0  0  0
   -5.7158    0.8250    0.0000 C   0  0  0  0  0  0  0  0  0  0  0  0
   -4.2868    0.8250    0.0000 C   0  0  0  0  0  0  0  0  0  0  0  0
   -2.1434   -1.2375    0.0000 N   0  0  0  0  0  0  0  0  0  0  0  0
    2.1434   -2.8875    0.0000 C   0  0  0  0  0  0  0  0  0  0  0  0
    2.8579   -2.4750    0.0000 C   0  0  0  0  0  0  0  0  0  0  0  0
    3.5724   -2.8875    0.0000 C   0  0  0  0  0  0  0  0  0  0  0  0
    3.5724   -3.7125    0.0000 N   0  0  0  0  0  0  0  0  0  0  0  0
    2.8579   -4.1250    0.0000 C   0  0  0  0  0  0  0  0  0  0  0  0
    2.1434   -3.7125    0.0000 C   0  0  0  0  0  0  0  0  0  0  0  0
  1  2  1  0  0  0  0
  2  3  1  0  0  0  0
  2  4  1  0  0  0  0
  4  5  1  0  0  0  0
  5  6  4  0  0  0  0
  6  7  4  0  0  0  0
  7  8  4  0  0  0  0
  8  9  4  0  0  0  0
  9 10  4  0  0  0  0
  5 10  4  0  0  0  0
 10 11  1  0  0  0  0
 11 12  1  0  0  0  0
 12 13  4  0  0  0  0
 13 14  4  0  0  0  0
 14 15  4  0  0  0  0
 15 16  1  0  0  0  0
 15 17  4  0  0  0  0
 17 18  1  0  0  0  0
 18 19  1  0  0  0  0
 19 20  4  0  0  0  0
 20 21  4  0  0  0  0
 21 22  4  0  0  0  0
 22 23  4  0  0  0  0
 23 24  4  0  0  0  0
 19 24  4  0  0  0  0
 24 25  1  0  0  0  0
 25 26  2  0  0  0  0
 25 27  2  0  0  0  0
 25 28  1  0  0  0  0
 28 29  1  0  0  0  0
 28 30  1  0  0  0  0
 17 31  4  0  0  0  0
 12 31  4  0  0  0  0
  7 32  1  0  0  0  0
 32 33  1  0  0  0  0
 33 34  1  0  0  0  0
 34 35  1  0  0  0  0
 35 36  1  0  0  0  0
 36 37  1  0  0  0  0
 32 37  1  0  0  0  0
M  END
>  <CdId>
104

>  <Mol Weight>
546.09

>  <Formula>
C25H32ClN7O3S

>  <CMPD_CHEMBLID>
CHEMBL2403831

>  <MOLREGNO>
1571436

>  <PARENT_CMPD_CHEMBLID>
CHEMBL2403831

>  <PARENT_MOLREGNO>
1571436

>  <COMPOUND_KEY>
20

>  <MOLWEIGHT>
546.08

>  <ALOGP>
4.64

>  <PSA>
139.4

>  <NUM_RO5_VIOLATIONS>
1

>  <ACTIVITY_ID>
13367122

>  <STANDARD_TYPE>
CL

>  <RELATION>
=

>  <STANDARD_VALUE>
21.0

>  <STANDARD_UNITS>
mL.min-1.g-1

>  <PUBLISHED_TYPE>
CLH

>  <PUBLISHED_RELATION>
=

>  <PUBLISHED_VALUE>
21.0

>  <PUBLISHED_UNITS>
microL/min/mg

>  <POTENTIAL_DUPLICATE>
0

>  <BAO_ENDPOINT>
BAO_0002759

>  <ASSAY_ID>
971481

>  <ASSAY_CHEMBLID>
CHEMBL2406359

>  <ASSAY_TYPE>
A

>  <DESCRIPTION>
Intrinsic clearance in mouse liver microsomes

>  <ASSAY_SRC_ID>
1

>  <ASSAY_SRC_DESCRIPTION>
Scientific Literature

>  <ASSAY_ORGANISM>
Mus musculus

>  <ASSAY_TAX_ID>
10090

>  <CURATED_BY>
Autocuration

>  <BAO_FORMAT>
BAO_0000251

>  <TID>
102280

>  <TARGET_CHEMBLID>
CHEMBL613580

>  <TARGET_TYPE>
TISSUE

>  <PREF_NAME>
Liver

>  <ORGANISM>
Mus musculus

>  <CONFIDENCE_SCORE>
0

>  <TARGET_MAPPING>
Unassigned

>  <DOC_ID>
74184

>  <DOC_CHEMBLID>
CHEMBL2401692

>  <PUBMED_ID>
23742252

>  <JOURNAL>
J. Med. Chem.

>  <YEAR>
2013

>  <VOLUME>
56

>  <ISSUE>
14

>  <FIRST_PAGE>
5675

$$$$

  Mrv1533001291819162D          

 44 47  0  0  0  0            999 V2000
   -2.8579   -1.6500    0.0000 C   0  0  0  0  0  0  0  0  0  0  0  0
   -2.8579   -2.4750    0.0000 C   0  0  0  0  0  0  0  0  0  0  0  0
   -3.5724   -2.8875    0.0000 C   0  0  0  0  0  0  0  0  0  0  0  0
   -2.1434   -2.8875    0.0000 O   0  0  0  0  0  0  0  0  0  0  0  0
   -2.1434   -3.7125    0.0000 C   0  0  0  0  0  0  0  0  0  0  0  0
   -1.4289   -4.1250    0.0000 C   0  0  0  0  0  0  0  0  0  0  0  0
   -1.4289   -4.9500    0.0000 C   0  0  0  0  0  0  0  0  0  0  0  0
   -0.7145   -5.3625    0.0000 C   0  0  0  0  0  0  0  0  0  0  0  0
    0.0000   -4.9500    0.0000 C   0  0  0  0  0  0  0  0  0  0  0  0
    0.7145   -5.3625    0.0000 C   0  0  0  0  0  0  0  0  0  0  0  0
    0.7145   -6.1875    0.0000 N   0  0  0  0  0  0  0  0  0  0  0  0
    0.0000   -6.6000    0.0000 C   0  0  0  0  0  0  0  0  0  0  0  0
   -0.7145   -6.1875    0.0000 C   0  0  0  0  0  0  0  0  0  0  0  0
    1.4289   -6.6000    0.0000 C   0  0  0  0  0  0  0  0  0  0  0  0
    2.1434   -6.1875    0.0000 O   0  0  0  0  0  0  0  0  0  0  0  0
    1.4289   -7.4250    0.0000 C   0  0  0  0  0  0  0  0  0  0  0  0
    2.1434   -7.8375    0.0000 N   0  0  0  0  0  0  0  0  0  0  0  0
    2.1434   -8.6625    0.0000 C   0  0  0  0  0  0  0  0  0  0  0  0
    2.8579   -7.4250    0.0000 C   0  0  0  0  0  0  0  0  0  0  0  0
   -2.1434   -5.3625    0.0000 C   0  0  0  0  0  0  0  0  0  0  0  0
   -2.1434   -6.1875    0.0000 C   0  0  0  0  0  0  0  0  0  0  0  0
   -2.8579   -4.9500    0.0000 C   0  0  0  0  0  0  0  0  0  0  0  0
   -2.8579   -4.1250    0.0000 C   0  0  0  0  0  0  0  0  0  0  0  0
   -3.5724   -3.7125    0.0000 N   0  0  0  0  0  0  0  0  0  0  0  0
   -4.2868   -4.1250    0.0000 C   0  0  0  0  0  0  0  0  0  0  0  0
   -4.2868   -4.9500    0.0000 N   0  0  0  0  0  0  0  0  0  0  0  0
   -5.0013   -5.3625    0.0000 C   0  0  0  0  0  0  0  0  0  0  0  0
   -5.7158   -4.9500    0.0000 C   0  0  0  0  0  0  0  0  0  0  0  0
   -6.4302   -5.3625    0.0000 Cl  0  0  0  0  0  0  0  0  0  0  0  0
   -5.7158   -4.1250    0.0000 C   0  0  0  0  0  0  0  0  0  0  0  0
   -6.4302   -3.7125    0.0000 N   0  0  0  0  0  0  0  0  0  0  0  0
   -7.1447   -4.1250    0.0000 C   0  0  0  0  0  0  0  0  0  0  0  0
   -7.1447   -4.9500    0.0000 C   0  0  0  0  0  0  0  0  0  0  0  0
   -7.8592   -5.3625    0.0000 C   0  0  0  0  0  0  0  0  0  0  0  0
   -8.5737   -4.9500    0.0000 C   0  0  0  0  0  0  0  0  0  0  0  0
   -8.5737   -4.1250    0.0000 C   0  0  0  0  0  0  0  0  0  0  0  0
   -7.8592   -3.7125    0.0000 C   0  0  0  0  0  0  0  0  0  0  0  0
   -7.8592   -2.8875    0.0000 S   0  0  0  0  0  0  0  0  0  0  0  0
   -7.0342   -2.8875    0.0000 O   0  0  0  0  0  0  0  0  0  0  0  0
   -8.6842   -2.8875    0.0000 O   0  0  0  0  0  0  0  0  0  0  0  0
   -7.8592   -2.0625    0.0000 C   0  0  0  0  0  0  0  0  0  0  0  0
   -8.5737   -1.6500    0.0000 C   0  0  0  0  0  0  0  0  0  0  0  0
   -7.1447   -1.6500    0.0000 C   0  0  0  0  0  0  0  0  0  0  0  0
   -5.0013   -3.7125    0.0000 N   0  0  0  0  0  0  0  0  0  0  0  0
  1  2  1  0  0  0  0
  2  3  1  0  0  0  0
  2  4  1  0  0  0  0
  4  5  1  0  0  0  0
  5  6  4  0  0  0  0
  6  7  4  0  0  0  0
  7  8  1  0  0  0  0
  8  9  1  0  0  0  0
  9 10  1  0  0  0  0
 10 11  1  0  0  0  0
 11 12  1  0  0  0  0
 12 13  1  0  0  0  0
  8 13  1  0  0  0  0
 11 14  1  0  0  0  0
 14 15  2  0  0  0  0
 14 16  1  0  0  0  0
 16 17  1  0  0  0  0
 17 18  1  0  0  0  0
 17 19  1  0  0  0  0
  7 20  4  0  0  0  0
 20 21  1  0  0  0  0
 20 22  4  0  0  0  0
 22 23  4  0  0  0  0
  5 23  4  0  0  0  0
 23 24  1  0  0  0  0
 24 25  1  0  0  0  0
 25 26  4  0  0  0  0
 26 27  4  0  0  0  0
 27 28  4  0  0  0  0
 28 29  1  0  0  0  0
 28 30  4  0  0  0  0
 30 31  1  0  0  0  0
 31 32  1  0  0  0  0
 32 33  4  0  0  0  0
 33 34  4  0  0  0  0
 34 35  4  0  0  0  0
 35 36  4  0  0  0  0
 36 37  4  0  0  0  0
 32 37  4  0  0  0  0
 37 38  1  0  0  0  0
 38 39  2  0  0  0  0
 38 40  2  0  0  0  0
 38 41  1  0  0  0  0
 41 42  1  0  0  0  0
 41 43  1  0  0  0  0
 30 44  4  0  0  0  0
 25 44  4  0  0  0  0
M  END
>  <CdId>
105

>  <Mol Weight>
643.24

>  <Formula>
C32H43ClN6O4S

>  <CMPD_CHEMBLID>
CHEMBL2403842

>  <MOLREGNO>
1571447

>  <PARENT_CMPD_CHEMBLID>
CHEMBL2403842

>  <PARENT_MOLREGNO>
1571447

>  <COMPOUND_KEY>
17i

>  <MOLWEIGHT>
643.24

>  <ALOGP>
6.28

>  <PSA>
125.14

>  <NUM_RO5_VIOLATIONS>
2

>  <ACTIVITY_ID>
13365899

>  <STANDARD_TYPE>
CL

>  <RELATION>
=

>  <STANDARD_VALUE>
45.0

>  <STANDARD_UNITS>
mL.min-1.g-1

>  <PUBLISHED_TYPE>
CLH

>  <PUBLISHED_RELATION>
=

>  <PUBLISHED_VALUE>
45.0

>  <PUBLISHED_UNITS>
microL/min/mg

>  <POTENTIAL_DUPLICATE>
0

>  <BAO_ENDPOINT>
BAO_0002759

>  <ASSAY_ID>
971481

>  <ASSAY_CHEMBLID>
CHEMBL2406359

>  <ASSAY_TYPE>
A

>  <DESCRIPTION>
Intrinsic clearance in mouse liver microsomes

>  <ASSAY_SRC_ID>
1

>  <ASSAY_SRC_DESCRIPTION>
Scientific Literature

>  <ASSAY_ORGANISM>
Mus musculus

>  <ASSAY_TAX_ID>
10090

>  <CURATED_BY>
Autocuration

>  <BAO_FORMAT>
BAO_0000251

>  <TID>
102280

>  <TARGET_CHEMBLID>
CHEMBL613580

>  <TARGET_TYPE>
TISSUE

>  <PREF_NAME>
Liver

>  <ORGANISM>
Mus musculus

>  <CONFIDENCE_SCORE>
0

>  <TARGET_MAPPING>
Unassigned

>  <DOC_ID>
74184

>  <DOC_CHEMBLID>
CHEMBL2401692

>  <PUBMED_ID>
23742252

>  <JOURNAL>
J. Med. Chem.

>  <YEAR>
2013

>  <VOLUME>
56

>  <ISSUE>
14

>  <FIRST_PAGE>
5675

$$$$

  Mrv1533001291819162D          

 33 36  0  0  0  0            999 V2000
    2.7512   -1.7116    0.0000 C   0  0  0  0  0  0  0  0  0  0  0  0
    2.7512   -2.5366    0.0000 C   0  0  0  0  0  0  0  0  0  0  0  0
    3.4656   -2.9491    0.0000 C   0  0  0  0  0  0  0  0  0  0  0  0
    3.4656   -3.7741    0.0000 C   0  0  0  0  0  0  0  0  0  0  0  0
    2.7512   -4.1866    0.0000 C   0  0  0  0  0  0  0  0  0  0  0  0
    2.0367   -3.7741    0.0000 C   0  0  0  0  0  0  0  0  0  0  0  0
    2.0367   -2.9491    0.0000 C   0  0  0  0  0  0  0  0  0  0  0  0
    2.7512   -5.0116    0.0000 N   0  0  0  0  0  0  0  0  0  0  0  0
    2.0837   -5.4965    0.0000 N   0  0  0  0  0  0  0  0  0  0  0  0
    2.3387   -6.2812    0.0000 C   0  0  0  0  0  0  0  0  0  0  0  0
    3.1637   -6.2812    0.0000 C   0  0  0  0  0  0  0  0  0  0  0  0
    3.4186   -5.4965    0.0000 C   0  0  0  0  0  0  0  0  0  0  0  0
    4.2032   -5.2416    0.0000 N   0  0  0  0  0  0  0  0  0  0  0  0
    4.8163   -5.7936    0.0000 C   0  0  0  0  0  0  0  0  0  0  0  0
    4.6448   -6.6006    0.0000 O   0  0  0  0  0  0  0  0  0  0  0  0
    5.6010   -5.5387    0.0000 N   0  0  0  0  0  0  0  0  0  0  0  0
    6.2140   -6.0907    0.0000 C   0  0  0  0  0  0  0  0  0  0  0  0
    6.9987   -5.8358    0.0000 C   0  0  0  0  0  0  0  0  0  0  0  0
    7.6118   -6.3878    0.0000 C   0  0  0  0  0  0  0  0  0  0  0  0
    7.4402   -7.1948    0.0000 C   0  0  0  0  0  0  0  0  0  0  0  0
    6.6556   -7.4497    0.0000 C   0  0  0  0  0  0  0  0  0  0  0  0
    6.0425   -6.8977    0.0000 C   0  0  0  0  0  0  0  0  0  0  0  0
    8.0533   -7.7468    0.0000 C   0  0  0  0  0  0  0  0  0  0  0  0
    8.8380   -7.4919    0.0000 C   0  0  0  0  0  0  0  0  0  0  0  0
    9.4510   -8.0439    0.0000 C   0  0  0  0  0  0  0  0  0  0  0  0
    9.2795   -8.8509    0.0000 C   0  0  0  0  0  0  0  0  0  0  0  0
    9.8926   -9.4029    0.0000 N   0  0  0  0  0  0  0  0  0  0  0  0
    8.4949   -9.1058    0.0000 N   0  0  0  0  0  0  0  0  0  0  0  0
    7.8818   -8.5538    0.0000 C   0  0  0  0  0  0  0  0  0  0  0  0
    1.8538   -6.9486    0.0000 C   0  0  0  0  0  0  0  0  0  0  0  0
    1.3688   -7.6160    0.0000 C   0  0  0  0  0  0  0  0  0  0  0  0
    2.5212   -7.4335    0.0000 C   0  0  0  0  0  0  0  0  0  0  0  0
    1.1863   -6.4637    0.0000 C   0  0  0  0  0  0  0  0  0  0  0  0
  1  2  1  0  0  0  0
  2  3  4  0  0  0  0
  3  4  4  0  0  0  0
  4  5  4  0  0  0  0
  5  6  4  0  0  0  0
  6  7  4  0  0  0  0
  2  7  4  0  0  0  0
  5  8  1  0  0  0  0
  8  9  4  0  0  0  0
  9 10  4  0  0  0  0
 10 11  4  0  0  0  0
 11 12  4  0  0  0  0
  8 12  4  0  0  0  0
 12 13  1  0  0  0  0
 13 14  1  0  0  0  0
 14 15  2  0  0  0  0
 14 16  1  0  0  0  0
 16 17  1  0  0  0  0
 17 18  4  0  0  0  0
 18 19  4  0  0  0  0
 19 20  4  0  0  0  0
 20 21  4  0  0  0  0
 21 22  4  0  0  0  0
 17 22  4  0  0  0  0
 20 23  1  0  0  0  0
 23 24  4  0  0  0  0
 24 25  4  0  0  0  0
 25 26  4  0  0  0  0
 26 27  1  0  0  0  0
 26 28  4  0  0  0  0
 28 29  4  0  0  0  0
 23 29  4  0  0  0  0
 10 30  1  0  0  0  0
 30 31  1  0  0  0  0
 30 32  1  0  0  0  0
 30 33  1  0  0  0  0
M  END
>  <CdId>
110

>  <Mol Weight>
440.551

>  <Formula>
C26H28N6O

>  <CMPD_CHEMBLID>
CHEMBL2425157

>  <MOLREGNO>
1580268

>  <PARENT_CMPD_CHEMBLID>
CHEMBL2425157

>  <PARENT_MOLREGNO>
1580268

>  <COMPOUND_KEY>
28

>  <MOLWEIGHT>
440.54

>  <ALOGP>
5.35

>  <PSA>
97.86

>  <NUM_RO5_VIOLATIONS>
1

>  <ACTIVITY_ID>
13441021

>  <STANDARD_TYPE>
CL

>  <RELATION>
=

>  <STANDARD_VALUE>
83.0

>  <STANDARD_UNITS>
mL.min-1.g-1

>  <PUBLISHED_TYPE>
CLH

>  <PUBLISHED_RELATION>
=

>  <PUBLISHED_VALUE>
83.0

>  <PUBLISHED_UNITS>
microL/min/mg

>  <POTENTIAL_DUPLICATE>
0

>  <BAO_ENDPOINT>
BAO_0002759

>  <ASSAY_ID>
983664

>  <ASSAY_CHEMBLID>
CHEMBL2427319

>  <ASSAY_TYPE>
A

>  <DESCRIPTION>
Intrinsic clearance in mouse liver microsomes

>  <ASSAY_SRC_ID>
1

>  <ASSAY_SRC_DESCRIPTION>
Scientific Literature

>  <ASSAY_ORGANISM>
Mus musculus

>  <ASSAY_TAX_ID>
10090

>  <CURATED_BY>
Autocuration

>  <BAO_FORMAT>
BAO_0000251

>  <TID>
102280

>  <TARGET_CHEMBLID>
CHEMBL613580

>  <TARGET_TYPE>
TISSUE

>  <PREF_NAME>
Liver

>  <ORGANISM>
Mus musculus

>  <CONFIDENCE_SCORE>
0

>  <TARGET_MAPPING>
Unassigned

>  <DOC_ID>
74879

>  <DOC_CHEMBLID>
CHEMBL2424535

>  <PUBMED_ID>
23973211

>  <JOURNAL>
Bioorg. Med. Chem. Lett.

>  <YEAR>
2013

>  <VOLUME>
23

>  <ISSUE>
19

>  <FIRST_PAGE>
5401

$$$$

  Mrv1533001291819162D          

 40 44  0  0  0  0            999 V2000
    3.4656   -5.4241    0.0000 C   0  0  0  0  0  0  0  0  0  0  0  0
    3.4656   -6.2491    0.0000 C   0  0  0  0  0  0  0  0  0  0  0  0
    4.1801   -6.6616    0.0000 C   0  0  0  0  0  0  0  0  0  0  0  0
    4.1801   -7.4866    0.0000 C   0  0  0  0  0  0  0  0  0  0  0  0
    3.4656   -7.8991    0.0000 C   0  0  0  0  0  0  0  0  0  0  0  0
    2.7512   -7.4866    0.0000 C   0  0  0  0  0  0  0  0  0  0  0  0
    2.7512   -6.6616    0.0000 C   0  0  0  0  0  0  0  0  0  0  0  0
    3.4656   -8.7241    0.0000 N   0  0  0  0  0  0  0  0  0  0  0  0
    2.7982   -9.2090    0.0000 N   0  0  0  0  0  0  0  0  0  0  0  0
    3.0531   -9.9937    0.0000 C   0  0  0  0  0  0  0  0  0  0  0  0
    3.8781   -9.9937    0.0000 C   0  0  0  0  0  0  0  0  0  0  0  0
    4.1331   -9.2090    0.0000 C   0  0  0  0  0  0  0  0  0  0  0  0
    4.9177   -8.9541    0.0000 N   0  0  0  0  0  0  0  0  0  0  0  0
    5.5308   -9.5061    0.0000 C   0  0  0  0  0  0  0  0  0  0  0  0
    5.3593  -10.3131    0.0000 O   0  0  0  0  0  0  0  0  0  0  0  0
    6.3154   -9.2512    0.0000 N   0  0  0  0  0  0  0  0  0  0  0  0
    6.9285   -9.8032    0.0000 C   0  0  0  0  0  0  0  0  0  0  0  0
    7.7131   -9.5483    0.0000 C   0  0  0  0  0  0  0  0  0  0  0  0
    8.3262  -10.1003    0.0000 C   0  0  0  0  0  0  0  0  0  0  0  0
    8.1547  -10.9073    0.0000 C   0  0  0  0  0  0  0  0  0  0  0  0
    7.3701  -11.1622    0.0000 C   0  0  0  0  0  0  0  0  0  0  0  0
    6.7570  -10.6102    0.0000 C   0  0  0  0  0  0  0  0  0  0  0  0
    8.7678  -11.4593    0.0000 C   0  0  0  0  0  0  0  0  0  0  0  0
    9.5524  -11.2044    0.0000 C   0  0  0  0  0  0  0  0  0  0  0  0
   10.1655  -11.7564    0.0000 C   0  0  0  0  0  0  0  0  0  0  0  0
    9.9940  -12.5634    0.0000 C   0  0  0  0  0  0  0  0  0  0  0  0
   10.6071  -13.1154    0.0000 O   0  0  0  0  0  0  0  0  0  0  0  0
   11.3917  -12.8605    0.0000 C   0  0  0  0  0  0  0  0  0  0  0  0
   12.0048  -13.4125    0.0000 C   0  0  0  0  0  0  0  0  0  0  0  0
   12.7894  -13.1576    0.0000 C   0  0  0  0  0  0  0  0  0  0  0  0
   13.4025  -13.7096    0.0000 C   0  0  0  0  0  0  0  0  0  0  0  0
   13.2310  -14.5166    0.0000 C   0  0  0  0  0  0  0  0  0  0  0  0
   12.4464  -14.7715    0.0000 C   0  0  0  0  0  0  0  0  0  0  0  0
   11.8333  -14.2195    0.0000 C   0  0  0  0  0  0  0  0  0  0  0  0
    9.2094  -12.8183    0.0000 N   0  0  0  0  0  0  0  0  0  0  0  0
    8.5963  -12.2663    0.0000 C   0  0  0  0  0  0  0  0  0  0  0  0
    2.5682  -10.6611    0.0000 C   0  0  0  0  0  0  0  0  0  0  0  0
    2.0833  -11.3285    0.0000 C   0  0  0  0  0  0  0  0  0  0  0  0
    3.2357  -11.1460    0.0000 C   0  0  0  0  0  0  0  0  0  0  0  0
    1.9008  -10.1762    0.0000 C   0  0  0  0  0  0  0  0  0  0  0  0
  1  2  1  0  0  0  0
  2  3  4  0  0  0  0
  3  4  4  0  0  0  0
  4  5  4  0  0  0  0
  5  6  4  0  0  0  0
  6  7  4  0  0  0  0
  2  7  4  0  0  0  0
  5  8  1  0  0  0  0
  8  9  4  0  0  0  0
  9 10  4  0  0  0  0
 10 11  4  0  0  0  0
 11 12  4  0  0  0  0
  8 12  4  0  0  0  0
 12 13  1  0  0  0  0
 13 14  1  0  0  0  0
 14 15  2  0  0  0  0
 14 16  1  0  0  0  0
 16 17  1  0  0  0  0
 17 18  4  0  0  0  0
 18 19  4  0  0  0  0
 19 20  4  0  0  0  0
 20 21  4  0  0  0  0
 21 22  4  0  0  0  0
 17 22  4  0  0  0  0
 20 23  1  0  0  0  0
 23 24  4  0  0  0  0
 24 25  4  0  0  0  0
 25 26  4  0  0  0  0
 26 27  1  0  0  0  0
 27 28  1  0  0  0  0
 28 29  1  0  0  0  0
 29 30  4  0  0  0  0
 30 31  4  0  0  0  0
 31 32  4  0  0  0  0
 32 33  4  0  0  0  0
 33 34  4  0  0  0  0
 29 34  4  0  0  0  0
 26 35  4  0  0  0  0
 35 36  4  0  0  0  0
 23 36  4  0  0  0  0
 10 37  1  0  0  0  0
 37 38  1  0  0  0  0
 37 39  1  0  0  0  0
 37 40  1  0  0  0  0
M  END
>  <CdId>
111

>  <Mol Weight>
531.66

>  <Formula>
C33H33N5O2

>  <CMPD_CHEMBLID>
CHEMBL2425161

>  <MOLREGNO>
1580272

>  <PARENT_CMPD_CHEMBLID>
CHEMBL2425161

>  <PARENT_MOLREGNO>
1580272

>  <COMPOUND_KEY>
32

>  <MOLWEIGHT>
531.65

>  <ALOGP>
7.66

>  <PSA>
81.07

>  <NUM_RO5_VIOLATIONS>
2

>  <ACTIVITY_ID>
13441017

>  <STANDARD_TYPE>
CL

>  <RELATION>
=

>  <STANDARD_VALUE>
65.0

>  <STANDARD_UNITS>
mL.min-1.g-1

>  <PUBLISHED_TYPE>
CLH

>  <PUBLISHED_RELATION>
=

>  <PUBLISHED_VALUE>
65.0

>  <PUBLISHED_UNITS>
microL/min/mg

>  <POTENTIAL_DUPLICATE>
0

>  <BAO_ENDPOINT>
BAO_0002759

>  <ASSAY_ID>
983664

>  <ASSAY_CHEMBLID>
CHEMBL2427319

>  <ASSAY_TYPE>
A

>  <DESCRIPTION>
Intrinsic clearance in mouse liver microsomes

>  <ASSAY_SRC_ID>
1

>  <ASSAY_SRC_DESCRIPTION>
Scientific Literature

>  <ASSAY_ORGANISM>
Mus musculus

>  <ASSAY_TAX_ID>
10090

>  <CURATED_BY>
Autocuration

>  <BAO_FORMAT>
BAO_0000251

>  <TID>
102280

>  <TARGET_CHEMBLID>
CHEMBL613580

>  <TARGET_TYPE>
TISSUE

>  <PREF_NAME>
Liver

>  <ORGANISM>
Mus musculus

>  <CONFIDENCE_SCORE>
0

>  <TARGET_MAPPING>
Unassigned

>  <DOC_ID>
74879

>  <DOC_CHEMBLID>
CHEMBL2424535

>  <PUBMED_ID>
23973211

>  <JOURNAL>
Bioorg. Med. Chem. Lett.

>  <YEAR>
2013

>  <VOLUME>
23

>  <ISSUE>
19

>  <FIRST_PAGE>
5401

$$$$

  Mrv1533001291819162D          

 31 34  0  0  0  0            999 V2000
    2.7512    0.7634    0.0000 C   0  0  0  0  0  0  0  0  0  0  0  0
    2.7512   -0.0616    0.0000 C   0  0  0  0  0  0  0  0  0  0  0  0
    3.4656   -0.4741    0.0000 C   0  0  0  0  0  0  0  0  0  0  0  0
    3.4656   -1.2991    0.0000 C   0  0  0  0  0  0  0  0  0  0  0  0
    2.7512   -1.7116    0.0000 C   0  0  0  0  0  0  0  0  0  0  0  0
    2.0367   -1.2991    0.0000 C   0  0  0  0  0  0  0  0  0  0  0  0
    2.0367   -0.4741    0.0000 C   0  0  0  0  0  0  0  0  0  0  0  0
    2.7512   -2.5366    0.0000 N   0  0  0  0  0  0  0  0  0  0  0  0
    2.0837   -3.0215    0.0000 N   0  0  0  0  0  0  0  0  0  0  0  0
    2.3387   -3.8062    0.0000 C   0  0  0  0  0  0  0  0  0  0  0  0
    3.1637   -3.8062    0.0000 C   0  0  0  0  0  0  0  0  0  0  0  0
    3.4186   -3.0215    0.0000 C   0  0  0  0  0  0  0  0  0  0  0  0
    4.2032   -2.7666    0.0000 N   0  0  0  0  0  0  0  0  0  0  0  0
    4.8163   -3.3186    0.0000 C   0  0  0  0  0  0  0  0  0  0  0  0
    4.6448   -4.1256    0.0000 O   0  0  0  0  0  0  0  0  0  0  0  0
    5.6010   -3.0637    0.0000 N   0  0  0  0  0  0  0  0  0  0  0  0
    6.2140   -3.6157    0.0000 C   0  0  0  0  0  0  0  0  0  0  0  0
    6.9987   -3.3608    0.0000 C   0  0  0  0  0  0  0  0  0  0  0  0
    7.6118   -3.9128    0.0000 C   0  0  0  0  0  0  0  0  0  0  0  0
    7.4402   -4.7198    0.0000 C   0  0  0  0  0  0  0  0  0  0  0  0
    6.6556   -4.9747    0.0000 C   0  0  0  0  0  0  0  0  0  0  0  0
    6.0425   -4.4227    0.0000 C   0  0  0  0  0  0  0  0  0  0  0  0
    8.0533   -5.2718    0.0000 C   0  0  0  0  0  0  0  0  0  0  0  0
    8.8603   -5.1003    0.0000 O   0  0  0  0  0  0  0  0  0  0  0  0
    9.2728   -5.8148    0.0000 C   0  0  0  0  0  0  0  0  0  0  0  0
    8.7208   -6.4279    0.0000 N   0  0  0  0  0  0  0  0  0  0  0  0
    7.9671   -6.0923    0.0000 C   0  0  0  0  0  0  0  0  0  0  0  0
    1.8538   -4.4736    0.0000 C   0  0  0  0  0  0  0  0  0  0  0  0
    1.3688   -5.1410    0.0000 C   0  0  0  0  0  0  0  0  0  0  0  0
    2.5212   -4.9585    0.0000 C   0  0  0  0  0  0  0  0  0  0  0  0
    1.1863   -3.9887    0.0000 C   0  0  0  0  0  0  0  0  0  0  0  0
  1  2  1  0  0  0  0
  2  3  4  0  0  0  0
  3  4  4  0  0  0  0
  4  5  4  0  0  0  0
  5  6  4  0  0  0  0
  6  7  4  0  0  0  0
  2  7  4  0  0  0  0
  5  8  1  0  0  0  0
  8  9  4  0  0  0  0
  9 10  4  0  0  0  0
 10 11  4  0  0  0  0
 11 12  4  0  0  0  0
  8 12  4  0  0  0  0
 12 13  1  0  0  0  0
 13 14  1  0  0  0  0
 14 15  2  0  0  0  0
 14 16  1  0  0  0  0
 16 17  1  0  0  0  0
 17 18  4  0  0  0  0
 18 19  4  0  0  0  0
 19 20  4  0  0  0  0
 20 21  4  0  0  0  0
 21 22  4  0  0  0  0
 17 22  4  0  0  0  0
 20 23  1  0  0  0  0
 23 24  4  0  0  0  0
 24 25  4  0  0  0  0
 25 26  4  0  0  0  0
 26 27  4  0  0  0  0
 23 27  4  0  0  0  0
 10 28  1  0  0  0  0
 28 29  1  0  0  0  0
 28 30  1  0  0  0  0
 28 31  1  0  0  0  0
M  END
>  <CdId>
112

>  <Mol Weight>
415.497

>  <Formula>
C24H25N5O2

>  <CMPD_CHEMBLID>
CHEMBL2425153

>  <MOLREGNO>
1580264

>  <PARENT_CMPD_CHEMBLID>
CHEMBL2425153

>  <PARENT_MOLREGNO>
1580264

>  <COMPOUND_KEY>
24

>  <MOLWEIGHT>
415.49

>  <ALOGP>
4.9

>  <PSA>
84.98

>  <NUM_RO5_VIOLATIONS>
0

>  <ACTIVITY_ID>
13441025

>  <STANDARD_TYPE>
CL

>  <RELATION>
=

>  <STANDARD_VALUE>
36.0

>  <STANDARD_UNITS>
mL.min-1.g-1

>  <PUBLISHED_TYPE>
CLH

>  <PUBLISHED_RELATION>
=

>  <PUBLISHED_VALUE>
36.0

>  <PUBLISHED_UNITS>
microL/min/mg

>  <POTENTIAL_DUPLICATE>
0

>  <BAO_ENDPOINT>
BAO_0002759

>  <ASSAY_ID>
983664

>  <ASSAY_CHEMBLID>
CHEMBL2427319

>  <ASSAY_TYPE>
A

>  <DESCRIPTION>
Intrinsic clearance in mouse liver microsomes

>  <ASSAY_SRC_ID>
1

>  <ASSAY_SRC_DESCRIPTION>
Scientific Literature

>  <ASSAY_ORGANISM>
Mus musculus

>  <ASSAY_TAX_ID>
10090

>  <CURATED_BY>
Autocuration

>  <BAO_FORMAT>
BAO_0000251

>  <TID>
102280

>  <TARGET_CHEMBLID>
CHEMBL613580

>  <TARGET_TYPE>
TISSUE

>  <PREF_NAME>
Liver

>  <ORGANISM>
Mus musculus

>  <CONFIDENCE_SCORE>
0

>  <TARGET_MAPPING>
Unassigned

>  <DOC_ID>
74879

>  <DOC_CHEMBLID>
CHEMBL2424535

>  <PUBMED_ID>
23973211

>  <JOURNAL>
Bioorg. Med. Chem. Lett.

>  <YEAR>
2013

>  <VOLUME>
23

>  <ISSUE>
19

>  <FIRST_PAGE>
5401

$$$$

  Mrv1533001291819162D          

 31 34  0  0  0  0            999 V2000
    2.7512    0.7634    0.0000 C   0  0  0  0  0  0  0  0  0  0  0  0
    2.7512   -0.0616    0.0000 C   0  0  0  0  0  0  0  0  0  0  0  0
    3.4656   -0.4741    0.0000 C   0  0  0  0  0  0  0  0  0  0  0  0
    3.4656   -1.2991    0.0000 C   0  0  0  0  0  0  0  0  0  0  0  0
    2.7512   -1.7116    0.0000 C   0  0  0  0  0  0  0  0  0  0  0  0
    2.0367   -1.2991    0.0000 C   0  0  0  0  0  0  0  0  0  0  0  0
    2.0367   -0.4741    0.0000 C   0  0  0  0  0  0  0  0  0  0  0  0
    2.7512   -2.5366    0.0000 N   0  0  0  0  0  0  0  0  0  0  0  0
    2.0837   -3.0215    0.0000 N   0  0  0  0  0  0  0  0  0  0  0  0
    2.3387   -3.8062    0.0000 C   0  0  0  0  0  0  0  0  0  0  0  0
    3.1637   -3.8062    0.0000 C   0  0  0  0  0  0  0  0  0  0  0  0
    3.4186   -3.0215    0.0000 C   0  0  0  0  0  0  0  0  0  0  0  0
    4.2032   -2.7666    0.0000 N   0  0  0  0  0  0  0  0  0  0  0  0
    4.8163   -3.3186    0.0000 C   0  0  0  0  0  0  0  0  0  0  0  0
    4.6448   -4.1256    0.0000 O   0  0  0  0  0  0  0  0  0  0  0  0
    5.6010   -3.0637    0.0000 N   0  0  0  0  0  0  0  0  0  0  0  0
    6.2140   -3.6157    0.0000 C   0  0  0  0  0  0  0  0  0  0  0  0
    6.9987   -3.3608    0.0000 C   0  0  0  0  0  0  0  0  0  0  0  0
    7.6118   -3.9128    0.0000 C   0  0  0  0  0  0  0  0  0  0  0  0
    7.4402   -4.7198    0.0000 C   0  0  0  0  0  0  0  0  0  0  0  0
    6.6556   -4.9747    0.0000 C   0  0  0  0  0  0  0  0  0  0  0  0
    6.0425   -4.4227    0.0000 C   0  0  0  0  0  0  0  0  0  0  0  0
    8.0533   -5.2718    0.0000 N   0  0  0  0  0  0  0  0  0  0  0  0
    8.8603   -5.1003    0.0000 C   0  0  0  0  0  0  0  0  0  0  0  0
    9.2728   -5.8148    0.0000 C   0  0  0  0  0  0  0  0  0  0  0  0
    8.7208   -6.4279    0.0000 N   0  0  0  0  0  0  0  0  0  0  0  0
    7.9671   -6.0923    0.0000 C   0  0  0  0  0  0  0  0  0  0  0  0
    1.8538   -4.4736    0.0000 C   0  0  0  0  0  0  0  0  0  0  0  0
    1.3688   -5.1410    0.0000 C   0  0  0  0  0  0  0  0  0  0  0  0
    2.5212   -4.9585    0.0000 C   0  0  0  0  0  0  0  0  0  0  0  0
    1.1863   -3.9887    0.0000 C   0  0  0  0  0  0  0  0  0  0  0  0
  1  2  1  0  0  0  0
  2  3  4  0  0  0  0
  3  4  4  0  0  0  0
  4  5  4  0  0  0  0
  5  6  4  0  0  0  0
  6  7  4  0  0  0  0
  2  7  4  0  0  0  0
  5  8  1  0  0  0  0
  8  9  4  0  0  0  0
  9 10  4  0  0  0  0
 10 11  4  0  0  0  0
 11 12  4  0  0  0  0
  8 12  4  0  0  0  0
 12 13  1  0  0  0  0
 13 14  1  0  0  0  0
 14 15  2  0  0  0  0
 14 16  1  0  0  0  0
 16 17  1  0  0  0  0
 17 18  4  0  0  0  0
 18 19  4  0  0  0  0
 19 20  4  0  0  0  0
 20 21  4  0  0  0  0
 21 22  4  0  0  0  0
 17 22  4  0  0  0  0
 20 23  1  0  0  0  0
 23 24  4  0  0  0  0
 24 25  4  0  0  0  0
 25 26  4  0  0  0  0
 26 27  4  0  0  0  0
 23 27  4  0  0  0  0
 10 28  1  0  0  0  0
 28 29  1  0  0  0  0
 28 30  1  0  0  0  0
 28 31  1  0  0  0  0
M  END
>  <CdId>
113

>  <Mol Weight>
414.513

>  <Formula>
C24H26N6O

>  <CMPD_CHEMBLID>
CHEMBL2425146

>  <MOLREGNO>
1580257

>  <PARENT_CMPD_CHEMBLID>
CHEMBL2425146

>  <PARENT_MOLREGNO>
1580257

>  <COMPOUND_KEY>
17

>  <MOLWEIGHT>
414.5

>  <ALOGP>
4.86

>  <PSA>
76.77

>  <NUM_RO5_VIOLATIONS>
0

>  <ACTIVITY_ID>
13441032

>  <STANDARD_TYPE>
CL

>  <RELATION>
=

>  <STANDARD_VALUE>
44.0

>  <STANDARD_UNITS>
mL.min-1.g-1

>  <PUBLISHED_TYPE>
CLH

>  <PUBLISHED_RELATION>
=

>  <PUBLISHED_VALUE>
44.0

>  <PUBLISHED_UNITS>
microL/min/mg

>  <POTENTIAL_DUPLICATE>
0

>  <BAO_ENDPOINT>
BAO_0002759

>  <ASSAY_ID>
983664

>  <ASSAY_CHEMBLID>
CHEMBL2427319

>  <ASSAY_TYPE>
A

>  <DESCRIPTION>
Intrinsic clearance in mouse liver microsomes

>  <ASSAY_SRC_ID>
1

>  <ASSAY_SRC_DESCRIPTION>
Scientific Literature

>  <ASSAY_ORGANISM>
Mus musculus

>  <ASSAY_TAX_ID>
10090

>  <CURATED_BY>
Autocuration

>  <BAO_FORMAT>
BAO_0000251

>  <TID>
102280

>  <TARGET_CHEMBLID>
CHEMBL613580

>  <TARGET_TYPE>
TISSUE

>  <PREF_NAME>
Liver

>  <ORGANISM>
Mus musculus

>  <CONFIDENCE_SCORE>
0

>  <TARGET_MAPPING>
Unassigned

>  <DOC_ID>
74879

>  <DOC_CHEMBLID>
CHEMBL2424535

>  <PUBMED_ID>
23973211

>  <JOURNAL>
Bioorg. Med. Chem. Lett.

>  <YEAR>
2013

>  <VOLUME>
23

>  <ISSUE>
19

>  <FIRST_PAGE>
5401

$$$$

  Mrv1533001291819162D          

 31 34  0  0  0  0            999 V2000
    2.7512    0.7634    0.0000 C   0  0  0  0  0  0  0  0  0  0  0  0
    2.7512   -0.0616    0.0000 C   0  0  0  0  0  0  0  0  0  0  0  0
    3.4656   -0.4741    0.0000 C   0  0  0  0  0  0  0  0  0  0  0  0
    3.4656   -1.2991    0.0000 C   0  0  0  0  0  0  0  0  0  0  0  0
    2.7512   -1.7116    0.0000 C   0  0  0  0  0  0  0  0  0  0  0  0
    2.0367   -1.2991    0.0000 C   0  0  0  0  0  0  0  0  0  0  0  0
    2.0367   -0.4741    0.0000 C   0  0  0  0  0  0  0  0  0  0  0  0
    2.7512   -2.5366    0.0000 N   0  0  0  0  0  0  0  0  0  0  0  0
    2.0837   -3.0215    0.0000 N   0  0  0  0  0  0  0  0  0  0  0  0
    2.3387   -3.8062    0.0000 C   0  0  0  0  0  0  0  0  0  0  0  0
    3.1637   -3.8062    0.0000 C   0  0  0  0  0  0  0  0  0  0  0  0
    3.4186   -3.0215    0.0000 C   0  0  0  0  0  0  0  0  0  0  0  0
    4.2032   -2.7666    0.0000 N   0  0  0  0  0  0  0  0  0  0  0  0
    4.8163   -3.3186    0.0000 C   0  0  0  0  0  0  0  0  0  0  0  0
    4.6448   -4.1256    0.0000 O   0  0  0  0  0  0  0  0  0  0  0  0
    5.6010   -3.0637    0.0000 N   0  0  0  0  0  0  0  0  0  0  0  0
    6.2140   -3.6157    0.0000 C   0  0  0  0  0  0  0  0  0  0  0  0
    6.9987   -3.3608    0.0000 C   0  0  0  0  0  0  0  0  0  0  0  0
    7.6118   -3.9128    0.0000 C   0  0  0  0  0  0  0  0  0  0  0  0
    7.4402   -4.7198    0.0000 C   0  0  0  0  0  0  0  0  0  0  0  0
    6.6556   -4.9747    0.0000 C   0  0  0  0  0  0  0  0  0  0  0  0
    6.0425   -4.4227    0.0000 C   0  0  0  0  0  0  0  0  0  0  0  0
    8.0533   -5.2718    0.0000 N   0  0  0  0  0  0  0  0  0  0  0  0
    8.8603   -5.1003    0.0000 C   0  0  0  0  0  0  0  0  0  0  0  0
    9.2728   -5.8148    0.0000 N   0  0  0  0  0  0  0  0  0  0  0  0
    8.7208   -6.4279    0.0000 N   0  0  0  0  0  0  0  0  0  0  0  0
    7.9671   -6.0923    0.0000 N   0  0  0  0  0  0  0  0  0  0  0  0
    1.8538   -4.4736    0.0000 C   0  0  0  0  0  0  0  0  0  0  0  0
    1.3688   -5.1410    0.0000 C   0  0  0  0  0  0  0  0  0  0  0  0
    2.5212   -4.9585    0.0000 C   0  0  0  0  0  0  0  0  0  0  0  0
    1.1863   -3.9887    0.0000 C   0  0  0  0  0  0  0  0  0  0  0  0
  1  2  1  0  0  0  0
  2  3  4  0  0  0  0
  3  4  4  0  0  0  0
  4  5  4  0  0  0  0
  5  6  4  0  0  0  0
  6  7  4  0  0  0  0
  2  7  4  0  0  0  0
  5  8  1  0  0  0  0
  8  9  4  0  0  0  0
  9 10  4  0  0  0  0
 10 11  4  0  0  0  0
 11 12  4  0  0  0  0
  8 12  4  0  0  0  0
 12 13  1  0  0  0  0
 13 14  1  0  0  0  0
 14 15  2  0  0  0  0
 14 16  1  0  0  0  0
 16 17  1  0  0  0  0
 17 18  4  0  0  0  0
 18 19  4  0  0  0  0
 19 20  4  0  0  0  0
 20 21  4  0  0  0  0
 21 22  4  0  0  0  0
 17 22  4  0  0  0  0
 20 23  1  0  0  0  0
 23 24  4  0  0  0  0
 24 25  4  0  0  0  0
 25 26  4  0  0  0  0
 26 27  4  0  0  0  0
 23 27  4  0  0  0  0
 10 28  1  0  0  0  0
 28 29  1  0  0  0  0
 28 30  1  0  0  0  0
 28 31  1  0  0  0  0
M  END
>  <CdId>
114

>  <Mol Weight>
416.489

>  <Formula>
C22H24N8O

>  <CMPD_CHEMBLID>
CHEMBL2425154

>  <MOLREGNO>
1580265

>  <PARENT_CMPD_CHEMBLID>
CHEMBL2425154

>  <PARENT_MOLREGNO>
1580265

>  <COMPOUND_KEY>
25

>  <MOLWEIGHT>
416.48

>  <ALOGP>
4.08

>  <PSA>
102.55

>  <NUM_RO5_VIOLATIONS>
0

>  <ACTIVITY_ID>
13441024

>  <STANDARD_TYPE>
CL

>  <RELATION>
=

>  <STANDARD_VALUE>
36.0

>  <STANDARD_UNITS>
mL.min-1.g-1

>  <PUBLISHED_TYPE>
CLH

>  <PUBLISHED_RELATION>
=

>  <PUBLISHED_VALUE>
36.0

>  <PUBLISHED_UNITS>
microL/min/mg

>  <POTENTIAL_DUPLICATE>
0

>  <BAO_ENDPOINT>
BAO_0002759

>  <ASSAY_ID>
983664

>  <ASSAY_CHEMBLID>
CHEMBL2427319

>  <ASSAY_TYPE>
A

>  <DESCRIPTION>
Intrinsic clearance in mouse liver microsomes

>  <ASSAY_SRC_ID>
1

>  <ASSAY_SRC_DESCRIPTION>
Scientific Literature

>  <ASSAY_ORGANISM>
Mus musculus

>  <ASSAY_TAX_ID>
10090

>  <CURATED_BY>
Autocuration

>  <BAO_FORMAT>
BAO_0000251

>  <TID>
102280

>  <TARGET_CHEMBLID>
CHEMBL613580

>  <TARGET_TYPE>
TISSUE

>  <PREF_NAME>
Liver

>  <ORGANISM>
Mus musculus

>  <CONFIDENCE_SCORE>
0

>  <TARGET_MAPPING>
Unassigned

>  <DOC_ID>
74879

>  <DOC_CHEMBLID>
CHEMBL2424535

>  <PUBMED_ID>
23973211

>  <JOURNAL>
Bioorg. Med. Chem. Lett.

>  <YEAR>
2013

>  <VOLUME>
23

>  <ISSUE>
19

>  <FIRST_PAGE>
5401

$$$$

  Mrv1533001291819162D          

 36 40  0  0  0  0            999 V2000
   -2.2181   -8.6639    0.0000 C   0  0  0  0  0  0  0  0  0  0  0  0
   -1.4645   -8.3283    0.0000 C   0  0  0  0  0  0  0  0  0  0  0  0
   -1.3782   -7.5078    0.0000 C   0  0  0  0  0  0  0  0  0  0  0  0
   -0.6245   -7.1723    0.0000 C   0  0  0  0  0  0  0  0  0  0  0  0
    0.0429   -7.6572    0.0000 C   0  0  0  0  0  0  0  0  0  0  0  0
   -0.0433   -8.4777    0.0000 C   0  0  0  0  0  0  0  0  0  0  0  0
   -0.7970   -8.8132    0.0000 C   0  0  0  0  0  0  0  0  0  0  0  0
    0.7966   -7.3217    0.0000 N   0  0  0  0  0  0  0  0  0  0  0  0
    1.5110   -7.7342    0.0000 N   0  0  0  0  0  0  0  0  0  0  0  0
    2.1241   -7.1821    0.0000 C   0  0  0  0  0  0  0  0  0  0  0  0
    1.7886   -6.4284    0.0000 C   0  0  0  0  0  0  0  0  0  0  0  0
    0.9681   -6.5147    0.0000 C   0  0  0  0  0  0  0  0  0  0  0  0
    0.4161   -5.9016    0.0000 N   0  0  0  0  0  0  0  0  0  0  0  0
    0.6710   -5.1170    0.0000 C   0  0  0  0  0  0  0  0  0  0  0  0
    1.4780   -4.9454    0.0000 O   0  0  0  0  0  0  0  0  0  0  0  0
    0.1190   -4.5039    0.0000 N   0  0  0  0  0  0  0  0  0  0  0  0
    0.3739   -3.7192    0.0000 C   0  0  0  0  0  0  0  0  0  0  0  0
   -0.1781   -3.1062    0.0000 C   0  0  0  0  0  0  0  0  0  0  0  0
    0.0768   -2.3215    0.0000 C   0  0  0  0  0  0  0  0  0  0  0  0
    0.8838   -2.1500    0.0000 C   0  0  0  0  0  0  0  0  0  0  0  0
    1.4358   -2.7631    0.0000 C   0  0  0  0  0  0  0  0  0  0  0  0
    1.1809   -3.5477    0.0000 C   0  0  0  0  0  0  0  0  0  0  0  0
    1.1387   -1.3654    0.0000 N   0  0  0  0  0  0  0  0  0  0  0  0
    0.6538   -0.6979    0.0000 C   0  0  0  0  0  0  0  0  0  0  0  0
    1.1387   -0.0305    0.0000 N   0  0  0  0  0  0  0  0  0  0  0  0
    1.9233   -0.2854    0.0000 C   0  0  0  0  0  0  0  0  0  0  0  0
    2.6378    0.1271    0.0000 C   0  0  0  0  0  0  0  0  0  0  0  0
    2.6378    0.9521    0.0000 N   0  0  0  0  0  0  0  0  0  0  0  0
    3.3523   -0.2854    0.0000 N   0  0  0  0  0  0  0  0  0  0  0  0
    3.3523   -1.1104    0.0000 C   0  0  0  0  0  0  0  0  0  0  0  0
    2.6378   -1.5229    0.0000 N   0  0  0  0  0  0  0  0  0  0  0  0
    1.9233   -1.1104    0.0000 C   0  0  0  0  0  0  0  0  0  0  0  0
    2.9311   -7.3536    0.0000 C   0  0  0  0  0  0  0  0  0  0  0  0
    3.7381   -7.5252    0.0000 C   0  0  0  0  0  0  0  0  0  0  0  0
    3.1026   -6.5467    0.0000 C   0  0  0  0  0  0  0  0  0  0  0  0
    2.7596   -8.1606    0.0000 C   0  0  0  0  0  0  0  0  0  0  0  0
  1  2  1  0  0  0  0
  2  3  4  0  0  0  0
  3  4  4  0  0  0  0
  4  5  4  0  0  0  0
  5  6  4  0  0  0  0
  6  7  4  0  0  0  0
  2  7  4  0  0  0  0
  5  8  1  0  0  0  0
  8  9  4  0  0  0  0
  9 10  4  0  0  0  0
 10 11  4  0  0  0  0
 11 12  4  0  0  0  0
  8 12  4  0  0  0  0
 12 13  1  0  0  0  0
 13 14  1  0  0  0  0
 14 15  2  0  0  0  0
 14 16  1  0  0  0  0
 16 17  1  0  0  0  0
 17 18  4  0  0  0  0
 18 19  4  0  0  0  0
 19 20  4  0  0  0  0
 20 21  4  0  0  0  0
 21 22  4  0  0  0  0
 17 22  4  0  0  0  0
 20 23  1  0  0  0  0
 23 24  4  0  0  0  0
 24 25  4  0  0  0  0
 25 26  4  0  0  0  0
 26 27  4  0  0  0  0
 27 28  1  0  0  0  0
 27 29  4  0  0  0  0
 29 30  4  0  0  0  0
 30 31  4  0  0  0  0
 31 32  4  0  0  0  0
 23 32  4  0  0  0  0
 26 32  4  0  0  0  0
 10 33  1  0  0  0  0
 33 34  1  0  0  0  0
 33 35  1  0  0  0  0
 33 36  1  0  0  0  0
M  END
>  <CdId>
115

>  <Mol Weight>
481.564

>  <Formula>
C26H27N9O

>  <CMPD_CHEMBLID>
CHEMBL2425144

>  <MOLREGNO>
1580255

>  <PARENT_CMPD_CHEMBLID>
CHEMBL2425144

>  <PARENT_MOLREGNO>
1580255

>  <COMPOUND_KEY>
13

>  <MOLWEIGHT>
481.55

>  <ALOGP>
4.7

>  <PSA>
128.57

>  <NUM_RO5_VIOLATIONS>
0

>  <ACTIVITY_ID>
13441034

>  <STANDARD_TYPE>
CL

>  <RELATION>
=

>  <STANDARD_VALUE>
87.0

>  <STANDARD_UNITS>
mL.min-1.g-1

>  <PUBLISHED_TYPE>
CLH

>  <PUBLISHED_RELATION>
=

>  <PUBLISHED_VALUE>
87.0

>  <PUBLISHED_UNITS>
microL/min/mg

>  <POTENTIAL_DUPLICATE>
0

>  <BAO_ENDPOINT>
BAO_0002759

>  <ASSAY_ID>
983664

>  <ASSAY_CHEMBLID>
CHEMBL2427319

>  <ASSAY_TYPE>
A

>  <DESCRIPTION>
Intrinsic clearance in mouse liver microsomes

>  <ASSAY_SRC_ID>
1

>  <ASSAY_SRC_DESCRIPTION>
Scientific Literature

>  <ASSAY_ORGANISM>
Mus musculus

>  <ASSAY_TAX_ID>
10090

>  <CURATED_BY>
Autocuration

>  <BAO_FORMAT>
BAO_0000251

>  <TID>
102280

>  <TARGET_CHEMBLID>
CHEMBL613580

>  <TARGET_TYPE>
TISSUE

>  <PREF_NAME>
Liver

>  <ORGANISM>
Mus musculus

>  <CONFIDENCE_SCORE>
0

>  <TARGET_MAPPING>
Unassigned

>  <DOC_ID>
74879

>  <DOC_CHEMBLID>
CHEMBL2424535

>  <PUBMED_ID>
23973211

>  <JOURNAL>
Bioorg. Med. Chem. Lett.

>  <YEAR>
2013

>  <VOLUME>
23

>  <ISSUE>
19

>  <FIRST_PAGE>
5401

$$$$

  Mrv1533001291819162D          

 32 35  0  0  0  0            999 V2000
    2.7512    0.7634    0.0000 C   0  0  0  0  0  0  0  0  0  0  0  0
    2.7512   -0.0616    0.0000 C   0  0  0  0  0  0  0  0  0  0  0  0
    3.4656   -0.4741    0.0000 C   0  0  0  0  0  0  0  0  0  0  0  0
    3.4656   -1.2991    0.0000 C   0  0  0  0  0  0  0  0  0  0  0  0
    2.7512   -1.7116    0.0000 C   0  0  0  0  0  0  0  0  0  0  0  0
    2.0367   -1.2991    0.0000 C   0  0  0  0  0  0  0  0  0  0  0  0
    2.0367   -0.4741    0.0000 C   0  0  0  0  0  0  0  0  0  0  0  0
    2.7512   -2.5366    0.0000 N   0  0  0  0  0  0  0  0  0  0  0  0
    2.0837   -3.0215    0.0000 N   0  0  0  0  0  0  0  0  0  0  0  0
    2.3387   -3.8062    0.0000 C   0  0  0  0  0  0  0  0  0  0  0  0
    3.1637   -3.8062    0.0000 C   0  0  0  0  0  0  0  0  0  0  0  0
    3.4186   -3.0215    0.0000 C   0  0  0  0  0  0  0  0  0  0  0  0
    4.2032   -2.7666    0.0000 N   0  0  0  0  0  0  0  0  0  0  0  0
    4.8163   -3.3186    0.0000 C   0  0  0  0  0  0  0  0  0  0  0  0
    4.6448   -4.1256    0.0000 O   0  0  0  0  0  0  0  0  0  0  0  0
    5.6010   -3.0637    0.0000 N   0  0  0  0  0  0  0  0  0  0  0  0
    6.2140   -3.6157    0.0000 C   0  0  0  0  0  0  0  0  0  0  0  0
    6.9987   -3.3608    0.0000 C   0  0  0  0  0  0  0  0  0  0  0  0
    7.6118   -3.9128    0.0000 C   0  0  0  0  0  0  0  0  0  0  0  0
    7.4402   -4.7198    0.0000 C   0  0  0  0  0  0  0  0  0  0  0  0
    6.6556   -4.9747    0.0000 C   0  0  0  0  0  0  0  0  0  0  0  0
    6.0425   -4.4227    0.0000 C   0  0  0  0  0  0  0  0  0  0  0  0
    8.0533   -5.2718    0.0000 C   0  0  0  0  0  0  0  0  0  0  0  0
    8.8603   -5.1003    0.0000 N   0  0  0  0  0  0  0  0  0  0  0  0
    9.2728   -5.8148    0.0000 N   0  0  0  0  0  0  0  0  0  0  0  0
    8.7208   -6.4279    0.0000 C   0  0  0  0  0  0  0  0  0  0  0  0
    7.9671   -6.0923    0.0000 N   0  0  0  0  0  0  0  0  0  0  0  0
    7.2526   -6.5048    0.0000 C   0  0  0  0  0  0  0  0  0  0  0  0
    1.8538   -4.4736    0.0000 C   0  0  0  0  0  0  0  0  0  0  0  0
    1.3688   -5.1410    0.0000 C   0  0  0  0  0  0  0  0  0  0  0  0
    2.5212   -4.9585    0.0000 C   0  0  0  0  0  0  0  0  0  0  0  0
    1.1863   -3.9887    0.0000 C   0  0  0  0  0  0  0  0  0  0  0  0
  1  2  1  0  0  0  0
  2  3  4  0  0  0  0
  3  4  4  0  0  0  0
  4  5  4  0  0  0  0
  5  6  4  0  0  0  0
  6  7  4  0  0  0  0
  2  7  4  0  0  0  0
  5  8  1  0  0  0  0
  8  9  4  0  0  0  0
  9 10  4  0  0  0  0
 10 11  4  0  0  0  0
 11 12  4  0  0  0  0
  8 12  4  0  0  0  0
 12 13  1  0  0  0  0
 13 14  1  0  0  0  0
 14 15  2  0  0  0  0
 14 16  1  0  0  0  0
 16 17  1  0  0  0  0
 17 18  4  0  0  0  0
 18 19  4  0  0  0  0
 19 20  4  0  0  0  0
 20 21  4  0  0  0  0
 21 22  4  0  0  0  0
 17 22  4  0  0  0  0
 20 23  1  0  0  0  0
 23 24  4  0  0  0  0
 24 25  4  0  0  0  0
 25 26  4  0  0  0  0
 26 27  4  0  0  0  0
 23 27  4  0  0  0  0
 27 28  1  0  0  0  0
 10 29  1  0  0  0  0
 29 30  1  0  0  0  0
 29 31  1  0  0  0  0
 29 32  1  0  0  0  0
M  END
>  <CdId>
116

>  <Mol Weight>
429.528

>  <Formula>
C24H27N7O

>  <CMPD_CHEMBLID>
CHEMBL2425155

>  <MOLREGNO>
1580266

>  <PARENT_CMPD_CHEMBLID>
CHEMBL2425155

>  <PARENT_MOLREGNO>
1580266

>  <COMPOUND_KEY>
26

>  <MOLWEIGHT>
429.52

>  <ALOGP>
4.68

>  <PSA>
89.66

>  <NUM_RO5_VIOLATIONS>
0

>  <ACTIVITY_ID>
13441023

>  <STANDARD_TYPE>
CL

>  <RELATION>
=

>  <STANDARD_VALUE>
31.0

>  <STANDARD_UNITS>
mL.min-1.g-1

>  <PUBLISHED_TYPE>
CLH

>  <PUBLISHED_RELATION>
=

>  <PUBLISHED_VALUE>
31.0

>  <PUBLISHED_UNITS>
microL/min/mg

>  <POTENTIAL_DUPLICATE>
0

>  <BAO_ENDPOINT>
BAO_0002759

>  <ASSAY_ID>
983664

>  <ASSAY_CHEMBLID>
CHEMBL2427319

>  <ASSAY_TYPE>
A

>  <DESCRIPTION>
Intrinsic clearance in mouse liver microsomes

>  <ASSAY_SRC_ID>
1

>  <ASSAY_SRC_DESCRIPTION>
Scientific Literature

>  <ASSAY_ORGANISM>
Mus musculus

>  <ASSAY_TAX_ID>
10090

>  <CURATED_BY>
Autocuration

>  <BAO_FORMAT>
BAO_0000251

>  <TID>
102280

>  <TARGET_CHEMBLID>
CHEMBL613580

>  <TARGET_TYPE>
TISSUE

>  <PREF_NAME>
Liver

>  <ORGANISM>
Mus musculus

>  <CONFIDENCE_SCORE>
0

>  <TARGET_MAPPING>
Unassigned

>  <DOC_ID>
74879

>  <DOC_CHEMBLID>
CHEMBL2424535

>  <PUBMED_ID>
23973211

>  <JOURNAL>
Bioorg. Med. Chem. Lett.

>  <YEAR>
2013

>  <VOLUME>
23

>  <ISSUE>
19

>  <FIRST_PAGE>
5401

$$$$

  Mrv1533001291819162D          

 32 35  0  0  0  0            999 V2000
    2.7512    0.7634    0.0000 C   0  0  0  0  0  0  0  0  0  0  0  0
    2.7512   -0.0616    0.0000 C   0  0  0  0  0  0  0  0  0  0  0  0
    3.4656   -0.4741    0.0000 C   0  0  0  0  0  0  0  0  0  0  0  0
    3.4656   -1.2991    0.0000 C   0  0  0  0  0  0  0  0  0  0  0  0
    2.7512   -1.7116    0.0000 C   0  0  0  0  0  0  0  0  0  0  0  0
    2.0367   -1.2991    0.0000 C   0  0  0  0  0  0  0  0  0  0  0  0
    2.0367   -0.4741    0.0000 C   0  0  0  0  0  0  0  0  0  0  0  0
    2.7512   -2.5366    0.0000 N   0  0  0  0  0  0  0  0  0  0  0  0
    2.0837   -3.0215    0.0000 N   0  0  0  0  0  0  0  0  0  0  0  0
    2.3387   -3.8062    0.0000 C   0  0  0  0  0  0  0  0  0  0  0  0
    3.1637   -3.8062    0.0000 C   0  0  0  0  0  0  0  0  0  0  0  0
    3.4186   -3.0215    0.0000 C   0  0  0  0  0  0  0  0  0  0  0  0
    4.2032   -2.7666    0.0000 N   0  0  0  0  0  0  0  0  0  0  0  0
    4.8163   -3.3186    0.0000 C   0  0  0  0  0  0  0  0  0  0  0  0
    4.6448   -4.1256    0.0000 O   0  0  0  0  0  0  0  0  0  0  0  0
    5.6010   -3.0637    0.0000 N   0  0  0  0  0  0  0  0  0  0  0  0
    6.2140   -3.6157    0.0000 C   0  0  0  0  0  0  0  0  0  0  0  0
    6.9987   -3.3608    0.0000 C   0  0  0  0  0  0  0  0  0  0  0  0
    7.6118   -3.9128    0.0000 C   0  0  0  0  0  0  0  0  0  0  0  0
    7.4402   -4.7198    0.0000 C   0  0  0  0  0  0  0  0  0  0  0  0
    6.6556   -4.9747    0.0000 C   0  0  0  0  0  0  0  0  0  0  0  0
    6.0425   -4.4227    0.0000 C   0  0  0  0  0  0  0  0  0  0  0  0
    8.0533   -5.2718    0.0000 N   0  0  0  0  0  0  0  0  0  0  0  0
    8.8603   -5.1003    0.0000 C   0  0  0  0  0  0  0  0  0  0  0  0
    9.2728   -5.8148    0.0000 N   0  0  0  0  0  0  0  0  0  0  0  0
    8.7208   -6.4279    0.0000 C   0  0  0  0  0  0  0  0  0  0  0  0
    7.9671   -6.0923    0.0000 C   0  0  0  0  0  0  0  0  0  0  0  0
    7.2526   -6.5048    0.0000 C   0  0  0  0  0  0  0  0  0  0  0  0
    1.8538   -4.4736    0.0000 C   0  0  0  0  0  0  0  0  0  0  0  0
    1.3688   -5.1410    0.0000 C   0  0  0  0  0  0  0  0  0  0  0  0
    2.5212   -4.9585    0.0000 C   0  0  0  0  0  0  0  0  0  0  0  0
    1.1863   -3.9887    0.0000 C   0  0  0  0  0  0  0  0  0  0  0  0
  1  2  1  0  0  0  0
  2  3  4  0  0  0  0
  3  4  4  0  0  0  0
  4  5  4  0  0  0  0
  5  6  4  0  0  0  0
  6  7  4  0  0  0  0
  2  7  4  0  0  0  0
  5  8  1  0  0  0  0
  8  9  4  0  0  0  0
  9 10  4  0  0  0  0
 10 11  4  0  0  0  0
 11 12  4  0  0  0  0
  8 12  4  0  0  0  0
 12 13  1  0  0  0  0
 13 14  1  0  0  0  0
 14 15  2  0  0  0  0
 14 16  1  0  0  0  0
 16 17  1  0  0  0  0
 17 18  4  0  0  0  0
 18 19  4  0  0  0  0
 19 20  4  0  0  0  0
 20 21  4  0  0  0  0
 21 22  4  0  0  0  0
 17 22  4  0  0  0  0
 20 23  1  0  0  0  0
 23 24  4  0  0  0  0
 24 25  4  0  0  0  0
 25 26  4  0  0  0  0
 26 27  4  0  0  0  0
 23 27  4  0  0  0  0
 27 28  1  0  0  0  0
 10 29  1  0  0  0  0
 29 30  1  0  0  0  0
 29 31  1  0  0  0  0
 29 32  1  0  0  0  0
M  END
>  <CdId>
117

>  <Mol Weight>
428.54

>  <Formula>
C25H28N6O

>  <CMPD_CHEMBLID>
CHEMBL2425150

>  <MOLREGNO>
1580261

>  <PARENT_CMPD_CHEMBLID>
CHEMBL2425150

>  <PARENT_MOLREGNO>
1580261

>  <COMPOUND_KEY>
21

>  <MOLWEIGHT>
428.53

>  <ALOGP>
5.0

>  <PSA>
76.77

>  <NUM_RO5_VIOLATIONS>
1

>  <ACTIVITY_ID>
13441028

>  <STANDARD_TYPE>
CL

>  <RELATION>
=

>  <STANDARD_VALUE>
85.0

>  <STANDARD_UNITS>
mL.min-1.g-1

>  <PUBLISHED_TYPE>
CLH

>  <PUBLISHED_RELATION>
=

>  <PUBLISHED_VALUE>
85.0

>  <PUBLISHED_UNITS>
microL/min/mg

>  <POTENTIAL_DUPLICATE>
0

>  <BAO_ENDPOINT>
BAO_0002759

>  <ASSAY_ID>
983664

>  <ASSAY_CHEMBLID>
CHEMBL2427319

>  <ASSAY_TYPE>
A

>  <DESCRIPTION>
Intrinsic clearance in mouse liver microsomes

>  <ASSAY_SRC_ID>
1

>  <ASSAY_SRC_DESCRIPTION>
Scientific Literature

>  <ASSAY_ORGANISM>
Mus musculus

>  <ASSAY_TAX_ID>
10090

>  <CURATED_BY>
Autocuration

>  <BAO_FORMAT>
BAO_0000251

>  <TID>
102280

>  <TARGET_CHEMBLID>
CHEMBL613580

>  <TARGET_TYPE>
TISSUE

>  <PREF_NAME>
Liver

>  <ORGANISM>
Mus musculus

>  <CONFIDENCE_SCORE>
0

>  <TARGET_MAPPING>
Unassigned

>  <DOC_ID>
74879

>  <DOC_CHEMBLID>
CHEMBL2424535

>  <PUBMED_ID>
23973211

>  <JOURNAL>
Bioorg. Med. Chem. Lett.

>  <YEAR>
2013

>  <VOLUME>
23

>  <ISSUE>
19

>  <FIRST_PAGE>
5401

$$$$

  Mrv1533001291819162D          

 36 39  0  0  0  0            999 V2000
    5.7158    4.9500    0.0000 C   0  0  0  0  0  0  0  0  0  0  0  0
    5.0013    4.5375    0.0000 O   0  0  0  0  0  0  0  0  0  0  0  0
    5.0013    3.7125    0.0000 C   0  0  0  0  0  0  0  0  0  0  0  0
    5.7158    3.3000    0.0000 C   0  0  0  0  0  0  0  0  0  0  0  0
    5.7158    2.4750    0.0000 C   0  0  0  0  0  0  0  0  0  0  0  0
    6.4302    2.0625    0.0000 O   0  0  0  0  0  0  0  0  0  0  0  0
    6.4302    1.2375    0.0000 C   0  0  0  0  0  0  0  0  0  0  0  0
    5.0013    2.0625    0.0000 N   0  0  0  0  0  0  0  0  0  0  0  0
    4.2868    2.4750    0.0000 C   0  0  0  0  0  0  0  0  0  0  0  0
    4.2868    3.3000    0.0000 N   0  0  0  0  0  0  0  0  0  0  0  0
    3.5724    2.0625    0.0000 C   0  0  0  0  0  0  0  0  0  0  0  0
    3.5724    1.2375    0.0000 C   0  0  0  0  0  0  0  0  0  0  0  0
    2.8579    0.8250    0.0000 C   0  0  0  0  0  0  0  0  0  0  0  0
    2.1434    1.2375    0.0000 C   0  0  0  0  0  0  0  0  0  0  0  0
    1.4289    0.8250    0.0000 N   0  0  0  0  0  0  0  0  0  0  0  0
    1.4289    0.0000    0.0000 C   0  0  0  0  0  0  0  0  0  0  0  0
    2.1434   -0.4125    0.0000 O   0  0  0  0  0  0  0  0  0  0  0  0
    0.7145   -0.4125    0.0000 N   0  0  0  0  0  0  0  0  0  0  0  0
    0.7145   -1.2375    0.0000 C   0  0  0  0  0  0  0  0  0  0  0  0
    1.3819   -1.7224    0.0000 C   0  0  0  0  0  0  0  0  0  0  0  0
    1.1270   -2.5070    0.0000 C   0  0  0  0  0  0  0  0  0  0  0  0
    0.3020   -2.5070    0.0000 N   0  0  0  0  0  0  0  0  0  0  0  0
    0.0470   -1.7224    0.0000 N   0  0  0  0  0  0  0  0  0  0  0  0
   -0.7376   -1.4675    0.0000 C   0  0  0  0  0  0  0  0  0  0  0  0
   -1.3507   -2.0195    0.0000 C   0  0  0  0  0  0  0  0  0  0  0  0
   -2.1353   -1.7646    0.0000 C   0  0  0  0  0  0  0  0  0  0  0  0
   -2.3068   -0.9576    0.0000 C   0  0  0  0  0  0  0  0  0  0  0  0
   -3.0915   -0.7027    0.0000 C   0  0  0  0  0  0  0  0  0  0  0  0
   -1.6937   -0.4056    0.0000 C   0  0  0  0  0  0  0  0  0  0  0  0
   -0.9091   -0.6605    0.0000 C   0  0  0  0  0  0  0  0  0  0  0  0
    1.6119   -3.1745    0.0000 C   0  0  0  0  0  0  0  0  0  0  0  0
    2.0968   -3.8419    0.0000 C   0  0  0  0  0  0  0  0  0  0  0  0
    0.9445   -3.6594    0.0000 C   0  0  0  0  0  0  0  0  0  0  0  0
    2.2793   -2.6896    0.0000 C   0  0  0  0  0  0  0  0  0  0  0  0
    2.1434    2.0625    0.0000 C   0  0  0  0  0  0  0  0  0  0  0  0
    2.8579    2.4750    0.0000 C   0  0  0  0  0  0  0  0  0  0  0  0
  1  2  1  0  0  0  0
  2  3  1  0  0  0  0
  3  4  4  0  0  0  0
  4  5  4  0  0  0  0
  5  6  1  0  0  0  0
  6  7  1  0  0  0  0
  5  8  4  0  0  0  0
  8  9  4  0  0  0  0
  9 10  4  0  0  0  0
  3 10  4  0  0  0  0
  9 11  1  0  0  0  0
 11 12  4  0  0  0  0
 12 13  4  0  0  0  0
 13 14  4  0  0  0  0
 14 15  1  0  0  0  0
 15 16  1  0  0  0  0
 16 17  2  0  0  0  0
 16 18  1  0  0  0  0
 18 19  1  0  0  0  0
 19 20  4  0  0  0  0
 20 21  4  0  0  0  0
 21 22  4  0  0  0  0
 22 23  4  0  0  0  0
 19 23  4  0  0  0  0
 23 24  1  0  0  0  0
 24 25  4  0  0  0  0
 25 26  4  0  0  0  0
 26 27  4  0  0  0  0
 27 28  1  0  0  0  0
 27 29  4  0  0  0  0
 29 30  4  0  0  0  0
 24 30  4  0  0  0  0
 21 31  1  0  0  0  0
 31 32  1  0  0  0  0
 31 33  1  0  0  0  0
 31 34  1  0  0  0  0
 14 35  4  0  0  0  0
 35 36  4  0  0  0  0
 11 36  4  0  0  0  0
M  END
>  <CdId>
118

>  <Mol Weight>
486.576

>  <Formula>
C27H30N6O3

>  <CMPD_CHEMBLID>
CHEMBL2425159

>  <MOLREGNO>
1580270

>  <PARENT_CMPD_CHEMBLID>
CHEMBL2425159

>  <PARENT_MOLREGNO>
1580270

>  <COMPOUND_KEY>
30

>  <MOLWEIGHT>
486.57

>  <ALOGP>
6.08

>  <PSA>
103.19

>  <NUM_RO5_VIOLATIONS>
1

>  <ACTIVITY_ID>
13441019

>  <STANDARD_TYPE>
CL

>  <RELATION>
=

>  <STANDARD_VALUE>
43.0

>  <STANDARD_UNITS>
mL.min-1.g-1

>  <PUBLISHED_TYPE>
CLH

>  <PUBLISHED_RELATION>
=

>  <PUBLISHED_VALUE>
43.0

>  <PUBLISHED_UNITS>
microL/min/mg

>  <POTENTIAL_DUPLICATE>
0

>  <BAO_ENDPOINT>
BAO_0002759

>  <ASSAY_ID>
983664

>  <ASSAY_CHEMBLID>
CHEMBL2427319

>  <ASSAY_TYPE>
A

>  <DESCRIPTION>
Intrinsic clearance in mouse liver microsomes

>  <ASSAY_SRC_ID>
1

>  <ASSAY_SRC_DESCRIPTION>
Scientific Literature

>  <ASSAY_ORGANISM>
Mus musculus

>  <ASSAY_TAX_ID>
10090

>  <CURATED_BY>
Autocuration

>  <BAO_FORMAT>
BAO_0000251

>  <TID>
102280

>  <TARGET_CHEMBLID>
CHEMBL613580

>  <TARGET_TYPE>
TISSUE

>  <PREF_NAME>
Liver

>  <ORGANISM>
Mus musculus

>  <CONFIDENCE_SCORE>
0

>  <TARGET_MAPPING>
Unassigned

>  <DOC_ID>
74879

>  <DOC_CHEMBLID>
CHEMBL2424535

>  <PUBMED_ID>
23973211

>  <JOURNAL>
Bioorg. Med. Chem. Lett.

>  <YEAR>
2013

>  <VOLUME>
23

>  <ISSUE>
19

>  <FIRST_PAGE>
5401

$$$$

  Mrv1533001291819162D          

 32 35  0  0  0  0            999 V2000
    2.7512   -1.7116    0.0000 C   0  0  0  0  0  0  0  0  0  0  0  0
    2.7512   -2.5366    0.0000 C   0  0  0  0  0  0  0  0  0  0  0  0
    3.4656   -2.9491    0.0000 C   0  0  0  0  0  0  0  0  0  0  0  0
    3.4656   -3.7741    0.0000 C   0  0  0  0  0  0  0  0  0  0  0  0
    2.7512   -4.1866    0.0000 C   0  0  0  0  0  0  0  0  0  0  0  0
    2.0367   -3.7741    0.0000 C   0  0  0  0  0  0  0  0  0  0  0  0
    2.0367   -2.9491    0.0000 C   0  0  0  0  0  0  0  0  0  0  0  0
    2.7512   -5.0116    0.0000 N   0  0  0  0  0  0  0  0  0  0  0  0
    2.0837   -5.4965    0.0000 N   0  0  0  0  0  0  0  0  0  0  0  0
    2.3387   -6.2812    0.0000 C   0  0  0  0  0  0  0  0  0  0  0  0
    3.1637   -6.2812    0.0000 C   0  0  0  0  0  0  0  0  0  0  0  0
    3.4186   -5.4965    0.0000 C   0  0  0  0  0  0  0  0  0  0  0  0
    4.2032   -5.2416    0.0000 N   0  0  0  0  0  0  0  0  0  0  0  0
    4.8163   -5.7936    0.0000 C   0  0  0  0  0  0  0  0  0  0  0  0
    4.6448   -6.6006    0.0000 O   0  0  0  0  0  0  0  0  0  0  0  0
    5.6010   -5.5387    0.0000 N   0  0  0  0  0  0  0  0  0  0  0  0
    6.2140   -6.0907    0.0000 C   0  0  0  0  0  0  0  0  0  0  0  0
    6.9987   -5.8358    0.0000 C   0  0  0  0  0  0  0  0  0  0  0  0
    7.6118   -6.3878    0.0000 C   0  0  0  0  0  0  0  0  0  0  0  0
    7.4402   -7.1948    0.0000 C   0  0  0  0  0  0  0  0  0  0  0  0
    6.6556   -7.4497    0.0000 C   0  0  0  0  0  0  0  0  0  0  0  0
    6.0425   -6.8977    0.0000 C   0  0  0  0  0  0  0  0  0  0  0  0
    8.0533   -7.7468    0.0000 C   0  0  0  0  0  0  0  0  0  0  0  0
    8.8380   -7.4919    0.0000 C   0  0  0  0  0  0  0  0  0  0  0  0
    9.4510   -8.0439    0.0000 C   0  0  0  0  0  0  0  0  0  0  0  0
    9.2795   -8.8509    0.0000 C   0  0  0  0  0  0  0  0  0  0  0  0
    8.4949   -9.1058    0.0000 N   0  0  0  0  0  0  0  0  0  0  0  0
    7.8818   -8.5538    0.0000 C   0  0  0  0  0  0  0  0  0  0  0  0
    1.8538   -6.9486    0.0000 C   0  0  0  0  0  0  0  0  0  0  0  0
    1.3688   -7.6160    0.0000 C   0  0  0  0  0  0  0  0  0  0  0  0
    2.5212   -7.4335    0.0000 C   0  0  0  0  0  0  0  0  0  0  0  0
    1.1863   -6.4637    0.0000 C   0  0  0  0  0  0  0  0  0  0  0  0
  1  2  1  0  0  0  0
  2  3  4  0  0  0  0
  3  4  4  0  0  0  0
  4  5  4  0  0  0  0
  5  6  4  0  0  0  0
  6  7  4  0  0  0  0
  2  7  4  0  0  0  0
  5  8  1  0  0  0  0
  8  9  4  0  0  0  0
  9 10  4  0  0  0  0
 10 11  4  0  0  0  0
 11 12  4  0  0  0  0
  8 12  4  0  0  0  0
 12 13  1  0  0  0  0
 13 14  1  0  0  0  0
 14 15  2  0  0  0  0
 14 16  1  0  0  0  0
 16 17  1  0  0  0  0
 17 18  4  0  0  0  0
 18 19  4  0  0  0  0
 19 20  4  0  0  0  0
 20 21  4  0  0  0  0
 21 22  4  0  0  0  0
 17 22  4  0  0  0  0
 20 23  1  0  0  0  0
 23 24  4  0  0  0  0
 24 25  4  0  0  0  0
 25 26  4  0  0  0  0
 26 27  4  0  0  0  0
 27 28  4  0  0  0  0
 23 28  4  0  0  0  0
 10 29  1  0  0  0  0
 29 30  1  0  0  0  0
 29 31  1  0  0  0  0
 29 32  1  0  0  0  0
M  END
>  <CdId>
119

>  <Mol Weight>
425.536

>  <Formula>
C26H27N5O

>  <CMPD_CHEMBLID>
CHEMBL2425156

>  <MOLREGNO>
1580267

>  <PARENT_CMPD_CHEMBLID>
CHEMBL2425156

>  <PARENT_MOLREGNO>
1580267

>  <COMPOUND_KEY>
27

>  <MOLWEIGHT>
425.53

>  <ALOGP>
5.56

>  <PSA>
71.84

>  <NUM_RO5_VIOLATIONS>
1

>  <ACTIVITY_ID>
13441022

>  <STANDARD_TYPE>
CL

>  <RELATION>
=

>  <STANDARD_VALUE>
96.0

>  <STANDARD_UNITS>
mL.min-1.g-1

>  <PUBLISHED_TYPE>
CLH

>  <PUBLISHED_RELATION>
=

>  <PUBLISHED_VALUE>
96.0

>  <PUBLISHED_UNITS>
microL/min/mg

>  <POTENTIAL_DUPLICATE>
0

>  <BAO_ENDPOINT>
BAO_0002759

>  <ASSAY_ID>
983664

>  <ASSAY_CHEMBLID>
CHEMBL2427319

>  <ASSAY_TYPE>
A

>  <DESCRIPTION>
Intrinsic clearance in mouse liver microsomes

>  <ASSAY_SRC_ID>
1

>  <ASSAY_SRC_DESCRIPTION>
Scientific Literature

>  <ASSAY_ORGANISM>
Mus musculus

>  <ASSAY_TAX_ID>
10090

>  <CURATED_BY>
Autocuration

>  <BAO_FORMAT>
BAO_0000251

>  <TID>
102280

>  <TARGET_CHEMBLID>
CHEMBL613580

>  <TARGET_TYPE>
TISSUE

>  <PREF_NAME>
Liver

>  <ORGANISM>
Mus musculus

>  <CONFIDENCE_SCORE>
0

>  <TARGET_MAPPING>
Unassigned

>  <DOC_ID>
74879

>  <DOC_CHEMBLID>
CHEMBL2424535

>  <PUBMED_ID>
23973211

>  <JOURNAL>
Bioorg. Med. Chem. Lett.

>  <YEAR>
2013

>  <VOLUME>
23

>  <ISSUE>
19

>  <FIRST_PAGE>
5401

$$$$

  Mrv1533001291819162D          

 32 35  0  0  0  0            999 V2000
    2.7512   -1.7116    0.0000 C   0  0  0  0  0  0  0  0  0  0  0  0
    2.7512   -2.5366    0.0000 C   0  0  0  0  0  0  0  0  0  0  0  0
    3.4656   -2.9491    0.0000 C   0  0  0  0  0  0  0  0  0  0  0  0
    3.4656   -3.7741    0.0000 C   0  0  0  0  0  0  0  0  0  0  0  0
    2.7512   -4.1866    0.0000 C   0  0  0  0  0  0  0  0  0  0  0  0
    2.0367   -3.7741    0.0000 C   0  0  0  0  0  0  0  0  0  0  0  0
    2.0367   -2.9491    0.0000 C   0  0  0  0  0  0  0  0  0  0  0  0
    2.7512   -5.0116    0.0000 N   0  0  0  0  0  0  0  0  0  0  0  0
    2.0837   -5.4965    0.0000 N   0  0  0  0  0  0  0  0  0  0  0  0
    2.3387   -6.2812    0.0000 C   0  0  0  0  0  0  0  0  0  0  0  0
    3.1637   -6.2812    0.0000 C   0  0  0  0  0  0  0  0  0  0  0  0
    3.4186   -5.4965    0.0000 C   0  0  0  0  0  0  0  0  0  0  0  0
    4.2032   -5.2416    0.0000 N   0  0  0  0  0  0  0  0  0  0  0  0
    4.8163   -5.7936    0.0000 C   0  0  0  0  0  0  0  0  0  0  0  0
    4.6448   -6.6006    0.0000 O   0  0  0  0  0  0  0  0  0  0  0  0
    5.6010   -5.5387    0.0000 N   0  0  0  0  0  0  0  0  0  0  0  0
    6.2140   -6.0907    0.0000 C   0  0  0  0  0  0  0  0  0  0  0  0
    6.9987   -5.8358    0.0000 C   0  0  0  0  0  0  0  0  0  0  0  0
    7.6118   -6.3878    0.0000 C   0  0  0  0  0  0  0  0  0  0  0  0
    7.4402   -7.1948    0.0000 C   0  0  0  0  0  0  0  0  0  0  0  0
    6.6556   -7.4497    0.0000 C   0  0  0  0  0  0  0  0  0  0  0  0
    6.0425   -6.8977    0.0000 C   0  0  0  0  0  0  0  0  0  0  0  0
    8.0533   -7.7468    0.0000 C   0  0  0  0  0  0  0  0  0  0  0  0
    8.8380   -7.4919    0.0000 C   0  0  0  0  0  0  0  0  0  0  0  0
    9.4510   -8.0439    0.0000 C   0  0  0  0  0  0  0  0  0  0  0  0
    9.2795   -8.8509    0.0000 N   0  0  0  0  0  0  0  0  0  0  0  0
    8.4949   -9.1058    0.0000 C   0  0  0  0  0  0  0  0  0  0  0  0
    7.8818   -8.5538    0.0000 C   0  0  0  0  0  0  0  0  0  0  0  0
    1.8538   -6.9486    0.0000 C   0  0  0  0  0  0  0  0  0  0  0  0
    1.3688   -7.6160    0.0000 C   0  0  0  0  0  0  0  0  0  0  0  0
    2.5212   -7.4335    0.0000 C   0  0  0  0  0  0  0  0  0  0  0  0
    1.1863   -6.4637    0.0000 C   0  0  0  0  0  0  0  0  0  0  0  0
  1  2  1  0  0  0  0
  2  3  4  0  0  0  0
  3  4  4  0  0  0  0
  4  5  4  0  0  0  0
  5  6  4  0  0  0  0
  6  7  4  0  0  0  0
  2  7  4  0  0  0  0
  5  8  1  0  0  0  0
  8  9  4  0  0  0  0
  9 10  4  0  0  0  0
 10 11  4  0  0  0  0
 11 12  4  0  0  0  0
  8 12  4  0  0  0  0
 12 13  1  0  0  0  0
 13 14  1  0  0  0  0
 14 15  2  0  0  0  0
 14 16  1  0  0  0  0
 16 17  1  0  0  0  0
 17 18  4  0  0  0  0
 18 19  4  0  0  0  0
 19 20  4  0  0  0  0
 20 21  4  0  0  0  0
 21 22  4  0  0  0  0
 17 22  4  0  0  0  0
 20 23  1  0  0  0  0
 23 24  4  0  0  0  0
 24 25  4  0  0  0  0
 25 26  4  0  0  0  0
 26 27  4  0  0  0  0
 27 28  4  0  0  0  0
 23 28  4  0  0  0  0
 10 29  1  0  0  0  0
 29 30  1  0  0  0  0
 29 31  1  0  0  0  0
 29 32  1  0  0  0  0
M  END
>  <CdId>
120

>  <Mol Weight>
425.536

>  <Formula>
C26H27N5O

>  <CMPD_CHEMBLID>
CHEMBL2425158

>  <MOLREGNO>
1580269

>  <PARENT_CMPD_CHEMBLID>
CHEMBL2425158

>  <PARENT_MOLREGNO>
1580269

>  <COMPOUND_KEY>
29

>  <MOLWEIGHT>
425.53

>  <ALOGP>
5.56

>  <PSA>
71.84

>  <NUM_RO5_VIOLATIONS>
1

>  <ACTIVITY_ID>
13441020

>  <STANDARD_TYPE>
CL

>  <RELATION>
=

>  <STANDARD_VALUE>
53.0

>  <STANDARD_UNITS>
mL.min-1.g-1

>  <PUBLISHED_TYPE>
CLH

>  <PUBLISHED_RELATION>
=

>  <PUBLISHED_VALUE>
53.0

>  <PUBLISHED_UNITS>
microL/min/mg

>  <POTENTIAL_DUPLICATE>
0

>  <BAO_ENDPOINT>
BAO_0002759

>  <ASSAY_ID>
983664

>  <ASSAY_CHEMBLID>
CHEMBL2427319

>  <ASSAY_TYPE>
A

>  <DESCRIPTION>
Intrinsic clearance in mouse liver microsomes

>  <ASSAY_SRC_ID>
1

>  <ASSAY_SRC_DESCRIPTION>
Scientific Literature

>  <ASSAY_ORGANISM>
Mus musculus

>  <ASSAY_TAX_ID>
10090

>  <CURATED_BY>
Autocuration

>  <BAO_FORMAT>
BAO_0000251

>  <TID>
102280

>  <TARGET_CHEMBLID>
CHEMBL613580

>  <TARGET_TYPE>
TISSUE

>  <PREF_NAME>
Liver

>  <ORGANISM>
Mus musculus

>  <CONFIDENCE_SCORE>
0

>  <TARGET_MAPPING>
Unassigned

>  <DOC_ID>
74879

>  <DOC_CHEMBLID>
CHEMBL2424535

>  <PUBMED_ID>
23973211

>  <JOURNAL>
Bioorg. Med. Chem. Lett.

>  <YEAR>
2013

>  <VOLUME>
23

>  <ISSUE>
19

>  <FIRST_PAGE>
5401

$$$$

  Mrv1533001291819162D          

 31 34  0  0  0  0            999 V2000
    2.7512    0.7634    0.0000 C   0  0  0  0  0  0  0  0  0  0  0  0
    2.7512   -0.0616    0.0000 C   0  0  0  0  0  0  0  0  0  0  0  0
    3.4656   -0.4741    0.0000 C   0  0  0  0  0  0  0  0  0  0  0  0
    3.4656   -1.2991    0.0000 C   0  0  0  0  0  0  0  0  0  0  0  0
    2.7512   -1.7116    0.0000 C   0  0  0  0  0  0  0  0  0  0  0  0
    2.0367   -1.2991    0.0000 C   0  0  0  0  0  0  0  0  0  0  0  0
    2.0367   -0.4741    0.0000 C   0  0  0  0  0  0  0  0  0  0  0  0
    2.7512   -2.5366    0.0000 N   0  0  0  0  0  0  0  0  0  0  0  0
    2.0837   -3.0215    0.0000 N   0  0  0  0  0  0  0  0  0  0  0  0
    2.3387   -3.8062    0.0000 C   0  0  0  0  0  0  0  0  0  0  0  0
    3.1637   -3.8062    0.0000 C   0  0  0  0  0  0  0  0  0  0  0  0
    3.4186   -3.0215    0.0000 C   0  0  0  0  0  0  0  0  0  0  0  0
    4.2032   -2.7666    0.0000 N   0  0  0  0  0  0  0  0  0  0  0  0
    4.8163   -3.3186    0.0000 C   0  0  0  0  0  0  0  0  0  0  0  0
    4.6448   -4.1256    0.0000 O   0  0  0  0  0  0  0  0  0  0  0  0
    5.6010   -3.0637    0.0000 N   0  0  0  0  0  0  0  0  0  0  0  0
    6.2140   -3.6157    0.0000 C   0  0  0  0  0  0  0  0  0  0  0  0
    6.9987   -3.3608    0.0000 C   0  0  0  0  0  0  0  0  0  0  0  0
    7.6118   -3.9128    0.0000 C   0  0  0  0  0  0  0  0  0  0  0  0
    7.4402   -4.7198    0.0000 C   0  0  0  0  0  0  0  0  0  0  0  0
    6.6556   -4.9747    0.0000 C   0  0  0  0  0  0  0  0  0  0  0  0
    6.0425   -4.4227    0.0000 C   0  0  0  0  0  0  0  0  0  0  0  0
    8.0533   -5.2718    0.0000 C   0  0  0  0  0  0  0  0  0  0  0  0
    8.8603   -5.1003    0.0000 C   0  0  0  0  0  0  0  0  0  0  0  0
    9.2728   -5.8148    0.0000 S   0  0  0  0  0  0  0  0  0  0  0  0
    8.7208   -6.4279    0.0000 N   0  0  0  0  0  0  0  0  0  0  0  0
    7.9671   -6.0923    0.0000 N   0  0  0  0  0  0  0  0  0  0  0  0
    1.8538   -4.4736    0.0000 C   0  0  0  0  0  0  0  0  0  0  0  0
    1.3688   -5.1410    0.0000 C   0  0  0  0  0  0  0  0  0  0  0  0
    2.5212   -4.9585    0.0000 C   0  0  0  0  0  0  0  0  0  0  0  0
    1.1863   -3.9887    0.0000 C   0  0  0  0  0  0  0  0  0  0  0  0
  1  2  1  0  0  0  0
  2  3  4  0  0  0  0
  3  4  4  0  0  0  0
  4  5  4  0  0  0  0
  5  6  4  0  0  0  0
  6  7  4  0  0  0  0
  2  7  4  0  0  0  0
  5  8  1  0  0  0  0
  8  9  4  0  0  0  0
  9 10  4  0  0  0  0
 10 11  4  0  0  0  0
 11 12  4  0  0  0  0
  8 12  4  0  0  0  0
 12 13  1  0  0  0  0
 13 14  1  0  0  0  0
 14 15  2  0  0  0  0
 14 16  1  0  0  0  0
 16 17  1  0  0  0  0
 17 18  4  0  0  0  0
 18 19  4  0  0  0  0
 19 20  4  0  0  0  0
 20 21  4  0  0  0  0
 21 22  4  0  0  0  0
 17 22  4  0  0  0  0
 20 23  1  0  0  0  0
 23 24  4  0  0  0  0
 24 25  4  0  0  0  0
 25 26  4  0  0  0  0
 26 27  4  0  0  0  0
 23 27  4  0  0  0  0
 10 28  1  0  0  0  0
 28 29  1  0  0  0  0
 28 30  1  0  0  0  0
 28 31  1  0  0  0  0
M  END
>  <CdId>
121

>  <Mol Weight>
432.55

>  <Formula>
C23H24N6OS

>  <CMPD_CHEMBLID>
CHEMBL2425151

>  <MOLREGNO>
1580262

>  <PARENT_CMPD_CHEMBLID>
CHEMBL2425151

>  <PARENT_MOLREGNO>
1580262

>  <COMPOUND_KEY>
22

>  <MOLWEIGHT>
432.54

>  <ALOGP>
5.68

>  <PSA>
112.97

>  <NUM_RO5_VIOLATIONS>
1

>  <ACTIVITY_ID>
13441027

>  <STANDARD_TYPE>
CL

>  <RELATION>
=

>  <STANDARD_VALUE>
197.0

>  <STANDARD_UNITS>
mL.min-1.g-1

>  <PUBLISHED_TYPE>
CLH

>  <PUBLISHED_RELATION>
=

>  <PUBLISHED_VALUE>
197.0

>  <PUBLISHED_UNITS>
microL/min/mg

>  <POTENTIAL_DUPLICATE>
0

>  <BAO_ENDPOINT>
BAO_0002759

>  <ASSAY_ID>
983664

>  <ASSAY_CHEMBLID>
CHEMBL2427319

>  <ASSAY_TYPE>
A

>  <DESCRIPTION>
Intrinsic clearance in mouse liver microsomes

>  <ASSAY_SRC_ID>
1

>  <ASSAY_SRC_DESCRIPTION>
Scientific Literature

>  <ASSAY_ORGANISM>
Mus musculus

>  <ASSAY_TAX_ID>
10090

>  <CURATED_BY>
Autocuration

>  <BAO_FORMAT>
BAO_0000251

>  <TID>
102280

>  <TARGET_CHEMBLID>
CHEMBL613580

>  <TARGET_TYPE>
TISSUE

>  <PREF_NAME>
Liver

>  <ORGANISM>
Mus musculus

>  <CONFIDENCE_SCORE>
0

>  <TARGET_MAPPING>
Unassigned

>  <DOC_ID>
74879

>  <DOC_CHEMBLID>
CHEMBL2424535

>  <PUBMED_ID>
23973211

>  <JOURNAL>
Bioorg. Med. Chem. Lett.

>  <YEAR>
2013

>  <VOLUME>
23

>  <ISSUE>
19

>  <FIRST_PAGE>
5401

$$$$

  Mrv1533001291819162D          

 33 36  0  0  0  0            999 V2000
    2.7512    0.7634    0.0000 C   0  0  0  0  0  0  0  0  0  0  0  0
    2.7512   -0.0616    0.0000 C   0  0  0  0  0  0  0  0  0  0  0  0
    3.4656   -0.4741    0.0000 C   0  0  0  0  0  0  0  0  0  0  0  0
    3.4656   -1.2991    0.0000 C   0  0  0  0  0  0  0  0  0  0  0  0
    2.7512   -1.7116    0.0000 C   0  0  0  0  0  0  0  0  0  0  0  0
    2.0367   -1.2991    0.0000 C   0  0  0  0  0  0  0  0  0  0  0  0
    2.0367   -0.4741    0.0000 C   0  0  0  0  0  0  0  0  0  0  0  0
    2.7512   -2.5366    0.0000 N   0  0  0  0  0  0  0  0  0  0  0  0
    2.0837   -3.0215    0.0000 N   0  0  0  0  0  0  0  0  0  0  0  0
    2.3387   -3.8062    0.0000 C   0  0  0  0  0  0  0  0  0  0  0  0
    3.1637   -3.8062    0.0000 C   0  0  0  0  0  0  0  0  0  0  0  0
    3.4186   -3.0215    0.0000 C   0  0  0  0  0  0  0  0  0  0  0  0
    4.2032   -2.7666    0.0000 N   0  0  0  0  0  0  0  0  0  0  0  0
    4.8163   -3.3186    0.0000 C   0  0  0  0  0  0  0  0  0  0  0  0
    4.6448   -4.1256    0.0000 O   0  0  0  0  0  0  0  0  0  0  0  0
    5.6010   -3.0637    0.0000 N   0  0  0  0  0  0  0  0  0  0  0  0
    6.2140   -3.6157    0.0000 C   0  0  0  0  0  0  0  0  0  0  0  0
    6.9987   -3.3608    0.0000 C   0  0  0  0  0  0  0  0  0  0  0  0
    7.6118   -3.9128    0.0000 C   0  0  0  0  0  0  0  0  0  0  0  0
    7.4402   -4.7198    0.0000 C   0  0  0  0  0  0  0  0  0  0  0  0
    6.6556   -4.9747    0.0000 C   0  0  0  0  0  0  0  0  0  0  0  0
    6.0425   -4.4227    0.0000 C   0  0  0  0  0  0  0  0  0  0  0  0
    8.0533   -5.2718    0.0000 C   0  0  0  0  0  0  0  0  0  0  0  0
    8.8603   -5.1003    0.0000 N   0  0  0  0  0  0  0  0  0  0  0  0
    9.2728   -5.8148    0.0000 N   0  0  0  0  0  0  0  0  0  0  0  0
    8.7208   -6.4279    0.0000 C   0  0  0  0  0  0  0  0  0  0  0  0
    8.8923   -7.2348    0.0000 S   0  0  0  0  0  0  0  0  0  0  0  0
    7.9671   -6.0923    0.0000 N   0  0  0  0  0  0  0  0  0  0  0  0
    7.2526   -6.5048    0.0000 C   0  0  0  0  0  0  0  0  0  0  0  0
    1.8538   -4.4736    0.0000 C   0  0  0  0  0  0  0  0  0  0  0  0
    1.3688   -5.1410    0.0000 C   0  0  0  0  0  0  0  0  0  0  0  0
    2.5212   -4.9585    0.0000 C   0  0  0  0  0  0  0  0  0  0  0  0
    1.1863   -3.9887    0.0000 C   0  0  0  0  0  0  0  0  0  0  0  0
  1  2  1  0  0  0  0
  2  3  4  0  0  0  0
  3  4  4  0  0  0  0
  4  5  4  0  0  0  0
  5  6  4  0  0  0  0
  6  7  4  0  0  0  0
  2  7  4  0  0  0  0
  5  8  1  0  0  0  0
  8  9  4  0  0  0  0
  9 10  4  0  0  0  0
 10 11  4  0  0  0  0
 11 12  4  0  0  0  0
  8 12  4  0  0  0  0
 12 13  1  0  0  0  0
 13 14  1  0  0  0  0
 14 15  2  0  0  0  0
 14 16  1  0  0  0  0
 16 17  1  0  0  0  0
 17 18  4  0  0  0  0
 18 19  4  0  0  0  0
 19 20  4  0  0  0  0
 20 21  4  0  0  0  0
 21 22  4  0  0  0  0
 17 22  4  0  0  0  0
 20 23  1  0  0  0  0
 23 24  4  0  0  0  0
 24 25  4  0  0  0  0
 25 26  4  0  0  0  0
 26 27  1  0  0  0  0
 26 28  4  0  0  0  0
 23 28  4  0  0  0  0
 28 29  1  0  0  0  0
 10 30  1  0  0  0  0
 30 31  1  0  0  0  0
 30 32  1  0  0  0  0
 30 33  1  0  0  0  0
M  END
>  <CdId>
122

>  <Mol Weight>
461.59

>  <Formula>
C24H27N7OS

>  <CMPD_CHEMBLID>
CHEMBL2425148

>  <MOLREGNO>
1580259

>  <PARENT_CMPD_CHEMBLID>
CHEMBL2425148

>  <PARENT_MOLREGNO>
1580259

>  <COMPOUND_KEY>
19

>  <MOLWEIGHT>
461.58

>  <ALOGP>
5.59

>  <PSA>
128.45

>  <NUM_RO5_VIOLATIONS>
1

>  <ACTIVITY_ID>
13441030

>  <STANDARD_TYPE>
CL

>  <RELATION>
=

>  <STANDARD_VALUE>
124.0

>  <STANDARD_UNITS>
mL.min-1.g-1

>  <PUBLISHED_TYPE>
CLH

>  <PUBLISHED_RELATION>
=

>  <PUBLISHED_VALUE>
124.0

>  <PUBLISHED_UNITS>
microL/min/mg

>  <POTENTIAL_DUPLICATE>
0

>  <BAO_ENDPOINT>
BAO_0002759

>  <ASSAY_ID>
983664

>  <ASSAY_CHEMBLID>
CHEMBL2427319

>  <ASSAY_TYPE>
A

>  <DESCRIPTION>
Intrinsic clearance in mouse liver microsomes

>  <ASSAY_SRC_ID>
1

>  <ASSAY_SRC_DESCRIPTION>
Scientific Literature

>  <ASSAY_ORGANISM>
Mus musculus

>  <ASSAY_TAX_ID>
10090

>  <CURATED_BY>
Autocuration

>  <BAO_FORMAT>
BAO_0000251

>  <TID>
102280

>  <TARGET_CHEMBLID>
CHEMBL613580

>  <TARGET_TYPE>
TISSUE

>  <PREF_NAME>
Liver

>  <ORGANISM>
Mus musculus

>  <CONFIDENCE_SCORE>
0

>  <TARGET_MAPPING>
Unassigned

>  <DOC_ID>
74879

>  <DOC_CHEMBLID>
CHEMBL2424535

>  <PUBMED_ID>
23973211

>  <JOURNAL>
Bioorg. Med. Chem. Lett.

>  <YEAR>
2013

>  <VOLUME>
23

>  <ISSUE>
19

>  <FIRST_PAGE>
5401

$$$$

  Mrv1533001291819162D          

 32 35  0  0  0  0            999 V2000
    2.7512    0.7634    0.0000 C   0  0  0  0  0  0  0  0  0  0  0  0
    2.7512   -0.0616    0.0000 C   0  0  0  0  0  0  0  0  0  0  0  0
    3.4656   -0.4741    0.0000 C   0  0  0  0  0  0  0  0  0  0  0  0
    3.4656   -1.2991    0.0000 C   0  0  0  0  0  0  0  0  0  0  0  0
    2.7512   -1.7116    0.0000 C   0  0  0  0  0  0  0  0  0  0  0  0
    2.0367   -1.2991    0.0000 C   0  0  0  0  0  0  0  0  0  0  0  0
    2.0367   -0.4741    0.0000 C   0  0  0  0  0  0  0  0  0  0  0  0
    2.7512   -2.5366    0.0000 N   0  0  0  0  0  0  0  0  0  0  0  0
    2.0837   -3.0215    0.0000 N   0  0  0  0  0  0  0  0  0  0  0  0
    2.3387   -3.8062    0.0000 C   0  0  0  0  0  0  0  0  0  0  0  0
    3.1637   -3.8062    0.0000 C   0  0  0  0  0  0  0  0  0  0  0  0
    3.4186   -3.0215    0.0000 C   0  0  0  0  0  0  0  0  0  0  0  0
    4.2032   -2.7666    0.0000 N   0  0  0  0  0  0  0  0  0  0  0  0
    4.8163   -3.3186    0.0000 C   0  0  0  0  0  0  0  0  0  0  0  0
    4.6448   -4.1256    0.0000 O   0  0  0  0  0  0  0  0  0  0  0  0
    5.6010   -3.0637    0.0000 N   0  0  0  0  0  0  0  0  0  0  0  0
    6.2140   -3.6157    0.0000 C   0  0  0  0  0  0  0  0  0  0  0  0
    6.9987   -3.3608    0.0000 C   0  0  0  0  0  0  0  0  0  0  0  0
    7.6118   -3.9128    0.0000 C   0  0  0  0  0  0  0  0  0  0  0  0
    7.4402   -4.7198    0.0000 C   0  0  0  0  0  0  0  0  0  0  0  0
    6.6556   -4.9747    0.0000 C   0  0  0  0  0  0  0  0  0  0  0  0
    6.0425   -4.4227    0.0000 C   0  0  0  0  0  0  0  0  0  0  0  0
    8.0533   -5.2718    0.0000 N   0  0  0  0  0  0  0  0  0  0  0  0
    8.8603   -5.1003    0.0000 C   0  0  0  0  0  0  0  0  0  0  0  0
    9.2728   -5.8148    0.0000 N   0  0  0  0  0  0  0  0  0  0  0  0
    8.7208   -6.4279    0.0000 C   0  0  0  0  0  0  0  0  0  0  0  0
    8.8923   -7.2348    0.0000 C   0  0  0  0  0  0  0  0  0  0  0  0
    7.9671   -6.0923    0.0000 C   0  0  0  0  0  0  0  0  0  0  0  0
    1.8538   -4.4736    0.0000 C   0  0  0  0  0  0  0  0  0  0  0  0
    1.3688   -5.1410    0.0000 C   0  0  0  0  0  0  0  0  0  0  0  0
    2.5212   -4.9585    0.0000 C   0  0  0  0  0  0  0  0  0  0  0  0
    1.1863   -3.9887    0.0000 C   0  0  0  0  0  0  0  0  0  0  0  0
  1  2  1  0  0  0  0
  2  3  4  0  0  0  0
  3  4  4  0  0  0  0
  4  5  4  0  0  0  0
  5  6  4  0  0  0  0
  6  7  4  0  0  0  0
  2  7  4  0  0  0  0
  5  8  1  0  0  0  0
  8  9  4  0  0  0  0
  9 10  4  0  0  0  0
 10 11  4  0  0  0  0
 11 12  4  0  0  0  0
  8 12  4  0  0  0  0
 12 13  1  0  0  0  0
 13 14  1  0  0  0  0
 14 15  2  0  0  0  0
 14 16  1  0  0  0  0
 16 17  1  0  0  0  0
 17 18  4  0  0  0  0
 18 19  4  0  0  0  0
 19 20  4  0  0  0  0
 20 21  4  0  0  0  0
 21 22  4  0  0  0  0
 17 22  4  0  0  0  0
 20 23  1  0  0  0  0
 23 24  4  0  0  0  0
 24 25  4  0  0  0  0
 25 26  4  0  0  0  0
 26 27  1  0  0  0  0
 26 28  4  0  0  0  0
 23 28  4  0  0  0  0
 10 29  1  0  0  0  0
 29 30  1  0  0  0  0
 29 31  1  0  0  0  0
 29 32  1  0  0  0  0
M  END
>  <CdId>
123

>  <Mol Weight>
428.54

>  <Formula>
C25H28N6O

>  <CMPD_CHEMBLID>
CHEMBL2425145

>  <MOLREGNO>
1580256

>  <PARENT_CMPD_CHEMBLID>
CHEMBL2425145

>  <PARENT_MOLREGNO>
1580256

>  <COMPOUND_KEY>
16

>  <MOLWEIGHT>
428.53

>  <ALOGP>
5.14

>  <PSA>
76.77

>  <NUM_RO5_VIOLATIONS>
1

>  <ACTIVITY_ID>
13441033

>  <STANDARD_TYPE>
CL

>  <RELATION>
=

>  <STANDARD_VALUE>
75.0

>  <STANDARD_UNITS>
mL.min-1.g-1

>  <PUBLISHED_TYPE>
CLH

>  <PUBLISHED_RELATION>
=

>  <PUBLISHED_VALUE>
75.0

>  <PUBLISHED_UNITS>
microL/min/mg

>  <POTENTIAL_DUPLICATE>
0

>  <BAO_ENDPOINT>
BAO_0002759

>  <ASSAY_ID>
983664

>  <ASSAY_CHEMBLID>
CHEMBL2427319

>  <ASSAY_TYPE>
A

>  <DESCRIPTION>
Intrinsic clearance in mouse liver microsomes

>  <ASSAY_SRC_ID>
1

>  <ASSAY_SRC_DESCRIPTION>
Scientific Literature

>  <ASSAY_ORGANISM>
Mus musculus

>  <ASSAY_TAX_ID>
10090

>  <CURATED_BY>
Autocuration

>  <BAO_FORMAT>
BAO_0000251

>  <TID>
102280

>  <TARGET_CHEMBLID>
CHEMBL613580

>  <TARGET_TYPE>
TISSUE

>  <PREF_NAME>
Liver

>  <ORGANISM>
Mus musculus

>  <CONFIDENCE_SCORE>
0

>  <TARGET_MAPPING>
Unassigned

>  <DOC_ID>
74879

>  <DOC_CHEMBLID>
CHEMBL2424535

>  <PUBMED_ID>
23973211

>  <JOURNAL>
Bioorg. Med. Chem. Lett.

>  <YEAR>
2013

>  <VOLUME>
23

>  <ISSUE>
19

>  <FIRST_PAGE>
5401

$$$$

  Mrv1533001291819162D          

 32 35  0  0  0  0            999 V2000
    2.7512    0.7634    0.0000 C   0  0  0  0  0  0  0  0  0  0  0  0
    2.7512   -0.0616    0.0000 C   0  0  0  0  0  0  0  0  0  0  0  0
    3.4656   -0.4741    0.0000 C   0  0  0  0  0  0  0  0  0  0  0  0
    3.4656   -1.2991    0.0000 C   0  0  0  0  0  0  0  0  0  0  0  0
    2.7512   -1.7116    0.0000 C   0  0  0  0  0  0  0  0  0  0  0  0
    2.0367   -1.2991    0.0000 C   0  0  0  0  0  0  0  0  0  0  0  0
    2.0367   -0.4741    0.0000 C   0  0  0  0  0  0  0  0  0  0  0  0
    2.7512   -2.5366    0.0000 N   0  0  0  0  0  0  0  0  0  0  0  0
    2.0837   -3.0215    0.0000 N   0  0  0  0  0  0  0  0  0  0  0  0
    2.3387   -3.8062    0.0000 C   0  0  0  0  0  0  0  0  0  0  0  0
    3.1637   -3.8062    0.0000 C   0  0  0  0  0  0  0  0  0  0  0  0
    3.4186   -3.0215    0.0000 C   0  0  0  0  0  0  0  0  0  0  0  0
    4.2032   -2.7666    0.0000 N   0  0  0  0  0  0  0  0  0  0  0  0
    4.8163   -3.3186    0.0000 C   0  0  0  0  0  0  0  0  0  0  0  0
    4.6448   -4.1256    0.0000 O   0  0  0  0  0  0  0  0  0  0  0  0
    5.6010   -3.0637    0.0000 N   0  0  0  0  0  0  0  0  0  0  0  0
    6.2140   -3.6157    0.0000 C   0  0  0  0  0  0  0  0  0  0  0  0
    6.9987   -3.3608    0.0000 C   0  0  0  0  0  0  0  0  0  0  0  0
    7.6118   -3.9128    0.0000 C   0  0  0  0  0  0  0  0  0  0  0  0
    7.4402   -4.7198    0.0000 C   0  0  0  0  0  0  0  0  0  0  0  0
    6.6556   -4.9747    0.0000 C   0  0  0  0  0  0  0  0  0  0  0  0
    6.0425   -4.4227    0.0000 C   0  0  0  0  0  0  0  0  0  0  0  0
    8.0533   -5.2718    0.0000 N   0  0  0  0  0  0  0  0  0  0  0  0
    8.8603   -5.1003    0.0000 N   0  0  0  0  0  0  0  0  0  0  0  0
    9.2728   -5.8148    0.0000 N   0  0  0  0  0  0  0  0  0  0  0  0
    8.7208   -6.4279    0.0000 N   0  0  0  0  0  0  0  0  0  0  0  0
    7.9671   -6.0923    0.0000 C   0  0  0  0  0  0  0  0  0  0  0  0
    7.2526   -6.5048    0.0000 C   0  0  0  0  0  0  0  0  0  0  0  0
    1.8538   -4.4736    0.0000 C   0  0  0  0  0  0  0  0  0  0  0  0
    1.3688   -5.1410    0.0000 C   0  0  0  0  0  0  0  0  0  0  0  0
    2.5212   -4.9585    0.0000 C   0  0  0  0  0  0  0  0  0  0  0  0
    1.1863   -3.9887    0.0000 C   0  0  0  0  0  0  0  0  0  0  0  0
  1  2  1  0  0  0  0
  2  3  4  0  0  0  0
  3  4  4  0  0  0  0
  4  5  4  0  0  0  0
  5  6  4  0  0  0  0
  6  7  4  0  0  0  0
  2  7  4  0  0  0  0
  5  8  1  0  0  0  0
  8  9  4  0  0  0  0
  9 10  4  0  0  0  0
 10 11  4  0  0  0  0
 11 12  4  0  0  0  0
  8 12  4  0  0  0  0
 12 13  1  0  0  0  0
 13 14  1  0  0  0  0
 14 15  2  0  0  0  0
 14 16  1  0  0  0  0
 16 17  1  0  0  0  0
 17 18  4  0  0  0  0
 18 19  4  0  0  0  0
 19 20  4  0  0  0  0
 20 21  4  0  0  0  0
 21 22  4  0  0  0  0
 17 22  4  0  0  0  0
 20 23  1  0  0  0  0
 23 24  4  0  0  0  0
 24 25  4  0  0  0  0
 25 26  4  0  0  0  0
 26 27  4  0  0  0  0
 23 27  4  0  0  0  0
 27 28  1  0  0  0  0
 10 29  1  0  0  0  0
 29 30  1  0  0  0  0
 29 31  1  0  0  0  0
 29 32  1  0  0  0  0
M  END
>  <CdId>
124

>  <Mol Weight>
430.516

>  <Formula>
C23H26N8O

>  <CMPD_CHEMBLID>
CHEMBL2425152

>  <MOLREGNO>
1580263

>  <PARENT_CMPD_CHEMBLID>
CHEMBL2425152

>  <PARENT_MOLREGNO>
1580263

>  <COMPOUND_KEY>
23

>  <MOLWEIGHT>
430.51

>  <ALOGP>
4.34

>  <PSA>
102.55

>  <NUM_RO5_VIOLATIONS>
0

>  <ACTIVITY_ID>
13441026

>  <STANDARD_TYPE>
CL

>  <RELATION>
=

>  <STANDARD_VALUE>
60.0

>  <STANDARD_UNITS>
mL.min-1.g-1

>  <PUBLISHED_TYPE>
CLH

>  <PUBLISHED_RELATION>
=

>  <PUBLISHED_VALUE>
60.0

>  <PUBLISHED_UNITS>
microL/min/mg

>  <POTENTIAL_DUPLICATE>
0

>  <BAO_ENDPOINT>
BAO_0002759

>  <ASSAY_ID>
983664

>  <ASSAY_CHEMBLID>
CHEMBL2427319

>  <ASSAY_TYPE>
A

>  <DESCRIPTION>
Intrinsic clearance in mouse liver microsomes

>  <ASSAY_SRC_ID>
1

>  <ASSAY_SRC_DESCRIPTION>
Scientific Literature

>  <ASSAY_ORGANISM>
Mus musculus

>  <ASSAY_TAX_ID>
10090

>  <CURATED_BY>
Autocuration

>  <BAO_FORMAT>
BAO_0000251

>  <TID>
102280

>  <TARGET_CHEMBLID>
CHEMBL613580

>  <TARGET_TYPE>
TISSUE

>  <PREF_NAME>
Liver

>  <ORGANISM>
Mus musculus

>  <CONFIDENCE_SCORE>
0

>  <TARGET_MAPPING>
Unassigned

>  <DOC_ID>
74879

>  <DOC_CHEMBLID>
CHEMBL2424535

>  <PUBMED_ID>
23973211

>  <JOURNAL>
Bioorg. Med. Chem. Lett.

>  <YEAR>
2013

>  <VOLUME>
23

>  <ISSUE>
19

>  <FIRST_PAGE>
5401

$$$$

  Mrv1533001291819162D          

 31 34  0  0  0  0            999 V2000
    2.7512    0.7634    0.0000 C   0  0  0  0  0  0  0  0  0  0  0  0
    2.7512   -0.0616    0.0000 C   0  0  0  0  0  0  0  0  0  0  0  0
    3.4656   -0.4741    0.0000 C   0  0  0  0  0  0  0  0  0  0  0  0
    3.4656   -1.2991    0.0000 C   0  0  0  0  0  0  0  0  0  0  0  0
    2.7512   -1.7116    0.0000 C   0  0  0  0  0  0  0  0  0  0  0  0
    2.0367   -1.2991    0.0000 C   0  0  0  0  0  0  0  0  0  0  0  0
    2.0367   -0.4741    0.0000 C   0  0  0  0  0  0  0  0  0  0  0  0
    2.7512   -2.5366    0.0000 N   0  0  0  0  0  0  0  0  0  0  0  0
    2.0837   -3.0215    0.0000 N   0  0  0  0  0  0  0  0  0  0  0  0
    2.3387   -3.8062    0.0000 C   0  0  0  0  0  0  0  0  0  0  0  0
    3.1637   -3.8062    0.0000 C   0  0  0  0  0  0  0  0  0  0  0  0
    3.4186   -3.0215    0.0000 C   0  0  0  0  0  0  0  0  0  0  0  0
    4.2032   -2.7666    0.0000 N   0  0  0  0  0  0  0  0  0  0  0  0
    4.8163   -3.3186    0.0000 C   0  0  0  0  0  0  0  0  0  0  0  0
    4.6448   -4.1256    0.0000 O   0  0  0  0  0  0  0  0  0  0  0  0
    5.6010   -3.0637    0.0000 N   0  0  0  0  0  0  0  0  0  0  0  0
    6.2140   -3.6157    0.0000 C   0  0  0  0  0  0  0  0  0  0  0  0
    6.9987   -3.3608    0.0000 C   0  0  0  0  0  0  0  0  0  0  0  0
    7.6118   -3.9128    0.0000 C   0  0  0  0  0  0  0  0  0  0  0  0
    7.4402   -4.7198    0.0000 C   0  0  0  0  0  0  0  0  0  0  0  0
    6.6556   -4.9747    0.0000 C   0  0  0  0  0  0  0  0  0  0  0  0
    6.0425   -4.4227    0.0000 C   0  0  0  0  0  0  0  0  0  0  0  0
    8.0533   -5.2718    0.0000 N   0  0  0  0  0  0  0  0  0  0  0  0
    8.8603   -5.1003    0.0000 C   0  0  0  0  0  0  0  0  0  0  0  0
    9.2728   -5.8148    0.0000 N   0  0  0  0  0  0  0  0  0  0  0  0
    8.7208   -6.4279    0.0000 N   0  0  0  0  0  0  0  0  0  0  0  0
    7.9671   -6.0923    0.0000 C   0  0  0  0  0  0  0  0  0  0  0  0
    1.8538   -4.4736    0.0000 C   0  0  0  0  0  0  0  0  0  0  0  0
    1.3688   -5.1410    0.0000 C   0  0  0  0  0  0  0  0  0  0  0  0
    2.5212   -4.9585    0.0000 C   0  0  0  0  0  0  0  0  0  0  0  0
    1.1863   -3.9887    0.0000 C   0  0  0  0  0  0  0  0  0  0  0  0
  1  2  1  0  0  0  0
  2  3  4  0  0  0  0
  3  4  4  0  0  0  0
  4  5  4  0  0  0  0
  5  6  4  0  0  0  0
  6  7  4  0  0  0  0
  2  7  4  0  0  0  0
  5  8  1  0  0  0  0
  8  9  4  0  0  0  0
  9 10  4  0  0  0  0
 10 11  4  0  0  0  0
 11 12  4  0  0  0  0
  8 12  4  0  0  0  0
 12 13  1  0  0  0  0
 13 14  1  0  0  0  0
 14 15  2  0  0  0  0
 14 16  1  0  0  0  0
 16 17  1  0  0  0  0
 17 18  4  0  0  0  0
 18 19  4  0  0  0  0
 19 20  4  0  0  0  0
 20 21  4  0  0  0  0
 21 22  4  0  0  0  0
 17 22  4  0  0  0  0
 20 23  1  0  0  0  0
 23 24  4  0  0  0  0
 24 25  4  0  0  0  0
 25 26  4  0  0  0  0
 26 27  4  0  0  0  0
 23 27  4  0  0  0  0
 10 28  1  0  0  0  0
 28 29  1  0  0  0  0
 28 30  1  0  0  0  0
 28 31  1  0  0  0  0
M  END
>  <CdId>
125

>  <Mol Weight>
415.501

>  <Formula>
C23H25N7O

>  <CMPD_CHEMBLID>
CHEMBL2425147

>  <MOLREGNO>
1580258

>  <PARENT_CMPD_CHEMBLID>
CHEMBL2425147

>  <PARENT_MOLREGNO>
1580258

>  <COMPOUND_KEY>
18

>  <MOLWEIGHT>
415.49

>  <ALOGP>
4.34

>  <PSA>
89.66

>  <NUM_RO5_VIOLATIONS>
0

>  <ACTIVITY_ID>
13441031

>  <STANDARD_TYPE>
CL

>  <RELATION>
=

>  <STANDARD_VALUE>
29.0

>  <STANDARD_UNITS>
mL.min-1.g-1

>  <PUBLISHED_TYPE>
CLH

>  <PUBLISHED_RELATION>
=

>  <PUBLISHED_VALUE>
29.0

>  <PUBLISHED_UNITS>
microL/min/mg

>  <POTENTIAL_DUPLICATE>
0

>  <BAO_ENDPOINT>
BAO_0002759

>  <ASSAY_ID>
983664

>  <ASSAY_CHEMBLID>
CHEMBL2427319

>  <ASSAY_TYPE>
A

>  <DESCRIPTION>
Intrinsic clearance in mouse liver microsomes

>  <ASSAY_SRC_ID>
1

>  <ASSAY_SRC_DESCRIPTION>
Scientific Literature

>  <ASSAY_ORGANISM>
Mus musculus

>  <ASSAY_TAX_ID>
10090

>  <CURATED_BY>
Autocuration

>  <BAO_FORMAT>
BAO_0000251

>  <TID>
102280

>  <TARGET_CHEMBLID>
CHEMBL613580

>  <TARGET_TYPE>
TISSUE

>  <PREF_NAME>
Liver

>  <ORGANISM>
Mus musculus

>  <CONFIDENCE_SCORE>
0

>  <TARGET_MAPPING>
Unassigned

>  <DOC_ID>
74879

>  <DOC_CHEMBLID>
CHEMBL2424535

>  <PUBMED_ID>
23973211

>  <JOURNAL>
Bioorg. Med. Chem. Lett.

>  <YEAR>
2013

>  <VOLUME>
23

>  <ISSUE>
19

>  <FIRST_PAGE>
5401

$$$$

  Mrv1533001291819162D          

 33 36  0  0  0  0            999 V2000
    2.7512    0.7634    0.0000 C   0  0  0  0  0  0  0  0  0  0  0  0
    2.7512   -0.0616    0.0000 C   0  0  0  0  0  0  0  0  0  0  0  0
    3.4656   -0.4741    0.0000 C   0  0  0  0  0  0  0  0  0  0  0  0
    3.4656   -1.2991    0.0000 C   0  0  0  0  0  0  0  0  0  0  0  0
    2.7512   -1.7116    0.0000 C   0  0  0  0  0  0  0  0  0  0  0  0
    2.0367   -1.2991    0.0000 C   0  0  0  0  0  0  0  0  0  0  0  0
    2.0367   -0.4741    0.0000 C   0  0  0  0  0  0  0  0  0  0  0  0
    2.7512   -2.5366    0.0000 N   0  0  0  0  0  0  0  0  0  0  0  0
    2.0837   -3.0215    0.0000 N   0  0  0  0  0  0  0  0  0  0  0  0
    2.3387   -3.8062    0.0000 C   0  0  0  0  0  0  0  0  0  0  0  0
    3.1637   -3.8062    0.0000 C   0  0  0  0  0  0  0  0  0  0  0  0
    3.4186   -3.0215    0.0000 C   0  0  0  0  0  0  0  0  0  0  0  0
    4.2032   -2.7666    0.0000 N   0  0  0  0  0  0  0  0  0  0  0  0
    4.8163   -3.3186    0.0000 C   0  0  0  0  0  0  0  0  0  0  0  0
    4.6448   -4.1256    0.0000 O   0  0  0  0  0  0  0  0  0  0  0  0
    5.6010   -3.0637    0.0000 N   0  0  0  0  0  0  0  0  0  0  0  0
    6.2140   -3.6157    0.0000 C   0  0  0  0  0  0  0  0  0  0  0  0
    6.9987   -3.3608    0.0000 C   0  0  0  0  0  0  0  0  0  0  0  0
    7.6118   -3.9128    0.0000 C   0  0  0  0  0  0  0  0  0  0  0  0
    7.4402   -4.7198    0.0000 C   0  0  0  0  0  0  0  0  0  0  0  0
    6.6556   -4.9747    0.0000 C   0  0  0  0  0  0  0  0  0  0  0  0
    6.0425   -4.4227    0.0000 C   0  0  0  0  0  0  0  0  0  0  0  0
    8.0533   -5.2718    0.0000 N   0  0  0  0  0  0  0  0  0  0  0  0
    8.8603   -5.1003    0.0000 C   0  0  0  0  0  0  0  0  0  0  0  0
    9.2728   -5.8148    0.0000 N   0  0  0  0  0  0  0  0  0  0  0  0
    8.7208   -6.4279    0.0000 C   0  0  0  0  0  0  0  0  0  0  0  0
    8.8923   -7.2348    0.0000 Cl  0  0  0  0  0  0  0  0  0  0  0  0
    7.9671   -6.0923    0.0000 C   0  0  0  0  0  0  0  0  0  0  0  0
    7.2526   -6.5048    0.0000 Cl  0  0  0  0  0  0  0  0  0  0  0  0
    1.8538   -4.4736    0.0000 C   0  0  0  0  0  0  0  0  0  0  0  0
    1.3688   -5.1410    0.0000 C   0  0  0  0  0  0  0  0  0  0  0  0
    2.5212   -4.9585    0.0000 C   0  0  0  0  0  0  0  0  0  0  0  0
    1.1863   -3.9887    0.0000 C   0  0  0  0  0  0  0  0  0  0  0  0
  1  2  1  0  0  0  0
  2  3  4  0  0  0  0
  3  4  4  0  0  0  0
  4  5  4  0  0  0  0
  5  6  4  0  0  0  0
  6  7  4  0  0  0  0
  2  7  4  0  0  0  0
  5  8  1  0  0  0  0
  8  9  4  0  0  0  0
  9 10  4  0  0  0  0
 10 11  4  0  0  0  0
 11 12  4  0  0  0  0
  8 12  4  0  0  0  0
 12 13  1  0  0  0  0
 13 14  1  0  0  0  0
 14 15  2  0  0  0  0
 14 16  1  0  0  0  0
 16 17  1  0  0  0  0
 17 18  4  0  0  0  0
 18 19  4  0  0  0  0
 19 20  4  0  0  0  0
 20 21  4  0  0  0  0
 21 22  4  0  0  0  0
 17 22  4  0  0  0  0
 20 23  1  0  0  0  0
 23 24  4  0  0  0  0
 24 25  4  0  0  0  0
 25 26  4  0  0  0  0
 26 27  1  0  0  0  0
 26 28  4  0  0  0  0
 23 28  4  0  0  0  0
 28 29  1  0  0  0  0
 10 30  1  0  0  0  0
 30 31  1  0  0  0  0
 30 32  1  0  0  0  0
 30 33  1  0  0  0  0
M  END
>  <CdId>
126

>  <Mol Weight>
483.4

>  <Formula>
C24H24Cl2N6O

>  <CMPD_CHEMBLID>
CHEMBL2425149

>  <MOLREGNO>
1580260

>  <PARENT_CMPD_CHEMBLID>
CHEMBL2425149

>  <PARENT_MOLREGNO>
1580260

>  <COMPOUND_KEY>
20

>  <MOLWEIGHT>
483.39

>  <ALOGP>
6.19

>  <PSA>
76.77

>  <NUM_RO5_VIOLATIONS>
1

>  <ACTIVITY_ID>
13441029

>  <STANDARD_TYPE>
CL

>  <RELATION>
=

>  <STANDARD_VALUE>
114.0

>  <STANDARD_UNITS>
mL.min-1.g-1

>  <PUBLISHED_TYPE>
CLH

>  <PUBLISHED_RELATION>
=

>  <PUBLISHED_VALUE>
114.0

>  <PUBLISHED_UNITS>
microL/min/mg

>  <POTENTIAL_DUPLICATE>
0

>  <BAO_ENDPOINT>
BAO_0002759

>  <ASSAY_ID>
983664

>  <ASSAY_CHEMBLID>
CHEMBL2427319

>  <ASSAY_TYPE>
A

>  <DESCRIPTION>
Intrinsic clearance in mouse liver microsomes

>  <ASSAY_SRC_ID>
1

>  <ASSAY_SRC_DESCRIPTION>
Scientific Literature

>  <ASSAY_ORGANISM>
Mus musculus

>  <ASSAY_TAX_ID>
10090

>  <CURATED_BY>
Autocuration

>  <BAO_FORMAT>
BAO_0000251

>  <TID>
102280

>  <TARGET_CHEMBLID>
CHEMBL613580

>  <TARGET_TYPE>
TISSUE

>  <PREF_NAME>
Liver

>  <ORGANISM>
Mus musculus

>  <CONFIDENCE_SCORE>
0

>  <TARGET_MAPPING>
Unassigned

>  <DOC_ID>
74879

>  <DOC_CHEMBLID>
CHEMBL2424535

>  <PUBMED_ID>
23973211

>  <JOURNAL>
Bioorg. Med. Chem. Lett.

>  <YEAR>
2013

>  <VOLUME>
23

>  <ISSUE>
19

>  <FIRST_PAGE>
5401

$$$$

  Mrv1533001291819162D          

 27 30  0  0  1  0            999 V2000
    1.7100   -2.4055    0.0000 C   0  0  0  0  0  0  0  0  0  0  0  0
    1.4201   -1.6331    0.0000 C   0  0  0  0  0  0  0  0  0  0  0  0
    0.6248   -1.4137    0.0000 N   0  0  0  0  0  0  0  0  0  0  0  0
    0.5878   -0.5895    0.0000 O   0  0  0  0  0  0  0  0  0  0  0  0
    1.3602   -0.2996    0.0000 C   0  0  0  0  0  0  0  0  0  0  0  0
    1.5438    0.5047    0.0000 C   0  0  2  0  0  0  0  0  0  0  0  0
    0.8988    1.0191    0.0000 C   0  0  0  0  0  0  0  0  0  0  0  0
    0.1308    0.7177    0.0000 C   0  0  0  0  0  0  0  0  0  0  0  0
    0.0078   -0.0981    0.0000 O   0  0  0  0  0  0  0  0  0  0  0  0
   -0.5142    1.2321    0.0000 N   0  0  0  0  0  0  0  0  0  0  0  0
    2.2871    0.8627    0.0000 N   0  0  0  0  0  0  0  0  0  0  0  0
    3.0304    0.5047    0.0000 C   0  0  0  0  0  0  0  0  0  0  0  0
    3.6754    1.0191    0.0000 C   0  0  0  0  0  0  0  0  0  0  0  0
    3.5524    1.8349    0.0000 C   0  0  0  0  0  0  0  0  0  0  0  0
    4.1974    2.3492    0.0000 C   0  0  0  0  0  0  0  0  0  0  0  0
    4.9654    2.0478    0.0000 C   0  0  0  0  0  0  0  0  0  0  0  0
    5.6104    2.5622    0.0000 Cl  0  0  0  0  0  0  0  0  0  0  0  0
    5.0884    1.2321    0.0000 C   0  0  0  0  0  0  0  0  0  0  0  0
    4.4434    0.7177    0.0000 C   0  0  0  0  0  0  0  0  0  0  0  0
    3.2140   -0.2996    0.0000 C   0  0  0  0  0  0  0  0  0  0  0  0
    3.9864   -0.5895    0.0000 C   0  0  0  0  0  0  0  0  0  0  0  0
    4.6749   -0.1350    0.0000 C   0  0  0  0  0  0  0  0  0  0  0  0
    3.9493   -1.4137    0.0000 C   0  0  0  0  0  0  0  0  0  0  0  0
    4.5944   -1.9280    0.0000 C   0  0  0  0  0  0  0  0  0  0  0  0
    3.1541   -1.6331    0.0000 S   0  0  0  0  0  0  0  0  0  0  0  0
    2.6996   -0.9446    0.0000 C   0  0  0  0  0  0  0  0  0  0  0  0
    1.8746   -0.9446    0.0000 C   0  0  0  0  0  0  0  0  0  0  0  0
  1  2  1  0  0  0  0
  2  3  4  0  0  0  0
  3  4  4  0  0  0  0
  4  5  4  0  0  0  0
  5  6  1  0  0  0  0
  6  7  1  6  0  0  0
  7  8  1  0  0  0  0
  8  9  2  0  0  0  0
  8 10  1  0  0  0  0
  6 11  1  0  0  0  0
 11 12  2  0  0  0  0
 12 13  1  0  0  0  0
 13 14  4  0  0  0  0
 14 15  4  0  0  0  0
 15 16  4  0  0  0  0
 16 17  1  0  0  0  0
 16 18  4  0  0  0  0
 18 19  4  0  0  0  0
 13 19  4  0  0  0  0
 12 20  1  0  0  0  0
 20 21  4  0  0  0  0
 21 22  1  0  0  0  0
 21 23  4  0  0  0  0
 23 24  1  0  0  0  0
 23 25  4  0  0  0  0
 25 26  4  0  0  0  0
 20 26  4  0  0  0  0
 26 27  1  0  0  0  0
  2 27  4  0  0  0  0
  5 27  4  0  0  0  0
M  END
>  <CdId>
127

>  <Mol Weight>
399.89

>  <Formula>
C20H18ClN3O2S

>  <CMPD_CHEMBLID>
CHEMBL2431090

>  <MOLREGNO>
1583143

>  <PARENT_CMPD_CHEMBLID>
CHEMBL2431090

>  <PARENT_MOLREGNO>
1583143

>  <COMPOUND_KEY>
3

>  <MOLWEIGHT>
399.89

>  <ALOGP>
4.07

>  <PSA>
109.72

>  <NUM_RO5_VIOLATIONS>
0

>  <ACTIVITY_ID>
13457040

>  <STANDARD_TYPE>
CL

>  <RELATION>
=

>  <STANDARD_VALUE>
140.0

>  <STANDARD_UNITS>
mL.min-1.g-1

>  <PUBLISHED_TYPE>
CLH

>  <PUBLISHED_RELATION>
=

>  <PUBLISHED_VALUE>
140.0

>  <PUBLISHED_UNITS>
microL/min/mg

>  <POTENTIAL_DUPLICATE>
0

>  <BAO_ENDPOINT>
BAO_0002759

>  <ASSAY_ID>
986180

>  <ASSAY_CHEMBLID>
CHEMBL2433085

>  <ASSAY_TYPE>
A

>  <DESCRIPTION>
Intrinsic clearance in mouse liver microsomes

>  <ASSAY_SRC_ID>
1

>  <ASSAY_SRC_DESCRIPTION>
Scientific Literature

>  <ASSAY_ORGANISM>
Mus musculus

>  <ASSAY_TAX_ID>
10090

>  <CURATED_BY>
Autocuration

>  <BAO_FORMAT>
BAO_0000251

>  <TID>
102280

>  <TARGET_CHEMBLID>
CHEMBL613580

>  <TARGET_TYPE>
TISSUE

>  <PREF_NAME>
Liver

>  <ORGANISM>
Mus musculus

>  <CONFIDENCE_SCORE>
0

>  <TARGET_MAPPING>
Unassigned

>  <DOC_ID>
74979

>  <DOC_CHEMBLID>
CHEMBL2429789

>  <PUBMED_ID>
24900758

>  <JOURNAL>
ACS Med. Chem. Lett.

>  <YEAR>
2013

>  <VOLUME>
4

>  <ISSUE>
9

>  <FIRST_PAGE>
835

$$$$

  Mrv1533001291819162D          

 21 23  0  0  0  0            999 V2000
   -3.8837    0.0165    0.0000 C   0  0  0  0  0  0  0  0  0  0  0  0
   -3.0587    0.0165    0.0000 C   0  0  0  0  0  0  0  0  0  0  0  0
   -2.6462    0.7310    0.0000 C   0  0  0  0  0  0  0  0  0  0  0  0
   -1.8212    0.7310    0.0000 C   0  0  0  0  0  0  0  0  0  0  0  0
   -1.4087    0.0165    0.0000 C   0  0  0  0  0  0  0  0  0  0  0  0
   -1.8212   -0.6979    0.0000 C   0  0  0  0  0  0  0  0  0  0  0  0
   -2.6462   -0.6979    0.0000 C   0  0  0  0  0  0  0  0  0  0  0  0
   -0.5837    0.0165    0.0000 N   0  0  0  0  0  0  0  0  0  0  0  0
   -0.1712   -0.6979    0.0000 C   0  0  0  0  0  0  0  0  0  0  0  0
   -0.5837   -1.4124    0.0000 O   0  0  0  0  0  0  0  0  0  0  0  0
    0.6538   -0.6979    0.0000 C   0  0  0  0  0  0  0  0  0  0  0  0
    1.1387   -0.0305    0.0000 C   0  0  0  0  0  0  0  0  0  0  0  0
    1.9233   -0.2854    0.0000 C   0  0  0  0  0  0  0  0  0  0  0  0
    2.6378    0.1271    0.0000 C   0  0  0  0  0  0  0  0  0  0  0  0
    2.6378    0.9521    0.0000 Cl  0  0  0  0  0  0  0  0  0  0  0  0
    3.3523   -0.2854    0.0000 C   0  0  0  0  0  0  0  0  0  0  0  0
    3.3523   -1.1104    0.0000 C   0  0  0  0  0  0  0  0  0  0  0  0
    4.0668   -1.5229    0.0000 Cl  0  0  0  0  0  0  0  0  0  0  0  0
    2.6378   -1.5229    0.0000 C   0  0  0  0  0  0  0  0  0  0  0  0
    1.9233   -1.1104    0.0000 C   0  0  0  0  0  0  0  0  0  0  0  0
    1.1387   -1.3654    0.0000 N   0  0  0  0  0  0  0  0  0  0  0  0
  1  2  1  0  0  0  0
  2  3  1  0  0  0  0
  3  4  1  0  0  0  0
  4  5  1  0  0  0  0
  5  6  1  0  0  0  0
  6  7  1  0  0  0  0
  2  7  1  0  0  0  0
  5  8  1  0  0  0  0
  8  9  1  0  0  0  0
  9 10  2  0  0  0  0
  9 11  1  0  0  0  0
 11 12  4  0  0  0  0
 12 13  4  0  0  0  0
 13 14  4  0  0  0  0
 14 15  1  0  0  0  0
 14 16  4  0  0  0  0
 16 17  4  0  0  0  0
 17 18  1  0  0  0  0
 17 19  4  0  0  0  0
 19 20  4  0  0  0  0
 13 20  4  0  0  0  0
 20 21  4  0  0  0  0
 11 21  4  0  0  0  0
M  STY  1   1 DAT
M  SAL   1  1  21
M  SDT   1 MRV_IMPLICIT_H                                        
M  SDD   1     0.0000    0.0000    DR    ALL  0       0  
M  SED   1 IMPL_H1
M  END
>  <CdId>
134

>  <Mol Weight>
325.23

>  <Formula>
C16H18Cl2N2O

>  <CMPD_CHEMBLID>
CHEMBL3086132

>  <MOLREGNO>
1603596

>  <PARENT_CMPD_CHEMBLID>
CHEMBL3086132

>  <PARENT_MOLREGNO>
1603596

>  <COMPOUND_KEY>
21

>  <MOLWEIGHT>
325.23

>  <ALOGP>
5.06

>  <PSA>
44.89

>  <NUM_RO5_VIOLATIONS>
1

>  <ACTIVITY_ID>
13828221

>  <STANDARD_TYPE>
CL

>  <RELATION>
=

>  <STANDARD_VALUE>
37.0

>  <STANDARD_UNITS>
mL.min-1.g-1

>  <PUBLISHED_TYPE>
CLH

>  <PUBLISHED_RELATION>
=

>  <PUBLISHED_VALUE>
37.0

>  <PUBLISHED_UNITS>
microL/min/mg

>  <POTENTIAL_DUPLICATE>
0

>  <BAO_ENDPOINT>
BAO_0002759

>  <ASSAY_ID>
1275473

>  <ASSAY_CHEMBLID>
CHEMBL3090443

>  <ASSAY_TYPE>
A

>  <DESCRIPTION>
Intrinsic clearance in mouse liver microsomes by LC/MS/MS analysis

>  <ASSAY_SRC_ID>
1

>  <ASSAY_SRC_DESCRIPTION>
Scientific Literature

>  <ASSAY_ORGANISM>
Mus musculus

>  <ASSAY_TAX_ID>
10090

>  <CURATED_BY>
Autocuration

>  <BAO_FORMAT>
BAO_0000251

>  <TID>
22224

>  <TARGET_CHEMBLID>
CHEMBL612558

>  <TARGET_TYPE>
ADMET

>  <PREF_NAME>
ADMET

>  <CONFIDENCE_SCORE>
0

>  <TARGET_MAPPING>
Unassigned

>  <DOC_ID>
75974

>  <DOC_CHEMBLID>
CHEMBL3085699

>  <PUBMED_ID>
24090347

>  <JOURNAL>
J. Med. Chem.

>  <YEAR>
2013

>  <VOLUME>
56

>  <ISSUE>
21

>  <FIRST_PAGE>
8849

$$$$

  Mrv1533001291819162D          

 21 23  0  0  1  0            999 V2000
   -1.4087   -1.4124    0.0000 C   0  0  0  0  0  0  0  0  0  0  0  0
   -1.8212   -0.6979    0.0000 C   0  0  1  0  0  0  0  0  0  0  0  0
   -2.6462   -0.6979    0.0000 C   0  0  0  0  0  0  0  0  0  0  0  0
   -3.0587    0.0165    0.0000 C   0  0  0  0  0  0  0  0  0  0  0  0
   -2.6462    0.7310    0.0000 C   0  0  0  0  0  0  0  0  0  0  0  0
   -1.8212    0.7310    0.0000 C   0  0  0  0  0  0  0  0  0  0  0  0
   -1.4087    0.0165    0.0000 C   0  0  1  0  0  0  0  0  0  0  0  0
   -0.5837    0.0165    0.0000 N   0  0  0  0  0  0  0  0  0  0  0  0
   -0.1712   -0.6979    0.0000 C   0  0  0  0  0  0  0  0  0  0  0  0
   -0.5837   -1.4124    0.0000 O   0  0  0  0  0  0  0  0  0  0  0  0
    0.6538   -0.6979    0.0000 C   0  0  0  0  0  0  0  0  0  0  0  0
    1.1387   -0.0305    0.0000 C   0  0  0  0  0  0  0  0  0  0  0  0
    1.9233   -0.2854    0.0000 C   0  0  0  0  0  0  0  0  0  0  0  0
    2.6378    0.1271    0.0000 C   0  0  0  0  0  0  0  0  0  0  0  0
    2.6378    0.9521    0.0000 F   0  0  0  0  0  0  0  0  0  0  0  0
    3.3523   -0.2854    0.0000 C   0  0  0  0  0  0  0  0  0  0  0  0
    3.3523   -1.1104    0.0000 C   0  0  0  0  0  0  0  0  0  0  0  0
    4.0668   -1.5229    0.0000 F   0  0  0  0  0  0  0  0  0  0  0  0
    2.6378   -1.5229    0.0000 C   0  0  0  0  0  0  0  0  0  0  0  0
    1.9233   -1.1104    0.0000 C   0  0  0  0  0  0  0  0  0  0  0  0
    1.1387   -1.3654    0.0000 N   0  0  0  0  0  0  0  0  0  0  0  0
  2  1  1  1  0  0  0
  2  3  1  0  0  0  0
  3  4  1  0  0  0  0
  4  5  1  0  0  0  0
  5  6  1  0  0  0  0
  6  7  1  0  0  0  0
  2  7  1  0  0  0  0
  7  8  1  1  0  0  0
  8  9  1  0  0  0  0
  9 10  2  0  0  0  0
  9 11  1  0  0  0  0
 11 12  4  0  0  0  0
 12 13  4  0  0  0  0
 13 14  4  0  0  0  0
 14 15  1  0  0  0  0
 14 16  4  0  0  0  0
 16 17  4  0  0  0  0
 17 18  1  0  0  0  0
 17 19  4  0  0  0  0
 19 20  4  0  0  0  0
 13 20  4  0  0  0  0
 20 21  4  0  0  0  0
 11 21  4  0  0  0  0
M  STY  1   1 DAT
M  SAL   1  1  21
M  SDT   1 MRV_IMPLICIT_H                                        
M  SDD   1     0.0000    0.0000    DR    ALL  0       0  
M  SED   1 IMPL_H1
M  END
>  <CdId>
136

>  <Mol Weight>
292.33

>  <Formula>
C16H18F2N2O

>  <CMPD_CHEMBLID>
CHEMBL3086131

>  <MOLREGNO>
1603595

>  <PARENT_CMPD_CHEMBLID>
CHEMBL3086131

>  <PARENT_MOLREGNO>
1603595

>  <COMPOUND_KEY>
22

>  <MOLWEIGHT>
292.32

>  <ALOGP>
4.21

>  <PSA>
44.89

>  <NUM_RO5_VIOLATIONS>
0

>  <ACTIVITY_ID>
13828220

>  <STANDARD_TYPE>
CL

>  <RELATION>
=

>  <STANDARD_VALUE>
660.0

>  <STANDARD_UNITS>
mL.min-1.g-1

>  <PUBLISHED_TYPE>
CLH

>  <PUBLISHED_RELATION>
=

>  <PUBLISHED_VALUE>
660.0

>  <PUBLISHED_UNITS>
microL/min/mg

>  <POTENTIAL_DUPLICATE>
0

>  <BAO_ENDPOINT>
BAO_0002759

>  <ASSAY_ID>
1275473

>  <ASSAY_CHEMBLID>
CHEMBL3090443

>  <ASSAY_TYPE>
A

>  <DESCRIPTION>
Intrinsic clearance in mouse liver microsomes by LC/MS/MS analysis

>  <ASSAY_SRC_ID>
1

>  <ASSAY_SRC_DESCRIPTION>
Scientific Literature

>  <ASSAY_ORGANISM>
Mus musculus

>  <ASSAY_TAX_ID>
10090

>  <CURATED_BY>
Autocuration

>  <BAO_FORMAT>
BAO_0000251

>  <TID>
22224

>  <TARGET_CHEMBLID>
CHEMBL612558

>  <TARGET_TYPE>
ADMET

>  <PREF_NAME>
ADMET

>  <CONFIDENCE_SCORE>
0

>  <TARGET_MAPPING>
Unassigned

>  <DOC_ID>
75974

>  <DOC_CHEMBLID>
CHEMBL3085699

>  <PUBMED_ID>
24090347

>  <JOURNAL>
J. Med. Chem.

>  <YEAR>
2013

>  <VOLUME>
56

>  <ISSUE>
21

>  <FIRST_PAGE>
8849

$$$$

  Mrv1533001291819162D          

 21 23  0  0  0  0            999 V2000
   -3.8837    0.0165    0.0000 C   0  0  0  0  0  0  0  0  0  0  0  0
   -3.0587    0.0165    0.0000 C   0  0  2  0  0  0  0  0  0  0  0  0
   -2.6462    0.7310    0.0000 C   0  0  0  0  0  0  0  0  0  0  0  0
   -1.8212    0.7310    0.0000 C   0  0  0  0  0  0  0  0  0  0  0  0
   -1.4087    0.0165    0.0000 C   0  0  1  0  0  0  0  0  0  0  0  0
   -1.8212   -0.6979    0.0000 C   0  0  0  0  0  0  0  0  0  0  0  0
   -2.6462   -0.6979    0.0000 C   0  0  0  0  0  0  0  0  0  0  0  0
   -0.5837    0.0165    0.0000 N   0  0  0  0  0  0  0  0  0  0  0  0
   -0.1712   -0.6979    0.0000 C   0  0  0  0  0  0  0  0  0  0  0  0
   -0.5837   -1.4124    0.0000 O   0  0  0  0  0  0  0  0  0  0  0  0
    0.6538   -0.6979    0.0000 C   0  0  0  0  0  0  0  0  0  0  0  0
    1.1387   -0.0305    0.0000 C   0  0  0  0  0  0  0  0  0  0  0  0
    1.9233   -0.2854    0.0000 C   0  0  0  0  0  0  0  0  0  0  0  0
    2.6378    0.1271    0.0000 C   0  0  0  0  0  0  0  0  0  0  0  0
    2.6378    0.9521    0.0000 Cl  0  0  0  0  0  0  0  0  0  0  0  0
    3.3523   -0.2854    0.0000 C   0  0  0  0  0  0  0  0  0  0  0  0
    3.3523   -1.1104    0.0000 C   0  0  0  0  0  0  0  0  0  0  0  0
    4.0668   -1.5229    0.0000 Cl  0  0  0  0  0  0  0  0  0  0  0  0
    2.6378   -1.5229    0.0000 C   0  0  0  0  0  0  0  0  0  0  0  0
    1.9233   -1.1104    0.0000 C   0  0  0  0  0  0  0  0  0  0  0  0
    1.1387   -1.3654    0.0000 N   0  0  0  0  0  0  0  0  0  0  0  0
  2  1  1  6  0  0  0
  2  3  1  0  0  0  0
  3  4  1  0  0  0  0
  4  5  1  0  0  0  0
  5  6  1  0  0  0  0
  6  7  1  0  0  0  0
  2  7  1  0  0  0  0
  5  8  1  6  0  0  0
  8  9  1  0  0  0  0
  9 10  2  0  0  0  0
  9 11  1  0  0  0  0
 11 12  4  0  0  0  0
 12 13  4  0  0  0  0
 13 14  4  0  0  0  0
 14 15  1  0  0  0  0
 14 16  4  0  0  0  0
 16 17  4  0  0  0  0
 17 18  1  0  0  0  0
 17 19  4  0  0  0  0
 19 20  4  0  0  0  0
 13 20  4  0  0  0  0
 20 21  4  0  0  0  0
 11 21  4  0  0  0  0
M  STY  1   1 DAT
M  SAL   1  1  21
M  SDT   1 MRV_IMPLICIT_H                                        
M  SDD   1     0.0000    0.0000    DR    ALL  0       0  
M  SED   1 IMPL_H1
M  END
>  <CdId>
137

>  <Mol Weight>
325.23

>  <Formula>
C16H18Cl2N2O

>  <CMPD_CHEMBLID>
CHEMBL3086125

>  <MOLREGNO>
1603589

>  <PARENT_CMPD_CHEMBLID>
CHEMBL3086125

>  <PARENT_MOLREGNO>
1603589

>  <COMPOUND_KEY>
27

>  <MOLWEIGHT>
325.23

>  <ALOGP>
5.06

>  <PSA>
44.89

>  <NUM_RO5_VIOLATIONS>
1

>  <ACTIVITY_ID>
13828215

>  <STANDARD_TYPE>
CL

>  <RELATION>
=

>  <STANDARD_VALUE>
47.0

>  <STANDARD_UNITS>
mL.min-1.g-1

>  <PUBLISHED_TYPE>
CLH

>  <PUBLISHED_RELATION>
=

>  <PUBLISHED_VALUE>
47.0

>  <PUBLISHED_UNITS>
microL/min/mg

>  <POTENTIAL_DUPLICATE>
0

>  <BAO_ENDPOINT>
BAO_0002759

>  <ASSAY_ID>
1275473

>  <ASSAY_CHEMBLID>
CHEMBL3090443

>  <ASSAY_TYPE>
A

>  <DESCRIPTION>
Intrinsic clearance in mouse liver microsomes by LC/MS/MS analysis

>  <ASSAY_SRC_ID>
1

>  <ASSAY_SRC_DESCRIPTION>
Scientific Literature

>  <ASSAY_ORGANISM>
Mus musculus

>  <ASSAY_TAX_ID>
10090

>  <CURATED_BY>
Autocuration

>  <BAO_FORMAT>
BAO_0000251

>  <TID>
22224

>  <TARGET_CHEMBLID>
CHEMBL612558

>  <TARGET_TYPE>
ADMET

>  <PREF_NAME>
ADMET

>  <CONFIDENCE_SCORE>
0

>  <TARGET_MAPPING>
Unassigned

>  <DOC_ID>
75974

>  <DOC_CHEMBLID>
CHEMBL3085699

>  <PUBMED_ID>
24090347

>  <JOURNAL>
J. Med. Chem.

>  <YEAR>
2013

>  <VOLUME>
56

>  <ISSUE>
21

>  <FIRST_PAGE>
8849

$$$$

  Mrv1533001291819162D          

 21 23  0  0  0  0            999 V2000
   -3.8837   -1.4124    0.0000 C   0  0  0  0  0  0  0  0  0  0  0  0
   -3.0587   -1.4124    0.0000 C   0  0  0  0  0  0  0  0  0  0  0  0
   -2.6462   -0.6979    0.0000 C   0  0  0  0  0  0  0  0  0  0  0  0
   -1.8212   -0.6979    0.0000 C   0  0  0  0  0  0  0  0  0  0  0  0
   -1.4087   -1.4124    0.0000 C   0  0  0  0  0  0  0  0  0  0  0  0
   -1.8212   -2.1269    0.0000 C   0  0  0  0  0  0  0  0  0  0  0  0
   -2.6462   -2.1269    0.0000 C   0  0  0  0  0  0  0  0  0  0  0  0
   -0.5837   -1.4124    0.0000 N   0  0  0  0  0  0  0  0  0  0  0  0
   -0.1712   -0.6979    0.0000 C   0  0  0  0  0  0  0  0  0  0  0  0
   -0.5837    0.0165    0.0000 O   0  0  0  0  0  0  0  0  0  0  0  0
    0.6538   -0.6979    0.0000 C   0  0  0  0  0  0  0  0  0  0  0  0
    1.1387   -0.0305    0.0000 C   0  0  0  0  0  0  0  0  0  0  0  0
    1.9233   -0.2854    0.0000 C   0  0  0  0  0  0  0  0  0  0  0  0
    2.6378    0.1271    0.0000 C   0  0  0  0  0  0  0  0  0  0  0  0
    2.6378    0.9521    0.0000 Cl  0  0  0  0  0  0  0  0  0  0  0  0
    3.3523   -0.2854    0.0000 C   0  0  0  0  0  0  0  0  0  0  0  0
    4.0668    0.1271    0.0000 Cl  0  0  0  0  0  0  0  0  0  0  0  0
    3.3523   -1.1104    0.0000 C   0  0  0  0  0  0  0  0  0  0  0  0
    2.6378   -1.5229    0.0000 C   0  0  0  0  0  0  0  0  0  0  0  0
    1.9233   -1.1104    0.0000 C   0  0  0  0  0  0  0  0  0  0  0  0
    1.1387   -1.3654    0.0000 N   0  0  0  0  0  0  0  0  0  0  0  0
  1  2  1  0  0  0  0
  2  3  1  0  0  0  0
  3  4  1  0  0  0  0
  4  5  1  0  0  0  0
  5  6  1  0  0  0  0
  6  7  1  0  0  0  0
  2  7  1  0  0  0  0
  5  8  1  0  0  0  0
  8  9  1  0  0  0  0
  9 10  2  0  0  0  0
  9 11  1  0  0  0  0
 11 12  4  0  0  0  0
 12 13  4  0  0  0  0
 13 14  4  0  0  0  0
 14 15  1  0  0  0  0
 14 16  4  0  0  0  0
 16 17  1  0  0  0  0
 16 18  4  0  0  0  0
 18 19  4  0  0  0  0
 19 20  4  0  0  0  0
 13 20  4  0  0  0  0
 20 21  4  0  0  0  0
 11 21  4  0  0  0  0
M  STY  1   1 DAT
M  SAL   1  1  21
M  SDT   1 MRV_IMPLICIT_H                                        
M  SDD   1     0.0000    0.0000    DR    ALL  0       0  
M  SED   1 IMPL_H1
M  END
>  <CdId>
138

>  <Mol Weight>
325.23

>  <Formula>
C16H18Cl2N2O

>  <CMPD_CHEMBLID>
CHEMBL3086119

>  <MOLREGNO>
1603583

>  <PARENT_CMPD_CHEMBLID>
CHEMBL3086119

>  <PARENT_MOLREGNO>
1603583

>  <COMPOUND_KEY>
34

>  <MOLWEIGHT>
325.23

>  <ALOGP>
5.06

>  <PSA>
44.89

>  <NUM_RO5_VIOLATIONS>
1

>  <ACTIVITY_ID>
13828208

>  <STANDARD_TYPE>
CL

>  <RELATION>
=

>  <STANDARD_VALUE>
60.8

>  <STANDARD_UNITS>
mL.min-1.g-1

>  <PUBLISHED_TYPE>
CLH

>  <PUBLISHED_RELATION>
=

>  <PUBLISHED_VALUE>
60.8

>  <PUBLISHED_UNITS>
microL/min/mg

>  <POTENTIAL_DUPLICATE>
0

>  <BAO_ENDPOINT>
BAO_0002759

>  <ASSAY_ID>
1275473

>  <ASSAY_CHEMBLID>
CHEMBL3090443

>  <ASSAY_TYPE>
A

>  <DESCRIPTION>
Intrinsic clearance in mouse liver microsomes by LC/MS/MS analysis

>  <ASSAY_SRC_ID>
1

>  <ASSAY_SRC_DESCRIPTION>
Scientific Literature

>  <ASSAY_ORGANISM>
Mus musculus

>  <ASSAY_TAX_ID>
10090

>  <CURATED_BY>
Autocuration

>  <BAO_FORMAT>
BAO_0000251

>  <TID>
22224

>  <TARGET_CHEMBLID>
CHEMBL612558

>  <TARGET_TYPE>
ADMET

>  <PREF_NAME>
ADMET

>  <CONFIDENCE_SCORE>
0

>  <TARGET_MAPPING>
Unassigned

>  <DOC_ID>
75974

>  <DOC_CHEMBLID>
CHEMBL3085699

>  <PUBMED_ID>
24090347

>  <JOURNAL>
J. Med. Chem.

>  <YEAR>
2013

>  <VOLUME>
56

>  <ISSUE>
21

>  <FIRST_PAGE>
8849

$$$$

  Mrv1533001291819162D          

 21 23  0  0  0  0            999 V2000
   -3.8837    0.0165    0.0000 C   0  0  0  0  0  0  0  0  0  0  0  0
   -3.0587    0.0165    0.0000 C   0  0  2  0  0  0  0  0  0  0  0  0
   -2.6462    0.7310    0.0000 C   0  0  0  0  0  0  0  0  0  0  0  0
   -1.8212    0.7310    0.0000 C   0  0  0  0  0  0  0  0  0  0  0  0
   -1.4087    0.0165    0.0000 C   0  0  2  0  0  0  0  0  0  0  0  0
   -1.8212   -0.6979    0.0000 C   0  0  0  0  0  0  0  0  0  0  0  0
   -2.6462   -0.6979    0.0000 C   0  0  0  0  0  0  0  0  0  0  0  0
   -0.5837    0.0165    0.0000 N   0  0  0  0  0  0  0  0  0  0  0  0
   -0.1712   -0.6979    0.0000 C   0  0  0  0  0  0  0  0  0  0  0  0
   -0.5837   -1.4124    0.0000 O   0  0  0  0  0  0  0  0  0  0  0  0
    0.6538   -0.6979    0.0000 C   0  0  0  0  0  0  0  0  0  0  0  0
    1.1387   -0.0305    0.0000 C   0  0  0  0  0  0  0  0  0  0  0  0
    1.9233   -0.2854    0.0000 C   0  0  0  0  0  0  0  0  0  0  0  0
    2.6378    0.1271    0.0000 C   0  0  0  0  0  0  0  0  0  0  0  0
    2.6378    0.9521    0.0000 F   0  0  0  0  0  0  0  0  0  0  0  0
    3.3523   -0.2854    0.0000 C   0  0  0  0  0  0  0  0  0  0  0  0
    3.3523   -1.1104    0.0000 C   0  0  0  0  0  0  0  0  0  0  0  0
    4.0668   -1.5229    0.0000 F   0  0  0  0  0  0  0  0  0  0  0  0
    2.6378   -1.5229    0.0000 C   0  0  0  0  0  0  0  0  0  0  0  0
    1.9233   -1.1104    0.0000 C   0  0  0  0  0  0  0  0  0  0  0  0
    1.1387   -1.3654    0.0000 N   0  0  0  0  0  0  0  0  0  0  0  0
  2  1  1  6  0  0  0
  2  3  1  0  0  0  0
  3  4  1  0  0  0  0
  4  5  1  0  0  0  0
  5  6  1  0  0  0  0
  6  7  1  0  0  0  0
  2  7  1  0  0  0  0
  5  8  1  1  0  0  0
  8  9  1  0  0  0  0
  9 10  2  0  0  0  0
  9 11  1  0  0  0  0
 11 12  4  0  0  0  0
 12 13  4  0  0  0  0
 13 14  4  0  0  0  0
 14 15  1  0  0  0  0
 14 16  4  0  0  0  0
 16 17  4  0  0  0  0
 17 18  1  0  0  0  0
 17 19  4  0  0  0  0
 19 20  4  0  0  0  0
 13 20  4  0  0  0  0
 20 21  4  0  0  0  0
 11 21  4  0  0  0  0
M  STY  1   1 DAT
M  SAL   1  1  21
M  SDT   1 MRV_IMPLICIT_H                                        
M  SDD   1     0.0000    0.0000    DR    ALL  0       0  
M  SED   1 IMPL_H1
M  END
>  <CdId>
139

>  <Mol Weight>
292.33

>  <Formula>
C16H18F2N2O

>  <CMPD_CHEMBLID>
CHEMBL3086124

>  <MOLREGNO>
1603588

>  <PARENT_CMPD_CHEMBLID>
CHEMBL3086124

>  <PARENT_MOLREGNO>
1603588

>  <COMPOUND_KEY>
29

>  <MOLWEIGHT>
292.32

>  <ALOGP>
4.14

>  <PSA>
44.89

>  <NUM_RO5_VIOLATIONS>
0

>  <ACTIVITY_ID>
13828213

>  <STANDARD_TYPE>
CL

>  <RELATION>
=

>  <STANDARD_VALUE>
149.0

>  <STANDARD_UNITS>
mL.min-1.g-1

>  <PUBLISHED_TYPE>
CLH

>  <PUBLISHED_RELATION>
=

>  <PUBLISHED_VALUE>
149.0

>  <PUBLISHED_UNITS>
microL/min/mg

>  <POTENTIAL_DUPLICATE>
0

>  <BAO_ENDPOINT>
BAO_0002759

>  <ASSAY_ID>
1275473

>  <ASSAY_CHEMBLID>
CHEMBL3090443

>  <ASSAY_TYPE>
A

>  <DESCRIPTION>
Intrinsic clearance in mouse liver microsomes by LC/MS/MS analysis

>  <ASSAY_SRC_ID>
1

>  <ASSAY_SRC_DESCRIPTION>
Scientific Literature

>  <ASSAY_ORGANISM>
Mus musculus

>  <ASSAY_TAX_ID>
10090

>  <CURATED_BY>
Autocuration

>  <BAO_FORMAT>
BAO_0000251

>  <TID>
22224

>  <TARGET_CHEMBLID>
CHEMBL612558

>  <TARGET_TYPE>
ADMET

>  <PREF_NAME>
ADMET

>  <CONFIDENCE_SCORE>
0

>  <TARGET_MAPPING>
Unassigned

>  <DOC_ID>
75974

>  <DOC_CHEMBLID>
CHEMBL3085699

>  <PUBMED_ID>
24090347

>  <JOURNAL>
J. Med. Chem.

>  <YEAR>
2013

>  <VOLUME>
56

>  <ISSUE>
21

>  <FIRST_PAGE>
8849

$$$$

  Mrv1533001291819162D          

 20 22  0  0  0  0            999 V2000
   -3.8837   -1.4124    0.0000 C   0  0  0  0  0  0  0  0  0  0  0  0
   -3.0587   -1.4124    0.0000 C   0  0  0  0  0  0  0  0  0  0  0  0
   -2.6462   -0.6979    0.0000 C   0  0  0  0  0  0  0  0  0  0  0  0
   -1.8212   -0.6979    0.0000 C   0  0  0  0  0  0  0  0  0  0  0  0
   -1.4087   -1.4124    0.0000 C   0  0  0  0  0  0  0  0  0  0  0  0
   -1.8212   -2.1269    0.0000 C   0  0  0  0  0  0  0  0  0  0  0  0
   -2.6462   -2.1269    0.0000 C   0  0  0  0  0  0  0  0  0  0  0  0
   -0.5837   -1.4124    0.0000 N   0  0  0  0  0  0  0  0  0  0  0  0
   -0.1712   -0.6979    0.0000 C   0  0  0  0  0  0  0  0  0  0  0  0
   -0.5837    0.0165    0.0000 O   0  0  0  0  0  0  0  0  0  0  0  0
    0.6538   -0.6979    0.0000 C   0  0  0  0  0  0  0  0  0  0  0  0
    1.1387   -0.0305    0.0000 C   0  0  0  0  0  0  0  0  0  0  0  0
    1.9233   -0.2854    0.0000 C   0  0  0  0  0  0  0  0  0  0  0  0
    2.6378    0.1271    0.0000 C   0  0  0  0  0  0  0  0  0  0  0  0
    3.3523   -0.2854    0.0000 C   0  0  0  0  0  0  0  0  0  0  0  0
    3.3523   -1.1104    0.0000 C   0  0  0  0  0  0  0  0  0  0  0  0
    2.6378   -1.5229    0.0000 C   0  0  0  0  0  0  0  0  0  0  0  0
    2.6378   -2.3479    0.0000 Cl  0  0  0  0  0  0  0  0  0  0  0  0
    1.9233   -1.1104    0.0000 C   0  0  0  0  0  0  0  0  0  0  0  0
    1.1387   -1.3654    0.0000 N   0  0  0  0  0  0  0  0  0  0  0  0
  1  2  1  0  0  0  0
  2  3  1  0  0  0  0
  3  4  1  0  0  0  0
  4  5  1  0  0  0  0
  5  6  1  0  0  0  0
  6  7  1  0  0  0  0
  2  7  1  0  0  0  0
  5  8  1  0  0  0  0
  8  9  1  0  0  0  0
  9 10  2  0  0  0  0
  9 11  1  0  0  0  0
 11 12  4  0  0  0  0
 12 13  4  0  0  0  0
 13 14  4  0  0  0  0
 14 15  4  0  0  0  0
 15 16  4  0  0  0  0
 16 17  4  0  0  0  0
 17 18  1  0  0  0  0
 17 19  4  0  0  0  0
 13 19  4  0  0  0  0
 19 20  4  0  0  0  0
 11 20  4  0  0  0  0
M  STY  1   1 DAT
M  SAL   1  1  20
M  SDT   1 MRV_IMPLICIT_H                                        
M  SDD   1     0.0000    0.0000    DR    ALL  0       0  
M  SED   1 IMPL_H1
M  END
>  <CdId>
141

>  <Mol Weight>
290.79

>  <Formula>
C16H19ClN2O

>  <CMPD_CHEMBLID>
CHEMBL3086120

>  <MOLREGNO>
1603584

>  <PARENT_CMPD_CHEMBLID>
CHEMBL3086120

>  <PARENT_MOLREGNO>
1603584

>  <COMPOUND_KEY>
33

>  <MOLWEIGHT>
290.79

>  <ALOGP>
4.4

>  <PSA>
44.89

>  <NUM_RO5_VIOLATIONS>
0

>  <ACTIVITY_ID>
13828209

>  <STANDARD_TYPE>
CL

>  <RELATION>
=

>  <STANDARD_VALUE>
1040.0

>  <STANDARD_UNITS>
mL.min-1.g-1

>  <PUBLISHED_TYPE>
CLH

>  <PUBLISHED_RELATION>
=

>  <PUBLISHED_VALUE>
1040.0

>  <PUBLISHED_UNITS>
microL/min/mg

>  <POTENTIAL_DUPLICATE>
0

>  <BAO_ENDPOINT>
BAO_0002759

>  <ASSAY_ID>
1275473

>  <ASSAY_CHEMBLID>
CHEMBL3090443

>  <ASSAY_TYPE>
A

>  <DESCRIPTION>
Intrinsic clearance in mouse liver microsomes by LC/MS/MS analysis

>  <ASSAY_SRC_ID>
1

>  <ASSAY_SRC_DESCRIPTION>
Scientific Literature

>  <ASSAY_ORGANISM>
Mus musculus

>  <ASSAY_TAX_ID>
10090

>  <CURATED_BY>
Autocuration

>  <BAO_FORMAT>
BAO_0000251

>  <TID>
22224

>  <TARGET_CHEMBLID>
CHEMBL612558

>  <TARGET_TYPE>
ADMET

>  <PREF_NAME>
ADMET

>  <CONFIDENCE_SCORE>
0

>  <TARGET_MAPPING>
Unassigned

>  <DOC_ID>
75974

>  <DOC_CHEMBLID>
CHEMBL3085699

>  <PUBMED_ID>
24090347

>  <JOURNAL>
J. Med. Chem.

>  <YEAR>
2013

>  <VOLUME>
56

>  <ISSUE>
21

>  <FIRST_PAGE>
8849

$$$$

  Mrv1533001291819162D          

 20 22  0  0  0  0            999 V2000
   -3.8837   -1.4124    0.0000 C   0  0  0  0  0  0  0  0  0  0  0  0
   -3.0587   -1.4124    0.0000 C   0  0  0  0  0  0  0  0  0  0  0  0
   -2.6462   -0.6979    0.0000 C   0  0  0  0  0  0  0  0  0  0  0  0
   -1.8212   -0.6979    0.0000 C   0  0  0  0  0  0  0  0  0  0  0  0
   -1.4087   -1.4124    0.0000 C   0  0  0  0  0  0  0  0  0  0  0  0
   -1.8212   -2.1269    0.0000 C   0  0  0  0  0  0  0  0  0  0  0  0
   -2.6462   -2.1269    0.0000 C   0  0  0  0  0  0  0  0  0  0  0  0
   -0.5837   -1.4124    0.0000 N   0  0  0  0  0  0  0  0  0  0  0  0
   -0.1712   -0.6979    0.0000 C   0  0  0  0  0  0  0  0  0  0  0  0
   -0.5837    0.0165    0.0000 O   0  0  0  0  0  0  0  0  0  0  0  0
    0.6538   -0.6979    0.0000 C   0  0  0  0  0  0  0  0  0  0  0  0
    1.1387   -0.0305    0.0000 C   0  0  0  0  0  0  0  0  0  0  0  0
    1.9233   -0.2854    0.0000 C   0  0  0  0  0  0  0  0  0  0  0  0
    2.6378    0.1271    0.0000 C   0  0  0  0  0  0  0  0  0  0  0  0
    3.3523   -0.2854    0.0000 C   0  0  0  0  0  0  0  0  0  0  0  0
    4.0668    0.1271    0.0000 Cl  0  0  0  0  0  0  0  0  0  0  0  0
    3.3523   -1.1104    0.0000 C   0  0  0  0  0  0  0  0  0  0  0  0
    2.6378   -1.5229    0.0000 C   0  0  0  0  0  0  0  0  0  0  0  0
    1.9233   -1.1104    0.0000 C   0  0  0  0  0  0  0  0  0  0  0  0
    1.1387   -1.3654    0.0000 N   0  0  0  0  0  0  0  0  0  0  0  0
  1  2  1  0  0  0  0
  2  3  1  0  0  0  0
  3  4  1  0  0  0  0
  4  5  1  0  0  0  0
  5  6  1  0  0  0  0
  6  7  1  0  0  0  0
  2  7  1  0  0  0  0
  5  8  1  0  0  0  0
  8  9  1  0  0  0  0
  9 10  2  0  0  0  0
  9 11  1  0  0  0  0
 11 12  4  0  0  0  0
 12 13  4  0  0  0  0
 13 14  4  0  0  0  0
 14 15  4  0  0  0  0
 15 16  1  0  0  0  0
 15 17  4  0  0  0  0
 17 18  4  0  0  0  0
 18 19  4  0  0  0  0
 13 19  4  0  0  0  0
 19 20  4  0  0  0  0
 11 20  4  0  0  0  0
M  STY  1   1 DAT
M  SAL   1  1  20
M  SDT   1 MRV_IMPLICIT_H                                        
M  SDD   1     0.0000    0.0000    DR    ALL  0       0  
M  SED   1 IMPL_H1
M  END
>  <CdId>
142

>  <Mol Weight>
290.79

>  <Formula>
C16H19ClN2O

>  <CMPD_CHEMBLID>
CHEMBL3086121

>  <MOLREGNO>
1603585

>  <PARENT_CMPD_CHEMBLID>
CHEMBL3086121

>  <PARENT_MOLREGNO>
1603585

>  <COMPOUND_KEY>
31

>  <MOLWEIGHT>
290.79

>  <ALOGP>
4.4

>  <PSA>
44.89

>  <NUM_RO5_VIOLATIONS>
0

>  <ACTIVITY_ID>
13828211

>  <STANDARD_TYPE>
CL

>  <RELATION>
=

>  <STANDARD_VALUE>
121.6

>  <STANDARD_UNITS>
mL.min-1.g-1

>  <PUBLISHED_TYPE>
CLH

>  <PUBLISHED_RELATION>
=

>  <PUBLISHED_VALUE>
121.6

>  <PUBLISHED_UNITS>
microL/min/mg

>  <POTENTIAL_DUPLICATE>
0

>  <BAO_ENDPOINT>
BAO_0002759

>  <ASSAY_ID>
1275473

>  <ASSAY_CHEMBLID>
CHEMBL3090443

>  <ASSAY_TYPE>
A

>  <DESCRIPTION>
Intrinsic clearance in mouse liver microsomes by LC/MS/MS analysis

>  <ASSAY_SRC_ID>
1

>  <ASSAY_SRC_DESCRIPTION>
Scientific Literature

>  <ASSAY_ORGANISM>
Mus musculus

>  <ASSAY_TAX_ID>
10090

>  <CURATED_BY>
Autocuration

>  <BAO_FORMAT>
BAO_0000251

>  <TID>
22224

>  <TARGET_CHEMBLID>
CHEMBL612558

>  <TARGET_TYPE>
ADMET

>  <PREF_NAME>
ADMET

>  <CONFIDENCE_SCORE>
0

>  <TARGET_MAPPING>
Unassigned

>  <DOC_ID>
75974

>  <DOC_CHEMBLID>
CHEMBL3085699

>  <PUBMED_ID>
24090347

>  <JOURNAL>
J. Med. Chem.

>  <YEAR>
2013

>  <VOLUME>
56

>  <ISSUE>
21

>  <FIRST_PAGE>
8849

$$$$

  Mrv1533001291819162D          

 21 23  0  0  0  0            999 V2000
   -3.8837    0.0165    0.0000 C   0  0  0  0  0  0  0  0  0  0  0  0
   -3.0587    0.0165    0.0000 C   0  0  0  0  0  0  0  0  0  0  0  0
   -2.6462    0.7310    0.0000 C   0  0  0  0  0  0  0  0  0  0  0  0
   -1.8212    0.7310    0.0000 C   0  0  0  0  0  0  0  0  0  0  0  0
   -1.4087    0.0165    0.0000 C   0  0  0  0  0  0  0  0  0  0  0  0
   -1.8212   -0.6979    0.0000 C   0  0  0  0  0  0  0  0  0  0  0  0
   -2.6462   -0.6979    0.0000 C   0  0  0  0  0  0  0  0  0  0  0  0
   -0.5837    0.0165    0.0000 N   0  0  0  0  0  0  0  0  0  0  0  0
   -0.1712   -0.6979    0.0000 C   0  0  0  0  0  0  0  0  0  0  0  0
   -0.5837   -1.4124    0.0000 O   0  0  0  0  0  0  0  0  0  0  0  0
    0.6538   -0.6979    0.0000 C   0  0  0  0  0  0  0  0  0  0  0  0
    1.1387   -0.0305    0.0000 C   0  0  0  0  0  0  0  0  0  0  0  0
    1.9233   -0.2854    0.0000 C   0  0  0  0  0  0  0  0  0  0  0  0
    2.6378    0.1271    0.0000 C   0  0  0  0  0  0  0  0  0  0  0  0
    2.6378    0.9521    0.0000 F   0  0  0  0  0  0  0  0  0  0  0  0
    3.3523   -0.2854    0.0000 C   0  0  0  0  0  0  0  0  0  0  0  0
    3.3523   -1.1104    0.0000 C   0  0  0  0  0  0  0  0  0  0  0  0
    4.0668   -1.5229    0.0000 Cl  0  0  0  0  0  0  0  0  0  0  0  0
    2.6378   -1.5229    0.0000 C   0  0  0  0  0  0  0  0  0  0  0  0
    1.9233   -1.1104    0.0000 C   0  0  0  0  0  0  0  0  0  0  0  0
    1.1387   -1.3654    0.0000 N   0  0  0  0  0  0  0  0  0  0  0  0
  1  2  1  0  0  0  0
  2  3  1  0  0  0  0
  3  4  1  0  0  0  0
  4  5  1  0  0  0  0
  5  6  1  0  0  0  0
  6  7  1  0  0  0  0
  2  7  1  0  0  0  0
  5  8  1  0  0  0  0
  8  9  1  0  0  0  0
  9 10  2  0  0  0  0
  9 11  1  0  0  0  0
 11 12  4  0  0  0  0
 12 13  4  0  0  0  0
 13 14  4  0  0  0  0
 14 15  1  0  0  0  0
 14 16  4  0  0  0  0
 16 17  4  0  0  0  0
 17 18  1  0  0  0  0
 17 19  4  0  0  0  0
 19 20  4  0  0  0  0
 13 20  4  0  0  0  0
 20 21  4  0  0  0  0
 11 21  4  0  0  0  0
M  STY  1   1 DAT
M  SAL   1  1  21
M  SDT   1 MRV_IMPLICIT_H                                        
M  SDD   1     0.0000    0.0000    DR    ALL  0       0  
M  SED   1 IMPL_H1
M  END
>  <CdId>
144

>  <Mol Weight>
308.78

>  <Formula>
C16H18ClFN2O

>  <CMPD_CHEMBLID>
CHEMBL3086128

>  <MOLREGNO>
1603592

>  <PARENT_CMPD_CHEMBLID>
CHEMBL3086128

>  <PARENT_MOLREGNO>
1603592

>  <COMPOUND_KEY>
25

>  <MOLWEIGHT>
308.78

>  <ALOGP>
4.6

>  <PSA>
44.89

>  <NUM_RO5_VIOLATIONS>
0

>  <ACTIVITY_ID>
13828217

>  <STANDARD_TYPE>
CL

>  <RELATION>
=

>  <STANDARD_VALUE>
28.0

>  <STANDARD_UNITS>
mL.min-1.g-1

>  <PUBLISHED_TYPE>
CLH

>  <PUBLISHED_RELATION>
=

>  <PUBLISHED_VALUE>
28.0

>  <PUBLISHED_UNITS>
microL/min/mg

>  <POTENTIAL_DUPLICATE>
0

>  <BAO_ENDPOINT>
BAO_0002759

>  <ASSAY_ID>
1275473

>  <ASSAY_CHEMBLID>
CHEMBL3090443

>  <ASSAY_TYPE>
A

>  <DESCRIPTION>
Intrinsic clearance in mouse liver microsomes by LC/MS/MS analysis

>  <ASSAY_SRC_ID>
1

>  <ASSAY_SRC_DESCRIPTION>
Scientific Literature

>  <ASSAY_ORGANISM>
Mus musculus

>  <ASSAY_TAX_ID>
10090

>  <CURATED_BY>
Autocuration

>  <BAO_FORMAT>
BAO_0000251

>  <TID>
22224

>  <TARGET_CHEMBLID>
CHEMBL612558

>  <TARGET_TYPE>
ADMET

>  <PREF_NAME>
ADMET

>  <CONFIDENCE_SCORE>
0

>  <TARGET_MAPPING>
Unassigned

>  <DOC_ID>
75974

>  <DOC_CHEMBLID>
CHEMBL3085699

>  <PUBMED_ID>
24090347

>  <JOURNAL>
J. Med. Chem.

>  <YEAR>
2013

>  <VOLUME>
56

>  <ISSUE>
21

>  <FIRST_PAGE>
8849

$$$$

  Mrv1533001291819162D          

 21 23  0  0  1  0            999 V2000
   -1.4087   -1.4124    0.0000 C   0  0  0  0  0  0  0  0  0  0  0  0
   -1.8212   -0.6979    0.0000 C   0  0  1  0  0  0  0  0  0  0  0  0
   -2.6462   -0.6979    0.0000 C   0  0  0  0  0  0  0  0  0  0  0  0
   -3.0587    0.0165    0.0000 C   0  0  0  0  0  0  0  0  0  0  0  0
   -2.6462    0.7310    0.0000 C   0  0  0  0  0  0  0  0  0  0  0  0
   -1.8212    0.7310    0.0000 C   0  0  0  0  0  0  0  0  0  0  0  0
   -1.4087    0.0165    0.0000 C   0  0  1  0  0  0  0  0  0  0  0  0
   -0.5837    0.0165    0.0000 N   0  0  0  0  0  0  0  0  0  0  0  0
   -0.1712   -0.6979    0.0000 C   0  0  0  0  0  0  0  0  0  0  0  0
   -0.5837   -1.4124    0.0000 O   0  0  0  0  0  0  0  0  0  0  0  0
    0.6538   -0.6979    0.0000 C   0  0  0  0  0  0  0  0  0  0  0  0
    1.1387   -0.0305    0.0000 C   0  0  0  0  0  0  0  0  0  0  0  0
    1.9233   -0.2854    0.0000 C   0  0  0  0  0  0  0  0  0  0  0  0
    2.6378    0.1271    0.0000 C   0  0  0  0  0  0  0  0  0  0  0  0
    2.6378    0.9521    0.0000 C   0  0  0  0  0  0  0  0  0  0  0  0
    3.3523   -0.2854    0.0000 C   0  0  0  0  0  0  0  0  0  0  0  0
    3.3523   -1.1104    0.0000 C   0  0  0  0  0  0  0  0  0  0  0  0
    4.0668   -1.5229    0.0000 C   0  0  0  0  0  0  0  0  0  0  0  0
    2.6378   -1.5229    0.0000 C   0  0  0  0  0  0  0  0  0  0  0  0
    1.9233   -1.1104    0.0000 C   0  0  0  0  0  0  0  0  0  0  0  0
    1.1387   -1.3654    0.0000 N   0  0  0  0  0  0  0  0  0  0  0  0
  2  1  1  1  0  0  0
  2  3  1  0  0  0  0
  3  4  1  0  0  0  0
  4  5  1  0  0  0  0
  5  6  1  0  0  0  0
  6  7  1  0  0  0  0
  2  7  1  0  0  0  0
  7  8  1  1  0  0  0
  8  9  1  0  0  0  0
  9 10  2  0  0  0  0
  9 11  1  0  0  0  0
 11 12  4  0  0  0  0
 12 13  4  0  0  0  0
 13 14  4  0  0  0  0
 14 15  1  0  0  0  0
 14 16  4  0  0  0  0
 16 17  4  0  0  0  0
 17 18  1  0  0  0  0
 17 19  4  0  0  0  0
 19 20  4  0  0  0  0
 13 20  4  0  0  0  0
 20 21  4  0  0  0  0
 11 21  4  0  0  0  0
M  STY  1   1 DAT
M  SAL   1  1  21
M  SDT   1 MRV_IMPLICIT_H                                        
M  SDD   1     0.0000    0.0000    DR    ALL  0       0  
M  SED   1 IMPL_H1
M  END
>  <CdId>
145

>  <Mol Weight>
284.403

>  <Formula>
C18H24N2O

>  <CMPD_CHEMBLID>
CHEMBL3086296

>  <MOLREGNO>
1603762

>  <PARENT_CMPD_CHEMBLID>
CHEMBL3086296

>  <PARENT_MOLREGNO>
1603762

>  <COMPOUND_KEY>
9

>  <MOLWEIGHT>
284.4

>  <ALOGP>
4.77

>  <PSA>
44.89

>  <NUM_RO5_VIOLATIONS>
0

>  <ACTIVITY_ID>
13828223

>  <STANDARD_TYPE>
CL

>  <RELATION>
=

>  <STANDARD_VALUE>
433.0

>  <STANDARD_UNITS>
mL.min-1.g-1

>  <PUBLISHED_TYPE>
CLH

>  <PUBLISHED_RELATION>
=

>  <PUBLISHED_VALUE>
433.0

>  <PUBLISHED_UNITS>
microL/min/mg

>  <POTENTIAL_DUPLICATE>
0

>  <BAO_ENDPOINT>
BAO_0002759

>  <ASSAY_ID>
1275473

>  <ASSAY_CHEMBLID>
CHEMBL3090443

>  <ASSAY_TYPE>
A

>  <DESCRIPTION>
Intrinsic clearance in mouse liver microsomes by LC/MS/MS analysis

>  <ASSAY_SRC_ID>
1

>  <ASSAY_SRC_DESCRIPTION>
Scientific Literature

>  <ASSAY_ORGANISM>
Mus musculus

>  <ASSAY_TAX_ID>
10090

>  <CURATED_BY>
Autocuration

>  <BAO_FORMAT>
BAO_0000251

>  <TID>
22224

>  <TARGET_CHEMBLID>
CHEMBL612558

>  <TARGET_TYPE>
ADMET

>  <PREF_NAME>
ADMET

>  <CONFIDENCE_SCORE>
0

>  <TARGET_MAPPING>
Unassigned

>  <DOC_ID>
75974

>  <DOC_CHEMBLID>
CHEMBL3085699

>  <PUBMED_ID>
24090347

>  <JOURNAL>
J. Med. Chem.

>  <YEAR>
2013

>  <VOLUME>
56

>  <ISSUE>
21

>  <FIRST_PAGE>
8849

$$$$

  Mrv1533001291819162D          

 21 23  0  0  0  0            999 V2000
   -3.8837   -1.4124    0.0000 C   0  0  0  0  0  0  0  0  0  0  0  0
   -3.0587   -1.4124    0.0000 C   0  0  0  0  0  0  0  0  0  0  0  0
   -2.6462   -0.6979    0.0000 C   0  0  0  0  0  0  0  0  0  0  0  0
   -1.8212   -0.6979    0.0000 C   0  0  0  0  0  0  0  0  0  0  0  0
   -1.4087   -1.4124    0.0000 C   0  0  0  0  0  0  0  0  0  0  0  0
   -1.8212   -2.1269    0.0000 C   0  0  0  0  0  0  0  0  0  0  0  0
   -2.6462   -2.1269    0.0000 C   0  0  0  0  0  0  0  0  0  0  0  0
   -0.5837   -1.4124    0.0000 N   0  0  0  0  0  0  0  0  0  0  0  0
   -0.1712   -0.6979    0.0000 C   0  0  0  0  0  0  0  0  0  0  0  0
   -0.5837    0.0165    0.0000 O   0  0  0  0  0  0  0  0  0  0  0  0
    0.6538   -0.6979    0.0000 C   0  0  0  0  0  0  0  0  0  0  0  0
    1.1387   -0.0305    0.0000 C   0  0  0  0  0  0  0  0  0  0  0  0
    1.9233   -0.2854    0.0000 C   0  0  0  0  0  0  0  0  0  0  0  0
    2.6378    0.1271    0.0000 C   0  0  0  0  0  0  0  0  0  0  0  0
    3.3523   -0.2854    0.0000 C   0  0  0  0  0  0  0  0  0  0  0  0
    4.0668    0.1271    0.0000 Cl  0  0  0  0  0  0  0  0  0  0  0  0
    3.3523   -1.1104    0.0000 C   0  0  0  0  0  0  0  0  0  0  0  0
    4.0668   -1.5229    0.0000 Cl  0  0  0  0  0  0  0  0  0  0  0  0
    2.6378   -1.5229    0.0000 C   0  0  0  0  0  0  0  0  0  0  0  0
    1.9233   -1.1104    0.0000 C   0  0  0  0  0  0  0  0  0  0  0  0
    1.1387   -1.3654    0.0000 N   0  0  0  0  0  0  0  0  0  0  0  0
  1  2  1  0  0  0  0
  2  3  1  0  0  0  0
  3  4  1  0  0  0  0
  4  5  1  0  0  0  0
  5  6  1  0  0  0  0
  6  7  1  0  0  0  0
  2  7  1  0  0  0  0
  5  8  1  0  0  0  0
  8  9  1  0  0  0  0
  9 10  2  0  0  0  0
  9 11  1  0  0  0  0
 11 12  4  0  0  0  0
 12 13  4  0  0  0  0
 13 14  4  0  0  0  0
 14 15  4  0  0  0  0
 15 16  1  0  0  0  0
 15 17  4  0  0  0  0
 17 18  1  0  0  0  0
 17 19  4  0  0  0  0
 19 20  4  0  0  0  0
 13 20  4  0  0  0  0
 20 21  4  0  0  0  0
 11 21  4  0  0  0  0
M  STY  1   1 DAT
M  SAL   1  1  21
M  SDT   1 MRV_IMPLICIT_H                                        
M  SDD   1     0.0000    0.0000    DR    ALL  0       0  
M  SED   1 IMPL_H1
M  END
>  <CdId>
146

>  <Mol Weight>
325.23

>  <Formula>
C16H18Cl2N2O

>  <CMPD_CHEMBLID>
CHEMBL3086117

>  <MOLREGNO>
1603581

>  <PARENT_CMPD_CHEMBLID>
CHEMBL3086117

>  <PARENT_MOLREGNO>
1603581

>  <COMPOUND_KEY>
36

>  <MOLWEIGHT>
325.23

>  <ALOGP>
5.06

>  <PSA>
44.89

>  <NUM_RO5_VIOLATIONS>
1

>  <ACTIVITY_ID>
13828206

>  <STANDARD_TYPE>
CL

>  <RELATION>
=

>  <STANDARD_VALUE>
73.3

>  <STANDARD_UNITS>
mL.min-1.g-1

>  <PUBLISHED_TYPE>
CLH

>  <PUBLISHED_RELATION>
=

>  <PUBLISHED_VALUE>
73.3

>  <PUBLISHED_UNITS>
microL/min/mg

>  <POTENTIAL_DUPLICATE>
0

>  <BAO_ENDPOINT>
BAO_0002759

>  <ASSAY_ID>
1275473

>  <ASSAY_CHEMBLID>
CHEMBL3090443

>  <ASSAY_TYPE>
A

>  <DESCRIPTION>
Intrinsic clearance in mouse liver microsomes by LC/MS/MS analysis

>  <ASSAY_SRC_ID>
1

>  <ASSAY_SRC_DESCRIPTION>
Scientific Literature

>  <ASSAY_ORGANISM>
Mus musculus

>  <ASSAY_TAX_ID>
10090

>  <CURATED_BY>
Autocuration

>  <BAO_FORMAT>
BAO_0000251

>  <TID>
22224

>  <TARGET_CHEMBLID>
CHEMBL612558

>  <TARGET_TYPE>
ADMET

>  <PREF_NAME>
ADMET

>  <CONFIDENCE_SCORE>
0

>  <TARGET_MAPPING>
Unassigned

>  <DOC_ID>
75974

>  <DOC_CHEMBLID>
CHEMBL3085699

>  <PUBMED_ID>
24090347

>  <JOURNAL>
J. Med. Chem.

>  <YEAR>
2013

>  <VOLUME>
56

>  <ISSUE>
21

>  <FIRST_PAGE>
8849

$$$$

  Mrv1533001291819162D          

 21 23  0  0  1  0            999 V2000
   -1.4087   -1.4124    0.0000 C   0  0  0  0  0  0  0  0  0  0  0  0
   -1.8212   -0.6979    0.0000 C   0  0  1  0  0  0  0  0  0  0  0  0
   -2.6462   -0.6979    0.0000 C   0  0  0  0  0  0  0  0  0  0  0  0
   -3.0587    0.0165    0.0000 C   0  0  0  0  0  0  0  0  0  0  0  0
   -2.6462    0.7310    0.0000 C   0  0  0  0  0  0  0  0  0  0  0  0
   -1.8212    0.7310    0.0000 C   0  0  0  0  0  0  0  0  0  0  0  0
   -1.4087    0.0165    0.0000 C   0  0  1  0  0  0  0  0  0  0  0  0
   -0.5837    0.0165    0.0000 N   0  0  0  0  0  0  0  0  0  0  0  0
   -0.1712   -0.6979    0.0000 C   0  0  0  0  0  0  0  0  0  0  0  0
   -0.5837   -1.4124    0.0000 O   0  0  0  0  0  0  0  0  0  0  0  0
    0.6538   -0.6979    0.0000 C   0  0  0  0  0  0  0  0  0  0  0  0
    1.1387   -0.0305    0.0000 C   0  0  0  0  0  0  0  0  0  0  0  0
    1.9233   -0.2854    0.0000 C   0  0  0  0  0  0  0  0  0  0  0  0
    2.6378    0.1271    0.0000 C   0  0  0  0  0  0  0  0  0  0  0  0
    2.6378    0.9521    0.0000 Cl  0  0  0  0  0  0  0  0  0  0  0  0
    3.3523   -0.2854    0.0000 C   0  0  0  0  0  0  0  0  0  0  0  0
    3.3523   -1.1104    0.0000 C   0  0  0  0  0  0  0  0  0  0  0  0
    4.0668   -1.5229    0.0000 Cl  0  0  0  0  0  0  0  0  0  0  0  0
    2.6378   -1.5229    0.0000 C   0  0  0  0  0  0  0  0  0  0  0  0
    1.9233   -1.1104    0.0000 C   0  0  0  0  0  0  0  0  0  0  0  0
    1.1387   -1.3654    0.0000 N   0  0  0  0  0  0  0  0  0  0  0  0
  2  1  1  1  0  0  0
  2  3  1  0  0  0  0
  3  4  1  0  0  0  0
  4  5  1  0  0  0  0
  5  6  1  0  0  0  0
  6  7  1  0  0  0  0
  2  7  1  0  0  0  0
  7  8  1  1  0  0  0
  8  9  1  0  0  0  0
  9 10  2  0  0  0  0
  9 11  1  0  0  0  0
 11 12  4  0  0  0  0
 12 13  4  0  0  0  0
 13 14  4  0  0  0  0
 14 15  1  0  0  0  0
 14 16  4  0  0  0  0
 16 17  4  0  0  0  0
 17 18  1  0  0  0  0
 17 19  4  0  0  0  0
 19 20  4  0  0  0  0
 13 20  4  0  0  0  0
 20 21  4  0  0  0  0
 11 21  4  0  0  0  0
M  STY  1   1 DAT
M  SAL   1  1  21
M  SDT   1 MRV_IMPLICIT_H                                        
M  SDD   1     0.0000    0.0000    DR    ALL  0       0  
M  SED   1 IMPL_H1
M  END
>  <CdId>
147

>  <Mol Weight>
325.23

>  <Formula>
C16H18Cl2N2O

>  <CMPD_CHEMBLID>
CHEMBL3086291

>  <MOLREGNO>
1603757

>  <PARENT_CMPD_CHEMBLID>
CHEMBL3086291

>  <PARENT_MOLREGNO>
1603757

>  <COMPOUND_KEY>
20

>  <MOLWEIGHT>
325.23

>  <ALOGP>
5.13

>  <PSA>
44.89

>  <NUM_RO5_VIOLATIONS>
1

>  <ACTIVITY_ID>
13828222

>  <STANDARD_TYPE>
CL

>  <RELATION>
=

>  <STANDARD_VALUE>
89.0

>  <STANDARD_UNITS>
mL.min-1.g-1

>  <PUBLISHED_TYPE>
CLH

>  <PUBLISHED_RELATION>
=

>  <PUBLISHED_VALUE>
89.0

>  <PUBLISHED_UNITS>
microL/min/mg

>  <POTENTIAL_DUPLICATE>
0

>  <BAO_ENDPOINT>
BAO_0002759

>  <ASSAY_ID>
1275473

>  <ASSAY_CHEMBLID>
CHEMBL3090443

>  <ASSAY_TYPE>
A

>  <DESCRIPTION>
Intrinsic clearance in mouse liver microsomes by LC/MS/MS analysis

>  <ASSAY_SRC_ID>
1

>  <ASSAY_SRC_DESCRIPTION>
Scientific Literature

>  <ASSAY_ORGANISM>
Mus musculus

>  <ASSAY_TAX_ID>
10090

>  <CURATED_BY>
Autocuration

>  <BAO_FORMAT>
BAO_0000251

>  <TID>
22224

>  <TARGET_CHEMBLID>
CHEMBL612558

>  <TARGET_TYPE>
ADMET

>  <PREF_NAME>
ADMET

>  <CONFIDENCE_SCORE>
0

>  <TARGET_MAPPING>
Unassigned

>  <DOC_ID>
75974

>  <DOC_CHEMBLID>
CHEMBL3085699

>  <PUBMED_ID>
24090347

>  <JOURNAL>
J. Med. Chem.

>  <YEAR>
2013

>  <VOLUME>
56

>  <ISSUE>
21

>  <FIRST_PAGE>
8849

$$$$

  Mrv1533001291819162D          

 21 23  0  0  0  0            999 V2000
   -3.8837   -1.4124    0.0000 C   0  0  0  0  0  0  0  0  0  0  0  0
   -3.0587   -1.4124    0.0000 C   0  0  0  0  0  0  0  0  0  0  0  0
   -2.6462   -0.6979    0.0000 C   0  0  0  0  0  0  0  0  0  0  0  0
   -1.8212   -0.6979    0.0000 C   0  0  0  0  0  0  0  0  0  0  0  0
   -1.4087   -1.4124    0.0000 C   0  0  0  0  0  0  0  0  0  0  0  0
   -1.8212   -2.1269    0.0000 C   0  0  0  0  0  0  0  0  0  0  0  0
   -2.6462   -2.1269    0.0000 C   0  0  0  0  0  0  0  0  0  0  0  0
   -0.5837   -1.4124    0.0000 N   0  0  0  0  0  0  0  0  0  0  0  0
   -0.1712   -0.6979    0.0000 C   0  0  0  0  0  0  0  0  0  0  0  0
   -0.5837    0.0165    0.0000 O   0  0  0  0  0  0  0  0  0  0  0  0
    0.6538   -0.6979    0.0000 C   0  0  0  0  0  0  0  0  0  0  0  0
    1.1387   -0.0305    0.0000 C   0  0  0  0  0  0  0  0  0  0  0  0
    1.9233   -0.2854    0.0000 C   0  0  0  0  0  0  0  0  0  0  0  0
    2.6378    0.1271    0.0000 C   0  0  0  0  0  0  0  0  0  0  0  0
    2.6378    0.9521    0.0000 Cl  0  0  0  0  0  0  0  0  0  0  0  0
    3.3523   -0.2854    0.0000 C   0  0  0  0  0  0  0  0  0  0  0  0
    3.3523   -1.1104    0.0000 C   0  0  0  0  0  0  0  0  0  0  0  0
    2.6378   -1.5229    0.0000 C   0  0  0  0  0  0  0  0  0  0  0  0
    2.6378   -2.3479    0.0000 Cl  0  0  0  0  0  0  0  0  0  0  0  0
    1.9233   -1.1104    0.0000 C   0  0  0  0  0  0  0  0  0  0  0  0
    1.1387   -1.3654    0.0000 N   0  0  0  0  0  0  0  0  0  0  0  0
  1  2  1  0  0  0  0
  2  3  1  0  0  0  0
  3  4  1  0  0  0  0
  4  5  1  0  0  0  0
  5  6  1  0  0  0  0
  6  7  1  0  0  0  0
  2  7  1  0  0  0  0
  5  8  1  0  0  0  0
  8  9  1  0  0  0  0
  9 10  2  0  0  0  0
  9 11  1  0  0  0  0
 11 12  4  0  0  0  0
 12 13  4  0  0  0  0
 13 14  4  0  0  0  0
 14 15  1  0  0  0  0
 14 16  4  0  0  0  0
 16 17  4  0  0  0  0
 17 18  4  0  0  0  0
 18 19  1  0  0  0  0
 18 20  4  0  0  0  0
 13 20  4  0  0  0  0
 20 21  4  0  0  0  0
 11 21  4  0  0  0  0
M  STY  1   1 DAT
M  SAL   1  1  21
M  SDT   1 MRV_IMPLICIT_H                                        
M  SDD   1     0.0000    0.0000    DR    ALL  0       0  
M  SED   1 IMPL_H1
M  END
>  <CdId>
148

>  <Mol Weight>
325.23

>  <Formula>
C16H18Cl2N2O

>  <CMPD_CHEMBLID>
CHEMBL3086118

>  <MOLREGNO>
1603582

>  <PARENT_CMPD_CHEMBLID>
CHEMBL3086118

>  <PARENT_MOLREGNO>
1603582

>  <COMPOUND_KEY>
35

>  <MOLWEIGHT>
325.23

>  <ALOGP>
5.06

>  <PSA>
44.89

>  <NUM_RO5_VIOLATIONS>
1

>  <ACTIVITY_ID>
13828207

>  <STANDARD_TYPE>
CL

>  <RELATION>
=

>  <STANDARD_VALUE>
40.4

>  <STANDARD_UNITS>
mL.min-1.g-1

>  <PUBLISHED_TYPE>
CLH

>  <PUBLISHED_RELATION>
=

>  <PUBLISHED_VALUE>
40.4

>  <PUBLISHED_UNITS>
microL/min/mg

>  <POTENTIAL_DUPLICATE>
0

>  <BAO_ENDPOINT>
BAO_0002759

>  <ASSAY_ID>
1275473

>  <ASSAY_CHEMBLID>
CHEMBL3090443

>  <ASSAY_TYPE>
A

>  <DESCRIPTION>
Intrinsic clearance in mouse liver microsomes by LC/MS/MS analysis

>  <ASSAY_SRC_ID>
1

>  <ASSAY_SRC_DESCRIPTION>
Scientific Literature

>  <ASSAY_ORGANISM>
Mus musculus

>  <ASSAY_TAX_ID>
10090

>  <CURATED_BY>
Autocuration

>  <BAO_FORMAT>
BAO_0000251

>  <TID>
22224

>  <TARGET_CHEMBLID>
CHEMBL612558

>  <TARGET_TYPE>
ADMET

>  <PREF_NAME>
ADMET

>  <CONFIDENCE_SCORE>
0

>  <TARGET_MAPPING>
Unassigned

>  <DOC_ID>
75974

>  <DOC_CHEMBLID>
CHEMBL3085699

>  <PUBMED_ID>
24090347

>  <JOURNAL>
J. Med. Chem.

>  <YEAR>
2013

>  <VOLUME>
56

>  <ISSUE>
21

>  <FIRST_PAGE>
8849

$$$$

  Mrv1533001291819162D          

 21 23  0  0  0  0            999 V2000
   -3.8837    0.0165    0.0000 C   0  0  0  0  0  0  0  0  0  0  0  0
   -3.0587    0.0165    0.0000 C   0  0  0  0  0  0  0  0  0  0  0  0
   -2.6462    0.7310    0.0000 C   0  0  0  0  0  0  0  0  0  0  0  0
   -1.8212    0.7310    0.0000 C   0  0  0  0  0  0  0  0  0  0  0  0
   -1.4087    0.0165    0.0000 C   0  0  0  0  0  0  0  0  0  0  0  0
   -1.8212   -0.6979    0.0000 C   0  0  0  0  0  0  0  0  0  0  0  0
   -2.6462   -0.6979    0.0000 C   0  0  0  0  0  0  0  0  0  0  0  0
   -0.5837    0.0165    0.0000 N   0  0  0  0  0  0  0  0  0  0  0  0
   -0.1712   -0.6979    0.0000 C   0  0  0  0  0  0  0  0  0  0  0  0
   -0.5837   -1.4124    0.0000 O   0  0  0  0  0  0  0  0  0  0  0  0
    0.6538   -0.6979    0.0000 C   0  0  0  0  0  0  0  0  0  0  0  0
    1.1387   -0.0305    0.0000 C   0  0  0  0  0  0  0  0  0  0  0  0
    1.9233   -0.2854    0.0000 C   0  0  0  0  0  0  0  0  0  0  0  0
    2.6378    0.1271    0.0000 C   0  0  0  0  0  0  0  0  0  0  0  0
    2.6378    0.9521    0.0000 Cl  0  0  0  0  0  0  0  0  0  0  0  0
    3.3523   -0.2854    0.0000 C   0  0  0  0  0  0  0  0  0  0  0  0
    3.3523   -1.1104    0.0000 C   0  0  0  0  0  0  0  0  0  0  0  0
    4.0668   -1.5229    0.0000 F   0  0  0  0  0  0  0  0  0  0  0  0
    2.6378   -1.5229    0.0000 C   0  0  0  0  0  0  0  0  0  0  0  0
    1.9233   -1.1104    0.0000 C   0  0  0  0  0  0  0  0  0  0  0  0
    1.1387   -1.3654    0.0000 N   0  0  0  0  0  0  0  0  0  0  0  0
  1  2  1  0  0  0  0
  2  3  1  0  0  0  0
  3  4  1  0  0  0  0
  4  5  1  0  0  0  0
  5  6  1  0  0  0  0
  6  7  1  0  0  0  0
  2  7  1  0  0  0  0
  5  8  1  0  0  0  0
  8  9  1  0  0  0  0
  9 10  2  0  0  0  0
  9 11  1  0  0  0  0
 11 12  4  0  0  0  0
 12 13  4  0  0  0  0
 13 14  4  0  0  0  0
 14 15  1  0  0  0  0
 14 16  4  0  0  0  0
 16 17  4  0  0  0  0
 17 18  1  0  0  0  0
 17 19  4  0  0  0  0
 19 20  4  0  0  0  0
 13 20  4  0  0  0  0
 20 21  4  0  0  0  0
 11 21  4  0  0  0  0
M  STY  1   1 DAT
M  SAL   1  1  21
M  SDT   1 MRV_IMPLICIT_H                                        
M  SDD   1     0.0000    0.0000    DR    ALL  0       0  
M  SED   1 IMPL_H1
M  END
>  <CdId>
149

>  <Mol Weight>
308.78

>  <Formula>
C16H18ClFN2O

>  <CMPD_CHEMBLID>
CHEMBL3086130

>  <MOLREGNO>
1603594

>  <PARENT_CMPD_CHEMBLID>
CHEMBL3086130

>  <PARENT_MOLREGNO>
1603594

>  <COMPOUND_KEY>
24

>  <MOLWEIGHT>
308.78

>  <ALOGP>
4.6

>  <PSA>
44.89

>  <NUM_RO5_VIOLATIONS>
0

>  <ACTIVITY_ID>
13828218

>  <STANDARD_TYPE>
CL

>  <RELATION>
=

>  <STANDARD_VALUE>
77.0

>  <STANDARD_UNITS>
mL.min-1.g-1

>  <PUBLISHED_TYPE>
CLH

>  <PUBLISHED_RELATION>
=

>  <PUBLISHED_VALUE>
77.0

>  <PUBLISHED_UNITS>
microL/min/mg

>  <POTENTIAL_DUPLICATE>
0

>  <BAO_ENDPOINT>
BAO_0002759

>  <ASSAY_ID>
1275473

>  <ASSAY_CHEMBLID>
CHEMBL3090443

>  <ASSAY_TYPE>
A

>  <DESCRIPTION>
Intrinsic clearance in mouse liver microsomes by LC/MS/MS analysis

>  <ASSAY_SRC_ID>
1

>  <ASSAY_SRC_DESCRIPTION>
Scientific Literature

>  <ASSAY_ORGANISM>
Mus musculus

>  <ASSAY_TAX_ID>
10090

>  <CURATED_BY>
Autocuration

>  <BAO_FORMAT>
BAO_0000251

>  <TID>
22224

>  <TARGET_CHEMBLID>
CHEMBL612558

>  <TARGET_TYPE>
ADMET

>  <PREF_NAME>
ADMET

>  <CONFIDENCE_SCORE>
0

>  <TARGET_MAPPING>
Unassigned

>  <DOC_ID>
75974

>  <DOC_CHEMBLID>
CHEMBL3085699

>  <PUBMED_ID>
24090347

>  <JOURNAL>
J. Med. Chem.

>  <YEAR>
2013

>  <VOLUME>
56

>  <ISSUE>
21

>  <FIRST_PAGE>
8849

$$$$

  Mrv1533001291819162D          

 20 22  0  0  0  0            999 V2000
   -3.8837   -1.4124    0.0000 C   0  0  0  0  0  0  0  0  0  0  0  0
   -3.0587   -1.4124    0.0000 C   0  0  0  0  0  0  0  0  0  0  0  0
   -2.6462   -0.6979    0.0000 C   0  0  0  0  0  0  0  0  0  0  0  0
   -1.8212   -0.6979    0.0000 C   0  0  0  0  0  0  0  0  0  0  0  0
   -1.4087   -1.4124    0.0000 C   0  0  0  0  0  0  0  0  0  0  0  0
   -1.8212   -2.1269    0.0000 C   0  0  0  0  0  0  0  0  0  0  0  0
   -2.6462   -2.1269    0.0000 C   0  0  0  0  0  0  0  0  0  0  0  0
   -0.5837   -1.4124    0.0000 N   0  0  0  0  0  0  0  0  0  0  0  0
   -0.1712   -0.6979    0.0000 C   0  0  0  0  0  0  0  0  0  0  0  0
   -0.5837    0.0165    0.0000 O   0  0  0  0  0  0  0  0  0  0  0  0
    0.6538   -0.6979    0.0000 C   0  0  0  0  0  0  0  0  0  0  0  0
    1.1387   -0.0305    0.0000 C   0  0  0  0  0  0  0  0  0  0  0  0
    1.9233   -0.2854    0.0000 C   0  0  0  0  0  0  0  0  0  0  0  0
    2.6378    0.1271    0.0000 C   0  0  0  0  0  0  0  0  0  0  0  0
    2.6378    0.9521    0.0000 Cl  0  0  0  0  0  0  0  0  0  0  0  0
    3.3523   -0.2854    0.0000 C   0  0  0  0  0  0  0  0  0  0  0  0
    3.3523   -1.1104    0.0000 C   0  0  0  0  0  0  0  0  0  0  0  0
    2.6378   -1.5229    0.0000 C   0  0  0  0  0  0  0  0  0  0  0  0
    1.9233   -1.1104    0.0000 C   0  0  0  0  0  0  0  0  0  0  0  0
    1.1387   -1.3654    0.0000 N   0  0  0  0  0  0  0  0  0  0  0  0
  1  2  1  0  0  0  0
  2  3  1  0  0  0  0
  3  4  1  0  0  0  0
  4  5  1  0  0  0  0
  5  6  1  0  0  0  0
  6  7  1  0  0  0  0
  2  7  1  0  0  0  0
  5  8  1  0  0  0  0
  8  9  1  0  0  0  0
  9 10  2  0  0  0  0
  9 11  1  0  0  0  0
 11 12  4  0  0  0  0
 12 13  4  0  0  0  0
 13 14  4  0  0  0  0
 14 15  1  0  0  0  0
 14 16  4  0  0  0  0
 16 17  4  0  0  0  0
 17 18  4  0  0  0  0
 18 19  4  0  0  0  0
 13 19  4  0  0  0  0
 19 20  4  0  0  0  0
 11 20  4  0  0  0  0
M  STY  1   1 DAT
M  SAL   1  1  20
M  SDT   1 MRV_IMPLICIT_H                                        
M  SDD   1     0.0000    0.0000    DR    ALL  0       0  
M  SED   1 IMPL_H1
M  END
>  <CdId>
150

>  <Mol Weight>
290.79

>  <Formula>
C16H19ClN2O

>  <CMPD_CHEMBLID>
CHEMBL3086123

>  <MOLREGNO>
1603587

>  <PARENT_CMPD_CHEMBLID>
CHEMBL3086123

>  <PARENT_MOLREGNO>
1603587

>  <COMPOUND_KEY>
30

>  <MOLWEIGHT>
290.79

>  <ALOGP>
4.4

>  <PSA>
44.89

>  <NUM_RO5_VIOLATIONS>
0

>  <ACTIVITY_ID>
13828212

>  <STANDARD_TYPE>
CL

>  <RELATION>
=

>  <STANDARD_VALUE>
462.0

>  <STANDARD_UNITS>
mL.min-1.g-1

>  <PUBLISHED_TYPE>
CLH

>  <PUBLISHED_RELATION>
=

>  <PUBLISHED_VALUE>
462.0

>  <PUBLISHED_UNITS>
microL/min/mg

>  <POTENTIAL_DUPLICATE>
0

>  <BAO_ENDPOINT>
BAO_0002759

>  <ASSAY_ID>
1275473

>  <ASSAY_CHEMBLID>
CHEMBL3090443

>  <ASSAY_TYPE>
A

>  <DESCRIPTION>
Intrinsic clearance in mouse liver microsomes by LC/MS/MS analysis

>  <ASSAY_SRC_ID>
1

>  <ASSAY_SRC_DESCRIPTION>
Scientific Literature

>  <ASSAY_ORGANISM>
Mus musculus

>  <ASSAY_TAX_ID>
10090

>  <CURATED_BY>
Autocuration

>  <BAO_FORMAT>
BAO_0000251

>  <TID>
22224

>  <TARGET_CHEMBLID>
CHEMBL612558

>  <TARGET_TYPE>
ADMET

>  <PREF_NAME>
ADMET

>  <CONFIDENCE_SCORE>
0

>  <TARGET_MAPPING>
Unassigned

>  <DOC_ID>
75974

>  <DOC_CHEMBLID>
CHEMBL3085699

>  <PUBMED_ID>
24090347

>  <JOURNAL>
J. Med. Chem.

>  <YEAR>
2013

>  <VOLUME>
56

>  <ISSUE>
21

>  <FIRST_PAGE>
8849

$$$$

  Mrv1533001291819162D          

 20 22  0  0  0  0            999 V2000
   -3.8837    0.0165    0.0000 C   0  0  0  0  0  0  0  0  0  0  0  0
   -3.0587    0.0165    0.0000 C   0  0  0  0  0  0  0  0  0  0  0  0
   -2.6462    0.7310    0.0000 C   0  0  0  0  0  0  0  0  0  0  0  0
   -1.8212    0.7310    0.0000 C   0  0  0  0  0  0  0  0  0  0  0  0
   -1.4087    0.0165    0.0000 C   0  0  0  0  0  0  0  0  0  0  0  0
   -1.8212   -0.6979    0.0000 C   0  0  0  0  0  0  0  0  0  0  0  0
   -2.6462   -0.6979    0.0000 C   0  0  0  0  0  0  0  0  0  0  0  0
   -0.5837    0.0165    0.0000 N   0  0  0  0  0  0  0  0  0  0  0  0
   -0.1712   -0.6979    0.0000 C   0  0  0  0  0  0  0  0  0  0  0  0
   -0.5837   -1.4124    0.0000 O   0  0  0  0  0  0  0  0  0  0  0  0
    0.6538   -0.6979    0.0000 C   0  0  0  0  0  0  0  0  0  0  0  0
    1.1387   -0.0305    0.0000 C   0  0  0  0  0  0  0  0  0  0  0  0
    1.9233   -0.2854    0.0000 C   0  0  0  0  0  0  0  0  0  0  0  0
    2.6378    0.1271    0.0000 C   0  0  0  0  0  0  0  0  0  0  0  0
    3.3523   -0.2854    0.0000 C   0  0  0  0  0  0  0  0  0  0  0  0
    3.3523   -1.1104    0.0000 C   0  0  0  0  0  0  0  0  0  0  0  0
    4.0668   -1.5229    0.0000 Cl  0  0  0  0  0  0  0  0  0  0  0  0
    2.6378   -1.5229    0.0000 C   0  0  0  0  0  0  0  0  0  0  0  0
    1.9233   -1.1104    0.0000 C   0  0  0  0  0  0  0  0  0  0  0  0
    1.1387   -1.3654    0.0000 N   0  0  0  0  0  0  0  0  0  0  0  0
  1  2  1  0  0  0  0
  2  3  1  0  0  0  0
  3  4  1  0  0  0  0
  4  5  1  0  0  0  0
  5  6  1  0  0  0  0
  6  7  1  0  0  0  0
  2  7  1  0  0  0  0
  5  8  1  0  0  0  0
  8  9  1  0  0  0  0
  9 10  2  0  0  0  0
  9 11  1  0  0  0  0
 11 12  4  0  0  0  0
 12 13  4  0  0  0  0
 13 14  4  0  0  0  0
 14 15  4  0  0  0  0
 15 16  4  0  0  0  0
 16 17  1  0  0  0  0
 16 18  4  0  0  0  0
 18 19  4  0  0  0  0
 13 19  4  0  0  0  0
 19 20  4  0  0  0  0
 11 20  4  0  0  0  0
M  STY  1   1 DAT
M  SAL   1  1  20
M  SDT   1 MRV_IMPLICIT_H                                        
M  SDD   1     0.0000    0.0000    DR    ALL  0       0  
M  SED   1 IMPL_H1
M  END
>  <CdId>
151

>  <Mol Weight>
290.79

>  <Formula>
C16H19ClN2O

>  <CMPD_CHEMBLID>
CHEMBL3086122

>  <MOLREGNO>
1603586

>  <PARENT_CMPD_CHEMBLID>
CHEMBL3086122

>  <PARENT_MOLREGNO>
1603586

>  <COMPOUND_KEY>
32

>  <MOLWEIGHT>
290.79

>  <ALOGP>
4.4

>  <PSA>
44.89

>  <NUM_RO5_VIOLATIONS>
0

>  <ACTIVITY_ID>
13828210

>  <STANDARD_TYPE>
CL

>  <RELATION>
=

>  <STANDARD_VALUE>
433.1

>  <STANDARD_UNITS>
mL.min-1.g-1

>  <PUBLISHED_TYPE>
CLH

>  <PUBLISHED_RELATION>
=

>  <PUBLISHED_VALUE>
433.1

>  <PUBLISHED_UNITS>
microL/min/mg

>  <POTENTIAL_DUPLICATE>
0

>  <BAO_ENDPOINT>
BAO_0002759

>  <ASSAY_ID>
1275473

>  <ASSAY_CHEMBLID>
CHEMBL3090443

>  <ASSAY_TYPE>
A

>  <DESCRIPTION>
Intrinsic clearance in mouse liver microsomes by LC/MS/MS analysis

>  <ASSAY_SRC_ID>
1

>  <ASSAY_SRC_DESCRIPTION>
Scientific Literature

>  <ASSAY_ORGANISM>
Mus musculus

>  <ASSAY_TAX_ID>
10090

>  <CURATED_BY>
Autocuration

>  <BAO_FORMAT>
BAO_0000251

>  <TID>
22224

>  <TARGET_CHEMBLID>
CHEMBL612558

>  <TARGET_TYPE>
ADMET

>  <PREF_NAME>
ADMET

>  <CONFIDENCE_SCORE>
0

>  <TARGET_MAPPING>
Unassigned

>  <DOC_ID>
75974

>  <DOC_CHEMBLID>
CHEMBL3085699

>  <PUBMED_ID>
24090347

>  <JOURNAL>
J. Med. Chem.

>  <YEAR>
2013

>  <VOLUME>
56

>  <ISSUE>
21

>  <FIRST_PAGE>
8849

$$$$

  Mrv1533001291819162D          

 22 24  0  0  0  0            999 V2000
   -3.6907    0.5468    0.0000 C   0  0  0  0  0  0  0  0  0  0  0  0
   -3.0587    0.0165    0.0000 C   0  0  0  0  0  0  0  0  0  0  0  0
   -3.6907   -0.5138    0.0000 C   0  0  0  0  0  0  0  0  0  0  0  0
   -2.6462    0.7310    0.0000 C   0  0  0  0  0  0  0  0  0  0  0  0
   -1.8212    0.7310    0.0000 C   0  0  0  0  0  0  0  0  0  0  0  0
   -1.4087    0.0165    0.0000 C   0  0  0  0  0  0  0  0  0  0  0  0
   -1.8212   -0.6979    0.0000 C   0  0  0  0  0  0  0  0  0  0  0  0
   -2.6462   -0.6979    0.0000 C   0  0  0  0  0  0  0  0  0  0  0  0
   -0.5837    0.0165    0.0000 N   0  0  0  0  0  0  0  0  0  0  0  0
   -0.1712   -0.6979    0.0000 C   0  0  0  0  0  0  0  0  0  0  0  0
   -0.5837   -1.4124    0.0000 O   0  0  0  0  0  0  0  0  0  0  0  0
    0.6538   -0.6979    0.0000 C   0  0  0  0  0  0  0  0  0  0  0  0
    1.1387   -0.0305    0.0000 C   0  0  0  0  0  0  0  0  0  0  0  0
    1.9233   -0.2854    0.0000 C   0  0  0  0  0  0  0  0  0  0  0  0
    2.6378    0.1271    0.0000 C   0  0  0  0  0  0  0  0  0  0  0  0
    2.6378    0.9521    0.0000 F   0  0  0  0  0  0  0  0  0  0  0  0
    3.3523   -0.2854    0.0000 C   0  0  0  0  0  0  0  0  0  0  0  0
    3.3523   -1.1104    0.0000 C   0  0  0  0  0  0  0  0  0  0  0  0
    4.0668   -1.5229    0.0000 F   0  0  0  0  0  0  0  0  0  0  0  0
    2.6378   -1.5229    0.0000 C   0  0  0  0  0  0  0  0  0  0  0  0
    1.9233   -1.1104    0.0000 C   0  0  0  0  0  0  0  0  0  0  0  0
    1.1387   -1.3654    0.0000 N   0  0  0  0  0  0  0  0  0  0  0  0
  1  2  1  0  0  0  0
  2  3  1  0  0  0  0
  2  4  1  0  0  0  0
  4  5  1  0  0  0  0
  5  6  1  0  0  0  0
  6  7  1  0  0  0  0
  7  8  1  0  0  0  0
  2  8  1  0  0  0  0
  6  9  1  0  0  0  0
  9 10  1  0  0  0  0
 10 11  2  0  0  0  0
 10 12  1  0  0  0  0
 12 13  4  0  0  0  0
 13 14  4  0  0  0  0
 14 15  4  0  0  0  0
 15 16  1  0  0  0  0
 15 17  4  0  0  0  0
 17 18  4  0  0  0  0
 18 19  1  0  0  0  0
 18 20  4  0  0  0  0
 20 21  4  0  0  0  0
 14 21  4  0  0  0  0
 21 22  4  0  0  0  0
 12 22  4  0  0  0  0
M  STY  1   1 DAT
M  SAL   1  1  22
M  SDT   1 MRV_IMPLICIT_H                                        
M  SDD   1     0.0000    0.0000    DR    ALL  0       0  
M  SED   1 IMPL_H1
M  END
>  <CdId>
152

>  <Mol Weight>
306.357

>  <Formula>
C17H20F2N2O

>  <CMPD_CHEMBLID>
CHEMBL3086112

>  <MOLREGNO>
1603576

>  <PARENT_CMPD_CHEMBLID>
CHEMBL3086112

>  <PARENT_MOLREGNO>
1603576

>  <COMPOUND_KEY>
41

>  <MOLWEIGHT>
306.35

>  <ALOGP>
4.35

>  <PSA>
44.89

>  <NUM_RO5_VIOLATIONS>
0

>  <ACTIVITY_ID>
13828201

>  <STANDARD_TYPE>
CL

>  <RELATION>
=

>  <STANDARD_VALUE>
132.0

>  <STANDARD_UNITS>
mL.min-1.g-1

>  <PUBLISHED_TYPE>
CLH

>  <PUBLISHED_RELATION>
=

>  <PUBLISHED_VALUE>
132.0

>  <PUBLISHED_UNITS>
microL/min/mg

>  <POTENTIAL_DUPLICATE>
0

>  <BAO_ENDPOINT>
BAO_0002759

>  <ASSAY_ID>
1275473

>  <ASSAY_CHEMBLID>
CHEMBL3090443

>  <ASSAY_TYPE>
A

>  <DESCRIPTION>
Intrinsic clearance in mouse liver microsomes by LC/MS/MS analysis

>  <ASSAY_SRC_ID>
1

>  <ASSAY_SRC_DESCRIPTION>
Scientific Literature

>  <ASSAY_ORGANISM>
Mus musculus

>  <ASSAY_TAX_ID>
10090

>  <CURATED_BY>
Autocuration

>  <BAO_FORMAT>
BAO_0000251

>  <TID>
22224

>  <TARGET_CHEMBLID>
CHEMBL612558

>  <TARGET_TYPE>
ADMET

>  <PREF_NAME>
ADMET

>  <CONFIDENCE_SCORE>
0

>  <TARGET_MAPPING>
Unassigned

>  <DOC_ID>
75974

>  <DOC_CHEMBLID>
CHEMBL3085699

>  <PUBMED_ID>
24090347

>  <JOURNAL>
J. Med. Chem.

>  <YEAR>
2013

>  <VOLUME>
56

>  <ISSUE>
21

>  <FIRST_PAGE>
8849

$$$$

  Mrv1533001291819162D          

 22 24  0  0  0  0            999 V2000
   -3.6907    0.5468    0.0000 F   0  0  0  0  0  0  0  0  0  0  0  0
   -3.0587    0.0165    0.0000 C   0  0  0  0  0  0  0  0  0  0  0  0
   -3.6907   -0.5138    0.0000 F   0  0  0  0  0  0  0  0  0  0  0  0
   -2.6462    0.7310    0.0000 C   0  0  0  0  0  0  0  0  0  0  0  0
   -1.8212    0.7310    0.0000 C   0  0  0  0  0  0  0  0  0  0  0  0
   -1.4087    0.0165    0.0000 C   0  0  0  0  0  0  0  0  0  0  0  0
   -1.8212   -0.6979    0.0000 C   0  0  0  0  0  0  0  0  0  0  0  0
   -2.6462   -0.6979    0.0000 C   0  0  0  0  0  0  0  0  0  0  0  0
   -0.5837    0.0165    0.0000 N   0  0  0  0  0  0  0  0  0  0  0  0
   -0.1712   -0.6979    0.0000 C   0  0  0  0  0  0  0  0  0  0  0  0
   -0.5837   -1.4124    0.0000 O   0  0  0  0  0  0  0  0  0  0  0  0
    0.6538   -0.6979    0.0000 C   0  0  0  0  0  0  0  0  0  0  0  0
    1.1387   -0.0305    0.0000 C   0  0  0  0  0  0  0  0  0  0  0  0
    1.9233   -0.2854    0.0000 C   0  0  0  0  0  0  0  0  0  0  0  0
    2.6378    0.1271    0.0000 C   0  0  0  0  0  0  0  0  0  0  0  0
    2.6378    0.9521    0.0000 Cl  0  0  0  0  0  0  0  0  0  0  0  0
    3.3523   -0.2854    0.0000 C   0  0  0  0  0  0  0  0  0  0  0  0
    3.3523   -1.1104    0.0000 C   0  0  0  0  0  0  0  0  0  0  0  0
    4.0668   -1.5229    0.0000 Cl  0  0  0  0  0  0  0  0  0  0  0  0
    2.6378   -1.5229    0.0000 C   0  0  0  0  0  0  0  0  0  0  0  0
    1.9233   -1.1104    0.0000 C   0  0  0  0  0  0  0  0  0  0  0  0
    1.1387   -1.3654    0.0000 N   0  0  0  0  0  0  0  0  0  0  0  0
  1  2  1  0  0  0  0
  2  3  1  0  0  0  0
  2  4  1  0  0  0  0
  4  5  1  0  0  0  0
  5  6  1  0  0  0  0
  6  7  1  0  0  0  0
  7  8  1  0  0  0  0
  2  8  1  0  0  0  0
  6  9  1  0  0  0  0
  9 10  1  0  0  0  0
 10 11  2  0  0  0  0
 10 12  1  0  0  0  0
 12 13  4  0  0  0  0
 13 14  4  0  0  0  0
 14 15  4  0  0  0  0
 15 16  1  0  0  0  0
 15 17  4  0  0  0  0
 17 18  4  0  0  0  0
 18 19  1  0  0  0  0
 18 20  4  0  0  0  0
 20 21  4  0  0  0  0
 14 21  4  0  0  0  0
 21 22  4  0  0  0  0
 12 22  4  0  0  0  0
M  STY  1   1 DAT
M  SAL   1  1  22
M  SDT   1 MRV_IMPLICIT_H                                        
M  SDD   1     0.0000    0.0000    DR    ALL  0       0  
M  SED   1 IMPL_H1
M  END
>  <CdId>
153

>  <Mol Weight>
347.19

>  <Formula>
C15H14Cl2F2N2O

>  <CMPD_CHEMBLID>
CHEMBL3086113

>  <MOLREGNO>
1603577

>  <PARENT_CMPD_CHEMBLID>
CHEMBL3086113

>  <PARENT_MOLREGNO>
1603577

>  <COMPOUND_KEY>
40

>  <MOLWEIGHT>
347.19

>  <ALOGP>
4.06

>  <PSA>
44.89

>  <NUM_RO5_VIOLATIONS>
0

>  <ACTIVITY_ID>
13828202

>  <STANDARD_TYPE>
CL

>  <RELATION>
=

>  <STANDARD_VALUE>
23.0

>  <STANDARD_UNITS>
mL.min-1.g-1

>  <PUBLISHED_TYPE>
CLH

>  <PUBLISHED_RELATION>
=

>  <PUBLISHED_VALUE>
23.0

>  <PUBLISHED_UNITS>
microL/min/mg

>  <POTENTIAL_DUPLICATE>
0

>  <BAO_ENDPOINT>
BAO_0002759

>  <ASSAY_ID>
1275473

>  <ASSAY_CHEMBLID>
CHEMBL3090443

>  <ASSAY_TYPE>
A

>  <DESCRIPTION>
Intrinsic clearance in mouse liver microsomes by LC/MS/MS analysis

>  <ASSAY_SRC_ID>
1

>  <ASSAY_SRC_DESCRIPTION>
Scientific Literature

>  <ASSAY_ORGANISM>
Mus musculus

>  <ASSAY_TAX_ID>
10090

>  <CURATED_BY>
Autocuration

>  <BAO_FORMAT>
BAO_0000251

>  <TID>
22224

>  <TARGET_CHEMBLID>
CHEMBL612558

>  <TARGET_TYPE>
ADMET

>  <PREF_NAME>
ADMET

>  <CONFIDENCE_SCORE>
0

>  <TARGET_MAPPING>
Unassigned

>  <DOC_ID>
75974

>  <DOC_CHEMBLID>
CHEMBL3085699

>  <PUBMED_ID>
24090347

>  <JOURNAL>
J. Med. Chem.

>  <YEAR>
2013

>  <VOLUME>
56

>  <ISSUE>
21

>  <FIRST_PAGE>
8849

$$$$

  Mrv1533001291819162D          

 21 23  0  0  0  0            999 V2000
   -3.8837    0.0165    0.0000 C   0  0  0  0  0  0  0  0  0  0  0  0
   -3.0587    0.0165    0.0000 C   0  0  0  0  0  0  0  0  0  0  0  0
   -2.6462    0.7310    0.0000 C   0  0  0  0  0  0  0  0  0  0  0  0
   -1.8212    0.7310    0.0000 C   0  0  0  0  0  0  0  0  0  0  0  0
   -1.4087    0.0165    0.0000 C   0  0  0  0  0  0  0  0  0  0  0  0
   -1.8212   -0.6979    0.0000 C   0  0  0  0  0  0  0  0  0  0  0  0
   -2.6462   -0.6979    0.0000 C   0  0  0  0  0  0  0  0  0  0  0  0
   -0.5837    0.0165    0.0000 N   0  0  0  0  0  0  0  0  0  0  0  0
   -0.1712   -0.6979    0.0000 C   0  0  0  0  0  0  0  0  0  0  0  0
   -0.5837   -1.4124    0.0000 O   0  0  0  0  0  0  0  0  0  0  0  0
    0.6538   -0.6979    0.0000 C   0  0  0  0  0  0  0  0  0  0  0  0
    1.1387   -0.0305    0.0000 C   0  0  0  0  0  0  0  0  0  0  0  0
    1.9233   -0.2854    0.0000 C   0  0  0  0  0  0  0  0  0  0  0  0
    2.6378    0.1271    0.0000 C   0  0  0  0  0  0  0  0  0  0  0  0
    3.3523   -0.2854    0.0000 C   0  0  0  0  0  0  0  0  0  0  0  0
    3.3523   -1.1104    0.0000 C   0  0  0  0  0  0  0  0  0  0  0  0
    4.0668   -1.5229    0.0000 Cl  0  0  0  0  0  0  0  0  0  0  0  0
    2.6378   -1.5229    0.0000 C   0  0  0  0  0  0  0  0  0  0  0  0
    2.6378   -2.3479    0.0000 Cl  0  0  0  0  0  0  0  0  0  0  0  0
    1.9233   -1.1104    0.0000 C   0  0  0  0  0  0  0  0  0  0  0  0
    1.1387   -1.3654    0.0000 N   0  0  0  0  0  0  0  0  0  0  0  0
  1  2  1  0  0  0  0
  2  3  1  0  0  0  0
  3  4  1  0  0  0  0
  4  5  1  0  0  0  0
  5  6  1  0  0  0  0
  6  7  1  0  0  0  0
  2  7  1  0  0  0  0
  5  8  1  0  0  0  0
  8  9  1  0  0  0  0
  9 10  2  0  0  0  0
  9 11  1  0  0  0  0
 11 12  4  0  0  0  0
 12 13  4  0  0  0  0
 13 14  4  0  0  0  0
 14 15  4  0  0  0  0
 15 16  4  0  0  0  0
 16 17  1  0  0  0  0
 16 18  4  0  0  0  0
 18 19  1  0  0  0  0
 18 20  4  0  0  0  0
 13 20  4  0  0  0  0
 20 21  4  0  0  0  0
 11 21  4  0  0  0  0
M  STY  1   1 DAT
M  SAL   1  1  21
M  SDT   1 MRV_IMPLICIT_H                                        
M  SDD   1     0.0000    0.0000    DR    ALL  0       0  
M  SED   1 IMPL_H1
M  END
>  <CdId>
154

>  <Mol Weight>
325.23

>  <Formula>
C16H18Cl2N2O

>  <CMPD_CHEMBLID>
CHEMBL3086115

>  <MOLREGNO>
1603579

>  <PARENT_CMPD_CHEMBLID>
CHEMBL3086115

>  <PARENT_MOLREGNO>
1603579

>  <COMPOUND_KEY>
38

>  <MOLWEIGHT>
325.23

>  <ALOGP>
5.06

>  <PSA>
44.89

>  <NUM_RO5_VIOLATIONS>
1

>  <ACTIVITY_ID>
13828204

>  <STANDARD_TYPE>
CL

>  <RELATION>
=

>  <STANDARD_VALUE>
308.0

>  <STANDARD_UNITS>
[truncated: 695,807 more chars]
